# Supplementary material for: Iso-orientation bias of layer 2/3 connections unifies spontaneous, visually and optogenetically driven V1 dynamics
Source: Nat Commun. 2026 Jan 21;17:1901. doi: 10.1038/s41467-026-68578-y (PMC12923880; doi:10.1038/s41467-026-68578-y)
Supplement: Supplementary file 6 — Source data [file 41467_2026_68578_MOESM6_ESM.zip]

Archive with 254 entries (226 files):
- source_data/
- source_data/directory_structure.txt
- source_data/figs5/
- source_data/figs5/J.csv
- source_data/figs5/G.csv
- source_data/figs5/H.csv
- source_data/figs5/I.csv
- source_data/figs5/B_raster.csv
- source_data/figs5/A_raster.csv
- source_data/figs5/B_VmAndConductances.csv
- source_data/figs5/A_VmAndConductances.csv
- source_data/figs5/C.csv
- source_data/figs5/D.csv
- source_data/figs5/E.csv
- source_data/figs5/F.csv
- source_data/fig1/
- source_data/fig1/B_sinusoidal_grating.csv
- source_data/fig1/A_rf_on_off.csv
- source_data/fig1/C_tuning_curve_experiment.csv
- source_data/fig1/C_tuning_curve_model.csv
- source_data/fig1/C_opto_response_model.csv
- source_data/fig1/C_opto_response_experiment.csv
- source_data/fig1/C_gp_signal_experiment.csv
- source_data/fig1/C_gp_signal_model.csv
- source_data/fig1/C_model_optogenetic_example_frame_0.csv
- source_data/fig1/C_model_optogenetic_example_frame_1.csv
- source_data/fig1/C_model_optogenetic_example_frame_2.csv
- source_data/fig1/C_model_optogenetic_example_frame_3.csv
- source_data/fig1/C_opto_pattern.csv
- source_data/fig2/
- source_data/fig2/I.csv
- source_data/fig2/J.csv
- source_data/fig2/D.csv
- source_data/fig2/L.csv
- source_data/fig2/F.csv
- source_data/fig2/E.csv
- source_data/fig2/C_fit.csv
- source_data/fig2/B.csv
- source_data/fig2/C_scatter.csv
- source_data/fig2/A_frame10.csv
- source_data/fig2/A_frame1.csv
- source_data/fig2/A_frame2.csv
- source_data/fig2/A_frame3.csv
- source_data/fig2/A_frame4.csv
- source_data/fig2/A_frame5.csv
- source_data/fig2/A_frame6.csv
- source_data/fig2/A_frame7.csv
- source_data/fig2/A_frame8.csv
- source_data/fig2/A_frame9.csv
- source_data/fig2/G.csv
- source_data/fig2/H.csv
- source_data/fig2/K.csv
- source_data/fig3/
- source_data/fig3/H_metrics.csv
- source_data/fig3/I_correlation_histogram.csv
- source_data/fig3/JKL_correlation_histograms.csv
- source_data/fig3/A_calcium_signal.csv
- source_data/fig3/A_calcium_signal_frame_0.csv
- source_data/fig3/A_calcium_signal_frame_1.csv
- source_data/fig3/A_calcium_signal_frame_2.csv
- source_data/fig3/B_orientation_map.csv
- source_data/fig3/C_exc_correlation_map_0.csv
- source_data/fig3/C_exc_correlation_map_1.csv
- source_data/fig3/D_inh_correlation_map.csv
- source_data/fig3/E_exc_inh_similarity_map.csv
- source_data/fig3/F_or_similarity_map.csv
- source_data/fig3/F_no_bias_or_similarity_map.csv
- source_data/fig3/G_kohonen_orientation_map.csv
- source_data/fig4/
- source_data/fig4/C_correlation_map_spontaneous.csv
- source_data/fig4/H_endogenous_timecourse.csv
- source_data/fig4/C_correlation_map_optogenetic.csv
- source_data/fig4/D_spont_opto_similarity.csv
- source_data/fig4/E_spont_opto_similarity.csv
- source_data/fig4/F_or_map_similarity.csv
- source_data/fig4/B_ff_response.csv
- source_data/fig4/H_surrogate_timecourse.csv
- source_data/fig4/I_stimulus_response_correlations.csv
- source_data/fig4/G_endogenous_pattern.csv
- source_data/fig4/G_surrogate_pattern.csv
- source_data/fig4/G_endogenous_response.csv
- source_data/fig4/G_surrogate_response.csv
- source_data/fig4/K_significant_pixels.csv
- source_data/fig4/L_firing_rates.csv
- source_data/fig5/
- source_data/fig5/B_firing_rate.csv
- source_data/fig5/B_calcium.csv
- source_data/fig5/D_DAOD_examples.csv
- source_data/fig5/E_entropies.csv
- source_data/fig5/A_endogenous_pattern.csv
- source_data/fig5/A_surrogate_pattern.csv
- source_data/fig5/A_endogenous_calcium.csv
- source_data/fig5/A_endogenous_firing_rate.csv
- source_data/fig5/A_surrogate_calcium.csv
- source_data/fig5/A_surrogate_firing_rate.csv
- source_data/fig5/C_autocorrelations.csv
- source_data/fig5/F_entropy_firing_rate.csv
- source_data/fig6/
- source_data/fig6/C_radius_orientation_std.csv
- source_data/fig6/DE_radius_entropy_firing_rate.csv
- source_data/fig6/F_radius_entropy_firing_rate.csv
- source_data/fig6/B_example_activity_frame.csv
- source_data/fig6/B_activity_frame_DAOD_exc_inh.csv
- source_data/fig7/
- source_data/fig7/A.csv
- source_data/fig7/B.csv
- source_data/fig7/C.csv
- source_data/fig7/D.csv
- source_data/fig7/E.csv
- source_data/fig7/F.csv
- source_data/figs1/
- source_data/figs1/A.csv
- source_data/figs1/C.csv
- source_data/figs1/.~lock.A.csv#
- source_data/figs1/D.csv
- source_data/figs1/E.csv
- source_data/figs1/B.csv
- source_data/figs1/F.csv
- source_data/figs2/
- source_data/figs2/A_populations.csv
- source_data/figs2/A_neurons.csv
- source_data/figs2/B.csv
- source_data/figs3/
- source_data/figs3/A.csv
- source_data/figs3/B.csv
- source_data/figs3/C.csv
- source_data/figs3/D.csv
- source_data/figs3/E.csv
- source_data/figs3/F.csv
- source_data/figs4/
- source_data/figs4/B.csv
- source_data/figs4/A.csv
- source_data/figs4/C.csv
- source_data/figs6/
- source_data/figs6/A_temporal_kernel.csv
- source_data/figs6/D_spatial_kernel.csv
- source_data/figs6/E_example_firing_rate_frame.csv
- source_data/figs6/F_example_spatial_smoothing_frame.csv
- source_data/figs6/H_model_frame.csv
- source_data/figs6/G_experiment_frame.csv
- source_data/figs6/B_spontaneous_activity_firing_rate.csv
- source_data/figs6/C_calcium_signal.csv
- source_data/figs7/
- source_data/figs7/A_event_correlation_map.csv
- source_data/figs7/A_non_event_correlation_map.csv
- source_data/figs7/B_correlation_similarity_map.csv
- source_data/figs7/C_metrics.csv
- source_data/figs9/
- source_data/figs9/A_example_frame_0.csv
- source_data/figs9/A_example_frame_1.csv
- source_data/figs9/A_example_frame_2.csv
- source_data/figs9/A_example_frame_3.csv
- source_data/figs9/A_example_frame_4.csv
- source_data/figs9/B_event_correlations.csv
- source_data/figs10/
- source_data/figs10/pattern_0_distributions.csv
- source_data/figs10/pattern_1_distributions.csv
- source_data/figs10/pattern_2_distributions.csv
- source_data/figs10/pattern_3_distributions.csv
- source_data/figs10/pattern_4_distributions.csv
- source_data/figs10/pattern_5_distributions.csv
- source_data/figs10/pattern_6_distributions.csv
- source_data/figs10/pattern_7_distributions.csv
- source_data/figs10/endogenous_pattern_0.csv
- source_data/figs10/surrogate_pattern_0.csv
- source_data/figs10/endogenous_pattern_1.csv
- source_data/figs10/surrogate_pattern_1.csv
- source_data/figs10/endogenous_pattern_2.csv
- source_data/figs10/surrogate_pattern_2.csv
- source_data/figs10/endogenous_pattern_3.csv
- source_data/figs10/surrogate_pattern_3.csv
- source_data/figs10/endogenous_pattern_4.csv
- source_data/figs10/surrogate_pattern_4.csv
- source_data/figs10/endogenous_pattern_5.csv
- source_data/figs10/surrogate_pattern_5.csv
- source_data/figs10/endogenous_pattern_6.csv
- source_data/figs10/surrogate_pattern_6.csv
- source_data/figs10/endogenous_pattern_7.csv
- source_data/figs10/surrogate_pattern_7.csv
- source_data/figs11/
- source_data/figs11/E.csv
- source_data/figs11/A.csv
- source_data/figs11/B.csv
- source_data/figs11/C.csv
- source_data/figs11/D.csv
- source_data/figs11/F.csv
- source_data/figs12/
- source_data/figs12/I.csv
- source_data/figs12/J.csv
- source_data/figs12/K.csv
- source_data/figs12/A.csv
- source_data/figs12/B.csv
- source_data/figs12/C.csv
- source_data/figs12/D.csv
- source_data/figs12/E.csv
- source_data/figs12/F.csv
- source_data/figs12/G.csv
- source_data/figs12/H.csv
- source_data/figs12/L.csv
- source_data/figs12/M.csv
- source_data/figs12/N.csv
- source_data/figs12/O.csv
- source_data/figs12/P.csv
- source_data/figs13/
- source_data/figs13/A.csv
- source_data/figs13/B.csv
- source_data/figs13/C.csv
- source_data/figs13/D.csv
- source_data/figs13/E.csv
- source_data/figs13/F.csv
- source_data/figs13/G.csv
- source_data/figs13/H.csv
- source_data/figs13/I.csv
- source_data/figs13/J.csv
- source_data/figs13/K.csv
- source_data/figs13/L.csv
- source_data/figs13/M.csv
- source_data/figs13/N.csv
- source_data/figs13/O.csv
- source_data/figs13/P.csv
- source_data/figs14/
- source_data/figs14/plot.csv
- source_data/figs15/
- source_data/figs15/D.csv
- source_data/figs15/E.csv
- source_data/figs15/A.csv
- source_data/figs15/B.csv
- source_data/figs15/C.csv
- source_data/figs15/G.csv
- source_data/figs15/F.csv
- source_data/figs16/
- source_data/figs16/connection_probabilities.csv
- source_data/figs17/
- source_data/figs17/F.csv
- source_data/figs17/E.csv
- source_data/figs17/D.csv
- source_data/figs17/C.csv
- source_data/figs17/B.csv
- source_data/figs17/A.csv
- source_data/figs18/
- source_data/figs18/A.csv
- source_data/figs18/B.csv
- source_data/figs18/C.csv
- source_data/figs19/
- source_data/figs19/B.csv
- source_data/figs19/A.csv
- source_data/figs19/C.csv
- source_data/figs20/
- source_data/figs20/light_intensity_falloff.csv
- source_data/tables/
- source_data/tables/TablesS1-5.ods
- source_data/tables/Table1.ods
- source_data/tables/Table2.ods
- source_data/tables/Table3.ods
