# Supplementary material for: Iso-orientation bias of layer 2/3 connections unifies spontaneous, visually and optogenetically driven V1 dynamics
Source: Nat Commun. 2026 Jan 21;17:1901. doi: 10.1038/s41467-026-68578-y (PMC12923880; doi:10.1038/s41467-026-68578-y)
Supplement: Supplementary file 6 — Source data [file 41467_2026_68578_MOESM6_ESM.zip › source_data/directory_structure.txt]

source_data
├── directory_structure.txt
├── fig1
│   ├── A_rf_on_off.csv
│   ├── B_sinusoidal_grating.csv
│   ├── C_gp_signal_experiment.csv
│   ├── C_gp_signal_model.csv
│   ├── C_model_optogenetic_example_frame_0.csv
│   ├── C_model_optogenetic_example_frame_1.csv
│   ├── C_model_optogenetic_example_frame_2.csv
│   ├── C_model_optogenetic_example_frame_3.csv
│   ├── C_opto_pattern.csv
│   ├── C_opto_response_experiment.csv
│   ├── C_opto_response_model.csv
│   ├── C_tuning_curve_experiment.csv
│   └── C_tuning_curve_model.csv
├── fig2
│   ├── A_frame10.csv
│   ├── A_frame1.csv
│   ├── A_frame2.csv
│   ├── A_frame3.csv
│   ├── A_frame4.csv
│   ├── A_frame5.csv
│   ├── A_frame6.csv
│   ├── A_frame7.csv
│   ├── A_frame8.csv
│   ├── A_frame9.csv
│   ├── B.csv
│   ├── C_fit.csv
│   ├── C_scatter.csv
│   ├── D.csv
│   ├── E.csv
│   ├── F.csv
│   ├── G.csv
│   ├── H.csv
│   ├── I.csv
│   ├── J.csv
│   ├── K.csv
│   └── L.csv
├── fig3
│   ├── A_calcium_signal.csv
│   ├── A_calcium_signal_frame_0.csv
│   ├── A_calcium_signal_frame_1.csv
│   ├── A_calcium_signal_frame_2.csv
│   ├── B_orientation_map.csv
│   ├── C_exc_correlation_map_0.csv
│   ├── C_exc_correlation_map_1.csv
│   ├── D_inh_correlation_map.csv
│   ├── E_exc_inh_similarity_map.csv
│   ├── F_no_bias_or_similarity_map.csv
│   ├── F_or_similarity_map.csv
│   ├── G_kohonen_orientation_map.csv
│   ├── H_metrics.csv
│   ├── I_correlation_histogram.csv
│   └── JKL_correlation_histograms.csv
├── fig4
│   ├── B_ff_response.csv
│   ├── C_correlation_map_optogenetic.csv
│   ├── C_correlation_map_spontaneous.csv
│   ├── D_spont_opto_similarity.csv
│   ├── E_spont_opto_similarity.csv
│   ├── F_or_map_similarity.csv
│   ├── G_endogenous_pattern.csv
│   ├── G_endogenous_response.csv
│   ├── G_surrogate_pattern.csv
│   ├── G_surrogate_response.csv
│   ├── H_endogenous_timecourse.csv
│   ├── H_surrogate_timecourse.csv
│   ├── I_stimulus_response_correlations.csv
│   ├── K_significant_pixels.csv
│   └── L_firing_rates.csv
├── fig5
│   ├── A_endogenous_calcium.csv
│   ├── A_endogenous_firing_rate.csv
│   ├── A_endogenous_pattern.csv
│   ├── A_surrogate_calcium.csv
│   ├── A_surrogate_firing_rate.csv
│   ├── A_surrogate_pattern.csv
│   ├── B_calcium.csv
│   ├── B_firing_rate.csv
│   ├── C_autocorrelations.csv
│   ├── D_DAOD_examples.csv
│   ├── E_entropies.csv
│   └── F_entropy_firing_rate.csv
├── fig6
│   ├── B_activity_frame_DAOD_exc_inh.csv
│   ├── B_example_activity_frame.csv
│   ├── C_radius_orientation_std.csv
│   ├── DE_radius_entropy_firing_rate.csv
│   └── F_radius_entropy_firing_rate.csv
├── fig7
│   ├── A.csv
│   ├── B.csv
│   ├── C.csv
│   ├── D.csv
│   ├── E.csv
│   └── F.csv
├── figs1
│   ├── A.csv
│   ├── B.csv
│   ├── C.csv
│   ├── D.csv
│   ├── E.csv
│   └── F.csv
├── figs10
│   ├── endogenous_pattern_0.csv
│   ├── endogenous_pattern_1.csv
│   ├── endogenous_pattern_2.csv
│   ├── endogenous_pattern_3.csv
│   ├── endogenous_pattern_4.csv
│   ├── endogenous_pattern_5.csv
│   ├── endogenous_pattern_6.csv
│   ├── endogenous_pattern_7.csv
│   ├── pattern_0_distributions.csv
│   ├── pattern_1_distributions.csv
│   ├── pattern_2_distributions.csv
│   ├── pattern_3_distributions.csv
│   ├── pattern_4_distributions.csv
│   ├── pattern_5_distributions.csv
│   ├── pattern_6_distributions.csv
│   ├── pattern_7_distributions.csv
│   ├── surrogate_pattern_0.csv
│   ├── surrogate_pattern_1.csv
│   ├── surrogate_pattern_2.csv
│   ├── surrogate_pattern_3.csv
│   ├── surrogate_pattern_4.csv
│   ├── surrogate_pattern_5.csv
│   ├── surrogate_pattern_6.csv
│   └── surrogate_pattern_7.csv
├── figs11
│   ├── A.csv
│   ├── B.csv
│   ├── C.csv
│   ├── D.csv
│   ├── E.csv
│   └── F.csv
├── figs12
│   ├── A.csv
│   ├── B.csv
│   ├── C.csv
│   ├── D.csv
│   ├── E.csv
│   ├── F.csv
│   ├── G.csv
│   ├── H.csv
│   ├── I.csv
│   ├── J.csv
│   ├── K.csv
│   ├── L.csv
│   ├── M.csv
│   ├── N.csv
│   ├── O.csv
│   └── P.csv
├── figs13
│   ├── A.csv
│   ├── B.csv
│   ├── C.csv
│   ├── D.csv
│   ├── E.csv
│   ├── F.csv
│   ├── G.csv
│   ├── H.csv
│   ├── I.csv
│   ├── J.csv
│   ├── K.csv
│   ├── L.csv
│   ├── M.csv
│   ├── N.csv
│   ├── O.csv
│   └── P.csv
├── figs14
│   └── plot.csv
├── figs15
│   ├── A.csv
│   ├── B.csv
│   ├── C.csv
│   ├── D.csv
│   ├── E.csv
│   ├── F.csv
│   └── G.csv
├── figs16
│   └── connection_probabilities.csv
├── figs17
│   ├── A.csv
│   ├── B.csv
│   ├── C.csv
│   ├── D.csv
│   ├── E.csv
│   └── F.csv
├── figs18
│   ├── A.csv
│   ├── B.csv
│   └── C.csv
├── figs19
│   ├── A.csv
│   ├── B.csv
│   └── C.csv
├── figs2
│   ├── A_neurons.csv
│   ├── A_populations.csv
│   └── B.csv
├── figs20
│   └── light_intensity_falloff.csv
├── figs3
│   ├── A.csv
│   ├── B.csv
│   ├── C.csv
│   ├── D.csv
│   ├── E.csv
│   └── F.csv
├── figs4
│   ├── A.csv
│   ├── B.csv
│   └── C.csv
├── figs5
│   ├── A_raster.csv
│   ├── A_VmAndConductances.csv
│   ├── B_raster.csv
│   ├── B_VmAndConductances.csv
│   ├── C.csv
│   ├── D.csv
│   ├── E.csv
│   ├── F.csv
│   ├── G.csv
│   ├── H.csv
│   ├── I.csv
│   └── J.csv
├── figs6
│   ├── A_temporal_kernel.csv
│   ├── B_spontaneous_activity_firing_rate.csv
│   ├── C_calcium_signal.csv
│   ├── D_spatial_kernel.csv
│   ├── E_example_firing_rate_frame.csv
│   ├── F_example_spatial_smoothing_frame.csv
│   ├── G_experiment_frame.csv
│   └── H_model_frame.csv
├── figs7
│   ├── A_event_correlation_map.csv
│   ├── A_non_event_correlation_map.csv
│   ├── B_correlation_similarity_map.csv
│   └── C_metrics.csv
├── figs9
│   ├── A_example_frame_0.csv
│   ├── A_example_frame_1.csv
│   ├── A_example_frame_2.csv
│   ├── A_example_frame_3.csv
│   ├── A_example_frame_4.csv
│   └── B_event_correlations.csv
└── tables
    ├── Table1.ods
    ├── Table2.ods
    ├── Table3.ods
    └── TablesS1-5.ods

27 directories, 225 files
