# Supplementary material for: Iso-orientation bias of layer 2/3 connections unifies spontaneous, visually and optogenetically driven V1 dynamics
Source: Nat Commun. 2026 Jan 21;17:1901. doi: 10.1038/s41467-026-68578-y (PMC12923880; doi:10.1038/s41467-026-68578-y)
Supplement: Supplementary file 6 — Source data [file 41467_2026_68578_MOESM6_ESM.zip › source_data/figs5/B_raster.csv]

Trial 0	Trial 1	Trial 2	Trial 3	Trial 4	Trial 5	Trial 6	Trial 7	Trial 8	Trial 9
-10.1999999999534	179.400000000023	218.5	-127.5	157.099999999977	181.5	230.199999999953	205.600000000006	194.20000000007	217.399999999965
198.300000000047	240.099999999977	222.800000000047	-110	193.399999999965	200.70000000007	234.199999999953	212.100000000006	222.800000000047	229.099999999977
203.199999999953	243.400000000023	235.699999999953	-78	205.899999999965	220	241.899999999965	222.300000000003	236.900000000023	245.999999999942
211.800000000047	266	269.800000000047	183.300000000047	255.199999999953	245.20000000007	678.29999999993	247.900000000009	243.400000000023	252.699999999953
224.699999999953	286.099999999977	291.599999999977	220.70000000007	685.79999999993	261.400000000023	721.29999999993	254.5	281.70000000007	279.899999999965
241.599999999977	643.5	629.199999999953	248	720.199999999953	266.70000000007	737.29999999993	260.199999999997	698.20000000007	617.699999999953
253.300000000047	736.699999999953	697.599999999977	262.70000000007	743.699999999953	277.099999999977	757.899999999965	263.900000000009	715	647.29999999993
268.199999999953	755	705.699999999953	274	773.499999999942	282.400000000023	761.79999999993	688.800000000003	733.20000000007	712.099999999977
287.199999999953	759.5	731.800000000047	709.800000000047	806.899999999965	731.5	1188.19999999995	714.5	737	732.999999999942
681.199999999953	792.099999999977	735.099999999977	735.20000000007	1222.29999999993	747	1192.29999999993	728.800000000003	778.70000000007	747.399999999965
697.400000000023	1136.09999999998	739.199999999953	738.099999999977	1240.39999999997	1200.09999999998	1220.79999999993	747.300000000003	1211.80000000005	752.999999999942
717.599999999977	1194.80000000005	763.5	1210.90000000002	1276.49999999994	1204.20000000007	1235.89999999997	783.5	1245.40000000002	785.699999999953
751.800000000047	1201.80000000005	773.900000000023	1233.20000000007	1707.89999999997	1226	1258.59999999998	1174.2	1249.5	1161.79999999993
775.300000000047	1230.69999999995	781.099999999977	1237.30000000005	1728.89999999997	1239.40000000002	1700.99999999994	1196.60000000001	1698.20000000007	1215.19999999995
778.400000000023	1235.5	1194.90000000002	1256.5	1731.79999999993	1245.09999999998	1717.39999999997	1227.10000000001	1720.70000000007	1222.39999999997
1188.80000000005	1292.30000000005	1201.69999999995	1260.80000000005	1761.49999999994	1249.90000000002	1724.59999999998	1240.60000000001	1724.5	1251.59999999998
1199.5	1694	1219.19999999995	1660.40000000002	1810.49999999994	1723.59999999998	1743.39999999997	1258.3	1752	1263.59999999998
1227.69999999995	1698.40000000002	1233	1719.30000000005		1728.80000000005	1781.89999999997	1285.10000000001	1759.59999999998	1276.79999999993
1232.19999999995	1726.09999999998	1245.30000000005	1735.5		1740.59999999998	1799.89999999997	1711.40000000001		1299.39999999997
1248.59999999998	1729	1250.80000000005	1741.30000000005		1756.59999999998		1715.40000000001		1664.69999999995
1254.80000000005	1739.40000000002	1263.5	1745.70000000007		1761.90000000002		1729.40000000001		1681.79999999993
1270.19999999995	1750.40000000002	1699.90000000002	1753.5		1783.09999999998		1743.7		1738.19999999995
1275.59999999998	1789.5	1728.09999999998	1761.09999999998				1752		1743.59999999998
1279.80000000005		1739.90000000002							1778.39999999997
1294.90000000002		1756.90000000002							1810.09999999998
1659.59999999998
1730.69999999995
1743.09999999998
1789.59999999998
