# Supplementary material for: Iso-orientation bias of layer 2/3 connections unifies spontaneous, visually and optogenetically driven V1 dynamics
Source: Nat Commun. 2026 Jan 21;17:1901. doi: 10.1038/s41467-026-68578-y (PMC12923880; doi:10.1038/s41467-026-68578-y)
Supplement: Supplementary file 6 — Source data [file 41467_2026_68578_MOESM6_ESM.zip › source_data/figs5/A_raster.csv]

Trial 0	Trial 1	Trial 2	Trial 3	Trial 4	Trial 5	Trial 6	Trial 7	Trial 8	Trial 9
-109.29999999993	-149.599999999977	-143.199999999953	-148.699999999953	1889.70000000007	612.300000000047	717.5	-29.7999999999301	702	616.20000000007
-94.2999999999302	154.70000000007	616.900000000023	622.20000000007	1894.59999999998	709.599999999977	1098.5	615.5	1129.90000000002	717.599999999977
608.400000000023	718.300000000047	1149.5	718.20000000007		1895.30000000005	1122.80000000005	1127.40000000002	1889.90000000002	1722.30000000005
707.800000000047	724.20000000007	1254.70000000007	1720.80000000005		1904.30000000005	1720.59999999998	1383.5	1910.40000000002	1911.40000000002
1009.5	1147.20000000007	1888				1889	1717.59999999998	1996.30000000005
1027.80000000005	1724.59999999998	1905.80000000005				1998.40000000002	1995.59999999998
1139.30000000005	1902.09999999998	1991
1731.5	1906.59999999998	1999.90000000002
1892.70000000007
