# Supplementary material for: Iso-orientation bias of layer 2/3 connections unifies spontaneous, visually and optogenetically driven V1 dynamics
Source: Nat Commun. 2026 Jan 21;17:1901. doi: 10.1038/s41467-026-68578-y (PMC12923880; doi:10.1038/s41467-026-68578-y)
Supplement: Supplementary file 6 — Source data [file 41467_2026_68578_MOESM6_ESM.zip › source_data/figs5/B_VmAndConductances.csv]

Time	Membrane potential average	Membrane potential trial 0	Membrane potential trial 1	Membrane potential trial 2	Membrane potential trial 3	Membrane potential trial 4	Membrane potential trial 5	Membrane potential trial 6	Membrane potential trial 7	Membrane potential trial 8	Membrane potential trial 9	Excitatory conductance average	Excitatory conductance trial 0	Excitatory conductance trial 1	Excitatory conductance trial 2	Excitatory conductance trial 3	Excitatory conductance trial 4	Excitatory conductance trial 5	Excitatory conductance trial 6	Excitatory conductance trial 7	Excitatory conductance trial 8	Excitatory conductance trial 9	Inhibitory conductance average	Inhibitory conductance trial 0	Inhibitory conductance trial 1	Inhibitory conductance trial 2	Inhibitory conductance trial 3	Inhibitory conductance trial 4	Inhibitory conductance trial 5	Inhibitory conductance trial 6	Inhibitory conductance trial 7	Inhibitory conductance trial 8	Inhibitory conductance trial 9
-1.500000000000000000e+02	-6.815439603575330807e+01	-6.981611574105873785e+01	-6.907864915868921685e+01	-6.826535270105139830e+01	-6.842899845523378133e+01	-6.890834898265272557e+01	-6.784476264653385158e+01	-6.691816243085099813e+01	-6.702062913216543905e+01	-6.741365273368313638e+01	-6.784928837561365356e+01	8.836508482131464337e-01	1.289494346227245458e+00	1.268812492969267680e+00	1.055263243743603141e+00	5.632886949796342968e-01	5.612053649663051313e-01	1.532013602751896464e+00	9.532965815659056874e-01	6.145481635965289735e-01	5.535484837026994898e-01	4.450375076283763498e-01	1.480552678484736484e+00	3.768141651129831793e+00	2.649334710748935784e+00	2.088013880682349832e+00	1.645621426478687477e+00	1.296959711015316818e+00	1.022169780322023103e+00	8.056002441167838812e-01	6.349158093057341024e-01	5.003946906052789689e-01	3.943748804424225818e-01
-1.490000000000000000e+02	-7.125885732872777112e+01	-6.842953154836106933e+01	-6.846392749531918298e+01	-6.711537869432807213e+01	-6.563565897754428136e+01	-6.862551476083886826e+01	-7.283703772748172867e+01	-7.479837464028196337e+01	-7.568862576564370670e+01	-7.550261989084775394e+01	-7.549190378663119816e+01	7.807281840193416311e-01	3.905257357386920924e-01	8.638695275425261055e-01	1.353324732193266211e+00	1.374742228213385653e+00	7.058161936289453209e-01	6.091443344503764123e-01	5.643733879450907320e-01	5.882946465193603647e-01	8.967726327927527663e-01	4.604184211690208195e-01	7.375592331396360279e+00	3.108177389649032230e-01	2.449640472711576700e-01	1.930629334583823242e-01	1.521582317518492544e-01	1.583892962501646373e+01	1.735839071572123871e+01	1.368062729623454565e+01	1.078208033703090862e+01	8.497655398169209562e+00	6.697236990344948460e+00
-1.480000000000000000e+02	-6.946015628651140617e+01	-7.381732009125988725e+01	-7.234104930438343217e+01	-7.236647244272984381e+01	-7.292362776478324804e+01	-7.362768214991274363e+01	-6.846935630413899787e+01	-6.534529351553453580e+01	-6.437470829956890839e+01	-6.563230879933963990e+01	-6.570374419346273953e+01	1.502651398474169842e+00	1.961329870039944634e+00	1.006980330502710519e+00	5.170009397749583124e-01	2.654371328134602637e-01	1.362799678988962648e-01	3.348636254348925867e+00	2.694999948620677710e+00	1.603866651972221113e+00	1.366905710380504457e+00	2.125077178389400689e+00	3.488946929413559328e+00	5.278277501639813352e+00	4.159956325941821298e+00	3.278576510683101297e+00	2.583936727741817041e+00	2.036471923475707158e+00	1.604999786016134689e+00	2.556148677135055003e+00	3.252428435612586100e+00	5.459732483103485023e+00	4.678940922786072321e+00
-1.470000000000000000e+02	-6.758627131684968958e+01	-6.575474571723212591e+01	-6.542458092660818636e+01	-6.632567901908649333e+01	-6.844268252798600827e+01	-6.974403046912597404e+01	-7.157440214391087352e+01	-6.972636139814662215e+01	-6.828992505682688829e+01	-6.574742121416102236e+01	-6.483288469541275845e+01	1.806754020170448616e+00	2.100241526506298584e+00	2.049344360998285097e+00	1.356589908630400743e+00	1.164570539445834996e+00	7.983199305916477417e-01	4.098711184864106682e-01	2.801196796923067112e+00	3.209867211102283235e+00	2.760335374613008153e+00	1.417203434407248164e+00	5.711077938498503315e+00	6.375916262978021720e+00	5.025035759035146654e+00	7.890100477892556086e+00	7.352196561241508554e+00	5.794469234518737188e+00	6.988134532791278275e+00	5.507541891684594404e+00	5.054381861137843934e+00	3.983497985930784857e+00	3.139504817774561918e+00
-1.460000000000000000e+02	-6.409510713670576365e+01	-6.503529933712677291e+01	-6.421083764056909615e+01	-6.363571330721758557e+01	-6.473541440121999813e+01	-6.590962198365230051e+01	-6.406298257294692178e+01	-6.306490804120763727e+01	-6.333476173400704567e+01	-6.321379786322479788e+01	-6.374773448588538116e+01	1.976078476698632569e+00	9.936350780233953461e-01	2.432546250257488829e+00	1.248910886671770193e+00	1.237622156711914778e+00	1.366780721694377254e+00	3.571868643722221126e+00	2.197944018994130388e+00	2.805033974702629607e+00	2.418984295009139807e+00	1.487458741199258805e+00	4.596338474367431814e+00	2.727540725077988615e+00	2.149650201230817625e+00	2.546391054200189963e+00	4.348860566823274709e+00	6.141244000132384251e+00	4.840084065221302190e+00	7.083064160135148057e+00	6.693534276759509183e+00	5.275359290765506692e+00	4.157656403328196859e+00
-1.450000000000000000e+02	-6.456017063889018459e+01	-6.474126054930137286e+01	-6.403745461502526837e+01	-6.316507379336747618e+01	-6.442399909667972224e+01	-6.264680082924667204e+01	-6.321721960564374854e+01	-6.445229759647828871e+01	-6.547206465684892862e+01	-6.641614630606748904e+01	-6.702938934024290063e+01	2.371240475612748977e+00	1.714248873739056211e+00	2.694155769867487837e+00	2.618015687297337024e+00	1.864958892208709251e+00	4.479979846770602236e+00	2.300098344321176214e+00	2.809815479998400090e+00	2.276572466757281532e+00	1.606092762940862340e+00	1.348466632226577921e+00	7.752717163846872594e+00	6.596483062953963028e+00	5.198870547859266722e+00	8.061816444803326931e+00	7.541232592956193415e+00	6.715303370067923439e+00	1.049280888512076260e+01	8.548829788130117180e+00	1.011584370798526145e+01	7.972575904203315744e+00	6.283407334388596333e+00
-1.440000000000000000e+02	-6.348026740660513667e+01	-6.693726092348366308e+01	-6.449401771207443801e+01	-6.238833742661132220e+01	-6.177795934969919500e+01	-6.028383615167215481e+01	-6.072094877428786930e+01	-6.236038420670084292e+01	-6.336038473662397053e+01	-6.519366676463948806e+01	-6.728587802025843700e+01	3.111007264179437293e+00	2.467571432809688492e+00	2.989409844684284945e+00	2.342004891271495914e+00	4.086277811953892503e+00	2.597888057352484736e+00	4.232370761877676912e+00	4.184689564034515641e+00	3.934096492617419560e+00	2.658745940973519684e+00	1.617017844219393430e+00	7.795426371610905569e+00	5.977226530018837636e+00	4.710817365592144590e+00	5.066157100103182209e+00	3.992778377082655705e+00	3.796365854394665007e+00	4.893320728325623037e+00	1.209019541841394130e+01	1.260771443999411723e+01	1.388026644020819234e+01	1.093942146197569798e+01
-1.430000000000000000e+02	-6.485451049564811399e+01	-6.830554097902709998e+01	-6.420894571304968679e+01	-6.256339096003211608e+01	-6.127570534073665698e+01	-6.180539651824364711e+01	-6.284981286874170081e+01	-6.579824453928139860e+01	-6.826825743012251735e+01	-6.794596524161678985e+01	-6.552384536562956896e+01	2.588510661951748837e+00	5.317746674748388358e+00	4.142894197379719756e+00	2.704154436556528651e+00	2.688648461184394822e+00	1.456006396923213098e+00	1.411586184930461840e+00	1.073661364403853069e+00	9.914956911632964998e-01	2.876734761646700278e+00	3.222178450580928999e+00	6.503437204478473177e+00	8.621660285718515837e+00	6.794968668197840955e+00	5.355302537061454871e+00	4.220661884385575213e+00	4.679031935481565263e+00	5.598938934272400303e+00	7.845140873153954253e+00	7.481858228695233315e+00	6.497351911569771765e+00	7.939456786248414666e+00
-1.420000000000000000e+02	-6.732283176525874069e+01	-6.632797728509994784e+01	-6.844101235433035413e+01	-7.028858859972973505e+01	-7.040072267388525518e+01	-6.678907092101692911e+01	-6.468667447956013916e+01	-6.377501432606386800e+01	-6.527314157987233045e+01	-6.770785206205063389e+01	-6.953826337097822829e+01	1.617332658340440377e+00	1.907059305944349914e+00	1.227966166186514219e+00	7.686250852422530366e-01	2.153254506314606687e+00	3.603706328556587124e+00	2.286982692021475749e+00	1.758455253744077407e+00	9.028210295667273844e-01	7.736596064698693098e-01	7.907966093579428257e-01	6.986255215404620245e+00	1.021660049638340695e+01	1.059105432803287705e+01	8.347102522860193830e+00	6.578582109877613604e+00	5.184762312176848020e+00	4.086254421512345303e+00	4.616762315325283694e+00	5.856963100076643336e+00	7.283826543504849482e+00	7.100644004296135847e+00
-1.410000000000000000e+02	-6.504253898040940385e+01	-6.955325159829365589e+01	-6.886750156747787344e+01	-6.542502666782878862e+01	-6.342021373316107713e+01	-6.169600977709183098e+01	-6.250138596191027318e+01	-6.462492394793038386e+01	-6.673152889316932601e+01	-6.597532798478884786e+01	-6.163021967244201704e+01	2.618708662024944012e+00	1.619179599764849264e+00	1.272306393732296259e+00	3.079944525753566253e+00	3.443323505536786566e+00	2.527003067021333926e+00	1.683723780447429874e+00	1.755282002700923938e+00	1.309779842244459758e+00	5.385170425099621738e+00	4.111373477948173871e+00	5.997925237228998618e+00	5.596213714560446917e+00	4.410530639204866432e+00	3.476061049768682576e+00	2.739579749047449830e+00	4.375336571202139702e+00	6.241511212136030551e+00	1.000152165900214030e+01	7.882475538939418769e+00	6.533793048388820246e+00	8.722229190039980651e+00
-1.400000000000000000e+02	-6.362672044241929825e+01	-6.399701301102274442e+01	-6.681914762189460077e+01	-6.838050793757237500e+01	-6.563174666356927389e+01	-6.168520147688322908e+01	-6.119880570585171853e+01	-6.174412874981368304e+01	-6.179300960764815898e+01	-6.235099449435218588e+01	-6.266664915558504134e+01	2.673448939034490213e+00	2.722475086344005479e+00	2.044461149122358989e+00	2.137172843715548165e+00	6.707680581280615506e+00	3.523035275193588944e+00	2.709736428991857071e+00	1.976534377742792170e+00	2.141055987145286998e+00	1.400940831587204283e+00	1.371396829221644964e+00	7.527236306025676171e+00	1.420361650607488535e+01	1.243411073311624548e+01	1.116339899971167426e+01	8.798183171202312636e+00	6.934091231176707559e+00	5.464948872587649831e+00	5.614023889991465843e+00	4.424567330517018782e+00	3.487123753993904174e+00	2.748298571884907116e+00
-1.390000000000000000e+02	-6.569942684088709939e+01	-6.349812891015032079e+01	-6.488131592304254980e+01	-6.256412645751679946e+01	-6.039851666709805045e+01	-6.156562888675721013e+01	-6.590802490189342677e+01	-6.876794977403342557e+01	-6.987117524886620856e+01	-6.945155704494830218e+01	-7.008784459456468596e+01	2.314115775519094420e+00	1.068722977200452950e+00	6.521009971682317774e-01	3.729841471302227429e+00	2.924550342563157379e+00	2.589698870443079226e+00	3.120040924771187552e+00	3.547147671314114792e+00	1.821166336659656881e+00	2.143788152998455931e+00	1.544100010770379727e+00	1.016959892960259104e+01	3.367786732491340196e+00	2.654245768226059177e+00	4.104958357565885230e+00	6.145969771667787462e+00	8.364835080982937043e+00	2.136299018449319576e+01	1.846516950102941479e+01	1.491745703228328068e+01	1.175686002282621168e+01	1.055571684445978953e+01
-1.380000000000000000e+02	-7.268227294932191285e+01	-7.127315746901196292e+01	-7.261881034790728506e+01	-7.334006458464597245e+01	-7.419281057431263093e+01	-7.452717980597888925e+01	-7.415715313405803499e+01	-7.402311305356552396e+01	-7.336967901746936604e+01	-7.064844452541166220e+01	-6.867231698085791436e+01	9.267420776923920300e-01	7.927673783620748926e-01	7.488737583483502380e-01	3.844846072073896392e-01	1.974009791789980706e-01	5.549296241947920816e-01	6.342382820282749245e-01	5.751626689298601214e-01	1.164102537709386320e+00	1.566922882576124554e+00	2.648538058388671068e+00	4.862531643039610607e+00	8.319252075761291110e+00	6.556632403073948900e+00	5.167463141823999351e+00	4.072620467420215995e+00	3.209744707689484944e+00	2.529688482135116434e+00	4.652788725452774443e+00	4.308379011088358190e+00	3.395552529431034028e+00	6.413194886519874238e+00
-1.370000000000000000e+02	-6.311212924987709272e+01	-6.770983246244988152e+01	-6.659023302997692895e+01	-6.517196642760058012e+01	-6.302286959369092045e+01	-6.358002001851170348e+01	-6.464795630559800088e+01	-6.453732377422379329e+01	-6.028516934895581869e+01	-5.557592153776327137e+01	-6.000000000000000000e+01	3.634695300193532042e+00	4.000653985556045455e+00	2.851706458087331253e+00	3.968747555731988008e+00	3.029353391713707655e+00	3.017552425385746417e+00	1.656044717127562960e+00	2.287558066971965509e+00	6.741937424843385429e+00	5.211356338780538167e+00	3.582042637737049784e+00	8.299589528654676585e+00	9.656271231782213249e+00	1.151857869548667423e+01	9.737595626934448134e+00	7.674468141386026510e+00	6.929160978749182576e+00	8.242674181795246469e+00	6.496279249164858882e+00	5.461202187763569249e+00	6.404450115530038623e+00	1.087521487795452479e+01
-1.360000000000000000e+02	-6.690713583107121565e+01	-6.000000000000000000e+01	-6.059394344172351055e+01	-6.420360926475835583e+01	-6.581682830149995311e+01	-6.754888308707700162e+01	-7.068434347033866061e+01	-7.271333370765863435e+01	-7.144374023773390547e+01	-6.895175901131449336e+01	-6.711491778860765578e+01	2.208774045355879956e+00	2.126441407251904891e+00	3.056148693789146886e+00	1.833132652511596516e+00	2.235221351472076901e+00	2.018834514607248387e+00	1.126979609767726709e+00	2.463932740004309618e+00	1.846091987513197807e+00	2.488024747489897326e+00	2.892932749151694072e+00	1.106841122192817650e+01	9.902705590776990974e+00	1.090333732238748610e+01	1.144446105178997541e+01	1.035237714073110737e+01	1.719463662203683896e+01	1.440736966788482576e+01	1.135484607838067639e+01	8.949067903152227998e+00	7.053007657031182376e+00	9.122303185110451906e+00
-1.350000000000000000e+02	-6.854755793563263921e+01	-6.711491778860765578e+01	-6.938366590812655943e+01	-7.002811685610399195e+01	-6.831768003284882695e+01	-6.663854879332230041e+01	-6.816098673984195955e+01	-7.020618333764673480e+01	-7.131485920414802138e+01	-7.070741963085386317e+01	-6.360320106482642899e+01	2.643271835621088250e+00	2.892932749151694072e+00	1.665837208677225956e+00	2.491821280764466184e+00	3.532786437289944015e+00	2.630751726925822709e+00	1.350672971393837685e+00	1.240122380660744650e+00	6.367000593919124318e-01	6.103371145007841392e+00	3.887722396947392411e+00	9.811691511049598802e+00	9.122303185110451906e+00	1.419352033522638123e+01	1.623374795948103966e+01	1.279426526869950820e+01	1.008351393494737103e+01	1.086560797742735929e+01	8.563485839245917219e+00	6.749119779704074062e+00	5.319167761338162492e+00	4.192183069315717603e+00
-1.340000000000000000e+02	-6.616450088061091606e+01	-6.155986288618203162e+01	-6.299952598034796125e+01	-6.551409686917710928e+01	-6.926627575267310988e+01	-7.056783579948773877e+01	-6.804714518792003730e+01	-6.654669609977420919e+01	-6.543443316525907960e+01	-6.549297896680506881e+01	-6.621615809848290723e+01	2.548939546291795644e+00	2.425151059839329104e+00	1.592151972616132394e+00	2.328664844573905768e+00	1.604267246221491749e+00	3.024384725241873628e+00	4.848826941347200048e+00	2.687770402146402393e+00	3.086538994755632981e+00	2.114060684511683608e+00	1.777578591664306096e+00	1.027948210825678466e+01	4.693194651694506447e+00	6.119393715541336043e+00	1.087035207944568782e+01	1.633511600960757448e+01	1.423532711173172949e+01	1.310794093523912807e+01	1.076755845276151646e+01	8.486210299969599191e+00	1.016690729705546659e+01	8.012820529521311741e+00
-1.330000000000000000e+02	-6.849490960456759581e+01	-6.762783595861769470e+01	-6.782862244963509113e+01	-6.597649831744442395e+01	-6.494587634748349103e+01	-6.616503009593978391e+01	-6.811168562455583242e+01	-6.968837387956801876e+01	-7.052586583006474541e+01	-7.191093917676850822e+01	-7.216836836559839696e+01	2.328373150687160997e+00	1.114650006710407926e+00	1.868969766529472221e+00	3.221698509222379325e+00	1.959916600203247761e+00	2.964836145599262007e+00	2.621911553880211354e+00	3.039200009724758456e+00	2.213669338795854369e+00	1.706756199296383336e+00	2.572123376909631887e+00	1.244059617789603678e+01	6.315125235469914777e+00	4.977124670737063994e+00	5.336175757337315417e+00	6.636290628584400331e+00	1.046646654599470061e+01	1.865172903247794522e+01	1.873360369442689333e+01	1.913388221733391958e+01	1.665248931024137846e+01	1.750307468635683961e+01
-1.320000000000000000e+02	-6.985200349513399942e+01	-7.138470146684053930e+01	-6.922898622378936295e+01	-6.774517753875326775e+01	-6.672890044118113906e+01	-6.720485573154620340e+01	-7.228427112486605211e+01	-7.408050017435556356e+01	-7.181722206683099330e+01	-6.822885778801774848e+01	-6.981656239515911011e+01	3.430476563024755343e+00	3.380037892242771846e+00	3.406414688083685860e+00	3.073819704563270694e+00	3.479775938528483881e+00	2.479041665329800637e+00	1.764394156793319679e+00	2.851555749384644400e+00	6.969235118726916589e+00	4.532666131967294731e+00	2.367824584627366669e+00	2.062965852392524368e+01	1.379465673078417254e+01	1.346493166392793128e+01	1.260033953651510430e+01	1.146824943476458358e+01	1.577266477606268857e+01	3.803066713611124783e+01	3.212794894694742709e+01	2.690306459787132454e+01	2.225571993671285043e+01	1.987834247955512978e+01
-1.310000000000000000e+02	-7.419383964605648885e+01	-7.183296790687936095e+01	-7.257608335402068178e+01	-7.376398877343791582e+01	-7.417870352513929788e+01	-7.512994954403828274e+01	-7.432685267253665984e+01	-7.487411743955247800e+01	-7.490031651450880190e+01	-7.502803482275510305e+01	-7.532738190769630648e+01	1.536276108169394750e+00	1.527948813778391424e+00	1.419345140863857324e+00	8.736608039233637601e-01	1.556662794194673127e+00	2.301694606898136541e+00	2.568382251469419675e+00	1.516260205022110341e+00	1.685858951165977615e+00	1.037112351181961323e+00	8.758351631960569206e-01	2.051896692033502845e+01	1.813969982936762904e+01	1.544147682110506636e+01	1.424497777322685010e+01	2.058689496613567727e+01	3.339208130243586936e+01	2.838938578916328126e+01	2.570634010980967332e+01	2.025987684872428574e+01	1.612220712758306362e+01	1.290672863579889018e+01
-1.300000000000000000e+02	-7.300344930205730520e+01	-7.540360435277189310e+01	-7.575933026219961164e+01	-7.481378279176159651e+01	-7.312988239659929945e+01	-7.264029831195196607e+01	-7.392196354086476617e+01	-7.489909529309097991e+01	-7.255181166135420767e+01	-6.662619376687655404e+01	-7.028853064310214904e+01	2.481441083020277993e+00	7.292317712961952081e-01	1.015446137771194968e+00	2.383742498348949912e+00	1.941702754943250842e+00	1.629273099527768442e+00	1.222343733045747838e+00	8.369782739838970143e-01	5.809974603536899096e+00	5.908370470746789671e+00	3.337347487002084723e+00	1.716200138082709614e+01	1.131146076437100412e+01	1.005762283541899116e+01	1.114300443040793276e+01	1.297091079211518938e+01	1.565273100962673603e+01	1.817001226608403641e+01	1.767052789725750017e+01	1.392663123264942371e+01	2.400463890183237936e+01	3.671247367850775589e+01
-1.290000000000000000e+02	-7.425923747547005860e+01	-7.339149442776678711e+01	-7.364164538126067328e+01	-7.444135127394733331e+01	-7.490436663533058947e+01	-7.451182097954023220e+01	-7.461936200456402446e+01	-7.528563360382607073e+01	-7.512767958082551445e+01	-7.363430359912159417e+01	-7.303471726851770995e+01	1.476324492049955639e+00	3.017325035114084564e+00	2.224946855509316368e+00	1.763128150607530475e+00	1.122193469980110825e+00	1.176597140887079895e+00	7.848624165363339289e-01	4.029618003965939610e-01	1.447869459888403654e+00	1.650250250736244872e+00	1.173110340843855459e+00	1.639658921177282380e+01	3.357236019402859029e+01	2.690188736679568748e+01	2.120212067222850294e+01	1.670997706854510412e+01	1.316959458668880067e+01	1.037932133995704120e+01	9.997062281013134211e+00	1.180031190050195988e+01	1.053827210354878119e+01	9.694984604420621821e+00
-1.280000000000000000e+02	-7.219378252129719442e+01	-7.328225198082139968e+01	-7.295554489581995483e+01	-7.043380097055722899e+01	-7.038090077751482454e+01	-7.108982818430251882e+01	-7.121213544676380991e+01	-7.211122272341849282e+01	-7.320558360061708925e+01	-7.401458774112815320e+01	-7.325196889202845796e+01	1.892090937455217503e+00	1.058644143097398294e+00	1.537277921647615120e+00	2.882686264296697498e+00	2.257241081623360124e+00	2.366098120573525865e+00	2.532318083052415236e+00	1.672872230927018533e+00	1.298133900851387024e+00	2.107023439267286857e+00	1.208614189215469592e+00	1.373971448107816151e+01	8.725664074978570994e+00	6.876936927903754437e+00	1.336305592469792280e+01	1.585836021006869068e+01	1.701668998513742537e+01	1.992846916694414006e+01	1.892079945685182807e+01	1.513456973834846941e+01	1.192797254481044789e+01	9.644626781040376073e+00
-1.270000000000000000e+02	-7.023514005743145105e+01	-7.331852938380160367e+01	-7.244304818810354618e+01	-7.008526253223249114e+01	-6.908532400511086280e+01	-6.739859672769935628e+01	-6.843952992049862871e+01	-6.979540870549155329e+01	-7.116354108853005300e+01	-7.149517419640754667e+01	-6.912698582643888301e+01	1.970151862587297131e+00	8.396669337583867465e-01	2.168216920668411429e+00	2.389503890451408097e+00	3.310332070476634581e+00	1.940880599467682321e+00	1.598935946372515016e+00	1.070827072065317687e+00	1.281286095056371588e+00	2.568048213787642808e+00	2.533820883768598264e+00	7.387080756242161428e+00	7.601196825417436465e+00	5.990713222031335938e+00	7.341627396120829374e+00	6.960298834778996024e+00	6.757986490301347793e+00	9.019637612429166396e+00	1.041782692726342496e+01	8.210577222431506783e+00	6.470982748723720590e+00	5.099960282923862387e+00
-1.260000000000000000e+02	-7.110937037018427986e+01	-6.487827867632660173e+01	-6.613420165522275340e+01	-7.011502660107424845e+01	-7.247477471368731017e+01	-7.329701990927054567e+01	-7.366510814121021156e+01	-7.422948065562165709e+01	-7.328298665040173887e+01	-7.294033116865820432e+01	-7.007649553036954160e+01	2.102123220928433511e+00	4.718247241685777027e+00	3.152259132677520892e+00	2.235333215364806225e+00	1.709778647982539868e+00	1.821631180132728955e+00	1.132662220908513317e+00	1.316940145900693970e+00	1.422321337318903200e+00	1.157988118887038231e+00	2.354070968425812982e+00	1.459644921494766301e+01	9.718509936690718831e+00	2.441153851622841842e+01	2.371036350083903699e+01	2.126306273539976033e+01	1.675800719222208812e+01	1.411024882756236387e+01	1.112067693534403467e+01	9.777366275951473895e+00	7.705812488649655734e+00	7.388905740589081006e+00
-1.250000000000000000e+02	-6.666937899700542403e+01	-6.865029300885287000e+01	-6.792532900469836932e+01	-6.621705910652302407e+01	-6.494813166589543130e+01	-6.404284618926732264e+01	-6.393621210268414501e+01	-6.572500292173401704e+01	-6.772132627981473263e+01	-6.886065520116285654e+01	-6.866693448942145039e+01	2.548512471543501690e+00	2.665612551142011455e+00	2.642350686942539717e+00	2.573700914966930764e+00	3.435221701943890871e+00	3.672391297368069907e+00	3.108408729938140436e+00	2.110382577862861542e+00	1.370865299350776834e+00	1.650769564515997434e+00	2.255421391403796161e+00	8.326147916751843070e+00	7.914208196219490787e+00	6.740423584431442627e+00	5.542698309498113041e+00	6.224150615634167494e+00	1.071338228297540240e+01	1.205758449090697582e+01	1.022647713267669367e+01	9.573344256196850921e+00	7.545017098212905893e+00	6.724193200766382716e+00
-1.240000000000000000e+02	-6.564336798315268595e+01	-6.684564216592372077e+01	-6.570718498366187532e+01	-6.556576562396791985e+01	-6.615867273918105695e+01	-6.562921141301599448e+01	-6.536246045825826911e+01	-6.558531461874616753e+01	-6.462638006947869940e+01	-6.507325783608598613e+01	-6.587978992320718419e+01	3.028530288518613833e+00	3.394376446646894863e+00	3.986392897458530982e+00	4.165595934402105627e+00	2.968813234313703475e+00	4.745038759192194533e+00	2.875052259939989252e+00	2.412697683335439436e+00	2.794059246689605924e+00	1.588041279662619099e+00	1.355235143545056697e+00	1.005273599117407990e+01	8.673007909149992756e+00	1.187899884197594957e+01	1.469477481893559201e+01	1.469014382274856700e+01	1.181958864647238094e+01	1.078565919328523748e+01	9.435405935300284597e+00	7.699327721049864515e+00	6.068052892014513588e+00	4.782400130808412086e+00
-1.230000000000000000e+02	-6.932769703849717757e+01	-6.703588723139178285e+01	-6.871593394576080982e+01	-6.915424042285094686e+01	-7.068649080060795598e+01	-6.992686292556825833e+01	-6.934224986260008450e+01	-6.951025966113195409e+01	-6.973504430835801315e+01	-7.002991903886676539e+01	-6.914008218783523319e+01	2.130933635577076490e+00	1.190691844344246908e+00	2.307172911467926468e+00	1.918043503059687627e+00	2.079622797270376022e+00	2.987011123992127537e+00	2.342947937925680790e+00	2.159661240913424596e+00	1.539192884800172578e+00	2.099679180200096251e+00	2.685312931797029012e+00	1.083138278757069450e+01	7.099563197932523551e+00	1.202984565077529666e+01	1.446123350396621277e+01	1.570787728248274107e+01	1.315964642318976985e+01	1.078545788975972819e+01	9.941888999753919265e+00	7.835477392670049390e+00	8.908261625050476695e+00	8.384575910126248033e+00
-1.220000000000000000e+02	-6.474921876910342178e+01	-6.679555985527662187e+01	-6.320857438249759497e+01	-6.305770332619337637e+01	-6.612746023735326162e+01	-6.745003112333428419e+01	-6.471955741399914075e+01	-6.537908544234747410e+01	-6.362340932203287025e+01	-6.309956083223767109e+01	-6.403124575576187283e+01	3.967838775309579624e+00	4.739184594940020645e+00	6.727466977616541222e+00	4.894307162845646708e+00	3.251024889342192914e+00	4.985387093967632133e+00	3.927957242266328031e+00	2.016680489313766422e+00	3.680792250796537157e+00	2.233914450031313947e+00	3.221672601975816619e+00	1.150715297429219675e+01	8.147256467593807727e+00	1.593253363123277033e+01	1.733011833889313635e+01	1.864838416675519639e+01	1.486879952091671875e+01	1.171851169382095570e+01	9.235682821941232135e+00	7.278896793052396674e+00	5.967985364471026344e+00	5.943360944244711952e+00
-1.210000000000000000e+02	-6.130990472409266800e+01	-6.228342775600349768e+01	-6.130539620875909179e+01	-5.946854701755036388e+01	-6.026147159252815300e+01	-6.171589467665346973e+01	-6.253694026607645640e+01	-6.171380033837289147e+01	-5.951984956195748566e+01	-6.105456604319692815e+01	-6.323915377982836361e+01	3.493047043960830766e+00	2.870906511067172318e+00	3.227187861420782511e+00	2.566585721509953899e+00	3.414823265771148364e+00	2.601258459540388479e+00	3.556444859031589356e+00	3.841540795809286202e+00	4.591388730034774213e+00	4.767037306246621142e+00	3.493296929176596066e+00	8.371716739258362239e+00	4.684126961813821488e+00	3.833592309149905564e+00	4.063554337622122148e+00	8.685187324640143203e+00	8.615858991424968139e+00	8.411235573038227997e+00	6.629127138574416378e+00	8.641802640140994640e+00	1.581369624106779348e+01	1.433898587511122180e+01
-1.200000000000000000e+02	-6.874055570084701117e+01	-6.562333781259181364e+01	-6.893295515581159805e+01	-7.037035124287862686e+01	-7.132748597683772118e+01	-7.149512387746943887e+01	-6.935305564007785506e+01	-6.654009045421973667e+01	-6.733553508208611049e+01	-6.865848713406630566e+01	-6.776913463243100466e+01	2.381068215431619173e+00	1.996461775388689075e+00	1.721991368166836178e+00	1.734127812365888310e+00	1.313345987557420269e+00	2.059459476102013742e+00	2.871090763214560582e+00	3.407636589230910840e+00	2.120097341794675128e+00	3.799197776289451323e+00	2.787273264205749612e+00	1.096843960589105293e+01	1.130095092200588347e+01	1.362579697687149860e+01	1.073886704750286469e+01	9.728908198535483720e+00	9.313325921375687599e+00	7.650367779844803984e+00	1.089116126850304944e+01	1.310674037347703269e+01	1.278709935391261965e+01	1.054117821688160461e+01
-1.190000000000000000e+02	-6.628400326858852054e+01	-6.764112768854374735e+01	-6.177614561469230381e+01	-6.501234458933980420e+01	-6.773176836958589320e+01	-6.712554587614924628e+01	-6.699962292315245804e+01	-6.697277424064623119e+01	-6.691183444360640920e+01	-6.702445433327955016e+01	-6.564441460688961172e+01	4.201059977713491378e+00	5.148662663980644538e+00	6.785743810121983799e+00	4.898391121531518344e+00	4.565927630479492016e+00	4.645802678947498876e+00	3.768180242801679736e+00	4.166449635372604376e+00	2.513465616961382043e+00	2.690846567139370205e+00	2.827129809798742066e+00	1.618675957904255114e+01	1.151359014861402486e+01	1.644770085371898460e+01	2.887979962114799548e+01	2.636149393604009461e+01	2.077622167959865962e+01	1.762411236030327544e+01	1.389004986561922372e+01	1.094713204983610666e+01	8.627737213037454111e+00	6.799758062509687839e+00
-1.180000000000000000e+02	-6.103775089984910807e+01	-6.500878836992909271e+01	-6.456197697282262027e+01	-6.148555764480997254e+01	-6.147627363396914291e+01	-6.310233444632517319e+01	-6.223585689226464268e+01	-6.082279371664426293e+01	-5.782561499275093553e+01	-5.662394896052162352e+01	-5.723436336845360017e+01	4.195266127466783068e+00	2.163330614451838940e+00	4.262000457369643946e+00	3.865689054255766255e+00	4.001700488494336128e+00	4.615380380579853892e+00	4.931223052650230976e+00	4.236027465718322560e+00	5.870926083405209717e+00	3.683740345168404318e+00	4.322643332574232389e+00	8.393509687948284892e+00	5.359077191038778665e+00	4.223636793470277873e+00	8.755857587031556477e+00	1.232074545791347830e+01	1.204592116621142139e+01	9.493723272717234707e+00	1.030562634751947471e+01	8.122148845686407270e+00	6.401289901934354987e+00	6.907070315959857432e+00
-1.170000000000000000e+02	-6.414284723682169442e+01	-5.758288961879157597e+01	-5.935351831092951613e+01	-5.746020810246466226e+01	-5.675474264606913266e+01	-6.366635781972555463e+01	-6.792897353012406825e+01	-6.978974818384971002e+01	-6.919345884372238231e+01	-6.992647762637224673e+01	-6.977209768616805263e+01	4.379135046884615079e+00	3.478968967589680439e+00	3.346301151147133890e+00	7.717621803855285734e+00	6.985341213834059815e+00	4.940851093095151469e+00	4.663931275996699988e+00	4.598206615749560910e+00	3.184782225880373296e+00	2.700364413979946754e+00	2.174981707718250057e+00	1.708666797743707022e+01	6.184639408835864494e+00	8.486993848653289874e+00	8.279145465823420480e+00	1.754243729744541014e+01	3.212209980610037263e+01	2.896753740915351472e+01	2.283011653986123690e+01	1.928121642382127732e+01	1.519605936012458258e+01	1.197643421455172863e+01
-1.160000000000000000e+02	-6.241977898885886589e+01	-6.946141439219853453e+01	-6.721234907037604955e+01	-6.637826979976250641e+01	-6.395303396568885290e+01	-6.304852357708309540e+01	-6.271301748805842635e+01	-5.715026166139325881e+01	-5.428091993402799176e+01	-6.000000000000000000e+01	-6.000000000000000000e+01	3.615166294132823310e+00	2.368822858214663540e+00	3.121482535467555497e+00	2.501334118019721942e+00	2.966183585467847106e+00	2.066969233046283883e+00	2.075704584990413881e+00	4.541880824361079760e+00	3.012986451075377214e+00	7.939968868763693344e+00	5.556329881921599601e+00	6.301613050732571608e+00	9.735209738678523905e+00	7.672587756934821535e+00	6.046978387530564270e+00	4.765790731583596340e+00	3.756051343607238469e+00	2.960247835121771143e+00	2.333053103828781616e+00	3.285973823124828108e+00	6.224282296603304232e+00	1.623595549031227847e+01
-1.150000000000000000e+02	-5.971676818300583278e+01	-6.274055452398365418e+01	-5.968988082863002376e+01	-5.340651804333673169e+01	-6.000000000000000000e+01	-6.000000000000000000e+01	-6.311403583853903143e+01	-6.271897261996806350e+01	-6.073430210029502518e+01	-5.842256547423210833e+01	-5.634085240107366843e+01	6.010323391527788495e+00	6.462146854705046017e+00	1.024501741646269437e+01	1.028984481404319951e+01	5.628459188383660994e+00	3.809395925357900392e+00	2.664962882772358377e+00	5.108165501052469359e+00	3.718987307385309027e+00	6.411499170409475035e+00	5.764754854705762099e+00	1.389080950381717194e+01	2.228132533713861108e+01	1.858542893195168588e+01	1.957717517752155700e+01	1.902734964252135441e+01	1.499597993601566870e+01	1.199180894157357002e+01	9.451075933481458691e+00	8.373786280584216257e+00	8.178479338096465767e+00	6.445685519287144949e+00
-1.140000000000000000e+02	-5.942429521211163035e+01	-5.460612776219883813e+01	-6.000000000000000000e+01	-6.000000000000000000e+01	-5.956392284098908618e+01	-5.899219032160755205e+01	-5.995621757944480379e+01	-6.108286703248048610e+01	-6.235288364997866495e+01	-6.045074618494614782e+01	-5.723799674947080973e+01	3.553354333830333722e+00	4.407220208238990189e+00	3.724618594907666225e+00	2.995543559649061827e+00	4.306690649431739182e+00	3.016242141879298622e+00	2.522306303541238748e+00	2.330209604328575601e+00	2.148681137866109925e+00	4.988121242693058122e+00	5.093909895767597007e+00	7.114707299650959271e+00	7.514012104679430593e+00	6.976295318528455525e+00	8.079566303289508866e+00	6.367729423811779199e+00	5.018583484904334924e+00	6.633617414144948654e+00	6.244996844263535962e+00	6.933554285167219611e+00	7.705041086581456256e+00	9.673676731138924012e+00
-1.130000000000000000e+02	-5.971969259357352655e+01	-5.826848055190306042e+01	-6.134523638817355362e+01	-6.007427939368367475e+01	-5.708948116460265965e+01	-6.000000000000000000e+01	-6.000000000000000000e+01	-6.115317328110317163e+01	-6.162383615344953114e+01	-6.049666113899667153e+01	-5.714577786382291436e+01	5.936696395607151899e+00	3.585916866592130159e+00	3.231506474228599046e+00	7.518978999994094359e+00	7.314275757154662827e+00	7.710293666469435259e+00	5.733008399675236788e+00	4.722386016158822919e+00	6.018516380985404979e+00	6.477057955732735017e+00	7.055023439080398084e+00	1.252395580885297477e+01	8.942903657071735068e+00	1.221422538122473433e+01	9.840300461697303547e+00	7.755412659165512146e+00	6.112254981246772800e+00	1.445834902248866172e+01	1.758302642779894853e+01	1.861993281349889884e+01	1.517722626342161618e+01	1.453592642091556897e+01
-1.120000000000000000e+02	-5.827616967183617191e+01	-5.667435882355663779e+01	-5.931083369204065292e+01	-5.936747392922892885e+01	-5.905299918552046279e+01	-5.815072442177989132e+01	-5.896343891856605524e+01	-5.908022615967048807e+01	-5.697322345549563494e+01	-5.731910968029281861e+01	-5.786930845221016995e+01	4.466745973037602013e+00	5.479762256090371153e+00	3.018294536609840595e+00	4.826409800456631594e+00	3.257379342427237034e+00	3.594075089625434316e+00	3.316576160594913336e+00	4.671245642025182221e+00	6.161253690446805820e+00	5.186568345884363218e+00	5.155894866215237293e+00	8.475851731316247140e+00	1.277435386936240391e+01	1.006782121102275518e+01	8.122475955888219801e+00	6.401547706521721004e+00	6.509841963475041737e+00	5.463909857025527117e+00	8.488625642768704793e+00	1.004764520570082276e+01	9.087237504837034408e+00	7.795058396560240688e+00
-1.110000000000000000e+02	-5.854477891606754980e+01	-5.530590258253582903e+01	-6.000000000000000000e+01	-6.000000000000000000e+01	-6.000821949179134407e+01	-6.004149709758144127e+01	-5.971029297129567226e+01	-5.844126338339145832e+01	-5.706793131273788333e+01	-5.719341348848791995e+01	-5.767926883285389295e+01	4.142258994551172968e+00	5.971731351453201775e+00	5.224547975768573771e+00	4.609421111062916410e+00	4.214465408520005063e+00	3.389254716383372834e+00	3.978585425052420188e+00	4.049902698767819942e+00	3.694987007360697628e+00	3.392153829635795148e+00	2.897540421506934472e+00	6.562067930590406384e+00	7.607530880494068448e+00	8.673485039054444456e+00	8.003250455045002099e+00	8.410557251322499539e+00	6.997842591073836438e+00	5.647831871332946285e+00	5.152677727467358082e+00	5.339927601993016637e+00	4.378264676720882598e+00	5.409311211400008368e+00
-1.100000000000000000e+02	-5.896703216013929705e+01	-5.801444149273556405e+01	-5.815044758984628004e+01	-5.444742086326377972e+01	-6.000000000000000000e+01	-6.000000000000000000e+01	-5.791132349437233273e+01	-5.810728927517698139e+01	-6.007961617087870110e+01	-6.195059834148319311e+01	-6.100918437363614544e+01	4.765999832634663314e+00	3.135076395337967892e+00	2.738039185014986110e+00	7.064669267756555016e+00	4.897370018173424988e+00	5.712019952465489325e+00	6.262426535977303921e+00	5.258766968198669289e+00	4.067012802331686494e+00	4.718746053154856845e+00	3.805871147935680376e+00	9.199788592956888778e+00	4.263227612769617814e+00	4.418205528785099645e+00	8.435572487248958140e+00	1.000905175468250441e+01	7.888410215384666913e+00	1.224385422053824435e+01	1.439680702408650959e+01	1.259415590898848336e+01	9.925802219988954178e+00	7.822798957095849381e+00
-1.090000000000000000e+02	-5.876008112741434530e+01	-6.098149984509569066e+01	-6.222842631156114379e+01	-6.021799551378224891e+01	-5.859961837788937800e+01	-5.654990633441979497e+01	-5.697583190393038421e+01	-5.765592245414210737e+01	-5.439161053332264828e+01	-6.000000000000000000e+01	-6.000000000000000000e+01	4.650626265489286482e+00	2.514363529362424021e+00	1.738550423926904731e+00	4.097335706491380236e+00	3.025487029624158719e+00	4.344110857988058072e+00	3.722862211855254788e+00	5.198942194631532843e+00	8.139016787239430784e+00	7.483705743908359409e+00	6.241888169865362102e+00	9.933033590797823109e+00	6.165363984374052642e+00	4.859093691182910568e+00	3.829585983817739958e+00	4.534252387388860939e+00	6.236507077033702551e+00	8.234983386780381664e+00	6.490217921134328272e+00	5.317008163474425508e+00	9.447876904728127911e+00	4.421544640806369131e+01
-1.080000000000000000e+02	-6.621174235728922497e+01	-6.620174065470837377e+01	-6.665619682262405377e+01	-6.803164330084199207e+01	-6.821581757986216132e+01	-6.634956236224731185e+01	-6.420730795971614668e+01	-6.457678006675747895e+01	-6.599585915427056193e+01	-6.590823367872279448e+01	-6.597428199314124697e+01	4.060936428543837629e+00	6.837895160565520492e+00	5.682060138535049099e+00	4.132419282025885821e+00	4.002029788044747960e+00	5.126498893497680953e+00	4.434553889088089562e+00	2.907863359931846858e+00	2.431666940095358775e+00	2.790242943415471633e+00	2.264133890238724245e+00	1.747276068273714245e+01	3.701360558899466469e+01	2.928075878294818679e+01	2.307697495814874600e+01	1.818760152927306351e+01	1.536693646797146684e+01	1.477163485165443291e+01	1.164193353353474691e+01	9.958391796971048038e+00	7.848483703091930330e+00	7.581285614783153548e+00
-1.070000000000000000e+02	-6.250665095908074420e+01	-6.566290614810314707e+01	-6.457663108611939151e+01	-6.477768717610391036e+01	-6.451913316196363724e+01	-6.433782634625414687e+01	-6.067020430172326684e+01	-5.436041553406177229e+01	-6.000000000000000000e+01	-6.000000000000000000e+01	-6.616170583647802061e+01	4.603880270902470428e+00	3.097553290749611055e+00	2.975635714485937999e+00	2.384570020681533009e+00	2.092790449308120859e+00	2.082949016770587747e+00	5.534446325881033246e+00	8.391801616898076688e+00	7.352608239015610003e+00	6.649659099362139614e+00	5.476788935872050956e+00	1.534934975834021920e+01	8.180808549378014050e+00	7.879847453069400487e+00	7.392357080171019668e+00	5.826120849031619642e+00	4.591726803697048886e+00	3.618866753046214413e+00	8.157659547529343413e+00	3.626393498092836154e+01	4.003191632180297432e+01	3.155025924474818311e+01
-1.060000000000000000e+02	-6.789613182138978686e+01	-6.903816530893151082e+01	-7.047405202493139598e+01	-7.151444968436975103e+01	-7.105316403378711243e+01	-7.006823786686109656e+01	-6.915822785161329023e+01	-6.789308201405354737e+01	-6.560393014113859067e+01	-6.337657188200881109e+01	-6.078143740620293300e+01	2.594194346559597797e+00	3.369990146270558373e+00	2.833027808466119346e+00	1.788624099332987827e+00	2.434779153018741038e+00	2.163347420928421361e+00	2.386776193122225553e+00	1.984439652921578423e+00	2.386817972349144501e+00	3.900054345640713738e+00	2.694086673545489585e+00	1.065098432814352591e+01	2.486563097327104899e+01	1.959729075132140963e+01	1.544516627004802523e+01	1.217276225252432553e+01	9.593690237173497337e+00	7.561052327934155493e+00	5.959074234462865327e+00	4.696511039957507627e+00	3.701450104595136015e+00	2.917215090147280865e+00
-1.050000000000000000e+02	-6.426498756465026929e+01	-5.936771905268435034e+01	-6.101445266401157852e+01	-6.438788080038106898e+01	-6.652780223198844567e+01	-6.275787296209378496e+01	-5.807632555198904356e+01	-6.401682426112733992e+01	-6.711122832642888625e+01	-6.894704284992575083e+01	-7.044272694587245098e+01	4.580846019628929788e+00	3.965504243545639351e+00	3.180857242932948914e+00	2.719694119288073253e+00	2.446796244413795396e+00	1.012085317319892219e+01	7.205384842266176371e+00	5.040869565417238185e+00	5.246152499595717167e+00	3.392888690459295642e+00	2.489459575171497629e+00	1.838596681119604170e+01	3.401276675681877748e+00	1.428320687144036860e+01	1.247959896158098658e+01	1.412771163860216639e+01	1.464486781764561130e+01	2.181316535102527254e+01	3.245139235157380853e+01	2.776370977157704800e+01	2.398863370113691218e+01	1.890610497169638649e+01
-1.040000000000000000e+02	-6.639242537531923460e+01	-7.053169603999010917e+01	-6.920783271573351669e+01	-6.736108695095200005e+01	-6.563609966700562381e+01	-6.524326706939537246e+01	-6.596466887940093216e+01	-6.633969405099452388e+01	-6.467849370441093981e+01	-6.421034079031782937e+01	-6.475107388499156968e+01	2.384293480168803381e+00	2.680561410535575728e+00	3.645778573905728237e+00	2.819593730878589000e+00	2.842414336848123835e+00	1.988084839609726151e+00	1.194823372369294923e+00	1.777505837542305178e+00	2.189453513092031400e+00	1.620120750823552003e+00	3.084598436083106243e+00	6.922399230037197704e+00	1.490042366122179196e+01	1.174343555249903659e+01	9.255326003555408576e+00	7.294378127179319549e+00	5.748900929241433033e+00	4.530867651498228454e+00	3.570901973797248719e+00	3.724114465159792164e+00	2.935077498873437385e+00	5.520566437346274391e+00
-1.030000000000000000e+02	-6.525124850054474734e+01	-6.376650106289220332e+01	-6.378248249115004143e+01	-6.128346780542929650e+01	-6.000122312841480721e+01	-6.275701185048281161e+01	-6.621504620744258318e+01	-6.831530502882095846e+01	-6.879290213338667570e+01	-6.881089210728902117e+01	-6.878765319013916724e+01	3.845094609887521386e+00	2.425361889488004241e+00	3.387404944857062894e+00	6.406062260368146966e+00	8.345636588421241342e+00	5.334216249693494838e+00	3.348909364096165131e+00	2.610399794846609112e+00	2.494385362775088932e+00	2.338699774038112800e+00	1.759869870291279392e+00	1.449878172443602509e+01	6.742322219324068833e+00	1.237758377677305610e+01	1.604239917459210218e+01	2.161632307878527115e+01	2.288701853631110339e+01	1.960588081462912768e+01	1.545193633626491270e+01	1.217809792875151054e+01	9.597895431020834422e+00	8.488359947908250547e+00
-1.020000000000000000e+02	-6.683263488821536669e+01	-6.885229837175117495e+01	-6.873419049108009915e+01	-6.925097352431900788e+01	-6.949849973910681911e+01	-6.891236848048973229e+01	-6.797123655461372493e+01	-6.664375551208547677e+01	-6.470521256481491434e+01	-6.229460104184316549e+01	-6.146321260204945958e+01	2.178068347233843571e+00	2.232950642227875981e+00	1.697645117114926050e+00	1.657774060695763385e+00	1.508860889548672146e+00	1.547259285581673138e+00	2.106835320250155075e+00	2.614396574151627739e+00	2.786765595706059973e+00	3.285158037520172325e+00	2.343037949541506126e+00	5.467547252998776308e+00	7.482957670383975746e+00	7.648446782248412568e+00	8.294006917375229548e+00	6.536735996283121963e+00	5.151782233939314892e+00	4.060261910688187648e+00	3.200004587689931235e+00	3.052868113852350795e+00	4.777728130936504058e+00	4.470680186590743510e+00
-1.010000000000000000e+02	-6.856982414661106873e+01	-6.208674261344727086e+01	-6.587845182782005793e+01	-6.778804557279721621e+01	-6.187937770657877934e+01	-6.414718358437407630e+01	-7.194040528746708674e+01	-7.365212722269532719e+01	-7.328381375903447292e+01	-7.257281250168010445e+01	-7.246928139021623849e+01	4.231317774549842703e+00	2.492846527201679763e+00	2.014761291207965321e+00	3.650352970629332283e+00	9.988436064512276502e+00	6.093214816076779172e+00	5.614287022185146192e+00	3.194917110125895743e+00	3.486699058951173491e+00	2.854129090192112805e+00	2.923533794416075970e+00	2.847221169646401151e+01	1.179125697994248334e+01	1.474867233500369856e+01	1.447842041412701874e+01	1.752270116491151342e+01	4.689165404445100904e+01	5.303023933045938065e+01	4.348037025545891510e+01	3.426808106286486577e+01	2.700762143541418325e+01	2.150309994200705788e+01
-1.000000000000000000e+02	-6.828597975713901747e+01	-7.172396407743165980e+01	-7.113847035739672720e+01	-7.012799104732108901e+01	-6.873873315277675999e+01	-6.965642007331807406e+01	-6.768913442721432716e+01	-6.645736127281682570e+01	-6.541107098083554661e+01	-6.473887503457521575e+01	-6.717777714770386410e+01	2.547442675231380793e+00	2.627123240934329917e+00	2.803773748346849004e+00	3.472468181781795948e+00	1.984424644579743546e+00	2.351736157164978192e+00	2.986726089346163793e+00	2.223445242984480430e+00	3.306007227150300487e+00	1.823457445045801872e+00	1.895264774979365408e+00	9.733622561287580410e+00	1.694718714643579816e+01	1.399976595814493763e+01	1.103360233356373143e+01	9.567411419145830820e+00	8.621715630612211356e+00	8.217132018686164940e+00	6.476148764746250563e+00	5.104031762876586775e+00	6.216796082704250104e+00	1.115243449596004766e+01
-9.900000000000000000e+01	-6.639801363466096973e+01	-6.627664920375498525e+01	-6.725329191718286381e+01	-6.778691634276076172e+01	-6.735438834869489710e+01	-6.612719546231167556e+01	-6.413403025847472350e+01	-6.366458964952266797e+01	-6.598797129739837430e+01	-6.743016318507059736e+01	-6.796494068143815070e+01	3.001805910742255890e+00	4.067008169978993948e+00	2.730546261104774608e+00	2.776398894442235754e+00	3.110189483486270223e+00	3.234970765483356381e+00	4.455048123572311169e+00	3.445432474099280107e+00	2.084809770710207122e+00	2.463163348740702752e+00	1.650491815804424833e+00	1.132680426186134071e+01	1.574567362551505845e+01	1.434046119565794264e+01	1.187844338728933558e+01	9.361729408115541773e+00	7.625229400879524277e+00	7.954213935142670167e+00	1.395851437420493113e+01	1.331393919614596300e+01	1.067588118402231601e+01	8.413956911640129377e+00
-9.800000000000000000e+01	-6.908143132485977844e+01	-6.915848011621538660e+01	-6.850940569841434069e+01	-6.890142872167031385e+01	-7.006359177800921145e+01	-7.048028938767699003e+01	-6.920088940725915450e+01	-6.818947739943192232e+01	-6.774671514697503483e+01	-6.924787826160712711e+01	-6.931615733133826041e+01	2.007744577260108354e+00	1.563652928668550546e+00	1.977884221715016988e+00	1.133628016090990398e+00	1.261690410627208880e+00	2.411231216962888890e+00	2.375991857944607322e+00	2.938501933675661704e+00	1.819126211730252241e+00	2.342621628861608407e+00	2.253117346324297721e+00	8.831299066059084879e+00	7.332785480263105171e+00	5.779170825315282478e+00	7.762896298287483177e+00	9.946179269160303704e+00	8.719017030206376973e+00	7.736560288883520542e+00	8.780654564113406835e+00	9.267226902937387933e+00	1.223867455778395907e+01	1.074982544364000425e+01
-9.700000000000000000e+01	-6.972681642732024443e+01	-6.755353141555291074e+01	-6.521071791910540583e+01	-6.646128582573165033e+01	-6.835458084274219459e+01	-6.964170267557689442e+01	-7.137422796539586045e+01	-7.205471967440669800e+01	-7.237710957229499797e+01	-7.233962266196481039e+01	-7.190066572043102155e+01	2.506778974966264339e+00	3.219899770824125262e+00	3.350783670121905367e+00	1.827362212883121062e+00	2.507842792356810957e+00	1.459382894408438158e+00	1.336269501864558951e+00	1.827571076859556332e+00	3.411923075549980311e+00	3.395467421811585673e+00	2.731287332982564653e+00	1.560700139196779368e+01	8.712566440554981639e+00	1.028721077250565941e+01	1.338314196914265253e+01	1.358916900344749834e+01	1.403951359520685038e+01	1.252300225621145202e+01	1.285355261148064265e+01	2.315664561201334948e+01	2.530622511595819546e+01	2.221898654315666732e+01
-9.600000000000000000e+01	-7.013856654600650131e+01	-7.259130906337223621e+01	-7.241849756309790109e+01	-7.205379041910238413e+01	-6.897874374780062112e+01	-6.760397525028871257e+01	-6.867364666949627861e+01	-7.035941852004340547e+01	-7.012423096214808993e+01	-6.952466624139007934e+01	-6.905738702332536150e+01	1.957986919733925912e+00	2.020568551404593904e+00	1.883361589391054913e+00	3.082451819228523071e+00	3.427084063183894802e+00	2.546103090387951351e+00	1.307212912329029253e+00	6.711454868464772350e-01	1.705812986844521539e+00	1.431556412530473610e+00	1.504572285192744108e+00	9.915941810493476893e+00	1.765465790345102803e+01	1.391412365207841262e+01	1.149844098951906801e+01	1.254341946203097535e+01	1.013412258534633992e+01	9.316117661494461188e+00	7.342289712337446872e+00	5.786661373193560998e+00	5.043884138679362472e+00	5.925700626804117022e+00
-9.500000000000000000e+01	-6.929294874356857292e+01	-6.884431150915419551e+01	-6.940907096373891250e+01	-7.050320202043330653e+01	-7.054531701788781106e+01	-7.007248239281007329e+01	-6.958078302130549275e+01	-6.874005520861142315e+01	-6.863992249243074184e+01	-6.874822501581236622e+01	-6.784611779350139216e+01	2.357584019322853219e+00	1.412856264543511653e+00	1.096220890665419834e+00	8.174692079634472419e-01	2.165492406025025129e+00	2.132580464307833434e+00	1.552491851143548818e+00	2.379490510061598840e+00	2.069242408468869421e+00	4.686275439386310637e+00	5.263720750662968406e+00	1.232715021818907886e+01	6.735687959954884008e+00	6.972285199368315034e+00	1.095377123452779244e+01	9.978734640196655903e+00	9.147029892706425969e+00	7.579252918924376914e+00	1.148754713761945290e+01	1.177638161233663183e+01	1.956770984273681435e+01	2.907310174351943743e+01
-9.400000000000000000e+01	-7.531252277032382381e+01	-7.075814888710843320e+01	-7.513654936903873249e+01	-7.651538131004235765e+01	-7.584696721889110904e+01	-7.558021817093586492e+01	-7.609138366091032424e+01	-7.641751218105116550e+01	-7.592463411586619770e+01	-7.538231071001412431e+01	-7.547212207937987216e+01	1.645220183934038571e+00	4.145256842676402265e+00	2.385542660410989058e+00	1.825330927928932923e+00	2.619158916372008594e+00	1.344721024002806686e+00	9.109815227212512134e-01	6.219215290646815664e-01	1.200349938299202002e+00	7.528571775600854110e-01	6.460813003040248859e-01	2.555947769966763516e+01	5.088855044407304007e+01	4.816240299712299588e+01	3.871475559280450796e+01	3.051216848404510529e+01	2.404748296465518109e+01	1.895248570214751993e+01	1.493697759628527244e+01	1.177224471862532695e+01	9.570251237163201807e+00	8.037457259754178907e+00
-9.300000000000000000e+01	-7.220177467953523376e+01	-7.538969423875320786e+01	-7.566410773967032810e+01	-7.452506009341283288e+01	-7.347028346094882068e+01	-7.339553585622893195e+01	-7.134685353518753459e+01	-7.075673920946697137e+01	-7.124053214449604354e+01	-6.880477441530013039e+01	-6.742416610188755044e+01	2.508386597231800241e+00	5.599552558701282878e-01	1.104290466006621507e+00	2.036702546151901494e+00	1.557268152989656373e+00	1.840051638023972203e+00	4.761368460438413663e+00	2.773078845121118796e+00	3.212451298896688012e+00	3.960079994763320510e+00	3.278619314056183232e+00	1.639650963222942437e+01	1.180561358789018556e+01	1.043231648524796285e+01	1.575314101854950088e+01	1.392565483013417804e+01	1.939465590687049357e+01	2.341845427379744748e+01	2.263758988766762670e+01	1.784131001600865218e+01	1.475416592395550985e+01	1.400219439217271322e+01
-9.200000000000000000e+01	-7.162048891009126805e+01	-6.857315495403307182e+01	-6.909754682263682923e+01	-7.000232536808792361e+01	-7.098418137888668866e+01	-7.193052811304906413e+01	-7.210638478545732255e+01	-7.253308578554940311e+01	-7.294436792221387122e+01	-7.359190820492869989e+01	-7.444140576606989157e+01	1.149530344407390103e+00	2.252415663816107028e+00	1.849524965131617016e+00	1.362538960557709622e+00	8.956415917117647174e-01	5.728373705077257627e-01	8.700193971127845316e-01	1.007422223231819070e+00	1.072300403920477541e+00	5.505373836559380729e-01	1.062065484427956896e+00	8.918413517176791316e+00	1.273975671963066425e+01	1.004055424147797915e+01	8.848496814574421165e+00	6.973744803570722794e+00	5.719077551475537646e+00	6.720015126056995136e+00	6.552661423708994626e+00	5.895596852754335870e+00	9.862593466937365605e+00	1.583163817158089692e+01
-9.100000000000000000e+01	-7.384922602731271013e+01	-7.502990296632135880e+01	-7.567604026015767715e+01	-7.565406629255222981e+01	-7.386121351492319320e+01	-7.315745875569625412e+01	-7.291220312216928789e+01	-7.339103790007092698e+01	-7.390370240773069099e+01	-7.426032556471642465e+01	-7.064630948878918559e+01	1.524093727579103996e+00	1.607071568240883153e+00	1.173832692107353637e+00	1.382248788991884636e+00	1.914506980671680125e+00	1.610743496728433755e+00	1.246649458231966490e+00	9.636817676418214518e-01	6.444956434036098747e-01	2.769379323253294167e+00	1.928327556520113006e+00	1.343139486240732161e+01	2.208326038461605734e+01	2.444712607162497520e+01	2.054298936286424393e+01	1.636770082066806609e+01	1.289983721941636219e+01	1.028614307528905769e+01	9.331371361070290860e+00	7.470551816076175911e+00	5.887748280742617801e+00	4.997220231705374438e+00
-9.000000000000000000e+01	-7.056441734150857314e+01	-6.808322341190414306e+01	-6.773905858730843477e+01	-6.750166222514069148e+01	-6.915842646881419853e+01	-6.361541111757123446e+01	-6.758365638180320900e+01	-7.329532467245860516e+01	-7.527691333365631010e+01	-7.646180718528987086e+01	-7.692869003113894166e+01	2.987705990789711663e+00	2.051498740646050312e+00	1.442848563493306813e+00	1.742467199801905453e+00	4.164183369738641893e+00	8.297048160645900339e+00	5.191724966495724125e+00	2.920880766139433149e+00	1.854121376109668873e+00	1.461782569811932664e+00	7.505041950145504570e-01	2.409953349841281067e+01	4.834163935730022565e+00	6.014785170830434069e+00	9.411290325032723558e+00	1.558545380153742421e+01	2.493691357086631299e+01	4.398520929600058338e+01	4.672679955044502975e+01	3.682668168176083867e+01	2.902412527152894128e+01	2.364991238039581845e+01
-8.900000000000000000e+01	-7.699572117795658244e+01	-7.714688771788217991e+01	-7.723173741907194767e+01	-7.737540842504637340e+01	-7.709181627721692109e+01	-7.676603794849204121e+01	-7.692228844788262165e+01	-7.713530096474600839e+01	-7.701981279085212861e+01	-7.713775799848666281e+01	-7.613016378988891120e+01	5.819821736106736143e-01	9.573495352983339979e-01	6.104213199157779712e-01	5.733333092949336462e-01	5.856083104536039530e-01	4.991302760692829521e-01	2.562620281461982508e-01	2.441679150084589134e-01	3.443888689568451178e-01	2.401478048834191636e-01	1.509012368079881039e+00	9.498210241842619084e+00	1.863914934071440754e+01	1.469002855306306188e+01	1.157761735501695988e+01	9.124640100937078557e+00	7.999825297010097813e+00	6.304883333698869663e+00	5.938344732036105356e+00	6.431858284985364271e+00	5.069125212130995983e+00	9.206630208833242790e+00
-8.800000000000000000e+01	-7.222820155555118049e+01	-7.526372802705741094e+01	-7.438981802695720091e+01	-7.225936845194890168e+01	-6.986766181200502501e+01	-6.666079965463930534e+01	-6.888383004473600124e+01	-7.204568352587443769e+01	-7.329606661759893882e+01	-7.427517409114825853e+01	-7.533988530354631052e+01	2.446377527698376131e+00	1.961903977424150458e+00	2.226375759318172776e+00	2.652455459601456234e+00	5.076707136197835979e+00	4.308136961160631273e+00	3.144632729320600895e+00	2.090559778002325508e+00	1.470607555020321700e+00	9.527464022318182790e-01	5.796495187064503174e-01	1.899135809173586509e+01	1.967527208133718020e+01	2.054356935092665637e+01	1.755159629633480733e+01	1.383289795215042517e+01	1.540649079986717673e+01	3.037487955500876780e+01	2.417413312180275753e+01	1.905230219005364134e+01	1.638721929868457039e+01	1.291522027119268046e+01
-8.700000000000000000e+01	-7.405738532588426892e+01	-7.415083115996424112e+01	-7.359596019065455152e+01	-7.385759020810463937e+01	-7.398721236217801334e+01	-7.413953840186940170e+01	-7.385913843534507350e+01	-7.364741403372960349e+01	-7.368643806565582111e+01	-7.409656688964308557e+01	-7.555316351169832956e+01	9.574344433242941710e-01	2.009626707064898543e+00	1.089485556507772124e+00	8.822940524791784700e-01	7.506682380570756097e-01	9.418395608133683927e-01	1.068662687755959295e+00	5.726321998164645155e-01	1.028955010546416249e+00	6.737239988798631174e-01	5.564564213219446165e-01	8.812559666366027500e+00	1.343580313328438791e+01	1.058912765027059244e+01	8.345584054885975434e+00	6.577385363315292111e+00	6.208999820932334934e+00	4.893484299534213378e+00	5.438428841272238579e+00	6.371430232028110652e+00	9.807682143785918072e+00	1.645767112435121504e+01
-8.600000000000000000e+01	-7.426464388486208179e+01	-7.656413788841406642e+01	-7.728770993827886571e+01	-7.731127382405418302e+01	-7.418200000074638467e+01	-7.133708194489973664e+01	-7.111732918143587767e+01	-7.252719374027040544e+01	-7.338636666668905661e+01	-7.424593688093339949e+01	-7.468740878289879959e+01	1.653460526199892033e+00	7.965052579471942895e-01	7.615892106039372500e-01	1.704098839364168727e+00	4.019999595831079908e+00	3.498033206027715725e+00	1.921048136898581671e+00	1.303308057963968647e+00	1.034621938594797674e+00	9.244609934987367827e-01	5.709400252687402144e-01	1.686125076124249844e+01	2.087884880192814663e+01	2.421207466216317172e+01	2.212256395235064588e+01	2.011213549954124247e+01	1.771386755494374654e+01	1.609319040901540632e+01	1.611059887778174726e+01	1.286853868574031523e+01	1.014205086692418334e+01	8.358638302036393242e+00
-8.500000000000000000e+01	-7.548670767335360665e+01	-7.457238772347496081e+01	-7.484527466077418012e+01	-7.568516980490281298e+01	-7.606648526409233568e+01	-7.659687775392512776e+01	-7.689863278568498117e+01	-7.745107138911902211e+01	-7.524815845338414988e+01	-7.363331892622589692e+01	-7.386969997195252802e+01	7.563133400451611532e-01	7.997135905137697787e-01	7.255756205459917840e-01	3.725229444281250579e-01	6.223754463812435356e-01	5.352423974336711909e-01	3.328925763688265760e-01	1.709127473630698557e-01	1.881005129351056571e+00	1.373072333974981518e+00	7.498206140908745265e-01	1.039179991779109535e+01	1.046968087418452420e+01	1.013703839939595497e+01	1.382137212722606279e+01	1.425292845352804960e+01	1.123312669048377188e+01	9.866834411349062250e+00	8.780392718474281821e+00	7.699604625330419339e+00	8.433208186028139153e+00	9.223812691910692863e+00
-8.400000000000000000e+01	-7.294671684908880138e+01	-7.461366609534566408e+01	-7.422495842177455927e+01	-7.363348498467399850e+01	-7.401743767400640195e+01	-7.445384505774161710e+01	-7.375944133726333973e+01	-6.966379821614599166e+01	-6.910235243387155890e+01	-7.137925848133455986e+01	-7.461892578873023751e+01	2.038707688087443515e+00	5.964149929414108708e-01	1.654213687274656230e+00	1.773370602295344822e+00	1.782176510680540282e+00	1.390542015663421394e+00	2.298094281077264878e+00	4.524595599092145370e+00	2.926473503512888374e+00	2.238606366617370114e+00	1.202589321719391480e+00	1.855877556416331942e+01	1.182001608813650506e+01	1.237803703385675824e+01	1.562680916943570431e+01	2.078124681481720160e+01	1.762371243745578653e+01	1.388973467537415196e+01	1.701450213430614511e+01	1.976363595512859206e+01	2.690965239969303724e+01	2.978040893342933870e+01
-8.300000000000000000e+01	-7.277885665972544871e+01	-7.626241670715805299e+01	-7.700743238761819498e+01	-7.604286679438503427e+01	-7.507963633277654480e+01	-7.368992228498063923e+01	-7.210990863857826128e+01	-7.128995908051354036e+01	-7.136392372347367541e+01	-6.916735480056991037e+01	-6.577514584720064761e+01	1.949049918472824938e+00	9.375293639339379315e-01	7.032510927476923746e-01	1.827531927948851997e+00	1.130108399290461918e+00	2.277973256727784168e+00	2.253370941642206304e+00	1.301777732838431234e+00	9.843285172339991673e-01	4.722290275420473193e+00	3.352337676944411982e+00	1.300812335598251579e+01	2.504095829724623101e+01	1.973547105924467004e+01	1.611831237399065841e+01	1.270328729454973882e+01	1.102838829889587124e+01	9.853241806415040216e+00	8.143213387454913743e+00	7.027148129911044983e+00	6.063608009597305504e+00	1.436760490251970346e+01
-8.200000000000000000e+01	-7.267880542545481148e+01	-6.939804385329667014e+01	-7.134537988074200143e+01	-7.349425563589261401e+01	-7.519433685820602875e+01	-7.392584242301431630e+01	-7.243383974499349165e+01	-7.245937612338929057e+01	-7.239594676633849701e+01	-7.272292249083768922e+01	-7.341811047783740207e+01	2.003809952046110343e+00	4.891896839819922072e+00	3.171390207237020586e+00	1.628246022160237283e+00	1.268863023742915042e+00	2.118492795804539419e+00	2.225093357915140402e+00	1.227700622771794370e+00	1.387505602686915473e+00	9.159902108825744849e-01	1.202920837440043300e+00	1.796621257363023005e+01	3.459129456785855439e+01	2.975601736687219656e+01	2.600057414021766888e+01	2.133654914052830165e+01	1.681592385836747994e+01	1.371244505985334250e+01	1.119094201287356327e+01	9.159452483325315697e+00	8.703495296279241344e+00	8.395431810126641636e+00
-8.100000000000000000e+01	-6.964650464717323075e+01	-7.343444949470202232e+01	-7.305046580025044989e+01	-7.101693676589306392e+01	-6.817626790622745148e+01	-6.716344040541754623e+01	-6.796351685711957202e+01	-6.856640993162589837e+01	-6.939496522817887580e+01	-6.994153819302891861e+01	-6.775705588928839518e+01	2.011803537872374648e+00	7.392952902823262118e-01	1.592888044164666450e+00	2.199064911326757965e+00	2.442053362044458442e+00	2.053368022507024548e+00	1.321957575072303159e+00	2.191732428365240626e+00	1.665243302141869552e+00	1.557455034298622198e+00	4.354977408520479543e+00	7.539539908418253056e+00	7.482776006114521650e+00	5.897382502638629731e+00	4.647890081703455856e+00	5.026846452034289037e+00	6.571046016252705790e+00	1.110404370469337998e+01	1.089690406740220574e+01	9.398369975562713918e+00	7.407115033500515366e+00	6.963025244280104609e+00
-8.000000000000000000e+01	-6.974585672497467215e+01	-6.607795830245702007e+01	-6.939753640423477066e+01	-7.156189162378919377e+01	-7.209497638599292202e+01	-7.215246258556473435e+01	-7.240879311811518448e+01	-7.059805014570396509e+01	-6.839092510158732807e+01	-6.869078501263949477e+01	-6.608518856966196608e+01	2.058492204329814612e+00	2.836729494505035198e+00	2.139380285422362693e+00	1.823220266952586543e+00	1.848603925947232440e+00	1.433440640967684976e+00	1.253271400598613861e+00	3.171768653773361812e+00	1.899671478003689407e+00	1.455800925543904611e+00	2.723034971583671471e+00	1.078605340045608685e+01	1.508593813741579659e+01	1.979955500431073290e+01	1.604483308271435504e+01	1.264537623502783958e+01	9.966170374042627955e+00	7.854614214586576715e+00	7.216876385965220742e+00	5.974242212859043555e+00	7.422808166319013523e+00	5.850120191319664542e+00
-7.900000000000000000e+01	-6.778756462711781694e+01	-6.628486286490495161e+01	-6.435162727730212850e+01	-6.465111763259014310e+01	-6.749501255327550098e+01	-6.961572489570808386e+01	-7.069216522266769687e+01	-7.127053141038669537e+01	-6.951591421849674646e+01	-6.756038000102397234e+01	-6.643831019482232136e+01	2.479094548208615301e+00	1.966458387554050891e+00	4.819494407484942400e+00	3.152570348812478773e+00	1.741011671021615692e+00	2.033317830355092948e+00	1.697168651088112101e+00	1.618936286082413023e+00	2.203638978181318375e+00	2.259251634445483603e+00	3.299097287060648309e+00	1.017955669525506046e+01	8.174868377259633334e+00	1.481986015309183280e+01	1.372929208878209018e+01	1.530146819742592257e+01	1.205950983143728727e+01	1.010983814068786124e+01	9.013671589281221586e+00	7.103923606923543410e+00	5.598798459999128951e+00	5.884336507662069060e+00
-7.800000000000000000e+01	-6.356231909269595093e+01	-6.410805638725415179e+01	-6.212097471530299231e+01	-6.173039769234848251e+01	-6.359066306695982718e+01	-6.493905349317299169e+01	-6.365471385885923894e+01	-6.050134724812748743e+01	-6.086798477961826848e+01	-6.727525589068152101e+01	-6.683474379463466164e+01	3.703939349856212093e+00	3.884451246672929514e+00	2.502217128087265152e+00	1.727597615096009065e+00	1.361269294997010659e+00	3.651041308034825850e+00	4.260616272812153937e+00	4.921856210628220651e+00	3.068361627252270907e+00	5.194270132810507867e+00	6.467712662170923998e+00	1.006844344790198420e+01	4.637608172631018988e+00	3.655027127501791817e+00	3.611885870039164281e+00	7.296807227107767524e+00	8.506769385383995186e+00	7.874830941281383723e+00	7.005240802453990057e+00	1.217039214151626503e+01	2.358604839142135390e+01	2.233982441968310795e+01
-7.700000000000000000e+01	-6.982547089294601506e+01	-6.375102624486288505e+01	-6.600679692199349802e+01	-6.859112170515518869e+01	-7.062801386434799156e+01	-7.186555315293901458e+01	-7.256399461499020731e+01	-7.257773184108532405e+01	-7.239780971001647458e+01	-7.213465084761178048e+01	-6.773801002645781466e+01	2.363485800917167978e+00	6.080824806928996296e+00	3.694674218792541431e+00	2.304987968736687876e+00	1.512071372657814550e+00	1.049366247866106772e+00	8.049143592537824077e-01	1.252529301349706525e+00	1.440082256013655693e+00	1.273356577119503896e+00	4.222050900452886779e+00	1.169383846505789215e+01	2.185894852215229278e+01	2.046853591937582095e+01	1.649010678646986250e+01	1.342510251812563560e+01	1.058069419983012871e+01	8.338937419596632594e+00	6.572146966412222291e+00	7.970833537543168035e+00	6.282034127086074449e+00	4.951044653987088040e+00
-7.600000000000000000e+01	-6.548561954039763577e+01	-6.507062302201134685e+01	-6.247628705066681931e+01	-6.374684545420411297e+01	-6.532309504765318309e+01	-6.740405051529526759e+01	-6.912544971507759328e+01	-6.787975245448559747e+01	-6.530204691117369009e+01	-6.367897539357934278e+01	-6.484906983982941142e+01	3.174919275034089772e+00	4.120494784221343743e+00	3.402079213029921334e+00	2.900001794646900333e+00	2.804650405994806750e+00	2.712761938186859734e+00	1.719339710120547648e+00	3.458219079577100619e+00	4.667257126940397072e+00	2.744043582252198910e+00	3.220345115370824018e+00	1.012734900539680538e+01	6.220873317930561974e+00	9.382085928607743597e+00	9.558970289916290497e+00	1.270106695839639599e+01	1.524683656582980085e+01	1.283793447440432800e+01	1.011793084244497720e+01	8.341895783584337920e+00	6.840048334327446078e+00	1.002584755852618770e+01
-7.500000000000000000e+01	-6.425203388515629399e+01	-6.393196897213076113e+01	-6.451791088589834544e+01	-6.398488962502854349e+01	-6.509162806441553073e+01	-6.538142246626991039e+01	-6.394435064883486319e+01	-6.317760788230707902e+01	-6.376712710585488253e+01	-6.418671573444856904e+01	-6.453671746637448337e+01	2.574733579620725799e+00	3.689390837326922412e+00	3.790845040876316574e+00	3.011639674408354228e+00	1.691033616906924664e+00	2.498465206356836887e+00	2.646466418679151555e+00	2.039279972516499839e+00	1.993248364372248504e+00	2.088843751798250548e+00	2.298122912965753439e+00	7.175307665702857385e+00	1.213437124315186644e+01	1.199650499935665238e+01	9.454777026361787406e+00	7.451570988634822257e+00	5.872788966238645436e+00	4.628507236202699993e+00	3.647854428064291277e+00	4.867449785763169778e+00	5.798370061747776916e+00	5.900881921506848649e+00
-7.400000000000000000e+01	-6.805233427254805179e+01	-6.479949548568806961e+01	-6.551129464593290663e+01	-6.659937628888104655e+01	-6.654858431997534751e+01	-6.469180994388166539e+01	-6.695078150686603635e+01	-6.839731653153144464e+01	-7.121486865533226762e+01	-7.254394839450418431e+01	-7.326586695288737872e+01	2.510501696511326486e+00	1.749581693100520141e+00	1.619884966672683335e+00	1.688852452827628303e+00	2.851886909126770231e+00	3.176745094359142207e+00	3.757980793478623571e+00	3.884263889568934314e+00	2.838209806107772071e+00	1.924010670182465965e+00	1.613600689688728940e+00	1.486284274899045421e+01	5.741698401227505855e+00	4.525191140180852223e+00	5.810626054754473913e+00	5.573822749023213952e+00	1.267768581334394895e+01	1.965112179962378747e+01	2.811717190173627401e+01	2.690160462088661575e+01	2.135342775017361916e+01	1.827607725895423130e+01
-7.300000000000000000e+01	-6.933029973448444139e+01	-7.400045048797088043e+01	-7.349002093049622886e+01	-7.205052036610329935e+01	-7.054758021976739712e+01	-7.055914810496469158e+01	-6.995290634056702572e+01	-6.806297683074119220e+01	-6.622377681706976205e+01	-6.388731849440759447e+01	-6.452829875275637050e+01	2.178500641597235887e+00	1.752687991354850983e+00	1.662648954395064882e+00	2.380129889684611033e+00	1.942409153122748089e+00	1.161715762119063022e+00	2.666582272862909608e+00	1.783187430270898544e+00	3.620299505162858811e+00	2.357008141101549992e+00	2.458337315897805020e+00	8.467285122202952152e+00	1.440388141456534576e+01	1.328044032613670922e+01	1.046668192963364774e+01	8.249081199552977139e+00	6.501328796871174376e+00	5.123876841861719100e+00	4.375372040178413080e+00	3.448351586523162204e+00	4.766461117353224530e+00	1.405737596935313860e+01
-7.200000000000000000e+01	-7.107509435296587696e+01	-6.820410292922016993e+01	-6.744359183931631208e+01	-6.134846537877528760e+01	-6.976131341383533879e+01	-7.482294383223288037e+01	-7.570198141920538148e+01	-7.515769800542921075e+01	-7.233072631387545925e+01	-7.272406307751612076e+01	-7.325605732025272232e+01	4.376212666610435953e+00	2.563018655967568726e+00	8.143569944587717657e+00	8.514637938043701837e+00	5.306680888783771088e+00	4.392530827589261833e+00	3.094411416436530615e+00	3.333119717707984098e+00	4.042858236995007459e+00	2.483021739891104751e+00	1.888277300101704803e+00	3.671014268581724593e+01	2.020205040091031279e+01	1.837149509198439290e+01	2.993708479131561617e+01	6.856626454760552747e+01	6.409667877922812806e+01	5.051636339259651010e+01	3.981334164286004551e+01	3.137799450154800951e+01	2.472986436986876413e+01	1.949028934025511006e+01
-7.100000000000001421e+01	-6.861215549704080274e+01	-7.345650399955964360e+01	-7.305779552398630017e+01	-7.284777395277120604e+01	-7.253833363291862213e+01	-6.999301006561191230e+01	-6.671871771291810660e+01	-6.498570712139319028e+01	-6.394204553371405808e+01	-6.374435205801139404e+01	-6.483731536952367946e+01	2.375489618070637299e+00	2.036503535862201453e+00	1.597037259395022168e+00	1.469757878663584982e+00	1.780077584665618939e+00	2.640447405266130865e+00	2.483742903867133922e+00	3.963175230679237160e+00	3.029195768639012964e+00	2.826181023495480282e+00	1.928777590172954248e+00	8.827214019206156337e+00	1.536083550177908741e+01	1.210629884418269775e+01	9.541308588825430093e+00	7.519768903684274086e+00	5.926537627243655848e+00	6.885982302049600712e+00	6.933533804162178349e+00	7.140003975858865815e+00	9.185368066174058654e+00	7.672502578101699555e+00
-7.000000000000000000e+01	-6.726327849489426569e+01	-6.622861728337137777e+01	-6.593911181034764013e+01	-6.709874049205022573e+01	-6.486817408759193881e+01	-6.713214167400100507e+01	-7.080435269794006103e+01	-7.087165015270703350e+01	-6.922984688818368681e+01	-6.643558198443078311e+01	-6.402456787831894758e+01	3.408593549973613079e+00	1.475593633361257151e+00	1.882251664010246239e+00	2.219428041740662216e+00	4.826510631005879404e+00	2.880697100074360861e+00	3.161582925113102682e+00	3.410251510205436265e+00	4.345978960276312364e+00	4.550229118119601956e+00	5.333411915829271877e+00	1.490955763849611415e+01	7.489631561315857944e+00	5.902785555096326853e+00	1.200411090013077064e+01	1.300917346152553478e+01	2.350038917017070972e+01	2.400333885005425572e+01	1.984503110295896278e+01	1.798929371846966063e+01	1.417785938312722394e+01	1.117396268211182431e+01
-6.900000000000000000e+01	-6.320644147706261862e+01	-6.281577389895458197e+01	-6.223670757908976015e+01	-6.281924201640860161e+01	-6.212406317996460814e+01	-6.293815168162222307e+01	-6.450121872551765989e+01	-6.511349809994480609e+01	-6.330869436152182317e+01	-6.311602156379271378e+01	-6.309104366380944384e+01	3.130719139176665777e+00	3.320709699089529732e+00	2.778429484944373140e+00	1.930943395671811391e+00	3.112939165340975034e+00	2.285083822508295448e+00	3.089431598751652075e+00	3.026428629220670352e+00	3.825038112163820614e+00	2.971467344188589710e+00	4.966720139886941610e+00	9.372571836835970061e+00	8.806508701152583996e+00	6.940652811346128104e+00	5.841945373462959168e+00	5.903850617583083604e+00	1.154604046942728601e+01	1.268657921865623450e+01	1.193855533665911040e+01	1.046292381053900833e+01	8.246119322066139290e+00	1.135254270746718319e+01
-6.800000000000000000e+01	-6.114680666291413047e+01	-6.107662177999036146e+01	-6.062741313313389213e+01	-6.080705998453500882e+01	-6.262469378765407413e+01	-6.272679648537042141e+01	-6.272441843281891494e+01	-6.214599435787935278e+01	-6.142271770406501474e+01	-6.005564155363785517e+01	-5.725670941005633097e+01	4.466096186440333682e+00	5.536334763662993375e+00	4.150512341449471343e+00	4.301054854630884883e+00	5.191240292254800437e+00	5.300021466142179172e+00	4.151854369149591939e+00	4.196199780413463643e+00	3.666632884037909879e+00	3.793513512164852663e+00	4.373597600497198812e+00	1.052467360684502218e+01	1.128350916552580152e+01	9.138479432432808025e+00	1.466128294960873291e+01	1.605099869897193443e+01	1.437556495422474434e+01	1.132977990485268194e+01	8.929312559272990057e+00	7.037437924724372351e+00	6.247162095807423654e+00	6.193208383028731667e+00
-6.700000000000000000e+01	-5.922954795770376535e+01	-5.443037954390749178e+01	-6.000000000000000000e+01	-6.000000000000000000e+01	-5.833875192870650039e+01	-5.786552298538015293e+01	-5.866946930519868886e+01	-5.987267386271813763e+01	-6.080590083018069691e+01	-6.144171849870043900e+01	-6.087106262224555309e+01	3.792224342740971643e+00	6.889303594188783464e+00	4.702712393366224930e+00	4.070212478399105827e+00	3.486559236140819973e+00	2.451260371104537761e+00	2.744275075241392692e+00	3.589849109001077565e+00	2.389282840101034200e+00	4.752831950202781819e+00	2.845956379663957314e+00	5.988698068647709150e+00	4.881038631040581777e+00	4.591934179536527161e+00	3.619030191674634356e+00	4.617040500980428064e+00	4.641283213883117043e+00	6.741941418631576255e+00	7.758647567786102428e+00	6.703230707334299154e+00	8.745342129565138123e+00	7.587492146044692021e+00
-6.599999999999998579e+01	-6.193058710978836245e+01	-6.317247094363985838e+01	-6.365030799783322379e+01	-6.228302791317896236e+01	-6.298245803046150115e+01	-6.285859676860913936e+01	-6.091398055470276063e+01	-5.554459490986722869e+01	-6.000000000000000000e+01	-6.000000000000000000e+01	-6.790043397959097149e+01	4.562137241625561224e+00	2.061054027547353229e+00	3.433533736525391955e+00	3.253021354275491994e+00	2.339364106897091844e+00	2.598000257600897367e+00	4.625227080584077832e+00	8.163330257292656711e+00	7.746168854213751231e+00	6.430026372730119455e+00	4.971646368588781506e+00	1.896725552844900875e+01	8.349509146354607836e+00	8.203474371269011911e+00	7.651008358599220571e+00	6.338929532990748683e+00	5.644606366236672557e+00	4.929116874799214898e+00	8.166600887154604749e+00	4.240947017114574891e+01	5.362381782398540508e+01	4.435602175195486296e+01
-6.500000000000000000e+01	-7.109027536466713570e+01	-7.169906027330915776e+01	-7.321441734255354561e+01	-7.296370137505907394e+01	-7.320020839387663614e+01	-7.312921944686959819e+01	-7.097932453157186217e+01	-6.976337458949097936e+01	-6.846790970249632835e+01	-6.856241884734991743e+01	-6.892311914409424389e+01	2.360007825774903090e+00	3.935715459975445807e+00	2.623158587985676249e+00	2.768859702153397606e+00	1.922652091469414959e+00	2.177989907497965394e+00	2.753715869466760058e+00	2.781060154747123203e+00	2.065443337135536073e+00	1.486142205171137043e+00	1.085340942146577614e+00	1.570568344369262093e+01	3.495820619955015474e+01	2.930767840436482885e+01	2.309819105551560270e+01	1.820432252176078691e+01	1.434732952376168491e+01	1.130752678202349948e+01	8.911774258367731960e+00	7.023615505237249756e+00	5.535505426328487744e+00	4.362684760016213303e+00
-6.400000000000000000e+01	-6.353684523940594175e+01	-6.905202774657034581e+01	-6.851373310815468187e+01	-6.776883253451987343e+01	-6.700277124543558216e+01	-6.300658472054357162e+01	-6.138796265753712333e+01	-5.939090452555269906e+01	-6.000000000000000000e+01	-6.000000000000000000e+01	-5.924563585574560420e+01	5.608192010872260269e+00	1.169224608189680215e+00	1.296873206133150047e+00	1.605677283199338667e+00	3.287445931614544570e+00	4.442448908224335469e+00	3.888875388437535552e+00	1.224846344453003510e+01	1.178913926629408593e+01	7.690381067252602065e+00	8.663391004847298404e+00	9.420437063795585431e+00	3.438352390506404177e+00	2.709860512877664718e+00	3.863718331704014464e+00	3.702601964395068723e+00	7.390902921867581021e+00	8.405331696431529664e+00	8.740885599116278826e+00	1.387445011140041728e+01	2.225702224573245758e+01	1.982124486392443430e+01
-6.300000000000000000e+01	-5.840981101797437702e+01	-6.018336865045568373e+01	-5.745208721605621349e+01	-5.595249567523698175e+01	-5.772033370400524888e+01	-5.945592668849683804e+01	-6.124163040072010489e+01	-6.153580144617642844e+01	-5.889011296256553862e+01	-5.565402969916795684e+01	-5.601232373686276844e+01	5.401492007906907311e+00	5.291670133827755862e+00	8.675295206679823679e+00	5.900339893787434953e+00	3.620692950842191227e+00	2.636806099404186199e+00	2.223606013303102369e+00	3.760798993492690201e+00	6.458388804417742435e+00	6.117331473828345523e+00	9.329990509485792671e+00	1.024150783433566403e+01	1.562167069353736792e+01	1.245544068935869042e+01	1.023555135653239745e+01	9.268900992278227946e+00	7.305076950838087946e+00	5.757332967751269237e+00	4.537513174006032379e+00	4.827157406210146107e+00	7.677053033701351836e+00	2.472938107914306372e+01
-6.200000000000000000e+01	-6.648056033406255949e+01	-6.521388598057411912e+01	-6.998270982123450779e+01	-6.676670221132515337e+01	-6.457541529641135014e+01	-6.612633375164065797e+01	-6.610040314990558841e+01	-6.644267992699803926e+01	-6.721308285635485902e+01	-6.621783082162860978e+01	-6.616655952455283796e+01	5.160380743850128127e+00	6.747808042262301242e+00	5.208848304869453827e+00	1.054945131220709875e+01	7.169780763477536567e+00	5.286823571122645227e+00	4.421854537451133993e+00	3.522409091005346049e+00	4.066802813356747315e+00	2.405299616005419416e+00	2.224729386743593995e+00	2.373884677842967506e+01	4.611672630233510972e+01	4.316747139311715387e+01	3.423548361441021370e+01	2.925613465855171924e+01	2.323034066171406309e+01	1.830847327740128350e+01	1.459688480149294776e+01	1.150420819105283599e+01	9.243147160394940443e+00	7.729597723826510780e+00
-6.100000000000000000e+01	-5.914080091027483377e+01	-6.392405001385304075e+01	-6.207642253136294386e+01	-5.923871991804067250e+01	-5.709529490261650864e+01	-5.682444857989455755e+01	-5.809398746609770114e+01	-5.702187244674828293e+01	-5.716308842885013064e+01	-5.879054379684794185e+01	-6.117958101843660046e+01	4.533375972078061977e+00	4.209172762955082803e+00	3.138101609291155558e+00	4.727489602600527085e+00	3.442859175603699029e+00	4.460813224764575757e+00	4.214605234305400572e+00	4.340823106085549554e+00	5.059406177803492888e+00	4.579077398955412548e+00	7.161411428415724423e+00	8.053792612120094674e+00	6.291058669356651478e+00	5.344959065442799862e+00	4.401435607106073178e+00	4.576640658642552317e+00	6.636310650731986449e+00	8.476969562519650836e+00	7.092103822471147012e+00	1.309433544599833965e+01	1.313196601588768075e+01	1.149214662304406787e+01
-6.000000000000000000e+01	-6.309364017859827811e+01	-5.787071814177477336e+01	-6.000000000000000000e+01	-6.000000000000000000e+01	-6.051764546616537643e+01	-6.367472743237594557e+01	-6.523515034353810904e+01	-6.556314042738230796e+01	-6.551560597285525489e+01	-6.602205907712813371e+01	-6.653735492476288016e+01	5.844099089427747806e+00	7.331814016481356333e+00	9.905741926977622569e+00	8.164467391739854918e+00	7.899629338059193095e+00	6.724421300506727484e+00	5.698646037232228068e+00	4.141491690552469684e+00	3.901753553594169865e+00	2.629555089130896750e+00	2.043470550002954411e+00	1.587550883396797374e+01	9.331904755579865096e+00	8.902444798740580367e+00	1.652323436399342782e+01	2.741420154784295349e+01	2.657936423392618153e+01	2.094793128062750043e+01	1.692278284492317653e+01	1.333731269839586808e+01	1.051150461746643039e+01	8.284407198183739496e+00
-5.900000000000000000e+01	-6.067617119577428042e+01	-6.501949760786594368e+01	-6.449843564120523354e+01	-6.235630868351186251e+01	-6.076861954715617742e+01	-5.701709587374310217e+01	-5.530478978781994925e+01	-5.736659988930036747e+01	-5.980202093552635745e+01	-6.214426584482743721e+01	-6.248407814678633798e+01	3.732706266856497201e+00	3.015827288206013979e+00	3.691361269212458218e+00	3.124858724700916301e+00	4.956559173145763886e+00	5.757278965972663087e+00	3.738017888904312525e+00	3.633273929037457162e+00	3.105506629050587275e+00	3.122659038545218202e+00	3.181719761789578271e+00	7.585978848855236656e+00	8.677653177664486961e+00	6.839098213297743811e+00	5.390082250754460347e+00	4.682009768023204010e+00	5.037191815231267356e+00	8.756150840938888180e+00	8.501134528283850855e+00	1.141923249372873705e+01	8.999812615939431382e+00	7.557422784690302819e+00
-5.800000000000000000e+01	-5.862553057956057501e+01	-6.160914193543148798e+01	-6.002771096241365001e+01	-5.832921252161251147e+01	-5.643256103940498747e+01	-5.385173391348493510e+01	-6.000000000000000000e+01	-6.000000000000000000e+01	-5.600494542325819225e+01	-6.000000000000000000e+01	-6.000000000000000000e+01	5.371832599114943818e+00	3.103195549519737639e+00	3.826787618803991986e+00	3.435805452719414177e+00	7.190707943905381150e+00	4.624317454137553796e+00	4.339937697227345126e+00	4.657225624947617604e+00	8.370945151315746457e+00	8.253455767302206425e+00	5.915947731270443377e+00	1.178075594945432059e+01	5.956213691156292178e+00	4.694256566747239567e+00	6.540271832821863640e+00	7.122346158600609378e+00	9.187627282667307327e+00	8.610846843609373025e+00	7.504725535219614940e+00	6.513669278023072273e+00	1.854589798301577019e+01	4.313170432268206866e+01
-5.700000000000000000e+01	-6.647400838297339476e+01	-6.596958042466992822e+01	-6.766048101039383766e+01	-6.630198584235165526e+01	-6.751737228368031651e+01	-6.844434855877301516e+01	-6.798187197995525821e+01	-6.752284756820642997e+01	-6.683820160263573484e+01	-6.470990637335327733e+01	-6.179348818571456547e+01	4.360345558180538816e+00	6.200373886578416815e+00	8.206979580520355810e+00	5.479132908845082639e+00	3.180221878292468052e+00	2.701316090294510808e+00	3.870338332901318346e+00	2.471837955251817043e+00	3.600411869197525316e+00	3.241166652650123492e+00	4.651676427273768510e+00	1.621021179197520468e+01	3.606562680409673050e+01	2.929709637194199701e+01	2.308985106343437010e+01	1.819774954359603925e+01	1.434214917807349110e+01	1.251573935918246505e+01	9.863999970614468538e+00	7.774090896907093651e+00	6.126975816445477285e+00	4.828838915459925829e+00
-5.600000000000000000e+01	-6.208498954225681388e+01	-5.983598094406957557e+01	-6.065913572026601486e+01	-6.226195537220524301e+01	-6.283224276493893967e+01	-6.192829079996860742e+01	-6.064319573960527521e+01	-5.937162778520252004e+01	-6.037355809321135069e+01	-6.548591230477131830e+01	-6.745799589832921583e+01	4.626932843044484933e+00	2.711752942464556337e+00	2.399098571997217100e+00	3.667141542065234905e+00	4.205851463091489606e+00	5.673319780856777683e+00	5.901639970743606689e+00	6.617401988876548735e+00	4.995563545169556363e+00	5.818671880500358107e+00	4.278886744679505583e+00	1.331282526592664794e+01	4.290180838070903668e+00	5.053394548257878149e+00	9.759151952513416717e+00	9.642940366058404322e+00	9.790302725664464134e+00	1.060984104192124988e+01	1.595652078552459585e+01	1.699207299451245845e+01	2.743568318326090605e+01	2.359816422348217912e+01
-5.500000000000000000e+01	-6.836744983539213649e+01	-6.928504504106402351e+01	-7.020547886863626275e+01	-7.007583485924016031e+01	-6.871130925305872950e+01	-6.771606162868710044e+01	-6.821246352060698825e+01	-6.687368554879601845e+01	-6.591557781694430673e+01	-6.765296402623759775e+01	-6.902607779065004934e+01	2.697058529774643887e+00	2.743792060063594107e+00	2.886158387706200479e+00	2.577294739717262750e+00	3.834513705302352804e+00	2.640570963836392782e+00	2.354738223125457885e+00	3.017078631218460316e+00	2.722818530325533448e+00	2.200311536303382720e+00	1.993308520147801577e+00	1.319965850618686964e+01	2.141951003066265002e+01	1.837109510456145500e+01	1.447876760381711136e+01	1.280839960359658924e+01	1.135448428053821779e+01	8.948782760276927206e+00	7.907933403606036471e+00	1.050896047548411794e+01	1.310725437504642521e+01	1.309139742427917064e+01
-5.400000000000000000e+01	-6.445281745698108011e+01	-6.805188473240187363e+01	-6.361067642281632573e+01	-6.164660681167112699e+01	-6.252010003605257538e+01	-6.449215823594543906e+01	-6.523503930232685377e+01	-6.483569221747652023e+01	-6.419903128246524204e+01	-6.464797761060320624e+01	-6.528900791805156700e+01	3.330284424261349407e+00	3.923310138627403187e+00	5.606675418814969447e+00	4.677066423048232835e+00	3.961510118925199109e+00	2.728445302955250895e+00	2.344660510753035609e+00	3.164612899827024428e+00	2.572966778352595796e+00	2.462740656547974361e+00	1.860855994761809518e+00	9.888051124704823280e+00	1.031769199585082752e+01	9.912861550974746194e+00	1.103804799571310191e+01	1.422885761972851171e+01	1.186453816399589556e+01	9.350770317468031223e+00	7.948465872015430200e+00	7.556584474590439804e+00	7.236872061264072897e+00	9.425821195447165124e+00
-5.300000000000001421e+01	-6.671987443490226610e+01	-6.660543221253453794e+01	-6.736371425668143331e+01	-6.794509861746789170e+01	-6.911788733493148129e+01	-6.850883565436518552e+01	-6.826400779795994822e+01	-6.720079215098783720e+01	-6.666529574546068204e+01	-6.506572805983374508e+01	-6.046195251879997556e+01	2.582679074512708617e+00	2.339191073914126839e+00	3.048057828143391657e+00	1.849420545548059014e+00	2.516112900286067600e+00	1.959842252008448638e+00	1.832666131293042122e+00	2.225149692366559240e+00	1.867644983425283289e+00	3.184278571262371127e+00	5.004426766879739752e+00	8.126435834043450157e+00	1.132620348852307046e+01	1.152684359560065275e+01	1.237310675606050836e+01	9.751587275477014316e+00	7.685495346160104546e+00	6.238065810792653210e+00	5.518175574966859287e+00	4.349026625373418220e+00	3.554551183503761980e+00	8.941302683976465104e+00
-5.200000000000000000e+01	-6.907214512651452765e+01	-6.068888093968823227e+01	-6.380224192144946471e+01	-6.333496722506228593e+01	-6.062623175659761898e+01	-6.976719633295826384e+01	-7.348932256009034347e+01	-7.397387107865067435e+01	-7.473993912604858281e+01	-7.513350733604396225e+01	-7.516529298855584784e+01	4.350533011082905688e+00	3.023741666973591258e+00	3.740864185336054248e+00	6.439965765394343400e+00	8.651063568478450705e+00	5.061295855688364043e+00	5.705452202824482733e+00	4.231444547617684293e+00	2.644873849489854933e+00	2.312241257602769107e+00	1.694387211423460826e+00	3.554670148168872146e+01	1.072238923217098439e+01	1.592912644449085136e+01	1.343934251579120520e+01	2.995570356105318766e+01	7.243156955113806816e+01	6.476143515235004600e+01	5.113381735073269141e+01	4.029997416617121075e+01	3.176152303772829910e+01	2.503213380526065990e+01
-5.100000000000000000e+01	-7.144632915660615424e+01	-7.532010397535034940e+01	-7.356134483667877078e+01	-7.243615047005702934e+01	-7.127935518233137202e+01	-7.106741920486750530e+01	-7.135364237188203163e+01	-7.111804630336445143e+01	-6.976048018959777153e+01	-6.917245275674629568e+01	-6.939429627518582322e+01	1.715049126615008079e+00	1.562428711177137330e+00	2.372654089444298009e+00	2.236468772983338127e+00	2.018014684881266341e+00	1.351488822897810582e+00	1.366016711000724415e+00	1.839040308746315633e+00	1.744045088083116202e+00	1.244255407893459342e+00	1.416078669042617033e+00	9.850078729237674580e+00	1.972851623331002813e+01	1.554858869786728626e+01	1.357640457783513099e+01	1.069993953322174818e+01	8.432917961322111466e+00	8.250455490997886443e+00	6.502411913927478970e+00	5.124730476337873597e+00	5.544551809096484263e+00	5.092270598460711284e+00
-5.000000000000000000e+01	-6.703568096130001663e+01	-6.887020452759446698e+01	-6.809119839071772162e+01	-6.581414941317012790e+01	-6.574330833761317194e+01	-6.682381612427863615e+01	-6.681549153350773906e+01	-6.680350967998792555e+01	-6.591449057646175902e+01	-6.614148955704163768e+01	-6.933915147262706569e+01	3.109911664327413838e+00	2.270318915168411777e+00	3.411066658830732123e+00	2.776941780833424911e+00	2.245357497570287464e+00	2.523354252469418579e+00	2.653681634797185662e+00	3.524248918629876215e+00	4.409075788917656169e+00	2.947127103010603655e+00	4.337944093046543159e+00	1.127533211671295987e+01	8.125043225760109067e+00	7.062254153621283947e+00	7.085761500535829427e+00	7.661463183460238469e+00	9.362375826977668680e+00	7.994183295950609391e+00	1.273532124731512027e+01	1.259623173610602187e+01	1.637495346103598592e+01	2.375573353636674057e+01
-4.900000000000000000e+01	-6.862947175179245107e+01	-6.982916411116538313e+01	-6.933947070658179257e+01	-6.962302295725208978e+01	-7.006520551716369027e+01	-7.015952244588861220e+01	-6.952957499143903419e+01	-6.894417594969372942e+01	-6.886871815082378134e+01	-6.552672371821874719e+01	-6.440913896969766483e+01	2.641104801712519379e+00	3.760864032409435787e+00	3.334663840723518735e+00	2.231399209302554087e+00	1.850250096067139527e+00	1.634290627746244340e+00	2.361745136829753733e+00	1.262668582691816033e+00	4.248759180636556110e+00	3.709444974393812267e+00	2.016962336324362060e+00	9.939012831715167806e+00	2.041195379090684625e+01	1.608722471884719951e+01	1.267878625464940079e+01	9.992501733549849163e+00	7.875366686490274049e+00	6.875996663366635175e+00	5.849887113219875978e+00	6.994361330798486875e+00	6.297488430947918658e+00	6.326561594375193387e+00
-4.799999999999998579e+01	-6.476267144757332517e+01	-6.380344035366890409e+01	-6.391453345385847484e+01	-6.348471294663201547e+01	-6.356868134620087574e+01	-6.420590399447419827e+01	-6.426787791345115863e+01	-6.165477984137997680e+01	-6.272897525484297887e+01	-6.887921400315708809e+01	-7.111859536806748849e+01	3.696966935302787416e+00	2.279109933169106927e+00	2.839906207286663431e+00	2.740176202989612175e+00	2.222892240483290482e+00	3.069902661344797501e+00	4.212190595490667100e+00	7.997114113223558363e+00	5.345197344036198395e+00	3.693172187757373770e+00	2.570007867246611788e+00	1.502782213906140463e+01	4.986137981151109955e+00	6.924368268750058952e+00	7.018792289522664873e+00	7.738263560013413311e+00	9.479206339164978345e+00	1.087266231121388671e+01	1.671803867807003741e+01	3.269104008944206896e+01	2.957093355877506013e+01	2.427877831451075608e+01
-4.700000000000000000e+01	-7.075270590645318691e+01	-7.214982690140287502e+01	-7.303695794438047528e+01	-7.106814250841513569e+01	-7.085986659287635803e+01	-7.070005858811360611e+01	-7.137215413593742142e+01	-7.126357746418460692e+01	-6.931750613293010588e+01	-6.859355110795088706e+01	-6.916541768834046877e+01	1.804469226617172906e+00	2.185369933714615964e+00	1.771488903238963575e+00	2.842975100297787883e+00	1.459632084250334527e+00	1.619991610659295977e+00	8.317314249030902662e-01	2.034844822965848898e+00	2.431635068012317991e+00	1.493788147661214039e+00	1.373235170468260380e+00	1.003573971230047057e+01	1.913477595753741411e+01	1.508064558282655732e+01	1.225295110772974105e+01	1.130752407460914633e+01	9.227881511332398645e+00	7.744550578051586420e+00	6.918056219505664295e+00	5.912344178238960524e+00	5.633929746764876789e+00	7.144738166408354907e+00
-4.600000000000000000e+01	-6.989315283475245622e+01	-6.986873769596492423e+01	-7.090084876367883737e+01	-7.078217996514472077e+01	-7.113388858148574911e+01	-7.125434294351062192e+01	-7.046355936805366582e+01	-7.122201217862442491e+01	-6.863040023205078910e+01	-6.743097518860032835e+01	-6.724458343041058583e+01	2.542316819591909027e+00	1.355595609772622501e+00	1.156201490264559872e+00	1.812749921556639388e+00	2.081707555915766061e+00	2.117226261987909641e+00	2.204347403872014333e+00	3.188561718369851583e+00	4.733995040215113193e+00	2.686998584301399262e+00	4.085784609663209999e+00	1.237774263776514339e+01	8.249958921754693364e+00	7.446634766677955319e+00	1.220355183890787032e+01	1.317264229478903914e+01	1.298775612613778563e+01	1.729886407816285043e+01	1.507290241683263332e+01	1.524588790200974664e+01	1.201570546506162529e+01	1.008352256731723351e+01
-4.500000000000000000e+01	-6.974568686459925004e+01	-6.583615986862635339e+01	-6.630166787417671515e+01	-6.695788016380649310e+01	-6.777586648299158867e+01	-7.004861974580207118e+01	-7.190904094592519868e+01	-7.340472008393466297e+01	-7.287066382830383304e+01	-7.209646742644208928e+01	-7.025578222598349498e+01	2.143028699891999622e+00	2.526068601014939574e+00	1.761989226198493075e+00	1.165702621652279225e+00	1.174872057740814491e+00	6.031994266105529245e-01	2.446679671992594507e+00	1.822054595658900045e+00	2.900479072399667402e+00	2.553874272073629381e+00	4.475367453578124710e+00	1.418432098445370038e+01	7.947102720282646970e+00	6.263331214374113109e+00	4.936304371759507426e+00	6.292692441092290423e+00	1.488273944824295292e+01	2.191342062017212555e+01	2.456771183362847921e+01	2.242326976087851165e+01	1.776802788600089755e+01	1.484860954810549494e+01
-4.400000000000000000e+01	-7.173054681416802225e+01	-6.864500124868879993e+01	-6.807297267804361240e+01	-6.858373849656310028e+01	-6.963052010469422726e+01	-7.172364382788822468e+01	-7.300767577216777227e+01	-7.399351188709681537e+01	-7.434190099929257656e+01	-7.437967141623160217e+01	-7.492683171101343476e+01	1.494107883832890060e+00	3.144699404677816279e+00	2.773292551821955776e+00	2.752865177239915528e+00	1.576633383622330520e+00	1.067835796213310706e+00	8.349487612126508251e-01	5.667357506587706872e-01	8.499267692889758141e-01	7.073661372521975466e-01	6.667751063409759205e-01	1.079030741451141751e+01	1.430083031811428285e+01	1.255882718593385583e+01	1.252951484650118452e+01	1.462029226222445466e+01	1.259905145672944471e+01	9.929660536416545114e+00	7.825839802869013262e+00	7.079220729481812135e+00	5.817664128542709534e+00	1.064217287830086178e+01
-4.300000000000000000e+01	-7.400419478679995677e+01	-7.533810842080359294e+01	-7.571209736927802680e+01	-7.612382315275358735e+01	-7.526215855581479275e+01	-7.467938160251404156e+01	-7.291334585735333462e+01	-7.238032480818922920e+01	-7.292794101424939868e+01	-7.279673138577916802e+01	-7.190803570126450950e+01	1.674898750961038685e+00	5.372981625602433198e-01	5.275985303589902919e-01	7.183168237288651836e-01	1.362921734734532597e+00	1.809707385273690239e+00	2.203970511070887817e+00	1.533140109043355181e+00	1.619633955976838680e+00	2.799280585766220852e+00	3.637119711096764352e+00	1.305030441922540341e+01	9.295513618126797439e+00	1.044693804818151506e+01	8.233520501101649458e+00	9.649168994933786436e+00	1.115388079231555274e+01	1.566798172779373211e+01	1.254879502157380244e+01	1.466390219211712953e+01	1.573964780003691821e+01	2.310369549607314710e+01
-4.200000000000000000e+01	-7.334623708522877905e+01	-7.092334102999080869e+01	-7.235604952725981320e+01	-7.378145839620809454e+01	-7.493108150281862834e+01	-7.406979076655579775e+01	-7.376866705446340688e+01	-7.383601334821004514e+01	-7.409966373762721048e+01	-7.352485091743008638e+01	-7.217145457172384226e+01	1.873245079917253531e+00	3.403264164802695557e+00	2.207816022659935484e+00	1.493944461125902290e+00	7.670166605817393402e-01	1.354058501098239997e+00	2.249523800058462975e+00	1.474732789312126036e+00	1.634012627437615217e+00	2.740871449854672459e+00	1.407210322241149392e+00	1.706736466399633656e+01	2.515144727798393376e+01	2.526039620932492014e+01	1.990841614032833462e+01	1.569037278481699005e+01	1.459439379944729076e+01	1.848502957520505063e+01	1.702993724344622706e+01	1.342176404030617221e+01	1.181788662130665735e+01	9.314002947797764165e+00
-4.100000000000000000e+01	-7.299359913719118254e+01	-7.056408949166618072e+01	-7.117986942879394974e+01	-7.227349996457519410e+01	-7.243560655842750862e+01	-7.218701307004100443e+01	-7.348053656804938782e+01	-7.416603232450707139e+01	-7.454003582292753549e+01	-7.474051635950938532e+01	-7.436879178341474983e+01	1.771328096004919361e+00	2.207908649854528171e+00	1.789419223801806735e+00	1.952124419095106367e+00	3.710364953806880806e+00	2.055725754055662158e+00	1.556964273989966729e+00	1.288948512275706282e+00	1.080942709544234992e+00	9.373942745537814369e-01	1.133488189071522267e+00	1.505250975651634349e+01	1.065966431772028500e+01	1.704151102456633637e+01	1.662984715293595528e+01	1.508567916679103327e+01	2.326356948238275635e+01	1.855919872867530174e+01	1.555069692670366344e+01	1.383056964868179151e+01	1.113139845717776488e+01	8.772962659528538154e+00
-4.000000000000001421e+01	-7.210818070004134483e+01	-7.451611916449795103e+01	-7.310944917488512829e+01	-7.352382257393061593e+01	-7.405008290446096453e+01	-7.289275480768603188e+01	-7.264339484312658612e+01	-7.289353384600302377e+01	-7.182134369954682995e+01	-6.875344772140169880e+01	-6.687785826487458962e+01	2.496845563737806195e+00	2.281834946387691687e+00	1.289547450354252112e+00	8.900964843192895604e-01	6.471060088908650032e-01	1.665483596079702311e+00	1.105757773947606326e+00	1.301695810119329666e+00	3.171165239255606672e+00	5.845853309330479419e+00	6.769915018693235531e+00	1.197378541008948005e+01	8.825664703701685099e+00	9.720588890825924366e+00	8.561821955110334059e+00	7.755186481436638246e+00	6.476101763235956099e+00	8.253419618403999181e+00	9.401674302161993069e+00	1.251846500386322347e+01	1.730491387239129608e+01	3.092001750976373486e+01
-3.900000000000000000e+01	-7.320800153659074283e+01	-7.091230254038676151e+01	-7.408598207281693249e+01	-7.399190284913298399e+01	-7.337811416708336765e+01	-7.232585653243187096e+01	-7.163324851674502725e+01	-7.247625564821463229e+01	-7.370586066574017536e+01	-7.461281844989262879e+01	-7.495767392346309066e+01	2.293784736794280299e+00	4.773094093252754355e+00	3.269994518752176837e+00	3.506250041750966773e+00	2.732600514250736801e+00	2.668341419746649734e+00	2.346851819762413527e+00	1.322306022134484671e+00	8.604559474067774438e-01	5.432332212589957576e-01	9.147197696268541955e-01	2.391284274229110451e+01	5.188371109077964149e+01	4.357140631948512066e+01	3.433982910004498024e+01	2.706416804575222912e+01	2.199394732251753837e+01	1.733403752802186304e+01	1.393986367631865697e+01	1.177919428573633809e+01	9.283508449152856556e+00	7.938761605101832153e+00
-3.800000000000000000e+01	-7.340027729093186792e+01	-7.427611938644238876e+01	-7.434675772442356845e+01	-7.411278107255917291e+01	-7.326541083343600747e+01	-7.184995659437426241e+01	-7.177304315115603117e+01	-7.263543230506239468e+01	-7.365069033077730865e+01	-7.430149757556253576e+01	-7.379108393552492373e+01	1.167554946693106110e+00	8.000993678002523701e-01	4.780052356942201541e-01	9.036748917208594634e-01	2.371596754248344485e+00	1.920351424865555545e+00	1.212377239480991298e+00	9.710221127588821721e-01	7.996576455949683249e-01	9.720051924324824011e-01	1.246759602334506445e+00	8.626645080799340448e+00	6.256757351053917837e+00	5.351934539872284624e+00	6.045036979642805619e+00	9.904739917440934960e+00	1.176552219600431570e+01	1.077273309687457470e+01	1.200602543677860190e+01	1.002945844787021379e+01	7.904493294076796239e+00	6.229749548378963553e+00
-3.700000000000000000e+01	-7.334429240567018837e+01	-7.330682676833279743e+01	-7.428189685366868389e+01	-7.422044396251421006e+01	-7.426031658253211276e+01	-7.381309678227042070e+01	-7.115419153496036131e+01	-7.119821081987191747e+01	-7.268723105323979894e+01	-7.409448133719362772e+01	-7.442622836211796766e+01	1.430181456106856430e+00	8.771735008113623611e-01	5.684168704865497634e-01	1.329535512896025784e+00	1.322170903057653613e+00	2.243558145887130983e+00	2.869166774376780360e+00	1.711015440013877509e+00	1.239003181025069456e+00	6.361254431398246645e-01	1.505648789374290253e+00	1.298153622936141360e+01	7.923062986007806785e+00	1.087344570089838491e+01	1.337719843126019903e+01	1.616408252097503251e+01	1.506781448236917242e+01	1.389702324026411873e+01	1.532911109292863117e+01	1.543354661410652362e+01	1.216360448065194966e+01	9.586472744152297665e+00
-3.600000000000000000e+01	-7.081221234240811668e+01	-7.236217309020796051e+01	-7.111053745967211626e+01	-7.141999588854005765e+01	-6.810114875325517403e+01	-6.783969555838784515e+01	-6.807936912153996900e+01	-6.866790243104944125e+01	-7.062576590622991546e+01	-7.387916398356946956e+01	-7.603637123162909006e+01	1.491054350372428061e+00	2.015812939399510118e+00	1.424719084848160122e+00	3.858736695195625011e+00	1.981141475488715775e+00	1.206216924345770547e+00	1.360928196673110380e+00	1.155187818357205964e+00	5.930932011443610374e-01	6.255095110603028363e-01	6.891976572115177113e-01	9.475899708649881958e+00	8.087118655120681510e+00	7.027008417209767543e+00	5.538179473992531854e+00	4.566196220419318053e+00	5.322211295271706888e+00	4.897913375717224405e+00	6.952436302794901657e+00	1.148272513046192778e+01	2.007798121997414142e+01	2.080722699553662025e+01
-3.499999999999998579e+01	-7.385916922681953167e+01	-7.630680904887316274e+01	-7.639465743037646916e+01	-7.548622414026246474e+01	-7.276505869821218653e+01	-7.101440030996849373e+01	-6.864178809878829668e+01	-7.144137776410651952e+01	-7.488825749437890522e+01	-7.544901941281204927e+01	-7.620409987041675492e+01	1.847531418954229121e+00	9.499799928460335163e-01	9.914476639245812795e-01	1.444538456370588309e+00	2.418365646072006658e+00	2.655795786028232186e+00	3.396019510826909116e+00	2.405341170255833383e+00	1.449007554801579500e+00	1.748804288949259211e+00	1.016014119467268051e+00	2.013125597503617570e+01	1.639875045192282599e+01	1.473465717577592571e+01	1.199678756780750355e+01	9.662305119119883656e+00	1.014928400591715629e+01	1.354073553839047861e+01	3.417537247618184892e+01	3.660099374213555734e+01	2.950178921175802671e+01	2.455188446135253599e+01
-3.400000000000000000e+01	-7.471158093117007581e+01	-7.704563430242745881e+01	-7.765688886475930985e+01	-7.753013184987062800e+01	-7.638573719759892811e+01	-7.503190922258146145e+01	-7.481173813493778368e+01	-7.177597726519942967e+01	-7.159119741003220838e+01	-7.222980459570482026e+01	-7.305679046858885783e+01	1.419481152496348209e+00	6.212686228259440835e-01	5.683457926010274663e-01	5.184137879624931555e-01	1.602103611294571461e+00	1.051880560185453950e+00	3.870244749385201910e+00	2.122049907511433187e+00	1.654950733822413422e+00	1.013444537539524903e+00	1.172109221835417880e+00	1.260542344145058635e+01	2.115058471579676080e+01	1.764950756124694564e+01	1.391006452509504143e+01	1.096290615592888606e+01	8.919457574207964257e+00	9.646091778092573676e+00	1.245082944815514203e+01	1.226134125664359864e+01	9.875851382929974775e+00	9.227600016408985084e+00
-3.300000000000000000e+01	-7.293875471694435930e+01	-7.387764548450381596e+01	-7.527425226344209364e+01	-7.584076244290814373e+01	-7.582900230547269871e+01	-7.548481672450650137e+01	-7.237758577141666194e+01	-7.050849915149557035e+01	-6.964475499149060056e+01	-6.972944809077768014e+01	-7.082077994342976979e+01	1.543922066437922291e+00	6.017809393608358759e-01	4.074492372696523756e-01	9.754991289512058295e-01	1.590384728361029287e+00	1.514966056155582219e+00	3.514858173499287641e+00	1.955474409877532516e+00	2.647325098969139923e+00	1.359182024313825954e+00	8.723008676211290169e-01	1.344938390780094117e+01	1.129291125274366436e+01	1.568882418301301485e+01	2.105284501779631512e+01	1.975978629615023507e+01	1.619650261802985014e+01	1.334199923702803225e+01	1.069588061478031982e+01	1.044959327344813005e+01	8.956573533414978527e+00	7.058923051604886645e+00
-3.200000000000000000e+01	-7.006009557767667673e+01	-7.014781073843960257e+01	-6.814527237678758809e+01	-6.742386827438114949e+01	-6.854588455189144724e+01	-7.036170913784641812e+01	-7.237302732020158658e+01	-7.000301489486241735e+01	-6.911633320626482657e+01	-7.195269245046836204e+01	-7.253134282562335500e+01	2.683267540732764633e+00	3.003469024318963676e+00	1.977423140414210856e+00	1.750842699134771197e+00	2.814063190018305960e+00	2.042770791551324461e+00	2.732981672761336078e+00	4.231830395285803625e+00	3.547012766241344206e+00	2.271714622065976741e+00	2.460567105535606647e+00	1.705133491319342198e+01	6.943155555866253437e+00	5.472092717302324161e+00	8.811275797634380069e+00	1.546802806203200298e+01	2.021327003126378941e+01	1.891982258549283813e+01	1.766646136991104754e+01	2.651547435794207885e+01	2.811415711407386553e+01	2.238961154041560420e+01
-3.100000000000000000e+01	-7.197310917161706811e+01	-7.126213462166977308e+01	-7.140057562176623662e+01	-7.242350130824212329e+01	-7.311423345840461252e+01	-7.167023607103682536e+01	-7.233310907536194634e+01	-7.333237750691549195e+01	-7.147384436676367159e+01	-7.116844125670688470e+01	-7.155263842930324358e+01	1.813583472665985408e+00	2.883948773647998731e+00	2.015147361247198621e+00	1.403659218319035951e+00	2.335352145901862020e+00	1.835827488322659962e+00	1.007678913194938852e+00	1.909136149789548487e+00	2.204036156017589398e+00	1.596945024522062662e+00	9.441034956969568404e-01	1.230699023133289316e+01	1.962752884290190991e+01	1.546899774543287798e+01	1.400873195480265387e+01	1.130062398470306917e+01	9.820052880282753804e+00	1.449989135279340857e+01	1.142776497442255668e+01	1.065354055310366910e+01	8.396349643191911127e+00	7.866420381694124941e+00
-3.000000000000000000e+01	-7.071357017597856043e+01	-7.022355115962611194e+01	-6.840343035762181501e+01	-6.858975360261878507e+01	-6.929975677185332472e+01	-7.073289538850310976e+01	-7.177069650100264653e+01	-7.264472893011844690e+01	-7.327427261551542870e+01	-7.182607288105083398e+01	-7.037054355187508747e+01	1.596875094943709383e+00	3.082973178072370590e+00	1.951919786242944488e+00	1.079964335664138408e+00	9.492580477320761156e-01	4.873653316757656229e-01	5.651209018488663194e-01	7.106840826011404655e-01	9.631999942697525574e-01	1.872467725659705096e+00	4.305797565670333782e+00	7.668301443347942836e+00	6.199743234261505975e+00	6.294052303625445433e+00	6.005539982019447720e+00	5.680954680677717583e+00	5.687954747385560061e+00	4.482834281772105633e+00	6.248771601776041074e+00	9.305126008057367670e+00	9.322016158695749510e+00	1.745602143520849125e+01
-2.900000000000000000e+01	-7.160620493130764430e+01	-6.587200824328554916e+01	-6.664391449864440631e+01	-6.962739448000253617e+01	-7.256254652842102360e+01	-7.408889841576042556e+01	-7.462739794586261155e+01	-7.496957607049911587e+01	-7.433873220167517104e+01	-7.242233165092261515e+01	-7.090924927800294597e+01	2.773072506463633236e+00	5.731810955568734656e+00	5.251467962798165523e+00	3.816326956524542346e+00	2.488696501030508212e+00	1.586093069280018364e+00	1.614911794483524732e+00	8.932910572494410228e-01	1.503282793928489625e+00	2.304634591815465594e+00	2.540209381957441614e+00	1.947397549184868382e+01	1.814818353062803169e+01	2.518614711177078647e+01	3.293312627000037907e+01	2.858024122914008558e+01	2.346810910557882934e+01	1.849586515701679801e+01	1.572092039905787608e+01	1.239009170006146476e+01	1.008253498949538240e+01	9.734535425737226078e+00
-2.800000000000000000e+01	-6.950059331684019526e+01	-7.005580837896890500e+01	-7.044809821055284260e+01	-7.051108154632771630e+01	-6.925214906108482182e+01	-6.970455217255106106e+01	-7.001969595141545710e+01	-6.933443302710058731e+01	-6.948657628663076480e+01	-6.837834835830206259e+01	-6.781519017546773398e+01	2.092049711116917621e+00	1.923009970311758243e+00	1.564959835020211187e+00	2.497497148466440109e+00	2.995870887000879002e+00	1.918207053597968725e+00	2.841841846558257778e+00	2.260972388921981491e+00	1.350664629404059403e+00	2.082685675792444346e+00	1.484787676095177256e+00	9.952357922826962522e+00	9.200509779920533759e+00	8.945239992054947464e+00	1.410409634671968604e+01	1.412944845968107899e+01	1.352911437217361623e+01	1.124391625167456432e+01	8.861641041984285039e+00	6.984104132337789927e+00	6.181686652561425355e+00	6.343822199161686548e+00
-2.700000000000001421e+01	-6.531266635332050896e+01	-6.813317758256420120e+01	-6.736269752814405365e+01	-6.604652488040845526e+01	-6.526981196613634495e+01	-6.460914855878063179e+01	-6.167199295339515430e+01	-6.123577697797166053e+01	-5.904771438196883082e+01	-6.626216031220509706e+01	-7.348765839163056057e+01	4.136297526977864791e+00	1.307550078403459493e+00	2.330079495195869654e+00	1.989805092724219682e+00	1.761310852532831372e+00	1.699526443784736385e+00	3.228181252981117577e+00	2.401527809488067433e+00	9.404289289702790100e+00	1.002408105105813618e+01	7.216623903907415816e+00	2.136031715353400529e+01	4.999741540654913941e+00	3.940434439769402886e+00	3.105565247296148801e+00	3.433084601848166884e+00	2.705708823098990301e+00	2.132443876114970660e+00	4.520241043415205162e+00	2.677560835105166959e+01	6.988635804083139647e+01	9.210398557125917307e+01
-2.600000000000000000e+01	-7.164929672446307052e+01	-7.348460355890490803e+01	-7.338089484679396435e+01	-7.247379892794360501e+01	-7.185066749798008345e+01	-7.246048172637554785e+01	-7.162944189308456089e+01	-7.204162047944083724e+01	-7.058561309404201722e+01	-7.064180990041964492e+01	-6.794403531964553622e+01	3.985133435664160118e+00	6.547789751497677280e+00	7.124406902173806344e+00	5.835897401821470432e+00	4.191271266853823008e+00	3.330646267055999310e+00	2.854538812412880322e+00	2.607166421146839941e+00	2.654213453234408604e+00	1.660164984361995666e+00	3.045239096082695163e+00	3.174548292367369839e+01	7.330892052572637851e+01	5.777678562649661842e+01	4.553548099454756937e+01	3.660911936009638623e+01	2.885265839508124941e+01	2.273957721502288365e+01	1.815648711567219564e+01	1.430962911863891485e+01	1.127781405116910385e+01	8.888356834285659147e+00
-2.500000000000000000e+01	-6.517375809544049048e+01	-6.558774336177417297e+01	-6.524930318001716500e+01	-6.433353276047064639e+01	-6.413263227481583328e+01	-6.477196826822365949e+01	-6.561611702570112925e+01	-6.508188883827425286e+01	-6.568605965890724008e+01	-6.525329458614949374e+01	-6.602504100007114118e+01	1.800999342476862441e+00	2.670686723780449245e+00	1.933266222350867425e+00	2.294727862795215678e+00	1.544253834575239459e+00	8.747041917790588927e-01	1.563946285843299755e+00	2.160714421302125210e+00	1.804490448908632416e+00	1.927716259612281213e+00	1.235487173821452789e+00	4.975980653893278927e+00	7.005159586347572187e+00	5.520959806756132515e+00	4.351220955368586552e+00	3.429317449344549740e+00	2.702739826132964929e+00	5.665443094048265849e+00	5.540895903013342227e+00	4.926393692864393437e+00	5.556091020505188105e+00	5.061585204551803940e+00
-2.400000000000000000e+01	-6.630410233314742641e+01	-6.713928340243518278e+01	-6.783853872461664025e+01	-6.748934591173197362e+01	-6.768652659730607013e+01	-6.551100229317681567e+01	-6.284845643457610009e+01	-6.291870417647068336e+01	-6.592377205048849476e+01	-6.756105091399295759e+01	-6.812434282667922503e+01	2.370585408898456592e+00	1.160843744275659617e+00	2.197989746671773936e+00	1.603567170384738283e+00	1.626170977267847650e+00	4.338049334220919206e+00	3.753928024439407096e+00	2.699042022060355706e+00	2.074913942096698438e+00	2.474564244625921283e+00	1.776784882941246702e+00	8.034472674227243871e+00	7.869056407729320135e+00	6.201820759207294032e+00	4.887826282647429466e+00	4.675381007489172625e+00	6.159527720257518268e+00	5.663229961433335014e+00	1.231492766981690679e+01	1.271541201785673536e+01	1.020553741465509034e+01	9.652007501179657112e+00
-2.300000000000000000e+01	-6.771484580155933486e+01	-6.864851659078679802e+01	-6.804111879119615480e+01	-6.684687400084591502e+01	-6.616014761109259723e+01	-6.548703876875386243e+01	-6.615223435575605038e+01	-6.743238247029576371e+01	-6.832383413872042865e+01	-6.983841142858656781e+01	-7.021789985955909685e+01	1.983360667451975701e+00	1.557696071506406321e+00	2.070741312515355315e+00	1.983228393515806820e+00	3.125444611307710119e+00	1.997879680744852893e+00	1.628095068537890544e+00	2.046510222262910794e+00	1.559731465680949780e+00	1.892204806903964087e+00	1.972075041543911667e+00	8.172462760967160733e+00	7.607013774871848710e+00	5.995297720605548442e+00	4.725059770159757200e+00	4.826397194436471416e+00	8.120116935516714207e+00	6.795643066056721970e+00	8.493581519923704803e+00	1.272788094818105087e+01	1.207144351707541929e+01	1.036219316284438463e+01
-2.200000000000000000e+01	-6.553912383698050803e+01	-7.026740794052172134e+01	-7.036200232872687366e+01	-6.658946281942604628e+01	-6.186835616837577589e+01	-6.319091793126683854e+01	-6.351032079493565163e+01	-6.406651877747869150e+01	-6.489214971055776005e+01	-6.530004775201487632e+01	-6.534405414650095167e+01	3.520291996112437261e+00	2.006683160169933977e+00	2.714158355393203159e+00	6.843532347565131069e+00	4.296576537211884705e+00	4.492729262471779172e+00	4.634699618490836670e+00	3.035782726499347550e+00	3.367952552001134414e+00	1.729164494834558141e+00	2.081640906486560638e+00	1.015781608779942680e+01	9.295857584811130891e+00	7.469448897881115990e+00	6.477387007372258587e+00	1.433280923516388938e+01	1.661279345535194096e+01	1.374819631691857680e+01	1.141906024507924577e+01	8.999676862019926560e+00	7.394847587070212391e+00	5.828083686325960855e+00
-2.100000000000000000e+01	-6.420760632174302884e+01	-6.429232700052452287e+01	-6.429128132405462281e+01	-6.124789850578869732e+01	-5.872632147532055313e+01	-6.051297325938917027e+01	-6.458086694701903241e+01	-6.752751177040254049e+01	-6.802920409876242047e+01	-6.730933670570885852e+01	-6.555834213045989145e+01	3.184046165207368606e+00	2.139549711070526605e+00	2.145265091150746706e+00	5.148774579837238186e+00	3.227237373481124827e+00	2.660208987306254880e+00	2.259890815643976758e+00	2.907117943472249610e+00	3.210594098075686187e+00	3.277752943011788211e+00	4.864070109024096311e+00	1.009525289880336629e+01	4.593273769997484379e+00	3.620085959926778063e+00	4.325788906523105659e+00	5.391851815867066300e+00	1.167567443884410672e+01	1.667077862618921102e+01	1.453125570279750534e+01	1.322393195046184289e+01	1.042214611756534914e+01	1.649774169986122274e+01
-2.000000000000000000e+01	-6.688056569697896236e+01	-6.629414166417898002e+01	-6.843420266526685225e+01	-7.011834603174689562e+01	-6.837423919268391614e+01	-6.765549739037815868e+01	-6.853142036379495039e+01	-6.883952172847335760e+01	-6.493568989400343128e+01	-6.292919727073993386e+01	-6.269340076852319044e+01	3.108484601622287791e+00	4.306855393279317212e+00	3.228942196672561771e+00	2.379241155284099296e+00	3.708308194398359348e+00	3.056920945082698182e+00	1.905336073645055972e+00	3.681103707312010975e+00	3.717932532028405568e+00	2.994169977800710480e+00	2.106035840719656438e+00	1.213607831335552412e+01	1.996648869284014793e+01	1.986992797593593352e+01	1.695490856045774208e+01	1.367551185221282495e+01	1.367441876359916186e+01	1.120318922858948163e+01	8.829542949895166970e+00	6.958806739164483446e+00	5.484427847266543310e+00	4.743560523593762568e+00
-1.900000000000000000e+01	-6.536409287084737230e+01	-6.240267507129431124e+01	-6.257170321189928330e+01	-6.178958666561681667e+01	-6.297986177373055483e+01	-6.435217125106383662e+01	-6.726520996846275580e+01	-6.931041483726184538e+01	-6.985145983266507130e+01	-6.764016246623104678e+01	-6.547768363024830762e+01	2.749978624860515808e+00	2.344129900792027321e+00	3.437433376289857012e+00	3.023850399111366549e+00	2.948508251609358144e+00	3.220195965170591368e+00	2.194798325568881658e+00	2.178816373878221579e+00	1.965612766245110166e+00	3.649626500810587260e+00	2.536814389129156577e+00	9.932748532368094629e+00	4.821747629935659418e+00	4.500535099938288930e+00	7.258892283578499693e+00	1.266832216377715348e+01	1.689134598314126734e+01	1.605909135957801226e+01	1.265661357694810540e+01	9.975026833672394844e+00	7.861594235104794492e+00	6.634316158006767772e+00
-1.800000000000000000e+01	-6.446647215417212351e+01	-6.549560167108593589e+01	-6.608558743589563278e+01	-6.556493709829476302e+01	-6.477894839914013403e+01	-6.584264442245454063e+01	-6.596544290287459944e+01	-6.590048994034408736e+01	-6.341531485723577788e+01	-5.773805218604275780e+01	-6.387770262835308444e+01	3.635741936198683355e+00	1.492912702385766677e+00	2.340392727896999148e+00	2.685611198039007608e+00	2.237262878730046367e+00	1.959198133284566712e+00	2.512549641308436499e+00	3.226006317694320114e+00	7.735096861565772919e+00	7.190340162166847904e+00	4.978048738915070714e+00	1.048069314419692333e+01	5.228687855313447486e+00	4.777025226171588201e+00	4.557299759281679741e+00	5.278178590925329594e+00	9.200904486094852786e+00	8.942182436323118822e+00	9.269548584206340536e+00	8.861817438258873025e+00	1.724771734870006767e+01	3.144356971669392564e+01
-1.700000000000000000e+01	-6.449825140741253904e+01	-6.664995961084808584e+01	-6.638591855994607727e+01	-6.744699145460980105e+01	-6.895861921658030269e+01	-6.894080136591928465e+01	-6.732205221727112132e+01	-6.187375187639549523e+01	-5.740441977255515127e+01	-6.000000000000000000e+01	-6.000000000000000000e+01	4.469488880641241835e+00	5.686144151149599146e+00	4.810022936072112287e+00	2.820409471331150719e+00	2.053928923972871079e+00	2.551344125329142454e+00	3.313235810740047693e+00	5.688217189223772507e+00	8.924441345692597949e+00	5.385610443947163262e+00	3.461534408953955921e+00	1.241015753628294149e+01	2.505172348027711138e+01	1.974395539740903160e+01	1.556075672964298384e+01	1.226386228723473693e+01	9.665488691417206013e+00	7.617638673352934653e+00	9.441037449980074214e+00	8.323366628687111302e+00	8.037172673377323662e+00	8.396573351450891565e+00
-1.600000000000000000e+01	-5.870490383622207275e+01	-5.945311575200774001e+01	-5.860235942330461967e+01	-5.942256113296485864e+01	-6.012848317259361863e+01	-6.038636082284735096e+01	-5.885557988722394640e+01	-5.775358548335861286e+01	-5.742994441523043037e+01	-5.501704827268947184e+01	-6.000000000000000000e+01	3.294816880047491736e+00	4.957211064548205037e+00	3.000402462510562529e+00	2.289745594022341901e+00	2.268743062329084736e+00	1.779798002920679467e+00	2.408206362670734180e+00	3.295184726496662719e+00	2.878621913052192838e+00	5.223290845361467483e+00	4.846964766562985361e+00	4.960019122194114338e+00	6.617571436657331496e+00	5.215490877799083158e+00	4.634511064792832258e+00	3.652586211248414205e+00	2.878704105801594082e+00	2.268786237882272960e+00	3.219776314627334823e+00	3.512062634806483619e+00	6.443813394944857720e+00	1.115688894338093995e+01
-1.500000000000000000e+01	-6.371275620504760440e+01	-6.000000000000000000e+01	-6.048082138944145925e+01	-5.994639277603300798e+01	-6.465963444482312639e+01	-6.905629237287540434e+01	-6.647523404511052547e+01	-6.575285360528320666e+01	-6.442491538083710623e+01	-6.423046212444565128e+01	-6.210095591162658479e+01	4.360903566562019051e+00	4.485178381300625183e+00	6.577467643507080908e+00	6.211858219202257558e+00	3.728838283577078805e+00	3.429006594779799855e+00	4.353584394819671743e+00	4.043715297977113821e+00	4.082845302503152141e+00	2.891979341726530262e+00	3.804562206226875354e+00	1.519716243724428750e+01	1.446478750629116306e+01	1.572958678403696098e+01	1.826796812348224108e+01	2.436891718739093449e+01	2.189204866148173423e+01	1.725372837802942882e+01	1.359814001631536939e+01	1.095618888647345557e+01	8.634875156211311520e+00	6.805383672730273226e+00
-1.400000000000000000e+01	-6.136233963809320358e+01	-6.130808973025216346e+01	-6.086804972720224782e+01	-6.201224414051311840e+01	-5.944460384249178730e+01	-6.110854315150606908e+01	-6.397050893327203624e+01	-6.295639178320502083e+01	-6.067964711560511404e+01	-5.992011356887987006e+01	-6.135520438800455167e+01	4.236254126903356010e+00	2.996574497490193778e+00	2.838816290483777482e+00	3.043808714895584799e+00	4.318397149048510464e+00	2.880673182215271577e+00	5.050716695590995897e+00	5.376213386855996923e+00	6.674497776998281395e+00	5.564744176248031415e+00	3.618099399206910149e+00	1.167237653644094131e+01	5.363510889876542009e+00	6.919842453045486508e+00	6.764409605881886556e+00	9.830885798687017285e+00	1.483717000049751533e+01	1.451615393351194072e+01	1.387688460685017056e+01	1.670098951635133844e+01	1.532061715160856608e+01	1.259330140809897003e+01
-1.300000000000000000e+01	-6.106433820736602769e+01	-6.247958307140171996e+01	-6.261923382285512218e+01	-6.275508932612195423e+01	-6.266211877932104102e+01	-6.216626993508578636e+01	-6.012601598872119268e+01	-5.736141306629561143e+01	-6.000000000000000000e+01	-6.000000000000000000e+01	-6.047365808385791297e+01	3.974151495543732260e+00	3.874017068267177510e+00	2.821889121296073277e+00	2.746441910148972987e+00	2.660018604919287988e+00	2.383936259261221657e+00	4.926042125892518442e+00	6.688514303647047576e+00	4.930041344272764192e+00	3.993084456764076418e+00	4.717529760968181662e+00	7.349741251524143593e+00	1.018523265895655960e+01	8.027263253523971187e+00	6.326507945276291345e+00	4.986095698814060562e+00	5.276636635792270269e+00	4.158663114233950076e+00	4.051454303795791745e+00	6.609612181225354988e+00	1.067311619383489862e+01	1.320283052978829197e+01
-1.200000000000000000e+01	-6.544573439772406687e+01	-6.231634267769241831e+01	-5.459568151132084779e+01	-6.000000000000000000e+01	-6.000000000000000000e+01	-6.692745131635177813e+01	-7.024939314630796616e+01	-7.141787280009032202e+01	-7.118186370154812437e+01	-6.965904944000931209e+01	-6.810968938391987137e+01	6.195231121763710824e+00	6.365549462955701010e+00	1.243061512689271630e+01	1.060246802453993453e+01	8.490409985881724353e+00	6.318690980286899794e+00	3.503506861473590916e+00	3.034119095288454915e+00	3.840716245324166778e+00	3.742917248826857612e+00	3.623318186167068689e+00	2.437093399988753362e+01	1.405102244641639331e+01	1.231358750390393197e+01	2.864568232621963162e+01	4.689255119868720101e+01	3.863228924861520852e+01	3.141115638786727615e+01	2.475600016866507858e+01	1.951088768535963780e+01	1.537706962664177546e+01	1.211909340649923017e+01
-1.100000000000000000e+01	-6.051081862845437342e+01	-6.550882995944336074e+01	-6.139270238703508653e+01	-5.766408005153127192e+01	-5.863497486903265354e+01	-6.040992812530716805e+01	-6.186668758757473086e+01	-6.175224061769114314e+01	-5.787874268692830526e+01	-6.000000000000000000e+01	-6.000000000000000000e+01	5.556402638014215078e+00	4.978063272042652088e+00	7.464780890659090673e+00	4.855998101290191826e+00	3.014725979821610391e+00	3.299493992398328412e+00	4.626173241270040926e+00	4.291398788510318418e+00	7.707898561731984621e+00	8.463508370055425445e+00	6.861985182362514202e+00	9.388808466560572441e+00	9.991257081545418473e+00	7.874385741858657362e+00	9.136543047148947494e+00	8.579663632929220185e+00	7.837929952314270921e+00	1.132159795643230460e+01	1.223979466148206541e+01	9.646520330627321727e+00	8.161768269711085821e+00	9.098623991556422652e+00
-1.000000000000000000e+01	-6.035063622890685053e+01	-5.901580406116383415e+01	-5.942617598858580408e+01	-5.827804286433136838e+01	-5.611048045542401042e+01	-6.000000000000000000e+01	-6.000000000000000000e+01	-6.140520826691366096e+01	-6.351657012441030048e+01	-6.338220259503810894e+01	-6.237187793320151741e+01	5.660170542976445063e+00	5.824065089644940407e+00	5.682502809692953072e+00	5.538092650351679858e+00	6.410366639484375462e+00	5.259004622144960450e+00	4.224275418337112953e+00	4.464107507858273038e+00	5.883039440618364146e+00	6.222622894733790488e+00	7.093628356898003418e+00	1.524798869667199952e+01	1.340553061956534542e+01	1.168589472767937210e+01	9.209976489791854348e+00	7.678759668229062640e+00	1.015283191358494008e+01	2.375547348168797512e+01	2.111929040642873190e+01	1.756876402052651542e+01	1.492762716771817466e+01	2.297573847150801285e+01
-9.000000000000000000e+00	-6.499597769824120519e+01	-6.628148059092235655e+01	-6.966269402036196823e+01	-6.903407933060933033e+01	-6.907273293431462946e+01	-6.887954565022158704e+01	-6.591253278905433888e+01	-6.350226146273291050e+01	-6.257165453817121659e+01	-6.123003922498784135e+01	-5.381275644103572375e+01	5.148571409023125156e+00	5.443895478460355264e+00	3.821624584974046890e+00	4.580420071062817122e+00	3.240951022443258278e+00	3.869217843697456694e+00	4.941841935900779248e+00	4.627937660634231953e+00	3.933517571534245416e+00	1.033863343037757865e+01	6.687674491146486488e+00	1.657327044061975130e+01	3.159325574660744351e+01	2.922586277434492885e+01	2.339340900710442384e+01	1.980066733485993424e+01	1.560545297437092849e+01	1.229908863256123830e+01	9.693251547393469281e+00	8.836495620263342232e+00	7.709304868891301510e+00	7.575915899800506281e+00
-8.000000000000000000e+00	-5.850293996837130805e+01	-6.000000000000000000e+01	-6.000000000000000000e+01	-5.749739128936082722e+01	-5.576115357801244699e+01	-5.471518519141992698e+01	-6.000000000000000000e+01	-6.000000000000000000e+01	-6.022338206854038845e+01	-5.683228755637947671e+01	-6.000000000000000000e+01	4.388763040152345418e+00	5.218176115013769767e+00	6.171443547972510046e+00	4.574384562870980275e+00	3.715515041968441956e+00	3.064960644960544212e+00	2.451727924658703373e+00	2.577253142865421953e+00	4.331739056232728480e+00	5.995973710894621611e+00	5.786456654085726292e+00	5.035851697537347960e+00	7.978497650651190654e+00	6.759952856165861057e+00	5.327705608191159570e+00	4.198911982302010237e+00	3.309278539717467105e+00	2.608133845054105393e+00	2.714455667777330827e+00	5.886505415624272430e+00	4.860155928799698266e+00	6.714919481090380948e+00
-7.000000000000000000e+00	-6.397732737884248166e+01	-6.000000000000000000e+01	-6.017682162829310499e+01	-6.232929818247619380e+01	-6.342427131538786256e+01	-6.411854259508240261e+01	-6.548846259035549622e+01	-6.669296459198655214e+01	-6.654896244722156951e+01	-6.588239670203535070e+01	-6.511155373558628412e+01	3.595414310985255213e+00	6.655657022072213103e+00	6.867388635272106079e+00	5.052151996726755634e+00	4.150240299568055846e+00	2.916929412723319626e+00	1.919460504743330187e+00	2.165064173767164313e+00	1.651847726877779365e+00	1.932024882552603628e+00	2.643378455549227901e+00	1.032920538594991378e+01	1.622948516395716823e+01	1.848274234342146016e+01	1.683961372982175320e+01	1.327176482100941790e+01	1.045984452435819101e+01	8.527156553693368224e+00	6.720487666063908350e+00	5.296602001537643822e+00	4.174398370575893580e+00	3.289958685060325294e+00
-6.000000000000000000e+00	-5.934378435788867279e+01	-6.289728727661427143e+01	-5.951598303800140144e+01	-5.650662919774519111e+01	-5.509856670952849811e+01	-6.000000000000000000e+01	-6.000000000000000000e+01	-5.994667346051341639e+01	-6.003284364318119515e+01	-6.014082532085422628e+01	-5.929903493244856350e+01	4.407798576616795749e+00	2.566747493247131917e+00	3.917919291342257360e+00	2.949665019666419141e+00	2.426492810348775730e+00	4.811925271659858616e+00	4.139826802737082367e+00	5.248631119600911887e+00	4.514513321334040263e+00	8.013478757116686779e+00	5.488785879114789878e+00	7.235415816302480430e+00	2.592907333832306538e+00	2.043541905973230932e+00	1.610571834550098780e+00	1.269336159275243681e+00	2.938383601432159598e+00	5.412395196871062630e+00	9.647874345284222386e+00	1.437286811904010442e+01	1.623473738950134049e+01	1.623154227726503507e+01
-5.000000000000000000e+00	-6.614411195401098098e+01	-6.214455329757413438e+01	-6.520612775651378001e+01	-6.844340813351894326e+01	-6.898965590401110148e+01	-6.816743107095231835e+01	-6.739887591302407088e+01	-6.696782048638903007e+01	-6.650351405799334259e+01	-6.430208472656900653e+01	-6.331764819356417462e+01	3.019433990471618756e+00	4.312613998594995834e+00	2.630636161743878709e+00	2.745799839823881427e+00	2.635195146398972010e+00	3.178232817302883984e+00	2.797476052110341449e+00	1.709474939064481225e+00	2.185378045919724066e+00	4.373352856995656346e+00	3.626180046761374065e+00	1.088107374538929584e+01	1.707544298037507247e+01	1.663595385016452610e+01	1.586010831156233358e+01	1.249978953935424464e+01	9.851429476950313457e+00	7.764183743555994610e+00	6.119167715177178835e+00	5.923368915579153793e+00	9.264348445723042502e+00	7.816944475451101049e+00
-4.000000000000000000e+00	-6.637693005784299771e+01	-6.395133721908666047e+01	-6.739579124238611030e+01	-6.995222537731339685e+01	-6.985714621123547374e+01	-6.823053144523125013e+01	-6.707673820038048973e+01	-6.645713408549895007e+01	-6.547962133967472198e+01	-6.308253469973229954e+01	-6.228624075789067405e+01	3.311740973110611552e+00	2.766121185790717085e+00	2.789186381489302313e+00	3.261693671477119416e+00	4.562203768927154179e+00	3.099618557124064644e+00	3.410673484662135380e+00	4.012650494115522548e+00	2.775221094358766294e+00	3.789647140463247244e+00	2.650393952698082867e+00	1.312928784491630907e+01	1.295257533824786833e+01	1.961064571132418521e+01	2.278844059084627105e+01	1.796019962284835358e+01	1.415492952256384385e+01	1.193033698536092047e+01	1.079891181049437066e+01	8.709945580871091053e+00	6.864548748431115399e+00	5.522344538175055106e+00
-3.000000000000000000e+00	-6.247453345998781060e+01	-6.209356738858949853e+01	-6.194588776051602252e+01	-6.047328363255793704e+01	-5.837886351089643711e+01	-5.783624841915690240e+01	-5.871005426281614348e+01	-6.365477501483753997e+01	-6.718405424698509876e+01	-6.819111215081458965e+01	-6.627748821270803603e+01	3.563232334238359833e+00	2.531655942607093923e+00	2.200685574983256121e+00	4.074717124057907647e+00	2.989524773556075044e+00	2.060740785995607727e+00	3.545113848646091359e+00	2.416849156081931405e+00	3.486795274110751297e+00	7.385792752288433682e+00	4.940448110056454567e+00	1.221402404890616822e+01	4.765138141313778775e+00	3.755537019185999359e+00	2.959842481835769146e+00	2.332733633705086351e+00	3.242855833185014802e+00	1.470939768284481275e+01	1.947690132840229538e+01	2.463590384781863207e+01	2.429983296087497280e+01	2.196209755989531232e+01
-2.000000000000000000e+00	-6.828059064768346786e+01	-6.744548966718984673e+01	-6.891353199650353645e+01	-6.821888887450353423e+01	-6.837793247321299361e+01	-6.827413603602705905e+01	-6.832816802525441346e+01	-6.799503244892220266e+01	-6.845261404139884576e+01	-6.976941735472676953e+01	-6.703069555909544874e+01	2.804852002966824021e+00	3.352316098454734661e+00	2.694195402081956292e+00	3.166730096316939580e+00	2.502631807760274274e+00	1.755700516445256376e+00	2.217084518888795319e+00	2.034662165053846117e+00	1.637216524671344153e+00	3.797578933953639879e+00	4.890403966041448669e+00	1.217917959325166422e+01	1.779025534062060387e+01	1.522567255933873120e+01	1.328680997188372714e+01	1.076746606998680633e+01	9.335727534254292692e+00	7.357744794836017732e+00	7.314721052599741924e+00	7.133804567965311705e+00	1.282359322665306145e+01	2.075600081437834277e+01
-1.000000000000000000e+00	-6.698242358595192059e+01	-6.844665131587447604e+01	-6.967817515346345658e+01	-6.860153717457370703e+01	-6.738490329190737782e+01	-6.761701823394294308e+01	-6.805050790240269976e+01	-6.608024854383741342e+01	-6.433195252354494187e+01	-6.445414015506945304e+01	-6.517910156490262352e+01	2.891373869567429811e+00	3.884742013325713117e+00	3.895102789786262676e+00	4.254376809173579410e+00	3.601582936689676107e+00	2.348435134310255190e+00	2.238827888984292969e+00	3.346838768624988969e+00	2.472525399534906576e+00	1.586267326626338736e+00	1.285039628618280583e+00	1.205876969804709020e+01	2.401420880991661377e+01	2.236528797006375413e+01	1.762670135165738117e+01	1.389209032123338083e+01	1.179590623438761909e+01	9.296679597598370037e+00	7.326970037151085968e+00	5.774587513931124683e+00	4.551111958554559855e+00	3.944153185977009368e+00
0.000000000000000000e+00	-6.825605716161625480e+01	-6.610230934518619961e+01	-6.767111867427649941e+01	-6.977810135817458104e+01	-7.083649783167163605e+01	-7.016150314765295093e+01	-6.841537513828889416e+01	-6.689281964069260766e+01	-6.687001836543636557e+01	-6.774718027549296551e+01	-6.808564783928974862e+01	2.605877583301169143e+00	1.099132545281377604e+00	1.054051977678276630e+00	2.856254281554989838e+00	3.151916205875246124e+00	3.333820310825231115e+00	4.981013379931758855e+00	3.354686474673616914e+00	2.792448057633207359e+00	1.790603231786665361e+00	1.644849367771320958e+00	1.221099084635880772e+01	3.919940857996897510e+00	9.540344484849079265e+00	2.014470632052227828e+01	1.877730447148912774e+01	1.638635055641671556e+01	1.311121026166328640e+01	1.173823077940999049e+01	1.065291363341163411e+01	9.976305282154697807e+00	7.862601815674346462e+00
1.000000000000000000e+00	-7.069674338195343921e+01	-6.868909332757728237e+01	-6.865529215292700371e+01	-6.756144008356265829e+01	-6.831881639043915300e+01	-7.063434811172214722e+01	-7.247886415347421973e+01	-7.312288338760201611e+01	-7.281434497364739400e+01	-7.311119627366265661e+01	-7.158115496491976160e+01	2.307449657719343517e+00	1.574926863535369703e+00	1.641443909125402723e+00	2.972223272001207839e+00	2.456966098805032139e+00	2.814623873356000949e+00	2.145014532372241600e+00	2.552328437502845659e+00	2.104091961773659758e+00	2.544818639863337673e+00	2.268058988858337788e+00	1.524267563374518808e+01	7.241369731138171950e+00	5.707123547819008991e+00	9.580719155630928796e+00	1.566333338156309551e+01	2.391816297107649447e+01	2.538489396873024617e+01	2.140871812148829889e+01	1.775898765989331807e+01	1.429830052371033133e+01	1.146514727640198039e+01
2.000000000000000000e+00	-6.754476102677091376e+01	-7.085216669936512801e+01	-7.116266604142620622e+01	-6.983342752981914714e+01	-6.749512212115638476e+01	-6.599662357539304480e+01	-6.599698706096499734e+01	-6.574683855638217267e+01	-6.597365763879996337e+01	-6.630868831377659944e+01	-6.608143273062533751e+01	2.242314254914985039e+00	1.661864933139276967e+00	2.018443726523870829e+00	1.833973746534312887e+00	2.803240563640188476e+00	2.347461959020659794e+00	2.395112847797299604e+00	2.388373475149400793e+00	2.447770537073808317e+00	2.418275995553041291e+00	2.108624764717991873e+00	7.463101430330929986e+00	9.156728263372265531e+00	7.354910576970683955e+00	5.796608225297031680e+00	5.707214548444011548e+00	6.771083381354981334e+00	9.046703718032603092e+00	8.115946521221601984e+00	7.935274493736592660e+00	6.841825141901514584e+00	7.904719432978009941e+00
3.000000000000000000e+00	-6.993690759444021410e+01	-6.705021800875226745e+01	-6.838634802813430724e+01	-6.831828894318026357e+01	-6.126812362444903926e+01	-6.411243334430432128e+01	-7.183015751108744951e+01	-7.339067628785197428e+01	-7.487907251026713595e+01	-7.554012364752205144e+01	-7.459363403885336652e+01	4.276116744639483436e+00	1.509455248517043380e+00	2.244693859971603533e+00	4.685050712878705781e+00	1.126819741519341456e+01	6.973806427341076031e+00	5.977978557046141894e+00	3.721267380000096381e+00	2.072875287429916114e+00	1.898107795046894530e+00	2.409734762969949262e+00	2.937384300734237996e+01	7.591882117135545727e+00	1.307493403027543977e+01	1.527409096030249280e+01	1.549664268053841454e+01	5.084476540192190441e+01	5.820571432181439775e+01	4.596720593666321975e+01	3.622802496888149903e+01	2.855230737657434759e+01	2.250286227931656313e+01
4.000000000000000000e+00	-7.208787794406559613e+01	-7.455973158435169523e+01	-7.514923936177827102e+01	-7.535680913764323918e+01	-7.190501381387345248e+01	-7.015492613978888414e+01	-7.018900061500420406e+01	-7.025513107103219568e+01	-7.061801292710198652e+01	-7.124773766950279708e+01	-7.144317712057920744e+01	1.726399347892872083e+00	1.237199078597590152e+00	9.285841089260908898e-01	2.831010811375727521e+00	2.459567868658209200e+00	1.927174075892583716e+00	1.872720803442335713e+00	1.165916132170648378e+00	1.257558037107728843e+00	2.039167645006919383e+00	1.545094917750885921e+00	1.074424059225533767e+01	1.773512746564731302e+01	1.397754393723776722e+01	1.101608854494248924e+01	8.682083731943187388e+00	1.067300760012166805e+01	8.411692160777386462e+00	6.629486987986137336e+00	7.725700903522344731e+00	8.390891886512651610e+00	1.420078270386243169e+01
5.000000000000000000e+00	-7.181930899828013537e+01	-7.213519438930322281e+01	-7.174453209427360889e+01	-7.283804152048631408e+01	-7.174618117923427008e+01	-7.120774536804130150e+01	-7.189668722908280074e+01	-7.228652036275975945e+01	-7.180062886295669955e+01	-7.148849271235796721e+01	-7.104906626430536676e+01	1.755200724345243657e+00	2.327854686620732139e+00	1.951357021529464664e+00	2.053809861933499015e+00	2.918519332296036772e+00	1.931435682448252589e+00	9.916321428464555110e-01	1.550880804453075079e+00	1.075210946087313602e+00	1.009577379372354144e+00	1.741729385865252722e+00	1.126639213504464365e+01	1.614861047279507389e+01	1.539112760660799495e+01	1.810320397354981026e+01	1.566608122919777024e+01	1.254157002745311189e+01	9.884357833921654901e+00	7.790135491421321667e+00	6.904782572931011053e+00	5.723334276469197235e+00	4.510717866099491324e+00
6.000000000000000000e+00	-6.942668562971070401e+01	-7.037754211295928997e+01	-7.162137101330624489e+01	-7.070682288298378637e+01	-6.969705465151405122e+01	-6.697582110017533807e+01	-6.161382447331967427e+01	-6.681999781828704954e+01	-7.231476498508418160e+01	-7.251333915980859501e+01	-7.162631809966882201e+01	4.092993762630213084e+00	1.025472980912446541e+00	9.903010038023302153e-01	4.143377090015388120e+00	3.177127742081252038e+00	8.233317571572975169e+00	7.540364173024235228e+00	4.920431892296303289e+00	3.218871946193464506e+00	3.982334303067726733e+00	3.698338923336008222e+00	2.334270927849022570e+01	7.817526823131642821e+00	1.133723497418237081e+01	1.649438791593482989e+01	1.799760227313628391e+01	1.614112786747447714e+01	2.246817263980662815e+01	3.859623643837229423e+01	4.240760136770569488e+01	3.364815886272550927e+01	2.651904362243252677e+01
7.000000000000000000e+00	-7.017811095064925553e+01	-7.101181731194606073e+01	-6.764121347542126728e+01	-6.790082995338396188e+01	-6.913610623892803630e+01	-6.823482557665056447e+01	-6.885005934958664398e+01	-7.002209891858433366e+01	-7.124816227191801943e+01	-7.265540073362227247e+01	-7.508059567645135246e+01	2.199241218981601076e+00	6.368414146989874958e+00	4.276551777914289865e+00	2.588273797552417044e+00	2.879564315572653577e+00	2.077049215005365213e+00	1.066392623161295017e+00	7.910526572872337292e-01	7.932703637285607456e-01	5.243060162031375482e-01	6.275372764011846183e-01	1.203996844458020732e+01	2.090039094018694499e+01	1.647217553061135931e+01	1.344742481089747166e+01	1.059828701547819918e+01	8.352802803658686770e+00	6.838955314868821134e+00	5.746209831152539138e+00	7.048809392093671633e+00	1.465530776824070003e+01	1.633932103861367580e+01
8.000000000000000000e+00	-7.478831937739366253e+01	-7.539608345966789216e+01	-7.493363315625327914e+01	-7.391696307066479221e+01	-7.352110278369842433e+01	-7.396045548371115785e+01	-7.459382504596209174e+01	-7.490349402327700545e+01	-7.533425787588667788e+01	-7.571775573704179862e+01	-7.560562313777363386e+01	1.215810821412676157e+00	1.197108098832164957e+00	2.687110433008712107e+00	1.940612889830450882e+00	1.488500523400374309e+00	9.878142132743643611e-01	9.886141172313258618e-01	5.231525793963781590e-01	6.673168305240091414e-01	3.426118843218364240e-01	1.335266644307145700e+00	1.265297564388187190e+01	1.514004071662702344e+01	1.869123424384603638e+01	1.863496175131370691e+01	1.586162798110674821e+01	1.250098723290723868e+01	1.000150895037198140e+01	8.230293231103829044e+00	6.871006112638245789e+00	8.355859860738208411e+00	1.224223635816571587e+01
9.000000000000000000e+00	-7.596734948515748442e+01	-7.534913817230527400e+01	-7.517348136410956272e+01	-7.215210227337408355e+01	-7.489741764379246547e+01	-7.686928928779695980e+01	-7.778178153395191430e+01	-7.818302433718942268e+01	-7.748881860164625834e+01	-7.627318611888794919e+01	-7.550525551852095418e+01	1.675072191547231082e+00	9.455709235680115343e-01	3.236435847952989775e+00	3.218074409608245201e+00	1.763674619543844191e+00	1.081428585187269142e+00	7.886547447260213728e-01	4.049088466085339899e-01	1.581644563635908218e+00	1.161070331799772370e+00	2.569259042841718355e+00	2.395581525766784736e+01	1.479251821285927093e+01	1.709606052679575683e+01	3.226618848784508486e+01	4.509789226922151784e+01	3.624534575152739535e+01	2.856595836391172227e+01	2.251362099958312513e+01	1.774360671032856018e+01	1.398422666423345539e+01	1.125273459037260260e+01
1.000000000000000000e+01	-7.288824896829152067e+01	-7.335098172757075474e+01	-7.185259499512906700e+01	-7.228507712037517763e+01	-7.357911061566974809e+01	-7.364320500402808989e+01	-7.295226291584253886e+01	-7.311918781818930313e+01	-7.241897396023792055e+01	-7.244445318300604697e+01	-7.323664234286647456e+01	1.639917189850145451e+00	1.481024352848012260e+00	1.629735385843377404e+00	1.336011134018014967e+00	1.651259683652964050e+00	2.651038375619789278e+00	1.778762079891039738e+00	2.139382093728708245e+00	1.529581037235476559e+00	1.398821639353434731e+00	8.035561163106366145e-01	1.428469916211112434e+01	1.001270211134892740e+01	1.056968826783928073e+01	1.663355579900967740e+01	2.345954410324682016e+01	1.952381762833262613e+01	1.655195027411233255e+01	1.349581775624427316e+01	1.063642683269391576e+01	1.074799767082993718e+01	1.121549117745344937e+01
1.100000000000000000e+01	-7.042296281700802751e+01	-7.361917337585734344e+01	-7.062774549997577367e+01	-7.071037010417983026e+01	-7.253688645354759501e+01	-7.140455818854088932e+01	-6.992683603979745044e+01	-6.805920579465026776e+01	-6.794489377248207518e+01	-6.989921739360661945e+01	-6.950074154744257271e+01	1.896325511490881910e+00	1.132294182832149776e+00	2.629279398831471770e+00	1.396911914391128162e+00	9.992215227364307228e-01	2.573875308446246013e+00	2.545907255150987591e+00	2.449086177002611997e+00	1.781973607528936299e+00	1.404955547929335191e+00	2.049750200059520022e+00	1.067109890781937409e+01	9.797477785358664093e+00	9.703801938324922105e+00	1.368939976060369368e+01	1.452402489190838786e+01	1.144678528335431089e+01	9.021527730664764988e+00	7.110115248995378501e+00	9.536735510955205442e+00	1.091285467667203690e+01	1.096826625135636490e+01
1.200000000000000000e+01	-7.417646941016576534e+01	-7.122641196536473274e+01	-7.256999855359418916e+01	-7.337117202568283858e+01	-7.335683209012375983e+01	-7.342276124064031251e+01	-7.519707898630520049e+01	-7.581203584585274768e+01	-7.541947673210044911e+01	-7.537797270909746317e+01	-7.601095395289590329e+01	1.082394824300228153e+00	1.205721009834922475e+00	1.036807318594236804e+00	1.301329210745318044e+00	1.305262477353122508e+00	9.283429990074749671e-01	5.485227913222344709e-01	1.166893829615646583e+00	1.354341520754570150e+00	1.229620232495567844e+00	7.471068532791873551e-01	1.480014265040661314e+01	1.338207690844945397e+01	1.189785567218836526e+01	1.195605714390949714e+01	9.644606470867202574e+00	1.500070035346817754e+01	1.671902699241140766e+01	1.916521053037035216e+01	1.648413504468552304e+01	1.777492066264544590e+01	1.597683672507072394e+01
1.300000000000000000e+01	-7.305497563064379563e+01	-7.633395510648807658e+01	-7.517575074877828456e+01	-7.282057678052524352e+01	-7.120780463256321013e+01	-7.141628903135179485e+01	-7.215816528429455445e+01	-7.337369956132320681e+01	-7.348128693111799237e+01	-7.249674757213763598e+01	-7.208548065785798542e+01	1.735574553753455262e+00	9.158731093779929333e-01	2.187526267072846142e+00	2.790664044895931895e+00	2.114191306502669843e+00	1.530736079918559422e+00	1.141349864340972742e+00	9.603761063204941939e-01	1.697490699947059145e+00	1.735883727740869409e+00	2.281654331417159121e+00	1.201381551534062453e+01	1.477343739601450068e+01	1.164335416854514627e+01	1.033917340385112738e+01	1.069038863215806145e+01	1.190652823490245638e+01	1.152765771049930166e+01	1.144464778642362113e+01	1.138844573513760494e+01	1.134891343671270292e+01	1.507560864916172960e+01
1.400000000000000000e+01	-7.410623949250862097e+01	-7.211832331604686885e+01	-7.123370254476466812e+01	-7.215847047066095854e+01	-7.414133499932171389e+01	-7.524477821099355879e+01	-7.571907744783648297e+01	-7.601662503216523703e+01	-7.602736614414972394e+01	-7.472563076914067892e+01	-7.367708599000644654e+01	1.348982414834295041e+00	1.935652824448983678e+00	2.645726112695878207e+00	1.421209062794914990e+00	7.296730619503207782e-01	8.265501536366565150e-01	5.765193883022742272e-01	1.041943314209897942e+00	9.480587396443537207e-01	1.787520990460384818e+00	1.576970500199286196e+00	1.389853565072312236e+01	1.885837885462797914e+01	1.766506310481186404e+01	1.831846483974326745e+01	1.569751455785838701e+01	1.237164490996156552e+01	1.079712534145901692e+01	1.308807349730125758e+01	1.110240818412220598e+01	1.099524949126431750e+01	1.009143372608136602e+01
1.500000000000000000e+01	-7.413193100207058706e+01	-7.410873857454799918e+01	-7.490322908961145743e+01	-7.507846451205902838e+01	-7.550811812567579295e+01	-7.555058703963227629e+01	-7.351930001989174457e+01	-7.346947118560659362e+01	-7.362927636661846975e+01	-7.286382067175820509e+01	-7.268830443530426066e+01	1.231100102344650393e+00	1.033373349849547651e+00	1.226341815695372262e+00	9.733182387322549811e-01	6.060974334161030042e-01	2.221821993599602862e+00	1.401037110501065719e+00	9.102221262092093923e-01	1.053609505537536073e+00	1.712590511453059294e+00	1.172588938452752361e+00	1.129198348362350579e+01	1.694167127863338607e+01	1.412495186439025474e+01	1.236450483550132695e+01	1.110853741789059512e+01	8.754945242867380628e+00	9.432332544538938990e+00	9.560304799786431218e+00	1.078470334302681088e+01	9.996994815769918219e+00	9.850888693830013310e+00
1.600000000000000000e+01	-7.444361429794032858e+01	-7.296889532583787741e+01	-7.370750034514058768e+01	-7.500592460497534830e+01	-7.449899383457555757e+01	-6.995112401344687214e+01	-7.172799217851438414e+01	-7.543774604726465327e+01	-7.632307175813178901e+01	-7.707635642462669523e+01	-7.773853844688942161e+01	1.966766772867956536e+00	1.146484737411151755e+00	6.787811235509699781e-01	5.166830257017203110e-01	2.397750322585388449e+00	5.089028653005970959e+00	3.200756758851917461e+00	2.881941224839593474e+00	2.069998571692564404e+00	1.062772702187350538e+00	6.234706088529355927e-01	2.668430436592963062e+01	1.110774533035169043e+01	1.303620554996918557e+01	1.027419375488015518e+01	1.285206503975758707e+01	1.558521580173054843e+01	4.755655797311087696e+01	5.120285361341666430e+01	4.367633554640111271e+01	3.442252672273529157e+01	2.712934432694321174e+01
1.700000000000000000e+01	-7.542639866829659923e+01	-7.830339013685737370e+01	-7.826831487999683645e+01	-7.801303767507310738e+01	-7.677772209399614667e+01	-7.548064016247234065e+01	-7.449902173303003394e+01	-7.355630672688145921e+01	-7.300107847685632123e+01	-7.287828772669028865e+01	-7.348618707111211279e+01	8.726265403685360411e-01	3.201004835299169349e-01	6.632877386234167227e-01	4.400545569475772800e-01	1.428209083422173231e+00	1.074212811813366475e+00	1.250477020820519147e+00	1.271887236364976692e+00	7.144069741933800621e-01	7.707522388492473731e-01	7.928772591207864373e-01	1.024883842896034558e+01	2.138138578664342759e+01	1.685126085790619044e+01	1.328094424443663613e+01	1.046707908156794531e+01	8.249394205964810212e+00	6.501575485872002069e+00	5.124071264278731164e+00	4.038422129907107916e+00	8.057627584045757629e+00	8.536623648980834034e+00
1.800000000000000000e+01	-7.310020017528462688e+01	-7.420179417339136307e+01	-7.405802303079357785e+01	-7.421426626476046806e+01	-7.433862656213213427e+01	-7.450430619178726488e+01	-7.421303164769548744e+01	-7.270834958799288472e+01	-7.246806580838062928e+01	-7.254917895645145620e+01	-6.774635952946093198e+01	1.617511545181792076e+00	8.049488412473225774e-01	7.651895026571595704e-01	8.485953299734964039e-01	5.669617619372157025e-01	8.980565259126450650e-01	2.355608662034213374e+00	1.482644628112889995e+00	1.325861670313469576e+00	2.551441339472733105e+00	4.575807190156774062e+00	1.015499125421541216e+01	8.178609461164908723e+00	7.554001705239325126e+00	5.953517443924267738e+00	5.673640468966041794e+00	8.864162338036983613e+00	1.063853592181473928e+01	8.648738679671392759e+00	1.370285552843297339e+01	1.280834063953921031e+01	1.952751035536428503e+01
1.900000000000000000e+01	-7.009225864335512313e+01	-6.993066254288606842e+01	-7.315474715913762793e+01	-7.223808779237077715e+01	-7.104091716594031425e+01	-7.039787867954999001e+01	-7.146043586726710828e+01	-6.839649313878884129e+01	-6.649726580596066583e+01	-6.792884637315488305e+01	-6.987725190849488399e+01	2.537357321203412397e+00	2.654456394063736902e+00	1.483566577454930702e+00	3.154951053407061945e+00	3.542794881014011743e+00	2.135038412628988524e+00	1.187312579065784801e+00	4.281570466977530742e+00	2.807365681559702786e+00	2.515175804106376756e+00	1.611341361755998181e+00	1.643307840599984715e+01	2.772857448040114292e+01	2.435181699073035944e+01	1.919233975615992804e+01	1.642614554353201584e+01	1.331189626764134459e+01	1.289219820888014745e+01	1.071546746173887499e+01	1.131631644873022502e+01	1.389957127183756391e+01	1.449645763034686397e+01
2.000000000000000000e+01	-6.898060428679545453e+01	-7.170419649298777642e+01	-7.032623859756851914e+01	-6.912845051109998451e+01	-6.877070926268066842e+01	-6.813636414601205615e+01	-6.924010764751780300e+01	-6.625736913067781586e+01	-6.728523383819953096e+01	-6.908299625577835457e+01	-6.987437698543220677e+01	2.084290187162530561e+00	1.171829554095133119e+00	2.456236396627607732e+00	2.382511023524156890e+00	2.906405760967393448e+00	1.632024065678334246e+00	1.257740129106035054e+00	2.976518260534893212e+00	2.125603700635404714e+00	2.057775047310617111e+00	1.876257933145729861e+00	1.074077461135681411e+01	1.187190584606781130e+01	1.187592756045582831e+01	9.528764191709589326e+00	8.521763879056427626e+00	8.180917717419209367e+00	6.584336300376097739e+00	9.912088476904758139e+00	1.438833709946054285e+01	1.409969644679367207e+01	1.244400859532420789e+01
2.100000000000000000e+01	-6.844676634871284193e+01	-6.937717030401407214e+01	-6.619861978176079731e+01	-6.453284534253431559e+01	-6.695607851664279053e+01	-6.841887909604037077e+01	-6.945574854226585160e+01	-6.956649327893381951e+01	-7.035249967478176814e+01	-6.972490921410449971e+01	-6.988441973605009139e+01	2.634688729771073046e+00	2.633684619703459795e+00	4.212699878215833138e+00	3.690941532035480144e+00	2.164247034978223905e+00	3.511158469740570887e+00	2.671501183741481711e+00	2.352844145927543096e+00	1.678236453064322786e+00	2.196982556145804288e+00	1.234591424158006712e+00	1.314867652364935324e+01	9.807466973858598891e+00	8.385938559999747355e+00	1.456707629542335880e+01	1.672838863203434911e+01	1.721103958826300939e+01	1.924768685466948170e+01	1.562890351154503144e+01	1.231757064879358410e+01	9.707817735002597814e+00	7.884876436903767605e+00
2.200000000000000000e+01	-6.558856413924384299e+01	-6.940621409429404309e+01	-6.932099396837801919e+01	-6.553768724884227481e+01	-6.351766587192926750e+01	-6.371814484020988090e+01	-6.403990543736735219e+01	-6.473688900339593033e+01	-6.395827448948589478e+01	-6.496792758933942480e+01	-6.668193884919634229e+01	2.258755061057654334e+00	1.882590224717836325e+00	1.076099001076196382e+00	3.998017668830554872e+00	2.294853798435074754e+00	1.599655331426287574e+00	1.984771395588585507e+00	3.067680306561861858e+00	1.992865319362668197e+00	2.706378971684254342e+00	1.984638592893223974e+00	6.430700519355035283e+00	6.214288961271392964e+00	4.897652817162442496e+00	5.119914765591215833e+00	5.036694124844593112e+00	3.969557792285824949e+00	7.035969235796505572e+00	5.545241742687943010e+00	4.882132168912849401e+00	1.135844096235404166e+01	1.024711262264354517e+01
2.300000000000000000e+01	-6.700855300203879494e+01	-6.659831829803503922e+01	-6.811483468509582906e+01	-6.890284499295799492e+01	-6.893825157923859592e+01	-6.867408359508938531e+01	-6.677889893022984324e+01	-6.741744816125316220e+01	-6.847077781454777323e+01	-6.637263303094700007e+01	-5.981743893299336889e+01	3.077949063531776552e+00	2.891181568479607833e+00	2.197552187304642857e+00	2.243506799444718425e+00	1.771217259939874555e+00	3.457188266490814677e+00	2.345700692957583655e+00	1.440402155367404902e+00	1.557170073561544577e+00	5.468222717618993478e+00	7.407348914152576569e+00	9.239956897200441333e+00	1.167846492827319516e+01	1.326796354372459064e+01	1.045684863270930975e+01	8.241331306575098381e+00	6.495220892103247934e+00	8.435320389832668297e+00	1.034538300819326295e+01	8.660465269448231140e+00	7.291290653179719250e+00	7.527280347965107588e+00
2.400000000000000000e+01	-6.987316107347037075e+01	-5.879269284659333294e+01	-6.700123164712891821e+01	-6.935344735687655771e+01	-7.141450527566023254e+01	-7.181138078274022973e+01	-7.168170361128593981e+01	-7.223369946482891635e+01	-7.275523110818976136e+01	-7.228932826218742491e+01	-7.139839037921247211e+01	2.993492430151022621e+00	6.127661729380152522e+00	4.948499816145111474e+00	4.867581581052154327e+00	2.989218150687594999e+00	2.385910656349295778e+00	2.572993491452328474e+00	1.894689615017929096e+00	9.727660827864467175e-01	1.644132653140323308e+00	1.531470525498888291e+00	2.077811733324984900e+01	2.826686856964594696e+01	3.711409776656257975e+01	3.517277730613133002e+01	2.800868766712378388e+01	2.207442056731241209e+01	1.739746071553891227e+01	1.371141944250681455e+01	1.080634847822561539e+01	8.516781790718754408e+00	6.712311028732320217e+00
2.500000000000000000e+01	-6.885483496042635920e+01	-7.158744562011000312e+01	-7.231466565102070376e+01	-7.316802710878130256e+01	-7.310592486065795015e+01	-7.084340531590765977e+01	-6.665708278593983493e+01	-6.451699217064707170e+01	-6.399618614145985163e+01	-6.566272831521396824e+01	-6.669589163452531011e+01	2.360943952925778966e+00	7.862831844245672386e-01	6.921046233384169355e-01	9.929032314090382449e-01	1.967879745943442504e+00	2.773286355151529659e+00	2.746727970882399283e+00	4.067363751361637192e+00	3.641944118991737867e+00	2.547751662973440467e+00	3.393194884781583376e+00	8.521162598276310618e+00	6.619620303278878737e+00	6.423219386945849152e+00	9.176565731233981893e+00	7.232304980594163268e+00	5.699979367476667669e+00	4.981017423987348813e+00	9.011377324766874253e+00	1.261715216126604489e+01	1.258674336033370977e+01	1.086364594287958951e+01
2.600000000000000000e+01	-6.544784498261721239e+01	-6.496650699951661068e+01	-5.754676171069530710e+01	-5.929766820709413366e+01	-6.433822466056206224e+01	-6.580237721429554654e+01	-6.698784089233575401e+01	-6.854178988927250771e+01	-6.955710363415744268e+01	-6.918886173072824874e+01	-6.825131488751443953e+01	3.006049365823359132e+00	5.641723354831816195e+00	6.994312068974508634e+00	4.393828570020880342e+00	2.812038979716499743e+00	2.719062828979814217e+00	1.826567364334777066e+00	1.066148052766103582e+00	1.441650438710605053e+00	1.434647866876665123e+00	1.730514133021922252e+00	9.672231157219096431e+00	8.994352581487198961e+00	8.948673456202307364e+00	1.891547348506055215e+01	1.563692069371761306e+01	1.232388921156045392e+01	9.712797568886800903e+00	7.654924106724275035e+00	6.033057176792829601e+00	4.754819040789540985e+00	3.747404250969379458e+00
2.700000000000000000e+01	-6.356169653420319321e+01	-6.714935068809974439e+01	-6.535843406003915845e+01	-6.418537399085369088e+01	-6.362600352816768634e+01	-6.088878163903497409e+01	-6.039292894681145896e+01	-6.116929470033375793e+01	-6.257970054783480407e+01	-6.434542131936349563e+01	-6.592167592149310451e+01	2.624674044786014626e+00	2.446412408596830623e+00	1.805670097731536750e+00	2.039993230857644058e+00	3.960775714032921169e+00	3.437220804179733413e+00	3.463161146155858461e+00	3.488641238665172395e+00	2.640222241281129367e+00	1.547002795252559793e+00	1.417640771106756681e+00	5.583592824482705552e+00	2.953432822514213907e+00	2.327682004109342007e+00	3.366515131966970387e+00	3.143002061011795245e+00	5.467646495476087942e+00	4.869962332422435480e+00	1.120038876598835742e+01	8.827335827948758151e+00	6.957067245380720522e+00	6.722895558008365136e+00
2.800000000000000000e+01	-6.663229032666787077e+01	-6.692832909317853307e+01	-6.744640598173403134e+01	-6.804864143080206418e+01	-6.607580095480616933e+01	-6.471056217865280757e+01	-6.605301779171358589e+01	-6.756459913378061799e+01	-6.468236582218803221e+01	-6.526135160550460057e+01	-6.955182927431827977e+01	3.391662823821954387e+00	1.409743936220720917e+00	1.456585587835222295e+00	3.444065827653493450e+00	3.318888950849920860e+00	3.040800883487581263e+00	2.488925990198133320e+00	4.746347517596190002e+00	5.857996303994670306e+00	4.437005834276553706e+00	3.716267406107060189e+00	1.451424286191976876e+01	5.991009007493498295e+00	8.262067863398202761e+00	7.540384238543992090e+00	9.150604170396929860e+00	8.994157995436001585e+00	1.502289163728502963e+01	1.226942582162792128e+01	1.505598447469546741e+01	3.136145188674186457e+01	3.149445152357877831e+01
2.900000000000000000e+01	-7.033841802002864085e+01	-7.225835865518723722e+01	-7.214211549537769486e+01	-7.185046000287697154e+01	-7.215293785576804453e+01	-7.195530682827748592e+01	-7.174168154515461993e+01	-7.004832977797155991e+01	-6.899059421584263418e+01	-6.803031781774134856e+01	-6.421407800608886873e+01	2.178716978228344647e+00	2.439058641484013190e+00	3.407062473978628603e+00	2.119386946836795182e+00	1.855839704262143064e+00	1.539074954858789868e+00	1.564470430349772512e+00	2.349740200494771170e+00	1.799835633848703598e+00	1.813156991160948417e+00	2.899543805008883091e+00	1.176755948527786977e+01	2.635942267569393849e+01	2.148783883961145236e+01	1.704409288042394266e+01	1.343292048889662738e+01	1.058685575858764238e+01	8.343793514283397883e+00	6.575974188797801823e+00	5.182706937522872259e+00	4.084634523962183295e+00	4.577355044998838274e+00
3.000000000000000000e+01	-6.063028350399969213e+01	-6.223291588304841326e+01	-6.071465268549809480e+01	-6.060049145393389836e+01	-6.053252478260900915e+01	-6.341789116553264449e+01	-6.360991598677615144e+01	-6.076880599903557822e+01	-5.881100307099805491e+01	-5.561463401256505534e+01	-6.000000000000000000e+01	4.044290763091895613e+00	3.929039309832486726e+00	3.592508964379664160e+00	2.836881427852210091e+00	2.944755191478998668e+00	2.422316767654422609e+00	3.470506024988658123e+00	4.285606998494407627e+00	3.923995824673152999e+00	7.085316477668734514e+00	5.951980643896215284e+00	8.829221084610898274e+00	6.973621689579746707e+00	7.499088219301635938e+00	5.910238608521046544e+00	9.158663340094769012e+00	1.003542723397780634e+01	7.909197459312284018e+00	6.233457030966525814e+00	6.298540280880595255e+00	7.207109530000232134e+00	2.106686745347434098e+01
3.100000000000000000e+01	-6.328500240751331773e+01	-6.000000000000000000e+01	-6.098684199164584641e+01	-6.087982987421122516e+01	-6.144755466375166009e+01	-6.355445419679387697e+01	-6.516584467434876160e+01	-6.643600558898016573e+01	-6.546709284547470986e+01	-6.542133817665475704e+01	-6.349106206327224555e+01	3.577254086317742665e+00	4.887593207158893449e+00	5.634382092835311440e+00	5.246069058945770358e+00	3.424178106788615672e+00	2.643183465523614384e+00	1.623053169718807531e+00	3.054287507124541001e+00	2.491297989811386948e+00	2.193680755244300951e+00	4.574815510026181364e+00	1.030687213236665301e+01	1.936693761297606287e+01	1.548875723588469988e+01	1.220711749702025273e+01	9.764223858168879389e+00	9.315913150812846766e+00	7.342128531819101411e+00	7.871206009255010017e+00	6.408094852851420775e+00	7.231920811370528668e+00	8.072421763507739101e+00
3.200000000000000000e+01	-6.220518922986711630e+01	-6.091706597808421719e+01	-6.150113647951356199e+01	-6.232716250170209804e+01	-6.292824081869520825e+01	-6.298646459117414764e+01	-6.273532643808746201e+01	-6.215885369589292253e+01	-6.213772329236073233e+01	-6.300913237052507299e+01	-6.135078613263580394e+01	2.895319269103588944e+00	4.859839069884050566e+00	3.264742316528433719e+00	3.415986136689128649e+00	2.569432033248565617e+00	2.802913440373884679e+00	2.842039512037481064e+00	2.277987648226078576e+00	2.103317136131878762e+00	1.490921042593437162e+00	3.326014355322948202e+00	6.696585785478473163e+00	1.113594540720799131e+01	1.004203358979144411e+01	9.720535002255834556e+00	7.661022191730239683e+00	6.562018926802370977e+00	5.171708409991867761e+00	4.075966280550495036e+00	3.471073798649539022e+00	3.901776024537308540e+00	5.223778223267632193e+00
3.300000000000000000e+01	-6.438029725683949778e+01	-6.070109221998961857e+01	-5.935795383915245793e+01	-5.958643271231996152e+01	-6.468399883947672890e+01	-6.733588454880153051e+01	-6.464251773484885177e+01	-6.168214450490779655e+01	-6.648319531155273410e+01	-6.958895902997798544e+01	-6.974079382736725563e+01	4.678479950184127212e+00	2.627193044750854689e+00	4.289590762697877757e+00	3.768858363100454412e+00	4.533039222853703976e+00	5.234989127970388623e+00	7.367861128182918051e+00	6.778364543634146422e+00	4.605224323520796581e+00	3.540004096274968148e+00	4.039674888855159018e+00	1.865988564097768077e+01	6.389270600007154854e+00	7.992787290656932164e+00	1.447891488010840177e+01	2.389115584652788016e+01	2.252330621109329911e+01	1.798201181694313533e+01	1.989392387600191014e+01	2.923811340185256213e+01	2.472383503316422804e+01	1.948553745342129417e+01
3.400000000000000000e+01	-6.609576852359253962e+01	-6.948397024996305049e+01	-6.968100970412226047e+01	-6.946639915766036211e+01	-6.573906667689928440e+01	-6.532219756607230465e+01	-6.497841972086921203e+01	-6.509247537037120424e+01	-6.443696913462451903e+01	-6.346062532493343156e+01	-6.329655233040980278e+01	2.985360597151930584e+00	2.633645164470539424e+00	2.668902412145604419e+00	3.603052909682857852e+00	3.309272352408799467e+00	2.941590169336111948e+00	2.207431843508214975e+00	2.842569160988631438e+00	3.533473725878505611e+00	3.318352683576420326e+00	2.795315549523618159e+00	9.225132675939944349e+00	1.535709040848145612e+01	1.210334723268636026e+01	9.538982342258801594e+00	8.419629233226130438e+00	7.488846128586096995e+00	5.902166533862270192e+00	6.396461210394532415e+00	1.063628892958617733e+01	8.992144035766745702e+00	7.416370704550889315e+00
3.500000000000000000e+01	-6.300402011430129789e+01	-6.345182884115862976e+01	-6.193216070527486039e+01	-6.099493813464167857e+01	-6.229773095982959319e+01	-6.400884554302906793e+01	-6.768456426023158201e+01	-6.630764979391624081e+01	-6.454132769892788701e+01	-5.967613888938706879e+01	-5.914501631661629233e+01	4.355448384695115749e+00	3.674247862350270122e+00	3.313145459118180813e+00	2.355798603903008548e+00	2.266840390895516144e+00	2.064470893003048868e+00	1.709024885346800415e+00	4.838821554467239494e+00	5.676276598417626218e+00	9.389350368717114037e+00	8.266507230732358380e+00	1.153658850740423780e+01	5.845046649847661868e+00	4.606642750197350367e+00	5.326850107914242294e+00	6.367081123031225864e+00	9.687044202934160353e+00	1.321316535555110505e+01	1.386506858248358931e+01	1.673646313345908965e+01	1.760506603421484684e+01	2.211345713440910998e+01
3.600000000000000000e+01	-6.126901212079959436e+01	-6.198240425863897229e+01	-6.453553423543590384e+01	-6.639279351223666481e+01	-6.595397183985132017e+01	-5.861693736131710608e+01	-5.838118568421051435e+01	-5.901274511739850226e+01	-5.747402379267583683e+01	-5.800475635881243619e+01	-6.233576904741872937e+01	4.236897639199071364e+00	5.400349073318761128e+00	3.749645581184044563e+00	2.255757670065515530e+00	5.131588435643552160e+00	6.528950853563564749e+00	4.283670532433805356e+00	4.135981142016890821e+00	5.080268465866268457e+00	2.942853843745689257e+00	2.859910794152621616e+00	1.223307146768312492e+01	2.112214384897589170e+01	1.664694512456052422e+01	1.311991737020414384e+01	1.034016935317606389e+01	8.149373142789681168e+00	9.990755414329482775e+00	7.873990364065842407e+00	7.569309475088886963e+00	9.626798387251438882e+00	1.789131219638929338e+01
3.700000000000000000e+01	-6.217902075827591091e+01	-6.716273515100020575e+01	-6.934455362281342161e+01	-6.884882676762464371e+01	-6.641108676414819456e+01	-6.056257208869850217e+01	-5.740405274305101813e+01	-5.719384184428737683e+01	-5.881968652017238952e+01	-5.847153640332659563e+01	-5.757131567763662616e+01	4.966038504640147622e+00	2.885667774586429868e+00	2.662302092989207836e+00	4.066928938998569443e+00	7.000664169562957007e+00	5.811169826580662168e+00	6.155564557097781275e+00	3.673216295706039247e+00	4.179736180581254956e+00	5.017273088902113543e+00	8.207862121396461319e+00	1.134150170251484369e+01	2.052702036306625644e+01	1.744655100603084463e+01	1.375010885669748362e+01	1.083684067445051191e+01	8.931735514439594681e+00	8.698738056774923066e+00	7.655859666863546131e+00	9.222297256182713454e+00	7.968933186167249438e+00	8.376932444475333028e+00
3.800000000000000000e+01	-6.639076972516166109e+01	-6.000000000000000000e+01	-6.000000000000000000e+01	-6.423108356678447706e+01	-6.884736049852817530e+01	-6.920166195140822651e+01	-6.859687642219221004e+01	-6.936295113646620791e+01	-6.927744024323598637e+01	-6.876002410470849213e+01	-6.563029932829280710e+01	5.848051970694586821e+00	8.659938572742154506e+00	5.961581402435726318e+00	8.041657791368889363e+00	6.832896729762790500e+00	7.173138024875391316e+00	4.361386618671025062e+00	4.276387504256116578e+00	2.820713637249058436e+00	3.660433323745687417e+00	6.692386101839034040e+00	2.697151303579295956e+01	1.402640396983044191e+01	5.317984252027975600e+01	4.803000512949152068e+01	3.785377400326149910e+01	2.983360510634732421e+01	2.574851508353384233e+01	2.029311611071568322e+01	1.599356545987154909e+01	1.384481878725407000e+01	1.091148418734386816e+01
3.900000000000000000e+01	-6.005800192333381204e+01	-6.066382990819502652e+01	-5.869022288297341561e+01	-5.182807442410459231e+01	-6.000000000000000000e+01	-6.000000000000000000e+01	-5.454940791889577412e+01	-5.926333268822533284e+01	-6.454541478501916174e+01	-6.540174106603618043e+01	-6.563799555988863688e+01	6.766010755906466834e+00	5.250901959868757629e+00	5.597357996255456491e+00	7.152760319660112387e+00	6.266778802472773080e+00	6.889603139436790258e+00	8.934403450621358544e+00	7.770450382070706929e+00	8.451207622631043748e+00	6.160706298494742050e+00	5.185937587552930772e+00	1.615515476096102887e+01	8.599642147737300846e+00	6.777615565343366733e+00	5.341626077276391271e+00	5.124873942570798313e+00	5.530684822481516605e+00	1.715134048353686680e+01	3.336527128353881722e+01	3.183118935609349620e+01	2.633551403204554830e+01	2.149378989898618642e+01
4.000000000000000000e+01	-5.966767486784731034e+01	-6.381746665938853624e+01	-6.122518818777784588e+01	-6.148984518944456568e+01	-5.711057394930791986e+01	-5.562007015345719907e+01	-5.731559159842993978e+01	-5.815230626760318700e+01	-5.903486798014358783e+01	-6.049815988983630888e+01	-6.241267880308399896e+01	4.785808837529204496e+00	8.516631238636108492e+00	5.549049558183664743e+00	4.350963003824405817e+00	6.514348081323709572e+00	4.653586927646681914e+00	2.993081072539362619e+00	4.530336050336803311e+00	4.085930466762167868e+00	2.943141873494117711e+00	3.721020102545023356e+00	1.029281153931674986e+01	1.693984964432195284e+01	1.335076351453527010e+01	1.052210557728489704e+01	9.354028610790669163e+00	8.944575127347498267e+00	7.443753358441603574e+00	8.328124866105568458e+00	8.027556522022193164e+00	9.519423262635738681e+00	1.049793490968210641e+01
4.100000000000000000e+01	-6.345554701061364256e+01	-6.340167332195549221e+01	-6.460587636230722808e+01	-6.577063842037084385e+01	-6.298784882456615719e+01	-6.022032307485886093e+01	-6.015169583659188390e+01	-6.296405160728470918e+01	-6.517186974837866842e+01	-6.480707527707055249e+01	-6.447441763275213589e+01	3.621807352902179922e+00	2.793175087040155713e+00	1.947844024207718627e+00	2.308703797977803340e+00	5.369992794513305689e+00	4.713185733796743548e+00	4.625897267078156183e+00	3.781461271061078211e+00	3.628552809714812977e+00	3.625019295509894768e+00	3.424241448122131271e+00	1.064603661670317969e+01	9.443921686623596656e+00	7.443015595478607693e+00	8.246662268075578339e+00	7.830761274949745498e+00	9.295187510714962187e+00	1.620485073099671780e+01	1.487469525539579784e+01	1.374741459169567825e+01	1.083471724976612549e+01	8.539140003334981799e+00
4.200000000000000000e+01	-5.970030332838454257e+01	-6.295030509949084063e+01	-6.115670471710651412e+01	-5.558594409365805689e+01	-5.466430107021914608e+01	-5.596805234313465149e+01	-5.879848336102664774e+01	-6.140870644157600822e+01	-6.262201983633399038e+01	-6.235324810054689237e+01	-6.149526822075268484e+01	4.824302149758858960e+00	4.153125275096708258e+00	8.916668669771173228e+00	5.424193847347107855e+00	5.616422569784763397e+00	5.221381612593377852e+00	5.137364186781523401e+00	3.556132998330672645e+00	3.863363420700865802e+00	2.987799555394174966e+00	3.366569361788211978e+00	9.691692289204608457e+00	6.729932153802142381e+00	5.304045463254032811e+00	8.239913151192807206e+00	1.116433796785352150e+01	1.207162172300044034e+01	1.319882113761361531e+01	1.232945744938711030e+01	1.012986518379574541e+01	7.983626616671305243e+00	9.765302045475371173e+00
4.300000000000000000e+01	-6.130464577593654951e+01	-6.357711329243993248e+01	-6.490857832649585646e+01	-6.639791168211728234e+01	-6.408771394054311088e+01	-6.116588997742334044e+01	-6.040757123342446988e+01	-5.915393321213628752e+01	-5.791524153998462765e+01	-5.543250455480063010e+01	-6.000000000000000000e+01	4.106424717478628139e+00	3.500251444127510769e+00	3.033885142856271422e+00	2.330987210647914143e+00	6.249995567147736963e+00	3.300756388057753732e+00	3.695984507207290104e+00	3.691070758266457918e+00	3.854726221629292127e+00	5.363085097998784079e+00	6.043504836847270134e+00	8.302332585014804422e+00	1.290338803657325606e+01	1.270604652826661862e+01	1.055810802900890977e+01	8.321136634367489293e+00	6.558117675777597633e+00	5.168633726276479656e+00	4.073543037367824304e+00	3.535454233566639015e+00	4.694841163323227207e+00	1.450405678561998712e+01
4.400000000000000000e+01	-6.623526398923735314e+01	-6.000000000000000000e+01	-6.430485654816902752e+01	-6.871377206835698814e+01	-7.073654377053175324e+01	-7.104927181073787779e+01	-6.874435566661117036e+01	-6.594623385837176954e+01	-6.450370522335072110e+01	-6.440969688638094226e+01	-6.394420405986321754e+01	4.077859630363253274e+00	6.144713189259798369e+00	6.551148568043176468e+00	3.875776255814486593e+00	2.498308088735177179e+00	4.199308305653460138e+00	4.857140273307605227e+00	4.414333626049123716e+00	3.703427247065372185e+00	2.003935714669494050e+00	2.530505035034839256e+00	1.912222744290416898e+01	3.854187520810988588e+01	3.635241878013376748e+01	2.895719811209348293e+01	2.282196785419676743e+01	1.798662338537752348e+01	1.417575481984203023e+01	1.117230401764242664e+01	8.805201461859093470e+00	6.939622539942853052e+00	5.469308249843833458e+00
4.500000000000000000e+01	-6.321693225640401437e+01	-6.347291892101589639e+01	-6.234475421841625575e+01	-6.202584756364222329e+01	-6.322117757141709404e+01	-6.552332032898995351e+01	-6.531829484894373650e+01	-6.297487353146303235e+01	-6.284301558824282807e+01	-6.290057126692049394e+01	-6.154454872498868667e+01	3.532011441457750145e+00	2.212493728552925809e+00	3.622427051380411545e+00	4.501504442064025113e+00	3.690778173166250564e+00	2.436294757044930481e+00	3.686157450375550759e+00	3.881501896628868131e+00	3.654596626455432151e+00	3.189868367348955402e+00	4.444491921560152825e+00	9.614328061522231295e+00	4.310512936350012758e+00	6.102243397259076829e+00	1.353373920658570029e+01	1.561967759755414242e+01	1.231029945108617518e+01	9.702087103202597262e+00	8.925979896997747076e+00	9.773209513424074402e+00	8.872706436944747921e+00	6.992825075818029035e+00
4.600000000000000000e+01	-6.417095170378362923e+01	-5.930858276999372691e+01	-5.936628692196683943e+01	-6.085917412079295730e+01	-6.313921901597236541e+01	-6.703385479148955994e+01	-6.804412167931199917e+01	-6.696792595514523327e+01	-6.702257203966779286e+01	-6.561220543729538690e+01	-6.435557430620035291e+01	3.103061060902307045e+00	5.271414325444641946e+00	4.373503731972355979e+00	2.952510348729450840e+00	1.874760522672699325e+00	1.595188530824832140e+00	2.471324523835721099e+00	2.399765455156766869e+00	3.120031685441952973e+00	3.855410320882136865e+00	3.116701164062515961e+00	9.521786430936165502e+00	1.107753580870828714e+01	9.918426736507299779e+00	8.996767824464420471e+00	1.200226088053843121e+01	1.112013070596282560e+01	9.471462897350308552e+00	7.464721584553849709e+00	6.075118773429654340e+00	9.156084595053824771e+00	9.935354502792764109e+00
4.700000000000000000e+01	-6.632211824693450808e+01	-6.602479392485928145e+01	-6.624820944224354946e+01	-6.453097517722811460e+01	-6.362129032781360394e+01	-6.296498443469688766e+01	-6.473608012859325811e+01	-6.727228641212016669e+01	-6.979006945596405842e+01	-6.979749056530737050e+01	-6.823500260051874022e+01	2.687523711259842241e+00	2.470593886877564316e+00	3.368699289586876588e+00	3.566605952876633179e+00	2.974805924966269721e+00	2.928970606261259491e+00	2.424818254180010069e+00	2.018182632039111635e+00	1.728576148130754664e+00	2.545997446772587658e+00	2.847986970907352866e+00	1.002031528522761583e+01	1.126774210295627832e+01	8.880418853633926801e+00	7.149609620378372554e+00	6.034865150108622345e+00	7.982865734948624947e+00	1.132040023168403842e+01	1.515548782154537477e+01	1.310161558934202120e+01	1.068491768960524269e+01	8.625230058073661610e+00
4.800000000000000000e+01	-6.618714890929636852e+01	-6.569770263785342479e+01	-6.211608386447240804e+01	-6.098586304953509085e+01	-6.428429089173840794e+01	-6.622914579247014899e+01	-6.711063194642616736e+01	-6.842645685663870836e+01	-6.965598453201964446e+01	-6.925141747353532651e+01	-6.811391204827430101e+01	3.245030920333618951e+00	3.968133615325481145e+00	5.391698943612691863e+00	4.967695353339404818e+00	4.486823187056048212e+00	3.229817987227693532e+00	2.805509156571026619e+00	1.659117453368653017e+00	1.272907371005774779e+00	2.651242009449453096e+00	2.017364126379961320e+00	1.155009518488653875e+01	6.797782104415687421e+00	7.414513059001128781e+00	1.608309421429036234e+01	2.088921154119624291e+01	1.745904369320785676e+01	1.375995468860645055e+01	1.084460044659609324e+01	8.546929223807115505e+00	7.664901914768023516e+00	6.040920962976432662e+00
4.900000000000000000e+01	-6.709538328992101697e+01	-6.693793899190629304e+01	-6.584218605429907711e+01	-6.607906154027237733e+01	-6.748088112810214056e+01	-6.822537602529186529e+01	-6.911422458475138342e+01	-6.757030202754009451e+01	-6.593321215180228023e+01	-6.667031245149080121e+01	-6.710033794375397065e+01	2.521827478822591839e+00	2.030732709513477730e+00	2.101139406189947323e+00	1.928712596472595520e+00	2.079532675728362090e+00	2.023435178100505993e+00	2.797783489479700680e+00	5.056362712518686742e+00	3.106339082463972279e+00	1.935904478928117456e+00	2.158332458830558132e+00	1.017007076641780294e+01	4.761016707939511150e+00	6.208823773346234809e+00	8.764820679044843743e+00	9.635845317523466846e+00	1.317034325793572691e+01	1.502664469224754740e+01	1.387691962718443683e+01	1.224079561062423771e+01	9.647309206300235473e+00	8.368188792031794776e+00
5.000000000000000000e+01	-6.736921949180889158e+01	-6.789072612171985099e+01	-6.931570084844230450e+01	-6.926743259914148609e+01	-6.838804663470337175e+01	-6.806414096948871872e+01	-6.839573137820229931e+01	-6.587648354787964422e+01	-6.169534276611761214e+01	-6.599306564103713413e+01	-6.880552441135647257e+01	3.262344395730200297e+00	1.289662885247960578e+00	1.058327648981924218e+00	1.834716003330403522e+00	1.998783782863756908e+00	1.759197791047054871e+00	3.519463920901884091e+00	5.580543723259879130e+00	6.031142045752715397e+00	5.868627503938818712e+00	3.682978651977609985e+00	1.382853405314497763e+01	8.654184530184290125e+00	7.681824492272935956e+00	7.854860737130694659e+00	7.379476044879200280e+00	8.280687020432214496e+00	1.093342798379994640e+01	1.151466104313047722e+01	1.868671630812996654e+01	3.194274337083651005e+01	2.535675900065353616e+01
5.100000000000000000e+01	-7.004216379786525692e+01	-7.018646437258533410e+01	-7.025026339108279672e+01	-6.821361489001166944e+01	-6.845608113310659348e+01	-6.893971763493698290e+01	-6.996637976689768834e+01	-7.137436190643599332e+01	-7.172956217524769329e+01	-7.043231210959579869e+01	-7.087288059875197632e+01	2.455356273836476255e+00	3.211638249610701212e+00	4.185766737073028487e+00	3.329032862781076574e+00	2.357738226746250110e+00	2.185728811135723149e+00	1.710450792514576213e+00	1.716181906942900071e+00	2.195817762146582197e+00	2.102073805066570156e+00	1.559133584347358381e+00	1.291659345710093376e+01	2.008085740823432630e+01	1.582627851221690030e+01	1.247312733984906963e+01	1.293353085961346949e+01	1.226512898425409581e+01	1.173897961477894825e+01	1.196869228118816508e+01	1.188243895041790488e+01	1.036191537932026208e+01	9.634985241136179823e+00
5.200000000000000000e+01	-6.971941690443262019e+01	-7.084241996359540394e+01	-7.000956456267171291e+01	-6.977741342552754134e+01	-7.036952349256824846e+01	-7.077077147953787062e+01	-6.989347515680938727e+01	-6.977040977874898431e+01	-7.023283538706887441e+01	-6.907694413298439429e+01	-6.645081166481369905e+01	2.494235580609171610e+00	1.592627000816901450e+00	1.346184043234726513e+00	1.075296950166628962e+00	7.523575576850575208e-01	1.440984790866574272e+00	1.504471518361604643e+00	2.062348222823819910e+00	3.254229732395734764e+00	6.076973477915045940e+00	5.836882511825622011e+00	1.159623951936292308e+01	7.811729043126731220e+00	6.156639479338241294e+00	4.852217667725796879e+00	5.424396169377350141e+00	5.208358325970916525e+00	7.834411816162966780e+00	9.291149066294781989e+00	1.697553691318145042e+01	2.244727177048224220e+01	2.996068494196876486e+01
5.300000000000000000e+01	-6.903032315384763251e+01	-6.872047890689754013e+01	-6.995649593288953838e+01	-7.181674496959691112e+01	-7.266932230137308579e+01	-7.193301768134226393e+01	-7.006657209470449743e+01	-6.752173144949561845e+01	-6.582556453261777563e+01	-6.539653076360185935e+01	-6.639677290595723491e+01	2.882710397053530382e+00	4.757111938867401690e+00	2.815757875005347799e+00	2.249939785831499339e+00	1.439740706078599386e+00	1.955459509229138915e+00	3.627174345714255121e+00	3.150044683930540490e+00	3.572551212445663538e+00	2.919812159708702115e+00	2.339511753724158094e+00	1.469990410386687607e+01	2.736493309960885867e+01	2.239238945265988789e+01	1.887085569536006702e+01	1.487264273268315051e+01	1.172154063519335487e+01	9.238070014319637480e+00	7.553518799651865123e+00	9.710019038362098343e+00	1.093951440409402664e+01	1.433555716673579816e+01
5.400000000000000000e+01	-6.997632977914938124e+01	-6.892555832276886463e+01	-7.070184655396539597e+01	-7.141437921425855961e+01	-7.134655665920084289e+01	-7.084672539821038129e+01	-7.100978415134039778e+01	-7.121005866729036882e+01	-6.849169945231766121e+01	-6.730773349565093611e+01	-6.850895587649038987e+01	1.724118483825614501e+00	1.748836280913870223e+00	1.599036840974068951e+00	1.528093745625887179e+00	1.486634216593702762e+00	1.336485507226002234e+00	8.507124908012757558e-01	1.406122826736403431e+00	2.588921374945821086e+00	2.427784246371390786e+00	2.268557308067725486e+00	9.461211121415374237e+00	1.532602289367201998e+01	1.218352842001240610e+01	1.054083621258994619e+01	8.307524238666379901e+00	6.547389370645768203e+00	5.471152620254184029e+00	5.154198286311681976e+00	4.873069005751490934e+00	6.961104421143490484e+00	1.924728574510638168e+01
5.500000000000000000e+01	-7.115383906143654258e+01	-7.011212957482837282e+01	-6.931082090866189560e+01	-6.704091861901835614e+01	-6.849250814293546341e+01	-7.025942802976807400e+01	-7.138016429626802051e+01	-7.244246497244625971e+01	-7.350186172301998511e+01	-7.405273482556677322e+01	-7.494535952185231054e+01	2.563258546064900223e+00	3.240739358083136956e+00	5.820875243243091468e+00	5.364306350074498297e+00	3.230726442143228461e+00	2.309711409643063096e+00	1.437727897519366582e+00	1.167364047025836626e+00	1.042187412087928422e+00	1.018014033652375305e+00	1.000933267176478125e+00	1.822510280449843378e+01	2.427067340276094853e+01	2.642921529518053347e+01	2.480583954292753646e+01	2.153935501420765775e+01	1.711826146979671748e+01	1.349137480329210703e+01	1.102263629995083072e+01	1.091979313092783599e+01	1.644028418382263723e+01	1.621359490211753496e+01
5.600000000000000000e+01	-7.245845035018460578e+01	-7.479005764837192771e+01	-7.381526850149160168e+01	-7.333134513411721400e+01	-7.370084097947297153e+01	-7.252723479059115164e+01	-7.199494027815632080e+01	-7.224759907360396483e+01	-7.131856640455522722e+01	-7.032765527074452905e+01	-7.053099542074124884e+01	1.770530186088406399e+00	2.561804212140764925e+00	2.255991576581417135e+00	1.731438213888917943e+00	1.203690182776321560e+00	1.785731409922682200e+00	1.816092875538855234e+00	9.918855499767434969e-01	2.026392600657053400e+00	1.584167420376701330e+00	1.748107819024605769e+00	1.174191111299613688e+01	1.737536149556466469e+01	1.690677082391064445e+01	1.521717467596057460e+01	1.199307577833061522e+01	1.049793996174948241e+01	1.125448479037018323e+01	1.012246368560105481e+01	8.500056481599530755e+00	8.339101125694737604e+00	7.212682311179871242e+00
5.700000000000000000e+01	-7.278494737105458512e+01	-7.084428172526979495e+01	-7.056417045998030346e+01	-6.987959577465173311e+01	-7.001213460742258121e+01	-7.201661413859203265e+01	-7.348719219031865180e+01	-7.467482256415139830e+01	-7.521685334708342907e+01	-7.531385199317236356e+01	-7.583995690990347782e+01	1.095746847498715537e+00	9.117574711207161453e-01	1.773405025393893775e+00	1.913670061834834568e+00	1.932650980177517352e+00	1.265601247647080374e+00	8.903071452917717954e-01	7.220003543465193241e-01	7.000792375168234383e-01	5.603193866616746899e-01	2.876775649963246861e-01	1.009394068754569140e+01	8.527328444724410872e+00	7.272950583678962744e+00	7.056826423954040806e+00	1.135659358423801457e+01	1.573525944638316432e+01	1.333566065552617808e+01	1.160670346982309908e+01	9.864767914398909099e+00	8.291372957973154101e+00	7.891943394756983921e+00
5.800000000000000000e+01	-7.184287552541752575e+01	-7.616057135716469872e+01	-7.413394476828622714e+01	-7.208200039326965225e+01	-7.107564949169172053e+01	-6.645164214152573834e+01	-6.528503269149732091e+01	-7.024140820849940781e+01	-7.272698292648298946e+01	-7.444485736014108568e+01	-7.582666591561650193e+01	3.206268683115823137e+00	1.094185365704740009e+00	1.594743714246956934e+00	2.780476736051756159e+00	3.856280726097012224e+00	6.943994515510284238e+00	4.785842251221009924e+00	4.839852785503611088e+00	2.951017455304858483e+00	1.692372162088964904e+00	1.523921119429038296e+00	2.182669234896688337e+01	8.573343762961322057e+00	1.011490239103976840e+01	1.464517697142090036e+01	1.501446453084170507e+01	1.547330920450614755e+01	2.668182436604427465e+01	4.134013416074073177e+01	3.555171381625537919e+01	2.801928787223832273e+01	2.285276641362028727e+01
5.900000000000000000e+01	-7.508463203298809674e+01	-7.593906602994285038e+01	-7.644413844088371945e+01	-7.694422475517033888e+01	-7.751982984005323374e+01	-7.806693341881307902e+01	-7.614718180730857000e+01	-7.530418825286216133e+01	-7.232809212655797637e+01	-7.116601617639202004e+01	-7.098664948189698976e+01	1.025489174681503357e+00	9.674444411226024165e-01	7.698305657832289484e-01	3.952441908956887962e-01	2.718672777092678294e-01	1.395813143634910825e-01	1.300747241056783521e+00	8.965215702121485108e-01	2.693050229908195980e+00	1.617502618171203554e+00	1.203102297592423264e+00	1.200952709783530992e+01	1.890214731841623319e+01	1.645859360359569834e+01	1.297147233280416323e+01	1.122362080048243449e+01	1.344056035004684091e+01	1.059287694423225012e+01	8.706347299858530064e+00	7.803192129747730910e+00	8.514127777911804529e+00	1.148233242125741072e+01
6.000000000000000000e+01	-7.132656630679493048e+01	-7.283532848246929348e+01	-7.334009608289512983e+01	-7.141048962075247175e+01	-6.633578193152774816e+01	-6.701346840712055553e+01	-6.974352550816075791e+01	-7.128655380870253566e+01	-7.245254523595950502e+01	-7.396130262187487858e+01	-7.488657136848631524e+01	2.077418090444712373e+00	1.300601983727277755e+00	1.560973725968654691e+00	4.308736114211958679e+00	4.379307623425895635e+00	2.476018907919790291e+00	2.021086525003186640e+00	2.166823588552455604e+00	1.207210132262225066e+00	7.670384694181014984e-01	5.863838339575787595e-01	1.451641218190017923e+01	1.536667721743296866e+01	1.465005172700361236e+01	1.343602406400817806e+01	1.171340970546529370e+01	1.817278830692395530e+01	1.636149978433088847e+01	1.719810110240272394e+01	1.505429714074033143e+01	1.298076961093581794e+01	1.023050315975802604e+01
6.100000000000000000e+01	-7.300697855289010363e+01	-7.564584224434450732e+01	-7.577794037329287846e+01	-7.335090074679072814e+01	-7.278162577759356111e+01	-7.306246764948238592e+01	-7.356472602265482408e+01	-7.368274017752494842e+01	-7.248526249562797830e+01	-6.964975866831649398e+01	-7.006852137327273056e+01	1.446431588851909256e+00	4.273529413935859833e-01	8.487215358223021422e-01	1.721144334898000450e+00	1.004842617484382084e+00	9.260220870997585285e-01	6.452710917767393584e-01	1.353427190669414859e+00	3.818363325247047246e+00	2.414364207589930533e+00	1.304806556537930540e+00	9.047746923855751078e+00	8.062942185927409966e+00	8.125785201340319119e+00	7.171420185997636310e+00	6.687224736245833689e+00	8.963190164536701587e+00	9.682945177128877035e+00	1.007265827923026436e+01	8.739886994695956091e+00	8.530108623874935958e+00	1.444130768957957400e+01
6.200000000000000000e+01	-7.604414361277531498e+01	-7.267740666488360546e+01	-7.451674003439796934e+01	-7.601531583506442757e+01	-7.692897849986745484e+01	-7.704156211865246462e+01	-7.697763953410380111e+01	-7.677690979347595146e+01	-7.642690180671358746e+01	-7.656352011515355116e+01	-7.651646172544030833e+01	8.080661186118577310e-01	7.175142771660276697e-01	4.380527880558700016e-01	3.852750813590984924e-01	1.978068221402972671e-01	3.809987616524185827e-01	7.357017541574233377e-01	3.777218747694787715e-01	1.202570825852057990e+00	8.989391212529832531e-01	2.746079879712922889e+00	1.300574696726108392e+01	1.432051248719793790e+01	1.291706802979490298e+01	1.294283127758075835e+01	1.056473949723964445e+01	8.326363077692633397e+00	6.562236780156981197e+00	9.588968169362285465e+00	1.687966840747634478e+01	2.095341780240493534e+01	1.700166414370439227e+01
6.300000000000000711e+01	-7.332046730822231950e+01	-7.323868434883026168e+01	-7.207896258475123830e+01	-7.069522607245208690e+01	-7.029039449539693862e+01	-7.131046824604591450e+01	-7.339656299013067553e+01	-7.403585742080534260e+01	-7.520684370858971590e+01	-7.643274789008715686e+01	-7.651892532513376466e+01	1.416298727381916756e+00	2.317166805364349713e+00	2.199679430548800774e+00	2.173448533965002483e+00	1.479525031579998373e+00	7.596134786124058014e-01	1.206451914915020573e+00	8.614278000590709361e-01	4.945736932607796010e-01	1.019780140911423993e+00	1.651320444602315751e+00	1.369064232099476364e+01	1.339948122927767216e+01	1.056050135423063807e+01	8.323022880096909049e+00	7.939781283054232475e+00	8.757310689290168426e+00	1.207323361902919601e+01	1.126297350048755774e+01	1.656010977745616941e+01	2.110201670083938552e+01	2.692799217618571461e+01
6.400000000000000000e+01	-7.527111097982587751e+01	-7.657270429150871394e+01	-7.557268366545430638e+01	-6.972423724173755488e+01	-7.065005116529319196e+01	-7.407679616788448129e+01	-7.553949429003368721e+01	-7.690521803575181536e+01	-7.768834008143005576e+01	-7.805119005169788693e+01	-7.793039480746706715e+01	2.136696973246716702e+00	9.270133736407953906e-01	3.645577572555708912e+00	5.292586919035042747e+00	3.597368578455746313e+00	3.360906765494095616e+00	1.874398648364052899e+00	9.623483531533773006e-01	6.002681498555511030e-01	5.674562101195175234e-01	5.390451617932778827e-01	2.759740366804132350e+01	2.246254209430959747e+01	1.834552306295100266e+01	1.864932636116269649e+01	3.715577511402956645e+01	4.502658512149923098e+01	3.907335069765052538e+01	3.286203240639240875e+01	2.589947564329592922e+01	2.041209229856387708e+01	1.608733388055837210e+01
6.500000000000000000e+01	-7.141053758973825438e+01	-7.763396205337016909e+01	-7.750837149660900138e+01	-7.008152200311639035e+01	-6.780324896427491410e+01	-6.781450050028689702e+01	-6.885712064326514792e+01	-6.995240218399314358e+01	-7.100150051538516038e+01	-7.163314007671313277e+01	-7.181960746036855880e+01	8.002965151762080342e-01	5.560537124641632412e-01	4.214720653299106612e-01	1.260515566802512089e+00	2.052687285201952427e+00	1.130711806604973724e+00	6.758499754281183103e-01	4.891868172104120172e-01	3.942456066819391425e-01	5.267054899181378147e-01	4.955368261199596391e-01	5.650023909101443031e+00	1.267887228800986676e+01	9.992569538818139918e+00	8.084263786983314048e+00	5.798945349209192912e+00	4.570309041489242219e+00	4.680969291151247269e+00	3.689201222977464223e+00	2.907561408135428849e+00	2.291529475113730285e+00	1.806017689126797832e+00
6.600000000000000000e+01	-6.783713127292779177e+01	-7.199702293517883334e+01	-7.175875516211766580e+01	-7.107939934587787434e+01	-6.902841678228271860e+01	-6.787175427433854225e+01	-6.551087016247882389e+01	-6.461582152183191852e+01	-6.459308092023736947e+01	-6.518544799204967433e+01	-6.673074363288444033e+01	1.061342405137875922e+00	5.511993251358813239e-01	7.099141811018279125e-01	1.838651669676571343e+00	1.571281899838351315e+00	9.420837495311150667e-01	1.773181957550821197e+00	9.103819714016816445e-01	8.547261860610615436e-01	5.650144838109798506e-01	8.969886272704665764e-01	1.068050256276761978e+00	1.423372436995173018e+00	1.121799142165176733e+00	8.841208967198755930e-01	6.968001049707180927e-01	5.491674137423302460e-01	4.328140110270408680e-01	3.411126797650997355e-01	2.688403270966609471e-01	2.081884388841030109e+00	2.880591161444514547e+00
6.700000000000000000e+01	-6.982800357252514800e+01	-6.746269588252697247e+01	-6.793003132756248874e+01	-6.873826987898058860e+01	-6.979926540846939531e+01	-6.982457179655180823e+01	-7.090901293350894719e+01	-7.089823457205378077e+01	-7.147974737443090021e+01	-7.168234133664060437e+01	-6.955586521452609361e+01	1.517195237968941735e+00	5.894629574594808519e-01	8.992567211351862877e-01	4.616937946481442512e-01	4.667352660140481890e-01	1.192685364206440335e+00	1.503087522657047703e+00	2.668175069218804207e+00	1.748765815706334159e+00	3.343071333669509926e+00	2.299018534974420991e+00	8.145106019968627820e+00	2.270273478569549308e+00	2.115081960580246445e+00	2.936676186011740963e+00	2.314475635933678888e+00	6.990280981301367547e+00	1.587237339881595055e+01	1.526328328450406602e+01	1.398289785976768584e+01	1.102030811920511510e+01	8.685409294996880192e+00
6.800000000000000000e+01	-7.221155107512632298e+01	-6.753156191381513906e+01	-6.743099214597197033e+01	-6.816286755435557154e+01	-6.912014970676568737e+01	-7.256776978468273853e+01	-7.558282864183270533e+01	-7.534541203194561376e+01	-7.584118011006880522e+01	-7.580262070536674912e+01	-7.473012815645824958e+01	1.059564021655965638e+00	2.778048187172379890e+00	1.426297495593806364e+00	1.167322075103301993e+00	8.724865374298366172e-01	4.479495240657142552e-01	2.299849539246746621e-01	9.744805473857299782e-01	5.605233899654267216e-01	1.238070736968652108e+00	9.004767689501330663e-01	1.073456550265996512e+01	8.114783453206213082e+00	6.395485032631537337e+00	5.040458447040040646e+00	1.444730668104806171e+01	1.491698514820282817e+01	1.708426210624169883e+01	1.346457896554868405e+01	1.157270167252779025e+01	9.120765915758148878e+00	7.188327604394642911e+00
6.900000000000000000e+01	-7.193537351676457092e+01	-7.388551565412853961e+01	-7.304657409952037028e+01	-7.100219935906740432e+01	-7.103465522882261496e+01	-7.212810140523340863e+01	-7.325016092419843972e+01	-7.406110911716336886e+01	-7.246426261081427356e+01	-7.058513637605457802e+01	-6.789602039264258337e+01	1.974172775692475401e+00	2.268357655930000050e+00	2.471651437847346422e+00	3.325987610321041288e+00	1.707618975394889604e+00	9.924190644924401061e-01	6.784517820769974117e-01	1.403808030904802218e+00	2.344969464810076065e+00	2.513839955771757673e+00	2.034623779375400510e+00	1.022640278728634300e+01	7.442064647201538818e+00	2.045173722936029392e+01	1.745013144975817454e+01	1.375293070331857237e+01	1.083906464973384765e+01	9.842217413721408903e+00	7.756923462016769300e+00	6.113445686710917037e+00	4.818175446409157736e+00	3.797337184632754159e+00
7.000000000000000000e+01	-6.712182392255868990e+01	-6.396866841683396387e+01	-6.253910471803747839e+01	-6.389544164120680136e+01	-6.644114944819030200e+01	-6.772395575506507726e+01	-6.833043300698307121e+01	-6.890628046870249079e+01	-6.911985146411959136e+01	-6.978415374430305462e+01	-7.050920056214506815e+01	3.264774863827736517e+00	3.648089294335093324e+00	5.523371788104808111e+00	6.219618841902049056e+00	3.749714551942263441e+00	3.419275861276183548e+00	2.440738878425373404e+00	2.503348285250877936e+00	1.761144120576858541e+00	9.863082468909677436e-01	2.396138769572889515e+00	1.286097795485284578e+01	9.552141221968330598e+00	1.800194569128947464e+01	1.765669872270004959e+01	2.178450401170007211e+01	1.716896946832045145e+01	1.353133917787626395e+01	1.066442224645883385e+01	8.404925806361758234e+00	6.624154237132072964e+00	5.220678964721150450e+00
7.100000000000000000e+01	-6.488360449280530418e+01	-6.923635045380204645e+01	-6.928125685566972436e+01	-6.574020688549288138e+01	-6.262833084433128050e+01	-6.102325019435264863e+01	-6.008093815385961989e+01	-6.373604618872422378e+01	-6.632280236346305458e+01	-6.689307399043018165e+01	-6.389378899792740185e+01	2.808726136241657567e+00	1.230218662843147959e+00	1.069059187641302477e+00	2.998338019333242510e+00	3.114642307504057239e+00	2.261778769783022724e+00	3.613347428771719994e+00	2.073148884692929350e+00	3.296860966227591838e+00	3.924574210696687437e+00	4.505292924922875919e+00	6.952900986934989369e+00	4.114561327678591063e+00	3.242799458390458689e+00	2.555739844390743531e+00	2.014249180690451890e+00	3.357437085789423570e+00	8.094892516301861463e+00	1.543828956656117413e+01	1.216734253251853559e+01	9.589418806102298021e+00	8.954279550926354858e+00
7.200000000000000000e+01	-6.454356925112639942e+01	-6.284643604284228502e+01	-6.386672740904242573e+01	-6.477343390247771993e+01	-6.444126502615199570e+01	-6.529533349233606998e+01	-6.710070952821695300e+01	-6.748411775071085117e+01	-6.270967687425315518e+01	-6.127498389955654545e+01	-6.564300858567608543e+01	2.565157015016684916e+00	2.637015371727235546e+00	1.438537717127826188e+00	2.243936490060068678e+00	1.920112305920020024e+00	9.858185274964916811e-01	5.061361078510955291e-01	2.011334116019839247e+00	6.439346145260674170e+00	3.306070543576583809e+00	4.163262825127010736e+00	8.376296350463395157e+00	7.057115100628040594e+00	5.561907382974214720e+00	4.769826252674543632e+00	5.132185032860176577e+00	4.044816815091263784e+00	5.195621234926832699e+00	5.455872562947247317e+00	5.849591778436466605e+00	1.686712340380002928e+01	2.382890394029513459e+01
7.300000000000000000e+01	-7.283244297937262957e+01	-6.898503241887905801e+01	-7.067615065497074056e+01	-7.105199065481917842e+01	-7.071584225608381757e+01	-7.299589280165736227e+01	-7.452951928972849771e+01	-7.585079853043232845e+01	-7.635439533340785090e+01	-7.408595921771313897e+01	-7.307884863603415226e+01	2.059868987788404660e+00	4.113948981596737831e+00	2.169095033172867559e+00	2.956453819196864341e+00	2.487438845027445389e+00	2.239711185302303953e+00	1.149906063257171152e+00	9.827521994370604919e-01	1.234404261972112060e+00	2.157355991809333684e+00	1.107623497112151689e+00	1.846713434551653066e+01	2.591317804285216653e+01	2.042289153822053649e+01	1.710525693673935876e+01	2.417626652969194367e+01	2.704417224286049048e+01	2.131425931406529628e+01	1.679835663031436965e+01	1.323924896104706228e+01	1.043421787678200907e+01	8.223495382592059144e+00
7.400000000000000000e+01	-6.991149937214258614e+01	-7.251367223837391407e+01	-7.274456911049065866e+01	-7.267000207614954377e+01	-7.149459915035816948e+01	-7.095081165945073565e+01	-6.941761704206747652e+01	-6.861342195584707326e+01	-6.677276898216823042e+01	-6.702682207639004730e+01	-6.691070943012988437e+01	1.868328547534028772e+00	1.541408552487272265e+00	1.585542519385674254e+00	2.218476606349019775e+00	1.929437555162082152e+00	1.185790882219838194e+00	2.367694970327065995e+00	1.967811548975022085e+00	2.375532827777014244e+00	1.219639219580242573e+00	2.291950793077056403e+00	7.081117755307802852e+00	7.812733441966174475e+00	9.131171019388684584e+00	7.807806969643181993e+00	7.186807375777361173e+00	6.222635484588116661e+00	7.448623267174547813e+00	8.693692015635924975e+00	6.851738864619943747e+00	5.400044697294166696e+00	4.255924416989925518e+00
7.500000000000000000e+01	-6.466655859428644249e+01	-6.639578070866960502e+01	-6.624879919003750217e+01	-6.492096412484318080e+01	-6.471379371411882175e+01	-6.391518376308133753e+01	-6.345067830923740360e+01	-6.485730881830892258e+01	-6.630272122462940843e+01	-6.389715412092516544e+01	-6.196320196901292832e+01	2.275410106192984561e+00	1.176726772157750345e+00	2.318971364952787884e+00	1.709139826104198123e+00	2.044782044605580218e+00	3.755025242045688216e+00	2.096011735178900715e+00	1.193856111326725644e+00	1.811341449288854433e+00	4.076063264710695577e+00	2.572183251558662676e+00	5.196810420691901911e+00	3.354211614619962312e+00	2.643546842781745010e+00	3.236072276431462669e+00	5.084317524332742977e+00	7.833029234176974498e+00	6.173426748381163343e+00	5.579140854495549640e+00	5.489110596980070866e+00	5.568133037646190608e+00	7.007115477073146970e+00
7.600000000000000000e+01	-6.663857904994208070e+01	-6.601061904270498815e+01	-7.038056944792764114e+01	-7.014225498824433203e+01	-6.725706716061533541e+01	-6.626956109168459363e+01	-6.616901009462407046e+01	-6.584024689907380434e+01	-6.615760604362645836e+01	-6.582866230756276593e+01	-6.233019342335674651e+01	2.704619390103921273e+00	1.438723987831474815e+00	1.272432570201992963e+00	4.497144513855673154e+00	4.457497441511712566e+00	2.563663126460586028e+00	2.528076093737234853e+00	2.411107882922105983e+00	1.341785039911283395e+00	3.176005250096386234e+00	3.359757994510760959e+00	9.995095442687283338e+00	1.527735143616843416e+01	1.688889569135472613e+01	1.554061528819371496e+01	1.329401371970397783e+01	1.047737949610625563e+01	8.668449395119992573e+00	6.831844457994682429e+00	5.384365365795225067e+00	4.243567102651051748e+00	3.344472473784779520e+00
7.700000000000000000e+01	-6.784623780942254712e+01	-6.096454765594572933e+01	-6.360906812736910609e+01	-6.674141622770133608e+01	-6.753373233447010193e+01	-6.928414795720522079e+01	-6.963014694848996555e+01	-7.015701133729635330e+01	-7.063894617738928616e+01	-7.029849965027179337e+01	-6.960486167808655011e+01	2.007699952081019923e+00	2.774745297039883152e+00	2.955199851137305878e+00	2.409672667062132234e+00	2.254537087563284636e+00	1.422250472997193427e+00	1.984165775191225833e+00	1.329619339302847481e+00	1.421217239276343358e+00	1.473877357208966288e+00	2.051714434031016943e+00	9.487321381029948597e+00	4.722322588187023662e+00	1.530312905834134618e+01	1.313409389066011279e+01	1.215527710463286759e+01	1.150591872008584637e+01	9.068132425876337166e+00	8.464009003274451715e+00	6.670719336954404000e+00	7.352246246460706125e+00	6.497365435826394808e+00
7.800000000000000000e+01	-6.485436754978796614e+01	-6.936526964535750039e+01	-6.948233739046763446e+01	-6.814535472810440808e+01	-6.835740824692129536e+01	-6.500127292960910097e+01	-6.200760335130584622e+01	-6.010293257527227695e+01	-6.067395434777943564e+01	-6.218662747980608430e+01	-6.322091480325605772e+01	1.710984254803002980e+00	1.053385312913048377e+00	1.394081335881424355e+00	1.306354860541811380e+00	6.707049483702732795e-01	3.434230211303499036e+00	2.919887905119002092e+00	2.286195523001965046e+00	1.425872564117284025e+00	1.198037912048117049e+00	1.421091974733607266e+00	3.520770765813104219e+00	5.120753207523605077e+00	4.035807077707967316e+00	3.180731058186355487e+00	2.506822023380020248e+00	1.975695694462866081e+00	1.841851202230926354e+00	2.737381505215583655e+00	4.489806389286376209e+00	3.538540458618047335e+00	5.780319041519294210e+00
7.900000000000000000e+01	-6.429585717451222138e+01	-6.469773506042363920e+01	-6.618567849822314031e+01	-6.591240431143177148e+01	-6.486876582443329653e+01	-6.519512697955013891e+01	-6.411399104165045060e+01	-6.274495705963443015e+01	-6.177963117531491122e+01	-6.243238391626348260e+01	-6.502789787819696699e+01	2.462391679152273305e+00	1.689769204020070248e+00	8.675564358293174072e-01	2.603568847786133400e+00	2.025049189398825611e+00	1.224694305287243656e+00	4.671072930093854048e+00	3.207969466492928134e+00	3.865633357221538446e+00	2.515667110503776449e+00	1.952935944889046649e+00	7.331264661414041761e+00	6.018346319892659224e+00	5.430629068985909136e+00	5.220068329239377469e+00	4.726014665189034680e+00	5.047615029959632515e+00	9.019687240578734944e+00	7.601014190220389821e+00	9.748837338184545231e+00	1.006223201810819390e+01	1.043820241378194780e+01
8.000000000000000000e+01	-7.097835684376016729e+01	-6.743513980069008085e+01	-6.924153052194650115e+01	-6.924153052194650115e+01	-7.259242378484292146e+01	-7.105789944234575728e+01	-6.942443220383557900e+01	-7.248652035197858368e+01	-7.252506843820472682e+01	-7.255429717512930665e+01	-7.322472619668160121e+01	1.640234484237505397e+00	1.049024690716321651e+00	7.697976197025886425e-01	7.697976197025886425e-01	2.029164491410406779e-01	3.501669533368147125e+00	1.797817082116082599e+00	2.206002316468154589e+00	2.696985477671251630e+00	2.110740905395390943e+00	1.297593148093488580e+00	1.301879730175564376e+01	8.585972416999060997e+00	6.766842072884738712e+00	6.766842072884738712e+00	5.298542444024497478e+00	5.620602677657450919e+00	1.657441458984312277e+01	2.429512837180968532e+01	2.320907482938808286e+01	1.829171308741820567e+01	1.477884045464686480e+01
8.100000000000000000e+01	-7.139759534797293838e+01	-7.147629720233713613e+01	-6.549248042130159320e+01	-6.438453445187815305e+01	-7.034666717179311490e+01	-7.322025480490110283e+01	-7.364267674785519091e+01	-7.310466095848411783e+01	-7.353076236772491825e+01	-7.402492852726362571e+01	-7.475269082619035999e+01	2.793326649449728638e+00	5.697390318142958598e+00	5.246972836614351543e+00	3.635721800897611988e+00	2.446433568800805869e+00	3.481450459684161114e+00	2.474637996727592881e+00	2.015379013831911870e+00	1.389411413645978310e+00	1.021442844244113246e+00	5.244262419078019599e-01	1.893360801794266735e+01	1.164761246832763497e+01	1.339524134634853958e+01	1.981127238988348438e+01	3.202431999988403533e+01	3.105314269725975507e+01	2.478341509698332956e+01	1.953249414777987880e+01	1.539409827661297925e+01	1.213251415600471717e+01	9.561969600342283826e+00
8.200000000000000000e+01	-7.267828713121706130e+01	-7.560387110412931122e+01	-7.639644901433061364e+01	-7.481376366230107067e+01	-7.257061336492245118e+01	-7.205800149184732106e+01	-7.293336328938156043e+01	-7.347966719225856025e+01	-7.120127971028443881e+01	-6.893474674953570513e+01	-6.879111573317960904e+01	1.298279616250612722e+00	2.692494100392494594e-01	1.382372562874706057e-01	2.021530951929653153e+00	1.578540720618608173e+00	8.104498283749381748e-01	5.194991412895206828e-01	2.287765284027841961e+00	2.478792652837363164e+00	1.764604192180638131e+00	1.114126724920846412e+00	5.716212704234727049e+00	7.536052417677841397e+00	6.539122790865967261e+00	5.153663332691807319e+00	4.763996562930986833e+00	6.367227891691237041e+00	6.827240072137429117e+00	5.380736522092329999e+00	5.169890989452836649e+00	4.074533921212456278e+00	5.349662541594386589e+00
8.300000000000000000e+01	-7.301100968082900522e+01	-7.115658266817693800e+01	-7.378713126083027873e+01	-7.496644269405531702e+01	-7.398381533741913074e+01	-7.364488867470774380e+01	-7.380921499844734512e+01	-7.558123790130166242e+01	-7.205781019925611020e+01	-6.913165165920482025e+01	-7.199132141489064907e+01	2.567543133444035952e+00	5.720117328656437738e-01	2.936806156940562351e-01	1.580252074885741154e+00	1.840871665476049301e+00	2.724122316162328694e+00	2.048666609514399717e+00	1.978189937508211260e+00	6.696287447339196675e+00	4.765152246826719562e+00	3.176196688168015037e+00	2.435457224217829975e+01	1.326719256301979755e+01	1.296255687021104031e+01	1.209153321993940722e+01	1.973501398443028165e+01	2.166149154738629079e+01	2.831269528656820356e+01	3.269146560077518870e+01	2.991600716636136426e+01	2.959290858017127235e+01	4.331485760292013509e+01
8.400000000000000000e+01	-7.378842643659220357e+01	-7.461584912709140838e+01	-7.605666746628865837e+01	-7.538966282466938651e+01	-7.331184257367259249e+01	-7.321447151870327730e+01	-7.330846252916835226e+01	-7.443003187692607980e+01	-7.197954132595761223e+01	-7.265771482153039074e+01	-7.292002030191433448e+01	2.512501199503359484e+00	2.485186384581012931e+00	1.275937232758942885e+00	2.580167899569768331e+00	2.533609820706948401e+00	2.498358194944417132e+00	1.355452228393871028e+00	1.577680965991405060e+00	3.937468587727171787e+00	2.366740051060784999e+00	4.514410629299272948e+00	2.514121762377029512e+01	3.805127094718386616e+01	3.324969095911626482e+01	2.620500005882884764e+01	2.097374932509635670e+01	1.751135190087654081e+01	1.613468684924003327e+01	2.088635759979271711e+01	2.622027197758053063e+01	2.828071677502565606e+01	2.389907984496213444e+01
8.500000000000000000e+01	-7.224285620139659159e+01	-6.758719962566682682e+01	-6.765067485275179138e+01	-7.043389402182708636e+01	-7.271000805530130151e+01	-7.374772116325580384e+01	-7.507396383770483794e+01	-7.370778085288517900e+01	-7.370762297906243532e+01	-7.420985076310144279e+01	-7.359984586240909721e+01	2.712777118947696131e+00	6.968113901906459517e+00	3.577548961602972533e+00	2.000236858331724932e+00	1.212069847253306243e+00	1.126350615051057824e+00	1.379269382669890298e+00	3.558035340419773540e+00	2.583418154026193569e+00	2.205951358581565991e+00	2.516776769634016198e+00	2.265180247229106314e+01	2.356054984579194667e+01	2.200705174954653387e+01	2.178401883292404406e+01	1.771351444791056551e+01	1.743927688684267707e+01	2.417768260222088372e+01	2.711496689909504454e+01	2.991275853521979045e+01	2.394024020386549623e+01	1.886796471949363863e+01
8.600000000000000000e+01	-7.331283570827436336e+01	-7.298359823344848962e+01	-7.394930435621793663e+01	-7.495382390720256183e+01	-7.315020642209030655e+01	-7.215768890779700939e+01	-7.225271511898469612e+01	-7.241128955653836385e+01	-7.292807631689227321e+01	-7.377502061126398303e+01	-7.456663365230811280e+01	1.005947836316358979e+00	1.780051349234238467e+00	9.457145753277717004e-01	1.016979584750911325e+00	1.900105956162680965e+00	1.349451083113650363e+00	9.087179103824384319e-01	7.594174646783542482e-01	4.904966309114607848e-01	4.215503111489234400e-01	4.869934974531618943e-01	8.895812509530021117e+00	1.646336709347307092e+01	1.451578061881374282e+01	1.144028774395775372e+01	9.016406840353981877e+00	7.106079333862801661e+00	6.612440344751520982e+00	5.211446922507617430e+00	4.107285300149608354e+00	6.309164404938949033e+00	8.175866492491152826e+00
8.700000000000000000e+01	-7.250160613603739534e+01	-7.307449833038259612e+01	-7.193573179492325664e+01	-7.197370656704418934e+01	-7.331172374793065671e+01	-7.413081007657474686e+01	-7.420436628527234291e+01	-7.238033401099424680e+01	-7.116500094580364078e+01	-7.152103642842317299e+01	-7.131885317302524641e+01	1.659679776253776939e+00	2.064588115812335367e+00	2.330785153213478011e+00	2.140478072564206524e+00	1.258901440561125851e+00	1.074459147147439841e+00	1.497385611004588890e+00	2.448181102786106234e+00	1.604607473785454541e+00	1.173587412138568098e+00	1.003824233524466258e+00	1.232838742562131351e+01	9.727854335951739984e+00	1.788746128291018422e+01	1.955078639747043212e+01	1.657276163612535669e+01	1.336967020740781109e+01	1.283049543352920985e+01	1.068598169588978308e+01	8.421917404097234439e+00	7.314731796480079318e+00	6.922214066351319417e+00
8.800000000000000000e+01	-7.135880490865096704e+01	-7.190023377880777389e+01	-7.218091584812039230e+01	-7.268358156786258917e+01	-7.195694834783967053e+01	-7.152983914790000597e+01	-7.191452401266516858e+01	-7.246007372220276466e+01	-7.205178174527823387e+01	-6.705287295688623317e+01	-6.985727795894700876e+01	1.917677782139525444e+00	8.027581352873923715e-01	8.942366666066645653e-01	9.826686926583066972e-01	1.356925713424929736e+00	1.422439721841833205e+00	1.598241511203467136e+00	1.112579276072581447e+00	3.139064755230189352e+00	4.765994774891843200e+00	3.101868574178046956e+00	1.167613048528919428e+01	6.155932895211377875e+00	5.727850826182652177e+00	7.587115420024936441e+00	7.026434647315507043e+00	8.802243353421372873e+00	1.143676966156646913e+01	9.735899056041587230e+00	8.406549814944307641e+00	2.062340904339291825e+01	3.125910013479080973e+01
8.900000000000000000e+01	-7.289545613647962341e+01	-7.249554666345160570e+01	-7.206929537094062255e+01	-7.137533841493093689e+01	-7.249395960803755656e+01	-7.343070008116097824e+01	-7.348272072425776003e+01	-7.332201870687985945e+01	-7.339326750661471976e+01	-7.339922037081359463e+01	-7.349249391770854345e+01	1.836353456207946211e+00	3.522891749786067006e+00	4.062658973468934676e+00	2.871225717816155321e+00	1.530895027064773650e+00	1.614041169619977900e+00	1.174667987247443923e+00	1.119542894758425167e+00	9.304349147176907975e-01	8.251456616571272162e-01	7.120304659428660088e-01	1.553563791739341582e+01	3.471615612898568770e+01	2.869241005380589726e+01	2.261328106996363729e+01	1.782215156517835197e+01	1.404613003435772001e+01	1.107014314296185553e+01	8.724685654048842665e+00	6.876165807337472735e+00	5.419296245711169746e+00	5.375959471583509952e+00
9.000000000000000000e+01	-7.193250559064331640e+01	-7.321289820200867382e+01	-7.071562050757009388e+01	-7.054182803365029031e+01	-7.270660763187839848e+01	-7.326631571177406954e+01	-7.304064286712215903e+01	-7.234079218773530329e+01	-7.135846648146697646e+01	-7.099853011368304578e+01	-7.114335416954422442e+01	1.834375647265890308e+00	1.974110255503680467e+00	2.357154042514673087e+00	1.210203236607457988e+00	1.592332171089716031e+00	2.163175003144063968e+00	1.853485667262330328e+00	2.651040456859880656e+00	1.690284824383281093e+00	1.380934493215800973e+00	1.471036322078016712e+00	1.159700976577413556e+01	5.801273394442547193e+00	5.620071789327467648e+00	1.185612937299623404e+01	2.278446833449503828e+01	1.948001154766290810e+01	1.535273528948495247e+01	1.209991484308310383e+01	9.536277181183290708e+00	7.515803512315061496e+00	5.923412392750762478e+00
9.100000000000000000e+01	-6.514858710975987321e+01	-6.940738534346088784e+01	-6.619110555945350427e+01	-6.573487786443418202e+01	-6.301621035796382841e+01	-6.129787758443234225e+01	-6.268630756051104669e+01	-6.482949045463789162e+01	-6.695410187964938586e+01	-6.512405448549186815e+01	-6.624446000756378794e+01	3.340410854836355803e+00	3.930087175502716246e+00	2.061476066807642837e+00	3.591155982989576501e+00	3.497246446064431691e+00	2.435428746715059045e+00	2.428702866269775829e+00	2.586407670577437923e+00	3.840151217744847134e+00	4.709761509973158233e+00	4.323690865718913479e+00	1.004719843777898802e+01	4.668404957247967779e+00	3.679298924304089002e+00	4.811291376346103377e+00	3.979331670205793703e+00	5.743581633046456858e+00	8.274493749330462222e+00	1.476776318223828710e+01	1.340315531991192266e+01	1.615522826539454826e+01	2.498943529976423150e+01
9.200000000000000000e+01	-6.901420719984835728e+01	-6.957236362793032924e+01	-7.091454797069431493e+01	-7.042401849454491014e+01	-6.921117011205981839e+01	-6.690359025214669941e+01	-6.645826819945149566e+01	-6.740234215546090013e+01	-6.889535907201916132e+01	-7.037254263794842757e+01	-6.998786947622750176e+01	2.424748658139338264e+00	3.070324138405218228e+00	3.572990587006367402e+00	3.271563274854493830e+00	3.397272231902799700e+00	3.896408345749979851e+00	2.250016651093156739e+00	1.346217070494676982e+00	8.993739913625352633e-01	9.305976631463046544e-01	1.612722627377847218e+00	1.286102620513503325e+01	2.827267038908526686e+01	2.302018115868082759e+01	1.814284076682784175e+01	1.429887405409684398e+01	1.126933768766532928e+01	8.881676378025538554e+00	6.999894534203033203e+00	6.883525219375074222e+00	5.859596149342425342e+00	4.981665714048174820e+00
9.300000000000000000e+01	-6.755136615210169282e+01	-6.915614173975478707e+01	-6.723342404634159664e+01	-6.662932993500965040e+01	-6.738700044643935883e+01	-6.835247333391072289e+01	-6.755385607563677297e+01	-6.697203678789722403e+01	-6.698718546103087590e+01	-6.717941341339385986e+01	-6.806280028160227857e+01	2.564874598428907859e+00	3.333639946964585654e+00	4.627958474016788060e+00	3.768466158490274776e+00	2.369332664611562222e+00	3.132848328402880966e+00	2.033659351889268052e+00	2.310010444215047976e+00	1.327393025295253493e+00	1.250545784556350792e+00	1.494891805847069488e+00	9.365304695696286430e+00	9.464164504024260793e+00	1.288129257335715927e+01	1.504270793504284676e+01	1.250131160353390669e+01	9.852629057781502553e+00	7.765129166350768664e+00	6.404694641764400842e+00	5.890536647060406139e+00	5.070743695410953045e+00	8.779837132636659547e+00
9.400000000000000000e+01	-6.560741758524316936e+01	-6.800803143750852087e+01	-6.601781668163758354e+01	-6.695731366670828777e+01	-6.718037350571303534e+01	-6.726028098357576823e+01	-6.644081881862727812e+01	-6.469689563044677527e+01	-6.419629932180767184e+01	-6.303946630540715290e+01	-6.227687950099973335e+01	3.837932947314851795e+00	2.885403787392975872e+00	3.003966309081720354e+00	3.896299105629862147e+00	3.904660688189323103e+00	3.549851658362363160e+00	4.722317293196255150e+00	4.092665708117436019e+00	5.158816809579105822e+00	3.814522247028939272e+00	3.350825866570535272e+00	1.287502922785565396e+01	7.901362839861005405e+00	9.136587717157802047e+00	1.600968297933532014e+01	1.867573288382160257e+01	1.841284010881134492e+01	1.505430818942759963e+01	1.370518213581915745e+01	1.150814252371588609e+01	1.008853161078050853e+01	8.257921289826338551e+00
9.500000000000000000e+01	-6.252295046028874737e+01	-6.255550261637294085e+01	-6.144601422081098718e+01	-6.043755427448242301e+01	-6.051472865365140308e+01	-6.191044668861869127e+01	-6.451556282561072919e+01	-6.593387120165084525e+01	-6.346039782481616953e+01	-6.131019354922933928e+01	-6.314523274764397343e+01	3.649895493512606670e+00	3.113519714933628890e+00	3.796541704948783735e+00	2.234742282177469175e+00	3.058568122098725528e+00	2.156941498433493365e+00	3.246035743707789134e+00	3.702806385871400430e+00	6.491361902623011382e+00	4.456810645248864056e+00	4.241626935082895677e+00	9.256129711908494428e+00	6.508295916247360147e+00	5.129367821127882365e+00	4.254398027350748457e+00	5.189048785991234425e+00	8.591637053183102779e+00	1.155458575504020402e+01	1.313275607717427285e+01	1.169153230752189465e+01	1.349848053597560238e+01	1.301119483947263689e+01
9.600000000000000000e+01	-6.129857710890672706e+01	-6.249700325330662309e+01	-6.168812095164733478e+01	-6.127387877057158505e+01	-6.097490638224923032e+01	-6.005903481546435074e+01	-5.835636725776463862e+01	-5.952750877167242294e+01	-6.083663570862951531e+01	-6.343358145230274658e+01	-6.433873372545883740e+01	4.147167647029846194e+00	6.002840445907197342e+00	3.815623068648694716e+00	4.722512028645041937e+00	4.734263701894281695e+00	4.390690272788267734e+00	4.044773410135970693e+00	2.436895684002211127e+00	4.329178776013806740e+00	3.575177332104978678e+00	3.419721750158008167e+00	1.017445031535473987e+01	1.187653919228880461e+01	9.564887454830538260e+00	1.083867800348685684e+01	8.768344073463151034e+00	7.414263760680418258e+00	6.234296487858320468e+00	7.578866444152608572e+00	1.152636064474560129e+01	1.486581477663143858e+01	1.307645231540965369e+01
9.700000000000000000e+01	-6.263433658755000266e+01	-6.567197980243251720e+01	-6.655582982833709593e+01	-6.708425550256384895e+01	-6.588873833471073738e+01	-6.401265576083392261e+01	-6.270089899167233938e+01	-5.961109608329427090e+01	-5.877445056181176142e+01	-5.848416607681866708e+01	-5.755929493302488709e+01	3.414445211451624829e+00	2.706799876267016458e+00	1.926202530383315237e+00	2.733009749980994219e+00	3.198155796858161981e+00	3.557688947897874154e+00	4.742104716831716971e+00	3.861424333161863842e+00	2.769435644412134856e+00	3.364813131009672720e+00	5.284817387713500736e+00	6.913087651938224276e+00	1.108468774105712917e+01	9.443405330136256381e+00	7.442608640665168807e+00	7.564094024237401293e+00	5.961471479354657710e+00	6.106945568953426218e+00	4.813052524020889678e+00	4.086172505735037319e+00	6.452835090705871579e+00	6.175603614516409934e+00
9.800000000000000000e+01	-6.471054202742843131e+01	-5.499406105821727664e+01	-6.000000000000000000e+01	-6.000000000000000000e+01	-6.432523493720100305e+01	-6.780798726913518237e+01	-6.926975922935042718e+01	-6.870068850400747351e+01	-6.866971950657648449e+01	-6.880634419408603719e+01	-6.453162557571039315e+01	4.858375154064081158e+00	6.335204643253247170e+00	6.950900661774338296e+00	7.770934588822965061e+00	5.624563782418021241e+00	3.790327834023451192e+00	4.466013907179148923e+00	3.046897395906450701e+00	2.847518232355513934e+00	1.658097809634954345e+00	6.093292685272722053e+00	1.730882114504453995e+01	6.215556529591337309e+00	1.675260270505121696e+01	3.281256528706024511e+01	3.002217794934494677e+01	2.432218147567625977e+01	1.916898318798336831e+01	1.510760524620961931e+01	1.190672108358773329e+01	9.384015841817262782e+00	7.395802144123392097e+00
9.900000000000000000e+01	-6.155895587913528288e+01	-6.098370267832149949e+01	-6.051137912786054329e+01	-5.742176982386725115e+01	-5.503317416663279005e+01	-5.710385672750270913e+01	-6.116297723829634947e+01	-6.452039217950964201e+01	-6.571339913509045516e+01	-6.629383006893455388e+01	-6.684507764533704233e+01	3.734673244870411857e+00	3.503690809268277029e+00	2.804294905582834119e+00	7.761532434065680164e+00	5.917988690821015751e+00	4.649486239478085814e+00	3.063212257929089244e+00	2.830662380565877712e+00	2.851155392323178717e+00	1.997876920180035487e+00	1.966832418490041201e+00	9.948108913966214217e+00	5.828835999111828592e+00	5.013563662578552460e+00	6.886120013890003833e+00	1.261057292608840541e+01	1.261920124566443668e+01	1.544745435306476722e+01	1.395373342974903963e+01	1.099732282616001733e+01	8.667293950516242518e+00	7.456990732838852054e+00
1.000000000000000000e+02	-6.080049794865902868e+01	-6.563927393662234522e+01	-6.187290163270923671e+01	-5.525485265678165803e+01	-5.997678766764398262e+01	-6.442867105488731738e+01	-6.345187156883338275e+01	-5.867493417268596545e+01	-5.657963176219422508e+01	-5.923167012600817571e+01	-6.289438490822401207e+01	5.736067868188380103e+00	3.327184135305619961e+00	8.227556831101592749e+00	5.499753583622489117e+00	4.023590104800015332e+00	3.186943289063206564e+00	8.465284256937883001e+00	8.746928264979974443e+00	7.104214552760903523e+00	5.228411457797384365e+00	3.550812205514721320e+00	1.340214926628275194e+01	5.877060416381148400e+00	5.280260490936013795e+00	1.130946290891092154e+01	1.705251382247127623e+01	1.807486231504050522e+01	1.494976820584406241e+01	1.359300387162224766e+01	1.433082785745628129e+01	1.809868090746003233e+01	1.545505186670500208e+01
1.010000000000000000e+02	-6.182123476925966088e+01	-6.316605596741065654e+01	-6.285230706283367397e+01	-6.234240316686922512e+01	-6.113153614127323721e+01	-6.110683267272102626e+01	-6.182291413789437229e+01	-6.108024004641326599e+01	-6.087377757600736317e+01	-6.147924054613875455e+01	-6.235704037503503372e+01	3.228837328563328946e+00	4.468505723807379759e+00	3.735853134847787693e+00	3.590262033248652784e+00	3.733820244224389739e+00	3.755332573865212353e+00	3.160980598756343074e+00	3.076427399079783687e+00	2.715337058013508553e+00	2.027386366496624071e+00	2.024468153293604633e+00	7.989650040680994714e+00	1.346340668999861734e+01	1.061088277594107332e+01	8.362729870471925508e+00	8.644388197349641700e+00	9.374816727380967052e+00	7.388552067885367336e+00	5.823122013725391177e+00	5.429002712465493374e+00	5.039684258126276184e+00	5.759915093465192371e+00
1.020000000000000000e+02	-5.973868527509098669e+01	-6.352261241660690416e+01	-6.079484609474175016e+01	-5.932959591431229285e+01	-5.916967506690571810e+01	-5.822056376845834080e+01	-5.497476709984211141e+01	-5.551679317799825242e+01	-5.875775256633294674e+01	-6.259476745452025881e+01	-6.450547919119127016e+01	4.033082139714109005e+00	2.522750248566710596e+00	3.349493240238108793e+00	4.333513898339117709e+00	3.184042978895912590e+00	6.348604165005081512e+00	4.728980039186607698e+00	4.111664123666861848e+00	3.785081543367880830e+00	4.395056052621753473e+00	3.571635107253051444e+00	8.923094579221416467e+00	4.539548218619481545e+00	4.997572571148841014e+00	6.708103695421684165e+00	7.276544523363687844e+00	5.734845773372090783e+00	7.460026496643016536e+00	9.846601324172819858e+00	1.369422577682853159e+01	1.606077421198943966e+01	1.291270320065456012e+01
1.030000000000000000e+02	-5.983228244738759116e+01	-6.220179516794832608e+01	-5.942224234128649130e+01	-5.713321178855375138e+01	-5.555945688445487463e+01	-5.561386310225738328e+01	-5.640362355236362646e+01	-5.899217595059446495e+01	-6.212823183446208475e+01	-6.553397215696962519e+01	-6.533425169498526941e+01	4.082644457246091818e+00	6.947858159389460830e+00	4.273936444085509656e+00	6.233632056268221255e+00	3.993632076389587837e+00	4.046802424712422130e+00	4.928307093537190653e+00	2.859858349442782721e+00	2.042509474908484890e+00	2.322599220929888464e+00	3.177309272797375961e+00	9.164737679440447593e+00	1.017685814129400868e+01	8.020663064785082952e+00	7.357345696646923727e+00	5.956847496877747616e+00	6.748400384167607235e+00	9.989587002815515149e+00	9.872679371028320716e+00	9.110928851699194198e+00	1.365342518413657835e+01	1.076064160095351063e+01
1.040000000000000000e+02	-6.265701908842097367e+01	-5.961533275058332748e+01	-5.341537571532141015e+01	-6.000000000000000000e+01	-6.000000000000000000e+01	-5.583748914394450225e+01	-6.000000000000000000e+01	-6.000000000000000000e+01	-7.051936001533316301e+01	-7.335611394850702993e+01	-7.382651931052015470e+01	7.163606624978633874e+00	6.953933932551641384e+00	6.054978284836515456e+00	4.084370682882816794e+00	5.162432529107798374e+00	6.627156621225797295e+00	1.246424259557566927e+01	1.080809319417987169e+01	9.181492948601738036e+00	5.690566823397067431e+00	4.608798637427410583e+00	3.309863507199992227e+01	9.516892967942611747e+00	7.500526278319206597e+00	7.224574387563535538e+00	6.231963933829570479e+00	5.224002967088408056e+00	2.058069678166256722e+01	6.997386223642273251e+01	8.497743900617234658e+01	6.697306741578540823e+01	5.278332474521284468e+01
1.050000000000000000e+02	-6.651421862960485498e+01	-7.260765713694723900e+01	-7.082007865763227983e+01	-7.002354535382828260e+01	-6.823473371925224740e+01	-6.765683571270103869e+01	-6.735692229574766543e+01	-6.624337091603297267e+01	-6.248384558024734048e+01	-6.038379747033329181e+01	-5.933139945332613507e+01	4.607896408979069491e+00	6.129761640480841045e+00	5.442815255844249300e+00	5.216350781642494994e+00	5.073095246256006163e+00	3.220095575551295664e+00	3.696493117003182949e+00	4.023700059243349614e+00	5.300449117445563019e+00	3.943484318794052701e+00	4.032718977529657245e+00	1.817824417005424564e+01	4.159999651593853542e+01	3.278610656830789338e+01	2.583963639266721657e+01	2.036493133191989457e+01	1.605016501979513421e+01	1.264957848195058787e+01	9.969482280941045715e+00	7.857224419913735325e+00	7.335896995845767599e+00	7.329423693262653750e+00
1.060000000000000000e+02	-5.935362888466242737e+01	-6.120992118297383655e+01	-6.023596120945871490e+01	-5.866937513144201688e+01	-6.029567133448396987e+01	-6.106124141656765403e+01	-5.702640367147596123e+01	-5.503771490022216284e+01	-6.000000000000000000e+01	-6.000000000000000000e+01	-6.000000000000000000e+01	6.168638141189364710e+00	2.763370927875293148e+00	8.325504993426845246e+00	5.078966546643484570e+00	6.342709206222028051e+00	4.901692397571236981e+00	8.558919505161332708e+00	8.656180802925483420e+00	6.297004311363259887e+00	6.070964095520948511e+00	4.691068625183734575e+00	1.475951937044796480e+01	1.015028657797966538e+01	1.105015034152591902e+01	1.475334354496100175e+01	1.701947256800428576e+01	1.352123058062454319e+01	1.185701291528097734e+01	1.258457140639820082e+01	2.201987763652430985e+01	1.923889685322838616e+01	1.540035127995233033e+01
1.070000000000000000e+02	-5.820784513759517864e+01	-5.717384590494076946e+01	-5.602049860454969377e+01	-5.574565907518908148e+01	-5.712118785884022998e+01	-5.826569847932685775e+01	-5.902618939237535756e+01	-5.972340863930645583e+01	-5.949214707941905544e+01	-5.914310708492774182e+01	-6.036670925707650071e+01	3.897832969897223165e+00	7.492911358853985959e+00	6.746670264551086760e+00	4.005331254682094055e+00	3.366358012940466882e+00	3.179171469512904746e+00	2.326814190067322041e+00	2.869156712597852987e+00	3.342167831599219596e+00	3.643705237973058786e+00	2.006043366194240285e+00	7.450115052903674595e+00	1.213744232069283768e+01	1.019243156511036830e+01	8.316706725082191554e+00	6.554626341881454543e+00	5.446894484044966234e+00	5.665479792391298730e+00	6.550086775488626500e+00	6.485448205587744042e+00	6.418309028718469200e+00	6.733725290038794498e+00
1.080000000000000000e+02	-6.165235987309370103e+01	-6.221562794000213614e+01	-6.320303912484664721e+01	-6.444400109696746881e+01	-6.514653764636165079e+01	-6.490883232052864571e+01	-6.510355684444239444e+01	-5.897375970859147998e+01	-5.252824404919662982e+01	-6.000000000000000000e+01	-6.000000000000000000e+01	4.235738518926777552e+00	1.813643416912573469e+00	2.324134664870036282e+00	2.395999966379874113e+00	3.323998298931742035e+00	2.549035475701070474e+00	5.386963955213404986e+00	6.923736240105746731e+00	6.762124747413277959e+00	5.009115007822090959e+00	5.868633415917956953e+00	1.105457478229868329e+01	9.426116388157950610e+00	8.491331976658418768e+00	1.057983130810244532e+01	9.064061513716543672e+00	8.119095908302440989e+00	6.802971872443115409e+00	6.365319426574719053e+00	1.484536836236978807e+01	1.949576492017965634e+01	1.735588614648176886e+01
1.090000000000000000e+02	-6.194406393276958767e+01	-6.048975990711299033e+01	-6.239181903952315622e+01	-6.327089172338326506e+01	-6.307049719799780974e+01	-6.372558907534978090e+01	-6.414738428800215786e+01	-6.279233044702001365e+01	-6.080361820424454322e+01	-5.987302329875707585e+01	-5.887572614630499857e+01	3.596632745608375537e+00	5.232653480679092084e+00	4.886327783740865627e+00	4.407303309781173795e+00	3.650649282411873919e+00	2.514008730077176956e+00	2.454855207902837400e+00	3.862092380973463079e+00	3.027469462118437704e+00	2.850028145512797373e+00	3.080939672886036540e+00	8.564767628504011299e+00	1.488611774939425558e+01	1.674312118327128474e+01	1.319571637920161677e+01	1.039990864632258472e+01	8.196455330180352661e+00	6.459852895284562635e+00	5.091188537935719793e+00	4.012506344800632618e+00	3.162367106835401565e+00	3.500442111813690804e+00
1.100000000000000000e+02	-6.331151192778617087e+01	-5.960387702140162958e+01	-6.351889510488722124e+01	-6.542292252052723711e+01	-6.231372573346256871e+01	-6.117489787512461419e+01	-6.258408540696680689e+01	-6.397523014139757436e+01	-6.465692448603456910e+01	-6.463775901383490918e+01	-6.522680197422445758e+01	3.519498237491514914e+00	3.274846515605820851e+00	3.451567033226029313e+00	3.945923059634544483e+00	5.858728907897384985e+00	4.076352208576950353e+00	3.576761141196775462e+00	2.594392261900562602e+00	2.933004363225447442e+00	3.549088148116397168e+00	1.934318735535232481e+00	1.120263499244285654e+01	1.026624647124404888e+01	1.584147384800667702e+01	1.337597222478743575e+01	1.192247554599690851e+01	1.033849779816779169e+01	1.116324092710952876e+01	1.076948680543924297e+01	9.547170375081611482e+00	1.051478968104578371e+01	8.286996247549522465e+00
1.110000000000000000e+02	-6.445700852179271578e+01	-6.561062771575625163e+01	-6.524849223345769644e+01	-6.480463655013889479e+01	-6.476546981508683132e+01	-6.334362277292132148e+01	-6.352352527114546632e+01	-6.453665012338208840e+01	-6.453171098101501002e+01	-6.364593726384124750e+01	-6.455941249118235703e+01	2.651233256442871333e+00	2.655403661548536576e+00	2.063575886131059800e+00	1.743820137961856309e+00	2.182150385585909014e+00	2.377391446787078255e+00	2.658123733348332962e+00	2.601806684100806510e+00	2.733968324037442166e+00	4.319563999393374765e+00	3.176528305534314978e+00	7.561121397793961307e+00	6.531210693704490922e+00	5.147427590325451163e+00	4.056829895747123160e+00	3.197299721896048386e+00	4.378245924422754065e+00	9.167468810362382925e+00	7.610024493473680707e+00	8.561826755871070560e+00	9.571591846290802508e+00	1.738928824584581534e+01
1.120000000000000000e+02	-6.948555769531226645e+01	-6.755327085891693173e+01	-6.860424910701355827e+01	-7.109321648193481735e+01	-7.009783001228588262e+01	-7.078003842640364951e+01	-7.176127217336340891e+01	-7.025345319229585073e+01	-6.927766491571553331e+01	-6.791895261302273923e+01	-6.751562917217034965e+01	2.758165125306354604e+00	3.924185313917660345e+00	3.227561520348962709e+00	2.747388159787499617e+00	3.602320240952002095e+00	2.305166975466649948e+00	1.790405034408528495e+00	2.515702804153187255e+00	2.725893557371520615e+00	2.357465601630961860e+00	2.385562045026572875e+00	1.571095582471569152e+01	2.082447041801141197e+01	2.202659850308095812e+01	2.490478138370854211e+01	2.131301594640179786e+01	1.870967100165149333e+01	1.474560862240197778e+01	1.162142154321488796e+01	9.531503019605095162e+00	7.512040863675968794e+00	5.920446945404799877e+00
1.130000000000000000e+02	-6.658040229155230350e+01	-6.676764662294326058e+01	-6.502745009075381688e+01	-6.516368845038681457e+01	-6.536178814391105618e+01	-6.669372196383982043e+01	-6.674963092006804288e+01	-6.753989765467801476e+01	-6.782727972979704134e+01	-6.845788251149856762e+01	-6.621503682764657128e+01	2.483999728205848356e+00	3.393194990168245884e+00	2.746564898449089576e+00	2.567866085144884014e+00	2.008351453968478140e+00	1.355503917964304250e+00	2.434642348415792412e+00	1.698665269111171439e+00	2.027571842989152717e+00	2.245350638550196454e+00	4.362285837297170232e+00	8.572806742416602788e+00	7.800695470393693043e+00	6.147943615834612352e+00	9.113454707672254074e+00	7.182565439309962940e+00	8.023188124039474900e+00	8.978602365717971878e+00	1.067150657991991203e+01	1.044809167910221426e+01	8.985457745961410225e+00	8.376561696214523067e+00
1.140000000000000000e+02	-6.667688857429700988e+01	-6.235785761576372721e+01	-6.140244496333716029e+01	-6.568093656364806066e+01	-6.974701132438907791e+01	-7.031979991942918673e+01	-6.997340194773575206e+01	-6.766205960653608997e+01	-6.700743306694754153e+01	-6.718143047809495272e+01	-6.543651025708859947e+01	4.040446541777816591e+00	5.562625021510731571e+00	6.199430847074218320e+00	4.504640933609824316e+00	3.678179957613985973e+00	3.882234887618684738e+00	3.111916195104033722e+00	4.006051475492681035e+00	3.033347752329483615e+00	3.289310710396087245e+00	3.136727637028430937e+00	1.784007510739660773e+01	1.077474108838584321e+01	2.570648561853438352e+01	3.107585819843247066e+01	2.836259878047638949e+01	2.235334769351123185e+01	1.761729088982343683e+01	1.388467367627222160e+01	1.119957840100577329e+01	8.826697156917427733e+00	8.599479570606916923e+00
1.150000000000000000e+02	-6.684821471281006211e+01	-6.512890445762704417e+01	-6.687201802953146057e+01	-6.715869922887939936e+01	-6.651202766582659365e+01	-6.681286180585291845e+01	-6.631048369513347041e+01	-6.623009980484805226e+01	-6.699849643197418914e+01	-6.807858288182572437e+01	-6.837997312660182558e+01	2.310541046051669767e+00	2.367501001507408276e+00	2.503914382145077333e+00	2.379874256810321498e+00	2.646250006553950485e+00	1.994288697745478789e+00	3.140490374934122642e+00	1.635298193461986349e+00	1.824811577618104419e+00	2.150752609438274732e+00	2.462229360301976477e+00	9.695833627274149435e+00	1.021005886073039370e+01	9.961918156831524485e+00	1.006861537454788724e+01	9.818474247664822130e+00	7.738210816877460374e+00	7.590300430126741382e+00	8.534379983837469652e+00	1.179051428542498492e+01	1.035627510204007606e+01	1.088958901466013884e+01
1.160000000000000000e+02	-6.579182086070395030e+01	-6.690318362043785783e+01	-6.301199460113485173e+01	-6.227702991776011032e+01	-6.456115230422622631e+01	-6.502196603773958827e+01	-6.506074743873743671e+01	-6.661538351014714010e+01	-6.851511403832668634e+01	-6.885832386216378609e+01	-6.709331327636589037e+01	2.876733226683937605e+00	3.450163199802729341e+00	5.871889339819344578e+00	3.391836903935391945e+00	3.360440090109850786e+00	2.919824459509675840e+00	2.988985951164232269e+00	1.742794074170851637e+00	1.051862344484882250e+00	2.028869579253343325e+00	1.960666324589072529e+00	9.479996644286080354e+00	1.014764476214468658e+01	9.581604827916351041e+00	1.181840597508092472e+01	1.233951123353765134e+01	1.030172011224296114e+01	8.925520083000508365e+00	1.057342006367760412e+01	8.333204471926860535e+00	6.567628671965264786e+00	6.211306241367988257e+00
1.170000000000000000e+02	-6.695334827039388870e+01	-6.717098166488300137e+01	-6.711271963583911315e+01	-6.588877865915279131e+01	-6.632590819716465091e+01	-6.548461534147773477e+01	-6.596734803484294218e+01	-6.724006364892755983e+01	-6.840090241035659346e+01	-6.810897359883725244e+01	-6.783319151245733281e+01	2.638556060452132535e+00	1.465106711613026969e+00	2.951164092146740359e+00	2.000459252737682991e+00	2.604877926485624773e+00	3.213213651516165559e+00	2.833268796971265768e+00	2.620082064588339588e+00	2.096217651395661630e+00	2.900561828154018418e+00	3.700608628912798181e+00	9.513489948813285579e+00	6.467697451940034092e+00	5.380000264428941747e+00	7.443549365746556568e+00	7.968424535352696125e+00	1.071269409609252676e+01	1.331412656250920890e+01	1.311135786056176400e+01	1.106872580360538549e+01	8.723568609744122071e+00	1.094475493815163425e+01
1.180000000000000000e+02	-6.879172846457638002e+01	-6.733866021725930295e+01	-6.744447248883342638e+01	-6.765153470732319363e+01	-6.761771460981096027e+01	-6.930744247867714591e+01	-6.934665544975577234e+01	-7.004970558467303476e+01	-7.121055296885934638e+01	-7.070946090466021872e+01	-6.724108523591158360e+01	2.687670414170410638e+00	2.557556372080947327e+00	3.294466127322055904e+00	3.413412557516835033e+00	2.566337749022803205e+00	2.278650928153290067e+00	2.397081245975209995e+00	1.576413098569380278e+00	1.503869729653688925e+00	3.483664833511470160e+00	3.805251499898429479e+00	1.295445528171745408e+01	1.497596648153298027e+01	1.655366595874714264e+01	1.449684243752562018e+01	1.558214908938269083e+01	1.457287740008366406e+01	1.302106822237493944e+01	1.099749617986643635e+01	9.716261592956280779e+00	8.520821102887779830e+00	1.110740435181701358e+01
1.190000000000000000e+02	-7.371680149097898038e+01	-6.882206761341024048e+01	-7.282391464026117944e+01	-7.413818642359393607e+01	-7.400752267119779049e+01	-7.457216339986688070e+01	-7.466473524945403994e+01	-7.511118402725949750e+01	-7.512792893669291061e+01	-7.484051905164507446e+01	-7.305979289640835361e+01	2.134449572252449023e+00	3.873375131078163225e+00	4.158810340326414057e+00	2.880606558906944947e+00	2.397416224084641723e+00	1.548550003771393735e+00	1.234401453238694213e+00	1.160844406504656812e+00	7.395709384704013400e-01	1.742750679119181356e+00	1.608169987023997383e+00	2.153604187788136670e+01	3.348405034552249049e+01	4.308121259870220143e+01	3.447092895306089133e+01	2.716749146190724673e+01	2.141145059762786218e+01	1.687495576606592351e+01	1.329961885619417750e+01	1.048179705903145731e+01	8.260993850628315371e+00	6.827919290073080738e+00
1.200000000000000000e+02	-7.070970803050116160e+01	-7.186682974409615099e+01	-7.175126739531511078e+01	-7.172558032014859464e+01	-7.143360072264630389e+01	-7.073492643502400767e+01	-7.099805054514831681e+01	-7.146061828578201869e+01	-7.059523091227148939e+01	-6.910791774317324609e+01	-6.742305820140627759e+01	1.991561500678743712e+00	1.299060002446208673e+00	1.652996027205913210e+00	1.504887722654124182e+00	2.450358029211164190e+00	2.313226837819680526e+00	1.187650257744742088e+00	1.402307474384158592e+00	2.712429914694872046e+00	2.295520420037367337e+00	3.097178320589207612e+00	9.483684760125282054e+00	6.015702114342421858e+00	8.061064869373360864e+00	9.480641834186954497e+00	1.162913886232743366e+01	1.022421760851306871e+01	1.150329391145272950e+01	1.083875243933527521e+01	8.799716220482292073e+00	7.876980498580229195e+00	1.040733924265906296e+01
1.210000000000000000e+02	-7.154854330384505090e+01	-6.735679240974580750e+01	-6.843320934361256036e+01	-7.008247794828065480e+01	-7.090296918532106929e+01	-7.142711578009141249e+01	-7.250880587673249522e+01	-7.254042818903452883e+01	-7.334370290962408490e+01	-7.438683855281743718e+01	-7.450309284319058634e+01	1.763472661750239423e+00	2.970430066701065908e+00	2.591605225581125271e+00	2.198551212398409227e+00	2.619589875831517034e+00	1.701494591510506416e+00	1.251730732198151230e+00	1.503258662280647417e+00	7.717987309006819618e-01	1.058935342189754492e+00	9.673321779105334972e-01	1.358137604522470632e+01	1.516425753356431194e+01	1.872783000901846862e+01	1.567786267071643103e+01	1.352429304566381418e+01	1.551638890891292277e+01	1.390680858964033106e+01	1.247697147556512220e+01	1.157446991225349464e+01	1.008636558094868185e+01	9.158512725963500856e+00
1.220000000000000000e+02	-7.166320405991666576e+01	-7.418169170320192052e+01	-7.308291925503409914e+01	-7.313646211535183284e+01	-7.356976594609818676e+01	-7.253447877117859832e+01	-7.088776922461710228e+01	-6.989447264169426433e+01	-6.823268927103494264e+01	-6.921170968701883908e+01	-7.190008198393680061e+01	1.597785573615150501e+00	1.387578038310507411e+00	1.679672459659974360e+00	1.155073481760434007e+00	1.157565857697960832e+00	2.420661451085214022e+00	1.582928167270747588e+00	2.376901396468335648e+00	1.788285679068282175e+00	1.222297445593616638e+00	1.206891759236430328e+00	1.009763126849636450e+01	1.008404873452145978e+01	9.204834982606342919e+00	1.206520659171837373e+01	1.081156155460714530e+01	9.152331345549256980e+00	7.348297479285073486e+00	6.461650989837737669e+00	5.815068888521171431e+00	1.035431230692648974e+01	1.967899981139059307e+01
1.230000000000000000e+02	-7.083403881254849921e+01	-7.396883974198686929e+01	-7.389246316597480302e+01	-7.025030998148194783e+01	-6.612940973131235012e+01	-6.631097541000903561e+01	-6.810473997302204907e+01	-6.971225776506770444e+01	-7.168058037561766582e+01	-7.340291841931974659e+01	-7.488789356169272082e+01	2.402613898984788054e+00	1.392909786739771061e+00	2.294451059604633247e+00	4.639072186690395228e+00	4.499953330055119771e+00	3.610743450864154713e+00	3.185197375890337579e+00	2.157876998884452391e+00	1.158112228913222630e+00	7.187856928769951192e-01	3.690368793287971405e-01	1.540730624979079622e+01	1.571253587639471760e+01	1.429767057662164653e+01	1.209491338508819069e+01	1.571960662411429865e+01	2.011241559151535796e+01	2.014191191583194751e+01	1.587439725645288569e+01	1.586531194227506703e+01	1.250389066448352615e+01	1.175040866513032611e+01
1.240000000000000000e+02	-7.326351099229489705e+01	-7.476430536500259905e+01	-7.359035102838186049e+01	-7.213615238881939717e+01	-7.258383939078252922e+01	-7.276090708496192860e+01	-7.241131670816075427e+01	-7.261730893976701395e+01	-7.351964129260414893e+01	-7.388406974423986640e+01	-7.436721798022895769e+01	1.737331732727096512e+00	2.628522534443343162e+00	3.057528817800642784e+00	2.745217510983925635e+00	1.560398328778031640e+00	2.160078733231256098e+00	1.719649539802365457e+00	1.281605454297608748e+00	7.913429482627598599e-01	8.853638610348991689e-01	5.436095986361296761e-01	1.327826186886536775e+01	1.440511936743399524e+01	1.416364683968199500e+01	1.970933052722160284e+01	1.680815298059762597e+01	1.446918363668979879e+01	1.263667938891198261e+01	1.334656327051829372e+01	1.051879524892855322e+01	9.199446877590219174e+00	7.525700551079616218e+00
1.250000000000000000e+02	-7.262824829415131944e+01	-7.510719591523258032e+01	-7.457296068468677674e+01	-7.359111356093868039e+01	-7.412801766642851931e+01	-7.485504247792218280e+01	-7.253346200844806901e+01	-7.117801077041848146e+01	-6.961938981568033569e+01	-6.976953637002672792e+01	-7.092775367173088341e+01	2.197704344408542898e+00	4.418563845532004208e-01	1.914368443564643085e+00	1.830972089622199039e+00	1.120862861397634136e+00	1.282281682417081292e+00	2.833094558843119781e+00	3.214577537580121991e+00	3.472280433540443134e+00	3.664467169603993657e+00	2.202282282962990667e+00	1.618715334096394187e+01	9.952891515792789079e+00	1.113539082934665458e+01	1.427651851724421306e+01	1.914512865151733578e+01	1.675987626624830540e+01	1.649816507782431430e+01	1.462696209351723375e+01	1.640494336200022829e+01	2.097212227468824253e+01	2.209953482146010373e+01
1.260000000000000142e+02	-7.374917758780966892e+01	-7.365197324475634844e+01	-7.415566090223585149e+01	-7.432742652683512574e+01	-7.277832983123670374e+01	-7.288357448987682119e+01	-7.313398465771106771e+01	-7.352856435451185746e+01	-7.387209320324153339e+01	-7.474842942119306599e+01	-7.441173924649822879e+01	1.339587088959738104e+00	1.457198113739929468e+00	2.405418648273381255e+00	1.705593024676701042e+00	2.185778512677429397e+00	1.195935493730215349e+00	1.102309535503902094e+00	1.233294524768660416e+00	7.343649304693975477e-01	4.275292236309927163e-01	9.484488821267725855e-01	1.355517409992264710e+01	2.395833119341623529e+01	2.338925756359815011e+01	1.843372007829161063e+01	1.452812407580058895e+01	1.238790312788569281e+01	1.042058601106664639e+01	8.498999581312293827e+00	9.934458029544071422e+00	7.829620839746725736e+00	6.170740498564436294e+00
1.270000000000000000e+02	-7.250256033945545653e+01	-7.440350717341168263e+01	-7.393886300664344446e+01	-7.387293912321558764e+01	-7.399636792920971118e+01	-7.087372785326834901e+01	-6.867594641339162820e+01	-7.018696973249174675e+01	-7.170220909661499320e+01	-7.308979905503419161e+01	-7.428527401127313112e+01	1.628432303345732635e+00	4.869498922022194587e-01	1.602039999605483267e+00	1.455956739457588967e+00	1.967145591692876172e+00	3.690892076600721605e+00	2.835643904034581109e+00	1.556962957809968184e+00	1.290061227148121548e+00	8.582789983382415056e-01	5.403916465675235870e-01	1.244001512207384330e+01	6.038918717335921116e+00	1.282589231552666931e+01	1.711934978305301414e+01	1.485261814133254177e+01	1.256580122583542192e+01	1.074894469929862417e+01	1.605509608603126637e+01	1.335315628729491877e+01	1.063793094332325850e+01	1.020244302170679873e+01
1.280000000000000000e+02	-7.422861909965175187e+01	-7.531288628784840000e+01	-7.574529955452614161e+01	-7.499587084779369661e+01	-7.517744672366492864e+01	-7.516283374162132702e+01	-7.583204616696085054e+01	-7.300315468367679728e+01	-7.230798071644991865e+01	-7.228425286491261659e+01	-7.246441940906301227e+01	9.952606387691561585e-01	3.430915895836346152e-01	1.125011952745537558e+00	9.545746845068697750e-01	7.507220672073146028e-01	7.882018713251357500e-01	8.638100489886844091e-01	1.973217470664974105e+00	1.108635962191498292e+00	1.086488883040856779e+00	9.588518574370556991e-01	8.727977319789951949e+00	8.040827215890928414e+00	7.700528352008946698e+00	9.002502250066989120e+00	1.132904000033039082e+01	1.254098985911029018e+01	1.056862949175095068e+01	8.608721474581408017e+00	6.983118304039471980e+00	6.044434518377740595e+00	6.460981731742393208e+00
1.290000000000000000e+02	-7.351820444536180332e+01	-7.270535745075686407e+01	-7.347174384957610016e+01	-7.394822373159371409e+01	-7.378605931361038017e+01	-7.341266725069064591e+01	-7.461195608050805106e+01	-7.520579896751844728e+01	-7.441102600399339906e+01	-7.185086885462509088e+01	-7.177834295074524107e+01	1.502229707178904361e+00	9.382108710747997238e-01	1.000548293874731431e+00	8.491080507262827037e-01	1.852020715638823534e+00	1.274888850370637483e+00	1.711084671103991095e+00	1.246607960928279191e+00	2.438996621247714103e+00	2.451955241693814624e+00	1.258875795129967834e+00	1.365789975332149275e+01	9.786247407124307074e+00	1.087611802118132154e+01	9.119896686767166472e+00	1.061815467529526558e+01	1.659809077440358394e+01	2.193113460954325333e+01	1.841389536860975440e+01	1.451249967438831590e+01	1.213206235620515017e+01	1.259089795969681802e+01
1.300000000000000000e+02	-7.344745250743372367e+01	-7.315325030205521273e+01	-7.394775564887159192e+01	-7.359173021429612049e+01	-7.214809278524225533e+01	-7.252349001093236325e+01	-7.292152476358570823e+01	-7.241147051345643604e+01	-7.277239405997852373e+01	-7.493714418135151334e+01	-7.606767259456742636e+01	1.297409400068172625e+00	6.463283834126384297e-01	6.663585218703900193e-01	2.657369422259453273e+00	1.793203785088856694e+00	1.107431292910977527e+00	1.742098590961957738e+00	1.627382346628386101e+00	1.086646947325373702e+00	9.049131346332539572e-01	7.423615755904379165e-01	1.301133828705306428e+01	1.040116979683855014e+01	8.544832688062840020e+00	1.255107730505796226e+01	1.025603680612171331e+01	1.152464579633157626e+01	1.033872246913530013e+01	9.793986306531458297e+00	1.524520598010184003e+01	2.121803568518482663e+01	2.023967003716455793e+01
1.310000000000000000e+02	-7.541191136636750514e+01	-7.604332535426541995e+01	-7.550043654068849719e+01	-7.465986792227292312e+01	-7.319741516027218609e+01	-7.440034175796466798e+01	-7.549640064427568120e+01	-7.625264482574202418e+01	-7.567583876660759756e+01	-7.614176835949703559e+01	-7.675107433208906116e+01	1.377724239540587314e+00	1.523776934775830982e+00	1.137965477255488356e+00	2.515714739710596781e+00	1.596621442849148087e+00	1.356923825262912997e+00	1.245319971560766126e+00	1.972180127987084086e+00	1.117479820284406289e+00	5.737332694255981025e-01	7.375267862940388941e-01	1.740593366489481042e+01	1.805204519602250102e+01	1.422731555626836908e+01	1.247596122921618189e+01	1.712780347614731369e+01	2.478095984923519168e+01	2.560709379882655767e+01	2.018165808908682379e+01	1.726931865375059161e+01	1.361042714333536274e+01	1.072675365705920925e+01
1.320000000000000000e+02	-7.515567601190636537e+01	-7.648513393599137089e+01	-7.633838843643938787e+01	-7.605916061688633079e+01	-7.624468292066755737e+01	-7.597373885651450109e+01	-7.607016384369096329e+01	-7.647675780263547551e+01	-7.576916806752466016e+01	-7.275257258619058121e+01	-6.938699305252285399e+01	1.124830401381428313e+00	5.814232124071778696e-01	6.256273697462064742e-01	7.075135424839256171e-01	5.642508245140425149e-01	6.335668983309212798e-01	3.252840913822696023e-01	2.967708036395998450e-01	1.748941203852601323e+00	2.701035165566620044e+00	3.063890901890916840e+00	7.463474228095930307e+00	8.884259849267275300e+00	8.917771133477348400e+00	1.002797047718531509e+01	8.959700314415375288e+00	7.061387354097206526e+00	6.139543720032258456e+00	4.838744027499489953e+00	5.181419593945976843e+00	5.472092777188804824e+00	9.151853033850242625e+00
1.330000000000000000e+02	-7.124377417657069600e+01	-7.100470696543206373e+01	-7.228165608112648499e+01	-7.359310955378060726e+01	-7.213599949158913205e+01	-7.263601594966141306e+01	-7.159462454656105024e+01	-7.020613658898976439e+01	-6.881058887457501783e+01	-6.934863964074820331e+01	-7.082626407324322315e+01	2.607213403061805046e+00	2.745256792563160797e+00	4.231569370700639432e+00	2.172560153466941202e+00	3.661199669526300049e+00	2.240079361943441150e+00	3.109288332340336858e+00	2.856131881884100832e+00	2.578444476694819798e+00	1.546381120246341112e+00	9.312228712519673435e-01	2.122339139806165420e+01	3.023031297350565438e+01	3.539848058002444020e+01	3.322618966451063471e+01	2.618647803926240414e+01	2.189549594015653255e+01	1.882342772630335759e+01	1.510566413102939620e+01	1.221693653838995175e+01	1.061733487658172770e+01	8.533593510852441000e+00
1.340000000000000000e+02	-6.959311246890045766e+01	-7.174652166999256053e+01	-7.255387543684817331e+01	-7.192365069849840609e+01	-7.071334540932720358e+01	-6.969196557687136817e+01	-7.071183225321877330e+01	-7.028046096194586312e+01	-6.886863875475717123e+01	-6.534724024462278180e+01	-6.409359368292237491e+01	2.138287462745085410e+00	7.556901313970436629e-01	6.746014387467155204e-01	1.524371562626166021e+00	1.433721785528765835e+00	1.825077499937610703e+00	1.167019748358872899e+00	2.756915392537464538e+00	2.633415990989942834e+00	5.267499855456374114e+00	3.344561221871898304e+00	8.147125398650720385e+00	6.725560809839578269e+00	5.497434631285536000e+00	6.009137209384392442e+00	4.735967053620216305e+00	6.723288988457762905e+00	1.104765853762791927e+01	1.041335799682878971e+01	8.734264248760753802e+00	6.883714962464891229e+00	1.470086954823736924e+01
1.350000000000000000e+02	-7.007832949025450375e+01	-6.777001109346328178e+01	-7.043874015646603937e+01	-7.145225995737511937e+01	-7.116138676423454967e+01	-7.199046382686431400e+01	-7.300951217087207112e+01	-7.238609924440275734e+01	-6.841658440440428990e+01	-6.658066419982039008e+01	-6.757757308464225332e+01	1.982555899514591102e+00	1.788366733962578170e+00	1.279701201112099618e+00	2.208899861430847711e+00	1.233602265222542904e+00	6.333525205106825817e-01	6.455941165001217730e-01	4.559886517892563162e+00	2.724816322363363685e+00	2.795460065172711506e+00	1.955879390978397803e+00	1.012138498464594782e+01	1.644110167290199698e+01	1.295768645896187365e+01	1.021231068995194846e+01	8.250028660231455646e+00	6.722458897021555302e+00	8.765956241527675274e+00	9.006054110950827862e+00	9.137624458222299850e+00	1.059492720118216091e+01	9.125701455507702065e+00
1.360000000000000000e+02	-6.815796579691973989e+01	-6.762349741759287269e+01	-6.713410355934372831e+01	-6.806112322056041819e+01	-6.782881894278781942e+01	-6.799309821602155068e+01	-6.907447537565705886e+01	-6.957510623419670992e+01	-6.935939618604643897e+01	-6.772213910939989034e+01	-6.720789970759082621e+01	3.046824663080093476e+00	3.167737351701203963e+00	1.836076953132711242e+00	2.060967514307938675e+00	2.234809339967051667e+00	1.416833046561241538e+00	1.093258906040621925e+00	2.303092506174821530e+00	3.604932495212641808e+00	5.498027592247201056e+00	7.252510925455501578e+00	1.287026418452955134e+01	8.492172642772272795e+00	7.648817324713207633e+00	7.806081621012793903e+00	7.118912087427608171e+00	6.907524177296069823e+00	7.639105647977467939e+00	8.801335173660550737e+00	1.723894977450592236e+01	2.222851177374330689e+01	3.482123162218631052e+01
1.370000000000000000e+02	-6.875577237879318204e+01	-6.779999412627880417e+01	-6.974434868794735110e+01	-7.177506541710819477e+01	-7.288047832428287620e+01	-7.258242270441795085e+01	-7.139741457358366006e+01	-6.917506765194443119e+01	-6.578387170071324874e+01	-6.402254401285199492e+01	-6.239651658880331553e+01	2.886330492722885666e+00	5.747497903181003842e+00	3.172482911899429325e+00	1.762558395972412040e+00	1.298364333512940449e+00	2.090555929081749920e+00	2.037963988370661284e+00	3.607604799637960546e+00	3.311182993486998516e+00	2.937802769924997559e+00	2.897290902160706505e+00	1.413311157058393519e+01	3.199544182510301837e+01	2.521649166423904731e+01	1.987381375536263661e+01	1.566310168923968504e+01	1.234452317745323668e+01	9.729059767476831766e+00	7.992334955446207090e+00	6.779428948345853634e+00	5.660981225279676288e+00	6.075938697893150220e+00
1.380000000000000000e+02	-6.012463161822945779e+01	-6.091393520474771606e+01	-5.908769803371087193e+01	-5.949660116941018373e+01	-5.934701298652903034e+01	-5.816987999613341032e+01	-5.932272578636928984e+01	-6.052424708246954310e+01	-6.007201179030651872e+01	-6.129355969878405119e+01	-6.301864443383396264e+01	2.757523133489274691e+00	4.759504069200800380e+00	3.214364016940405744e+00	2.226824503640910891e+00	2.702681382584466441e+00	3.147534671478259050e+00	1.847095711938046669e+00	2.181179607845199708e+00	2.360474772646414365e+00	1.564150050875984466e+00	3.571422547742257425e+00	4.865358272020125163e+00	4.989809702261585045e+00	5.125003695083007571e+00	4.385813136368085452e+00	4.112334796678432269e+00	4.556090777654145718e+00	4.830899084706482327e+00	4.038450132880216259e+00	5.017477623883068283e+00	3.954412736969476594e+00	7.643291033716757887e+00
1.390000000000000000e+02	-6.580571687761727162e+01	-6.395646977054418869e+01	-6.547444197569490143e+01	-6.650469161827655284e+01	-6.625724457864451722e+01	-6.517394279449258931e+01	-6.398821403251066897e+01	-6.465755566181969982e+01	-6.598526584194139843e+01	-6.728534898446771706e+01	-6.877399351778048242e+01	1.842955510036882405e+00	2.510219077180074088e+00	1.656609104869494198e+00	1.335793957770491591e+00	2.692477399617337230e+00	1.862772300035088868e+00	1.940896301413743474e+00	1.719211958682702823e+00	1.624610794571261119e+00	1.549257399776419408e+00	1.537706806452208586e+00	6.441654193132970718e+00	9.442337073308165074e+00	7.441766717945423437e+00	6.305815760142176707e+00	4.969787616031473121e+00	3.916826924214307670e+00	4.411837231999546027e+00	5.043623190264347578e+00	6.119839799957613735e+00	8.308287187125721118e+00	8.456420430340928718e+00
1.400000000000000000e+02	-6.780274369789725597e+01	-6.838531178832367630e+01	-6.686977916606042527e+01	-6.540701825923878232e+01	-6.749372697056979575e+01	-6.858762692302654784e+01	-6.774871121441323396e+01	-6.822360850830055767e+01	-6.809563530955897193e+01	-6.933728544169078134e+01	-6.787873339778973047e+01	2.641452120022803385e+00	2.893465883169873187e+00	5.679984424679396682e+00	3.560694597031765607e+00	3.095235181145737258e+00	2.148302396069298403e+00	2.311078806165569599e+00	1.983910561941056860e+00	1.462303941625642700e+00	8.983027482495296034e-01	2.381242660150159285e+00	1.053095343271013107e+01	8.945750327370493693e+00	1.229878482456712874e+01	1.522882867010618213e+01	1.649280778506947698e+01	1.299843747448429276e+01	1.024442769114379104e+01	8.073916493815922024e+00	7.759870763186490272e+00	6.115768536190057780e+00	7.150941761167469934e+00
1.410000000000000000e+02	-6.797745786139292079e+01	-6.787555731391239533e+01	-6.727031148186442522e+01	-6.630617713389270307e+01	-6.639730190076006977e+01	-6.728223324621984602e+01	-6.835633182446835576e+01	-7.003808516455958966e+01	-6.758530670207041169e+01	-6.866123414376883716e+01	-7.000203970241243212e+01	2.171040101992285809e+00	2.082435829825055151e+00	1.723925610752808479e+00	1.925653412248622853e+00	1.450630452068918830e+00	1.108749829571706202e+00	1.220019413170664535e+00	1.674579822328040368e+00	4.421233707749958164e+00	3.234806816069236479e+00	2.868366126137847250e+00	1.060360124758690503e+01	6.267210558287650279e+00	5.736583775641007854e+00	4.521160162450566844e+00	5.756150832420908081e+00	6.029286721973570629e+00	8.134607573741709174e+00	1.314695360984459072e+01	1.913168917503909228e+01	1.996601920162145660e+01	1.734635086484849609e+01
1.420000000000000000e+02	-6.419456138897514563e+01	-6.832671228145029829e+01	-6.345113681726915189e+01	-6.209930881593036389e+01	-6.345211802206038243e+01	-6.450186023386166312e+01	-6.410586284270641499e+01	-6.476431153668116281e+01	-6.422694249743963724e+01	-6.390758519683031125e+01	-6.310977564552216990e+01	3.080711634093280082e+00	4.932617259796585607e+00	6.577030036796492674e+00	3.837619190378498413e+00	2.199410826274337705e+00	3.273374078003342902e+00	2.104262072585903365e+00	1.605293449865947020e+00	2.284851893181147009e+00	2.241053457134371207e+00	1.751604076916172703e+00	7.498849290052921113e+00	1.430802701189587722e+01	1.284543151852125575e+01	1.054917827891156534e+01	9.087935868357559954e+00	7.716955161087946991e+00	6.081945564514927405e+00	4.793349329829185379e+00	3.777771036266484028e+00	2.977365724972631078e+00	2.850533406171775308e+00
1.430000000000000000e+02	-6.457446055040767874e+01	-6.110607216730030444e+01	-6.130421875261561837e+01	-6.394957829207849187e+01	-6.558245074473131808e+01	-6.668109331056274414e+01	-6.542393718627171495e+01	-6.566129784650955514e+01	-6.622222486954343879e+01	-6.632860802590161597e+01	-6.348512430856189326e+01	2.509254256464421573e+00	3.673376263308597345e+00	2.070995262198630282e+00	1.995863928835377665e+00	1.977305204184644838e+00	3.658264403150940591e+00	2.775600965313985924e+00	1.751935141793509398e+00	1.374085344196421365e+00	2.451719777151919910e+00	3.363396274510185968e+00	6.793036854887489540e+00	5.900989119381054415e+00	7.825698218298834163e+00	1.022156813081323889e+01	8.055900242761333985e+00	9.887328537488583535e+00	7.792476784976258841e+00	6.141466242793395480e+00	4.840259220802509255e+00	3.814742017357018344e+00	3.449940034202672479e+00
1.440000000000000000e+02	-6.241385332863438862e+01	-6.177840442586293790e+01	-6.196928150405643976e+01	-5.911977998339789053e+01	-5.597900056800909141e+01	-5.569188077524195535e+01	-6.000000000000000000e+01	-6.000000000000000000e+01	-6.654569227242132001e+01	-7.098266164032956738e+01	-7.207183211702481174e+01	4.596708546349658420e+00	2.554982618488336410e+00	1.767195067100703953e+00	5.711563792416500362e+00	4.145371877442335595e+00	7.949488846056168789e+00	7.136827796287708026e+00	5.956843080584625305e+00	4.556517556033971239e+00	3.537699596298885751e+00	2.650595232787343214e+00	2.073791396087312933e+01	4.683034940039337179e+00	4.359513894365992570e+00	3.435853343683601846e+00	6.182879218982528791e+00	7.994708053689415728e+00	3.238529918532162810e+01	5.087048422137979031e+01	4.045509804601761061e+01	3.188378045317812592e+01	2.512848825207324310e+01
1.450000000000000000e+02	-6.721434841235473812e+01	-7.010892883096799721e+01	-6.854701057703132960e+01	-6.761373851246544575e+01	-6.787401650959355948e+01	-6.570708205745785335e+01	-6.516576659965967622e+01	-6.689127503742774650e+01	-6.655911579041568871e+01	-6.616000168266182868e+01	-6.751654852586634092e+01	3.183942007068785607e+00	3.542931259810407241e+00	3.943369371603898887e+00	3.241015676255008859e+00	4.093882202853189156e+00	4.196234881393998251e+00	2.741898608733496889e+00	2.179678573809798792e+00	3.473877375136554146e+00	2.547646353974160505e+00	1.878885767117341565e+00	1.265545502836774183e+01	2.113840316989756829e+01	1.665975954458725283e+01	1.313001676866072387e+01	1.213781219378543241e+01	1.067526309317648625e+01	1.073206507810285260e+01	1.099167761214079597e+01	9.768843543752796066e+00	9.467253068264021465e+00	1.185345621130948324e+01
1.460000000000000000e+02	-6.494389855914667464e+01	-6.747198130539797489e+01	-6.774089714310029819e+01	-6.696838526127996261e+01	-6.199630710197089911e+01	-6.059133332581653519e+01	-6.383654115842320209e+01	-6.657713360584662610e+01	-6.797686386618499910e+01	-6.682349793283789552e+01	-5.945604489060841757e+01	4.516997060823944032e+00	2.402598354194094288e+00	1.841209079408308691e+00	4.619457546974810924e+00	5.112683386552805409e+00	3.718090180757587682e+00	2.611132348199180608e+00	5.040101809365888919e+00	3.834072783381879290e+00	7.274804242636727203e+00	8.715820876768153980e+00	1.441664191067899914e+01	9.342036324386519652e+00	7.980077422667535281e+00	7.529128736129504951e+00	7.169502420775097029e+00	1.335342462240702766e+01	1.824452761647872734e+01	2.683963620329720001e+01	2.229223942056957242e+01	1.756912977163439038e+01	1.384671656844439269e+01
1.470000000000000000e+02	-6.574201519021389117e+01	-6.063046032113052775e+01	-6.549582508287136307e+01	-6.801688675694266806e+01	-6.963047470864232480e+01	-6.824019878241747961e+01	-6.526570356161960262e+01	-6.416369385707257322e+01	-6.376136435735152475e+01	-6.556854316196459820e+01	-6.664700131212622125e+01	3.850700839480617699e+00	6.239510485319785360e+00	4.125507788392354769e+00	3.110872995548146225e+00	3.630425665353351761e+00	3.587866143541005748e+00	5.450253329786201917e+00	4.280008016676426941e+00	3.340348215786890229e+00	2.397125974796244563e+00	2.345089779605773916e+00	1.553555498568750082e+01	2.314585308121633744e+01	2.540294539294626119e+01	2.087462080594128011e+01	1.645186537584168462e+01	1.445671586619820737e+01	1.280825291867562576e+01	1.042235819209673942e+01	1.006058458236640085e+01	1.133431298779578356e+01	1.039804065379670739e+01
1.480000000000000000e+02	-6.131805442185619626e+01	-6.672188137143811559e+01	-6.045781620601014339e+01	-5.793982632291273660e+01	-5.615103600033138065e+01	-5.640183006844817726e+01	-5.867228109786591972e+01	-6.149639006778280503e+01	-6.454167259620487584e+01	-6.587198893971466873e+01	-6.492582154785318949e+01	3.325930466295345500e+00	2.295509087783319302e+00	6.670664970027118557e+00	3.814576860852641804e+00	4.725948271697597569e+00	3.728075183515227042e+00	2.896961194025617914e+00	2.169925130639650313e+00	1.905335772715362808e+00	2.259705032438438455e+00	2.792603159258481238e+00	7.597624467776462609e+00	8.194983113662289043e+00	7.150274553113971088e+00	6.405039143414787972e+00	5.047988305706846646e+00	8.317248145044636942e+00	8.664154850446314171e+00	1.002611833486383297e+01	9.202128694706379619e+00	7.252451858353769154e+00	5.715857678451794044e+00
1.490000000000000000e+02	-6.570310303262841956e+01	-6.377229758154051353e+01	-6.406332937811400541e+01	-6.276591938782625846e+01	-6.096488610047334333e+01	-5.760099674930303593e+01	-6.528700748722191349e+01	-6.980524578427115046e+01	-7.103421510383697068e+01	-7.079126995759493468e+01	-7.094586279610197721e+01	4.611508840212333205e+00	2.830836582788547329e+00	3.762047239030165802e+00	3.555699319489380450e+00	7.683435071485542167e+00	7.656382044579205903e+00	5.513675207186666150e+00	4.740130532294342558e+00	3.903817342421427750e+00	3.712639968292384296e+00	2.756425094555676303e+00	1.969945198522083984e+01	7.386158622837337262e+00	5.821235673557552559e+00	8.473354654799564400e+00	1.198867854158844892e+01	2.120573321387048438e+01	3.668145344432253552e+01	3.615134786621489837e+01	2.849187603354744525e+01	2.245523466829538606e+01	1.833944713317475461e+01
1.500000000000000000e+02	-6.484953411313851745e+01	-7.067925761981817345e+01	-6.923235944258543384e+01	-6.870530266462824898e+01	-6.428824455057244336e+01	-6.279681185727150705e+01	-6.393093949178106072e+01	-6.406540229487254123e+01	-6.466446267447905427e+01	-6.207637690824372356e+01	-5.805618362713310887e+01	4.713779248676535083e+00	2.259565627470376370e+00	2.603584969498315971e+00	1.928819039485918152e+00	4.474666360713893454e+00	3.572194768594229242e+00	3.616277354747827300e+00	5.091479166771082809e+00	5.242206512256254669e+00	1.164805336706871586e+01	6.700945320158735008e+00	1.376458129717217460e+01	1.445382496320520360e+01	1.139145878007767365e+01	8.977923384885977853e+00	7.075749459397412622e+00	7.360352637599914871e+00	1.681671574191592100e+01	2.044734822490935855e+01	1.874354039680448025e+01	1.634550465607039271e+01	1.603339472685539491e+01
1.510000000000000000e+02	-5.974033588668278583e+01	-5.876657355992945497e+01	-6.044475386558763574e+01	-6.181033740617448302e+01	-6.257687704410372476e+01	-6.185592317326692324e+01	-5.898131679323203258e+01	-5.673844637172539507e+01	-5.689765087537724497e+01	-5.657119936992405229e+01	-6.276028040750680503e+01	4.804886908291451597e+00	5.006682247150463283e+00	3.885126623171344828e+00	3.209991385654067386e+00	2.600949347747600449e+00	2.654976256373843047e+00	5.725424695319893509e+00	4.137393731773240546e+00	6.811889973145317079e+00	5.592836525447154372e+00	8.423598297131590584e+00	1.158117126463990054e+01	1.263636135075942057e+01	1.116967058179202077e+01	8.803125978309495281e+00	7.792060372050929828e+00	6.141138056262395395e+00	5.772534688104386191e+00	6.238119324851532532e+00	8.998288144418028267e+00	1.718010856206811710e+01	3.108030558778267505e+01
1.520000000000000000e+02	-6.669947271968945302e+01	-6.496492190389349730e+01	-6.705568935494807192e+01	-6.912325902280255718e+01	-6.918348772036537753e+01	-6.907392867947051229e+01	-6.768154821008100441e+01	-6.746944735916218860e+01	-6.564447793493872041e+01	-6.456502621152355914e+01	-6.223294079970902715e+01	4.083994187400461051e+00	7.444099503596477874e+00	5.626009262482633666e+00	4.578158901201566877e+00	3.077820538111907478e+00	3.605663409778036677e+00	3.150264058531924150e+00	2.241311586534273648e+00	3.134911548712961959e+00	3.541359710108287207e+00	4.440343354946540089e+00	1.704859466788477462e+01	3.225606692283113119e+01	3.054071910398295842e+01	2.406998449701741905e+01	1.897021978146877785e+01	1.495095431415095888e+01	1.178326015612045730e+01	9.286712873933408829e+00	8.781189493788403411e+00	9.867246232350890267e+00	9.979593303203342813e+00
1.530000000000000000e+02	-6.237701050794267843e+01	-6.291179054031891837e+01	-6.451549345604483676e+01	-6.435565924823627881e+01	-6.398833240416347223e+01	-6.314094732253850140e+01	-6.273160935095283719e+01	-6.195394651954518395e+01	-6.017232623762677690e+01	-6.000000000000000000e+01	-6.000000000000000000e+01	5.296493183756231460e+00	2.979093867644881488e+00	4.155118415039186885e+00	2.715540276656234653e+00	3.501186023944026005e+00	2.695026281270494817e+00	2.954053708504226883e+00	3.456321796916775657e+00	1.048913152474439769e+01	8.099720575491874186e+00	1.191973936735020878e+01	9.800087970928199610e+00	1.046057159251393109e+01	1.179309544807732735e+01	9.753403698727694859e+00	7.686926919507643952e+00	6.058279477712920524e+00	5.702058868124426638e+00	4.851046224523934747e+00	4.976606159653061745e+00	1.333648541401427856e+01	2.338240590642677219e+01
1.540000000000000000e+02	-6.991506158918207348e+01	-6.209271515747983727e+01	-6.935788232109491958e+01	-7.149412510958893563e+01	-7.198509347690354332e+01	-7.270792657518077817e+01	-7.275485604497626468e+01	-7.118796430037785683e+01	-7.146057575239026960e+01	-7.035702136754100877e+01	-6.575245578628720011e+01	5.413778607325403947e+00	1.164319207076019858e+01	8.282980203226061988e+00	7.406856272468938407e+00	4.848206781610710614e+00	3.077133400569461497e+00	3.815473531545167774e+00	3.194292364258100925e+00	2.194465104448462434e+00	4.386715783970007720e+00	5.288470560396935305e+00	3.340484299633760656e+01	5.739638223362114644e+01	6.151704809116381512e+01	5.246364996340717113e+01	4.240872397081306389e+01	3.342348701880475659e+01	2.634197353506239381e+01	2.076083711228349671e+01	1.636218930328322685e+01	1.289549344029457600e+01	1.047864529464246175e+01
1.550000000000000000e+02	-6.042912992292706065e+01	-6.282702769851690761e+01	-6.213466073034215498e+01	-6.054937772960446551e+01	-6.018201133753914434e+01	-5.936126807060536237e+01	-5.966939777965762204e+01	-6.000000000000000000e+01	-6.000000000000000000e+01	-6.000000000000000000e+01	-5.956755588300489990e+01	4.383425326320931958e+00	3.665629519598523789e+00	3.634016428920360031e+00	2.853175296128844352e+00	2.367826665812077902e+00	2.821103738083383217e+00	2.468800415591523745e+00	7.556204548280635258e+00	5.397377432956851351e+00	4.126510369234979159e+00	8.943608848602142558e+00	6.994592654726739411e+00	8.258509858037209383e+00	6.664099553642536478e+00	5.699270448579673243e+00	4.491752498510482638e+00	4.012720010047686081e+00	4.144110590425731822e+00	3.871642021512699205e+00	4.601358050584388515e+00	1.427807753560313664e+01	1.392438598032383723e+01
1.560000000000000000e+02	-5.943241296309987831e+01	-5.529918995799448567e+01	-6.000000000000000000e+01	-6.000000000000000000e+01	-6.001056033935430634e+01	-5.976619731771256028e+01	-5.995375638684254938e+01	-5.953244591530874175e+01	-5.959710807137837207e+01	-5.957681498421933952e+01	-6.058805665818839969e+01	3.866596790672614414e+00	8.673042330340779316e+00	6.793525922380835524e+00	4.221112898941234093e+00	3.764998652221559716e+00	2.541670607470294385e+00	3.469071070132597523e+00	2.015656019463807791e+00	2.519461419123844248e+00	2.289351161918309341e+00	2.378077824732886647e+00	6.333209302624412729e+00	1.097419329046419634e+01	9.381281863801451237e+00	7.914666588218667087e+00	7.006623904315344653e+00	5.522113876202334737e+00	4.352130509383475676e+00	4.227367296483218517e+00	4.738528836947767608e+00	3.734565491260097403e+00	5.480621369167574031e+00
1.570000000000000000e+02	-6.146696716386082926e+01	-6.252676106835613723e+01	-6.387161883927502259e+01	-6.578772483348133449e+01	-6.602586513852850203e+01	-6.410306199490932499e+01	-6.227263154286977453e+01	-5.836671974645557981e+01	-5.648296496598278793e+01	-5.660709084524133061e+01	-5.862523266350856233e+01	3.785747882785274410e+00	2.125023200618838981e+00	2.262197760408072078e+00	2.038841610689767325e+00	3.646738713400324627e+00	3.056450064662656452e+00	3.551227294004508650e+00	5.708271247631150125e+00	5.234681907331485640e+00	3.546105389786663675e+00	6.687941639319273435e+00	8.859871493665199438e+00	8.882348175864549944e+00	9.695659123030925031e+00	8.471739791058922719e+00	8.054704966829490331e+00	7.302990144919526472e+00	5.755688298353109467e+00	5.818683805246464225e+00	6.784080484120306842e+00	1.223097871733876119e+01	1.560184142988993727e+01
1.580000000000000000e+02	-6.134023795826922054e+01	-6.170095711306062469e+01	-5.983062311925244359e+01	-5.527830890064275593e+01	-5.754785412129324840e+01	-6.014724895083890033e+01	-6.293539126827657526e+01	-6.447086211557008539e+01	-6.439761429595399989e+01	-6.397244984225979181e+01	-6.312106985554373750e+01	4.771479845449111856e+00	5.405745283599276974e+00	1.093056104382993610e+01	8.442121324004974170e+00	5.916509876344235863e+00	3.802270866376080249e+00	2.759708735915669120e+00	2.684806785046341737e+00	2.454688987292099611e+00	2.112027205010891251e+00	3.206358347071611714e+00	1.143676404290858528e+01	1.860163737411101792e+01	1.675850894330598706e+01	1.503099399476887221e+01	1.593535189095445581e+01	1.330452436489437318e+01	1.048566322596621880e+01	8.264040883603071208e+00	6.513118937173373979e+00	5.133168977168859115e+00	4.340631837139622640e+00
1.590000000000000000e+02	-6.046885416647693035e+01	-6.112757889649503085e+01	-6.124485753046677416e+01	-5.795853343896644105e+01	-5.204538449832615044e+01	-6.000000000000000000e+01	-6.000000000000000000e+01	-6.163679978875244103e+01	-6.299388205763356297e+01	-6.431127659376379313e+01	-6.337022886036512404e+01	4.030749624167922818e+00	2.897793627882319090e+00	3.006481098951887532e+00	5.162053426398880873e+00	4.262491166451746416e+00	4.396360900170794395e+00	3.587629512401617760e+00	4.158365931255407766e+00	2.973053873709209149e+00	4.367751072696805181e+00	5.495515631760569342e+00	8.580906434498775326e+00	4.586618722000042503e+00	4.054406645360457695e+00	3.757720295779441777e+00	4.828908381880060219e+00	5.488936588604750533e+00	1.064822045907852477e+01	1.016016676647757322e+01	1.225303017395792615e+01	1.506096444094950115e+01	1.497009187089947524e+01
1.600000000000000000e+02	-6.586769402967610176e+01	-6.280827975131735741e+01	-6.354510562833914378e+01	-6.278356889370645177e+01	-6.281313976918488606e+01	-6.597857593364740580e+01	-6.795098150944025406e+01	-6.910545509854946999e+01	-6.829818183761778982e+01	-6.789262496663218371e+01	-6.750102690832606811e+01	3.425429943211801831e+00	4.070356318245954341e+00	3.733206042309529238e+00	4.357845935843355001e+00	4.235097663250678046e+00	3.486040847666950881e+00	3.579265709185120325e+00	3.280573270938393460e+00	2.574986939702126332e+00	2.670408190107599555e+00	2.266518514868309797e+00	1.348469533928913577e+01	1.233616136451477985e+01	1.149915035679971709e+01	1.261284463673684719e+01	1.613634370603553947e+01	2.021350010434403544e+01	1.889066487558688934e+01	1.488825489490287346e+01	1.173384501156753679e+01	9.247767433282287897e+00	7.288421009120827243e+00
1.610000000000000000e+02	-6.483440471101104663e+01	-6.697371763012607460e+01	-6.668469744051151338e+01	-6.589734375097854979e+01	-6.546094362081954898e+01	-6.457617083420608139e+01	-6.258253405619761622e+01	-6.202627444751198027e+01	-6.264549326731066969e+01	-6.458934729137881448e+01	-6.690752477106970275e+01	2.755539849103206151e+00	2.341892744813741434e+00	1.686844155204224149e+00	2.162326999443565434e+00	1.940575087432055534e+00	3.213120707038879864e+00	3.884290790850790209e+00	2.691643668825556723e+00	2.697077890722245463e+00	3.295337000365385460e+00	3.642289446335615910e+00	9.011101237628015070e+00	5.744205959917801252e+00	5.906542883792404552e+00	6.259610120132078848e+00	4.933371674581920274e+00	5.951766042295566272e+00	6.500970046428753868e+00	6.806776070536054490e+00	1.228293652572747519e+01	1.287615116564868245e+01	2.284868188721939930e+01
1.620000000000000000e+02	-7.031386069100730651e+01	-6.632392117790656982e+01	-6.339480242326101234e+01	-6.633747635990016533e+01	-7.094800888727176869e+01	-7.279452281103729661e+01	-7.293551393091425439e+01	-7.300382310747532699e+01	-7.284076864890536740e+01	-7.267517254094406098e+01	-7.188459702245711469e+01	3.203124690875326586e+00	5.839756834782324546e+00	6.553282750709026772e+00	4.410402140093657053e+00	3.380090248958264709e+00	2.909533896353918792e+00	2.172778504272842692e+00	1.884403258324186314e+00	1.973966795039131084e+00	1.562575588940228188e+00	1.344456891279694366e+00	2.054666939310515517e+01	1.800767745285113008e+01	1.887738335134081424e+01	3.492508017590921554e+01	3.491219231016543034e+01	2.751526330475240201e+01	2.168553919512556760e+01	1.709097256220347205e+01	1.346986766128691748e+01	1.061597484591544571e+01	8.366743071501131723e+00
1.630000000000000000e+02	-6.638103444504949380e+01	-7.092130081714500989e+01	-6.739776253503424641e+01	-6.489946042125230008e+01	-6.722725419075943876e+01	-6.901986402192554237e+01	-6.856271242271635913e+01	-6.600956705004817593e+01	-6.336300021681027062e+01	-6.235843256109797750e+01	-6.405099021370568835e+01	3.555219434232938625e+00	2.255696196443730983e+00	4.800804797554484971e+00	3.110575016929406189e+00	2.536389061527609456e+00	3.152434428182573800e+00	4.580286176627848427e+00	4.137186433312959544e+00	4.070625823342695071e+00	4.025025449349286077e+00	2.883170959058793503e+00	1.157397814697176841e+01	6.594061368885591357e+00	7.229750115161787782e+00	1.048131500752452361e+01	1.808117964466539718e+01	1.611540153754829063e+01	1.270099318392966303e+01	1.001000362804297694e+01	9.614499607609186427e+00	9.973644576121193595e+00	1.493893280022908421e+01
1.640000000000000000e+02	-6.647885969360385161e+01	-6.680696213679473772e+01	-6.778956204793279028e+01	-6.706098152361084885e+01	-6.479597034510413778e+01	-6.479495508575554652e+01	-6.636593769880741434e+01	-6.652725084927358523e+01	-6.688626919571829887e+01	-6.744187543946901542e+01	-6.631883261357224058e+01	2.457225988752587575e+00	2.364749035617860873e+00	2.682533163081362471e+00	3.351574360096720273e+00	3.007879738385353274e+00	1.975275853187786756e+00	1.384439933468735839e+00	2.899832861287984009e+00	1.866656506925517878e+00	2.013854412018525331e+00	3.025464023456031715e+00	8.464031172529697500e+00	1.327173041920511487e+01	1.045981741134577625e+01	8.243671083039151526e+00	6.497064934577314155e+00	8.613213923395878879e+00	7.988837015631923499e+00	1.019933407258884195e+01	8.038376967197818246e+00	6.335266970069486803e+00	4.992998928245673262e+00
1.650000000000000000e+02	-6.718699553240261935e+01	-6.494082711682800380e+01	-6.514109418050237821e+01	-6.632794352600980403e+01	-6.743243480621968899e+01	-6.724537217385025656e+01	-6.751846741069080338e+01	-6.703576490042760838e+01	-6.773818575271775444e+01	-6.887064163229462110e+01	-6.961922382448523194e+01	2.113923076341996055e+00	1.987605207487356695e+00	1.622646872687238506e+00	1.260079682317659877e+00	2.380793692637923620e+00	2.318753252548397370e+00	3.729758295597329187e+00	2.523163203007198874e+00	1.806816451700995474e+00	1.912017463904507331e+00	1.597596641531349171e+00	8.242019842966419318e+00	3.935120400646511030e+00	5.088208230935834742e+00	9.042664540301871057e+00	8.351133357429770143e+00	8.317342319788945559e+00	1.163231969191154569e+01	1.025311492851858297e+01	9.963021601357032964e+00	8.129708603202278283e+00	7.707564755571819859e+00
1.660000000000000000e+02	-6.728433077528750061e+01	-6.970754189487460906e+01	-6.911150482389898286e+01	-6.935386916364963383e+01	-6.880030660059611591e+01	-6.493910096537841525e+01	-6.285854016403019529e+01	-6.486968068293067802e+01	-6.665768887117670261e+01	-6.789695011069777308e+01	-6.864812447564200681e+01	3.248305620167914576e+00	1.890978926133561000e+00	1.650430302072748878e+00	1.801825407146701696e+00	3.467513126333412021e+00	4.422298752281142775e+00	4.034486549844117143e+00	4.431206055724227433e+00	3.561462361529900367e+00	4.276193295574423736e+00	2.946661425038909599e+00	1.305416760132628085e+01	6.904742594984642601e+00	7.496361692434542867e+00	7.821054205336290366e+00	7.320822403987888194e+00	8.237479004953991435e+00	1.334741772209682331e+01	1.928715345459740860e+01	2.268094767779533072e+01	2.034595523287546825e+01	1.709974202420042388e+01
1.670000000000000000e+02	-6.739619634008373339e+01	-6.855543990191236503e+01	-6.728929869252765172e+01	-6.540375845175678649e+01	-6.580911707762619756e+01	-6.695586234758816602e+01	-6.805991765725698883e+01	-6.805381892122969134e+01	-6.718602354462480264e+01	-6.685316389354802880e+01	-6.979556291276661284e+01	2.356237352693795639e+00	3.045749425711904212e+00	3.758108868414471893e+00	2.806247377327712567e+00	1.691763174140743287e+00	1.194700877662705496e+00	1.482440802572144500e+00	2.329448824326830980e+00	2.268651632713667432e+00	2.843604122124678835e+00	2.141658421943097412e+00	9.948455141614473973e+00	1.361178370692228867e+01	1.072782280230085838e+01	8.454893536035179125e+00	6.663535185383338444e+00	7.390922121864660355e+00	6.121209024066965654e+00	5.053109544616710025e+00	5.464642263565860247e+00	1.534993939066768931e+01	2.064669384072119840e+01
1.680000000000000000e+02	-7.070344724445436668e+01	-7.147817232262724474e+01	-7.157545249244336105e+01	-7.212863643329289687e+01	-7.213035622692251536e+01	-7.085776743977922365e+01	-6.881216276634505391e+01	-6.960767404914180645e+01	-6.983119881004088825e+01	-7.020467260931486919e+01	-7.040837929463565104e+01	2.599819199413665238e+00	3.026005116475036338e+00	2.264163740365772615e+00	2.392029677762614881e+00	2.929178606661486217e+00	3.166144451162058449e+00	3.924049025332030372e+00	2.429945307109448116e+00	2.627875122923169382e+00	1.640244507710499011e+00	1.598556438634539223e+00	1.670188502449726187e+01	1.869359543504371146e+01	1.972023422533714410e+01	2.054151630352397717e+01	1.898121054629650928e+01	1.740048329336619304e+01	2.062415199112665221e+01	1.698662955778477723e+01	1.407671773237898805e+01	1.109425015284150362e+01	8.900061007273134095e+00
1.690000000000000000e+02	-6.623320295498379551e+01	-6.999500732978412998e+01	-6.687670004053512685e+01	-6.565944059313191872e+01	-6.549598559276206799e+01	-6.453526538752556974e+01	-6.543499353261033491e+01	-6.535554766195623699e+01	-6.568419015469335420e+01	-6.559338372412636886e+01	-6.770151553271273315e+01	2.418546161514246506e+00	1.453433903461827326e+00	2.854625762111007159e+00	1.718875996706168863e+00	2.626209495916081771e+00	2.157767104648753875e+00	2.317085061445173455e+00	3.575420421495212331e+00	2.025912559141862079e+00	3.080621393350109649e+00	2.375509916866268334e+00	8.805074873104928201e+00	7.014383968438897554e+00	5.528229797131172241e+00	4.356950635636589908e+00	5.545251977966044521e+00	6.360736959678147784e+00	1.020430834274461418e+01	9.243801845231280012e+00	9.546823729400335523e+00	1.307942622364008578e+01	1.717083525118211185e+01
1.700000000000000000e+02	-7.118856557876833335e+01	-7.051209599289376229e+01	-7.028031365675074937e+01	-7.050610296639382568e+01	-7.192824005057335057e+01	-7.356244820310537591e+01	-7.071284922085015978e+01	-7.050494786153564064e+01	-7.076581482257140010e+01	-7.148342362562635799e+01	-7.162941938738272540e+01	1.864355209128435220e+00	1.716436404700332874e+00	3.049656012158293183e+00	1.833723243106320844e+00	1.216564134116799867e+00	2.819188243488822465e+00	2.958047187365566266e+00	1.654361938516559105e+00	1.432292811425571299e+00	9.760387961265655221e-01	9.872433202795223295e-01	1.265787932629785040e+01	1.757571312514936324e+01	1.549453964372020209e+01	1.535283329155434551e+01	1.424447026037840480e+01	1.748938152188179274e+01	1.378386476955014395e+01	1.096982015563751922e+01	8.901151026289440438e+00	7.015243042540413754e+00	5.751776426276882681e+00
1.710000000000000000e+02	-7.149314989543970000e+01	-7.168274410414900899e+01	-7.083368104751997407e+01	-7.213035158046034212e+01	-7.267251216977265926e+01	-7.292155328213337384e+01	-7.010510725204514415e+01	-6.959821554839270163e+01	-7.053489803216641008e+01	-7.157416483347554959e+01	-7.287827110428167998e+01	2.747225324134354274e+00	2.171404800723118367e+00	1.910277517803779634e+00	2.661265750032256072e+00	2.303523453478840022e+00	3.860348852001830533e+00	5.639852124442661818e+00	3.338292028682270818e+00	2.604491197600977248e+00	1.704810334585731946e+00	1.277987181992076282e+00	2.006636612581641188e+01	9.091796554877388914e+00	1.336264716404562947e+01	2.322286201539872863e+01	2.635450553042308286e+01	3.101904695516508781e+01	2.610011497634286215e+01	2.376057484364246974e+01	1.907059636983817796e+01	1.560765562175441801e+01	1.307386122667628570e+01
1.720000000000000000e+02	-7.289152908215416460e+01	-7.382834632822789445e+01	-7.497898616295005070e+01	-7.467260836996111095e+01	-7.418269471985591679e+01	-7.398945849281645337e+01	-7.380373510010655025e+01	-7.385687106792224199e+01	-7.043588983093219724e+01	-6.728759717072233570e+01	-7.187910357804670980e+01	2.432040768789765828e+00	7.606203965721158866e-01	3.905155323574882598e-01	1.693004638438539100e+00	1.164528496094441756e+00	1.300941884305274465e+00	1.319219171232117072e+00	1.360990118800139426e+00	6.786900194338129744e+00	5.906692160685047099e+00	3.636995095074367246e+00	1.798928255671933130e+01	1.117229815746873811e+01	1.039843377721538964e+01	1.041562658216050785e+01	1.121621180160984288e+01	1.110213701469545811e+01	1.164247812914173608e+01	1.687473811160451831e+01	1.793518498104449677e+01	3.508809162760110922e+01	4.404762538465151067e+01
1.730000000000000000e+02	-7.279387675250724499e+01	-7.402745676949490417e+01	-7.535129278593764468e+01	-7.576595422561960902e+01	-7.334034279199667594e+01	-7.293538652598569172e+01	-7.130775489438093473e+01	-7.083665810296531617e+01	-7.047821460500450996e+01	-7.129610714621084355e+01	-7.259959967747637677e+01	1.774907988445897811e+00	2.549513057045135866e+00	1.878750642199994436e+00	1.645483238160340811e+00	2.896222944325638871e+00	1.767327940626909122e+00	2.366676293468017001e+00	1.723586642919598955e+00	1.307191063284119936e+00	1.010574026262208491e+00	6.037540361670128419e-01	1.707214975445994654e+01	3.803526884028458710e+01	2.997664620169810590e+01	2.375019350786154959e+01	1.871818366781145926e+01	1.475231768978840385e+01	1.162670914457852334e+01	9.163330696585941126e+00	8.078244734694244755e+00	7.212681235466197549e+00	9.407921825830484863e+00
1.740000000000000000e+02	-7.078585189096642694e+01	-7.355327561090736310e+01	-7.347766577627614026e+01	-7.388488777139475872e+01	-7.216936139686818308e+01	-7.186423327167661057e+01	-7.179183477275314829e+01	-6.941904037372806613e+01	-6.776479068009372497e+01	-6.603446560075241223e+01	-6.789896365521390464e+01	1.841109798507447382e+00	1.060380898846021935e+00	9.503412789973064712e-01	2.234477917842458972e+00	2.040186250188644745e+00	1.047466545981990738e+00	2.050906983238154346e+00	2.418208376454464847e+00	2.606544994291165374e+00	2.285458113539097003e+00	1.717126625695167830e+00	8.702252986497910570e+00	8.655999642541882366e+00	8.960339284448332720e+00	1.128051680260427148e+01	9.760940920473688109e+00	7.692867212202095573e+00	6.510741297720858078e+00	5.131295093827518805e+00	4.044115429552618934e+00	5.994540223050643490e+00	1.899117395855718371e+01
1.750000000000000000e+02	-7.306392311312686161e+01	-7.226127129365319490e+01	-7.317907016813596499e+01	-7.154953638662973958e+01	-7.314732284021232545e+01	-7.460691449378309414e+01	-7.439175085644322394e+01	-7.224854998125144334e+01	-7.224719389943835779e+01	-7.317621671327574973e+01	-7.383140449844550801e+01	2.408919164051952500e+00	2.348831588366446788e+00	3.557441322753051693e+00	4.303305691866638583e+00	2.584441008130092143e+00	1.694769040775417013e+00	3.245541981064722137e+00	2.852473552558723924e+00	1.558646581685090959e+00	1.284339161642136018e+00	6.594017116772065146e-01	2.406957255433867715e+01	3.386264895799280339e+01	3.326988887599175371e+01	3.175823336927187412e+01	3.335339102845321690e+01	2.973370610946135884e+01	2.374854685689973977e+01	1.871688589669520297e+01	1.504704019775158841e+01	1.185898809562230660e+01	9.346396155246937454e+00
1.760000000000000000e+02	-7.299578425376986957e+01	-7.359904752840954245e+01	-7.265668689725195861e+01	-7.268540598965313393e+01	-7.319589855007201606e+01	-7.373043055394502687e+01	-7.336412455240606789e+01	-7.296528186496301771e+01	-7.304867729532314513e+01	-7.278163539051999464e+01	-7.193065391515486340e+01	1.273185555682150305e+00	1.860876451819936550e+00	9.554058259665353381e-01	6.780396278750001615e-01	4.788706405059051097e-01	7.201685999833649099e-01	1.612234669121428876e+00	1.379090637701712030e+00	1.140270430556099557e+00	1.193861970284548990e+00	2.713036703006970196e+00	7.780311442332549454e+00	7.366153029790249107e+00	5.805468712967739364e+00	4.575450284693175718e+00	4.682842288829395017e+00	4.183584737780651430e+00	1.209379376968752595e+01	1.014914452686492474e+01	9.072626736785936785e+00	9.238746984609008450e+00	1.063530335131689952e+01
1.770000000000000000e+02	-7.408478003523758559e+01	-7.131270047184528948e+01	-7.329361210310268859e+01	-7.435660860247051573e+01	-7.497445277914995643e+01	-7.575512786224976480e+01	-7.592259716062501695e+01	-7.579518134138768914e+01	-7.416181308606546452e+01	-7.290123077400268414e+01	-7.237447617147687140e+01	1.144620263300755614e+00	1.452416572602800438e+00	1.035797927824555709e+00	1.256332406723835948e+00	6.450225642656779446e-01	5.921149868866443233e-01	6.335066365618627904e-01	1.411687554658384691e+00	1.862281689439812649e+00	1.139488139607040207e+00	1.417554154436940994e+00	1.063926865710710423e+01	1.441350506210500626e+01	1.826797096967299439e+01	1.492765282029258778e+01	1.176489560504296783e+01	1.077223740833833254e+01	8.489897914128677670e+00	8.676041712056260735e+00	6.837828172730742615e+00	6.131712266862892946e+00	6.110944639840563575e+00
1.780000000000000000e+02	-7.197717009840597768e+01	-7.199053587125429488e+01	-7.267995459646317613e+01	-7.343904999652869492e+01	-7.316544277834509558e+01	-7.153603500386689973e+01	-7.015831421744033491e+01	-6.818007062712661082e+01	-7.047334791601895176e+01	-7.334361521287496544e+01	-7.480533476414079530e+01	2.721389742061199435e+00	1.075007332450730768e+00	7.937446428371147666e-01	8.705638398974274716e-01	2.332004124081506369e+00	2.625592021088579031e+00	4.358595264521545332e+00	5.393168308798035326e+00	4.828267648825510072e+00	3.103671394423018981e+00	1.833282843688533781e+00	2.216422967116578135e+01	8.242392148651964234e+00	8.096186822050970733e+00	9.436965911161893317e+00	1.778600079649365995e+01	1.551453485252969067e+01	1.935888413999008151e+01	2.947824030812281393e+01	4.059747286164287061e+01	4.079133149779983825e+01	3.234028737321402502e+01
1.790000000000000000e+02	-7.477924658290943682e+01	-7.554468260437607796e+01	-7.627295795158592284e+01	-7.705949983244632051e+01	-7.718825235098074700e+01	-7.646783673237396783e+01	-7.299878769504199738e+01	-7.304178134481477969e+01	-7.229483694784765646e+01	-7.269413109605272894e+01	-7.422969927357421227e+01	1.299956668418739802e+00	1.362366327670614830e+00	7.977317535659922410e-01	4.095691383326710011e-01	6.738894564380133456e-01	3.228721102347419158e+00	1.886728900395298059e+00	1.323317396080996744e+00	1.469814074921133473e+00	1.078885969197199923e+00	7.685425652380573069e-01	1.460926379467285940e+01	2.548827396800984602e+01	2.008801289769630216e+01	1.583191795115191169e+01	1.247757193747872861e+01	1.135428107611887505e+01	9.544242809809938777e+00	1.199107192799409027e+01	1.059210645712464682e+01	1.331285987972977303e+01	1.541229904161446562e+01
1.800000000000000000e+02	-7.451405068974264623e+01	-7.476637154412644293e+01	-7.372717680531022211e+01	-7.379333824797859620e+01	-7.438878208902887934e+01	-7.515412699725922607e+01	-7.512266684643189762e+01	-7.507097807606075435e+01	-7.470109983396200448e+01	-7.435968039726346035e+01	-7.405628606000504988e+01	9.801939017479337490e-01	1.032903600281773082e+00	1.342004662830655226e+00	7.057979931405169438e-01	4.338010937292838820e-01	7.808081602276675248e-01	8.288401114220975696e-01	1.138800811537499458e+00	1.143246021267485979e+00	1.374672355404984891e+00	1.021064207637372157e+00	9.979157482101621568e+00	1.214685868174846739e+01	9.755722702681472569e+00	7.688754590592465021e+00	7.541755316648856677e+00	1.067546876597562289e+01	9.909604032882896263e+00	1.161784688029907997e+01	9.156346101262942128e+00	1.191146393493001199e+01	9.387753813994397234e+00
1.810000000000000000e+02	-7.285522078017292813e+01	-7.387526780700814300e+01	-7.219639475458444622e+01	-7.165193148744278062e+01	-7.202332960223387204e+01	-7.193274255859317634e+01	-7.060785976986072399e+01	-7.252481304004068363e+01	-7.427850314886171645e+01	-7.461418205685372129e+01	-7.484718357625001772e+01	1.999973641006911773e+00	2.161052932955310091e+00	2.477138564266839982e+00	1.953772377440086805e+00	1.364122646699657881e+00	3.010521730749363023e+00	2.784857015379067491e+00	1.828401132538479468e+00	1.703118118711388629e+00	1.424989981588274723e+00	1.291761909740650971e+00	1.599929286607542522e+01	1.286054063064121955e+01	1.321079703123435500e+01	1.114345521467975608e+01	1.167971629657525767e+01	1.274095167519881677e+01	2.028199534039508478e+01	2.404102857468105725e+01	2.058684050895605822e+01	1.870537811140042450e+01	1.474222527699223839e+01
1.820000000000000000e+02	-7.256840983634825193e+01	-7.541520041011258968e+01	-7.627694122912315322e+01	-7.692214359091276776e+01	-7.695854631539221202e+01	-7.177492407963256937e+01	-6.928566116079670678e+01	-6.929644409773341351e+01	-7.004953064472707069e+01	-7.017075719644124376e+01	-6.953394963861072142e+01	1.166919324043561579e+00	6.632126776180499172e-01	4.178689600062600040e-01	2.886429916532194384e-01	6.230301983641469699e-01	3.234125641936318907e+00	1.754675580101014543e+00	1.069922560713884474e+00	7.268064241967042705e-01	1.568373966469931213e+00	1.322534239376088605e+00	7.831150010104908965e+00	1.462316555581323030e+01	1.297172096017547283e+01	1.045195327881242875e+01	8.237473142921380997e+00	6.492180166735396440e+00	5.418633061486699987e+00	5.540283628515862979e+00	5.458983120692655788e+00	4.810550709584656026e+00	4.306556476311305559e+00
1.830000000000000000e+02	-7.302971253217350522e+01	-6.921276204395081777e+01	-6.806535213079642688e+01	-6.727851345572173614e+01	-7.074147267563107278e+01	-7.330976277876857239e+01	-7.480362062460336858e+01	-7.579522719221905902e+01	-7.650612731382310017e+01	-7.713167388495283205e+01	-7.745261322126798120e+01	1.873392062688496562e+00	2.329192693177039253e+00	3.443736822246155516e+00	4.088286072170321361e+00	2.530801076656385096e+00	2.140988008231775375e+00	1.697280739103028235e+00	1.136152922958335365e+00	6.345339697006955326e-01	4.112106031509058512e-01	3.217377194903253135e-01	1.898241920061363075e+01	7.253011763864734007e+00	1.304990644073352080e+01	2.510248767767249944e+01	2.812200685231680808e+01	2.559305119387074612e+01	2.649402033460881256e+01	2.215033385657855192e+01	1.745729007612247585e+01	1.375857261453297831e+01	1.084351119583519996e+01
1.840000000000000000e+02	-7.330555835635774997e+01	-7.764654789286342407e+01	-7.768256704593122208e+01	-7.637691153471196515e+01	-7.228473797100019738e+01	-7.097970670375931945e+01	-7.010996595563565847e+01	-7.093863885077293219e+01	-7.215341973064521142e+01	-7.285732090143304163e+01	-7.202576697682454210e+01	1.597600484134271470e+00	3.705621502757989183e-01	3.007765295396082061e-01	1.572415053534900187e+00	2.068775414174089722e+00	1.771709601159466185e+00	2.828772615111040167e+00	1.864154285317379589e+00	1.302080306158272860e+00	2.329425752502899183e+00	1.567333133569258408e+00	1.069314199839793922e+01	8.546070755188912571e+00	6.735394470819262125e+00	5.308350466206722018e+00	4.183657660165168934e+00	1.099619683113358271e+01	1.522484222558930256e+01	1.789188447872027155e+01	1.579108157755302067e+01	1.244538766322857093e+01	9.808553855374562147e+00
1.850000000000000000e+02	-7.267790783198223892e+01	-7.238910020314420990e+01	-7.301793317561386232e+01	-6.939559728631373048e+01	-6.897815080154011014e+01	-7.229691989929949614e+01	-7.324831813686398618e+01	-7.423326673838265322e+01	-7.510854406088752455e+01	-7.482461992663547790e+01	-7.328662809114130994e+01	2.406742841351474205e+00	8.046956613255872304e-01	1.523512522987189088e+00	4.477750593991197015e+00	2.974925349077287784e+00	3.258681445257485709e+00	2.772002388987892640e+00	1.776183863251660444e+00	1.065320332466256570e+00	2.412479388231780764e+00	3.001876867938408022e+00	1.906966533410371056e+01	7.730392281635446672e+00	6.462899037206964792e+00	1.144606911531172067e+01	2.750890910908660203e+01	3.468785184238372210e+01	3.131565863915819392e+01	2.468073575452010004e+01	1.945156972118601502e+01	1.533031950025502077e+01	1.208224834029330452e+01
1.860000000000000000e+02	-6.463112865473981117e+01	-6.846445115618621458e+01	-6.520804491153724314e+01	-6.455320984918667193e+01	-6.495765540537406935e+01	-6.352453601639566472e+01	-6.428033483486132127e+01	-6.511766916325407806e+01	-6.344187348809143856e+01	-6.309558170970410629e+01	-6.366793001280733932e+01	2.567373567534315448e+00	3.977926125233725685e+00	3.753162326173401731e+00	1.926937787147167791e+00	3.908900720781344873e+00	2.315075779414731638e+00	1.647437196583217744e+00	2.861201335026230197e+00	2.630081709102159770e+00	1.627989460772718555e+00	1.025023235108455610e+00	5.811778324995882983e+00	9.522353722249031094e+00	7.504830049655211610e+00	7.208300745595460413e+00	6.854966226001301344e+00	5.402588269963527701e+00	6.583604962909433311e+00	5.188720961421323885e+00	4.089374342350464708e+00	3.222948899393781375e+00	2.540095070419300605e+00
1.870000000000000000e+02	-6.681806028823397980e+01	-6.482827968089559079e+01	-6.601340610044893253e+01	-6.682470762078294513e+01	-6.477902820363546255e+01	-6.420508451076341316e+01	-5.970075828901845938e+01	-6.235335112742096442e+01	-6.991880508530016414e+01	-7.407307910112180593e+01	-7.548410316295201028e+01	4.175568320493725061e+00	6.340037847870715337e-01	6.806098656411883052e-01	4.371224580150824046e+00	2.684011114915455298e+00	5.025146830333402370e+00	8.925694745588669932e+00	8.079498360337023399e+00	5.857217809801099406e+00	3.007195890928715531e+00	2.491080222453795567e+00	2.374336587048655289e+01	2.531211329054536829e+00	2.722559797737661658e+00	6.017287705185956348e+00	6.959943093739811459e+00	1.066429085435198765e+01	1.966817332137680197e+01	4.189971480467555409e+01	5.840257432597667275e+01	4.876842540226567024e+01	3.979947807050088215e+01
1.880000000000000000e+02	-7.009836488830060830e+01	-7.489538700356713719e+01	-7.430043090430091013e+01	-7.201673697528428875e+01	-7.075878243348614660e+01	-6.936647611921476653e+01	-6.994918628285864770e+01	-7.020975239862140427e+01	-6.815063288443927547e+01	-6.558569258216191145e+01	-6.575057129907158071e+01	2.718243867283626880e+00	3.345027616718097008e+00	2.021286883638993004e+00	4.111046377379863337e+00	4.144821544891222231e+00	2.462323150414055917e+00	1.709787320911269504e+00	1.317865769409592325e+00	3.898234314633199915e+00	2.461807979658248158e+00	1.710237715181725626e+00	1.414703793258270181e+01	3.136706823715251602e+01	2.472125307903064240e+01	1.948350254403504422e+01	1.535548664017419362e+01	1.210208325857490586e+01	9.537986169340808118e+00	7.517150413097490436e+00	5.924473922469223552e+00	7.117749835203159847e+00	8.343625226749034951e+00
1.890000000000000000e+02	-6.818880458954258472e+01	-6.778293237953425887e+01	-6.832667887609234469e+01	-6.884366265662153239e+01	-6.944332476474632188e+01	-7.010861088135990826e+01	-6.937706605338041754e+01	-6.846674389939018113e+01	-6.686132476849643069e+01	-6.646980455026904622e+01	-6.620789706553550502e+01	2.026622026686526912e+00	1.377006472707422491e+00	2.740023485551385196e+00	1.695568389716870961e+00	1.175111280955991822e+00	1.502183878193771527e+00	2.014897843390578647e+00	1.923261128672310694e+00	2.383326024579660363e+00	2.207219445900431953e+00	3.247622317196841912e+00	6.724027252622943429e+00	7.584326695688251796e+00	1.208678647706138776e+01	9.525930353214441482e+00	7.507648891333298380e+00	5.916985510661253223e+00	4.663339753912970842e+00	4.317352168303854043e+00	4.103626102650396845e+00	6.010984271559351555e+00	5.523292301844220376e+00
1.900000000000000000e+02	-6.554137697976382526e+01	-6.532452097866412544e+01	-6.340847721970524020e+01	-6.193842126331212228e+01	-6.152831952079093014e+01	-6.185688651081946432e+01	-6.533224750997426611e+01	-6.794712883190015873e+01	-6.975238648284567944e+01	-6.976682391167989294e+01	-6.855855756794629485e+01	2.939081247846903722e+00	2.367460646247098843e+00	3.621681843234549447e+00	4.508646590684210587e+00	5.020511407425044759e+00	3.466463154129356017e+00	2.562286683894158923e+00	1.584378823250327084e+00	1.105655250948999857e+00	2.275546764371179975e+00	2.878181314284114389e+00	9.982816908428496561e+00	6.742912647855123787e+00	6.510136433402625933e+00	8.560834432058225474e+00	9.195497603858177271e+00	1.476200196547970300e+01	1.421787372117988646e+01	1.181295505380355948e+01	9.310116243200488029e+00	9.860503631204235120e+00	8.855337352242944604e+00
1.910000000000000000e+02	-6.668389563525916230e+01	-6.787969460967853763e+01	-6.811293604474789731e+01	-6.829276210773065259e+01	-6.755365212614150039e+01	-6.696076836686604850e+01	-6.556692002008446707e+01	-6.406538762431343059e+01	-6.456484240280173026e+01	-6.657203069898002923e+01	-6.726996235124731527e+01	2.573594709111651113e+00	2.368641621895077876e+00	2.121097068839755018e+00	2.180068924243984796e+00	2.308839591525467583e+00	1.926462357884394905e+00	3.338029551206401102e+00	4.105093355671724176e+00	2.437477793784894153e+00	1.880776362692095471e+00	3.069460463372716941e+00	9.188628336774240069e+00	1.052802187704618397e+01	9.021755936489093131e+00	8.455368477710521802e+00	7.626648365420143350e+00	9.415961697775188100e+00	8.490050241293397804e+00	1.080718288745870836e+01	1.028213886486248896e+01	9.652082296531565575e+00	7.607072723155114069e+00
1.920000000000000000e+02	-6.291411399175351704e+01	-6.476662705574491952e+01	-6.298157653331230676e+01	-6.145616495972785032e+01	-6.259145866792050583e+01	-6.412556175380976242e+01	-6.514807436106875116e+01	-6.247778073526342268e+01	-6.087335195617369266e+01	-6.167466912044753258e+01	-6.304587477406642648e+01	3.285562673203735962e+00	2.833923938306282420e+00	3.320813170943987203e+00	3.995592405708823236e+00	3.326258156372218888e+00	2.673895936005002305e+00	4.710230633691939062e+00	4.816660620177678709e+00	3.172666066508006200e+00	2.095439308932826261e+00	1.910146495390595778e+00	7.855187984583418270e+00	6.963816054826208024e+00	7.340018169911469492e+00	7.676273521341421713e+00	1.279592242403727909e+01	1.055458892010884853e+01	8.318363127418312075e+00	8.014750872742819610e+00	6.316646592293813534e+00	5.441786392344782897e+00	5.129713770809230411e+00
1.930000000000000000e+02	-5.805880282106687673e+01	-6.164283062331556806e+01	-5.728337792408694895e+01	-5.615520826364612361e+01	-5.822126329203989314e+01	-6.025430067111194177e+01	-5.846060661047552287e+01	-5.553883042401218972e+01	-5.303161040198052945e+01	-6.000000000000000000e+01	-6.000000000000000000e+01	3.380579785161553108e+00	4.201860573209728500e+00	4.612075465079915837e+00	3.353385679756357263e+00	2.735992123218427885e+00	2.566680909725498339e+00	4.914699927891207132e+00	4.739256422373851585e+00	2.777127814367869263e+00	2.152426603364362645e+00	1.752292332628311522e+00	6.729329439178551198e+00	4.042869145193519920e+00	3.186296868680712269e+00	6.156035280882941940e+00	8.163500502094816369e+00	6.433880284802799387e+00	5.070718806050409810e+00	4.881460231294937557e+00	8.375787929865927239e+00	8.049544933901763955e+00	1.293320040901767598e+01
1.940000000000000000e+02	-6.482517248333778070e+01	-6.261668401349901103e+01	-6.391700832293678758e+01	-6.508917223344536751e+01	-6.551048853547952433e+01	-6.647761220227015144e+01	-6.266304226824342294e+01	-6.218256119180087893e+01	-6.493948445892722532e+01	-6.710384693282894375e+01	-6.775182467394651553e+01	2.367542049559290707e+00	3.736642445165405668e+00	2.607889229927601527e+00	2.159449913750596917e+00	1.891042490645133300e+00	1.565133876787613953e+00	4.129885916410488633e+00	2.866437781707189547e+00	1.703192544586525914e+00	1.518034679291041744e+00	1.497711617321308530e+00	8.202365898270944200e+00	1.130591935145441695e+01	8.910507397926556550e+00	7.923682096373450889e+00	6.737257051548017905e+00	7.916742861671409059e+00	6.781888056477492377e+00	8.353078912677917245e+00	9.746493344668927250e+00	7.681480678556436459e+00	6.666609231354809317e+00
1.950000000000000000e+02	-6.836690148727456062e+01	-6.796366102645900753e+01	-6.887580396499771496e+01	-6.865638720009350493e+01	-6.763106308094481278e+01	-6.764495899188476358e+01	-6.786829317890892810e+01	-6.923183473606353289e+01	-6.962940097486500690e+01	-6.905140215591137576e+01	-6.711620956261701565e+01	2.340091350115351965e+00	1.917080583493061097e+00	2.954519686102201614e+00	3.393631817633944614e+00	2.954898903319862491e+00	1.700335707941667440e+00	1.598768326208561907e+00	1.697354130427470631e+00	1.564179372209681285e+00	3.218513702050783021e+00	2.401631271766290432e+00	8.849963395111954512e+00	7.312879983285820451e+00	1.266764087126179916e+01	1.278117006448555415e+01	1.007319324271540140e+01	7.938961894188004464e+00	6.256915204416265475e+00	8.740308392535585114e+00	8.656862700686675183e+00	6.822712663997555715e+00	7.248988933546903546e+00
1.960000000000000000e+02	-6.509659913492346561e+01	-6.525549468243794138e+01	-6.516863359560487368e+01	-6.499747429873251292e+01	-6.797408006581773066e+01	-6.525427388661798034e+01	-6.298995701427298144e+01	-6.410484795716121198e+01	-6.527398009158986270e+01	-6.560725362615499989e+01	-6.433999613084459668e+01	4.275979511722488802e+00	3.223052065137008260e+00	4.110374597770069194e+00	4.763500243932951683e+00	5.243364599365318846e+00	6.382131557272041178e+00	5.956151498494575591e+00	3.552461570555546899e+00	3.265412835130632185e+00	2.630821668918028600e+00	3.632524480648718246e+00	1.473958040777664635e+01	1.038699253472980999e+01	1.430098542701218989e+01	2.072658933189155661e+01	2.336666443668808668e+01	1.867045357465189426e+01	1.766149081583302660e+01	1.404033559353283067e+01	1.106557638406042976e+01	9.605978741594572767e+00	7.570737237772057426e+00
1.970000000000000000e+02	-6.200292412448033019e+01	-6.155663884429177557e+01	-6.009942273904463406e+01	-5.872726556952547128e+01	-5.913950637191129545e+01	-6.137311226338757564e+01	-6.317836522169235280e+01	-6.379217611440046198e+01	-6.362036925437642765e+01	-6.440188498049427324e+01	-6.414049988567900584e+01	3.011177919378527523e+00	4.172486675435916226e+00	4.669214745216389240e+00	2.646958765634505273e+00	3.147604660297794510e+00	2.942248906269401054e+00	3.367989763103858447e+00	2.569865560572503593e+00	2.335983752893190157e+00	1.714877234378288984e+00	2.544549129983427971e+00	6.732569581413412330e+00	5.966707179478323297e+00	4.702526774805241061e+00	5.061590913464844022e+00	8.277003857410214493e+00	1.030935461059575609e+01	9.810365506898087062e+00	7.731820094252983111e+00	6.093661029026860909e+00	5.041022122660099747e+00	4.331643725541707290e+00
1.980000000000000000e+02	-6.238538985430729156e+01	-6.350121048045181738e+01	-6.278182634572335985e+01	-5.929650828779892180e+01	-6.010507373344183435e+01	-6.061300812065303489e+01	-6.363700428023010858e+01	-6.364315913515717682e+01	-5.991143635067233930e+01	-6.253811419623708190e+01	-6.782655761270723360e+01	4.333546542139022684e+00	1.922251063004599470e+00	2.591993237747908463e+00	3.080159943139822332e+00	2.242069116530168493e+00	4.754371516082688487e+00	5.641199198229714717e+00	7.707613755911275177e+00	7.376551817564946489e+00	4.437059691355108804e+00	3.582196081823986411e+00	1.411261897914808472e+01	3.413888093643291821e+00	2.928796287739944049e+00	3.604287070067944576e+00	6.904472266620207854e+00	1.639177938898643561e+01	2.296411394921702254e+01	1.828588739767387139e+01	1.729190396462967882e+01	2.248389118786120022e+01	2.685717018504126585e+01
1.990000000000000000e+02	-6.404269493488729381e+01	-7.012911131751859273e+01	-7.076312286537037721e+01	-6.918070550661248319e+01	-6.723137073964808508e+01	-6.193451196429069938e+01	-5.668057624474817402e+01	-6.000000000000000000e+01	-6.000000000000000000e+01	-6.040681484662339784e+01	-6.410073586406119261e+01	4.519352592742302832e+00	2.923959974635870651e+00	3.157430901213727381e+00	3.810438541285042557e+00	3.980949054201454285e+00	5.883196219538403327e+00	7.568394776128353207e+00	6.090738359344604724e+00	3.813407038175917307e+00	4.723102386165054511e+00	3.241908676734606143e+00	1.334668423719900332e+01	2.116687782585299260e+01	1.668220120763622916e+01	1.343308590866056385e+01	1.170447637442118349e+01	9.224621198958059765e+00	7.270178822371667238e+00	8.857607187724001463e+00	1.277341591755179806e+01	1.640873735467120653e+01	1.594564057414232394e+01
2.000000000000000000e+02	-6.087263399007893838e+01	-6.624006936907582599e+01	-6.160959419101707368e+01	-5.750609852905002839e+01	-6.000000000000000000e+01	-6.000000000000000000e+01	-5.979880570653828897e+01	-5.938065895473810940e+01	-6.069248476743869958e+01	-6.073151299800561986e+01	-6.276711538492578057e+01	5.646378557972620449e+00	8.042117289909736400e+00	5.911651204303538520e+00	9.030790172893397028e+00	6.396918181825875571e+00	5.268351643594811229e+00	4.810224745958428194e+00	4.473618865351728147e+00	4.586731859237221265e+00	4.414135035666036266e+00	3.529246580985430981e+00	1.091234771788109370e+01	1.328843212731726986e+01	1.103812079338385743e+01	9.939691346743696698e+00	8.465903424755174100e+00	9.650132239099109555e+00	9.174432095848622737e+00	9.980250255200761700e+00	1.118858770874218500e+01	1.162720054491678212e+01	1.477072664280349557e+01
2.010000000000000000e+02	-6.238782414479898364e+01	-6.441051354466360124e+01	-6.578399713449425690e+01	-6.565192282917068667e+01	-6.444252958021102984e+01	-6.312581687979879064e+01	-6.240436915876465918e+01	-6.112580003049392019e+01	-5.976048850953937830e+01	-5.788605498315290987e+01	-5.928674879770051831e+01	3.123307934107692141e+00	3.124639500284935867e+00	2.657615950627017831e+00	2.997559977172993051e+00	3.286157707608617695e+00	3.555797579911752937e+00	2.808124397520322280e+00	3.353390211090092610e+00	4.237202121632301477e+00	3.109704682670483056e+00	2.102887212558406826e+00	7.502594753384398629e+00	1.280414215163507485e+01	1.073410843678371762e+01	1.004522614126616276e+01	7.916920248867940657e+00	7.928092541178511254e+00	6.248348767013783167e+00	4.924496291063612752e+00	3.881131579710005663e+00	3.058827024879102296e+00	7.484654351446062392e+00
2.020000000000000000e+02	-6.107169258502350573e+01	-5.915383345420277550e+01	-5.926880303730935395e+01	-6.128923016296946003e+01	-6.433422881915771541e+01	-6.520476568553877428e+01	-6.104251073243015924e+01	-5.927788442308560235e+01	-6.043972881053012713e+01	-6.006128272087821784e+01	-6.064465800413287155e+01	4.599743673888032625e+00	4.230971971909243123e+00	3.664248386492733989e+00	3.171374320317161821e+00	2.843476002523064317e+00	5.584753292735094909e+00	6.911444218426347597e+00	5.013647658000352614e+00	4.658730973481913118e+00	5.900133692414738285e+00	4.018656222579672033e+00	1.124041200300725407e+01	7.136736588996687836e+00	7.781352153916142989e+00	1.271724073147406919e+01	1.263584552955992457e+01	1.295450892633433604e+01	1.195546355936946092e+01	1.064597525311139847e+01	1.190345757140328686e+01	1.350365544217825686e+01	1.116988427372896631e+01
2.030000000000000000e+02	-5.903325576425400101e+01	-6.195097384511720406e+01	-5.889295171694914188e+01	-6.000000000000000000e+01	-6.000000000000000000e+01	-5.814122972816141299e+01	-5.590673356146305650e+01	-5.516695917361825252e+01	-6.000000000000000000e+01	-6.000000000000000000e+01	-6.027370961723089948e+01	7.393941787413024436e+00	4.866296645596615456e+00	1.078900778405524541e+01	6.633170721046024454e+00	3.818531131596296646e+00	8.078114736647407312e+00	9.618457708483417079e+00	7.883511677563811659e+00	1.036860341432681309e+01	6.968547376635458868e+00	4.915176678179152603e+00	1.105012128587892839e+01	9.419745435135290279e+00	7.423961623745385374e+00	5.851029262989565716e+00	1.157531933221138765e+01	1.273975521428949165e+01	1.405312365019662657e+01	1.342216498219869969e+01	1.133917695516277746e+01	1.279928924859057915e+01	1.187764715426947326e+01
2.040000000000000000e+02	-6.176884630967439449e+01	-6.163756090395096265e+01	-6.235621168558947147e+01	-6.284482344485778782e+01	-6.284583267224579828e+01	-6.284552189451551385e+01	-6.129590750532439358e+01	-5.995452153654209582e+01	-5.997691492349477471e+01	-6.051971368212580416e+01	-6.341145484809725019e+01	2.832247683195612709e+00	3.518740981894543651e+00	3.564328963271512496e+00	3.242427234670310909e+00	2.341584265469275117e+00	2.622447044353554357e+00	4.051182072376104948e+00	2.473473197119357092e+00	1.766293438788463677e+00	1.974236916764376515e+00	2.767762717248629212e+00	7.639604569370892939e+00	1.332427167539438528e+01	1.050122662694491815e+01	8.459529258183717815e+00	6.667188726083146832e+00	5.254595634409336746e+00	4.832895462867044856e+00	3.808938436284058593e+00	3.001929614011429770e+00	8.922626485912569905e+00	1.162284377361831034e+01
2.050000000000000000e+02	-6.404606808400495765e+01	-6.158468347755336225e+01	-6.181415307425434236e+01	-6.556757026363929697e+01	-6.694200659716553048e+01	-6.659104975222837197e+01	-6.455233196327550615e+01	-5.996596145649983356e+01	-6.032948357356995217e+01	-6.562240241965966447e+01	-6.749103826220370195e+01	6.419106200862868761e+00	5.960090755293807163e+00	5.159044405088031304e+00	4.283413168823432926e+00	4.166349077493831210e+00	4.474543809243557213e+00	6.185053679553745631e+00	8.375423013350893342e+00	1.047967838884798120e+01	8.182606688281319762e+00	6.924859022652098517e+00	2.364913909705436268e+01	1.172617581532864861e+01	2.328179154978746368e+01	2.325449304078486179e+01	2.047426093795993651e+01	1.613633070284565463e+01	1.320266721601632298e+01	1.414279661344746941e+01	4.138889589838215244e+01	4.026891216181541466e+01	3.261506703417565944e+01
2.060000000000000000e+02	-6.519330208912062119e+01	-6.828241346030841896e+01	-6.926111346319738971e+01	-6.819335067455328669e+01	-6.420785286021485661e+01	-6.307329179047093959e+01	-6.330511761366158652e+01	-6.430403054644078509e+01	-6.565192799006995017e+01	-6.349638238547235147e+01	-6.215754010681668973e+01	3.611720895797113862e+00	4.477893400993286477e+00	3.689761576893860084e+00	6.534836338810185552e+00	5.309839180522067714e+00	3.438082253477270811e+00	2.766460272286580757e+00	1.731279961230890230e+00	2.879805312673555662e+00	2.991681412095855475e+00	2.297569248987584523e+00	1.153126919397181815e+01	2.570483541035583386e+01	2.025869095351326266e+01	1.596643404239088682e+01	1.258358778536029732e+01	9.917473189784168142e+00	7.816234618279146673e+00	6.852711823244775680e+00	5.400811512867045749e+00	5.525566370184528786e+00	5.286346233738234979e+00
2.070000000000000000e+02	-6.160273477173628720e+01	-6.070976044183721143e+01	-5.939559390094046876e+01	-6.058645732523331873e+01	-6.178882894342839904e+01	-6.456553333335412503e+01	-6.152463524820286978e+01	-6.007377644034144026e+01	-6.082170683774615583e+01	-6.250305222177095743e+01	-6.405800302450788308e+01	5.249060293894477702e+00	3.426854179848325188e+00	5.076745871017285694e+00	4.743921502662373335e+00	5.336703932649812465e+00	5.108706292621498335e+00	8.245936132810124164e+00	6.006983745159089949e+00	5.442637321704681952e+00	4.838817462450831108e+00	4.263296498020751280e+00	1.493832124369633085e+01	5.557378351564478791e+00	4.876049544442766503e+00	1.508237572722119069e+01	1.991974673200030210e+01	2.004923417094356353e+01	1.714309891664770191e+01	1.835560530104018895e+01	1.769490597990822067e+01	1.624790661845043971e+01	1.445691109474443614e+01
2.080000000000000000e+02	-6.070628541913875864e+01	-6.424844874187870403e+01	-6.293829655741896545e+01	-6.298537954489492563e+01	-6.135021000352001863e+01	-6.003825240663099549e+01	-5.936632817972310505e+01	-5.853068465832991052e+01	-5.920508326114651965e+01	-5.902142981300088564e+01	-5.937874102484364158e+01	3.156097371152340791e+00	5.140712919896266442e+00	4.032257377329966808e+00	3.075022171158403150e+00	3.473678283992314153e+00	3.197021016283055239e+00	3.211608406662942450e+00	2.602556423089250615e+00	2.572530933205343207e+00	2.308869187259615430e+00	1.946716992646253530e+00	6.095487533870080021e+00	1.159368204811039682e+01	1.033594187919937646e+01	8.146041353753084024e+00	6.420120247637798094e+00	5.059874140601888115e+00	3.987826603115689039e+00	5.021214859586248025e+00	4.312576919410672005e+00	3.398861016958586223e+00	2.678736270327070734e+00
2.090000000000000000e+02	-6.169320486153932137e+01	-5.858344411774596239e+01	-5.691539542544678909e+01	-5.569827362676965521e+01	-5.465008179111997322e+01	-6.000000000000000000e+01	-6.000000000000000000e+01	-5.791845997970004589e+01	-6.883677543438138002e+01	-7.157913467010003217e+01	-7.275048357012938993e+01	5.351988734330126896e+00	3.875282020806710470e+00	3.567951553348088112e+00	3.026014627690069680e+00	5.589082089173203372e+00	5.265311568144377397e+00	5.673550229754605212e+00	8.884088823181430783e+00	7.149561928763594310e+00	5.944827140359500106e+00	4.544217362079693068e+00	2.157044905911494936e+01	3.036962256992489895e+00	3.139732691590165548e+00	3.014746099844029192e+00	3.870367281393610082e+00	4.955350974523701879e+00	7.622621361708279863e+00	3.077670486772582237e+01	6.475175074726098501e+01	5.227212501459216298e+01	4.226412929551823794e+01
2.100000000000000000e+02	-6.989311745039151447e+01	-7.240946064445007835e+01	-7.125584045741609884e+01	-7.188899719243701725e+01	-7.217903650045654729e+01	-7.128867581317672375e+01	-6.877241555445525023e+01	-6.700436296928683078e+01	-6.724941425880443546e+01	-6.833305335607367681e+01	-6.854991775735842907e+01	2.931180594316769916e+00	3.975761772504350144e+00	3.846445359751216930e+00	2.371654369290709052e+00	2.651600827975399977e+00	2.922031332158747219e+00	3.492164264566637755e+00	2.964751347417534433e+00	2.837002623372459009e+00	1.821920135928564610e+00	2.428473910202078923e+00	1.651053363773877436e+01	3.330952796035663255e+01	2.625215925266773453e+01	2.069005199496226410e+01	1.733842372454780900e+01	1.366489075884785187e+01	1.107965940167171404e+01	9.971069890342132425e+00	1.003406263899068129e+01	1.273146860536088099e+01	1.003402214964006234e+01
2.110000000000000000e+02	-6.510182327284698545e+01	-6.830277634390520802e+01	-6.686650819400915680e+01	-6.602090794622465353e+01	-6.610296409198669210e+01	-6.439122067400626293e+01	-6.313063036215597634e+01	-6.252747927452379884e+01	-6.349191974189531606e+01	-6.568585137705642296e+01	-6.449797472270633136e+01	3.521313635380546536e+00	2.566496150208736893e+00	2.838606417188172859e+00	2.386699916509501307e+00	2.507909296720780112e+00	4.101736311357075060e+00	2.807559253081608475e+00	2.997604299341531942e+00	3.142543635975271865e+00	4.622328129112174722e+00	7.241652944310612128e+00	1.016748602493074394e+01	9.208405565205909582e+00	7.257398833410221073e+00	6.647075116172335818e+00	8.093993258018574721e+00	7.134554263359031090e+00	6.883342154357174003e+00	8.326889910946011497e+00	1.254103530194316996e+01	1.771526686552279983e+01	1.786689898037220914e+01
2.120000000000000000e+02	-6.776063589286982847e+01	-6.224297761467939694e+01	-6.710311968835182483e+01	-6.894816881246082119e+01	-6.924633876196908489e+01	-6.941506750358220756e+01	-6.946323985949260305e+01	-6.900035294445345357e+01	-6.919818928223698151e+01	-6.749958573751402469e+01	-6.548931872395763776e+01	3.852146632822258887e+00	8.532055479262192321e+00	6.117647428517861918e+00	4.600037030754159595e+00	4.120310617586468105e+00	2.786618354552274468e+00	2.764629486887117071e+00	2.235225267776694391e+00	1.999261371073047799e+00	2.814078688258669914e+00	2.551602603554110615e+00	1.825668011601772278e+01	3.247629745599449791e+01	3.574461797515925099e+01	2.817132096937718089e+01	2.220259636600954778e+01	1.749847960370027877e+01	1.379103521919076591e+01	1.086909587143453315e+01	8.566234744875613316e+00	6.751286268176897920e+00	6.495836686258693149e+00
2.130000000000000000e+02	-6.811833676656523551e+01	-6.570888980692654968e+01	-6.631789722971015522e+01	-6.640271320798666466e+01	-6.794648197062790018e+01	-7.057396808605315641e+01	-7.096271688046670079e+01	-6.962983768559477937e+01	-6.719033272064953621e+01	-6.793283120427253152e+01	-6.851769887336429576e+01	3.347590789118567223e+00	1.434236252332261152e+00	1.381146124428906719e+00	3.606281714239760294e+00	3.096644185647173142e+00	4.472299363449714349e+00	3.509385540044968277e+00	6.082126742547642628e+00	3.766769148642656440e+00	2.513099635621768080e+00	3.613919184230819592e+00	1.660601034901294781e+01	5.858570166508489940e+00	4.617301007302005544e+00	1.149426687589859597e+01	2.280711650727244688e+01	2.992036748898911469e+01	2.562980085900956340e+01	2.145451940029288451e+01	1.735563198655493977e+01	1.497543314827533223e+01	1.194709605002611674e+01
2.140000000000000000e+02	-6.734117146101212370e+01	-6.708928022660369095e+01	-6.683464109059050884e+01	-6.698887674750550048e+01	-6.749586762907142656e+01	-6.764578542549418216e+01	-6.739937770034174491e+01	-6.736199192983819728e+01	-6.745105132248211532e+01	-6.766316882643917552e+01	-6.748167371175458129e+01	2.196349699196030958e+00	3.818583162369460826e+00	3.117149122115305371e+00	2.535239236729125878e+00	2.045880152905943383e+00	1.760314501779871810e+00	1.740033421317239481e+00	1.772906308757960181e+00	1.868630380824308990e+00	1.688598614753859639e+00	1.616162090407234242e+00	7.739231746738765239e+00	1.338248747131706828e+01	1.065582654713086441e+01	1.080212701245931228e+01	8.513454736918751209e+00	6.709688885713545048e+00	5.288091184397582190e+00	4.784137092289949322e+00	5.423050473428540741e+00	5.484257726520270104e+00	6.349196337211781227e+00
2.150000000000000000e+02	-6.749032392769997557e+01	-6.830167460042385130e+01	-6.875547351862317669e+01	-6.853227638744553474e+01	-6.976316442155348341e+01	-7.063818755483008260e+01	-6.866869688569582308e+01	-6.470607102209403649e+01	-6.399390005803510206e+01	-6.600726648332181412e+01	-6.553652834497685831e+01	3.015121710167142588e+00	1.232449063983936277e+00	1.896415078862205617e+00	2.889534596003246580e+00	2.570147177821660911e+00	1.890959277979500142e+00	4.605915224328620994e+00	4.393636457185517763e+00	3.807708265598801045e+00	2.732777245827494816e+00	4.131674714080440403e+00	1.153390500610719371e+01	6.764890731747399855e+00	7.495192186949313218e+00	1.227225763050343055e+01	1.656613378612098231e+01	1.518834842979962119e+01	1.220297866105065410e+01	1.043065412683604443e+01	1.135452433096910596e+01	1.289844741462582256e+01	1.016562276246955498e+01
2.160000000000000000e+02	-6.755807072484648756e+01	-6.497432997497111273e+01	-6.556220669339226959e+01	-6.621758833676794609e+01	-6.735672804620165266e+01	-6.828493212361797760e+01	-6.931795023389462074e+01	-6.923234128467699122e+01	-6.841606696130659770e+01	-6.856533805922020974e+01	-6.765322553441538389e+01	1.753968765897139903e+00	2.921196114783363385e+00	2.537072124310634003e+00	1.553088229527863184e+00	1.118703435917355771e+00	9.453697353855455843e-01	1.186249315205951893e+00	1.939481560771163071e+00	1.336293014830392645e+00	1.923218681658418694e+00	2.079015446580709359e+00	6.021829372788866763e+00	8.629066983604676722e+00	7.978575454176787929e+00	6.474830154252129155e+00	5.275370220088637652e+00	4.157665017029708920e+00	5.632958759440874985e+00	5.387924795831048108e+00	4.376278766250965013e+00	5.010732434123516654e+00	7.294891143090325158e+00
2.170000000000000000e+02	-7.161114457922938925e+01	-6.757520828082751052e+01	-6.794388578435078330e+01	-6.509926028915951690e+01	-7.145227494429258286e+01	-7.475730137088463323e+01	-7.574126543120416954e+01	-7.592333822383587005e+01	-7.545704468239479468e+01	-7.185054297576898819e+01	-7.031132380957494377e+01	4.073591803347438756e+00	2.570935156603132654e+00	5.268089490653956375e+00	6.788367969782723499e+00	4.363881394061102093e+00	4.150626100798041840e+00	3.302718677560339433e+00	2.013904922247367502e+00	4.529575038358334638e+00	4.482947887134990594e+00	3.264871396274404702e+00	3.469911388820649023e+01	1.071872594894569808e+01	1.851465714714525390e+01	2.835547989051840645e+01	6.675345613027707259e+01	6.098994272779938086e+01	4.921668314418840851e+01	3.878902773185647135e+01	3.057070440880358575e+01	2.409361674417288057e+01	1.898884500835767497e+01
2.180000000000000000e+02	-7.075927806508562412e+01	-6.851042530204816217e+01	-6.817347007707056150e+01	-6.846831281119975188e+01	-6.876151030265738484e+01	-7.074673765971444084e+01	-7.240945921017838316e+01	-7.330202416338897820e+01	-7.222084736817433281e+01	-7.218690492025361038e+01	-7.281308883617055017e+01	2.020334886370370953e+00	3.960368111027584348e+00	2.351160874655265687e+00	2.122029400567157609e+00	1.833621147657056305e+00	2.213905416288849182e+00	1.234306107118410933e+00	2.508593648922451180e+00	1.698742458786618226e+00	1.008956143796758242e+00	1.271665554883554261e+00	1.234511591357119542e+01	1.496563337003510163e+01	1.179482912561195107e+01	9.295830698414182081e+00	1.409584612858321684e+01	1.823939526229320407e+01	1.553064949400535077e+01	1.326459533329354024e+01	1.045419405301254123e+01	8.239239158976024768e+00	7.570946511486833508e+00
2.190000000000000000e+02	-6.978192300996785491e+01	-7.108253320961206612e+01	-6.982903767967951580e+01	-7.043884780898676468e+01	-7.122150761793442086e+01	-7.107243687078005223e+01	-6.994084378991084350e+01	-6.861165788958588507e+01	-6.723355778473509758e+01	-6.849946600033912603e+01	-6.988934144811480564e+01	2.598481202095963116e+00	2.261417289633687489e+00	1.653246693225271402e+00	2.411966128089909400e+00	2.269719020815210264e+00	2.895486895889075818e+00	3.103230826840639889e+00	4.088956548705226623e+00	2.764741995077427017e+00	2.006846338060962243e+00	2.529200284622215467e+00	1.237137502991042659e+01	7.092522776062244461e+00	9.436500032582740616e+00	1.459610675487324905e+01	1.727484983187790490e+01	1.474769700163529684e+01	1.243722797514093692e+01	1.190105410413223552e+01	1.135555780836423345e+01	1.237669994187568534e+01	1.249553407255973347e+01
2.200000000000000000e+02	-6.996218751695640492e+01	-7.032276332556565990e+01	-7.101827729373583509e+01	-7.169988801058715921e+01	-7.161386823154855108e+01	-7.092322327186457187e+01	-7.043375206767949237e+01	-6.734249251298817285e+01	-6.761720886377496242e+01	-6.871980088517578622e+01	-6.993060070664388661e+01	2.712420356502984298e+00	1.755877528626495598e+00	1.971638013689104518e+00	1.774706929005376965e+00	2.281681565633486564e+00	1.613984268670834332e+00	4.717610766886318530e+00	3.115904022808740681e+00	3.175825600830492590e+00	2.094033753675334175e+00	4.622941115203659024e+00	1.249672430995435057e+01	1.102595007116353365e+01	1.172775218110387208e+01	1.427053350251036612e+01	1.190617469620680424e+01	9.929651850242493083e+00	1.117364238996924186e+01	1.322625451595013679e+01	1.545409966489395259e+01	1.387567503309262129e+01	1.237750919441048048e+01
2.210000000000000000e+02	-7.001031228255401118e+01	-6.725202889470658363e+01	-6.803299561961571840e+01	-6.957353519762745009e+01	-7.053163898370317497e+01	-7.115622442595322639e+01	-7.120228159484719299e+01	-7.148632020568086887e+01	-7.172329121632269278e+01	-7.026786948039854508e+01	-6.887693720668475805e+01	1.880872064208673367e+00	2.755398947775622887e+00	1.595650949290080112e+00	1.759378362134748963e+00	1.200940608315658853e+00	1.067011193208190933e+00	1.461011753663822077e+00	1.275224419459942249e+00	2.087303600583928720e+00	3.013715585665241115e+00	2.593085221989496869e+00	9.994696406286857737e+00	1.037978652663518631e+01	9.633812004380050809e+00	1.160917051301929348e+01	9.149508016501290086e+00	8.337232370816208160e+00	7.201432345176232985e+00	1.092814714101196394e+01	1.187131445941677121e+01	1.157376134464738016e+01	9.262799341264194908e+00
2.220000000000000000e+02	-7.226174838957031454e+01	-6.940901509651378376e+01	-7.088504484523443239e+01	-7.267821514839648955e+01	-7.418720136753834993e+01	-7.308197525316087706e+01	-7.192300888326811048e+01	-7.149779653271654922e+01	-7.169115341227302451e+01	-7.295532239055826551e+01	-7.430875096604319197e+01	1.120822371298753506e+00	2.114231969438341796e+00	1.123668494133897466e+00	6.697989166056987909e-01	3.438862298060180733e-01	1.759759173321461034e+00	1.485304520735684974e+00	1.292669452009471698e+00	8.369477845175938846e-01	4.762476187968591179e-01	1.105709553622506336e+00	9.921915491475834514e+00	1.240489013288925335e+01	1.276299179587978294e+01	1.071541508771487017e+01	8.907619839793136762e+00	7.020341293181398434e+00	7.302570108263320314e+00	6.933688828811733096e+00	7.769452083389800201e+00	1.041909794441042614e+01	1.498308780042463084e+01
2.230000000000000000e+02	-7.221872983156097803e+01	-7.340785972776909318e+01	-7.313158029925753567e+01	-7.306879963020149660e+01	-7.216856863637354991e+01	-7.219284923767295936e+01	-7.146247951741804627e+01	-7.156532095000657989e+01	-7.216015057199058447e+01	-7.229881648294806951e+01	-7.073087326197193647e+01	1.987317361133858373e+00	2.225604307123233205e+00	2.003504427054873638e+00	2.450631742010878522e+00	2.426025461935080507e+00	2.100962213492731490e+00	2.159236748826099728e+00	1.304677979072238703e+00	1.268662699321436493e+00	1.098270382973767001e+00	2.835597649528242670e+00	1.485517430719385246e+01	1.901543632684013119e+01	2.441682355440948271e+01	2.109926125863602309e+01	1.838922619778533729e+01	1.478219487965449375e+01	1.184150144240537372e+01	9.784740003173029166e+00	9.974836674476872389e+00	8.683205954191649312e+00	1.056451678036615327e+01
2.240000000000000000e+02	-7.183985196907117654e+01	-7.112792658590504402e+01	-7.290488244522019556e+01	-7.371337492885541565e+01	-6.979017170142651594e+01	-6.803687522262187315e+01	-7.030116999941206757e+01	-7.204315223975490312e+01	-7.282925309986887896e+01	-7.361617403820609695e+01	-7.403553942944084554e+01	2.303162295405003057e+00	1.828218864514208564e+00	1.535228937592364229e+00	2.035774183372557111e+00	5.636960150955531823e+00	3.447317378238285102e+00	2.486384880345666293e+00	1.758488316548676877e+00	1.819689981079836816e+00	1.035969562436594993e+00	1.447590698966310319e+00	1.702672660173303854e+01	1.715530959539914946e+01	1.709033843282532672e+01	1.387032857415765008e+01	1.626631270308062582e+01	2.353784561347812598e+01	2.111326364202077954e+01	1.880128870335923708e+01	1.538472192943935646e+01	1.379850558427511942e+01	1.324935123929498815e+01
2.250000000000000000e+02	-7.282755680905876261e+01	-7.413170490292527859e+01	-7.260520555440044177e+01	-7.177558599895596103e+01	-7.309744534345719558e+01	-7.338206723424249844e+01	-7.296119252469617322e+01	-7.130288656976856032e+01	-7.196075366458680378e+01	-7.330714381039727812e+01	-7.375158248715740683e+01	1.836052087348825523e+00	9.806853037330272027e-01	3.118063799885671283e+00	1.705017979148076845e+00	1.859272825152366471e+00	1.124915673300615593e+00	3.621081922921858709e+00	2.516003416914297297e+00	1.439937118012689865e+00	9.322840336366455816e-01	1.063258800783005942e+00	1.401715488017928024e+01	1.165153508593804332e+01	1.361351249128185792e+01	1.529939720532740566e+01	1.480934575300539002e+01	1.484870327018868608e+01	1.507297005514134547e+01	1.773625801305200866e+01	1.477234940409996433e+01	1.250888201530576183e+01	9.858595508452298262e+00
2.260000000000000000e+02	-7.076438005516402541e+01	-7.334195708461889751e+01	-7.139408958543397432e+01	-6.857902857039043454e+01	-6.759088474684878634e+01	-6.875440503277577875e+01	-7.001215508843063162e+01	-7.071711330167656229e+01	-7.169649496714089310e+01	-7.260412684547242179e+01	-7.295354532885214383e+01	1.691296557461021477e+00	1.757471565112681322e+00	2.207448140544911119e+00	2.914720347508760856e+00	2.173758776773612844e+00	1.339523670690498269e+00	1.590287345499175276e+00	1.399142471416483957e+00	1.225199102806920903e+00	1.430536574743089151e+00	8.748775795140791844e-01	9.631369690892812585e+00	9.262347078094085973e+00	7.299911629999699336e+00	6.565378908334266406e+00	6.974040478721823533e+00	1.038816375379291301e+01	9.668412654798034467e+00	1.434089609660360765e+01	1.226188308146879180e+01	1.009522486206467562e+01	9.457438365050203188e+00
2.270000000000000000e+02	-7.301382037440065176e+01	-7.218171428629061381e+01	-7.138434787528157699e+01	-7.112211640065768847e+01	-7.199908009451775115e+01	-7.274513711823792050e+01	-7.370458901018098175e+01	-7.278583922286576069e+01	-7.329506933273785307e+01	-7.492393636051123451e+01	-7.599637404272517927e+01	1.577806121935152461e+00	2.293053620293481476e+00	2.687600488300616597e+00	2.077383900596976751e+00	1.614001266263199952e+00	1.441575021113669308e+00	1.509966006070097233e+00	1.661573307141312128e+00	1.155537936581239489e+00	8.050093841761333247e-01	5.323602888147993539e-01	1.466671720181138028e+01	1.141147194362454442e+01	1.531578953961203027e+01	1.576060046975340612e+01	1.410054833130007168e+01	1.399457642672163793e+01	1.487895779357251413e+01	1.325680730082878966e+01	1.755991498324146605e+01	1.699459521678518925e+01	1.339391001267414616e+01
2.280000000000000000e+02	-7.442329270853063861e+01	-7.612896316034590427e+01	-7.670132703734613244e+01	-7.677670021438876802e+01	-7.657443846004046861e+01	-7.661716853895732982e+01	-7.424593288384966172e+01	-6.687554782764303241e+01	-7.095410532453519181e+01	-7.406601946825563232e+01	-7.529272416994437833e+01	2.215370792256901922e+00	5.590119176722613270e-01	4.552302624915670615e-01	8.677780183672823000e-01	9.020422692104695939e-01	7.943186759939875330e-01	4.439337974428584133e+00	4.833175265740009330e+00	3.978164027795297653e+00	3.145930292691857755e+00	2.178719218177700423e+00	2.335450086913750312e+01	1.097870388884526349e+01	1.321596180705428836e+01	1.560444508962698862e+01	1.520854398377736061e+01	1.354575094283734771e+01	1.149258520120741522e+01	2.296344096903565912e+01	4.720517828408942762e+01	4.541693469272815520e+01	3.791346383217314298e+01
2.290000000000000000e+02	-7.624477287168382134e+01	-7.635319004938868659e+01	-7.725763987879807360e+01	-7.720626363781893531e+01	-7.712472052193282934e+01	-7.650760961578443187e+01	-7.633403802988119935e+01	-7.549482821477911898e+01	-7.538045460084346416e+01	-7.535070684021496845e+01	-7.543827732739639202e+01	8.692636904213300042e-01	1.118591743238227743e+00	7.985236705097843446e-01	1.054615935256624004e+00	7.531919062532395071e-01	9.829341759571563752e-01	1.007702761691931403e+00	8.362008049353715222e-01	6.444929117427646847e-01	8.449077355089834596e-01	6.514752591192174425e-01	1.421360145713436474e+01	2.988064830960790630e+01	2.354976446770352538e+01	1.856022000386071014e+01	1.492920953941984230e+01	1.246945244158132837e+01	1.016907589926157840e+01	8.014529664833535350e+00	6.316472252229031525e+00	6.904601893489843434e+00	1.134204009935635327e+01
2.300000000000000000e+02	-7.140660765548838640e+01	-7.575098662493674340e+01	-7.240783338855612783e+01	-6.838585070274169198e+01	-6.867582486058459779e+01	-7.067955334515042409e+01	-7.212547507677892611e+01	-7.284624346359620972e+01	-7.083483164071765259e+01	-6.933536986408805092e+01	-7.302410758773338273e+01	2.205837419710875658e+00	6.754571800887343436e-01	5.079444596269335754e+00	3.397549444041858546e+00	1.893814156104209001e+00	1.271293283148649422e+00	9.726496530239167049e-01	1.125343033577584695e+00	2.941063676346095779e+00	2.780411544623810016e+00	1.921347629884558428e+00	1.405594995578818995e+01	1.082219549783144608e+01	1.091692520753777096e+01	1.149922509356513345e+01	1.568801707555781277e+01	1.236415968176647340e+01	1.035273638224863468e+01	8.589214123448210003e+00	6.983665810460190748e+00	2.025613574465835143e+01	3.308722494080788579e+01
2.310000000000000000e+02	-7.618348605096876724e+01	-7.502213328169861484e+01	-7.565104908877762568e+01	-7.619651531921221022e+01	-7.661900455291680601e+01	-7.708655506767397014e+01	-7.746243912181694213e+01	-7.767024774596303871e+01	-7.774765216044991689e+01	-7.641671909074938185e+01	-7.196254508042913756e+01	1.243503356596352249e+00	1.580267849736025854e+00	1.264054742349755456e+00	9.234372856021434428e-01	5.569574498710947452e-01	3.534207233933124304e-01	5.554047452695781706e-01	4.475662129590524674e-01	5.812016324278396207e-01	4.021033401475166968e+00	2.151689522879552285e+00	1.572102983193147985e+01	2.789257308874165631e+01	2.283867949815063270e+01	1.799979429368258366e+01	1.418613517655972878e+01	1.438603314011448653e+01	1.657190214510303150e+01	1.411528188174618315e+01	1.112464362439823873e+01	9.697620072916944167e+00	8.397635397901323628e+00
2.320000000000000000e+02	-7.334838968747311583e+01	-7.130590888910668923e+01	-7.179659142946711370e+01	-7.273502451078863373e+01	-7.408679678993617301e+01	-7.524442020828193733e+01	-7.620186871200647261e+01	-7.656984180390628580e+01	-7.272836860766120992e+01	-7.150095184153330763e+01	-7.131412408204350584e+01	1.228474838949033643e+00	1.408382311474205784e+00	1.028839606974817800e+00	9.557594608391326574e-01	4.907032684600277639e-01	4.255865937391759557e-01	2.845004557633951658e-01	6.703926884295140498e-01	2.398550530218714893e+00	2.797940665834523610e+00	1.824092807756829027e+00	1.067825973657559224e+01	9.087726520655774465e+00	1.012827192664997433e+01	9.601515863136732776e+00	1.164012017195364379e+01	1.025242441917654190e+01	1.075513534523844328e+01	1.060003799328852736e+01	9.965286920467308462e+00	1.328324562766477968e+01	1.146883257752418928e+01
2.330000000000000000e+02	-7.269781788958731283e+01	-7.164565673308351279e+01	-7.098340214250082170e+01	-6.872676486406327001e+01	-7.137523794261126397e+01	-7.393826107655236513e+01	-7.487498406509756421e+01	-7.442372800076334727e+01	-7.479609071879805526e+01	-7.402859324562399479e+01	-7.218546010677901847e+01	1.993416138872416088e+00	1.530041413438488540e+00	2.571591134833500103e+00	3.267454662649451169e+00	2.029948692897445284e+00	1.505425012582661370e+00	2.421912724108175041e+00	1.421643996835450396e+00	2.075696592563590404e+00	1.186646618471567605e+00	1.923800540343834076e+00	1.654833912847412947e+01	1.176971234859869142e+01	1.088732940570432284e+01	1.584951114157198759e+01	2.977922297483714686e+01	2.371121293592479873e+01	2.159120680206084231e+01	1.701662659703795555e+01	1.398851762806719279e+01	1.102473721386347805e+01	9.865314237074876758e+00
2.340000000000000000e+02	-6.885296344780709887e+01	-7.191115147536740437e+01	-7.229810898965742183e+01	-7.031354347391318527e+01	-6.688209685742593535e+01	-6.638213034042782112e+01	-6.670922848596286769e+01	-6.766726117988326905e+01	-6.893762891782313318e+01	-6.847369406721358587e+01	-6.895479069039626552e+01	2.301830724136869843e+00	1.171730509729780323e+00	1.731246404226637114e+00	4.673681634553988218e+00	4.540927358638812805e+00	2.331389840250475576e+00	2.173937993038397742e+00	1.562890877496494690e+00	2.305750491984561723e+00	1.183811773808408407e+00	1.342940357641144056e+00	9.387493670894086151e+00	1.110540450598504236e+01	1.336715697494111055e+01	1.401131752296540611e+01	1.245332559282599583e+01	1.121035690873743107e+01	9.268004717751342270e+00	7.304370572121404948e+00	6.290279791362586970e+00	4.957543289812511134e+00	3.907176832438033376e+00
2.350000000000000000e+02	-7.033957367563228047e+01	-6.909043680682771083e+01	-6.943519650260368792e+01	-6.745337922955847887e+01	-6.625930094462705711e+01	-6.602091218728436672e+01	-6.846328762957158176e+01	-7.200968744014232925e+01	-7.427402014941850439e+01	-7.493580142202249306e+01	-7.545371444426658059e+01	2.145681028840107807e+00	8.694175714861237525e-01	1.540198240163624499e+00	2.441754576993729220e+00	3.058069522209265756e+00	2.435879141985032970e+00	4.272321323779542546e+00	2.534656226211418506e+00	1.722146222149362194e+00	1.370513464389346403e+00	1.211853999033633222e+00	1.611125624132624168e+01	3.996660894532089170e+00	4.450186445095003052e+00	3.507314885991151598e+00	4.525184425458995463e+00	1.868819562494337916e+01	2.855858864553374943e+01	3.156364018879874322e+01	2.732060549679373906e+01	2.153212399871726390e+01	1.697006180739831649e+01
2.360000000000000000e+02	-6.917202332929529973e+01	-7.561580183111014719e+01	-7.448053741729799526e+01	-7.266823218373052384e+01	-7.144954267101959999e+01	-7.016538509795670109e+01	-6.892296971119995419e+01	-6.646919843618533719e+01	-6.540579107024855432e+01	-6.375876924134229995e+01	-6.278400563286197666e+01	2.247324420961945179e+00	7.424531306989773372e-01	1.437301931475679417e+00	2.085729997443109607e+00	1.556000625553421335e+00	2.213465348662888132e+00	1.552256220465100700e+00	2.367678896313018200e+00	2.655788363796153018e+00	4.846886912441536133e+00	3.015682782769568249e+00	8.491288431241635237e+00	1.337457455493359681e+01	1.054087171606484574e+01	8.607892560788819480e+00	6.784117943809567564e+00	7.275069678995722988e+00	5.733683407779077257e+00	6.474790849344373100e+00	5.644940721878332290e+00	8.314335948138044330e+00	1.216260693068396392e+01
2.370000000000000000e+02	-6.576647030444058828e+01	-6.624102478526498317e+01	-6.857951776460630811e+01	-6.936146524145742376e+01	-6.710059930966576758e+01	-6.280893815069674702e+01	-6.067384316996787419e+01	-6.247508600189438255e+01	-6.512887201453614239e+01	-6.697767463377833508e+01	-6.831768197253792607e+01	2.829796124771964294e+00	2.237620130167023991e+00	1.875657875609864966e+00	2.098627960642587720e+00	3.680528851966154757e+00	5.528575223885210832e+00	4.787311233136236410e+00	3.060617800593857574e+00	2.087241558480566361e+00	1.528034720923744372e+00	1.413745892314390629e+00	1.073589631466473193e+01	1.502686989588527844e+01	1.303325116404507789e+01	1.084432032262079204e+01	8.546708450362984877e+00	8.448303005275855426e+00	1.099703905608314258e+01	1.329726054138546765e+01	1.047993840597579407e+01	8.902799181215675262e+00	7.782473123797249315e+00
2.380000000000000000e+02	-6.903280125188153704e+01	-6.729727559548331328e+01	-6.678226494446677464e+01	-7.024827296037629765e+01	-7.236771562506956457e+01	-7.319492018662604949e+01	-7.240893354902905799e+01	-7.045609942438090911e+01	-6.664012332535112648e+01	-6.497889744887503127e+01	-6.595350945915727436e+01	2.571469602208471539e+00	3.198218484411499585e+00	1.642020118924196970e+00	1.692504618683640549e+00	1.692740024581996350e+00	1.393117092458929118e+00	2.691570813362093695e+00	2.075273487660069360e+00	3.812503920001121926e+00	3.543400263519160376e+00	3.973347198482009901e+00	1.193870707621503158e+01	6.133582081039628875e+00	1.419894160094532687e+01	1.758938790772784344e+01	1.681517442668775786e+01	1.325250353100670608e+01	1.044466416956107047e+01	9.476711329375692827e+00	8.394212653069644148e+00	1.072185375213821601e+01	1.236003931059844341e+01
2.390000000000000000e+02	-6.675514238538455913e+01	-6.550269538530993430e+01	-6.571109027624481769e+01	-6.485903110630484036e+01	-6.337615556824552243e+01	-6.408462252191132791e+01	-6.651322835234799413e+01	-6.816146197046657562e+01	-7.012715858225431020e+01	-6.991704003974525961e+01	-6.929894005101493804e+01	2.934787156373626971e+00	3.230134986060265945e+00	3.097651753261578822e+00	3.542077705721853764e+00	3.805101116985857068e+00	2.895971190435118636e+00	3.448442923032436713e+00	1.912977569687247970e+00	2.975309250247887061e+00	1.780554769304520057e+00	2.659650298999504781e+00	1.220652389101424617e+01	1.195147134733126393e+01	9.419284761022369779e+00	7.423598553749607198e+00	1.101884697746959318e+01	1.460347686282272583e+01	1.503350365915363618e+01	1.612618282173644602e+01	1.323086227592002295e+01	1.290406803345976172e+01	1.035394361747704650e+01
2.400000000000000000e+02	-6.574108944338362903e+01	-6.802317778003788362e+01	-6.861133892571218951e+01	-6.792248096376303579e+01	-6.682872911120539072e+01	-6.498915297599640439e+01	-6.477076064688533563e+01	-6.557870366673898843e+01	-6.475502401615464976e+01	-6.374065042986527629e+01	-6.219087591747712196e+01	2.813498183921366191e+00	2.222573453435104707e+00	1.322773508640268325e+00	2.711698895426676970e+00	2.864231333097364107e+00	3.185670887572460863e+00	1.635577967909725983e+00	1.504528899021988719e+00	3.171164629328672824e+00	3.441741253821204438e+00	6.075021010960196755e+00	8.334591474564671643e+00	8.160229021037133990e+00	8.770761019518939605e+00	8.885581901354040468e+00	8.693573959725236833e+00	6.851645821495113253e+00	5.399971367436916303e+00	5.014774600126593818e+00	5.634189681790223503e+00	1.156838731125999509e+01	1.436680006190251468e+01
2.410000000000000000e+02	-6.856096568929650914e+01	-6.306642294599379284e+01	-6.734718738554025208e+01	-6.986289238458104478e+01	-7.150611850039453543e+01	-7.222639250252687759e+01	-7.257090505359826693e+01	-7.080568374642783169e+01	-6.861685765879181531e+01	-6.635764685816249653e+01	-6.324954985694818532e+01	3.450360206546741360e+00	6.296536400254463928e+00	5.037545083532291912e+00	3.015381380136282985e+00	2.233222256245853465e+00	1.839974277811269987e+00	1.667466796115734340e+00	2.871952911847492906e+00	3.084852687352168665e+00	4.187932625254470409e+00	4.268737646917378115e+00	1.621561961276912456e+01	3.089591688433420558e+01	3.074094095556323225e+01	2.429010862921327529e+01	1.914370569158549884e+01	1.508768335293826013e+01	1.189102008910360553e+01	9.371641454281265382e+00	7.386049547429862194e+00	6.463520583312875267e+00	6.885608939929147354e+00
2.420000000000000000e+02	-6.332923506218054399e+01	-6.213417602964639741e+01	-6.090086483437212905e+01	-5.943880060647372687e+01	-5.985633190874993659e+01	-6.114027699063733934e+01	-6.303232642690116450e+01	-6.446140467773982152e+01	-6.570255471517108958e+01	-6.738595334706319306e+01	-6.923966108505071304e+01	2.396004366511422123e+00	2.691820001892031744e+00	3.226165962837047818e+00	2.853682233548171521e+00	2.624299861946732815e+00	2.638072814503650498e+00	2.961450717217763096e+00	1.699504203102768951e+00	2.333948524715549588e+00	1.266861537106273028e+00	1.664237808244230621e+00	7.337754766611729096e+00	5.426738639399117936e+00	4.276962650256233012e+00	4.306315940714576129e+00	4.551813541339416957e+00	7.012884031787574912e+00	9.624509558712620816e+00	7.776871042145474533e+00	9.901100133473347498e+00	9.018558958485758836e+00	1.148179316980316500e+01
2.430000000000000000e+02	-6.674615926344557693e+01	-7.068818637416322304e+01	-7.093578226171163692e+01	-7.020654715658193368e+01	-6.869506555660916547e+01	-6.711780425360144875e+01	-6.568476392957133214e+01	-6.404858460478801874e+01	-6.445253335187794619e+01	-6.282865606095170818e+01	-6.280366908459931352e+01	2.190650229385551206e+00	1.036051073814661994e+00	1.614898709800523413e+00	1.879869899986987392e+00	2.101626621859719268e+00	2.597233006489496621e+00	3.744808970826327688e+00	1.968902560361418086e+00	1.653946886307736674e+00	2.605478271432178694e+00	2.703686292976458905e+00	5.865538106147927699e+00	9.049118413164030983e+00	8.648487071146448102e+00	6.816111598957153461e+00	5.504715868397910938e+00	4.338418658765103686e+00	5.360083960148467774e+00	4.342117917680774930e+00	3.930889589947156981e+00	3.760147967744902342e+00	6.905290015527327796e+00
2.440000000000000000e+02	-6.749177702109338384e+01	-6.444566231257142874e+01	-6.768112071975284039e+01	-6.985760719518205519e+01	-6.960591135155677023e+01	-6.792996641775951616e+01	-6.748474782555899765e+01	-6.723662198165334303e+01	-6.771238638536888743e+01	-6.644364792750091908e+01	-6.652009809402912310e+01	2.436605596157876530e+00	1.949776138756664556e+00	1.767110736835425300e+00	1.845191200228779804e+00	3.912714273386707742e+00	2.920778331993570287e+00	2.182848527565983243e+00	1.974043593693817655e+00	3.202197593957968991e+00	2.323071816301521153e+00	2.288323748858324791e+00	1.005222181657393854e+01	1.115919644119364484e+01	1.450197001081646953e+01	1.574938856161980638e+01	1.241252824548763201e+01	9.782656440421348520e+00	8.631263031518461304e+00	7.133889283817032911e+00	8.415352838000803359e+00	6.632372068842163237e+00	6.103601244022036632e+00
2.450000000000000000e+02	-6.501141754661210825e+01	-6.525654191414697891e+01	-6.222243534640635687e+01	-6.235550125957346523e+01	-6.066503850449218049e+01	-6.001574021952836091e+01	-6.404891956648118878e+01	-6.816753211083855035e+01	-6.959730490496707489e+01	-6.958037000280197049e+01	-6.820479163688506219e+01	2.954920824093091536e+00	2.894025078496714976e+00	4.110439534915593107e+00	3.482817641559901922e+00	4.510223405448881451e+00	3.157567724964779554e+00	2.519281603938408054e+00	1.980313475164841908e+00	2.295011618138998344e+00	2.293719307034582044e+00	2.305808851268214887e+00	9.790790581892986566e+00	4.810416769146308447e+00	3.791222356727153020e+00	8.836904124913884218e+00	7.547382958090766536e+00	7.942128242937782190e+00	1.758987398638276289e+01	1.634805479319763677e+01	1.288435364239149905e+01	1.015451507119255403e+01	8.003053873949507846e+00
2.460000000000000000e+02	-6.634310676897273140e+01	-6.844099390425222396e+01	-6.753705119128366618e+01	-6.705898449362635461e+01	-6.660775572560308433e+01	-6.654823876802684879e+01	-6.500305249986365652e+01	-6.394211545939012353e+01	-6.483609350326125309e+01	-6.682469335005528421e+01	-6.663208879436473353e+01	2.275827437791897001e+00	1.183841736463664640e+00	2.290752641733716288e+00	1.624535595793390463e+00	2.853708087610609567e+00	1.862167287559146400e+00	3.306975798769290265e+00	2.448550379229117446e+00	2.121128058990784826e+00	2.332140218556117528e+00	2.734474573213135251e+00	7.373245045307351475e+00	6.307427864383115867e+00	5.703784981440501944e+00	6.226455000106982496e+00	8.553451534023738034e+00	6.741211466533258090e+00	5.693005803115504193e+00	5.695711125510760198e+00	1.000221382432080119e+01	1.051892972392006165e+01	8.290259129718783981e+00
2.470000000000000000e+02	-6.526643217151652721e+01	-6.629268552148975857e+01	-6.498605631385669312e+01	-6.133523994345897989e+01	-5.744421868834228206e+01	-5.556478935591841406e+01	-6.266877877930283347e+01	-7.021287331940048659e+01	-7.278721056887350471e+01	-7.249477255959925515e+01	-6.887769666492309284e+01	4.791745208155177238e+00	2.218143382883624337e+00	3.256333734249573730e+00	5.631353609370741253e+00	7.560715256284245456e+00	8.277256107240789973e+00	5.605701413719656578e+00	3.658274582998755964e+00	2.522003443866539740e+00	4.069088194892046317e+00	5.118582356045801696e+00	1.864394981338117674e+01	6.533782261288157756e+00	5.149454313784750603e+00	4.058427212499193359e+00	1.028247627875744996e+01	1.925917698585748283e+01	3.535817093998169725e+01	3.649699287491353061e+01	2.876428841429463290e+01	2.266993039170175805e+01	1.786679846073312206e+01
2.480000000000000000e+02	-6.352715226418784766e+01	-6.647179368187711646e+01	-6.615335543050720446e+01	-6.599839331743869764e+01	-6.412901602098187936e+01	-6.231850831224981135e+01	-6.204834110648329926e+01	-6.275661517325537631e+01	-6.254307500344679482e+01	-6.159288215442351344e+01	-6.125954244121489012e+01	3.364800944890674828e+00	4.769921872171173582e+00	4.007488341311587376e+00	4.438562132375668767e+00	4.066713123233893334e+00	4.236895949428262753e+00	2.337975168795207281e+00	2.316437046372135544e+00	2.466520452390163598e+00	2.136101110291034555e+00	2.871394252537626812e+00	8.645065088772245332e+00	1.727023368291962058e+01	1.558079152819337132e+01	1.227965226548858269e+01	9.677933209520540814e+00	8.166459490281182454e+00	6.436212345142642732e+00	5.072556767233805886e+00	3.997822131556665770e+00	3.636153471635513501e+00	4.332835995750527580e+00
2.490000000000000000e+02	-6.036017839198783719e+01	-6.070816946590138485e+01	-6.296516784917549359e+01	-6.360109673234712346e+01	-6.107169459967890646e+01	-5.868871644491349571e+01	-6.000000000000000000e+01	-6.000000000000000000e+01	-6.000000000000000000e+01	-6.134196020582077580e+01	-5.522497862204117780e+01	5.117461745902186721e+00	2.940992792437224779e+00	2.726473247700520020e+00	4.557363628273149558e+00	4.324844422163882207e+00	5.728052298593970804e+00	4.770847664160476675e+00	5.022502735838772381e+00	4.774776203284107901e+00	6.688080048433205249e+00	9.640684418136556744e+00	9.687598814641125600e+00	7.741646781772684172e+00	9.448886432942281033e+00	7.446928449217099732e+00	5.869130052660648467e+00	5.324531189244854801e+00	8.739514865097468999e+00	1.457457879000815382e+01	1.470728822370364419e+01	1.201753540234876461e+01	1.100594795941565884e+01
2.500000000000000000e+02	-6.275685139080648867e+01	-6.000000000000000000e+01	-6.000000000000000000e+01	-6.038052606301076253e+01	-6.168597143653838089e+01	-6.310290560611576893e+01	-6.453395004703148174e+01	-6.447940290462335611e+01	-6.463699896435493031e+01	-6.539326597179920952e+01	-6.335549291459109611e+01	3.232109549152764494e+00	5.658754688270930089e+00	5.520307451317281178e+00	4.368546558410615788e+00	3.553035807300092053e+00	2.336432335465719046e+00	1.504394088959510878e+00	2.252418042737657888e+00	1.587323774663878195e+00	2.265480165829655945e+00	3.274402578572297884e+00	8.775017827590867014e+00	1.584121877115764221e+01	1.530987072619997491e+01	1.288032961389095377e+01	1.015134362315644445e+01	8.000554368132293703e+00	6.305457934792861430e+00	4.969505603987770748e+00	4.919897011779616136e+00	5.241236966197662106e+00	4.130763656613432033e+00
2.510000000000000000e+02	-6.243905283545100104e+01	-6.142418290335758257e+01	-6.191310523282248823e+01	-6.232050757504707406e+01	-6.355708334390953951e+01	-6.427534578882047356e+01	-6.119520024654547541e+01	-6.084032778221911997e+01	-6.169092365488020846e+01	-6.322911515605238719e+01	-6.394473667085572544e+01	4.302891873442631798e+00	2.943986986715264820e+00	2.579951609315127570e+00	2.983157575840513775e+00	4.240672231992479446e+00	5.534305707977027922e+00	5.713242703100876341e+00	6.311649008867807886e+00	4.806333197794261380e+00	3.492042772062025957e+00	4.423576940760931109e+00	1.178642340071950301e+01	3.255568961457802946e+00	7.314676162727751674e+00	9.185348084391891987e+00	1.463202382456923090e+01	1.274248480729793975e+01	1.251943798761906557e+01	1.667327505862886383e+01	1.557169164649311988e+01	1.375586495350842675e+01	1.221386252050095678e+01
2.520000000000000284e+02	-5.909633527910396111e+01	-5.963423448225699985e+01	-5.846115619749564019e+01	-5.965303457498778528e+01	-6.028182352335064564e+01	-6.101746957418731654e+01	-6.067825387942436777e+01	-5.895598418887097125e+01	-5.228139637046584909e+01	-6.000000000000000000e+01	-6.000000000000000000e+01	4.584147641863393297e+00	6.235037040537823039e+00	3.946019482362100206e+00	3.187002743014534012e+00	3.214301492664223048e+00	4.785052308977181923e+00	2.932956058365714380e+00	7.351455429330760794e+00	5.302876137077142893e+00	4.192029567497713494e+00	4.694746158806733405e+00	7.492538753354564207e+00	1.026289267580430398e+01	8.597498451212336690e+00	9.244036555341825334e+00	7.950497790396122255e+00	7.570476363024512878e+00	7.419790450526430270e+00	5.847741846130850796e+00	6.238325276614743231e+00	6.595797716841246938e+00	5.198330407653269702e+00
2.530000000000000000e+02	-5.957486348077543425e+01	-6.000000000000000000e+01	-6.000000000000000000e+01	-6.000000000000000000e+01	-6.326464603512950902e+01	-6.343037519806578928e+01	-6.169135518197253987e+01	-5.802653867648461983e+01	-5.807323658182227888e+01	-5.624695496281395179e+01	-5.501552817146572494e+01	4.937953390762563011e+00	8.587704843706530866e+00	6.257842027437368060e+00	3.755632398391040905e+00	3.145286103601887984e+00	3.642078621891903900e+00	6.105630550966086645e+00	4.631099315992305954e+00	3.578582642577509798e+00	5.257753179497499652e+00	4.417924223563495012e+00	8.781388262592260574e+00	8.337916868127070558e+00	1.078635521286136267e+01	1.343019811832562560e+01	1.141807821246320565e+01	8.998902894983880074e+00	7.092283990922105374e+00	7.039578442654462975e+00	7.878254036313801834e+00	6.919787732231099220e+00	5.912527117039980240e+00
2.540000000000000000e+02	-5.996290503681442630e+01	-5.438651292724828323e+01	-6.000000000000000000e+01	-6.000000000000000000e+01	-6.033192972735400872e+01	-6.257791188295513507e+01	-6.352221588514709083e+01	-6.318257770069143930e+01	-6.229768603778749281e+01	-5.774489172700915418e+01	-5.558532447995165882e+01	4.438172994814951089e+00	2.722215751993941169e+00	4.709850698750029707e+00	3.277337154532687702e+00	5.046298626585794977e+00	5.170353218714157428e+00	3.927521339468709183e+00	3.725170814577825507e+00	5.134924814126815562e+00	6.874250520834764622e+00	3.793807008564781036e+00	1.014800083004430853e+01	6.134996137764760604e+00	7.371247273994833371e+00	9.298829552363450546e+00	1.527505758813344450e+01	1.495436270892141550e+01	1.465581403208719458e+01	1.155065194576585696e+01	9.103387916912863531e+00	7.174631523389770393e+00	5.961029621109488197e+00
2.549999999999999716e+02	-6.002881327608482565e+01	-5.620260212590837057e+01	-5.542218420251072786e+01	-6.000000000000000000e+01	-6.000000000000000000e+01	-5.780531974356807012e+01	-6.037669308582854910e+01	-6.257269419040071057e+01	-5.657846496631616162e+01	-6.178511879730843503e+01	-6.954505564900732395e+01	7.859028898022994092e+00	3.317515435517755851e+00	7.198037111452727288e+00	6.580556753625026900e+00	9.863850986586353287e+00	7.077266924755186039e+00	7.828784528943280030e+00	5.871214356731376149e+00	1.335608165386588020e+01	7.374440856497452401e+00	1.012254037225490322e+01	2.169578361246477982e+01	4.698052134196632146e+00	4.901919182818616605e+00	4.328742542880413602e+00	8.279027852338392890e+00	1.642332091612707146e+01	2.340780494093006325e+01	2.049631600197793091e+01	1.802577607091746970e+01	5.306220830858838156e+01	6.333466817387281367e+01
2.560000000000000000e+02	-7.066924635125990051e+01	-7.034264330263151521e+01	-7.071283488402154660e+01	-7.158644792030094095e+01	-7.281111704248212391e+01	-7.361979541655627202e+01	-7.054468026765141531e+01	-7.048300744938460127e+01	-6.978529945333387730e+01	-6.891948388097955558e+01	-6.788715389525722799e+01	3.613662819375037749e+00	6.816569078948861105e+00	5.629195602386164232e+00	3.793254984086251280e+00	2.558439283327589742e+00	3.718932530097251998e+00	2.912510926829694924e+00	2.317562540808161042e+00	2.798085794154718808e+00	2.489628775254359550e+00	3.102448677857326587e+00	2.344773712969060853e+01	5.186045945365932397e+01	4.087266088297995026e+01	3.221287326132422635e+01	2.538785538626503424e+01	2.000887023908435580e+01	1.654729968680119256e+01	1.431008446643859600e+01	1.212310510051578305e+01	1.071650203679141455e+01	1.043766078304618539e+01
2.570000000000000000e+02	-5.989559746731769962e+01	-6.446054004295363882e+01	-6.063656832907989980e+01	-5.781282306758520662e+01	-5.822586916670069712e+01	-5.705725838035579756e+01	-5.715470766737152530e+01	-6.032608838755516700e+01	-6.277359595970723660e+01	-6.007570822014486822e+01	-6.043281545172289526e+01	4.711914773897249553e+00	4.444738801020516661e+00	5.142120930421696379e+00	4.631935817467312866e+00	4.285406044546846260e+00	5.227936000782186454e+00	4.297497916669470897e+00	3.136893846719650103e+00	5.248333815929932200e+00	6.615137277538833516e+00	4.089147287876042647e+00	9.649762973506518904e+00	8.529071887457831735e+00	7.336180430269737762e+00	6.193289083193559641e+00	7.225612148253064859e+00	6.800655306601566252e+00	8.804932741604543978e+00	1.314425736996103034e+01	1.157002727178489998e+01	1.326812550909639654e+01	1.362547798684254907e+01
2.580000000000000000e+02	-6.037741120439187625e+01	-5.994258721121317279e+01	-5.860119297780640579e+01	-6.090609428903233180e+01	-6.190113043552012329e+01	-6.258975295202212408e+01	-6.351259494133871897e+01	-6.223995412346279466e+01	-5.915094371799435180e+01	-5.855755459799809159e+01	-5.637230679753061935e+01	4.243640400768756038e+00	7.762992145464728821e+00	5.122012362001402863e+00	3.721645498777740535e+00	3.281752039967773538e+00	2.318128027049750184e+00	2.686808767429987199e+00	5.129044342113208366e+00	4.392817330457200242e+00	4.321201600623789219e+00	3.700001893801980302e+00	7.894441531675442825e+00	1.155169156983883916e+01	1.340440051529410859e+01	1.170548135363480213e+01	9.225413250841619117e+00	7.798866725472481498e+00	6.146502331438107980e+00	4.844228301399176040e+00	5.922048908512912213e+00	4.667330357650122608e+00	3.678452002672265575e+00
2.590000000000000000e+02	-6.316695145566977487e+01	-5.460790108105866381e+01	-6.000000000000000000e+01	-6.000000000000000000e+01	-6.175022785193570485e+01	-6.688441567737997673e+01	-6.629328099363253557e+01	-6.388808020101232898e+01	-6.495176069032976329e+01	-6.584946022834645873e+01	-6.744438783300229545e+01	4.677010282042927791e+00	3.147119770503228775e+00	3.268530411863204144e+00	5.127540915749145611e+00	4.243055260524982053e+00	4.595907237238632703e+00	9.093928430589729217e+00	6.700938665491560364e+00	4.878839968705340979e+00	3.388672327742166424e+00	2.325569832021296079e+00	1.654259100959692930e+01	2.899089650636194282e+00	3.969834195295145030e+00	1.015106069124795596e+01	2.154566137073574694e+01	2.763576744981785893e+01	2.724594511000260866e+01	2.360287644847814192e+01	2.000664309758795767e+01	1.586521657738708768e+01	1.250381550478059189e+01
2.600000000000000000e+02	-6.519866786782371548e+01	-6.618867314473769170e+01	-6.474622586822684411e+01	-6.455787682444812958e+01	-6.531363603904799220e+01	-6.531477005308454409e+01	-6.453035449399166623e+01	-6.592543821212207433e+01	-6.576258835601088037e+01	-6.494857865450069312e+01	-6.469853703206658224e+01	3.299155014215239046e+00	3.694661457376509972e+00	2.995561239801539877e+00	2.179810626011962515e+00	1.708857167560666301e+00	2.890523834470924758e+00	2.285222098018456549e+00	4.515968612727988329e+00	3.992168034263271714e+00	3.991282059747231159e+00	4.737495012173841502e+00	9.413799930055629872e+00	9.854602451531157215e+00	7.766684452485286272e+00	6.710827030466411713e+00	6.085493099810971529e+00	5.800176165608360357e+00	7.739446344299231839e+00	1.252387474694570280e+01	1.508738871091732570e+01	1.189078787358661771e+01	1.067871842490523626e+01
2.610000000000000000e+02	-6.437349038276634872e+01	-6.394768405731004179e+01	-6.396846268209862529e+01	-6.321407842278038913e+01	-6.339577302364218525e+01	-6.377277132053006170e+01	-6.402760987729288900e+01	-6.454824119714514552e+01	-6.563747588040860137e+01	-6.517074874191156653e+01	-6.605205862454397447e+01	3.048775714954130134e+00	3.388562617469037086e+00	3.714438843920419231e+00	2.895102813934903097e+00	2.577966023310932275e+00	1.977622353556603763e+00	2.415719712645387318e+00	2.502281544839068950e+00	3.165018669852189603e+00	3.961581407164367796e+00	3.889463162848394884e+00	9.414068955485042522e+00	1.006026762814168585e+01	9.132898325577972543e+00	7.197889491764759562e+00	6.963501932105798709e+00	5.488128258541182802e+00	5.911920536478903365e+00	8.213745856794119504e+00	1.367937964823983243e+01	1.435921609800000276e+01	1.313374177920617036e+01
2.620000000000000000e+02	-6.262937279390206413e+01	-6.599454890811149710e+01	-6.525846936720483882e+01	-6.405211383866728170e+01	-6.175947085198935582e+01	-5.894882119268250165e+01	-5.729811594457835611e+01	-5.789810706338647606e+01	-6.059623200045021463e+01	-6.592419399499223687e+01	-6.856365477695786126e+01	3.626152027216576812e+00	2.628888864852925167e+00	4.008980604005552451e+00	3.813298594285102538e+00	3.470331778752518304e+00	4.374773257267231763e+00	3.775775840174086184e+00	3.790032282255340945e+00	3.751095725631234057e+00	2.939236826866298724e+00	3.709106498075477543e+00	1.088450287048198639e+01	1.120025489507803051e+01	8.827230320585776724e+00	6.956984092113022378e+00	5.482991368769662088e+00	4.321296980409166544e+00	5.666057002268798826e+00	8.291718987549270281e+00	1.460210667180869137e+01	2.084787030140703123e+01	2.264851808483041395e+01
2.630000000000000000e+02	-6.930964957446833807e+01	-6.946934351282884279e+01	-6.385930180527928002e+01	-6.724471928727786008e+01	-6.957550050660167074e+01	-6.869607342375745418e+01	-6.982740121005130618e+01	-7.040596580266391413e+01	-7.112106011365781910e+01	-7.149698099522902339e+01	-7.140014908733614618e+01	3.466517265862723463e+00	5.845906247576854398e+00	6.799673132091737848e+00	3.741443721003964384e+00	5.787483657119855351e+00	3.805843271182295595e+00	2.420805873245635453e+00	2.108215847303950063e+00	1.414959162273069726e+00	1.166818825255233394e+00	1.574022921574635969e+00	1.825582696537663452e+01	1.893263520448075354e+01	1.880159210696045591e+01	3.320581073708212472e+01	2.806995314729327617e+01	2.264704357666562373e+01	1.784876072949207781e+01	1.406710145190454320e+01	1.203075586793232254e+01	9.481771082160502573e+00	7.472845749794650771e+00
2.640000000000000000e+02	-6.686355046149415671e+01	-7.114723836127889456e+01	-7.054493064172557126e+01	-6.776598053113794151e+01	-6.709182122839968088e+01	-6.671599985076881012e+01	-6.698327385021951841e+01	-6.776383660993199953e+01	-6.716637099057449234e+01	-6.414278363046079789e+01	-5.931326892044388899e+01	3.251585827178526067e+00	1.549372343369552318e+00	1.510311126211029809e+00	2.569205645210613120e+00	1.677625952054552227e+00	2.152890641478366618e+00	1.967055977566495306e+00	3.031889626310239283e+00	3.682297192411153830e+00	5.792168784204621446e+00	8.583040982968643817e+00	8.692327735270797717e+00	5.889556193282361463e+00	4.641721951076508645e+00	4.067742193992741839e+00	5.474206041326540095e+00	5.906528156126568341e+00	9.924085059030089084e+00	1.177202893292097130e+01	1.107086321245411931e+01	1.214622759646502281e+01	1.603031801603306405e+01
2.650000000000000000e+02	-6.810677979913248237e+01	-6.447268351711267087e+01	-6.882722145601736941e+01	-6.901375766970309655e+01	-6.824415062418603384e+01	-6.859360959166326666e+01	-6.861759404582809907e+01	-6.831042376752391476e+01	-6.869230760902033239e+01	-6.880585935370737616e+01	-6.749019035656257870e+01	3.608486588728005984e+00	5.094089348443690213e+00	5.185160665262702473e+00	5.862624177895266797e+00	4.749173488138739962e+00	3.263974206060922256e+00	3.007989476270634732e+00	2.479409633742482466e+00	1.759864257700338053e+00	2.604400123072472262e+00	2.078180510692808181e+00	1.854929040842005250e+01	3.979302981227071712e+01	3.326845271001008086e+01	2.742478881677331870e+01	2.183319923822857334e+01	1.720734752168681680e+01	1.356158598203332843e+01	1.086856963882676474e+01	8.565820006418814359e+00	7.253458957130495044e+00	5.716651400821599616e+00
2.660000000000000000e+02	-6.828202609341278162e+01	-6.673879815540529137e+01	-6.703347102306672411e+01	-6.707316038944607328e+01	-6.767614056301330550e+01	-6.887467119088147172e+01	-6.948901384939406967e+01	-6.855354745373367109e+01	-6.924581534409301753e+01	-6.958620408931103896e+01	-6.854943887578309614e+01	2.272312363065452701e+00	2.264799706816615465e+00	2.729922846435895778e+00	1.941505927737987580e+00	1.338512452347035975e+00	9.784246467597086383e-01	1.568478319805328924e+00	2.534666053697579358e+00	2.743813015060469596e+00	2.525562534684896665e+00	4.097438127309008138e+00	1.062478056360607859e+01	7.263864293014901996e+00	9.822644914589961473e+00	7.741497834707281811e+00	6.933395819429946982e+00	7.451042249335503520e+00	9.026903775829614673e+00	1.132048962396418901e+01	1.894610346816094548e+01	1.516082596276783789e+01	1.258103769426061724e+01
2.670000000000000000e+02	-6.694015055108773993e+01	-6.548797777782901619e+01	-6.307881619472075130e+01	-6.384743222840113930e+01	-6.438352871177600889e+01	-6.616514931163754909e+01	-6.802741323034200605e+01	-6.965847221922467725e+01	-7.016573396373595983e+01	-6.876225028126248162e+01	-6.982473159194782397e+01	2.881092369802788600e+00	5.209951694385338783e+00	5.405546700775722968e+00	4.390123848190548905e+00	3.318729383286673329e+00	1.980769150674102752e+00	1.476540521434291042e+00	8.138575243509093005e-01	2.617210239789634851e+00	2.205471641475007516e+00	1.392722993665658215e+00	1.126290947995146574e+01	9.915463392535246001e+00	1.720142056603948788e+01	1.355691478453925392e+01	1.405012460467138524e+01	1.187939040718942607e+01	9.362475780662826708e+00	7.503439311563965042e+00	6.745152189409147958e+00	1.209366848218927437e+01	1.032104528071464067e+01
2.680000000000000000e+02	-7.065537098053063403e+01	-7.079640569163757391e+01	-7.130533879511567363e+01	-7.183922957494122841e+01	-7.229469182255144233e+01	-7.312970537059608489e+01	-7.292957211637478565e+01	-6.876155648695460343e+01	-6.852063635888998760e+01	-6.856522245003861826e+01	-6.841135113820628533e+01	2.078988150961219805e+00	1.169389902555025618e+00	1.331392801878763965e+00	1.345665724662908014e+00	1.816591488237268681e+00	1.319606955418724414e+00	3.403857003920755631e+00	3.363914722050952655e+00	2.157567279470250288e+00	2.602903590288293767e+00	2.278992041129254353e+00	1.039451511891885360e+01	8.552604004438920882e+00	7.691866392343272629e+00	1.120981175939476060e+01	1.443421664713877384e+01	1.224939110330485015e+01	9.762267732294393596e+00	9.206598734492182246e+00	1.084774966035855215e+01	9.418290210763107240e+00	1.057235494465972536e+01
2.690000000000000000e+02	-6.814735858284909398e+01	-6.898044822178576396e+01	-7.027022155633490286e+01	-7.097685515495672348e+01	-6.935324513761379706e+01	-6.804483253598098713e+01	-6.702231981327643950e+01	-6.562171963155540766e+01	-6.429785336004593432e+01	-6.642431587949056393e+01	-7.048177453745036303e+01	3.579992761176688187e+00	1.441869318601976646e+00	1.378845909634462519e+00	1.368261324040887184e+00	2.714117358087374754e+00	3.176710353446197566e+00	3.113545925499913825e+00	6.773635046534160153e+00	7.404825004995976734e+00	5.020645742513486276e+00	3.407471628412445774e+00	1.672344170231757587e+01	8.674485859572556024e+00	9.182011581021665592e+00	8.811720068577088227e+00	7.357363252038552126e+00	8.290958500648807572e+00	1.377891952249404461e+01	2.120260586333626662e+01	2.552140202770399569e+01	3.374490085943272533e+01	3.067004948835004541e+01
2.700000000000000000e+02	-7.126684361439922100e+01	-7.220535883396166810e+01	-7.365984750158162342e+01	-7.393446203612343481e+01	-7.337128918116150089e+01	-7.267617330865502367e+01	-7.151319921125204360e+01	-7.027132066655148890e+01	-6.937469974289193431e+01	-6.821450502825925355e+01	-6.744758063355411082e+01	2.079235833202310868e+00	2.854546037885890453e+00	1.465572801686334969e+00	1.715885018098778581e+00	1.885959355827743433e+00	1.838223983427815789e+00	1.928511471061038263e+00	2.305622250704236542e+00	1.486446744420962807e+00	2.431963207268047267e+00	2.879627461642262798e+00	1.307557396239682568e+01	2.787170348088351091e+01	2.196645954557242675e+01	1.731237365158616015e+01	1.364435997664203093e+01	1.075349706047582643e+01	8.475128128224701740e+00	7.604870833555933629e+00	6.703142461677067843e+00	5.758836205539299868e+00	1.066536827981130919e+01
2.710000000000000000e+02	-7.115343402277599694e+01	-6.731599855964520884e+01	-6.798522048713896027e+01	-7.000168636475386563e+01	-7.151806175492903606e+01	-7.288100718722125748e+01	-7.271221783392857674e+01	-7.277021624088992269e+01	-7.209127289492639079e+01	-7.172429598275574847e+01	-7.253436292157103082e+01	1.485611263117553316e+00	2.102075605680723491e+00	1.889357448897899250e+00	1.703445953380710698e+00	1.082980649359004621e+00	1.275511070882135112e+00	1.363421709097950574e+00	7.916540609793195626e-01	1.691919555024500088e+00	1.299549523503672255e+00	1.656197054369619170e+00	9.813454868495025352e+00	9.434368246019463555e+00	1.199671615259738289e+01	1.326485099867144513e+01	1.112910740829385681e+01	9.668319399651977619e+00	7.762142205016381524e+00	6.117558722251007275e+00	6.474334529441464703e+00	9.165016248014252298e+00	1.312213477499301462e+01
2.720000000000000000e+02	-7.222815931327592409e+01	-7.072968294649190568e+01	-6.862993292111316634e+01	-6.395715794996750958e+01	-6.751241195495801151e+01	-7.217592200928996249e+01	-7.421412743912199517e+01	-7.536430870431325957e+01	-7.645634352058901584e+01	-7.677160169325144068e+01	-7.647010399366283195e+01	2.605138260720291310e+00	2.372742024012575168e+00	6.415403443656386706e+00	6.067398738658586588e+00	3.843850464017187107e+00	2.548739873695131664e+00	1.933013663598198484e+00	9.924423053816675555e-01	5.095368688071582053e-01	7.153668183457093654e-01	6.528884070303156983e-01	2.065705677326294776e+01	1.048776768713167762e+01	1.678999687584115819e+01	2.144942358689986861e+01	3.444385460902651630e+01	3.353881548478134533e+01	2.717692110283227080e+01	2.141888235816058028e+01	1.688081294186454073e+01	1.330423505826161978e+01	1.107985802782992657e+01
2.730000000000000000e+02	-7.156392083490973732e+01	-7.638003524173058167e+01	-7.273717741861081265e+01	-6.976295473417079052e+01	-6.957343774486834320e+01	-6.902141017727399230e+01	-7.109346055561195499e+01	-7.125921624094428353e+01	-7.188548758361369551e+01	-7.251640359824322957e+01	-7.140962505402963245e+01	2.083966507755594222e+00	8.109699958165360600e-01	3.588203252064796178e+00	2.280797126510037298e+00	1.608163572748488201e+00	1.969545345832103500e+00	2.643322473557817798e+00	2.515695792001163333e+00	1.394674365627601276e+00	1.585534315373916980e+00	2.442758838023482593e+00	1.165316767480926430e+01	8.732342223213723997e+00	6.882200161030048058e+00	7.935143311690179502e+00	6.680764225386456090e+00	9.579103461095321848e+00	1.686726293181206060e+01	1.453707104533711103e+01	1.543734540727793814e+01	1.483083833692775144e+01	1.504960564432205139e+01
2.740000000000000000e+02	-7.120870004205323767e+01	-6.904486253643203497e+01	-6.845352641378315184e+01	-6.417612008682935709e+01	-6.653585604538764642e+01	-7.205459807314511522e+01	-7.458408803385786712e+01	-7.499027650884923446e+01	-7.367296100775817536e+01	-7.379478990511992720e+01	-7.477992180936990962e+01	3.158745229640594676e+00	3.168398706040589818e+00	3.920823105708704404e+00	7.607623460861097975e+00	5.391808549311089216e+00	3.080867418026492111e+00	1.800165191972422862e+00	2.156540096282730801e+00	2.510517713884995228e+00	1.288942770860536324e+00	6.617652834572842480e-01	2.410786127356025688e+01	1.379539969502219954e+01	1.390495184686434982e+01	2.253900638686423363e+01	4.156472851759754406e+01	4.011556832492791358e+01	3.323320033478771762e+01	2.619200334219677373e+01	2.064264145994800970e+01	1.626903604419840832e+01	1.282207678319544009e+01
2.750000000000000000e+02	-7.567439756549899244e+01	-7.514638065664011890e+01	-7.517568083422489167e+01	-7.570672190492400944e+01	-7.546649029911570494e+01	-7.506270845542667303e+01	-7.533089486957295833e+01	-7.607711959039542648e+01	-7.565977929690298254e+01	-7.610952799120434520e+01	-7.700867175658284225e+01	8.287062856156067747e-01	1.094780782968848065e+00	5.620791950920192015e-01	6.267383690680717878e-01	6.465101209362913437e-01	9.115995006745731821e-01	6.815444131992434151e-01	1.028124401420826617e+00	1.398057898216755301e+00	8.838463356457945119e-01	4.537818389336443770e-01	1.305667332287357318e+01	1.010543295789101848e+01	8.955774839989290470e+00	7.783351231216149912e+00	6.454382825771379117e+00	9.338181168674578814e+00	1.198357090871472863e+01	1.866561034506813144e+01	1.742970408267074944e+01	2.109255610781087498e+01	1.875816876092881813e+01
2.760000000000000000e+02	-7.307112640652022151e+01	-7.650723052295292348e+01	-7.542433319304687700e+01	-7.526486533572121118e+01	-7.349562341145382049e+01	-7.103590643124152848e+01	-7.079639706719105163e+01	-7.061444829571289006e+01	-7.173192545903135908e+01	-7.263915039830544629e+01	-7.320138395054503633e+01	1.553735437507873351e+00	1.602028946934323628e+00	1.513533704138379843e+00	1.100373196649130803e+00	2.930748546416013678e+00	2.278447794272205229e+00	1.396972140711422394e+00	1.741295619116908000e+00	8.940109794001938059e-01	1.184552628446041034e+00	8.953908189941146567e-01	1.231123245258743992e+01	1.845609059246952199e+01	1.621346077810594366e+01	1.661740579440080623e+01	1.346114592017683975e+01	1.060910100078456253e+01	8.361325604244647991e+00	9.015845616896168480e+00	1.124318759224063413e+01	1.058481322874968278e+01	8.549948397805607669e+00
2.770000000000000000e+02	-7.408109364943899777e+01	-7.188867158273664870e+01	-7.047784422834270401e+01	-7.207100443599365747e+01	-7.371367651625256201e+01	-7.451952856929500513e+01	-7.536248291394167609e+01	-7.569986030730035509e+01	-7.636554901419070518e+01	-7.659387854965001452e+01	-7.411844037668666374e+01	1.591269502135493896e+00	2.517367999665282685e+00	2.369708384366779885e+00	1.725109243961019612e+00	1.712896979102527473e+00	1.148361233202110254e+00	8.237898417203169954e-01	8.110825466208650969e-01	6.895474539879900000e-01	9.748241746008624586e-01	3.140007164127184502e+00	1.680018251004847940e+01	1.022490670746076802e+01	1.511271068920721561e+01	2.033225292156233976e+01	2.174405735151177410e+01	1.896061415680210871e+01	1.541363152111481760e+01	1.560354442660450758e+01	1.251393788906442772e+01	1.925675158420426669e+01	1.883941785295255755e+01
2.780000000000000000e+02	-7.342601399838582665e+01	-6.981195852677508640e+01	-6.938634057230797225e+01	-7.207326712786391454e+01	-7.326453389580953512e+01	-7.365108501138237784e+01	-7.419483525943711300e+01	-7.522869879560801110e+01	-7.554113039584979106e+01	-7.555993377834258240e+01	-7.554835662048195388e+01	1.615658977489058401e+00	4.969385243799479213e+00	2.733142151313327606e+00	1.653250874681501781e+00	1.821587249963817490e+00	1.593160379720433228e+00	8.952464551902117318e-01	5.170310610351782632e-01	7.532863786404638828e-01	5.055501484930925438e-01	7.149498320530788265e-01	1.412738169122730802e+01	1.575800574682075705e+01	1.993531952590881673e+01	2.376551237258944127e+01	1.975354638240466087e+01	1.556831564989531458e+01	1.244974951606950597e+01	1.174389336245361548e+01	9.255686816228871905e+00	7.294662493615716059e+00	5.749125046286357232e+00
2.790000000000000000e+02	-7.385377192799553825e+01	-7.496584600635240747e+01	-7.423388700199275547e+01	-7.434806089213662972e+01	-7.458118692932930571e+01	-7.466418158711702802e+01	-7.433395192390418060e+01	-7.383760401561831088e+01	-7.366934040789399774e+01	-7.143004375017987684e+01	-7.247361676543090425e+01	1.606465057435773502e+00	1.103845302989260979e+00	1.104102901900068767e+00	8.432456021105945165e-01	1.331012488967281415e+00	8.903035246345482046e-01	1.466057263897108998e+00	1.433720983295129647e+00	2.628852141048485080e+00	3.298728321936474028e+00	1.964782043578782833e+00	1.387300827313428009e+01	7.461286211215614195e+00	9.049402055162209635e+00	1.299802253822385723e+01	1.145467022972521676e+01	1.044109170874263626e+01	1.134303457115829694e+01	9.958407507029550132e+00	1.128146272394075922e+01	2.105929855252384542e+01	3.368340663362082665e+01
2.800000000000000000e+02	-7.727563336401190952e+01	-7.583766741878544337e+01	-7.728363552839942940e+01	-7.809302854410773875e+01	-7.764318425420560743e+01	-7.750837149660900138e+01	-7.766816370038355899e+01	-7.758379230798209392e+01	-7.715336964142792908e+01	-7.701211315280177416e+01	-7.697300759541658977e+01	6.408384457147253688e-01	1.216497923681921556e+00	7.059470352844239294e-01	6.332357004801327793e-01	8.492293452263486309e-01	4.214720653299106612e-01	4.192824995534756294e-01	5.262371875748658168e-01	8.380185254083809543e-01	4.302530566497410613e-01	3.682111179580537241e-01	1.647802190962793389e+01	3.703448370598221118e+01	2.918789978791893702e+01	2.300379021868164742e+01	1.812992261416979289e+01	9.992569538818139918e+00	8.422693887614752128e+00	9.205189920697023354e+00	1.237040056382672581e+01	9.749454450611581890e+00	7.683814407958518444e+00
2.810000000000000000e+02	-7.339747095415059164e+01	-7.458675099645759587e+01	-7.290551661648439108e+01	-7.329189557786150999e+01	-7.402579269844828502e+01	-7.354830302276685927e+01	-7.353322887780073813e+01	-7.370336210580850889e+01	-7.378959032434217136e+01	-7.269018741028469321e+01	-7.190008191125117776e+01	9.754527366286802614e-01	2.059709609339465342e+00	1.057490172782624471e+00	6.946063889086273591e-01	4.358198866785149561e-01	9.561576465566651306e-01	6.705702892528618841e-01	8.254063780413780638e-01	6.146706579576912688e-01	1.612309195381637528e+00	8.277871413873360007e-01	5.699077726839680835e+00	6.055826421369381762e+00	4.772764111503184026e+00	8.264398848230971595e+00	6.513401058986375780e+00	7.434012348346235477e+00	5.858950516721591839e+00	5.403610238975843139e+00	4.258734518897126620e+00	4.184549202038650328e+00	4.244530003327457557e+00
2.820000000000000000e+02	-7.043929976766148116e+01	-7.228410448398155097e+01	-7.166862653448698950e+01	-7.165915013975968861e+01	-6.989863384922614387e+01	-6.951562684309644169e+01	-7.005236849167624769e+01	-7.214562242331746234e+01	-7.225290823937017137e+01	-6.769909176678599749e+01	-6.721686490491408961e+01	1.976675698337752918e+00	4.250000889463521059e-01	9.025010595444939998e-01	4.633594935260187397e-01	1.152411967658757197e+00	1.952741099522198986e+00	1.076660010399359768e+00	7.368607691388626701e-01	3.977179217064813255e+00	3.660866289651734107e+00	5.419176987924937627e+00	7.132160670952986337e+00	3.345231362410628684e+00	2.636469257911460140e+00	2.077874261857697746e+00	1.637630112748186484e+00	4.566308726729356948e+00	1.242580980308256322e+01	1.150121604512760420e+01	9.064426117817447448e+00	9.837617738753563046e+00	1.422902328309134923e+01
2.830000000000000000e+02	-6.875682524130236573e+01	-6.738513899993881751e+01	-6.998502174310974056e+01	-6.905879042511742227e+01	-6.838825290179939032e+01	-6.906804545049870114e+01	-6.959851329683051802e+01	-6.978994054305479722e+01	-6.976268781757219983e+01	-6.844292322466590406e+01	-6.608893801043606686e+01	2.099522445745341415e+00	3.071468707371334261e+00	2.460521186666573712e+00	2.946800484163480505e+00	2.291780880579205260e+00	1.385498696616885850e+00	1.676853667751974530e+00	1.056356285214020474e+00	2.223385757776235483e+00	2.019894637652435598e+00	1.862664153661266475e+00	9.537161769731003602e+00	2.014040857210255808e+01	1.717349221365746104e+01	1.353490367842961284e+01	1.162972546774202698e+01	9.165707944205301771e+00	7.223747658660700566e+00	5.693235105641407223e+00	4.486995877997925319e+00	3.536325417023533646e+00	2.787075761849508115e+00
2.840000000000000000e+02	-6.747744324024276352e+01	-6.478310502639290291e+01	-6.393189469744952191e+01	-6.538241491372052394e+01	-6.568776886697986583e+01	-6.671761564012355450e+01	-6.864374630264796906e+01	-6.897771419447926178e+01	-7.066795310880813474e+01	-7.125540260884605459e+01	-6.872681704297981753e+01	1.840327453018978376e+00	1.906269967631752049e+00	1.982626256158294575e+00	1.170835373819660186e+00	1.621163297388569902e+00	8.323329889275375981e-01	1.393015431309551744e+00	1.411570177856593222e+00	1.427498347405097290e+00	3.566140636859029378e+00	3.091822052833698375e+00	8.160948067001921657e+00	3.298390268304098871e+00	6.381380400993919899e+00	5.901469532366229842e+00	4.651111182747186490e+00	6.805026848772468107e+00	8.652617674301849249e+00	1.015824812771239394e+01	1.306893684492465901e+01	1.269053698282513842e+01	1.000176280707125542e+01
2.850000000000000000e+02	-6.335292794756298917e+01	-6.759251977130449518e+01	-6.706942294759299728e+01	-6.810778688412241877e+01	-6.638897210464696741e+01	-6.349389633174302361e+01	-6.200666466132833676e+01	-5.954902806307361374e+01	-5.795629964484748342e+01	-6.005409026090119795e+01	-6.131059880606947843e+01	3.523477692177139797e+00	2.612342217494270091e+00	2.306313009841873818e+00	1.716099830360931833e+00	4.815573357838187185e+00	2.843407527041818650e+00	3.830427266936610842e+00	5.514440196869276001e+00	2.995392325526705424e+00	2.785047637946074239e+00	5.815733551915651667e+00	7.681128711710153212e+00	1.058326438674993142e+01	1.158046507496576716e+01	9.126884467704812209e+00	7.193149804225593691e+00	5.669120091211410362e+00	4.467990168882200130e+00	3.521346492584564558e+00	5.370010200211105200e+00	9.490841987364584398e+00	9.808214443201565658e+00
2.860000000000000000e+02	-6.536355483046601478e+01	-5.754088332247696513e+01	-6.334444528439752986e+01	-6.671116450735134151e+01	-6.933710912625679157e+01	-6.890963434098586049e+01	-6.702014034559827849e+01	-6.598643093890477473e+01	-6.685306794565750010e+01	-6.596575223158150436e+01	-6.196692026144955179e+01	5.031079068457612991e+00	6.727444673344454174e+00	1.015741155686673913e+01	6.207147261109741798e+00	3.186855661533358308e+00	4.601515742489670657e+00	5.131906334033099704e+00	3.177136702498902565e+00	2.597364234240324699e+00	5.122069198172864546e+00	3.401939320286978319e+00	1.870104638197852154e+01	1.899387348935577080e+01	3.528473744178673144e+01	3.304056810165066338e+01	2.604018455726744108e+01	2.052298888113468323e+01	1.617473454110481512e+01	1.274775516326959135e+01	1.004685803588876780e+01	7.918206390105583914e+00	6.240557218221158386e+00
2.870000000000000000e+02	-5.950209022247248924e+01	-6.145964789217556756e+01	-6.096054968092037996e+01	-5.672342794355535744e+01	-5.600510378125336075e+01	-5.910863522457020025e+01	-6.344521229072075386e+01	-6.367526018794634979e+01	-5.975323115471570645e+01	-5.658698525229232246e+01	-5.730284881657497920e+01	4.363205080416348025e+00	2.910264807025526590e+00	6.726062231635458133e+00	4.462944131490252708e+00	2.401880566299070097e+00	1.860439676821739052e+00	1.426943706483738472e+00	6.334017981686287158e+00	4.181147450726484749e+00	5.400790266341053858e+00	7.927559985653868324e+00	7.653805297020893406e+00	4.918355556197226086e+00	4.859038021389062045e+00	3.829542108915177767e+00	5.682767391858375206e+00	9.865568646150846277e+00	9.366792882439984425e+00	7.382228254006644619e+00	5.818138041294860230e+00	7.997435034761670281e+00	1.681818703319509112e+01
2.880000000000000000e+02	-6.189180259733459621e+01	-5.761610636791667162e+01	-5.950745656265045369e+01	-6.171471910508847003e+01	-6.328550513005156830e+01	-6.022337524551871724e+01	-5.950523491585842351e+01	-6.137434999890929532e+01	-6.259101477932607338e+01	-6.527783133876771160e+01	-6.782243252925870536e+01	3.383929510315991873e+00	6.947851589869467936e+00	4.225356405397737269e+00	2.955510993736758518e+00	4.097533407781613235e+00	4.992351979324356037e+00	3.155595893178892108e+00	3.301277155675442110e+00	1.932521375717709322e+00	1.354770203103871307e+00	8.765260993740785489e-01	9.611752379641387733e+00	1.394442851761556490e+01	1.412501404340184763e+01	1.252719644184787029e+01	1.019502817659274818e+01	8.034983371601102320e+00	6.332592383622325016e+00	7.501924666496636362e+00	8.293807192817894247e+00	7.865629563603127039e+00	7.296919438814764014e+00
2.890000000000000000e+02	-6.325190705678345182e+01	-6.733818470348369090e+01	-6.168363359222799858e+01	-6.013145349890039881e+01	-6.053965179561277665e+01	-6.174523573563504897e+01	-6.295778906946470244e+01	-6.513897640278489121e+01	-6.367235339692810214e+01	-6.391062541569998956e+01	-6.540116695709699002e+01	2.463548207867340967e+00	6.702763309923383872e+00	3.616170292720546353e+00	3.480154019187814640e+00	1.786770648820389162e+00	1.811776842531403142e+00	1.011710111904465803e+00	2.077691679652411860e+00	2.008162156522267150e+00	1.214004063455305094e+00	9.262789539554219242e-01	4.554637515223034505e+00	6.270267695027000876e+00	4.941771203801360812e+00	4.880994571497892842e+00	5.159566512782457259e+00	4.066396915906531184e+00	5.363499148448675591e+00	4.227121860273724607e+00	3.331511523922261464e+00	3.359406861645652054e+00	3.945838858924791470e+00
2.900000000000000000e+02	-6.167553313755544053e+01	-6.480365319182202199e+01	-6.420681752177071644e+01	-6.507320486802021264e+01	-6.259732943014213191e+01	-5.944777555970007654e+01	-5.966707004763016897e+01	-5.919088358212028567e+01	-6.048546344227328575e+01	-6.140622710270034190e+01	-5.987690662937521324e+01	3.036108024520571380e+00	2.792963884676598063e+00	1.433955470028352330e+00	2.088245389271992103e+00	4.391236598260747748e+00	3.486804783209815461e+00	3.372254100469088023e+00	3.610386483546677905e+00	2.432454364081787279e+00	3.954546304972768933e+00	2.798232866687887732e+00	5.472106585485273733e+00	4.404187051356016624e+00	3.471061492925982872e+00	5.355233079449956968e+00	5.557256413848619125e+00	4.379827314211543587e+00	6.529177781601531727e+00	7.656534766721405205e+00	7.208726243160429981e+00	5.681396313077820004e+00	4.477665398499430793e+00
2.910000000000000000e+02	-6.752002304916094033e+01	-5.998714336629129917e+01	-6.072687590404907354e+01	-6.052298794762295842e+01	-6.369642298190501606e+01	-6.934003035185301655e+01	-7.084318724342698204e+01	-7.173817998427882969e+01	-7.307017043496556141e+01	-7.255159261233683310e+01	-7.272363966487988307e+01	2.268440145814272224e+00	1.866294125497468537e+00	3.529413599196319140e+00	1.902122722936661736e+00	2.695756831602281522e+00	2.145916827303057328e+00	2.923847604510249720e+00	1.604526238231076318e+00	2.432779740380783373e+00	1.721346481280464191e+00	1.862397287204361485e+00	1.394851927871475539e+01	3.528971808350669814e+00	2.781280179690805987e+00	5.966198121791689069e+00	1.547471974666067851e+01	2.365680794839377654e+01	2.005120161847890259e+01	2.091646801054439209e+01	1.940365269066011678e+01	1.529255476465810837e+01	1.241333789791843500e+01
2.920000000000000000e+02	-7.032024870487376234e+01	-7.288919234789507584e+01	-7.213424655433790633e+01	-7.244051142178943792e+01	-7.353174311193491519e+01	-7.100206636004332950e+01	-6.867824048583437957e+01	-6.785425512426337491e+01	-6.871742315090745024e+01	-6.817376038661959115e+01	-6.778104810511221956e+01	1.741487081945354065e+00	9.561866488874740666e-01	1.696965512133778331e+00	8.712511436056248337e-01	2.041677230114322672e+00	2.324649471677271428e+00	2.348025175279693677e+00	2.030453199902185979e+00	1.265828041235139478e+00	2.142316121421139030e+00	1.737518275196909157e+00	8.728372130602858547e+00	9.783294549870932499e+00	8.795885265693300425e+00	1.225925775354812330e+01	1.055402226608067906e+01	8.661221182271749086e+00	8.625648632508060132e+00	6.798111994491706334e+00	8.501670594678223836e+00	6.700401477644523318e+00	6.604207589241287479e+00
2.930000000000000000e+02	-6.732034709317746035e+01	-6.810622013877086545e+01	-6.832570997693898107e+01	-6.830138055505771888e+01	-6.774850173080831439e+01	-6.579192328701724080e+01	-6.592164021943682428e+01	-6.719017260017368187e+01	-6.754402724185015927e+01	-6.680829035850058517e+01	-6.746560482322024654e+01	1.518683757386947830e+00	2.298279170393259019e+00	1.794443712167638427e+00	1.762215594792184925e+00	1.897499923920026754e+00	2.067646339406969513e+00	1.061565025864999345e+00	6.961335418075087489e-01	1.064895306457467328e+00	1.523320388423094141e+00	1.020838570636330545e+00	4.579048229298694039e+00	7.825800218304776124e+00	6.167729361250884779e+00	4.860957910049567232e+00	3.831055226210712483e+00	4.481814787952600909e+00	3.532242056816983222e+00	3.744300974482849931e+00	2.950987044578651020e+00	3.161982554184735950e+00	5.233612159155176968e+00
2.940000000000000000e+02	-6.795472955689989192e+01	-6.822569475638979952e+01	-6.939118450527196558e+01	-7.018290617805121201e+01	-7.089535888672315878e+01	-6.753465872616705212e+01	-6.609588112574428465e+01	-6.718006267533984044e+01	-6.679106768746329692e+01	-6.620986400908184066e+01	-6.704061701876648272e+01	1.703257276350532035e+00	8.207865431050809235e-01	4.954954293484815642e-01	1.210517696561019374e+00	8.206799609200372547e-01	4.120075977864896544e+00	2.271370777235754979e+00	1.485384604210861381e+00	2.007883320861738596e+00	1.894463067364391406e+00	1.905915386033056880e+00	7.573566157730984294e+00	4.124754335527032190e+00	5.038438649017040305e+00	6.684965921472201700e+00	9.501399012702812286e+00	1.005041142253937281e+01	9.388748919652897484e+00	7.399532413529916752e+00	5.831775927490038924e+00	7.424671017907558124e+00	1.029096395747096793e+01
2.950000000000000000e+02	-6.890888273158360278e+01	-6.863168193354734115e+01	-6.826773868554533919e+01	-6.875531113255331661e+01	-6.863820638741749747e+01	-6.863820638741749747e+01	-7.025506309961953377e+01	-7.020830662619317764e+01	-6.812377142425532384e+01	-6.823337314803947606e+01	-6.933716849124756720e+01	2.331271495365963009e+00	2.478875137015150720e+00	2.123208209164066940e+00	2.379412895853631582e+00	3.838461173624382106e+00	3.838461173624382106e+00	1.129046280507976618e+00	3.255706112298344834e+00	2.301439935897030331e+00	1.181598660522378497e+00	7.865053751522848025e-01	1.065616004056393606e+01	1.180760964576730210e+01	1.295476707798195193e+01	1.122007695802598271e+01	1.482556845938625045e+01	1.482556845938625045e+01	1.047855264474752168e+01	9.395603010324872884e+00	7.404934311751563136e+00	7.069721114810924689e+00	6.579198723456747722e+00
2.960000000000000000e+02	-6.465574590086085038e+01	-7.067297448442464258e+01	-7.064043853495714131e+01	-6.945932925946289060e+01	-6.682934403318898831e+01	-6.266484722521806816e+01	-6.015043879152734263e+01	-6.031463380541930519e+01	-6.135316068216294383e+01	-6.265206854071804088e+01	-6.182022365152924692e+01	2.979077235109006683e+00	6.726381245728357827e-01	1.443965967161344510e+00	3.660711249577165205e+00	2.880338938198939047e+00	5.898655148407206283e+00	3.660252035589554254e+00	3.401403610655759024e+00	2.023257007957627529e+00	2.859368169875345256e+00	3.290182099094291601e+00	7.557471121127386837e+00	7.355479751284628165e+00	8.058761066217122959e+00	9.089857647463940538e+00	7.163967944226254936e+00	7.433395078059401584e+00	8.088265492370721788e+00	7.266840335045254839e+00	7.055829565652495639e+00	7.021606992059392205e+00	7.040707338894644174e+00
2.970000000000000000e+02	-6.808782800515051292e+01	-6.297974819205970931e+01	-6.564851115869751652e+01	-6.791850916471321398e+01	-6.856542731559247272e+01	-6.935901544874333524e+01	-6.881942637436351617e+01	-6.806083098248443264e+01	-6.872685275933315552e+01	-6.982099822696584113e+01	-7.097896042855197152e+01	1.443435605956576939e+00	2.138864128011340515e+00	1.098129457683417298e+00	1.546262464504319034e+00	1.493303227011240963e+00	7.666874400102409171e-01	2.972110180243763278e+00	1.882138021853867027e+00	1.056752620540024168e+00	9.779911311399746010e-01	5.021173885675817017e-01	7.084379040500981439e+00	9.471868048373401905e+00	9.691607212511085478e+00	7.974683826390669417e+00	6.633758164244580868e+00	5.228248085013358804e+00	6.115148197177799005e+00	7.246300964016496593e+00	6.575339207592080903e+00	5.182206491291545980e+00	6.724630208398794551e+00
2.980000000000000000e+02	-7.215200710083527724e+01	-7.249654290035765314e+01	-7.295531424586768310e+01	-7.242227557813598082e+01	-7.177491170179237656e+01	-7.227885901328967577e+01	-7.211166112167288134e+01	-7.035065115386117895e+01	-6.912297552387566668e+01	-7.344140345799037561e+01	-7.456547631150928623e+01	2.143581741751755310e+00	2.577956628380129733e-01	9.975988779935335282e-01	1.190140219990385440e+00	9.711139717238932434e-01	1.675090549321278210e+00	2.748152193743512051e+00	4.689531022082342737e+00	4.270879961006176728e+00	2.221014141291269617e+00	2.414500817527145404e+00	1.843562473047701999e+01	5.299866853600866179e+00	4.176971490687415134e+00	3.637617131543286142e+00	1.136969411810224706e+01	1.350097598337349325e+01	1.718524181257241779e+01	1.727695808113553610e+01	3.346797665053283310e+01	4.374005066450284573e+01	3.470089451871929498e+01
2.990000000000000000e+02	-7.393208457759925523e+01	-7.525081881929530425e+01	-7.378584221830136869e+01	-7.206594964955293392e+01	-7.314164289565113108e+01	-7.413142072101824454e+01	-7.438791617534640466e+01	-7.383854855538217521e+01	-7.450816215701044598e+01	-7.401022212191094241e+01	-7.420032246252353048e+01	2.191951225384408009e+00	3.122839529017922278e+00	3.632225645560694716e+00	2.811642948559273769e+00	1.443545621185166272e+00	1.743163820465593705e+00	2.244397431591191427e+00	1.385329700412800680e+00	1.651463867142065167e+00	1.747588498905211951e+00	2.137315191004159676e+00	2.139932530153422618e+01	3.048719135637564293e+01	2.402779780027718814e+01	2.239117995536796357e+01	2.036467464794296234e+01	1.780658431168671640e+01	1.549709141202502316e+01	1.730564066847596649e+01	2.178893746181721625e+01	2.328398289292825751e+01	2.104017250844528419e+01
3.000000000000000000e+02	-7.387515405827426207e+01	-7.435156614753671533e+01	-7.480646797053812236e+01	-7.531924012174663119e+01	-7.619289148255958821e+01	-7.582311862921753232e+01	-7.650207151365080449e+01	-7.652943352885708350e+01	-7.282501597008213423e+01	-6.596908729523039483e+01	-7.043264792332362845e+01	2.483699575008377458e+00	1.458958846204107429e+00	1.144784174052626113e+00	8.572018360092219513e-01	9.326858597140189611e-01	1.509666043288856230e+00	1.222330836499091244e+00	1.477970688356353701e+00	5.909469173113842899e+00	6.399254723545436896e+00	3.924673569300216602e+00	2.354314693352313981e+01	2.053078817522646915e+01	1.687657007769414008e+01	1.651335436401831558e+01	1.815403302319005974e+01	2.679507114075343566e+01	2.722856185455869849e+01	2.226075727484834843e+01	1.788913484804266218e+01	2.434433086049658002e+01	4.483886771640269586e+01
3.010000000000000000e+02	-7.492779586223231547e+01	-7.375838522272928799e+01	-7.476787641097760684e+01	-7.602685126118407766e+01	-7.670361800152745957e+01	-7.709403602413625833e+01	-7.492076464271183056e+01	-7.367588773094051646e+01	-7.360223889679834031e+01	-7.425122140065937515e+01	-7.447707903065838764e+01	1.335912048493764104e+00	3.128347800947998802e+00	1.920855354756463740e+00	9.862000214890785932e-01	7.419933089791272973e-01	7.520123732770070957e-01	1.938414967012330292e+00	1.593638786686135900e+00	8.951252121901610570e-01	8.259608323702287702e-01	5.765718272291093793e-01	1.821063713954160335e+01	4.068840350448192567e+01	3.220412253032615979e+01	2.538095869340249777e+01	2.000343476489932115e+01	1.576525958799160776e+01	1.242503663985190343e+01	9.792514651598546394e+00	1.006230049252402736e+01	7.930377016820068903e+00	7.853963513519962802e+00
3.020000000000000000e+02	-7.235354028486889888e+01	-7.374076431152863620e+01	-7.244766782123303983e+01	-7.261039615780387635e+01	-7.259272580044327583e+01	-7.288628311726299103e+01	-7.166737060430990880e+01	-7.174839133997164708e+01	-7.231161972365848101e+01	-7.169049851060107414e+01	-7.183968546187600168e+01	1.314928910354760561e+00	1.346420726729240513e+00	1.631325589718076063e+00	1.438354472695414277e+00	1.299310163092049830e+00	2.039368620162664403e+00	1.434382805147068840e+00	9.100228464070656553e-01	7.521628903926302900e-01	1.430632280399579903e+00	8.673087088038169412e-01	8.815567942695148318e+00	8.836599686421671151e+00	1.104351294797187677e+01	1.266124144546119723e+01	1.260180468268929843e+01	9.931830429860927012e+00	7.827549955841790918e+00	6.169108377745107674e+00	4.862044751047780444e+00	6.427255222650833488e+00	7.794731927260992066e+00
3.030000000000000000e+02	-7.022271291403926341e+01	-7.256916615919583080e+01	-7.290473594154995851e+01	-7.252322788826697320e+01	-7.093143058022094749e+01	-7.010659084623954129e+01	-6.991001308821810767e+01	-7.028631773445776787e+01	-6.962083319949417159e+01	-6.811421892902474440e+01	-6.526059477372467654e+01	1.778908815324891979e+00	7.142350615489562182e-01	1.433827281534556075e+00	1.757254810587101312e+00	1.809378690033498938e+00	1.518591250534356396e+00	1.085771427375048725e+00	8.644664109824824472e-01	1.413392309896542853e+00	2.955657500654381042e+00	4.236513410101996335e+00	5.898789016112077732e+00	7.024971034480503640e+00	6.855209267102311266e+00	5.803009454212206819e+00	4.750439763594954456e+00	5.490923702073563284e+00	5.067499463590231734e+00	3.993836330833273607e+00	4.156400221569745312e+00	7.798236417805820331e+00	8.047364505858176642e+00
3.040000000000000000e+02	-7.409070554323560032e+01	-6.492003983045817961e+01	-6.851908314964113345e+01	-7.396273084252885610e+01	-7.678525185157440092e+01	-7.701439490562091805e+01	-7.682055699319279540e+01	-7.565900926797415593e+01	-7.533359044057606013e+01	-7.580998342338381235e+01	-7.608241472740574807e+01	1.970279181441858984e+00	3.330188226893832315e+00	3.387158911090447422e+00	2.599617356924045719e+00	1.465714245259664761e+00	1.816109881510057811e+00	2.298560564286677987e+00	1.874862596619979005e+00	1.263268052581160594e+00	6.485834435773850659e-01	1.018728535675335500e+00	2.835494824254000790e+01	1.683079444135575997e+01	3.659360663475648323e+01	5.358402905243849546e+01	4.572216439083869233e+01	3.603490095667209658e+01	2.840010100697133666e+01	2.238290423431380560e+01	1.764058521621048570e+01	1.390303257846754192e+01	1.245736391337530691e+01
3.050000000000000000e+02	-7.122855848599081696e+01	-7.579031177646074013e+01	-7.504498386637641261e+01	-7.458821295875604562e+01	-7.412948984807302111e+01	-7.112048591539816300e+01	-7.025894271737570307e+01	-6.769133038305129446e+01	-6.676549866404424449e+01	-6.775553594856461359e+01	-6.914079278180797417e+01	1.809117164485159801e+00	1.145752458587162792e+00	1.070205620218982689e+00	6.906362881615941696e-01	2.381648454267148551e+00	2.335694372005553632e+00	2.413350266491147700e+00	2.901161409865101959e+00	2.176848584336426473e+00	1.711912221132312339e+00	1.263961969786169259e+00	8.190562722333606160e+00	9.817992668991976757e+00	7.737831271420458457e+00	6.098398603827811293e+00	4.806316424672028909e+00	9.254759123874743310e+00	8.554513845896854818e+00	7.899726216131054635e+00	8.846571567188872720e+00	9.896662408226449159e+00	8.992855093105822206e+00
3.060000000000000000e+02	-6.959341793567982393e+01	-6.834285867870015352e+01	-6.811965627078531327e+01	-6.890022032989399747e+01	-6.984472729384732759e+01	-6.844008095726853469e+01	-6.163667122331442982e+01	-6.984242442173241727e+01	-7.358672530037200943e+01	-7.393143000868342085e+01	-7.328938487220071352e+01	3.469874470609128903e+00	2.508307643895955508e+00	1.557413365161457453e+00	1.389307684925376707e+00	1.569397860637187669e+00	5.204675572458613786e+00	6.999080943201593463e+00	4.023599035591492346e+00	4.474597435324938033e+00	3.241681059697610223e+00	3.730684105197062728e+00	2.445323678931766764e+01	7.770681795476058085e+00	8.441779763769554634e+00	7.442987137089652983e+00	9.446278383261951461e+00	8.528702084949966178e+00	1.880000844623560141e+01	6.020616680449318636e+01	5.142454778507975988e+01	4.052910685366198607e+01	3.194210883915900823e+01
3.070000000000000000e+02	-6.898543905940164223e+01	-7.350098651832175278e+01	-7.443679864952805758e+01	-7.342474398402245583e+01	-7.341326475227509718e+01	-7.313752232275696485e+01	-7.218961174845131268e+01	-6.797752527315905979e+01	-6.323154329324609080e+01	-6.037894806187713215e+01	-5.816344599037850571e+01	3.129077754490208640e+00	2.029290644524879728e+00	2.475529731949018153e+00	1.821142914603515406e+00	1.288028709279147810e+00	2.024726183761649256e+00	1.778994805673655311e+00	4.994361786239853274e+00	5.160867335251781540e+00	5.188337052624778067e+00	4.529498380993808304e+00	1.199010982393583369e+01	2.517445846454649327e+01	1.984068622940245064e+01	1.563699297079165440e+01	1.232394617511935664e+01	9.712842463441349494e+00	9.405049584556163467e+00	8.345504021912127257e+00	6.577322287117470800e+00	6.455765230623181417e+00	6.428530811848074400e+00
[truncated: 1,694 more rows]
