# Supplementary material for: Iso-orientation bias of layer 2/3 connections unifies spontaneous, visually and optogenetically driven V1 dynamics
Source: Nat Commun. 2026 Jan 21;17:1901. doi: 10.1038/s41467-026-68578-y (PMC12923880; doi:10.1038/s41467-026-68578-y)
Supplement: Supplementary file 6 — Source data [file 41467_2026_68578_MOESM6_ESM.zip › source_data/figs5/A_VmAndConductances.csv]

Time	Membrane potential average	Membrane potential trial 0	Membrane potential trial 1	Membrane potential trial 2	Membrane potential trial 3	Membrane potential trial 4	Membrane potential trial 5	Membrane potential trial 6	Membrane potential trial 7	Membrane potential trial 8	Membrane potential trial 9	Excitatory conductance average	Excitatory conductance trial 0	Excitatory conductance trial 1	Excitatory conductance trial 2	Excitatory conductance trial 3	Excitatory conductance trial 4	Excitatory conductance trial 5	Excitatory conductance trial 6	Excitatory conductance trial 7	Excitatory conductance trial 8	Excitatory conductance trial 9	Inhibitory conductance average	Inhibitory conductance trial 0	Inhibitory conductance trial 1	Inhibitory conductance trial 2	Inhibitory conductance trial 3	Inhibitory conductance trial 4	Inhibitory conductance trial 5	Inhibitory conductance trial 6	Inhibitory conductance trial 7	Inhibitory conductance trial 8	Inhibitory conductance trial 9
-1.500000000000000000e+02	-7.310050069152521246e+01	-7.058137167075699381e+01	-7.244285079882070022e+01	-7.333584024946448210e+01	-7.395772198248290863e+01	-7.450990154567452350e+01	-7.479430322216019533e+01	-7.507120188652339721e+01	-7.531546599469432124e+01	-7.147235065275233978e+01	-6.952399891192231962e+01	8.571481757938318458e-01	1.508517085072514030e+00	9.032688978148267767e-01	7.385363354793534896e-01	5.316715621534071623e-01	3.348857061401129265e-01	4.090374364141814434e-01	3.809727045550150848e-01	2.921830018263998352e-01	2.294416381183492781e+00	1.177992647299014317e+00	5.687479814707759651e+00	1.085076440168185030e+01	9.744430793160153925e+00	7.679855124728727667e+00	6.216805277849792866e+00	4.899635995778027109e+00	5.322753533516247693e+00	4.195009115436060476e+00	3.306202582513005250e+00	2.605709598197003984e+00	2.053631724216731236e+00
-1.490000000000000000e+02	-6.781480146059075764e+01	-6.925154627767622628e+01	-6.965039601695866622e+01	-7.040326692464113023e+01	-6.885513633477259532e+01	-6.638413060392282716e+01	-6.608130301040245058e+01	-6.633033853589154205e+01	-6.643698107439453793e+01	-6.703110108090994856e+01	-6.772381474633760945e+01	9.026607089097178349e-01	7.259626377894101701e-01	3.727216457060900101e-01	4.264718915329229754e-01	2.635046654408208511e+00	1.352878060686445894e+00	1.009349802009817054e+00	1.058971427304933322e+00	6.105436126276783115e-01	3.875531131924627726e-01	4.471082438392109393e-01	1.087123572997681809e+00	1.618523899066717231e+00	1.275603401018392979e+00	1.005338282386782467e+00	7.923348755777049890e-01	6.244610058678803366e-01	1.691199477177785182e+00	1.332881031989991527e+00	1.050480365807223038e+00	8.279125986952777794e-01	6.525007923890652206e-01
-1.480000000000000000e+02	-6.723621370538380404e+01	-6.656348795435344812e+01	-6.632948404936280440e+01	-6.689387164475148495e+01	-6.667720307829979731e+01	-6.724414197295855899e+01	-6.803536947107981803e+01	-6.849515090234856984e+01	-6.907343491551283421e+01	-6.769019486988706547e+01	-6.535979819528384382e+01	1.394908402631648059e+00	1.193731549582079499e+00	6.128822125699814327e-01	1.215541294842328757e+00	7.671861376352282491e-01	6.110731399898784444e-01	1.377456840346436895e+00	7.812966051427623349e-01	9.402167927161797500e-01	2.433633922404500716e+00	4.016065531087104290e+00	2.674108879441950304e+00	5.142539016066628443e-01	4.052977075313465849e-01	3.194263207667546456e-01	1.045999570790776545e+00	1.614220673364817227e+00	4.952225092313724097e+00	3.902985414059439773e+00	3.076050635502031838e+00	3.007120617054533263e+00	7.903508861429417109e+00
-1.470000000000000000e+02	-6.377303871273304736e+01	-6.419984240099593364e+01	-6.529385591339466544e+01	-6.750774645918161809e+01	-6.932829745767179475e+01	-6.647524347242128329e+01	-6.517436604349904883e+01	-6.300545110562835305e+01	-6.248072713601079187e+01	-5.883888442672784436e+01	-5.542597271179909768e+01	3.135582054091257120e+00	2.830685016188488223e+00	1.615426797576906104e+00	9.496895322067382406e-01	1.327357830571017638e+00	3.858541886805092691e+00	2.967314010020860593e+00	3.779998773940334456e+00	3.290995247563777593e+00	6.143864527389879981e+00	4.591946918649472131e+00	8.067051044992187059e+00	8.675091801282160731e+00	7.242096774316715724e+00	9.287449500490497556e+00	1.237839356647084443e+01	1.095604794406512994e+01	8.634764075605389166e+00	8.105612564796608410e+00	6.388257202104971277e+00	5.034761994113402750e+00	3.968035026676159482e+00
-1.460000000000000000e+02	-6.208221787939796599e+01	-6.000000000000000000e+01	-6.000000000000000000e+01	-6.070728910953810242e+01	-6.288792971759232131e+01	-6.296210717951459657e+01	-6.136976563156650855e+01	-6.078317467973747057e+01	-6.228574932472083958e+01	-6.438679768324037411e+01	-6.543936546806943966e+01	2.300551511248115411e+00	3.204078928726828313e+00	2.009445461872134686e+00	2.349613112824845640e+00	1.576632876239207448e+00	2.935461037788322347e+00	4.297057139862631381e+00	2.419503755489457841e+00	1.484874947553162627e+00	1.803103598197990154e+00	9.257442539265773318e-01	5.976333587356092991e+00	4.491052046133258813e+00	6.722965931109920135e+00	5.841279251406576556e+00	7.266957602085721390e+00	7.091016208818528455e+00	5.588625782950276566e+00	6.605507287093706381e+00	6.705729572073636291e+00	5.284970739931067918e+00	4.165231451958232078e+00
-1.450000000000000000e+02	-6.211458771839922832e+01	-6.522315149400962753e+01	-6.317794890532974961e+01	-6.289189070703299222e+01	-6.116265685933480967e+01	-5.689987831533733242e+01	-6.000000000000000000e+01	-6.000000000000000000e+01	-6.126389656230044523e+01	-6.481390834891995212e+01	-6.571254599172738153e+01	3.206984888494183394e+00	2.869371669884046128e+00	2.268218318818957968e+00	1.164542113606876095e+00	2.922207295721245490e+00	5.117540774566104567e+00	3.999676367175878156e+00	3.358597802275671285e+00	3.801557644438243067e+00	3.626712840828917983e+00	2.941424057625892985e+00	6.945851710423484704e+00	3.282733983236465480e+00	2.587213346722710750e+00	2.039054317420139650e+00	1.607035042029460348e+00	2.651516187799667357e+00	2.089733163017017059e+00	8.817493176900857321e+00	1.547547771277459461e+01	1.728526515376857375e+01	1.362299502056535161e+01
-1.440000000000000000e+02	-6.554552161394664722e+01	-6.709411871160720864e+01	-6.557531524004042467e+01	-5.984919196878525582e+01	-5.702330970018494583e+01	-6.191039454657763486e+01	-6.743100665315135700e+01	-6.955677129508394785e+01	-6.987065824741115705e+01	-6.847833277162277454e+01	-6.866611700500190807e+01	3.482967163006256861e+00	2.064173809878715016e+00	6.537570878828950605e+00	6.958872120392838312e+00	4.394070723368848519e+00	2.660911663663145799e+00	1.860047931203550053e+00	1.777181811274153977e+00	3.860821234117805645e+00	2.417007534715036154e+00	2.299013922619532746e+00	1.125301133449642066e+01	1.073665874832625633e+01	8.461857389215049707e+00	7.901017046375816477e+00	7.284923141278713210e+00	1.726295669252239051e+01	1.853560179238285599e+01	1.460841986943780846e+01	1.151329929678808206e+01	9.073949262284052963e+00	7.151430106353190652e+00
-1.430000000000000000e+02	-6.666154794078313728e+01	-6.827515208350921228e+01	-6.708178037599229526e+01	-6.772229704113530602e+01	-6.716747143739830506e+01	-6.648132442533814412e+01	-6.467395826791161539e+01	-6.575669255915924793e+01	-6.716353398622470650e+01	-6.718616424753331273e+01	-6.510710498362917065e+01	2.287190861518639373e+00	2.366499576889396383e+00	1.790953125226762976e+00	9.195059931040456824e-01	1.940839057778331656e+00	3.653592178599438522e+00	3.098890978401217744e+00	1.890052929603932563e+00	1.355387610663215003e+00	3.869512967008109428e+00	1.986674197911946660e+00	6.948931627849225023e+00	5.636239644697036866e+00	5.375369209682792970e+00	6.600719106687003901e+00	6.500628074981702476e+00	7.859403017179666939e+00	1.100712994520282173e+01	8.675023211982452409e+00	7.402567354129450550e+00	5.834167848025094472e+00	4.598068865924233251e+00
-1.420000000000000000e+02	-6.090407544539736762e+01	-6.496331659457415242e+01	-5.998880890775838992e+01	-5.850101885937914403e+01	-5.849222070086194947e+01	-5.940406288982651262e+01	-5.967620998288959555e+01	-5.949389295662277277e+01	-6.152606633797363855e+01	-6.285881094283742243e+01	-6.413634628125011261e+01	2.888295560098643300e+00	3.793915173901443616e+00	3.692618691716180290e+00	2.275869458979765447e+00	1.492836751530587369e+00	1.757745141001282096e+00	1.862568668652199610e+00	1.537849511039607098e+00	2.170125250658839988e+00	5.716244558095755046e+00	4.583182395410776877e+00	5.877166533365301149e+00	3.623865107504331107e+00	2.856068210441580657e+00	2.250946263370324996e+00	1.774032938729236619e+00	1.398164371540358886e+00	2.045422866747417245e+00	3.008610156931111224e+00	8.553028876351552512e+00	1.647637002981451104e+01	1.678515651222258498e+01
-1.410000000000000000e+02	-6.301550067849518655e+01	-6.436361809209459750e+01	-6.507196946439024998e+01	-6.274556492829506738e+01	-6.149984626682979894e+01	-6.231111757085274405e+01	-6.185715379490337540e+01	-6.227326804032191632e+01	-6.296209387187761308e+01	-6.312711004689434446e+01	-6.394326470849211574e+01	2.925141544014428607e+00	3.531368513530184217e+00	4.543620947313547376e+00	5.097603782558978835e+00	3.016425952058906290e+00	2.786229552684410748e+00	2.965457239160499636e+00	2.045500582093988662e+00	1.875943696215232048e+00	1.870221459999255931e+00	1.519043714529278333e+00	7.471077246373853953e+00	1.322884558328944493e+01	1.042601868734937121e+01	8.496805940867988127e+00	8.272451952754297011e+00	6.519747933150321195e+00	6.293458265071212310e+00	6.356619746775082902e+00	6.070728642588726132e+00	5.058976535866860580e+00	3.987119176025218703e+00
-1.400000000000000000e+02	-6.724389266000099497e+01	-6.385051849507807731e+01	-6.364140319249995059e+01	-6.306876637446024603e+01	-6.664863069252322703e+01	-6.864786356402711931e+01	-7.024715423293297079e+01	-7.011253758973516881e+01	-6.978008088797533048e+01	-6.925603074691677818e+01	-6.718594082386104560e+01	2.438197279226082426e+00	1.918537340746495179e+00	2.437875333081623630e+00	2.273830767211193482e+00	1.215435100206132990e+00	1.953755733321925980e+00	2.701989793466493595e+00	2.500353736282588724e+00	2.124768441300675104e+00	4.286041447622496392e+00	2.969385099021203622e+00	1.086701195389377439e+01	3.142358777733297970e+00	3.940952911093552391e+00	3.105973868870903765e+00	1.448434323632101517e+01	1.404629157338649570e+01	1.747702705319001382e+01	1.710370408635358430e+01	1.468055765497011578e+01	1.157015307857036390e+01	9.118757298448398885e+00
-1.390000000000000000e+02	-6.871203316073237488e+01	-6.755745107850898989e+01	-6.918775543229754987e+01	-7.030650728339679745e+01	-7.107682887104755309e+01	-7.090800897024674043e+01	-6.967158081037797501e+01	-6.795199614424271317e+01	-6.765441772703043455e+01	-6.657278216562698958e+01	-6.623300312454801997e+01	1.384490554860023037e+00	1.524533141557314009e+00	9.177197782337596088e-01	8.215256797787036103e-01	1.426377278803939275e+00	8.428548505323727458e-01	1.946925175845670930e+00	1.753687513405000731e+00	1.026468499738039331e+00	2.121870143885209004e+00	1.462943486820221795e+00	4.998374870592230401e+00	8.780235363751279110e+00	8.418251058635242146e+00	6.634656236595463774e+00	5.228955880644802434e+00	4.121084593790535600e+00	3.247940624636409090e+00	2.559791739548002099e+00	3.710087161979707560e+00	4.072833467446194788e+00	3.209912578894668300e+00
-1.380000000000000000e+02	-6.795212402408665753e+01	-6.312038262797783972e+01	-5.941851869911320705e+01	-6.279088614219119080e+01	-6.715749971727849754e+01	-7.047448056350302181e+01	-7.114903760856118708e+01	-7.239459123967175458e+01	-7.165756165405200306e+01	-7.078201078935506985e+01	-7.057627119916259062e+01	2.846876475098913062e+00	6.141557221936595923e+00	5.702046419134100042e+00	3.794263466921773631e+00	2.837868412974025034e+00	1.691739846008386117e+00	1.743315653168837853e+00	8.950480994626123232e-01	2.406913735547768773e+00	1.686924046342623829e+00	1.569087849492406095e+00	1.365169981811819788e+01	9.213841741946021457e+00	1.579116659071226891e+01	2.037177612218678036e+01	2.154295922478054592e+01	1.818898658381901967e+01	1.433524284737240961e+01	1.129800093843351050e+01	8.904266677856893963e+00	9.434873211684429606e+00	7.435884242390098819e+00
-1.370000000000000000e+02	-6.793526687698194166e+01	-6.985716137709101758e+01	-6.878277666007291202e+01	-6.773940713771953881e+01	-6.776378026239402175e+01	-6.664429253292425415e+01	-6.709833478337813517e+01	-6.845714025744288733e+01	-6.945215470214981224e+01	-6.787168782790485011e+01	-6.568593322874184537e+01	1.806347826672531243e+00	2.199853558760899830e+00	1.580494094907303637e+00	1.810559668899748731e+00	1.654385213944904454e+00	1.565655361105657617e+00	1.012779020267755792e+00	1.450393909823278760e+00	1.362161000765572894e+00	3.410957672178015265e+00	2.016238766072172783e+00	5.279104275238228006e+00	5.860425808133770786e+00	6.433344149592911343e+00	5.070296263079290711e+00	3.996040565779858778e+00	4.194416426800372300e+00	4.413369267079675140e+00	4.613810742403640752e+00	7.329363085892262930e+00	6.084563693782518712e+00	4.795412749837980826e+00
-1.360000000000000000e+02	-6.904366249428099422e+01	-6.705598620806198085e+01	-6.813470617178970201e+01	-6.889096798901400120e+01	-7.047243632869314922e+01	-7.102268250607826872e+01	-6.801008491924278587e+01	-6.648363967836270660e+01	-6.717036891972334445e+01	-7.034444620793580327e+01	-7.285130601390818583e+01	2.117893488421231929e+00	1.145688467733622984e+00	2.884814464048289562e+00	1.753353535923809714e+00	1.769345627110470831e+00	3.052846202208967519e+00	4.012856452917025862e+00	3.261844403151656024e+00	1.856026601628657291e+00	9.529158298556806850e-01	4.892432996341383733e-01	1.261721047897434644e+01	7.565421825482051332e+00	1.394128227362200967e+01	1.684423217974012132e+01	1.432491781790039731e+01	1.268625111362166180e+01	1.218031703235420871e+01	9.599644367878948259e+00	1.477400167885691928e+01	1.287574081696326189e+01	1.138029568332389019e+01
-1.350000000000000000e+02	-6.774138290481157298e+01	-7.285130601390818583e+01	-6.910787989493304906e+01	-6.931943423707804186e+01	-6.858591088709856365e+01	-6.657306981998426920e+01	-6.498839311114252837e+01	-6.568165731591456336e+01	-6.585033214276931801e+01	-6.672580686843423337e+01	-6.773003875685301978e+01	1.884442969425273784e+00	4.892432996341383733e-01	2.640201687926940100e+00	2.563885518852216716e+00	1.746768627542485408e+00	2.956380666301708704e+00	2.283534983916333250e+00	1.936563708263094430e+00	1.994240912842911495e+00	1.023877423268776399e+00	1.209732865704137739e+00	7.167779514190044665e+00	1.138029568332389019e+01	9.444219359051643892e+00	9.582103810044394265e+00	7.551920744606865910e+00	7.128782309921314564e+00	6.764735042445653157e+00	5.331474581319281647e+00	4.201882414152508183e+00	5.755954461718387982e+00	4.536426735316505088e+00
-1.340000000000000000e+02	-6.643523157753899966e+01	-6.847251759592369069e+01	-6.191489171906935951e+01	-6.028686345120875245e+01	-6.452038395022248096e+01	-6.709516914372593988e+01	-6.849441256143745704e+01	-6.486672552547673831e+01	-6.679118486675689326e+01	-7.049231382786946654e+01	-7.141785313369916821e+01	4.066156899560391835e+00	1.011013896296854231e+00	6.011182999774182356e+00	4.425184927543213576e+00	6.039268415745027596e+00	4.401679410172944173e+00	5.870652232870943621e+00	5.315755850635071056e+00	2.729200052021440115e+00	2.362000992703670033e+00	2.495630217840576925e+00	1.906398228934833483e+01	4.925312072862316981e+00	6.508898413366133617e+00	2.272309264023983388e+01	2.818568980954317738e+01	2.564055281460122160e+01	2.139549909050025533e+01	1.701956338801059232e+01	2.354439181411626691e+01	2.275946203101245047e+01	1.793736081923109182e+01
-1.330000000000000000e+02	-7.213289408850958750e+01	-7.085220167957375281e+01	-7.033358857758925353e+01	-7.075750670395119357e+01	-7.151420833100128505e+01	-7.093171716728356557e+01	-7.120141528455405933e+01	-7.239963195226088999e+01	-7.457082504261673250e+01	-7.399732104160095503e+01	-7.477052510466428714e+01	2.597924879644815555e+00	2.301249361697539797e+00	2.259796459046768735e+00	1.160218186629374149e+00	9.751845255146746050e-01	1.671328053541750069e+00	1.293361911535883202e+00	3.788229435973797354e+00	5.055592522144490175e+00	4.047173957780781706e+00	3.427114382583099861e+00	2.573426886896039179e+01	1.413692963044846351e+01	1.159987200593891288e+01	1.015551532310320049e+01	9.233114142214084552e+00	8.334175592482708339e+00	1.151659531577104190e+01	3.844933647918558961e+01	6.093699452240574743e+01	5.199861253490936264e+01	4.098154314314474789e+01
-1.320000000000000000e+02	-6.942384236593947833e+01	-7.233886473813842599e+01	-6.677799911593307058e+01	-6.660199940671043350e+01	-7.007956384307384212e+01	-7.008187359958472484e+01	-6.946118437642628862e+01	-6.982979337735621073e+01	-6.971984115257410508e+01	-6.964727667921910381e+01	-6.970002737037866325e+01	4.142531102631453521e+00	4.097154131083506456e+00	7.846284513339334410e+00	4.620150947451358903e+00	3.459223626188269396e+00	5.198325044927358363e+00	3.791719182875906036e+00	2.829401087663173442e+00	3.227792098251631270e+00	2.720531110551801746e+00	3.634729283982196968e+00	2.237368936469988867e+01	3.229868637869435588e+01	2.545548707491487050e+01	2.568556403555722767e+01	2.923017582985817953e+01	2.547421787943012461e+01	2.233896586835089337e+01	1.869617618386788749e+01	1.648289118499281969e+01	1.375998509183865259e+01	1.431474411949388603e+01
-1.310000000000000000e+02	-6.854447172724276527e+01	-6.812256552497986206e+01	-6.766909874132542768e+01	-6.827005408677601395e+01	-6.843488058087569925e+01	-6.904990153299101507e+01	-6.891921039555776929e+01	-6.840891653366702485e+01	-6.850566147808730477e+01	-6.904338730958842518e+01	-6.902104108857919584e+01	2.300384902951854826e+00	3.937390129899525970e+00	3.764484020880225934e+00	2.836140092343475416e+00	2.531799943751447568e+00	1.932593787248743977e+00	1.961961779650272630e+00	2.064363093015488371e+00	1.338520047231558596e+00	1.451491396489315910e+00	1.185104739008495445e+00	1.017809703907317598e+01	1.518061769209419509e+01	1.636089008617314278e+01	1.519282829960047820e+01	1.366146586869973056e+01	1.076697868660370538e+01	8.678446245052894525e+00	7.095835921778931521e+00	5.951273752795168015e+00	4.973153873335673048e+00	3.919479964597843313e+00
-1.300000000000000000e+02	-6.998636243955591851e+01	-6.910383439301342889e+01	-6.914606873216624194e+01	-6.961276623280231490e+01	-7.029644397479158613e+01	-7.252844108130530287e+01	-7.355401283960816272e+01	-7.282257914213596450e+01	-6.885990663159080327e+01	-6.669844814490303975e+01	-6.724112322324226909e+01	1.930258934486437594e+00	1.133403379193936411e+00	1.895296224295717868e+00	1.186973558663414696e+00	1.374378320906902040e+00	1.073527872529940197e+00	1.494359882510288395e+00	3.447983007070811290e+00	3.301834574230918751e+00	2.599085977569533856e+00	1.795746547892909994e+00	1.064847414834352968e+01	5.411906703175346500e+00	6.255155010683843386e+00	7.540901110919129735e+00	1.149013773023140672e+01	1.807928238460110748e+01	1.634360046274767697e+01	1.388557910744052393e+01	1.094360852179850774e+01	8.624960223243888890e+00	7.909610228593865422e+00
-1.290000000000000000e+02	-6.842178490728402096e+01	-6.838876461282497132e+01	-6.919143453092871709e+01	-6.775236836754960734e+01	-6.736186312566941581e+01	-6.738856703537662440e+01	-6.737089290337951297e+01	-6.761051335170557763e+01	-6.864519835254337465e+01	-6.992147357704338617e+01	-7.058677321581895114e+01	1.555933118732364395e+00	9.219670183575373601e-01	2.141824070069846986e+00	2.425393484817452094e+00	2.005417088943906023e+00	1.780641036367855090e+00	1.822288315793273661e+00	1.548479279572831491e+00	1.161999793566759420e+00	8.458089585127268606e-01	9.055121413214538562e-01	6.276679793675054242e+00	6.233782345841222927e+00	5.159808031434136133e+00	7.222512258868055035e+00	6.233885434648416712e+00	4.913097339237224581e+00	6.261232363119901834e+00	8.080552224699214747e+00	6.368506455713554004e+00	6.875024630484002586e+00	5.418396852704808531e+00
-1.280000000000000000e+02	-7.024269013052125388e+01	-7.109737826347448220e+01	-7.159011535327533693e+01	-7.154883741571893552e+01	-7.108781181354774503e+01	-6.961254171509624200e+01	-6.882508525513986797e+01	-6.956146596064414211e+01	-7.041646663478822177e+01	-6.941396039917525229e+01	-6.927323849435241243e+01	1.398466480077317220e+00	1.180329829468855563e+00	9.573086894376584555e-01	9.839276286220000056e-01	1.397510818901683605e+00	2.184558667202483484e+00	1.451026534680180280e+00	8.239446024348211495e-01	1.373163522042639917e+00	2.238353545534221833e+00	1.394540962448626464e+00	6.493753155818741796e+00	7.089038187935499558e+00	5.882329279164778768e+00	5.806886513969458541e+00	7.124531187094156337e+00	5.615039863272537346e+00	4.605125066709151227e+00	8.219551063572669847e+00	6.478055280854055908e+00	6.201983518160577802e+00	7.914991597454537064e+00
-1.270000000000000000e+02	-6.955726343356489849e+01	-6.974899513891861602e+01	-6.798265694006249760e+01	-6.789077050188161877e+01	-6.932032969402719402e+01	-7.088367377976670980e+01	-7.106314823159202376e+01	-7.071340881185884086e+01	-6.993623385084516997e+01	-6.887377978656103039e+01	-6.915963760013524109e+01	2.334771514243430879e+00	2.996496334212532364e+00	3.353459608969683536e+00	2.421800224297336435e+00	1.956390018999462743e+00	1.906420108213831677e+00	2.074433976631303356e+00	2.345981208188418154e+00	2.389927956503908213e+00	2.408532505259317613e+00	1.494273201158513809e+00	1.170359639474742508e+01	8.489001111730303251e+00	1.096528142967089003e+01	1.168023347525606681e+01	1.368007779338606866e+01	1.683267651709942925e+01	1.538010941816373212e+01	1.212148915018026685e+01	9.553280488655994773e+00	9.264819729881274668e+00	9.068994833450215509e+00
-1.260000000000000000e+02	-7.142240706738066081e+01	-6.986355853230800506e+01	-6.991692675040374638e+01	-7.068542963553072411e+01	-7.223833950602720222e+01	-7.264979251842318320e+01	-7.249910318875262760e+01	-7.128815465505115867e+01	-7.107710161492150291e+01	-7.151663365344579404e+01	-7.248903061894267807e+01	1.455962161134053634e+00	1.873130670158091204e+00	1.366798253312489830e+00	1.097313822866129662e+00	6.732598035004654369e-01	1.214684505156216066e+00	9.441219742163583506e-01	2.583157065072318570e+00	2.191693443788780282e+00	1.487471575219655451e+00	1.127990498050032375e+00	1.004627910866947182e+01	8.587474570509549210e+00	8.561763288760316115e+00	1.045926595004308979e+01	8.574762936804443569e+00	6.758007571850713546e+00	7.006711333496904004e+00	1.140900251786052344e+01	1.371203869126104991e+01	1.314050742386729986e+01	1.225325680224083058e+01
-1.250000000000000000e+02	-7.127822297527811202e+01	-7.382572110108210950e+01	-7.277924281022299624e+01	-7.246433796380506465e+01	-7.237628646030653101e+01	-7.205527517051598352e+01	-7.122550091484829693e+01	-6.892631413765673187e+01	-6.865369133120539402e+01	-6.986181585513845960e+01	-7.061404400799953862e+01	1.878125850445518497e+00	7.297053189276796470e-01	1.806859356143765805e+00	1.199659869638555865e+00	1.200457689986179632e+00	1.408184418396953852e+00	2.208613464815570637e+00	2.868567225754605765e+00	2.504073676024111794e+00	2.898133851487189716e+00	1.957003633280566479e+00	1.102909563734884912e+01	1.324135066509683689e+01	1.102658393126413650e+01	1.007271564350342707e+01	8.421587671502731354e+00	6.637285913379417757e+00	6.477278939617617581e+00	1.061490956834813915e+01	1.206416529916687175e+01	1.710384403492311378e+01	1.463123470668618431e+01
-1.240000000000000000e+02	-7.388999040763896176e+01	-7.209633595237372106e+01	-7.274098628131650912e+01	-7.321566457281485896e+01	-7.384346881145366126e+01	-7.455929263140735941e+01	-7.481263960833098281e+01	-7.470623770513974193e+01	-7.444844098246186093e+01	-7.438726655217197958e+01	-7.408957097891888566e+01	1.272278922588136574e+00	1.444973416992739290e+00	1.376696613132253111e+00	1.446997651012094988e+00	1.259253402108798658e+00	1.373574930724440923e+00	1.196626669943212873e+00	1.202074005322930628e+00	9.639358399707802505e-01	1.280364162885775814e+00	1.178292533788339203e+00	1.312383880957933968e+01	1.414455943700864360e+01	1.403636373842939378e+01	1.342819010267788471e+01	1.418495828734313235e+01	1.367210131049287902e+01	1.623941912411390831e+01	1.296849373654730542e+01	1.053785541916407631e+01	1.016964763575910524e+01	1.185679930425705919e+01
-1.230000000000000000e+02	-6.819954852373089693e+01	-7.341099037051208143e+01	-6.656303816607567114e+01	-6.611378784475608938e+01	-6.907936652207993689e+01	-6.884995818594623529e+01	-6.772293462710963752e+01	-6.416689040788240561e+01	-6.589382964949136579e+01	-6.921891523835240889e+01	-7.097577422510295264e+01	3.706492041868416631e+00	1.467903842536153691e+00	6.527062477172115962e+00	3.689678878519573768e+00	4.717016585821401264e+00	3.347050838691446817e+00	5.187237515103595875e+00	4.791398792434816478e+00	3.192155927592597475e+00	2.254612784568567285e+00	1.890802776243905248e+00	1.786204300851645854e+01	1.072232159794256567e+01	1.285613450319796414e+01	2.350544242850571663e+01	2.431448119184311096e+01	1.967860851334303263e+01	1.874002154656427521e+01	1.646405147802323299e+01	1.997359256037372077e+01	1.791660990938349229e+01	1.444916635598750965e+01
-1.220000000000000000e+02	-6.906094233635278101e+01	-6.961911782407229055e+01	-6.834832967743290055e+01	-7.010848984010399931e+01	-7.229125840346702603e+01	-7.208978916279987459e+01	-7.047019980473288570e+01	-6.911728147507004394e+01	-6.918611269373027994e+01	-6.704114595869366156e+01	-6.233769852342484086e+01	2.585497157514157873e+00	3.780201009914877286e+00	2.418601636376912722e+00	1.406932565050735828e+00	1.097316289380436682e+00	3.100564752803653068e+00	1.944397462170101232e+00	2.229174105452984556e+00	1.299087225737814766e+00	4.206421590626439055e+00	4.372274937627619096e+00	1.051954646654518299e+01	1.138778720302260261e+01	1.542776962484012238e+01	1.300786995176488325e+01	1.416240479559341914e+01	1.116178249470104511e+01	9.935569671146485149e+00	8.377095518611318070e+00	6.602220418467885210e+00	7.836298324944340976e+00	7.296666662359728051e+00
-1.210000000000000000e+02	-6.379439217977370902e+01	-6.243958275516644107e+01	-6.187630268074199336e+01	-6.113603297138921988e+01	-6.156788475200674071e+01	-6.294622716791874950e+01	-6.575743550346567190e+01	-6.830620519004378366e+01	-6.601806048082001155e+01	-6.356607757934878578e+01	-6.433011271683577093e+01	4.018577027199395246e+00	4.056603268724580325e+00	6.588967610214449877e+00	5.996668584633053634e+00	5.361184693523560085e+00	3.581136872675863447e+00	1.990007336468961885e+00	1.898131189949582520e+00	4.926838851208008130e+00	3.626505918954800567e+00	2.159725945641091549e+00	1.322380344482255410e+01	1.360878987392118589e+01	1.843401790470409907e+01	1.696607123147106932e+01	1.681179495540937552e+01	1.518134673066665918e+01	1.283019195284633618e+01	1.108747649806786484e+01	9.108542673141499790e+00	9.212498592728813662e+00	8.997304035268639311e+00
-1.200000000000000000e+02	-6.402296325621770734e+01	-6.450473227254661879e+01	-6.459049903364287104e+01	-6.486713836484490514e+01	-6.429526123519579528e+01	-6.421546630445513415e+01	-6.469792735200417155e+01	-6.490180250150865504e+01	-6.226276735638027304e+01	-6.202678427632637437e+01	-6.386725386527218262e+01	2.242024309725985098e+00	3.089851640090191420e+00	2.153570522125611397e+00	1.869790929392691092e+00	2.093339863769544174e+00	1.396667737236373164e+00	9.985233532627560971e-01	1.780980937882050696e+00	3.280153062014716792e+00	2.549054037628285752e+00	3.208311013857635174e+00	5.337411967336362473e+00	7.091023885407636840e+00	5.903988578617396676e+00	4.653096512693297271e+00	3.667233916212766509e+00	2.890248366767043553e+00	3.901012767264222969e+00	3.074495938062940414e+00	4.864835623000571374e+00	7.498859456345890351e+00	9.829324628991857438e+00
-1.190000000000000000e+02	-7.103326974606954991e+01	-6.406168791079448965e+01	-6.493157815516984499e+01	-6.350306975931694353e+01	-7.004595079485197573e+01	-7.451666143377150320e+01	-7.622168245041096668e+01	-7.483468376724079008e+01	-7.400717329005449585e+01	-7.398101339888526695e+01	-7.422919650019922244e+01	2.444292670352164798e+00	2.794937586741243596e+00	2.932542486486136468e+00	4.524057378623657755e+00	2.827385247238529686e+00	1.984251616274754104e+00	1.093981950422338922e+00	2.869790797554530482e+00	1.750490303186265972e+00	1.462021798581141452e+00	2.203467538413049542e+00	2.165243678095168178e+01	9.912011370250480624e+00	8.819542068750896746e+00	1.939504083430825787e+01	3.934202175133706447e+01	3.874809254494942223e+01	3.053844225705529070e+01	2.406819005104957654e+01	1.896880552902502615e+01	1.494983970272743612e+01	1.178238170006338237e+01
-1.180000000000000000e+02	-6.783500203162573428e+01	-7.288059703709596704e+01	-7.259275252821255719e+01	-7.261706360014404993e+01	-7.248595018112543187e+01	-6.899832169238879942e+01	-6.641904876225457599e+01	-6.404457022658540666e+01	-6.271346255194955432e+01	-6.272797253257290606e+01	-6.287028120392796637e+01	1.813447309430827659e+00	1.653062243701797884e+00	1.218864017419331702e+00	1.007262152828761970e+00	1.450867292094642602e+00	3.159009808897258686e+00	1.922002254559101786e+00	2.252845013397881235e+00	1.685274535542198526e+00	1.515240639910006015e+00	2.270045135957297511e+00	4.254383438908540427e+00	9.286020538445063366e+00	7.318569338146606817e+00	5.767966690953333142e+00	4.545893905047360128e+00	3.582744579360806370e+00	2.823659986144245071e+00	2.225404446435470085e+00	1.753902727140097983e+00	2.492141674664125617e+00	2.747530502748293024e+00
-1.170000000000000000e+02	-6.911579960600725769e+01	-6.258041107236569900e+01	-6.506842201837629602e+01	-6.968229170552649521e+01	-7.307824295582238960e+01	-7.076243847341605431e+01	-7.095723852348353944e+01	-7.113185012972478205e+01	-6.976292201575988372e+01	-6.920323995241690795e+01	-6.893093921318053674e+01	2.842806911836718520e+00	2.266150770678805770e+00	2.020224315987948938e+00	1.632344516191512218e+00	4.125964911903647447e+00	3.791539323658247529e+00	2.467010857774466270e+00	4.136934502570443151e+00	2.477719026121774970e+00	3.285036910030660895e+00	2.225143983449681340e+00	1.748685265792225252e+01	7.670408911164292576e+00	1.172617313293276275e+01	2.826855556064802499e+01	2.798847957418659860e+01	2.360332579422741617e+01	2.013945112701278006e+01	1.721462140643642513e+01	1.503119028442733729e+01	1.246263123524228966e+01	1.076368955294461394e+01
-1.160000000000000000e+02	-6.684820697177818261e+01	-6.944319422090022442e+01	-6.703640745012162938e+01	-6.563714112563005187e+01	-6.470153899130744435e+01	-6.254198787396393300e+01	-6.403279612095407458e+01	-6.781650506907456588e+01	-6.821348213394806237e+01	-6.921748684314259492e+01	-6.984152988873921686e+01	4.103268473571482389e+00	2.644082676020687916e+00	2.987095914222125614e+00	2.222783791408250664e+00	3.101944375254922726e+00	6.955699890653573192e+00	5.379416556446620312e+00	6.894679381245556016e+00	5.093493216392681155e+00	3.192121267240168869e+00	2.561367666830232537e+00	1.823772652204764810e+01	8.808303996239253308e+00	6.942067733003884911e+00	9.141656681020091213e+00	7.786358940168697451e+00	2.025998901299137245e+01	2.944513676357176024e+01	3.449470602335268410e+01	2.718623082791101453e+01	2.142621960970183892e+01	1.688659563251590967e+01
-1.150000000000000000e+02	-6.876974031900864759e+01	-7.065247207477547420e+01	-6.846111906771257338e+01	-6.630101171863992704e+01	-6.707161961826116681e+01	-6.992327591977392842e+01	-6.977045960757855880e+01	-6.951021922854084778e+01	-6.861118112548354020e+01	-6.933347280826565395e+01	-6.806257202105470583e+01	4.197366553965252933e+00	3.349886966937427157e+00	3.467555984701915062e+00	3.145213755148942081e+00	4.980851720928893833e+00	6.230660972629617156e+00	4.751044551173909447e+00	5.239871934798702391e+00	3.178176009634921417e+00	3.035101104290311103e+00	4.595302539407891018e+00	1.974277587945411483e+01	1.330879255652666160e+01	1.261795878931425641e+01	1.220262975185833376e+01	2.531271471981308707e+01	3.257680364985404253e+01	2.960235325692389452e+01	2.333043244801879013e+01	1.838735837949828422e+01	1.657446669432963660e+01	1.351424854840415968e+01
-1.140000000000000000e+02	-6.494287247337712188e+01	-6.461953839426560364e+01	-6.312066743101241428e+01	-6.605206237174924411e+01	-6.813832463941757567e+01	-6.768905464068853917e+01	-6.598568506317448623e+01	-6.485547542507255514e+01	-6.456685287172983578e+01	-6.468076738640537826e+01	-5.972029651025555097e+01	3.502614824255391390e+00	5.892330454783292204e+00	3.240201565445105736e+00	2.338051905559790811e+00	2.189874714780559284e+00	3.895820769931172656e+00	3.306111901877982540e+00	2.829038687013030628e+00	2.515745532876374480e+00	2.596999510253643617e+00	6.221973200032968165e+00	1.036826477052430207e+01	1.065095264919633067e+01	1.229401520131106551e+01	1.454179347165450409e+01	1.243338056340255093e+01	1.022059233892765562e+01	8.448339737282431372e+00	8.832492582199000353e+00	7.709662753677205771e+00	8.424362106223959756e+00	1.012705630136832369e+01
-1.130000000000000000e+02	-6.501855916164417692e+01	-6.035402944959865579e+01	-6.256923625953608337e+01	-6.260669607043215024e+01	-6.243351613758485286e+01	-6.415706361717222705e+01	-6.611948606308990861e+01	-6.717578196082102693e+01	-6.736224873145806669e+01	-6.814721417867032471e+01	-6.926031914807849432e+01	3.029850164346981067e+00	3.361986987031609697e+00	4.008938383760506596e+00	4.913522444482175011e+00	3.131386562873911927e+00	2.904504231763769706e+00	2.326378108308857495e+00	3.147001621654125447e+00	2.623622972063727410e+00	1.580493627958655667e+00	2.300666703572471050e+00	1.131182828737432011e+01	1.237518529395871170e+01	1.208879368589129655e+01	1.157433489916735780e+01	1.026878441412998377e+01	1.039970908005694383e+01	1.314046404869499796e+01	1.296859921602029608e+01	1.084610693526172120e+01	9.926450388518507140e+00	9.529854912043385085e+00
-1.120000000000000000e+02	-6.787076755073502454e+01	-6.899086333675515448e+01	-6.824750209380640342e+01	-6.789143236527938541e+01	-6.780438639303380910e+01	-6.665031446745238952e+01	-6.652552906345164274e+01	-6.711549847771297550e+01	-6.642139734267037454e+01	-6.891666200076585369e+01	-7.014408996642225702e+01	2.784658956597714230e+00	2.239540168319096747e+00	1.833637601911678905e+00	2.028245915267290034e+00	2.213030194464407963e+00	2.765471103604090874e+00	2.930408818669558269e+00	3.958348895686064850e+00	4.138288371048643555e+00	3.349207118676418293e+00	2.390411378329889036e+00	1.219238812588125143e+01	7.510741944573090301e+00	6.188304462039204701e+00	5.181672589855752520e+00	6.667485057704321427e+00	7.218808470130528399e+00	1.115924670404204022e+01	1.628018484584192294e+01	2.229593822757299648e+01	2.184192300643486107e+01	1.757957595061780154e+01
-1.110000000000000000e+02	-7.080663631326743257e+01	-7.144543101576968525e+01	-7.065133420955223187e+01	-7.137128497854608611e+01	-7.079068023428945367e+01	-6.945126472728716749e+01	-6.908327681710164825e+01	-7.175604691783951239e+01	-7.210614376486545041e+01	-7.160092590273929147e+01	-6.980997456468379880e+01	2.132028712427017414e+00	1.847269400105938209e+00	2.275328256619808531e+00	1.964934086886040321e+00	2.279644551105866501e+00	2.291780378720374767e+00	1.506471827480249770e+00	9.146729018747203899e-01	2.737137631834360985e+00	2.309121741904800018e+00	3.193926347738015092e+00	1.323933319745542647e+01	1.509061210786435048e+01	1.346575504872071249e+01	1.191305043195318092e+01	9.389004176129688517e+00	8.037525182397248003e+00	9.049284142779963958e+00	1.789140679026765568e+01	1.864039185966669265e+01	1.617127423463471558e+01	1.274502800014004400e+01
-1.100000000000000000e+02	-6.879651030991213645e+01	-6.940669766059468770e+01	-7.008671309822892681e+01	-7.008958924298806892e+01	-7.015347587636492221e+01	-6.959974622490028651e+01	-6.895056336239787242e+01	-6.878935932055456703e+01	-6.892420581449395911e+01	-6.751474205854420063e+01	-6.445001044005377366e+01	2.060270154965620826e+00	1.952835604887232845e+00	1.211506949937161792e+00	1.598011074060883052e+00	1.454156402768451040e+00	1.526356535231546463e+00	1.651368883994037251e+00	1.349040505882391772e+00	1.452982859313440178e+00	5.082915439452071027e+00	3.323527294128991283e+00	6.880036160031264281e+00	1.004470868328100686e+01	8.324786106145937836e+00	6.918722676729294641e+00	6.197446546870938988e+00	6.325342187740196742e+00	5.723752593924310794e+00	4.511047553643035002e+00	3.823188425433311277e+00	8.121255775998703186e+00	8.810111050545891942e+00
-1.090000000000000000e+02	-6.573923703853198219e+01	-6.237023314048320088e+01	-6.293981382806689595e+01	-6.469456255514715792e+01	-6.572748229203379822e+01	-6.790887062323174916e+01	-6.547082648683043260e+01	-6.391260538327912855e+01	-6.537337946178692505e+01	-6.846438597726815090e+01	-7.053021063719243955e+01	2.924081177036469636e+00	4.256274716800897195e+00	3.532670196853754163e+00	3.079291746450872669e+00	2.099604351340885966e+00	1.168167399218180469e+00	3.971021575888574517e+00	3.976174051059367720e+00	2.915109798468662028e+00	2.241245862107041908e+00	2.001252072176458174e+00	1.261402241432446480e+01	1.059826909780394288e+01	1.220455912951284105e+01	1.229397324550066450e+01	1.025125763809618284e+01	9.348949951639886180e+00	8.116036667173013086e+00	1.009939803289291227e+01	1.819158755893969825e+01	1.786640617847983847e+01	1.716978664320566494e+01
-1.080000000000000000e+02	-6.897936590410890290e+01	-7.163491025742111162e+01	-7.179239361460452074e+01	-7.191347410665709106e+01	-7.009988028921102909e+01	-6.847218013531086456e+01	-6.644319723394499988e+01	-6.633999944309249486e+01	-6.688007670650175385e+01	-6.783172358207211516e+01	-6.838582367227297709e+01	2.339115362803811937e+00	2.189473148319738272e+00	1.783588436911221375e+00	1.714327648618539035e+00	1.964091342849243249e+00	2.524099852939864608e+00	4.055426376790814302e+00	2.922511799712130376e+00	2.109880542240283319e+00	2.001696280299806396e+00	2.126058199356478440e+00	1.021760844914603616e+01	1.378667930282000675e+01	1.252930009627085006e+01	9.874687562166400312e+00	7.782514083083214906e+00	6.537677669645380440e+00	1.020354255827903422e+01	1.236652910352919754e+01	9.746403245791384506e+00	1.060275113741648667e+01	8.745999732458408005e+00
-1.070000000000000000e+02	-6.939515121629743533e+01	-6.893942979533299820e+01	-6.985967885282383349e+01	-7.014991558652455694e+01	-6.948643997133063976e+01	-6.996045345186404063e+01	-7.113202166122401593e+01	-7.186056413147879596e+01	-6.967489126191306070e+01	-6.745751504645913599e+01	-6.543060240402326144e+01	1.759093200657534384e+00	1.255109085570449201e+00	9.940136339763167017e-01	2.033181710784374374e+00	1.220415692549987385e+00	7.575241230582560048e-01	7.901433866072090639e-01	2.061251121291527433e+00	2.806388924730005563e+00	3.427575801231884434e+00	2.245328526775332012e+00	6.377693760956048230e+00	6.892964021391950524e+00	5.863344573289341888e+00	6.090307497224982214e+00	4.799939600019317076e+00	4.902320193184520392e+00	7.816024432880037232e+00	7.507289768375541961e+00	5.916702475936489236e+00	5.273640468250412106e+00	8.714404579007892337e+00
-1.060000000000000000e+02	-6.568930385022866858e+01	-6.625062445459812466e+01	-6.680277770739337484e+01	-6.700107030965614285e+01	-6.502205054414687879e+01	-6.531378249446576945e+01	-6.503335832257484128e+01	-6.501376989231705750e+01	-6.592768278080993127e+01	-6.540112749184359586e+01	-6.512679450448108298e+01	2.107845969996545499e+00	1.864349118239361447e+00	1.758271578089613429e+00	2.813894650474911163e+00	2.442288626324989664e+00	2.445447341072974901e+00	2.841648088078625900e+00	1.569479425096687919e+00	1.743006352371750500e+00	1.991722404435834148e+00	1.608352115780706804e+00	5.436746274454790750e+00	7.129686287749911422e+00	5.619102740523139516e+00	4.935856278952223342e+00	7.620166562100468610e+00	6.191140625382870688e+00	6.421013481629517017e+00	5.197720055924495597e+00	4.670611306729337997e+00	3.681037809286815232e+00	2.901127596269124531e+00
-1.050000000000000000e+02	-6.605068123622405096e+01	-6.373395243161298396e+01	-6.233691884889245927e+01	-6.214682527998130013e+01	-6.306264865768148553e+01	-6.414635467407670433e+01	-6.611160136862955028e+01	-6.854159426706472402e+01	-7.005060241065145021e+01	-7.053230597639813482e+01	-6.984400844725178104e+01	1.462811450184628548e+00	2.641285842520129989e+00	2.436875482960726202e+00	1.251133588852021417e+00	7.298284842821314289e-01	6.251670099284980520e-01	4.918171807019398045e-01	9.476092010620886796e-01	1.497766341408147905e+00	1.865351271478125073e+00	2.141280098652476038e+00	6.414995798620529044e+00	3.678622433021112137e+00	2.899223971502726815e+00	2.284958510958932543e+00	1.800838930735486398e+00	2.834288376752576610e+00	4.815860442798990171e+00	1.174262233083729967e+01	9.254685081096319266e+00	1.091340569571451624e+01	1.392545221278734147e+01
-1.040000000000000000e+02	-7.096633181082680153e+01	-7.101144846190149451e+01	-7.190860832065817476e+01	-7.249490364972695033e+01	-7.182701634669859914e+01	-7.136882592086159605e+01	-7.201557780672922604e+01	-7.112390745460757557e+01	-7.044216514499412085e+01	-6.936406813044736452e+01	-6.810679687164298457e+01	1.926234551548427820e+00	1.434852925613781194e+00	1.675299827399337138e+00	1.512304160497580430e+00	2.808017026218142309e+00	1.516614603973409192e+00	1.058746872574545916e+00	2.131779192214730667e+00	1.767907391885948698e+00	3.271181054150402279e+00	2.085642460956398381e+00	1.059592535934555180e+01	1.158634678102730575e+01	1.175715951411226712e+01	1.584254279439568514e+01	1.375636645654755341e+01	1.202180772286353161e+01	9.474718801814724145e+00	8.651482498486837258e+00	6.818472378001014356e+00	8.035023236667827362e+00	8.015333409538776266e+00
-1.030000000000000000e+02	-6.823654538154306692e+01	-6.902417854881339565e+01	-6.861443188157107897e+01	-6.974329237874917453e+01	-7.169034582726750671e+01	-7.187006347535047723e+01	-6.914657690431195647e+01	-6.584727710048996130e+01	-6.534664866179733167e+01	-6.508095341732480676e+01	-6.600168561975503678e+01	3.766493129220149338e+00	2.526000409307064931e+00	4.250157315576772454e+00	4.089810635150108453e+00	3.088971888331986104e+00	3.614436833539349525e+00	4.526540460239415253e+00	4.826333959374692562e+00	4.347425233770394470e+00	3.371137220353059849e+00	3.024117336558644897e+00	1.974143421334046522e+01	1.762495134412641562e+01	2.680983985479730691e+01	3.098610727475973547e+01	2.769542565549055269e+01	2.182753012122160641e+01	1.720287953394870684e+01	1.355806463745650170e+01	1.187014270310837283e+01	1.430323820911742061e+01	1.553616279937808109e+01
-1.020000000000000000e+02	-6.638815200113081971e+01	-6.899828520224052397e+01	-6.903566368801421049e+01	-6.844235990959757032e+01	-6.595521079023710342e+01	-6.562921380480520384e+01	-6.645911066601020423e+01	-6.570193729359881729e+01	-6.393552960389366291e+01	-6.507332094736889871e+01	-6.465088810554199483e+01	3.924758238043088543e+00	2.473670393238558418e+00	4.527583855415551639e+00	4.509744811807457232e+00	4.867252991419483088e+00	3.621437344160868044e+00	2.636931476613146863e+00	4.207887706600805799e+00	4.135428380642332868e+00	3.805976812044701063e+00	4.461668608487981302e+00	1.571937778188103607e+01	2.158342412915427388e+01	2.170974707463690478e+01	2.060751393899629136e+01	1.766870868129102234e+01	1.392519745828540856e+01	1.097483283866501580e+01	9.595017895964639720e+00	1.310299335506522134e+01	1.567356938727658466e+01	1.235277305947500182e+01
-1.010000000000000000e+02	-6.716261842600268039e+01	-6.482352615287368280e+01	-6.673323366021060110e+01	-6.789570821865679306e+01	-6.763409559957034389e+01	-6.808519524752209406e+01	-6.919592303420499491e+01	-6.839039366627372374e+01	-6.815297082287254682e+01	-6.642735238850507073e+01	-6.428778546933685334e+01	2.683726440610834096e+00	2.596359191416675483e+00	2.266682131620407326e+00	2.724778505691412001e+00	2.228089827198471262e+00	2.603089339413847902e+00	2.071170277719627695e+00	2.721716013346753282e+00	2.345607948277790289e+00	3.906436100819536072e+00	3.373335070603817876e+00	1.159950070395163380e+01	1.412894396408373332e+01	1.113541108894097498e+01	9.226927731169244140e+00	1.126357234103081240e+01	1.502939061697871992e+01	1.304581086640161836e+01	1.247246946944061996e+01	9.829897775059487586e+00	1.110803439208141974e+01	8.754548794329700456e+00
-1.000000000000000000e+02	-6.490597934230625299e+01	-6.357879473336694787e+01	-6.421665936755586301e+01	-6.418462352958034955e+01	-6.453630669207004189e+01	-6.502543589396569246e+01	-6.581533920343609623e+01	-6.624274995110403097e+01	-6.495426048559858145e+01	-6.501790480678813822e+01	-6.548771875959670297e+01	2.809943863676507281e+00	3.334496527902530261e+00	2.323821103311233482e+00	4.116422967136657007e+00	3.221844671560954332e+00	2.950887098167489508e+00	2.339631727142576167e+00	3.674720845212947840e+00	2.776259093887174956e+00	1.819346812194972518e+00	1.542007790248537402e+00	8.383306442868171615e+00	8.777744032487758474e+00	8.054696190640250109e+00	1.012805667581832125e+01	1.174425661337578930e+01	1.108850048187187198e+01	8.739153580015683431e+00	8.187885229132053411e+00	6.702976922905699020e+00	5.682764902406185037e+00	4.727029800028075712e+00
-9.900000000000000000e+01	-6.412135406620089384e+01	-6.599649382694597932e+01	-6.524234482025740078e+01	-6.446065721803608994e+01	-6.360691624733329519e+01	-6.246068525458216669e+01	-6.224514309850187743e+01	-6.310433484146081184e+01	-6.390963204600130609e+01	-6.479608868829734547e+01	-6.539124462059272958e+01	1.981772082714418959e+00	1.941967966575038229e+00	2.080726085747369947e+00	1.974265490947472612e+00	1.901483861959863075e+00	2.484939745071064632e+00	1.784518110992693751e+00	2.263084211673690227e+00	1.960790834898417323e+00	1.903644243372578204e+00	1.522300275905998923e+00	4.609897027676661097e+00	4.657785719030457905e+00	3.670929609279274697e+00	2.893161044576419982e+00	3.082182440110366350e+00	4.075753651082341555e+00	3.212214056296401221e+00	5.619349516793810118e+00	7.369148875226295914e+00	5.807829821524338243e+00	5.710615542846916526e+00
-9.800000000000000000e+01	-6.655835069961715078e+01	-6.559153130896450534e+01	-6.701553136205505723e+01	-6.738724502514236292e+01	-6.718577063120655168e+01	-6.726460492901678379e+01	-6.748641820166484706e+01	-6.674548571943225284e+01	-6.607191089200411227e+01	-6.568780449701731072e+01	-6.514720442966773817e+01	1.959396486775297319e+00	1.666853190237256310e+00	1.781130604898739200e+00	2.171917466765343807e+00	1.983623348589913293e+00	1.724541451931263181e+00	2.538380264458762969e+00	2.016898692421010608e+00	1.788518696193399871e+00	1.955164617084556689e+00	1.966936535172726375e+00	6.381925478354433245e+00	5.993553838319448879e+00	9.060701502661519413e+00	7.140989180988961849e+00	7.058228323808569904e+00	8.101735573994176320e+00	6.599479903626167321e+00	5.201232440788979616e+00	5.662753799050768144e+00	4.462972718144106565e+00	4.537607502161633555e+00
-9.700000000000000000e+01	-6.582025625628460830e+01	-6.511511455270547799e+01	-6.545121607285715015e+01	-6.594933397985400347e+01	-6.577750354242867559e+01	-6.436862119087410861e+01	-6.434482028376224605e+01	-6.593264277094010595e+01	-6.647673863817355766e+01	-6.689687374544655540e+01	-6.788969778580425896e+01	1.995215702401334612e+00	1.725197051285160432e+00	1.416950441141555217e+00	1.679493301330822641e+00	2.867999616169875754e+00	2.264820039892286196e+00	2.139450512799652149e+00	2.360181609835795502e+00	2.060290687313238056e+00	1.534059525852736972e+00	1.903714238392223868e+00	6.218715243442956009e+00	3.576213836311948224e+00	4.603610975881892386e+00	6.557643479146324061e+00	5.168259998810387224e+00	4.073248492426548850e+00	6.876209779986535153e+00	8.406281721365388648e+00	7.116912751137239646e+00	7.359995811030553448e+00	8.448775588332742004e+00
-9.600000000000000000e+01	-6.825193154859057643e+01	-6.831703455097920141e+01	-6.813215276304447343e+01	-6.723352894230258414e+01	-6.799485557786579193e+01	-6.828320596532994102e+01	-6.838463830996961690e+01	-6.885070156405251396e+01	-6.918754583832593141e+01	-6.854182724720176623e+01	-6.759382472683391541e+01	1.795928228937445414e+00	1.799547237713250869e+00	2.492685450748626685e+00	2.018444575913818095e+00	2.123799349175847784e+00	1.998315871283867562e+00	1.378829574715467299e+00	1.325242039271935290e+00	1.343619994273383966e+00	1.771664764439355499e+00	1.707133431838901094e+00	6.333602169359465961e+00	8.194340969404080965e+00	8.049970975329777900e+00	7.294058515512127805e+00	8.382627632679627183e+00	7.333189194495206564e+00	5.779489003655313262e+00	5.942730686651896299e+00	5.003336695704224901e+00	3.943267880789786961e+00	3.413010139372617324e+00
-9.500000000000000000e+01	-6.523158692556229710e+01	-6.638000583450251213e+01	-6.503612275577921764e+01	-6.281887750614029642e+01	-6.153681717400601059e+01	-6.166260733578370434e+01	-6.496225914884207953e+01	-6.677523026130945993e+01	-6.742626081807193827e+01	-6.764068989218608863e+01	-6.807699852900171322e+01	2.401200388330990698e+00	2.384642486916848991e+00	1.932427236386549563e+00	2.683529218080728640e+00	2.577443910912362135e+00	2.437385043539358698e+00	3.015622631259404329e+00	3.104121007693205758e+00	2.367493380003239167e+00	1.948493670052123372e+00	1.560845298466086550e+00	7.409864683616378400e+00	3.217346031810067952e+00	2.535679295681984691e+00	2.283910052796059631e+00	3.201597131745078428e+00	1.099997680447015824e+01	1.470538757102484517e+01	1.273831630954444627e+01	1.003941901449374896e+01	7.912343491820789332e+00	6.464671132776603990e+00
-9.400000000000000000e+01	-6.389842358442210468e+01	-6.761873593868133980e+01	-6.652145568127697572e+01	-6.636157349690664375e+01	-6.558286492394830702e+01	-6.418047118550722985e+01	-6.221656776431962044e+01	-6.156383720330983067e+01	-6.223340472295667070e+01	-6.134919005141261295e+01	-6.135613487590187276e+01	2.169912757513825063e+00	2.509247512389259249e+00	1.612323837164918894e+00	1.478793154739767690e+00	1.579931987146749428e+00	2.848967240273918122e+00	2.262444976527867357e+00	2.092109759081679954e+00	1.793724128937908890e+00	3.095690320693968545e+00	2.425894658182213615e+00	3.521552225893120003e+00	5.094985924020228651e+00	4.015499169687045899e+00	3.164725834813383543e+00	2.494207864651567519e+00	1.965754127468224866e+00	1.549265137209474563e+00	2.050282330031425015e+00	4.061967497690845086e+00	3.794720060819309460e+00	7.024114312539697202e+00
-9.300000000000000000e+01	-6.410880156978029731e+01	-6.366796476669436800e+01	-6.457321902465238850e+01	-6.472601461506101828e+01	-6.424253132826484602e+01	-6.431094953099102440e+01	-6.466508090290862754e+01	-6.375460987895235121e+01	-6.300476489927904566e+01	-6.343589668537804727e+01	-6.470698406562117100e+01	1.967005272784762893e+00	1.727886875665788802e+00	2.150932040314298632e+00	3.246142574190864494e+00	2.342309791382147122e+00	1.520316520755268019e+00	1.464769242447855779e+00	2.023117664035716246e+00	2.144670827013442249e+00	1.389328826246006621e+00	1.660578365796240297e+00	5.132332362179480967e+00	7.331146908156784825e+00	5.777879421368241175e+00	7.064494004725389686e+00	5.567722901155808479e+00	4.388076242023772444e+00	3.458364118985925106e+00	2.725632308971285056e+00	4.589337589415086960e+00	4.726468579361970512e+00	5.694201547630540539e+00
-9.200000000000000000e+01	-6.910497865591463551e+01	-6.632261238991634400e+01	-6.939364437271990482e+01	-7.006026028837166564e+01	-7.019494256970111223e+01	-7.057427153913789653e+01	-7.050123043760571306e+01	-7.011071569926423308e+01	-6.907890365267705590e+01	-6.792017408159706804e+01	-6.689303152815521969e+01	1.552580512007902813e+00	1.549541549798997719e+00	1.985946149060543675e+00	1.699023571385966713e+00	1.506007749592212841e+00	1.289393339127614890e+00	1.193099241585357850e+00	1.306360807148335024e+00	1.792628502586111727e+00	1.546847975539954234e+00	1.656956234253933014e+00	6.893188971931913045e+00	1.413733931951767708e+01	1.201412431804270575e+01	9.468663298200288736e+00	7.462515143117109062e+00	5.881414356748433825e+00	4.635305144763543161e+00	3.653212047611968494e+00	2.879197344730157759e+00	3.295337906871663947e+00	5.504780839715576413e+00
-9.100000000000000000e+01	-6.993257012343329393e+01	-6.719714440910858855e+01	-6.734557330958854493e+01	-6.925084235217914852e+01	-6.955149582952347487e+01	-7.055905350819628552e+01	-7.133720926161592502e+01	-7.131776613502346152e+01	-7.075962773691068719e+01	-7.072580425959749562e+01	-7.128118443258934178e+01	1.632791815035274707e+00	1.560681238818308003e+00	1.305064934642183205e+00	1.242812428111033318e+00	2.359419514252014238e+00	1.807050489678446947e+00	2.243648291298555364e+00	1.589155844020889941e+00	1.790494580941738079e+00	1.283639828157678631e+00	1.145951000431901123e+00	1.004987335764870338e+01	5.487937569390633819e+00	1.014897875799645988e+01	8.397532447837448899e+00	1.359542641986816491e+01	1.299620862396458953e+01	1.418213388746913850e+01	1.117733153707859728e+01	9.664931831672264551e+00	7.617199796803166834e+00	7.231052704406563336e+00
-9.000000000000000000e+01	-6.979553057909842551e+01	-7.090323791633791473e+01	-7.034698691004143711e+01	-7.003863044212523903e+01	-7.018155462309692894e+01	-7.087912395716895730e+01	-7.067703816704838005e+01	-6.923502990304469051e+01	-6.869166324810167623e+01	-6.830155915453912030e+01	-6.870048146948003875e+01	1.811403302716958041e+00	1.530879186111842039e+00	1.315499031437826094e+00	1.438129956598117820e+00	1.035998116233771249e+00	8.948310732461425276e-01	2.205118029804444824e+00	2.306059435170626060e+00	2.535378085397656633e+00	2.792333783444115980e+00	2.059806329725038410e+00	7.926575324290745073e+00	5.698992414015656038e+00	4.491533371789111939e+00	6.031354725510035486e+00	6.037193818680949953e+00	5.564336778010901874e+00	8.435098603007961771e+00	6.647934251775248882e+00	1.253103898600418731e+01	1.185713570771754988e+01	1.197113458639585026e+01
-8.900000000000000000e+01	-7.164299765162849098e+01	-7.054943713597141652e+01	-7.191859742794457588e+01	-7.270029407455871251e+01	-7.214123643399095442e+01	-7.171349973685441626e+01	-7.173158862178875950e+01	-7.242834702460450558e+01	-7.138656005186562936e+01	-7.071820753403457616e+01	-7.114220847467140629e+01	1.825626277712574463e+00	1.460590181839701795e+00	1.481620004330944429e+00	1.570021167388176542e+00	1.818225401907185734e+00	1.505199728943722892e+00	9.880753750895420184e-01	1.749226803808406006e+00	2.567178411662119686e+00	2.856787219877103823e+00	2.259338482278839155e+00	1.090639758382598146e+01	1.365255410391192825e+01	1.244937601766615387e+01	1.100985104477458165e+01	9.403952706928345506e+00	7.911582442728564146e+00	8.069838171194254173e+00	6.360062414141167686e+00	5.646698860690978705e+00	1.655129300080204047e+01	1.800876707542177968e+01
-8.800000000000000000e+01	-7.305074881313430524e+01	-7.324168069944781223e+01	-7.562659053891255212e+01	-7.684737554721233721e+01	-7.388640911362359986e+01	-7.070142667344778431e+01	-7.067812475935724592e+01	-7.093109506197686187e+01	-7.171652368159972468e+01	-7.284482164087349076e+01	-7.403344041489165761e+01	1.941384206730637718e+00	1.439594071521069996e+00	9.753764636858774928e-01	1.063433743997526992e+00	4.933136338249296315e+00	2.870843983323335902e+00	2.469056520103753538e+00	1.982664493072136880e+00	1.677527474353132986e+00	1.156449519602166021e+00	8.457594593980803932e-01	1.837573037810722809e+01	2.439640571462581420e+01	3.031357958585413215e+01	2.389096956742763567e+01	1.920644004843286723e+01	1.647902984340938914e+01	1.515833844308710177e+01	1.324910142990718676e+01	1.499101108900343959e+01	1.372645738878119381e+01	1.234597067054351704e+01
-8.700000000000000000e+01	-7.175149165790503503e+01	-7.479263243846170894e+01	-7.512790467225077862e+01	-7.264628221269003916e+01	-7.159714736708677663e+01	-7.183842432243133658e+01	-7.137791455150725994e+01	-6.878059853267396306e+01	-6.794548862936052558e+01	-7.079129123990281869e+01	-7.261723261268497254e+01	1.911458292414330185e+00	8.143116831758726581e-01	1.423294329110820877e+00	2.604755676036712764e+00	1.527702819566803205e+00	1.228516942712504445e+00	1.724322748630317870e+00	3.491704131083512852e+00	2.598017226435320293e+00	1.616827458090320357e+00	2.085129909301115081e+00	1.296721032714871669e+01	1.463923482025831291e+01	1.337971313781148730e+01	1.054492157519836404e+01	8.618489493941838830e+00	8.828875775504879897e+00	6.958280920594975605e+00	9.075385591656395690e+00	1.563014079208476304e+01	2.085946596705283795e+01	2.113759519738331605e+01
-8.600000000000000000e+01	-7.141410130052987881e+01	-7.311500316433932767e+01	-7.273381770562222925e+01	-7.301694627035531937e+01	-7.290807323015236818e+01	-7.243179113807788383e+01	-7.234684998846127257e+01	-7.039123173751133322e+01	-6.960516959271679127e+01	-6.839929069795293515e+01	-6.919283948010921392e+01	2.234006570601962505e+00	2.629081429728538755e+00	1.958239073971921984e+00	1.789219146882095490e+00	1.774126581361585631e+00	1.447827764986124643e+00	1.764436638234889942e+00	2.361844226030701765e+00	3.354912328196574922e+00	3.239192625100395961e+00	2.021185891526794620e+00	1.421250398550101934e+01	1.736497954111894870e+01	1.745636366874798995e+01	1.508949077508811065e+01	1.318737248508502091e+01	1.088838734481856818e+01	1.265454267014062317e+01	1.244142625136485947e+01	1.397854705840929590e+01	1.467918247418865363e+01	1.438474758604811754e+01
-8.500000000000000000e+01	-7.127517553659046712e+01	-7.016578733814228030e+01	-6.962949141707608192e+01	-7.097253054845772624e+01	-7.091709049451401370e+01	-7.161507073135544488e+01	-7.076804209542544299e+01	-7.118909767281796519e+01	-7.224332138326261088e+01	-7.206479748548703412e+01	-7.318652619936602832e+01	2.479153980499272159e+00	5.005518727588313510e+00	2.767953509812060897e+00	3.781203503613414174e+00	2.372489788494096086e+00	2.376182540914244523e+00	2.570352398818821271e+00	1.319662922391682258e+00	1.963274555845875069e+00	1.459702749604248062e+00	1.175199107909965957e+00	1.610826605588593807e+01	1.728611640147546424e+01	2.323237290244442477e+01	2.139882347955823150e+01	1.962389821800864453e+01	1.555918253778771287e+01	1.315715378005717717e+01	1.160502819665389040e+01	1.150017438501342149e+01	1.230991648695104246e+01	1.540999417090935708e+01
-8.400000000000000000e+01	-6.659834905027537388e+01	-7.397650667659995349e+01	-7.404976772434041266e+01	-6.747212375297210940e+01	-6.320966382744767742e+01	-5.915004052212904639e+01	-6.097340660337690821e+01	-6.333399379330944612e+01	-6.633016840582155282e+01	-6.797162648755799808e+01	-6.951619270919871951e+01	3.529436859383447533e+00	1.398689746475495710e+00	1.051935360045888501e+00	4.206283900981790502e+00	7.664241954774906773e+00	5.516301082508528353e+00	4.928489394515271904e+00	3.552921690389867493e+00	3.344311807336590281e+00	2.339273551900569181e+00	1.291920104905572630e+00	1.200246621245014644e+01	1.348775801460166512e+01	1.063007472763289663e+01	8.377855577830576550e+00	8.164227032906575587e+00	1.113421314819693642e+01	1.307509176471208789e+01	1.482197929907979450e+01	1.640172054976931193e+01	1.292664910780941945e+01	1.100509290196218259e+01
-8.300000000000000000e+01	-7.072724323077434860e+01	-6.938820910311736156e+01	-6.884247009071989964e+01	-6.938305455373819086e+01	-7.037288163365371929e+01	-7.206961641066189372e+01	-7.249689737590792049e+01	-7.104673066126038350e+01	-7.128957184789976509e+01	-7.127167438775924779e+01	-7.111132624302497618e+01	1.735848997051022469e+00	2.299050235149266541e+00	1.680345283089433428e+00	8.627180334991823019e-01	1.116337191108565774e+00	8.301012773631983865e-01	3.003305033749427366e+00	2.649851740413587731e+00	1.931083904300589627e+00	1.713660508841564400e+00	1.272036762995407688e+00	1.104746024836673257e+01	8.673417761925595215e+00	6.835760165138942135e+00	5.387451442777768662e+00	8.162420993246586320e+00	1.381153999109664099e+01	1.976524245129119706e+01	1.650287404982413619e+01	1.300637097584563051e+01	1.025068030275140352e+01	8.078844349769433109e+00
-8.200000000000000000e+01	-7.259813579299814990e+01	-7.249690473996288631e+01	-7.378310332984639786e+01	-7.453056524555664453e+01	-7.420639063373108968e+01	-7.419777791510286136e+01	-7.222855317198589375e+01	-7.035361563566740983e+01	-7.103198249041919610e+01	-7.196095818797790855e+01	-7.119150657973129626e+01	1.230434487650135633e+00	7.791251804582449703e-01	4.617729653215076890e-01	8.672169637142391752e-01	9.144526000749445549e-01	6.176013406592880672e-01	2.493126190390533292e+00	1.530962135932787849e+00	9.936587683284725525e-01	2.068758748357279131e+00	1.577669983264057940e+00	7.814556604488200442e+00	1.056493390527571385e+01	8.326516296036917453e+00	6.562357535767190164e+00	5.907259396764580117e+00	4.655674334840417927e+00	4.982084263300889937e+00	6.195792352438333594e+00	9.679030414232645541e+00	1.114869129036859263e+01	1.012322625585672142e+01
-8.100000000000000000e+01	-6.568678181600454025e+01	-7.065580058831331201e+01	-7.087789408154682746e+01	-6.813120642428960139e+01	-6.419271810536463363e+01	-6.205830470947310573e+01	-6.278118368396019378e+01	-6.389677879336099409e+01	-6.483562186000540351e+01	-6.463151573668844208e+01	-6.480679417704290302e+01	2.441963977936057351e+00	2.082398844424819817e+00	1.180589587195001400e+00	5.214840902528267819e+00	5.096939744681444395e+00	3.016411703589728432e+00	1.834953336679258751e+00	1.794383473772688253e+00	1.388496805754455110e+00	1.659231914860550106e+00	1.151393465874356536e+00	6.059642969654634115e+00	9.342566657908136563e+00	8.644815607795328205e+00	8.245522815812128314e+00	7.796498260087640020e+00	7.229935223125039556e+00	5.698111696144198213e+00	4.705019826161646712e+00	3.708156114081183841e+00	2.922500281495148400e+00	2.303303213935893545e+00
-8.000000000000000000e+01	-6.462345078457558145e+01	-6.394162435713469250e+01	-6.432425012462334735e+01	-6.526379310942652978e+01	-6.410285077007594623e+01	-6.558639739646697819e+01	-6.672539551366898536e+01	-6.595141211744920895e+01	-6.375747042730266401e+01	-6.288961771624602193e+01	-6.369169631336151127e+01	2.501012847062001665e+00	1.321015628302031342e+00	1.430309446325145561e+00	1.152316403446716597e+00	2.822576222876104435e+00	1.568605490787911005e+00	2.858164844112280889e+00	3.454318866865290438e+00	4.076807251481705308e+00	3.756839514892336140e+00	2.569174801530494712e+00	7.303921962077000174e+00	1.815296897974386203e+00	3.742908808554266553e+00	4.342563572737009991e+00	6.254487814051338468e+00	1.006811534152504350e+01	7.934959859968930829e+00	8.532686234865902719e+00	8.756690892689910299e+00	1.058854389712189104e+01	1.100296630128131703e+01
-7.900000000000000000e+01	-6.631017836336248195e+01	-6.552781501883183068e+01	-6.718964650318457643e+01	-6.774897233792850670e+01	-6.895715038027780963e+01	-6.357896117649920598e+01	-6.121760596723365921e+01	-6.333728125488288185e+01	-6.772796846068138166e+01	-6.858972184549337214e+01	-6.922666068861161648e+01	2.698740672698466625e+00	2.092548134954728134e+00	2.029808347098266630e+00	1.625976707939995158e+00	1.627441908411829674e+00	4.478587580526040668e+00	4.362375217369663716e+00	3.177772966667102850e+00	2.289198802515759468e+00	3.201568351161376835e+00	2.102128710339903339e+00	1.181920266734059588e+01	8.671741729175828084e+00	1.086001804691602501e+01	1.056834007137897125e+01	8.939671483482392489e+00	7.045602079087506908e+00	7.998867421430584379e+00	1.547724355873213042e+01	1.862834865223126002e+01	1.632130635019266407e+01	1.368088728077859173e+01
-7.800000000000000000e+01	-7.044356312852841029e+01	-6.890187915465538993e+01	-6.922416303080750311e+01	-6.939493717791177119e+01	-7.202232665461654904e+01	-7.336618437182367813e+01	-7.248835624061625538e+01	-7.100768499144865586e+01	-6.893411749307969671e+01	-6.873615909072299246e+01	-7.035982307960158266e+01	2.284482211910695781e+00	2.047458085999754651e+00	1.538170533752028168e+00	2.178929939983111463e+00	1.743733364686892662e+00	1.909283896216324328e+00	2.642264188740474751e+00	4.234410760414425212e+00	2.943909525227376811e+00	2.104844528901893774e+00	1.501817295184674661e+00	1.475819544994019239e+01	1.119379636731890848e+01	8.822140176424261071e+00	1.354175272835018973e+01	2.398520104312808243e+01	2.029986373555335177e+01	1.760255596822524282e+01	1.387306067746804672e+01	1.128651919252439306e+01	1.251899420199313440e+01	1.445807040841632585e+01
-7.700000000000000000e+01	-6.997042743458166569e+01	-7.214862231428189432e+01	-7.309132836431945179e+01	-7.273108625647213898e+01	-7.177854158757652669e+01	-7.067507938158307468e+01	-6.837271881456905476e+01	-6.716605789678946792e+01	-6.614155188721331058e+01	-6.724287198124116571e+01	-7.035641586177055729e+01	2.132195884667585251e+00	1.313655535064981894e+00	1.396896668114870677e+00	2.133343376270010694e+00	1.573181532427420093e+00	1.688984450734316356e+00	2.160621248288503438e+00	2.579291140424264661e+00	2.957921742715285962e+00	2.877962532147425812e+00	2.640100620488773586e+00	1.239117313055556657e+01	1.548965634868929264e+01	1.253562557999854654e+01	1.045687849426909999e+01	8.241354841295374101e+00	6.495239440466509251e+00	5.826379026267994199e+00	8.796203815139131521e+00	1.321083286816663183e+01	2.241833212486180216e+01	2.044122876640128439e+01
-7.600000000000000000e+01	-6.635433546171601904e+01	-6.995881042421736140e+01	-6.815844644518486461e+01	-6.669594214674280863e+01	-6.625907090736886573e+01	-6.544958708104699951e+01	-6.547950341671396757e+01	-6.457787963110357055e+01	-6.483603459064957519e+01	-6.565558449685839548e+01	-6.647249547727379593e+01	3.714863498358389027e+00	4.323642975464007776e+00	3.678107386987980565e+00	3.884180417027689458e+00	3.676050767199357416e+00	4.473907495503521403e+00	4.764884994564138054e+00	4.392409600149778548e+00	3.425862364940138960e+00	2.454184744087029912e+00	2.075404237660254836e+00	1.365569291659617690e+01	1.611029713583589995e+01	1.398333747499317781e+01	1.528610935902344892e+01	1.476162143216524214e+01	1.296349149715835125e+01	1.714544704774154837e+01	1.509989716407692839e+01	1.230242856156899478e+01	1.042931607757823187e+01	8.474983415819961508e+00
-7.500000000000000000e+01	-6.145699759712347543e+01	-6.667125799861578628e+01	-6.412386476375814937e+01	-6.275776702471682000e+01	-6.267633671846171239e+01	-6.273727048399079109e+01	-6.085274136534363976e+01	-5.951856299680518703e+01	-5.523217461954260443e+01	-6.000000000000000000e+01	-6.000000000000000000e+01	3.306432069631972670e+00	3.022658836642340585e+00	3.322797795429766943e+00	2.582762100582926657e+00	1.606713438476914835e+00	1.804483623562823658e+00	2.776228010531372359e+00	2.815652266661043956e+00	6.192357770170892728e+00	3.598745982961357281e+00	5.341920871300287033e+00	4.974654099560665621e+00	6.679368574679781290e+00	5.264194909590081295e+00	4.286903486933130836e+00	3.378627075524015755e+00	2.662789342064332043e+00	2.227306363478153806e+00	2.344894373128134646e+00	5.578235178876305156e+00	5.086870494390428377e+00	1.223735119694229034e+01
-7.400000000000000000e+01	-5.953656051205102528e+01	-6.022342400938606488e+01	-5.927694309885018242e+01	-5.984269156767079068e+01	-5.933262555334792410e+01	-5.747101713613427165e+01	-5.797855902325687083e+01	-5.963121897800618143e+01	-6.079266853991973107e+01	-6.088322446768942342e+01	-5.993323274624892605e+01	3.685567354214513980e+00	6.827959028685604892e+00	4.007243732097741429e+00	3.533300878310839721e+00	3.643221652481018147e+00	4.381358424784072447e+00	3.394463133734094029e+00	2.242397971464163309e+00	2.776630893198618555e+00	3.306866919896431334e+00	2.742230907492560377e+00	6.941841185757306576e+00	1.068589866011920897e+01	9.448893352355950626e+00	7.446933902598181554e+00	6.031944567653832578e+00	7.417187205401220673e+00	6.562892164808662443e+00	6.538991465829739447e+00	6.344516333603588798e+00	5.000288607185947143e+00	3.940865598016721982e+00
-7.300000000000000000e+01	-6.238720472575291609e+01	-6.025968105364713523e+01	-6.177900420348658628e+01	-6.249350031154236262e+01	-6.204516839629012992e+01	-6.347768934842242317e+01	-6.361212432249826776e+01	-6.315307722089377762e+01	-6.275047255414088454e+01	-6.230235605768825025e+01	-6.199897378891937194e+01	2.170291801669302245e+00	2.424441113863102348e+00	2.068321234877511294e+00	2.444179283886466436e+00	2.286156403764104006e+00	1.958683090919469461e+00	2.355384503853973133e+00	2.087525378849784730e+00	1.702884930243329098e+00	2.215096726561671669e+00	2.160245349873610277e+00	4.502882568369193983e+00	6.324458457075540885e+00	4.984480440540315804e+00	3.928406745139320755e+00	6.025131115114398028e+00	5.922839519906233363e+00	4.667953460332007865e+00	3.678943087110781107e+00	2.899476687849743772e+00	2.285157683693998631e+00	4.311978486929613830e+00
-7.200000000000000000e+01	-6.285735378341902191e+01	-6.173921023578684242e+01	-6.144510205676471770e+01	-6.079822343386659611e+01	-6.088240317363433007e+01	-6.237719362936994116e+01	-6.292342034424905961e+01	-6.398963233114610460e+01	-6.425938765970155941e+01	-6.485395789356144292e+01	-6.530500707610958955e+01	1.858408708605418180e+00	2.080373033908143654e+00	2.078806085572000306e+00	2.014301210717638568e+00	1.267925965219074858e+00	2.441694360201379421e+00	2.072262890760892873e+00	2.165663268156313048e+00	1.868950699761282364e+00	1.279969369808121815e+00	1.314140201949335562e+00	4.037667946050538248e+00	3.398389375786923239e+00	2.678364556889301529e+00	2.110893104454728775e+00	1.663653174835036275e+00	6.047213515445478471e+00	7.452322748462820279e+00	5.873381448928518545e+00	4.628974188179548754e+00	3.648222445818076753e+00	2.875264901704950748e+00
-7.100000000000001421e+01	-6.274535499087082968e+01	-6.561715285004665077e+01	-6.553610139193384043e+01	-6.507635256182189210e+01	-6.482364744770529796e+01	-6.409967690128723916e+01	-6.300559270416101754e+01	-6.227535974736763791e+01	-6.011221550106816380e+01	-5.862044921809033582e+01	-5.828700158522610764e+01	1.604394059998773825e+00	9.705308937103053202e-01	1.527119452657712539e+00	1.357186934117520671e+00	1.170846627685396379e+00	1.702206189802388359e+00	1.640345666255322410e+00	1.750656027960074912e+00	2.536161350118526947e+00	1.814141945900901165e+00	1.574745511779589435e+00	1.500131626696522558e+00	2.266075706116258193e+00	1.785956870549676667e+00	1.407561951639383357e+00	1.109338461848237589e+00	8.743002903016101612e-01	6.890602137312834552e-01	5.430673916207982010e-01	4.280064150632121311e-01	3.373236805629757362e-01	5.560625285531791029e+00
-7.000000000000000000e+01	-6.660344348219965127e+01	-6.066498308717908827e+01	-6.442705476583212487e+01	-6.742427870976105453e+01	-6.850562987146841465e+01	-6.827750948029645883e+01	-6.733815201533843720e+01	-6.730483566971055609e+01	-6.686793306474065446e+01	-6.719759249392822653e+01	-6.802646566374144754e+01	1.636119176748823012e+00	1.923432382170653154e+00	1.604328542817766490e+00	1.711746605943682553e+00	1.861100764451339984e+00	1.983597523992105982e+00	1.905249817634148357e+00	2.017706405856375618e+00	1.290543327662445616e+00	9.720952669293846382e-01	1.091391130030324064e+00	6.637279632361971160e+00	5.743473004637769996e+00	1.216978000423152118e+01	1.072179787142344765e+01	8.450145121555445726e+00	6.659792828743882787e+00	6.398598240558434291e+00	5.042912052218141206e+00	3.974458312636222512e+00	4.033179050375597541e+00	3.178659837239248276e+00
-6.900000000000000000e+01	-6.681181014927099682e+01	-6.709859091757519423e+01	-6.698749023432711169e+01	-6.592456133665366735e+01	-6.422463117219092510e+01	-6.473948094482545912e+01	-6.587469897016713105e+01	-6.692283758860791920e+01	-6.754177458793931521e+01	-6.881972838693590688e+01	-6.998430735348728149e+01	1.353845586909625753e+00	1.256751806535228333e+00	1.125703504536532673e+00	2.398406265730183229e+00	1.397146558766793278e+00	1.138083140639168711e+00	1.173324037652484053e+00	1.292562119262094633e+00	1.163580867428666066e+00	1.240713510008244480e+00	1.352184058536860967e+00	5.134853740494230934e+00	2.505189636928442098e+00	1.974409165601222371e+00	1.556086411881267617e+00	1.226394692360629035e+00	4.787122757998695910e+00	6.342376857447104221e+00	4.998602426918121289e+00	5.856891364869003525e+00	6.963122525083753622e+00	1.513834156585406632e+01
-6.800000000000000000e+01	-7.290281101393557606e+01	-7.156326820843806047e+01	-7.344455662916263350e+01	-7.472746584588442431e+01	-7.503693125046670787e+01	-7.426653871418531594e+01	-7.319687413311838498e+01	-7.264383980290033094e+01	-7.137798881216389191e+01	-7.108385223444777523e+01	-7.168679450858822122e+01	1.362619322682232514e+00	1.315897244861006010e+00	8.018760468541439312e-01	9.902067469647833908e-01	1.366604727924982887e+00	1.564395283421923466e+00	1.767209055821054031e+00	1.235591154836014116e+00	1.859264880270454556e+00	1.800658954080297303e+00	9.244891317876653414e-01	1.102218733985730736e+01	1.193094522627469267e+01	1.599305683678396051e+01	1.348755386468617168e+01	1.199364227161338370e+01	1.088276062924967746e+01	9.646419508712702040e+00	8.573972250362825065e+00	9.336190654499674224e+00	9.629475814046516646e+00	8.747856342343476754e+00
-6.700000000000000000e+01	-7.057542723575873822e+01	-7.231554804200598596e+01	-7.261082410779174268e+01	-7.206540110927679166e+01	-7.077105938788847084e+01	-6.973494157995611431e+01	-7.007077918146335094e+01	-7.029181421716508282e+01	-6.959813419740027030e+01	-6.908238481820860954e+01	-6.921338571643092052e+01	1.859658998785411965e+00	1.573715538298277039e+00	1.748481834398623036e+00	1.411317268080805931e+00	2.305749662457985849e+00	1.912769170825403542e+00	1.834710907664804713e+00	1.924027852586928766e+00	1.787837636098296601e+00	2.360334506823341449e+00	1.737645610619650061e+00	9.414241443778752938e+00	9.560546028570220400e+00	1.021166598738149034e+01	8.048096089948888476e+00	1.008008429288512353e+01	9.285235242341562056e+00	1.101592937051120380e+01	8.681958282176259090e+00	1.028536602333770311e+01	8.106181124451701692e+00	8.867351996183389318e+00
-6.599999999999998579e+01	-6.535303070875006881e+01	-6.989291297768362199e+01	-6.765291362903995775e+01	-6.676657080636466901e+01	-6.629063798766972582e+01	-6.580214296256316686e+01	-6.329321237949910994e+01	-6.337602122639181346e+01	-6.386124160017249807e+01	-6.399302143304635848e+01	-6.260163208506966015e+01	2.842034730110715834e+00	2.400804400747674539e+00	2.629226119562904973e+00	2.509145090831950142e+00	1.937668888885963892e+00	3.918556502489451976e+00	3.251611025805133171e+00	1.982443635510317437e+00	2.128053888987373465e+00	2.365498176740134628e+00	5.297339571546250347e+00	5.815866756274731486e+00	8.273391165480802556e+00	6.520488152648407976e+00	5.722889374647540883e+00	6.405939244214389205e+00	5.885625344917261081e+00	5.395811478813613782e+00	6.677225183711563261e+00	5.262505643950974310e+00	4.482225904911909531e+00	3.532566069450848723e+00
-6.500000000000000000e+01	-5.898261001698153905e+01	-5.901804902617406867e+01	-5.849163213589243071e+01	-5.903918075764647710e+01	-5.965311084432918420e+01	-5.874664186792811904e+01	-5.826343641299647658e+01	-5.671830711477960563e+01	-6.000000000000000000e+01	-6.000000000000000000e+01	-5.989574201006901433e+01	3.733300402972802967e+00	3.376973318372577193e+00	2.196763164779137689e+00	2.096547998290583692e+00	3.805361633094720197e+00	3.763551396088649081e+00	3.074348287837846971e+00	6.193910118818727994e+00	4.661182526305541529e+00	2.819152616736514183e+00	5.345212969403729808e+00	6.256098216957258096e+00	4.336929940707085152e+00	3.418054305861326636e+00	5.295171244442498981e+00	4.991163302484832087e+00	5.173558164613179855e+00	5.312737383163881333e+00	4.372408701315412927e+00	5.624113590144778740e+00	1.102373773456246830e+01	1.301310780227712272e+01
-6.400000000000000000e+01	-6.427887833863078981e+01	-5.886620730293952874e+01	-5.918546324045950513e+01	-6.751470825937597908e+01	-6.945702366462744237e+01	-6.564624958398276533e+01	-6.616487919131947137e+01	-6.527273094892477445e+01	-6.552788964615740497e+01	-6.460425413624629698e+01	-6.054937741227474390e+01	9.505095741548316823e+00	7.099128827121999663e+00	9.875122974983188584e+00	7.574410669935600637e+00	8.124199054488320471e+00	1.061557725068163904e+01	6.313029877049695315e+00	8.826185734704269592e+00	9.301736618478035012e+00	9.637510826480543358e+00	1.768405558155988189e+01	3.768460457527808671e+01	1.585974649108174894e+01	3.544857519414530600e+01	5.309121063605208235e+01	4.743364458834133757e+01	3.936267845120971032e+01	3.248149554588864163e+01	3.512244953124298519e+01	4.083722828069760880e+01	3.857017961248042326e+01	3.863883742164100710e+01
-6.300000000000000000e+01	-6.216752201659662802e+01	-5.570446058769883280e+01	-6.164308016841346927e+01	-6.436661896257854210e+01	-6.494609685337159988e+01	-6.385752492393888247e+01	-6.196457264930516118e+01	-6.050112144985770612e+01	-6.030479390590694777e+01	-6.319968265395025497e+01	-6.518726801094487655e+01	1.161187158148535126e+01	2.486144033843646639e+01	1.925823211397236179e+01	1.303032167426217214e+01	1.087379711692643625e+01	1.076242459348027580e+01	9.688162122573958257e+00	1.002823045416256065e+01	6.393186586090597423e+00	5.844374001876309954e+00	5.378546813072388133e+00	3.766442363113156233e+01	5.880801148817444357e+01	6.343607129013231827e+01	5.395576402716577036e+01	4.252402830590763472e+01	3.504950022160001311e+01	2.762347946330053006e+01	2.212011408348677577e+01	1.855812615237616114e+01	2.794324998038616670e+01	2.662589129878584515e+01
-6.200000000000000000e+01	-6.711675119653601485e+01	-6.763615813916608488e+01	-6.815605043010357633e+01	-6.842102523710822481e+01	-6.722383975786516430e+01	-6.598709317830652310e+01	-6.585412723756311948e+01	-6.593594234044412872e+01	-6.623592042197613239e+01	-6.639372244591903893e+01	-6.932363277690821235e+01	3.461608162103220199e+00	5.860438818369145153e+00	3.994190390756426901e+00	4.003676678880450979e+00	3.577374274734410164e+00	3.422007599668784206e+00	2.888699514965709980e+00	2.542544279415783759e+00	2.917708650259157821e+00	2.675960144644923044e+00	2.733481269337408204e+00	1.521339092511766111e+01	2.448813690021774647e+01	2.164014882159773379e+01	1.787853915351719891e+01	1.409057065058942015e+01	1.128696469317526052e+01	9.129428066304726030e+00	9.834392747939697088e+00	9.957274520788613970e+00	1.236313348857676786e+01	2.146532020846945343e+01
-6.100000000000000000e+01	-7.051863747516038927e+01	-7.119523835664743672e+01	-6.689556393737291273e+01	-6.685047364811929071e+01	-7.144459518977976131e+01	-7.291716191589415530e+01	-7.167359917960639848e+01	-7.125442434420995141e+01	-7.145851882813273903e+01	-7.097996123384297107e+01	-7.051683811799816226e+01	3.718498034840759026e+00	2.990454480742024579e+00	7.456586093470344068e+00	5.184811831072003052e+00	4.406171596198932505e+00	3.697797071317581175e+00	3.732315335955502356e+00	2.845002344377203229e+00	2.499639955071506492e+00	2.405658593430158199e+00	1.966543046772328829e+00	2.388751485393340346e+01	2.199339492442420152e+01	1.809890815252141749e+01	4.211966112112407501e+01	3.987542229809936600e+01	3.254308400537848200e+01	2.564810359663209027e+01	2.021397904374555310e+01	1.593119535101375916e+01	1.255581519912044008e+01	9.895584847274633944e+00
-6.000000000000000000e+01	-6.681084306432124720e+01	-7.003725165066842351e+01	-6.908032954530628444e+01	-6.860378528155398214e+01	-6.742867994778185903e+01	-6.561272550638001633e+01	-6.423137530352495617e+01	-6.482799412222267676e+01	-6.576011370897700203e+01	-6.621230737501987562e+01	-6.631386820177741015e+01	2.065408407586716510e+00	1.974429288500200164e+00	1.773688149000204772e+00	1.418703745184408671e+00	2.595726874204393742e+00	2.232711263979274996e+00	2.009065204254894876e+00	1.880871414235144812e+00	1.642018264970131813e+00	2.210347459162907757e+00	2.916522412375603501e+00	5.693971329911816426e+00	7.798983810821858320e+00	6.146594609636755635e+00	4.844301028396966302e+00	3.817927477588236140e+00	3.009014125810183238e+00	2.919001240368450656e+00	6.005833893687974268e+00	7.835142895084930004e+00	7.436966195354486331e+00	7.125948022368326029e+00
-5.900000000000000000e+01	-6.353826966904414064e+01	-6.503284139642346418e+01	-6.395935891251553329e+01	-6.440291965235471139e+01	-6.487213459775773572e+01	-6.463544472196892343e+01	-6.402389862832993117e+01	-6.327886550364588203e+01	-6.233332329602972521e+01	-6.179040129424989658e+01	-6.105350868716546842e+01	2.026799541853298692e+00	2.725789093404642927e+00	2.489378131779146575e+00	1.791281689739544714e+00	1.576902829279623219e+00	2.200207586332316279e+00	1.866516448359808455e+00	1.876898849973351435e+00	1.867591924630657374e+00	1.704892265705684418e+00	2.168536599328213299e+00	3.469097441964914541e+00	5.962433994395906822e+00	6.199158735330335901e+00	5.608175835822093447e+00	4.419958317457593822e+00	3.483491263465138488e+00	2.745435705741668730e+00	2.163753729889808408e+00	1.705314094160249150e+00	1.344005151588895552e+00	1.059247591797448429e+00
-5.800000000000000000e+01	-6.165999451211191484e+01	-5.984170198866156909e+01	-5.795238430279290043e+01	-6.009669668007841636e+01	-6.183844023808177326e+01	-6.258987949231816117e+01	-6.274511901436930117e+01	-6.301798145736253787e+01	-6.328009972817965689e+01	-6.325782916388551058e+01	-6.197981305538922925e+01	2.313388881964373311e+00	3.001480858956178110e+00	2.449289965953685755e+00	2.662566825127563597e+00	2.360585282124743056e+00	2.659904481690652300e+00	2.171779303810983830e+00	2.078008169971207852e+00	1.725048515480512634e+00	1.801822100485785283e+00	2.223403316042419586e+00	4.570153305731569304e+00	8.348222917168495183e-01	4.960881835632699577e+00	8.912940022220816161e+00	7.024534275937292627e+00	6.678817751172767103e+00	5.263760790366194264e+00	4.148515304723099817e+00	3.269559525771021491e+00	2.576830192813656328e+00	2.030871066961296378e+00
-5.700000000000000000e+01	-6.652981809662131241e+01	-6.111094561936095459e+01	-6.184049817202462407e+01	-6.330537493335685184e+01	-6.617885238201327525e+01	-6.737996042721945855e+01	-6.765555816453020554e+01	-6.894475650170912218e+01	-6.947660414773068283e+01	-6.975528111619500748e+01	-6.965034950207288489e+01	1.916841257170151636e+00	1.735291872041603067e+00	2.065631449789615548e+00	1.931091050899832684e+00	1.681430915443530960e+00	2.466634093357568780e+00	2.507826546012931868e+00	1.838145632779279559e+00	1.869012984944658617e+00	1.133428874148051158e+00	1.939919152284442561e+00	8.611091809838024247e+00	1.600585596258097043e+00	6.339895820488210987e+00	1.106744558010521295e+01	1.152218676003508513e+01	1.127394553115390252e+01	1.247369220058345185e+01	1.098144335027440377e+01	8.654778896856699433e+00	6.821070360628352702e+00	5.375874001996814755e+00
-5.600000000000000000e+01	-6.826056815751378792e+01	-6.834849542091077979e+01	-6.765589656380583961e+01	-6.683447457824951243e+01	-6.707821746163644150e+01	-6.743523447676932392e+01	-6.812741806528804034e+01	-6.904389880099715526e+01	-6.956981399535808919e+01	-6.981258138543178404e+01	-6.869965082669082790e+01	1.964279898282594417e+00	1.483561194822923701e+00	1.978051918458830993e+00	2.321449456911996556e+00	2.133047187658088539e+00	1.591270562723939408e+00	2.241156413976794326e+00	2.012687354137419060e+00	1.898715135334231974e+00	1.674947005868272498e+00	2.307912752933448886e+00	7.871242567411670166e+00	4.236874824244297955e+00	3.339198104279861301e+00	7.567928514458883704e+00	6.918489278342150328e+00	8.269323498181428533e+00	1.097209973565753494e+01	9.920679591804821840e+00	1.140918217904111387e+01	8.991891685266596213e+00	7.086758262840004541e+00
-5.500000000000000000e+01	-6.725675697627036698e+01	-6.840859749575768944e+01	-6.775470444897557343e+01	-6.656009326694520212e+01	-6.629992429482246052e+01	-6.520822579651570550e+01	-6.494717686884422392e+01	-6.645289264565813880e+01	-6.816417467362923333e+01	-6.888158341064523427e+01	-6.989019686091018002e+01	1.697543299608296197e+00	1.329404866511018968e+00	1.996640645252290014e+00	1.631755835537623378e+00	1.424329411488670871e+00	2.204668151914728202e+00	1.412067869239592266e+00	2.151350777558261207e+00	1.692576940724406898e+00	1.788961701860313669e+00	1.343676795996055162e+00	6.510810125081557764e+00	5.585269978087160858e+00	4.401905578139519548e+00	3.907429194793926364e+00	3.079552901870517445e+00	3.074780456024599928e+00	5.055709466981189948e+00	9.029662002912260732e+00	9.298052611802727796e+00	8.818004680306019694e+00	1.285773437989765533e+01
-5.400000000000000000e+01	-6.832696439994316506e+01	-7.131167290548897597e+01	-7.088959668898445443e+01	-7.086573863379996396e+01	-7.121211840384768266e+01	-6.873868960745548407e+01	-6.630647312066582799e+01	-6.551096287742521440e+01	-6.563402642936054576e+01	-6.647561599617351646e+01	-6.632474933622994229e+01	2.019585169059517238e+00	1.710160727508714729e+00	1.987065463790734121e+00	1.351554402050907377e+00	1.224410856553528770e+00	3.633344693146345339e+00	2.109581080344457238e+00	2.035068153533926338e+00	2.329057215671573644e+00	1.869814730445543915e+00	1.945794367549440684e+00	8.289161386931544584e+00	1.312227715106980952e+01	1.096302673832769159e+01	9.018274534261850661e+00	7.107551315031761519e+00	5.601657556984606323e+00	4.414821081820432092e+00	6.750195396664008030e+00	8.945254913183472212e+00	8.262897358945567206e+00	8.705657823026252018e+00
-5.300000000000001421e+01	-7.087701292054649116e+01	-6.726639749778837540e+01	-6.704876557579100904e+01	-6.468043784870280888e+01	-6.496477701150035955e+01	-7.141985097740840160e+01	-7.445843989422075992e+01	-7.528771554926026965e+01	-7.493436550230082105e+01	-7.457533369420453084e+01	-7.413404565428758985e+01	2.293523112370567496e+00	1.872163894618299018e+00	3.089631286745115002e+00	3.286041264588235755e+00	3.576333956680493920e+00	2.333033590419647751e+00	1.800161791325631588e+00	2.274229202520009707e+00	1.404743729331859203e+00	1.418054428690123991e+00	1.880837978786260800e+00	1.816510631504592155e+01	8.062419422673039904e+00	7.856277661171788829e+00	7.744315310886466186e+00	2.392896278360969475e+01	3.327205084638609378e+01	3.068438778101717901e+01	2.418321375062951972e+01	1.905945888450930426e+01	1.502128611673229308e+01	1.183869059284383951e+01
-5.200000000000000000e+01	-6.827809639419737664e+01	-7.318809550794006213e+01	-7.231713701955428064e+01	-7.063775487285573718e+01	-6.973875133565734075e+01	-6.873234408250134209e+01	-6.662964253283465155e+01	-6.573173065521275760e+01	-6.546962658873013652e+01	-6.578054843601567825e+01	-6.455533291067179391e+01	2.289648242755090823e+00	1.465038911870062410e+00	1.646281208736650292e+00	1.717946958064517027e+00	1.675911549794750544e+00	1.581193454194713466e+00	2.569870973976772444e+00	2.209482706107767758e+00	2.597175343694112293e+00	4.511758757152338539e+00	2.921822563959221242e+00	7.160371148505916494e+00	9.330399132533017337e+00	7.353545334227761465e+00	5.795532239772758665e+00	4.567619075645875881e+00	4.659958096095959235e+00	3.672641719662474102e+00	7.345136153454579819e+00	9.213456874829613952e+00	9.849437874643266255e+00	9.815984984193855567e+00
-5.100000000000000000e+01	-6.829733699994308438e+01	-6.579253757396368485e+01	-6.817614565193809995e+01	-6.979755185643996640e+01	-7.004049887129589536e+01	-6.996906333089235375e+01	-7.041743103983202445e+01	-6.956917645002840800e+01	-6.803262789529698296e+01	-6.643809696707172918e+01	-6.474024036267172733e+01	1.648455658366804188e+00	2.044055524048379979e+00	1.504743687542789976e+00	1.101856664989945056e+00	1.785495881063830170e+00	1.013839690648998593e+00	6.989821051079169179e-01	2.530277987303511722e+00	1.674739354146689951e+00	1.822873509836084427e+00	2.307692178979894315e+00	6.442912343084333138e+00	1.228027889479731805e+01	1.126778313187605995e+01	8.880451189659146038e+00	6.998928929402292276e+00	5.516049253878560599e+00	4.347350812978275414e+00	4.692428955299517312e+00	3.698232900897382436e+00	3.773566974393212092e+00	2.974052387661560104e+00
-5.000000000000000000e+01	-6.307163983455738077e+01	-6.340166155529783509e+01	-6.129366124955240736e+01	-6.073866265145248633e+01	-6.214936705913178372e+01	-6.413270640965781411e+01	-6.489595171306811494e+01	-6.404197123412187409e+01	-6.470876545962630644e+01	-6.317758746131019620e+01	-6.217606355235500359e+01	2.872790809093273001e+00	2.210126644935814344e+00	2.643551525387626278e+00	2.496581403901224849e+00	1.965466238203433358e+00	3.469398677882741477e+00	2.732198635501597472e+00	3.613967585556325357e+00	2.340200786285999257e+00	4.402075125959771462e+00	2.854341467318194603e+00	7.544028797900473648e+00	3.026229093411143545e+00	3.797063032133307203e+00	4.586902471302183315e+00	7.410106684623094075e+00	1.167682732291798686e+01	1.042606909897984480e+01	1.071613064715516295e+01	8.701849130762889573e+00	7.839436098837897937e+00	7.259674398881232449e+00
-4.900000000000000000e+01	-6.408191900667009122e+01	-6.272789226876905389e+01	-6.438462513679044719e+01	-6.529641812279997737e+01	-6.652282146809723429e+01	-6.750757227354486645e+01	-6.694202910948226304e+01	-6.394038955785247680e+01	-6.130096695631253567e+01	-6.111656666553113837e+01	-6.107990850752096890e+01	2.478869680408431364e+00	2.161029651697350396e+00	2.612140434776704101e+00	2.577723878674764268e+00	2.164651258962650537e+00	1.193443729117172891e+00	2.736484929965816271e+00	3.247047770164610991e+00	2.999238302597675876e+00	1.736940404811490701e+00	3.359996443316074721e+00	7.082339974878463451e+00	9.205705074468255589e+00	1.109788954736654887e+01	1.094319178202495735e+01	8.624631779114773522e+00	7.917665257625154496e+00	6.240130736763061847e+00	4.918019434377382204e+00	3.876026990014649343e+00	4.474031396250699899e+00	3.526107750779162497e+00
-4.799999999999998579e+01	-6.250733451209457314e+01	-6.006261982322061499e+01	-5.994172403595996457e+01	-6.126374786496459279e+01	-6.419495111400919996e+01	-6.376157085301743166e+01	-6.202959682823880172e+01	-6.208232405111736085e+01	-6.430125960941623475e+01	-6.435410382528883133e+01	-6.308144711571281960e+01	3.321259166034613575e+00	2.813072386590844243e+00	2.814848056672319743e+00	2.810919322916717977e+00	2.048611886152219785e+00	3.884417575044451620e+00	3.605270072935726766e+00	3.895617449854580805e+00	3.073293038567985302e+00	4.741400464701066575e+00	3.525141406910222486e+00	9.440355954988788767e+00	3.659505987493125279e+00	5.069742733414909885e+00	1.110975645536893630e+01	1.127296300420506547e+01	8.884533590149816362e+00	1.038705321080123234e+01	1.402896808776557691e+01	1.244816969791196648e+01	9.810746453769889186e+00	7.732120329007351245e+00
-4.700000000000000000e+01	-6.622895802783662589e+01	-6.363035445648918653e+01	-6.495191700307002236e+01	-6.721035532139909208e+01	-6.870854827280639654e+01	-6.933196608431546792e+01	-6.736225994278936469e+01	-6.477668990080319134e+01	-6.539111717776707167e+01	-6.507782581038894421e+01	-6.584854630853753577e+01	2.987420323878925643e+00	2.320171821389068523e+00	2.111461952921777740e+00	2.466616913758087115e+00	1.918759677280355014e+00	3.123798465728013340e+00	4.438471788892247361e+00	3.344747926155426931e+00	3.076423780169822209e+00	3.999474192873429423e+00	3.074276719621034104e+00	1.136659846296149290e+01	8.807477181090662910e+00	9.926684621416214327e+00	1.345591642075337546e+01	1.309354291562433659e+01	1.165096431558647616e+01	9.519389191665238670e+00	7.893762473052004403e+00	1.188457200063112928e+01	1.454617705067893496e+01	1.288749845911656067e+01
-4.600000000000000000e+01	-6.552490295663417896e+01	-6.666663029605524571e+01	-6.781909174464554724e+01	-6.806464232360524136e+01	-6.788671054164011309e+01	-6.500808449409755951e+01	-6.101821421534633316e+01	-6.144303122104327741e+01	-6.499181769709358036e+01	-6.684723956819848922e+01	-6.550356746461638124e+01	3.373752771830333952e+00	2.690168547931642617e+00	1.818836453741595971e+00	2.160378702223576752e+00	2.460032278654661120e+00	5.117023197861922057e+00	3.600534780444386573e+00	2.719168591503854593e+00	3.313518395193363109e+00	5.301076787139155755e+00	4.556789983609178307e+00	1.094570799296321439e+01	1.072447319494407303e+01	1.107748493737032724e+01	8.730471925059376304e+00	6.880726127382486901e+00	5.422890359929999349e+00	5.385742619827264654e+00	1.115008111155509596e+01	1.613509575386173367e+01	1.547263777954385233e+01	1.847747612015793095e+01
-4.500000000000000000e+01	-6.989125410039625308e+01	-6.671045780213924559e+01	-6.953670287557763174e+01	-7.162219718628983856e+01	-7.354535279897780242e+01	-7.423695996886058879e+01	-7.391608619009770109e+01	-7.030883908225843015e+01	-6.673153359689338515e+01	-6.630362095778910714e+01	-6.600079054507880016e+01	2.532996208479007638e+00	2.719128495289458769e+00	2.538661123513432205e+00	2.155252490117872011e+00	1.578063161935069347e+00	1.457956343129067411e+00	3.018941586316575609e+00	4.161296265977163955e+00	3.275167772131974964e+00	1.914311287355681790e+00	2.511183559023779654e+00	1.400946572938380896e+01	1.674766210791202425e+01	1.834292878853272057e+01	2.424132951306268069e+01	2.027498095163839054e+01	1.597927263996920111e+01	1.259370623881325280e+01	9.925447822500483852e+00	8.370547007752966451e+00	7.616224934032639560e+00	6.002557289623714709e+00
-4.400000000000000000e+01	-6.616224568821377261e+01	-6.524702769999039731e+01	-6.729284122299236515e+01	-6.943480521762599267e+01	-7.046970000745811546e+01	-6.815135362445538192e+01	-6.481350243011777934e+01	-6.493787744341733514e+01	-6.375782383484659732e+01	-6.351734333760786910e+01	-6.400018206362597084e+01	3.738382895930925542e+00	2.327423958123053804e+00	3.123206826610891884e+00	3.538400895785959399e+00	2.828267813390048069e+00	5.086708774205130013e+00	4.367186478416463125e+00	2.752756162330812106e+00	5.670071281003199459e+00	4.746208667729124642e+00	2.943598101714568926e+00	1.494593561104514734e+01	8.415090148859265540e+00	1.701713402568732292e+01	2.415301223916088702e+01	1.946714034794156589e+01	1.534259114138235525e+01	1.278455957836657753e+01	1.372326871742738241e+01	1.526980582831250466e+01	1.203455584357917196e+01	1.125219823973443134e+01
-4.300000000000000000e+01	-6.315211790396531200e+01	-6.473401393217801569e+01	-6.549457149882971407e+01	-6.388200650989613649e+01	-6.216306849299026993e+01	-6.120360850741671754e+01	-6.208088306479742613e+01	-6.258722127735077834e+01	-6.254658293531216628e+01	-6.236719263550481429e+01	-6.446203018537710250e+01	3.047601824471386944e+00	2.365059773614706984e+00	3.181610970180205999e+00	2.739691168709869729e+00	3.421276887552094248e+00	2.050230678098987180e+00	1.478296005336118935e+00	2.615237641361720655e+00	4.709392869410548244e+00	3.774439486359931539e+00	4.140782764089684598e+00	8.289743301976839618e+00	8.868168305586912936e+00	6.989248449116588269e+00	5.508419799915564852e+00	4.758721314393591584e+00	3.750479740607748802e+00	5.099143514818107015e+00	6.873961903107308480e+00	1.097415218209559740e+01	1.643260863472787392e+01	1.364252917539910293e+01
-4.200000000000000000e+01	-6.828954146006211090e+01	-6.532280210230523210e+01	-6.729952274226306486e+01	-6.826971742937905674e+01	-6.809389603062975027e+01	-7.042324766690298077e+01	-7.061025967765439759e+01	-6.962535985899332047e+01	-6.904134692904824533e+01	-6.769729238638279867e+01	-6.651196977706219116e+01	2.343712438789729013e+00	3.002294690386182907e+00	2.201386352077038033e+00	2.812557595795152299e+00	1.607589926003148317e+00	1.445484151769739656e+00	2.179666616452612615e+00	2.805807214284945950e+00	2.260355846081650633e+00	2.915456024959519610e+00	2.206525970087297672e+00	1.095025619764211733e+01	1.244808511597618583e+01	1.213669907129335890e+01	9.565267847701033332e+00	1.046553629022191068e+01	1.301871820363281529e+01	1.431398488791968759e+01	1.128124695327935889e+01	9.336637688288314862e+00	7.358462112375731223e+00	9.577923805732782014e+00
-4.100000000000000000e+01	-6.697805727681760857e+01	-6.772047362586708630e+01	-6.802392551939838938e+01	-6.675001226155283973e+01	-6.630312564415586962e+01	-6.802702824434922491e+01	-6.659452252537100492e+01	-6.558225421594319471e+01	-6.633428140234806847e+01	-6.709999855406059055e+01	-6.734495077512987393e+01	2.094941792100795563e+00	1.780974692892298483e+00	1.808101979215941846e+00	2.877341294546026162e+00	1.828965881720423292e+00	1.355974298762321784e+00	3.671468445485020382e+00	2.518493313415095525e+00	1.884395795654156824e+00	1.224393586571104864e+00	1.999308632745566472e+00	7.789756788244121211e+00	7.949033021261654675e+00	7.139979811325455117e+00	8.238663829251477111e+00	7.590373561093242571e+00	8.912249471468845385e+00	8.287730528305033317e+00	8.585718170322186538e+00	7.590988757304889312e+00	5.982667961525943490e+00	7.620162770582487255e+00
-4.000000000000001421e+01	-6.639414368834475511e+01	-6.618202390331394724e+01	-6.625002382001559909e+01	-6.713423080632240669e+01	-6.866884798253384758e+01	-6.797239908340098680e+01	-6.629866669025652470e+01	-6.520492699635359202e+01	-6.310069580231208164e+01	-6.471524418622847463e+01	-6.841437761271006934e+01	2.398708360308236642e+00	2.201442848219618220e+00	1.402934731641668042e+00	1.310121854229588489e+00	1.509861374576979776e+00	2.767372167559942309e+00	2.713971048042248757e+00	3.030529460267811448e+00	3.147041972236703344e+00	3.578196590773651042e+00	2.325611555534155439e+00	8.913305687040161018e+00	6.005660807402190215e+00	4.733227205172899410e+00	7.499102766111672480e+00	7.273560177930964876e+00	6.306960699770032264e+00	6.924206179922061111e+00	5.923665924521142934e+00	5.949619075975772553e+00	2.020053283761528817e+01	1.831652119597958261e+01
-3.900000000000000000e+01	-6.985063482235672438e+01	-7.022080470771896898e+01	-7.093181260310961989e+01	-7.050197163670266320e+01	-6.991132875346418984e+01	-6.889818978470857758e+01	-6.967672222782138647e+01	-7.012061393715272573e+01	-7.025841250127140825e+01	-6.947546634905056351e+01	-6.851102572256702672e+01	1.669673616245103576e+00	2.029540383024128314e+00	1.766525965175553825e+00	2.218499853052906978e+00	2.046387817410698418e+00	1.674962534971080608e+00	1.148874756177670875e+00	1.312267618942162484e+00	1.224638235319366775e+00	1.520241738030115419e+00	1.754797260347350729e+00	8.227543726304297422e+00	1.453727006592705351e+01	1.145722417093269918e+01	9.029754906368209433e+00	8.616205487482929470e+00	6.790669591004608208e+00	8.462714559358021305e+00	6.998959536929810099e+00	5.934688092419703409e+00	4.677291647679202136e+00	5.770659204940747244e+00
-3.800000000000000000e+01	-7.013026793215854582e+01	-6.785516547786492936e+01	-6.784429061270971317e+01	-6.835227821398233061e+01	-7.007652847317739031e+01	-7.075735197812552713e+01	-7.185667427218358227e+01	-7.219649302032743776e+01	-7.174969418251770037e+01	-7.049980501896042995e+01	-7.011439807173645988e+01	1.888518937657059027e+00	1.616862111750679398e+00	1.137925189044081353e+00	7.192828101710573296e-01	1.017010763764622183e+00	2.044165970783597519e+00	1.521161220835083538e+00	2.648646216602967396e+00	2.043348244358644816e+00	3.158055722090817863e+00	2.978731127169038206e+00	1.176881089165547323e+01	4.548015949708926087e+00	3.584417021385892799e+00	5.684921036715225640e+00	1.063215030855633891e+01	1.180189832493404545e+01	1.519260966192216777e+01	1.655367179861033478e+01	1.723759657332488615e+01	1.758484768494908934e+01	1.486798055644781336e+01
-3.700000000000000000e+01	-7.074277911016511666e+01	-7.113582579397888139e+01	-7.256128531859748421e+01	-7.224855768347006801e+01	-7.177705883290303746e+01	-7.155552111011527927e+01	-7.136373432829078922e+01	-7.069915408825698933e+01	-7.061216349578326401e+01	-6.827875758115793303e+01	-6.719573286909758281e+01	1.742421358332100656e+00	1.721085122384320210e+00	1.211057782462230170e+00	2.297442451856813062e+00	1.294343051431683378e+00	1.494026603785338247e+00	1.776519790632041573e+00	1.162309000695875394e+00	2.685861363801751001e+00	1.878006352264080858e+00	1.903562064006870003e+00	7.967885104583871225e+00	1.533309311606275749e+01	1.326954468963736744e+01	1.165220129060426224e+01	1.029787658316693566e+01	8.116041042291666230e+00	6.396476173334130877e+00	5.041239592410735604e+00	3.973140200855715065e+00	3.131341561194665335e+00	2.467896796280491412e+00
-3.600000000000000000e+01	-6.979061700999804430e+01	-6.693756311575698703e+01	-6.858477906211403763e+01	-6.984486682866878482e+01	-7.243649518594264691e+01	-7.332997722434477339e+01	-7.196087426489569339e+01	-6.816139034634416305e+01	-6.766629009588503152e+01	-6.894432755514966971e+01	-7.003960642087868393e+01	2.009346729156619826e+00	1.336046511542119841e+00	1.999147468596164545e+00	1.406420837438470128e+00	1.102249889773768476e+00	1.033824052190626341e+00	3.497281257486042350e+00	3.180643631654928694e+00	2.434226549478347046e+00	2.173277544977509468e+00	1.930349548428222040e+00	1.155263609991456519e+01	6.678368526581513365e+00	1.185320660911843937e+01	1.338628963854616494e+01	1.592665795972159160e+01	1.255223915568519644e+01	9.892766468645303846e+00	7.796762568758638601e+00	1.251645534626219636e+01	1.261333774147803588e+01	1.231027698434857420e+01
-3.499999999999998579e+01	-6.751336140322220558e+01	-7.118541243405825014e+01	-7.203296278774661232e+01	-7.278562709668632635e+01	-7.193755175059858686e+01	-7.025862497417172392e+01	-6.799040653717118232e+01	-6.727737923005551579e+01	-6.434580631528612571e+01	-5.731984290644773949e+01	-6.000000000000000000e+01	3.211079938982828619e+00	1.017410450486315288e+00	1.047093081073715126e+00	6.281287974326362766e-01	1.727329123476196493e+00	1.900445382116913828e+00	1.903134942901543614e+00	1.544914336637013053e+00	6.362894442410160778e+00	1.026515158069075895e+01	5.714297252603033783e+00	7.466117284150922906e+00	1.051712931300869158e+01	8.288840176138242199e+00	6.532663944768846598e+00	5.833763647699050203e+00	4.876092017611831864e+00	3.842982834501782463e+00	3.028760944816736522e+00	2.387050178442037929e+00	6.122710492554953809e+00	2.323117929196705944e+01
-3.400000000000000000e+01	-6.400032366368422743e+01	-6.000000000000000000e+01	-6.477740172623502701e+01	-6.304014599075453873e+01	-6.123550219691778551e+01	-6.305191945265236342e+01	-6.607752811439441132e+01	-6.861770407010290285e+01	-6.547152046204266185e+01	-6.316297822553554653e+01	-6.456853639820707258e+01	6.406865924988721872e+00	6.086612698396396404e+00	7.725333579753749902e+00	1.302841428412772729e+01	9.187414568954730854e+00	6.718890988094351258e+00	4.174347694072499948e+00	2.143181565130982236e+00	6.721836977690323067e+00	5.448079930818642502e+00	2.834546962847812601e+00	2.433028542254652749e+01	3.935625647410500250e+01	3.911641867242988724e+01	3.082873025415996437e+01	2.610302166331850060e+01	2.594411596789679919e+01	2.165615989590431312e+01	1.734828666661175234e+01	1.403877372018761882e+01	1.155921250098073827e+01	1.735187840987066465e+01
-3.300000000000000000e+01	-6.104947765882489108e+01	-6.622822764961388486e+01	-6.397075307583536130e+01	-6.055915714626213742e+01	-6.114017107548978203e+01	-6.116663031817554952e+01	-5.861203409418854449e+01	-5.654522735043249071e+01	-6.000000000000000000e+01	-6.000000000000000000e+01	-6.227257587825108232e+01	7.350915021973435159e+00	6.042333508220086635e+00	8.986597275026817044e+00	8.398103491160661349e+00	6.470529184071031281e+00	8.741720615362293501e+00	7.448847841003705561e+00	1.016094487633007759e+01	8.194996442097250977e+00	4.686327145046259801e+00	4.378749841416164301e+00	1.944596571788580519e+01	1.889730787807258139e+01	2.068853121129561856e+01	2.311457641769774085e+01	1.910113992254906279e+01	1.567803723753562473e+01	1.520294963294134227e+01	1.548589689431268823e+01	1.686889478967648159e+01	2.037316884587052002e+01	2.904915434890638792e+01
-3.200000000000000000e+01	-6.907313738317797913e+01	-6.781059968671067395e+01	-6.999793712490696862e+01	-6.987150743834952493e+01	-7.034759156733900909e+01	-7.070265996751537330e+01	-6.782709506038244740e+01	-6.702648083493056674e+01	-6.817352551473422295e+01	-6.962452836307089399e+01	-6.934944827384016719e+01	3.328367750866152441e+00	4.617960846637239491e+00	3.741343627040720765e+00	3.529863711877702315e+00	2.932174911597109190e+00	2.279145302782032090e+00	4.239439884662403735e+00	3.311454127740511399e+00	2.836153983947396373e+00	3.016060272048028956e+00	2.780080840328380987e+00	1.866821574033876985e+01	3.023524120370428037e+01	2.658549430921642198e+01	2.159739181304187383e+01	1.763783782908776487e+01	1.586937897949841236e+01	1.382693697420298840e+01	1.378436226527013098e+01	1.655092586601953641e+01	1.639994797412837357e+01	1.419464018921791926e+01
-3.100000000000000000e+01	-6.867470474705416450e+01	-6.874656271229213189e+01	-6.870715863958378122e+01	-6.868106696791959109e+01	-6.930702409148973686e+01	-6.962037998184321452e+01	-6.847370019240104000e+01	-6.835549503832737628e+01	-6.826838333719287277e+01	-6.792732916102970364e+01	-6.865994734846222514e+01	1.821462067021574427e+00	2.676255198850842287e+00	2.461198949611162590e+00	1.880773724487813103e+00	1.266118725100484399e+00	2.207206838624653056e+00	1.945291068439376270e+00	1.451007241034875994e+00	1.666715062259102265e+00	1.630836956785433500e+00	1.029216905022000361e+00	7.485748171979284216e+00	1.118718809900772015e+01	1.031279742004571709e+01	8.127800566064898646e+00	8.146608976183641104e+00	7.199248875183243079e+00	7.247943832074925652e+00	5.712304778394842408e+00	4.502025213946942550e+00	6.487784293184293283e+00	5.933779665706628847e+00
-3.000000000000000000e+01	-6.497024622958402063e+01	-6.922188454735113794e+01	-6.902093565674347531e+01	-6.853987322105420787e+01	-6.747429275102325619e+01	-6.539275785098548965e+01	-6.348440885095173769e+01	-6.236144918555730499e+01	-6.216756179493465595e+01	-6.245233118372585324e+01	-5.958696725351308743e+01	2.046178610639391771e+00	1.230196075762957530e+00	1.673175619655113078e+00	1.312835012054161865e+00	1.853472197262207688e+00	2.115081879269749443e+00	2.495851320386919259e+00	2.465780422006278449e+00	1.771363582967219186e+00	1.525169486179597911e+00	4.018860510849713741e+00	3.371898772182470250e+00	5.345186780317056296e+00	4.212689377019777304e+00	3.320136885132872084e+00	2.616691607065066094e+00	2.975251860796382264e+00	2.344878190990323130e+00	2.470369878640966022e+00	3.587021415760792920e+00	2.827030679070416053e+00	4.019731047031056548e+00
-2.900000000000000000e+01	-6.306709634664184705e+01	-5.706847270021503959e+01	-5.533169718558457362e+01	-5.839556709982640115e+01	-5.998893383988890804e+01	-6.212198501852330423e+01	-6.484974320741542897e+01	-6.680238415545535702e+01	-6.785849335016419559e+01	-6.859117114522945258e+01	-6.966251576411576707e+01	2.239135467679921554e+00	3.088617840792406088e+00	3.291707252750654344e+00	3.448882161767737653e+00	3.706073212163217168e+00	2.311683083091614410e+00	1.957210542492662686e+00	1.179732535253071646e+00	1.698065010783803563e+00	9.913284635460547500e-01	7.180545741579911212e-01	7.234166152521341431e+00	3.168061094265422373e+00	4.027362468819418062e+00	1.029559933812334727e+01	1.084171561118597360e+01	1.123650673328732452e+01	8.855801395835026568e+00	7.198955343749254610e+00	6.380879199497199394e+00	5.687761223713583725e+00	4.649019116736860191e+00
-2.800000000000000000e+01	-6.984676633676913582e+01	-7.045164928825376194e+01	-7.029020604446544951e+01	-7.035452801120948152e+01	-6.925053235011471031e+01	-6.919323929775900694e+01	-6.955141674494522874e+01	-6.956227379422639956e+01	-6.941818821628281455e+01	-7.055735413040686410e+01	-6.983827549002755575e+01	1.205769488956242030e+00	5.978853528513180526e-01	9.883697561439260815e-01	9.389863823902406814e-01	1.075965511791760143e+00	5.524191127785754718e-01	5.199493061415815243e-01	1.503958992962320940e+00	1.589831816833797484e+00	2.144249066259138026e+00	2.146079591409761456e+00	5.286435382531950111e+00	3.664020407810247182e+00	2.887715712013029901e+00	2.275888533707855377e+00	1.793690631080902875e+00	1.413657141980399157e+00	1.114142249752350544e+00	1.322259200156097547e+00	1.306385812583720529e+01	1.129651227169234318e+01	1.403260955128907916e+01
-2.700000000000001421e+01	-7.210429349007091560e+01	-7.090450064039455924e+01	-7.229825754920942416e+01	-7.382011312689155602e+01	-7.500968382816418512e+01	-7.492326252360447825e+01	-7.247332993119526634e+01	-7.014266421954162922e+01	-7.011485169367020376e+01	-7.093891854927355212e+01	-7.041735283876437279e+01	1.653433250849926761e+00	1.659504910758729412e+00	8.520182295865725841e-01	5.447325154241550171e-01	2.796749984775467324e-01	6.494945344091640482e-01	2.553879793317876512e+00	1.806778715996259610e+00	2.753510218317974712e+00	1.413699282328247708e+00	4.021039309882743495e+00	1.275233178944321466e+01	1.391849537123659886e+01	1.129797458073714367e+01	1.022990734039943383e+01	8.473905584004274516e+00	6.678519105647776399e+00	7.687904228707443721e+00	7.455629622032225789e+00	1.310072597058229249e+01	2.141979922055593022e+01	2.726045687052904043e+01
-2.600000000000000000e+01	-6.475054046645023220e+01	-6.756075047235955822e+01	-6.296552296545025484e+01	-6.253337706445410760e+01	-6.452152983890276516e+01	-6.544425512536420797e+01	-6.674688930100690243e+01	-6.647949542174995941e+01	-6.644689096100159986e+01	-6.454911679657109858e+01	-6.025757671764175427e+01	5.576842217815356051e+00	9.013267577849154222e+00	7.947293706638165922e+00	4.332292406667299645e+00	4.892485615043905334e+00	4.020807439643150794e+00	4.024292354583798748e+00	3.698696514228732912e+00	4.426631309039873230e+00	6.520184504064109987e+00	6.892470750395374601e+00	1.768436168708551293e+01	2.148471920458720064e+01	1.833740925273331612e+01	1.902143571531942357e+01	2.415785126288960427e+01	2.031221795495500970e+01	1.936198969222836297e+01	1.683685295154308648e+01	1.394331695032093421e+01	1.098911331093890098e+01	1.239871057533929743e+01
-2.500000000000000000e+01	-6.510857654061531719e+01	-5.977104877039391084e+01	-6.272315456751550045e+01	-6.818981139372723987e+01	-6.857711995664999449e+01	-6.596410148789671268e+01	-6.368318880863113662e+01	-6.536610919921814400e+01	-6.725317799854464340e+01	-6.566161851936021776e+01	-6.389643470421567173e+01	6.038179340425251063e+00	6.884425316547663876e+00	6.954323850705866228e+00	5.614688585393617259e+00	7.931064665653106971e+00	8.149493929736452813e+00	6.258201545789511933e+00	4.143104069812912904e+00	4.413753417022380887e+00	4.652858298720661701e+00	5.379879724870342272e+00	2.492050747468098137e+01	1.976652686260481673e+01	4.007081852242357911e+01	3.670749920241724595e+01	3.500518799803977998e+01	2.758855577562722772e+01	2.174330301632763351e+01	2.278324550406066606e+01	1.824593038376614729e+01	1.438012182933946725e+01	1.291388565220325191e+01
-2.400000000000000000e+01	-6.118133085661052206e+01	-6.292434351771537848e+01	-5.855683690683474651e+01	-5.831501615478168077e+01	-5.987325513046811665e+01	-6.271425651365179021e+01	-6.305352744678236832e+01	-6.227323460696619861e+01	-6.190173482076004774e+01	-6.184764886279510421e+01	-6.035345460534975359e+01	4.114571835611855910e+00	6.657897081757033320e+00	5.383286691935657231e+00	4.319918977820101702e+00	3.060953422726285567e+00	3.322886659531574249e+00	4.193039178651130072e+00	4.135794651100294317e+00	3.266233800009353594e+00	2.908171181789145798e+00	3.897536710797989024e+00	9.279305600011236166e+00	1.017779006402800235e+01	8.021397538838662911e+00	1.003340837641409067e+01	1.003119924152179898e+01	1.393035309740502647e+01	1.097889614029386607e+01	9.300723073702830135e+00	7.330156812381134479e+00	7.264096507425961136e+00	5.725035148100971583e+00
-2.300000000000000000e+01	-6.274825880684350210e+01	-5.874476808480152101e+01	-6.136773876234292402e+01	-6.363228392612143836e+01	-6.489937953645714686e+01	-6.314566194023542067e+01	-6.237323768462922402e+01	-6.240488199040064643e+01	-6.332715328095273577e+01	-6.436291180040731774e+01	-6.322457106208668165e+01	3.101091439503793179e+00	3.959154125071954855e+00	3.256521103285121121e+00	3.661194030634592256e+00	3.610182975928577065e+00	4.596167849326457500e+00	2.968372301883878350e+00	2.653083708312835132e+00	1.728507505137279132e+00	2.185527519575176658e+00	2.392203275882061497e+00	8.640507255778194562e+00	7.801737172148660804e+00	1.281585987886976774e+01	1.488739523565153888e+01	1.292560373004053709e+01	1.018702540491562125e+01	8.028676166143831949e+00	6.327621500747592442e+00	5.574774907554649772e+00	4.393634123097726274e+00	3.462744438612024300e+00
-2.200000000000000000e+01	-5.899210495436909696e+01	-6.227793693476228754e+01	-6.123290551232327061e+01	-6.079026127682175229e+01	-5.947001072835318780e+01	-5.821796881820795022e+01	-5.854154983501391740e+01	-5.847675254318564697e+01	-5.668165738004980625e+01	-5.423200651497319313e+01	-6.000000000000000000e+01	2.368565878034567973e+00	2.347754323297798429e+00	1.935180112030892241e+00	1.687754496492044121e+00	2.853003902585761420e+00	1.789650596559418050e+00	1.862232122542211821e+00	2.711219843976417909e+00	2.724794403102720253e+00	2.439313714719349768e+00	3.334755265039063055e+00	1.830626762673923436e+00	2.729084559886963746e+00	2.150866940096443081e+00	1.695157659091168556e+00	1.336000584511565226e+00	1.052938971335674045e+00	1.897887059608736049e+00	1.495777226015435835e+00	1.178863356773020232e+00	9.290947808078288128e-01	3.840596488612399106e+00
-2.100000000000000000e+01	-6.585230251302860438e+01	-6.000000000000000000e+01	-6.130280999401255571e+01	-6.371145449120140114e+01	-6.574337968703297008e+01	-6.670911792351577674e+01	-6.710483683254905429e+01	-6.712776628508738952e+01	-6.798679660042866146e+01	-6.901207151125174732e+01	-6.982479180520645912e+01	2.053686634270838418e+00	3.335403616765590051e+00	2.589381878052216202e+00	1.734115678580156805e+00	2.871304592268250300e+00	2.671053047417347948e+00	2.089933324919701629e+00	1.894253838209669416e+00	1.294042793055574680e+00	9.616884579760431873e-01	1.095689115463833296e+00	7.792764263517149459e+00	4.899338263263861570e+00	9.557389873893063381e+00	7.532443008735700829e+00	1.226762384062596922e+01	1.107824272368464946e+01	8.731069157389617530e+00	6.881196822682131398e+00	7.047910493198059179e+00	5.554652977556107984e+00	4.377775474142345580e+00
-2.000000000000000000e+01	-6.580666693437605375e+01	-6.819258898408767777e+01	-6.759517795762677395e+01	-6.702450492028113160e+01	-6.722403506039923116e+01	-6.812747162820733138e+01	-6.864395725526014758e+01	-6.689461157291331972e+01	-6.240314551918542918e+01	-6.094684664593381029e+01	-6.101432979986564220e+01	2.407491490094357367e+00	2.029313702347025572e+00	1.886670169676168962e+00	2.640285040362305491e+00	1.831867022210919460e+00	1.940422920042645272e+00	1.370349870252425051e+00	4.993462971734718536e+00	3.542643082614672423e+00	2.191880335215315334e+00	1.648019786487372906e+00	6.257437997560814757e+00	7.044383543782779533e+00	8.315882889811348377e+00	8.790747406404770814e+00	8.991945419815966289e+00	8.201109260041276272e+00	6.463520785985538808e+00	5.094079303932704583e+00	4.014784637348200569e+00	3.164162692136223143e+00	2.493764036349334301e+00
-1.900000000000000000e+01	-6.808952455686366534e+01	-6.165354584711262476e+01	-6.258569688034104672e+01	-6.413841630210296785e+01	-6.462199044546204618e+01	-6.750589791691984942e+01	-7.095922891497345120e+01	-7.244226765590988748e+01	-7.260361907775553902e+01	-7.268591193221381275e+01	-7.169867059584548485e+01	1.485107427118492085e+00	1.462878295440529719e+00	8.492525464045875827e-01	1.634260409206982567e+00	1.148156960403896587e+00	1.047239256583779587e+00	8.386724285392377354e-01	1.479231933091522677e+00	1.300161714764019871e+00	1.191841926445768252e+00	3.899378800304597270e+00	7.900977327281519358e+00	1.965404334121259255e+00	2.797192979441186278e+00	2.973559040640154194e+00	5.888527630757370623e+00	1.276407555413402228e+01	1.364348801955956425e+01	1.333421226119426528e+01	1.050906107724976479e+01	8.282481376629476699e+00	6.851770999088126146e+00
-1.800000000000000000e+01	-7.085625206384196417e+01	-6.761324005666727999e+01	-6.555677172269459163e+01	-6.544576703044241128e+01	-6.732010193808909548e+01	-7.079671426957104075e+01	-7.374104330607474367e+01	-7.445396558887142646e+01	-7.468250779789069327e+01	-7.481470469653781663e+01	-7.413770423158061362e+01	1.406199768474227341e+00	2.991853872379917512e+00	2.345188696482290780e+00	1.572616791240687428e+00	1.036862425886502237e+00	5.323429190846760140e-01	5.547588692770099028e-01	1.146743083593274815e+00	1.326886491579828853e+00	1.130454231232902673e+00	1.424290303985182193e+00	1.119426741955953730e+01	5.898641166441480621e+00	4.648882069420522178e+00	6.254463944487661742e+00	1.120773632781817497e+01	1.320067273217136616e+01	1.795060682159727250e+01	1.544356334563239308e+01	1.472927315470162668e+01	1.180535979853573103e+01	1.080347483478914405e+01
-1.700000000000000000e+01	-7.138667305942212238e+01	-7.380046904164686339e+01	-7.444343063989479958e+01	-7.219723437368314478e+01	-7.079751552774153822e+01	-7.163271931453375885e+01	-7.129660129971820481e+01	-6.892359115442280881e+01	-6.934424779563231311e+01	-7.115508475302284808e+01	-7.027583669392505783e+01	2.474626556674980549e+00	1.102853977196664337e+00	1.738894727080555258e+00	2.494007798417861022e+00	2.324236904949141369e+00	2.326842294744146056e+00	2.249011225814984805e+00	2.845433262904697447e+00	2.282155632252454769e+00	2.200086923564289254e+00	5.182742819825014280e+00	1.626686406577335120e+01	1.121187427471533304e+01	1.288352939131638664e+01	1.480062950571774216e+01	1.946327526499032601e+01	1.717124859170227680e+01	1.390674797464857093e+01	1.370848996890230431e+01	1.877020187093371817e+01	1.950000922960796856e+01	2.125263458519886939e+01
-1.600000000000000000e+01	-6.863016285528922822e+01	-6.975601494889977516e+01	-7.127241782259919489e+01	-6.816557681568457383e+01	-6.856121809797056699e+01	-6.913195415450277892e+01	-6.944255415804883569e+01	-6.946280188564452374e+01	-6.906026465458434416e+01	-6.772081106367465964e+01	-6.372801495128307181e+01	3.851911902064171223e+00	3.166181610115946121e+00	5.934856706875358157e+00	4.953895768547099010e+00	3.838722421444665578e+00	2.426188254250126075e+00	1.784758250469093976e+00	3.008350645267617640e+00	1.904442977669069448e+00	6.186363354744901955e+00	5.315359031257835376e+00	1.583105436372242458e+01	2.240611374182788040e+01	2.806010494539029665e+01	2.211494394485765014e+01	1.785023953089150694e+01	1.406826693614338453e+01	1.208859402564388930e+01	9.527354932190798209e+00	1.082165648684914849e+01	1.182539992172437771e+01	9.547869171705317015e+00
-1.500000000000000000e+01	-6.626213852740073662e+01	-6.255016576075817625e+01	-6.581551747542276587e+01	-6.753935249942756514e+01	-6.765391878743130860e+01	-6.662429462156477200e+01	-6.566273221134503046e+01	-6.565911066910788918e+01	-6.683005623203085577e+01	-6.675360543290530302e+01	-6.753263158401379940e+01	2.656712595434600921e+00	3.764006103578684037e+00	2.408322019511387690e+00	2.426932563666257980e+00	2.271881200176030902e+00	3.930961428153734172e+00	2.660101406920991174e+00	2.188826340501290435e+00	2.553251352454124934e+00	1.610595928942557098e+00	2.752247610440954784e+00	1.001639750058140876e+01	1.535186817947084847e+01	1.401435378978777990e+01	1.104509940671033696e+01	8.704947993607087042e+00	8.204625718091717701e+00	9.868920303049083742e+00	9.040701883330219957e+00	7.125226928449600372e+00	8.707953384468810398e+00	8.100277418848593314e+00
-1.400000000000000000e+01	-6.769406306582587263e+01	-6.439254340179770963e+01	-6.298055744828329239e+01	-6.531980597875499939e+01	-6.701024134860114145e+01	-6.921314464651671017e+01	-7.133140829627538437e+01	-7.113315939718970071e+01	-7.118833808011343933e+01	-6.764571914690401400e+01	-6.672571291382220693e+01	4.149615582023058913e+00	6.360846317856514887e+00	5.990792887048909776e+00	5.365502254746495225e+00	4.096055835588308547e+00	2.449617278670383591e+00	3.232331117530293785e+00	2.104183041433419277e+00	5.073596731079021538e+00	3.471961466055025980e+00	3.351268890222213859e+00	1.697521540398310691e+01	1.102719377041690585e+01	2.013771322151917786e+01	2.402577681003583976e+01	2.249721203006706105e+01	2.043088929499164408e+01	2.000305094182725441e+01	1.576495708642434579e+01	1.242479823000930672e+01	1.237778783343120281e+01	1.106277482110836097e+01
-1.300000000000000000e+01	-6.353062991165980122e+01	-6.646629559462820680e+01	-6.536104054680372144e+01	-6.374752097351217373e+01	-6.420861452841805317e+01	-6.440415821358286053e+01	-6.399881641947659006e+01	-6.087656327428115333e+01	-6.026269212245281182e+01	-6.202244391015346281e+01	-6.395815353328892172e+01	3.113199376732064483e+00	2.094182810853846277e+00	3.624042620071162180e+00	2.517662747667299694e+00	2.001712497514524181e+00	2.143696662828527888e+00	4.096949005585626580e+00	4.397196450325496109e+00	4.531235885634934846e+00	2.783643441696351584e+00	2.941671645142875935e+00	8.095401602725713630e+00	8.718878476025995639e+00	7.280594900236485145e+00	7.168029912088082156e+00	6.020087725387174515e+00	4.945115877427058493e+00	6.225410166753121644e+00	6.414708487372642765e+00	1.181970869689089199e+01	1.167926485453601515e+01	1.068221693053967236e+01
-1.200000000000000000e+01	-6.659320800498416304e+01	-6.529850187913308446e+01	-6.638469559517334062e+01	-6.847785398445971339e+01	-6.981664873403836680e+01	-6.976970493567968390e+01	-6.862888881129227059e+01	-6.797331171026276309e+01	-6.538434518572930187e+01	-6.264163890118999944e+01	-6.155649031288300677e+01	2.718814825898885346e+00	2.566281947409046804e+00	1.317573082957468777e+00	1.020303774355636905e+00	1.018994067694310335e+00	1.783237040313979671e+00	1.891461544753343160e+00	3.923469934945899240e+00	3.023872749672077642e+00	6.419854308154308242e+00	4.223099808732784233e+00	8.228341217153253950e+00	8.727112299423890107e+00	8.156304959679445687e+00	7.364673713395818666e+00	7.704076975013229855e+00	6.875976849660110801e+00	6.060015857312903265e+00	6.309006070638720765e+00	6.385875393460340277e+00	1.163637143651624939e+01	1.306399861643181382e+01
-1.100000000000000000e+01	-6.565361786585044968e+01	-6.362223726591892614e+01	-6.532790215086860997e+01	-6.513400158981907850e+01	-6.484894752450986743e+01	-6.436890537350359409e+01	-6.550961911346384170e+01	-6.704941404533730065e+01	-6.743471020538127902e+01	-6.716859368063656177e+01	-6.607184770906546589e+01	2.931278317878311057e+00	4.264393306548726059e+00	4.265198450250013096e+00	4.430067085699556095e+00	4.736718704148858983e+00	3.221820453907481063e+00	1.751533619905548900e+00	1.085535699421105393e+00	1.801493411928512645e+00	1.538422602351245061e+00	2.217599844622061944e+00	1.012968124688183558e+01	1.854526230015443389e+01	1.584564679287672107e+01	1.435149270584969550e+01	1.319001308550026685e+01	1.066096453722657245e+01	8.402200690187102694e+00	6.622006497786015800e+00	5.218986272005331273e+00	4.113227269783974016e+00	4.347012317448243124e+00
-1.000000000000000000e+01	-6.556816547575013487e+01	-6.386253889533307415e+01	-6.347445233300552303e+01	-6.427477045324712890e+01	-6.597350142124203387e+01	-6.729262772184010544e+01	-6.701165701677585673e+01	-6.613580468064010631e+01	-6.505043332887342444e+01	-6.567921430406271099e+01	-6.692665460248136355e+01	2.098060275637518401e+00	2.976464906708675695e+00	2.219996148688783588e+00	2.399900128475265682e+00	2.118437674599843668e+00	1.592479531588415709e+00	2.700235645426468878e+00	2.758802464589563908e+00	2.041454475252910239e+00	1.048117674440223634e+00	1.124714106605027908e+00	6.867906489030741746e+00	3.426000505524356310e+00	8.047826467345847945e+00	1.026229119320806049e+01	1.041027614056292983e+01	8.204626238821642659e+00	6.466292614128535732e+00	6.750000224332768362e+00	5.319861664074736041e+00	4.192729953233376605e+00	5.599159889075163044e+00
-9.000000000000000000e+00	-6.551988438789314273e+01	-6.821092808984909084e+01	-6.953395248843128229e+01	-6.885230920354715067e+01	-6.298861949476982858e+01	-6.114325755394651196e+01	-6.241635134046165234e+01	-6.340290602116476748e+01	-6.541465744100733559e+01	-6.626634255844946608e+01	-6.696951968730438409e+01	2.210140420926231197e+00	6.983345706627184235e-01	4.955598685469612685e-01	4.694405296574078790e+00	3.579921781454418195e+00	2.576801084859377866e+00	3.049706890858755237e+00	2.192780719705025749e+00	1.673438362799073209e+00	1.876293010196897759e+00	1.264162623605005198e+00	5.906736163571344456e+00	4.412852600736067998e+00	3.477891051801980993e+00	4.081414619918071196e+00	3.216675622235638521e+00	7.350861583960577761e+00	7.125059393731426383e+00	9.015586288543730120e+00	8.461897963024631153e+00	6.669055567810242557e+00	5.256066943951084980e+00
-8.000000000000000000e+00	-6.634368122072035590e+01	-6.808718779587968584e+01	-6.775233605273741944e+01	-6.590642250266826352e+01	-6.538958242033126567e+01	-6.594456086743903711e+01	-6.680095156945360202e+01	-6.710851572758240025e+01	-6.691470896321449402e+01	-6.558054722422394889e+01	-6.395199908367340669e+01	1.468806646784821535e+00	6.490427316548317282e-01	1.879488887269988195e+00	1.651424415424303849e+00	1.200507269964640411e+00	7.664034921551986512e-01	1.084087081646104345e+00	1.627624507829112943e+00	1.532501817225873086e+00	2.734732477181862187e+00	1.562253787496299617e+00	3.201390391982955830e+00	4.142451571799733223e+00	3.264780530326855779e+00	2.573063734471246367e+00	2.027902617082896430e+00	4.451189778423690235e+00	4.615355501602136812e+00	3.637489182672831500e+00	2.866805720484337794e+00	2.259408791688199969e+00	2.175456491277627080e+00
-7.000000000000000000e+00	-6.865513696449264103e+01	-6.373146972359513995e+01	-6.248078282032147968e+01	-6.313739191174680343e+01	-6.452309889882997140e+01	-6.792346125910195553e+01	-7.125432978003684070e+01	-7.284682825880018697e+01	-7.347656384039356681e+01	-7.400788437762382443e+01	-7.316955877447668399e+01	1.801274356121610243e+00	2.100789689225491585e+00	1.632831150650023266e+00	1.329640757486621139e+00	1.655430520325058330e+00	1.307549273829126335e+00	6.713181805986655482e-01	1.630015648399336659e+00	1.045216589828724230e+00	1.916029524278121343e+00	4.723922226594932994e+00	9.419890540055646966e+00	1.714537363730884501e+00	2.812780872558792833e+00	4.616666819229068075e+00	7.724298134062441257e+00	1.547255419428636181e+01	1.219434743228311646e+01	1.289229485076049997e+01	1.526245843024845072e+01	1.202876515617286124e+01	9.480202147223995013e+00
-6.000000000000000000e+00	-6.566573298590023455e+01	-6.826183524975120065e+01	-6.728464889538798843e+01	-6.724850167084601082e+01	-6.644157095801676860e+01	-6.536377906352842615e+01	-6.272196176201607187e+01	-6.165537876087064006e+01	-6.400384274062363943e+01	-6.657329807898852891e+01	-6.710251267897305638e+01	2.265186551231153977e+00	3.078498709919673448e+00	1.816429576165590642e+00	2.245981278330916098e+00	1.888184270642134566e+00	2.703040624991253527e+00	2.661938104978659680e+00	2.674490192049080672e+00	1.945126092321372235e+00	1.352096381003972780e+00	2.286080281908884793e+00	6.334531650108556455e+00	7.471609228825058402e+00	5.888581656943941312e+00	4.640953892063960140e+00	3.657663981421571453e+00	3.409002915131819300e+00	2.686729380475162632e+00	7.640944980676855458e+00	8.589076331718882074e+00	1.010686324087672361e+01	9.253890892951588398e+00
-5.000000000000000000e+00	-6.849063160824124452e+01	-6.701514151488461835e+01	-6.844171284751230644e+01	-6.931552937489193766e+01	-7.098738082802248073e+01	-7.188400604038092467e+01	-7.012525447240093968e+01	-6.690961313379736453e+01	-6.667654047430539777e+01	-6.657378534031825268e+01	-6.697735205589822272e+01	3.024804604956818022e+00	2.221570931356140477e+00	1.613779066876237955e+00	2.262553983990306605e+00	1.305443029729101756e+00	2.985521239976365759e+00	5.714907598661103094e+00	3.920937026288580096e+00	4.451461483077661541e+00	2.594739830999615471e+00	3.177131858613064797e+00	1.384333858025486919e+01	8.276450624112067445e+00	1.268554296496922440e+01	1.356068829219336180e+01	1.502607706476700855e+01	1.788166366812483332e+01	1.409303316687498508e+01	1.671503691816660364e+01	1.574243164898561353e+01	1.273630084289129094e+01	1.171616061146368359e+01
-4.000000000000000000e+00	-6.971362624789176721e+01	-6.682172325219633535e+01	-6.829075672896318849e+01	-6.928062882539367706e+01	-6.708822901543224759e+01	-6.629185841803901269e+01	-7.069243150009832277e+01	-7.322907818150024184e+01	-7.285504856093729131e+01	-7.134490007246839127e+01	-7.124160792388903474e+01	2.189458442626729617e+00	2.051220948640597896e+00	1.053131949065827300e+00	1.934099987787133657e+00	3.063954768717879862e+00	2.600284231035822735e+00	1.335030437442994877e+00	1.353008522683877279e+00	2.320652177418726314e+00	3.547257878010528831e+00	2.635943525463908088e+00	1.399385608409860460e+01	9.722194887110612527e+00	7.662330392843164084e+00	6.038894275502102005e+00	6.374232236958413012e+00	1.501372005459468539e+01	2.320790626784421917e+01	2.100856734046814012e+01	1.691510881530734167e+01	1.414608549337268428e+01	1.984952107698468282e+01
-3.000000000000000000e+00	-6.966194559096383898e+01	-7.247363552990492508e+01	-7.412348324152858936e+01	-7.435106983013767490e+01	-7.075073199896800702e+01	-6.771062036064800793e+01	-6.442367350996356379e+01	-6.404201799471259449e+01	-6.777833471696933998e+01	-7.016177572339688595e+01	-7.080411300340875869e+01	3.200451410966563603e+00	1.523027651302110375e+00	7.819484682817434695e-01	1.360570049718500707e+00	2.512375058919518622e+00	3.642751387762431570e+00	4.404126292323141456e+00	5.716667031192946169e+00	3.742668228183298140e+00	4.605883491728435253e+00	3.714496450253513160e+00	1.851844753867462856e+01	1.904045906274871314e+01	1.500631183228055932e+01	1.182688894556173587e+01	9.321097928257103149e+00	7.662363994097792563e+00	1.001428767539936260e+01	2.431917736466189339e+01	3.178201598718556653e+01	2.935275810217171255e+01	2.685911449438184917e+01
-2.000000000000000000e+00	-7.039251097586380013e+01	-7.164233998737674369e+01	-7.159936483276025854e+01	-7.234238338812991742e+01	-7.027902832627860619e+01	-6.691096715884472701e+01	-6.534415383265681498e+01	-6.713799363834515077e+01	-7.143314460287629686e+01	-7.362056569200674971e+01	-7.361516829936273609e+01	2.830228866692020340e+00	3.167715922838620024e+00	2.341639806258485113e+00	1.630249144479412271e+00	4.149617162603993492e+00	4.230167483442930809e+00	2.672552369387047211e+00	2.950380657032863674e+00	2.392867194824163768e+00	2.386363586953891947e+00	2.380735339098799308e+00	1.794039141189970366e+01	2.116841018976118605e+01	1.668340890596802595e+01	1.314865548374340953e+01	1.036281865442560068e+01	1.064517501359945051e+01	1.099799671536259282e+01	2.367519985056456733e+01	2.864102172626005682e+01	2.465217073734711306e+01	1.942905684196500360e+01
-1.000000000000000000e+00	-6.945501408632833318e+01	-7.174221353776485444e+01	-6.865987763488560347e+01	-6.724985438055482234e+01	-6.821547787382597505e+01	-6.894127915010297158e+01	-7.014725617215060538e+01	-6.995006556957582688e+01	-7.100058253858237833e+01	-7.139037121158733612e+01	-6.725316279425310029e+01	2.387317643001833467e+00	2.652347762781161578e+00	4.052538968070989789e+00	2.375280041140376497e+00	1.315338186407539300e+00	1.740589188580145219e+00	1.028648285231337445e+00	1.938566574933757725e+00	1.701788114830729004e+00	3.784085685402196919e+00	3.283993622640098753e+00	1.096093859130245107e+01	1.531257647816087442e+01	1.206826457438123867e+01	1.018788374226291182e+01	8.029352645521155907e+00	8.335660753477775131e+00	1.220030918096668415e+01	1.167825798953691674e+01	1.250395012770545833e+01	1.078957123734672230e+01	8.503559183664780363e+00
0.000000000000000000e+00	-6.803053887431380531e+01	-6.648752621043091438e+01	-6.804819854363573484e+01	-7.095233782186296878e+01	-7.204997148950970143e+01	-7.009304116503476223e+01	-6.776857677529898183e+01	-6.510504880152240048e+01	-6.400127578368055481e+01	-6.700144748273986295e+01	-6.879796466942221400e+01	3.190016578766898370e+00	2.358096714145121009e+00	1.744096529831043352e+00	1.315091909323167663e+00	2.425015510285855491e+00	3.851963624152945354e+00	5.713929895566072226e+00	3.355883841343071161e+00	3.528203717471137146e+00	2.039803994347740623e+00	5.568080051202831449e+00	1.464739119097011510e+01	7.949304098768019244e+00	1.531285081327770214e+01	1.836556324387485617e+01	1.722758870010103749e+01	1.526491203427563015e+01	1.203069890929422137e+01	1.254119127769744857e+01	1.195114922714455119e+01	1.943109868279047348e+01	1.639955492247722546e+01
1.000000000000000000e+00	-6.098846901714905755e+01	-6.621301142468929868e+01	-6.369137625148874093e+01	-6.295874213197696889e+01	-6.114391026827757258e+01	-5.954496065148466499e+01	-5.942444396342222035e+01	-5.934388212594670620e+01	-5.794811027444991680e+01	-5.940766093950540494e+01	-6.020859214024908823e+01	3.834456699507623689e+00	6.271230633889125272e+00	4.437765085114019570e+00	3.883868822358653716e+00	3.133615825947572375e+00	3.198246323879108566e+00	2.545793062114840577e+00	3.543658086529327456e+00	2.790150856633721421e+00	3.100162314213930514e+00	5.440075984395932984e+00	7.160270762159457902e+00	1.292494231710912977e+01	1.018650412711103215e+01	8.279825008192654323e+00	6.525558841842177493e+00	5.142973209724846839e+00	4.053319275331300986e+00	3.194532904955816655e+00	4.527895294708255136e+00	8.474962051124780515e+00	8.292194591494572720e+00
2.000000000000000000e+00	-6.816685182763526996e+01	-5.980923233898783309e+01	-6.110303064505995962e+01	-6.512009711792083522e+01	-6.866845971831652662e+01	-7.027401575481083285e+01	-7.177520737192183731e+01	-7.259285870693648235e+01	-7.238969792719166207e+01	-7.075270194698417470e+01	-6.918321674822249179e+01	1.827978382967312188e+00	2.817461496625011108e+00	2.219978716014744169e+00	1.570582882709840700e+00	2.145205636671926541e+00	1.445182050724891143e+00	1.249004254856480811e+00	1.107818621706306850e+00	1.347633064108115120e+00	2.727140892877138345e+00	1.649776213378664647e+00	9.631362097875760142e+00	7.063921468681000349e+00	6.446074673274327260e+00	1.372331316962601377e+01	1.466351981417258799e+01	1.290465646061274718e+01	1.140975208812413122e+01	9.693622719408431010e+00	8.470921478420866180e+00	6.676167249593387254e+00	5.261671856844104767e+00
3.000000000000000000e+00	-6.534246393085398097e+01	-6.634053303814665981e+01	-6.497820070030211070e+01	-6.450181518327561037e+01	-6.659590146279883527e+01	-6.736898865725889607e+01	-6.553099941054944111e+01	-6.506637674477900646e+01	-6.432165547677375628e+01	-6.400781857324032842e+01	-6.471235006141507995e+01	3.538212808526861153e+00	2.913424041517556073e+00	1.817625812377292149e+00	2.276803738534934229e+00	2.277147352971895078e+00	4.126709269069441355e+00	4.846450961164036286e+00	3.991846222352849249e+00	5.919326181361498129e+00	3.264461982724112143e+00	3.948332523194994170e+00	1.204297967539555714e+01	4.146868958501821467e+00	4.519757653653823759e+00	6.349317510136361697e+00	1.293787200439115104e+01	1.596931349792351362e+01	1.685818577470336876e+01	1.763260566159661380e+01	1.501659945541985586e+01	1.274143217177451248e+01	1.425784406585454889e+01
4.000000000000000000e+00	-6.354585580619195895e+01	-6.569447311881145879e+01	-6.653838719860569029e+01	-6.532125266984863288e+01	-6.440846794744439308e+01	-6.484666609057059361e+01	-6.223401780536097760e+01	-6.079416347116703179e+01	-5.979282271535837623e+01	-6.184023347649775815e+01	-6.398807356825462023e+01	5.322565589863374136e+00	3.135374532873937081e+00	3.397499026936750433e+00	4.951937490531348018e+00	4.470010277968653689e+00	4.989977782627063263e+00	8.341665952532746786e+00	7.263559028161620468e+00	6.049358753948848033e+00	3.988479004985709508e+00	6.637794048067073405e+00	1.487335357927226731e+01	1.348188352708696769e+01	1.128282489125325228e+01	1.018152828370383567e+01	1.274871595077931374e+01	1.639032756891662146e+01	1.999096361872479832e+01	1.575543073314183928e+01	1.455961489830983169e+01	1.390533557483269433e+01	2.043691074597353818e+01
5.000000000000000000e+00	-6.722564481831490468e+01	-6.592506805551603577e+01	-6.808891641587111110e+01	-7.061738695507597185e+01	-6.995182173127371072e+01	-6.818204141960814013e+01	-6.766466115441497209e+01	-6.733750843129219277e+01	-6.666226279436209268e+01	-6.437149111430707649e+01	-6.345529011142776454e+01	4.211220721294319347e+00	5.472893470521976944e+00	4.703004282664807079e+00	2.893193997573953347e+00	3.493471975657480133e+00	3.965275790935807176e+00	5.017562163020452992e+00	4.042520918989898959e+00	4.179259420482512866e+00	4.297959229770247802e+00	4.047065963326055282e+00	2.054395608656506766e+01	3.172467390303937407e+01	3.274306125233184162e+01	2.595964660754645692e+01	2.192057414053432751e+01	1.749754275471492448e+01	1.985846695271030882e+01	1.823393866187552348e+01	1.498113715130554269e+01	1.180704808396568062e+01	1.071347135762674085e+01
6.000000000000000000e+00	-6.602147655955893413e+01	-6.370744350653789212e+01	-6.464283604950827566e+01	-6.678119818160548959e+01	-6.771922941517210859e+01	-6.811606860724705825e+01	-6.753764398029942129e+01	-6.640622326683953247e+01	-6.519600132699605410e+01	-6.452315937881735408e+01	-6.558496188256620485e+01	2.438388538902826586e+00	2.945885592042012391e+00	2.675458874545561638e+00	2.320175847726947627e+00	2.387727028476016145e+00	2.427521504870328695e+00	2.773379121768882793e+00	2.469925010367683083e+00	2.819477593183260744e+00	2.092258619210970672e+00	1.472076196836603845e+00	8.879836056541389411e+00	9.372245468751245312e+00	1.424500891397744340e+01	1.256360401801804194e+01	1.192282547566432882e+01	9.396708158140848255e+00	7.781746315669932024e+00	6.133009263474420436e+00	5.404926021761988331e+00	5.619209625933390129e+00	6.359077304022255461e+00
7.000000000000000000e+00	-6.742548333758058732e+01	-6.686811936985421312e+01	-6.550164224253899192e+01	-6.445309839714104783e+01	-6.473815747576296076e+01	-6.638999836105493557e+01	-6.773804385162210906e+01	-6.814544490307125102e+01	-6.929470424631847436e+01	-7.012412906348802721e+01	-7.100149546495394759e+01	1.894994116154032238e+00	1.166105496138665654e+00	2.770043791171648007e+00	2.550146531627522251e+00	2.362154955188257688e+00	1.636386950380964045e+00	2.312723215706710356e+00	1.874268836172634733e+00	1.979514573865361893e+00	1.224765830381576048e+00	1.073830980906987920e+00	8.281140480323935904e+00	5.011764510259660632e+00	4.784428124055480680e+00	7.295311293015080523e+00	8.610726921957878588e+00	9.995193895181735400e+00	1.047754758715861634e+01	8.789150222832176951e+00	1.061134082261974676e+01	9.423987134667012100e+00	7.811954291491951530e+00
8.000000000000000000e+00	-6.660521282464110016e+01	-6.993906557961147996e+01	-6.894869804522473089e+01	-6.633916280756575645e+01	-6.499003225451978949e+01	-6.478507628446604372e+01	-6.395606664072849412e+01	-6.375260107299595091e+01	-6.599601054076343587e+01	-6.814996289642752458e+01	-6.919545212410784529e+01	2.087431636348014763e+00	2.072400142261902722e+00	1.558887683023981729e+00	2.728117821231469620e+00	2.067270239393846243e+00	2.241532962999396528e+00	2.141540750089246714e+00	2.447759233724506878e+00	2.152850266031271609e+00	1.674218839536740333e+00	1.789738425187786364e+00	6.981109373914662797e+00	6.156817003797977250e+00	4.852357579657113007e+00	3.824277068220694797e+00	3.267061160632083627e+00	3.338829866455029105e+00	3.547813188077963975e+00	9.391242009431085336e+00	1.238501823158284409e+01	1.249060093725161558e+01	1.055707669404021409e+01
9.000000000000000000e+00	-7.108520257391721486e+01	-7.017612013373222624e+01	-7.060086691477347642e+01	-7.004580650300314915e+01	-7.022191533130371965e+01	-7.070766562698935331e+01	-7.130174652533452218e+01	-7.216590536775545672e+01	-7.237200104088037733e+01	-7.157942216245419331e+01	-7.168057613294564590e+01	1.663523007775522533e+00	1.475510385092551058e+00	1.361268539363032826e+00	1.743440994662855958e+00	1.977344803923794636e+00	1.931620741368677896e+00	1.593404235658807844e+00	1.451568474619057358e+00	1.867078575221734260e+00	1.871590318646954021e+00	1.362403009197759252e+00	1.042934952557297912e+01	9.422344473279698818e+00	7.684991770801832267e+00	6.056754333554076553e+00	1.092390832905428155e+01	1.266393147316749968e+01	1.182827292858404888e+01	1.273378176692357577e+01	1.221742612468129430e+01	1.045327020557673414e+01	1.030881385010676254e+01
1.000000000000000000e+01	-6.959781595957308298e+01	-7.220627888189027033e+01	-7.250416893225610693e+01	-7.159962330876768988e+01	-7.103964546198177743e+01	-6.992407910372399726e+01	-6.761477387528466920e+01	-6.705429969154121750e+01	-6.728508457570505641e+01	-6.783926663649052102e+01	-6.891093912808956645e+01	1.656527739561321821e+00	1.060564910004132999e+00	1.394614972835271915e+00	1.578080558887103413e+00	1.426091839046553345e+00	2.879528439043047783e+00	2.251537321195450581e+00	1.795729889862332396e+00	1.672203090005399684e+00	1.209211947971251089e+00	1.297714426762675011e+00	6.325701168754468640e+00	8.124661004538953790e+00	6.403269803731328480e+00	5.046593840219449234e+00	6.134567552693980019e+00	4.834822172539912977e+00	6.772419904525701639e+00	5.925675523460492755e+00	5.082502002421703580e+00	6.952699182668291122e+00	7.979800700744875463e+00
1.100000000000000000e+01	-6.757344723825161736e+01	-6.977618066407950437e+01	-6.927350913248645270e+01	-6.852487562400692411e+01	-6.763256409098833899e+01	-6.778575047711365187e+01	-6.769345664253241068e+01	-6.707602167377069691e+01	-6.636937039070427602e+01	-6.607496843745182957e+01	-6.552777524938208842e+01	1.626088610870818796e+00	1.802484061831377327e+00	1.838723081597823272e+00	2.557956026400333371e+00	1.707301052297059751e+00	1.634284305809746929e+00	1.133558592192803527e+00	1.401784222775893429e+00	1.477953123525733714e+00	1.385103765709233326e+00	1.321737876568184866e+00	4.613522291368968631e+00	8.698039052858851150e+00	7.753815474239668326e+00	6.110996195677093290e+00	5.301879065655030310e+00	4.178557370600182175e+00	3.293236507883254394e+00	2.595490676557906884e+00	2.045577909747207546e+00	2.424971165095533010e+00	3.732659495374955227e+00
1.200000000000000000e+01	-6.984649337342223419e+01	-6.623733483964311120e+01	-6.653306718795742825e+01	-6.692610158376353979e+01	-6.803597857821871742e+01	-7.018089627003971032e+01	-7.162002106167375359e+01	-7.249223291026761729e+01	-7.227076567990046385e+01	-7.239751921289739300e+01	-7.177101640986057873e+01	1.327428235197603223e+00	1.431100399143709456e+00	2.028123211811164062e+00	1.826562486493786164e+00	1.113751899805820011e+00	1.204745790327702348e+00	9.356442068052401861e-01	1.247021583297380776e+00	1.160945273358652718e+00	9.412060438943062879e-01	1.385181457038270336e+00	7.751414256214109066e+00	4.635427063989430607e+00	8.117824547388183376e+00	8.705695626676735799e+00	6.861199242113898755e+00	1.164528527750894327e+01	1.057206436912691849e+01	9.010363298856415071e+00	7.101316251839151938e+00	5.596743531421782158e+00	5.268223353219639193e+00
1.300000000000000000e+01	-6.544762106183942763e+01	-7.062410575960565495e+01	-6.801137796556722037e+01	-6.497562366674326029e+01	-6.399911028827284554e+01	-6.390690314922293425e+01	-6.279754480756874102e+01	-6.144304218968036224e+01	-6.196490622943605331e+01	-6.652894234823740760e+01	-7.022465421405975405e+01	2.209124994929897667e+00	2.243368106675410978e+00	3.182805561039133924e+00	2.456754999253563998e+00	1.496636740278494804e+00	1.486505407384219213e+00	2.307683677035500480e+00	2.517917160442860958e+00	2.295576035981673702e+00	1.981776082481812917e+00	2.122226178726303480e+00	6.467736678268037664e+00	4.152032373798445697e+00	3.709074709998632979e+00	2.923224252316422245e+00	2.303873795341819353e+00	2.129165720684911722e+00	1.973585738355414509e+00	5.035205796565387359e+00	7.072935368822672153e+00	1.978509166676887432e+01	1.559317736002778965e+01
1.400000000000000000e+01	-6.764545220618501276e+01	-6.932347897306210882e+01	-6.798935243060456912e+01	-6.891297543208858656e+01	-6.940377950515330951e+01	-6.957117854069292662e+01	-6.735687405481668577e+01	-6.553335383084505850e+01	-6.589511212897411951e+01	-6.666291310361714295e+01	-6.580550406199559177e+01	2.187855358118422799e+00	2.876952215850814287e+00	2.581134999494517412e+00	2.338583581369675812e+00	1.778849128355623810e+00	1.871785469951560810e+00	2.762555946133351537e+00	2.251872048695460204e+00	1.632359354332344692e+00	1.617826857307413269e+00	2.166633979693465051e+00	7.904786912019846845e+00	1.228941388174988170e+01	1.149192273816585796e+01	1.075026432497285533e+01	9.728350920180664829e+00	7.667182132582977871e+00	7.335492560846899934e+00	5.781304350313899221e+00	5.812516663325184574e+00	4.581004969088846579e+00	3.610416578971389345e+00
1.500000000000000000e+01	-6.303962195498077392e+01	-6.491096256938149622e+01	-6.401994658521282133e+01	-6.267785986250085273e+01	-6.202425587614237656e+01	-6.282768617421733381e+01	-6.209591464383124304e+01	-6.054608413696372082e+01	-6.204262979266752609e+01	-6.444439240458298457e+01	-6.480648750430736982e+01	2.056975242954639516e+00	1.787274606523476805e+00	2.570035364126181054e+00	1.770799816908336544e+00	1.833148829440500283e+00	1.181944187084929876e+00	3.372911221577547636e+00	2.105360045332725250e+00	1.890268804746236375e+00	1.680879215848708030e+00	2.377130337957752193e+00	4.062804735531793554e+00	2.845469053552266647e+00	2.242592774995062932e+00	1.767449323752654067e+00	3.820871299273396637e+00	3.544514089978170190e+00	3.279494747502450736e+00	2.584660415547956447e+00	7.411196686261188660e+00	7.343882372100428491e+00	5.787916592354362066e+00
1.600000000000000000e+01	-6.787122357435143272e+01	-6.489387932665489700e+01	-6.566987125871456499e+01	-6.718158417133666660e+01	-6.825530985520344984e+01	-6.740673546394150151e+01	-6.413127704140173080e+01	-6.569604644603533927e+01	-7.090851107794226493e+01	-7.224457811883478087e+01	-7.232444298344913136e+01	2.044712418805017418e+00	1.768488591359531403e+00	1.370299699533933380e+00	9.909926362305215841e-01	1.266093521822627022e+00	2.872556633650070523e+00	3.031197005688746060e+00	2.453583473758846445e+00	1.604246968012939867e+00	3.156883785657996544e+00	1.932781872334963902e+00	1.111832414319424345e+01	5.279942165206429117e+00	5.499042231064334096e+00	5.420968633545767190e+00	4.272415149230964992e+00	3.367208416300853990e+00	7.545844019910374456e+00	1.586307112174758061e+01	2.428562432630092260e+01	2.217354329380790290e+01	1.747558207482731873e+01
1.700000000000000000e+01	-7.237633008427948766e+01	-7.218223765251670443e+01	-7.207404937946746770e+01	-7.282910129588448456e+01	-7.387220850729694632e+01	-7.468333048443327016e+01	-7.322401951174214219e+01	-7.165028321318973781e+01	-7.091684105343716737e+01	-7.068584193145761674e+01	-7.164538781336925410e+01	1.395307182835311854e+00	2.007902675144078497e+00	1.785239442873969073e+00	9.886420748067153985e-01	6.416546686253128406e-01	4.028109965262044456e-01	1.408914211864323640e+00	2.134761833464878134e+00	2.002991284750267553e+00	1.367307521028104045e+00	1.212847119269264917e+00	9.658915891563617961e+00	1.377298904407892088e+01	1.397668439595822854e+01	1.101541111671289563e+01	8.681549832039630488e+00	7.269924992662511798e+00	5.729628738343795824e+00	9.725549308226502987e+00	8.759972996166316861e+00	8.730708940417349240e+00	8.926739551030022923e+00
1.800000000000000000e+01	-7.219156697997446770e+01	-7.180609087767642507e+01	-7.259558893804501167e+01	-7.339307568280888461e+01	-7.366636589394671830e+01	-7.357935522637339432e+01	-7.284981864869760670e+01	-7.252473706925376007e+01	-7.172331813055031091e+01	-7.004885403306717251e+01	-6.972846529932540705e+01	9.914263671428653613e-01	1.338682844239952985e+00	7.957844646821480294e-01	8.707621316871058115e-01	9.014828903966479734e-01	1.159177465741467072e+00	1.007693352010368359e+00	7.296454241625331960e-01	1.267588112371938136e+00	1.188256119834107727e+00	6.551908663023837676e-01	5.332494368847259025e+00	9.059500519784505101e+00	9.450071770167772556e+00	8.510697076868801503e+00	6.707515497640256896e+00	5.286378277211215782e+00	4.166340770975796914e+00	3.499513324707762330e+00	2.758063134860386789e+00	2.173705755645647830e+00	1.713157560610445218e+00
1.900000000000000000e+01	-6.937925043698366778e+01	-7.050385461866092385e+01	-7.028507157172258246e+01	-6.889811791730552670e+01	-6.905222629887134644e+01	-7.000631565248038157e+01	-7.227956169583228530e+01	-6.776854990235233345e+01	-6.730297606047490433e+01	-6.883506460949594441e+01	-6.886076604264054879e+01	2.308843142828637784e+00	1.377543837335172050e+00	1.493779530420747070e+00	1.690534097617817366e+00	1.328314564360407735e+00	1.959248444850333559e+00	2.203923150874103065e+00	4.378848357210566533e+00	3.105458045302496473e+00	2.296280219912055998e+00	3.254501180402677996e+00	1.268806920657250359e+01	5.579672662072809430e+00	4.397494178747395566e+00	3.465786655114157178e+00	9.089278870161228596e+00	1.121864794796241505e+01	2.159653423437853093e+01	1.737901695348006115e+01	1.369688340406869465e+01	2.079921168388460018e+01	1.965816547585515650e+01
2.000000000000000000e+01	-6.840047676855405712e+01	-6.959515755506259893e+01	-7.064143991729569905e+01	-6.419222152378283397e+01	-6.351378948532980218e+01	-6.572208956418930370e+01	-6.659281885421758318e+01	-6.777477937680448861e+01	-7.062962278081150203e+01	-7.252713310535365565e+01	-7.281571552269319625e+01	2.073920711066355782e+00	2.287783824997452253e+00	2.154586437669201882e+00	5.141049511449716114e+00	2.699575953719932642e+00	1.386008507604436835e+00	2.130961365830540633e+00	1.094072044295558710e+00	9.346489807100744063e-01	1.544219805657190525e+00	1.366300678729454043e+00	1.194407895501465688e+01	1.549314332228438573e+01	1.317697312967057321e+01	1.038513657353347241e+01	9.907000265075097900e+00	9.139626387926519158e+00	8.100518641047537827e+00	9.609003148535734340e+00	1.715090402198552155e+01	1.402693987292409972e+01	1.245154418716362166e+01
2.100000000000000000e+01	-7.123360295804219788e+01	-7.324708960738006169e+01	-7.268202122859561598e+01	-7.186353511698278851e+01	-7.164362494515660273e+01	-7.227857303570877434e+01	-7.244182813277996047e+01	-7.203254051271888159e+01	-7.089661786544790800e+01	-6.826327128450529358e+01	-6.698692785114594983e+01	2.258342521145269011e+00	1.568834776144576892e+00	1.992436607514558311e+00	1.413055025559641464e+00	1.680343726273153981e+00	2.059823439035245674e+00	2.046733054799595219e+00	2.643681979720756470e+00	2.847321702865484472e+00	3.951180901641447640e+00	2.380013997898232425e+00	1.235523042849554010e+01	1.198514040761006783e+01	9.445820277628271810e+00	9.057379589163394584e+00	1.058453604096087020e+01	1.727984494230880941e+01	1.846907370686979633e+01	1.493118150751728557e+01	1.189516900764605190e+01	9.808252053684471505e+00	1.009590675156637474e+01
2.200000000000000000e+01	-7.251776913931090007e+01	-6.907626898531042059e+01	-7.222585443195426080e+01	-7.217500896412015265e+01	-7.219590668234123143e+01	-7.264205471440999418e+01	-7.305065617176937565e+01	-7.368376526972795659e+01	-7.434664384177115437e+01	-7.313714454695252698e+01	-7.264438778475199854e+01	1.462642803910089384e+00	1.853042857072821903e+00	1.180111881871918511e+00	1.913141576526256715e+00	1.750246610545838299e+00	1.146715212409106677e+00	1.036045405004461628e+00	7.736419772154241592e-01	2.181695080288039712e+00	1.212084699226329887e+00	1.579702738940695905e+00	1.354846545268636326e+01	2.071615158677212776e+01	1.992793135260405890e+01	1.924164824185389833e+01	1.516487458273648414e+01	1.195185662992712494e+01	9.419588412880655071e+00	1.083757684857454429e+01	9.369104862062668460e+00	9.595769461510007758e+00	9.260152547942077206e+00
2.300000000000000000e+01	-6.807771741028633983e+01	-7.134501727989623987e+01	-6.873581229324634023e+01	-6.663376711552122345e+01	-6.710303128787684557e+01	-6.925321937585846399e+01	-6.940028936715826546e+01	-6.757402428013310214e+01	-6.671437860386369323e+01	-6.664889555933116583e+01	-6.736873893997791640e+01	2.334971348355275644e+00	1.854177127957180815e+00	4.168278664490809859e+00	3.650163727991987628e+00	2.148403879683660644e+00	1.613134311129927667e+00	2.118556335958273529e+00	2.883333808851590963e+00	2.195311986354905098e+00	1.616570467597351124e+00	1.101783173537066896e+00	9.681328760934816202e+00	9.100926839184054984e+00	1.267116994821841125e+01	1.235441413935482302e+01	1.403756431224151058e+01	1.219470354505821597e+01	9.610982776007864103e+00	7.574681055543355690e+00	7.625300699120265868e+00	6.511584583763692535e+00	5.131959710855968027e+00
2.400000000000000000e+01	-6.847408516403568512e+01	-6.567093583417324965e+01	-6.423430148676220597e+01	-6.475939669035972202e+01	-6.557167434852948418e+01	-6.689159109471327724e+01	-6.821328686510881312e+01	-7.005521793117601703e+01	-7.144465192546434196e+01	-7.303057867520712421e+01	-7.486921678886250220e+01	1.454687567889969557e+00	2.837711697843134040e+00	2.803548994216291224e+00	2.744115756033437492e+00	1.748519878679773099e+00	1.182964183705220496e+00	8.328821617917869791e-01	5.397070435693466228e-01	6.982419250254200405e-01	5.447367632684424477e-01	6.144472747668429102e-01	8.218250201515120423e+00	6.630972025644887857e+00	7.101132789979035742e+00	8.964404280742327202e+00	7.664807179922583202e+00	6.040846299827430599e+00	4.760957863849008653e+00	7.389431486980610586e+00	7.881067984544883664e+00	1.198498635356798658e+01	1.376389575009244304e+01
2.500000000000000000e+01	-6.754973059349033804e+01	-7.575985988678836236e+01	-7.592319100941969623e+01	-7.399476386650057691e+01	-7.289588882991382945e+01	-6.867230622183453193e+01	-6.591485797939137115e+01	-6.466409332974181723e+01	-6.144664069807053153e+01	-5.846645443624921512e+01	-5.775924967699334900e+01	2.565139081362411311e+00	5.866587375954043226e-01	1.824536083717755774e+00	1.606571641566192366e+00	2.033750555612439115e+00	2.537634587644262751e+00	2.797630519421524298e+00	4.248238711114025179e+00	2.812247655669926516e+00	4.358905334318023073e+00	2.845216986964561379e+00	5.723421873366546286e+00	1.084770650603584308e+01	8.549377195064995050e+00	6.738000367435078353e+00	5.310404245324691352e+00	4.185276300229323176e+00	4.987197316236694711e+00	3.930547989936783004e+00	3.097773463042756248e+00	3.664874861114602922e+00	5.923060489244687865e+00
2.600000000000000000e+01	-6.258100763004813416e+01	-5.819816524989088435e+01	-6.063511218841156136e+01	-6.160487016288501394e+01	-5.875245512161770733e+01	-5.964371912388387642e+01	-6.132706551628635339e+01	-6.398869889471586703e+01	-6.511600857966000433e+01	-6.645156066848889509e+01	-7.009242079464111441e+01	2.258065261414531122e+00	2.769587313651930671e+00	1.839465692805429153e+00	6.657335628187117216e+00	3.507457565164313174e+00	2.407206146991426987e+00	1.430624748664803381e+00	1.435786382978307518e+00	1.305859347507981605e+00	6.704505434962146904e-01	5.568792446977847144e-01	7.012614615943770779e+00	6.277156999008232319e+00	7.971543176181115520e+00	6.282593412902355290e+00	6.548071653155886906e+00	5.160716178299369794e+00	6.860464291421596528e+00	5.544558363640528675e+00	4.369819630024067258e+00	1.130630137385409562e+01	9.804921080950464329e+00
2.700000000000000000e+01	-7.257723998092249929e+01	-7.118829343515926666e+01	-7.164558549699711421e+01	-7.247534499808156738e+01	-7.387176162012876546e+01	-7.470282511003611603e+01	-7.431780773048038213e+01	-7.378376829793279512e+01	-7.329934098825988542e+01	-7.094606310545979966e+01	-6.954160902668949973e+01	1.306346645600478196e+00	1.387382061450285642e+00	1.071533256407876999e+00	5.501435169904765887e-01	3.729462653628063951e-01	1.223863273642740168e+00	8.560252369571966780e-01	1.440185159013308347e+00	2.558090940342179653e+00	1.930162593850427211e+00	1.673134151987485607e+00	6.988624585577857040e+00	7.727529191746453918e+00	7.084513883229830000e+00	8.371836003916508062e+00	7.836577434736837766e+00	7.161527137321978209e+00	7.050828879617325740e+00	7.276222305135089385e+00	6.391381335711465717e+00	5.037224210121445722e+00	5.948605474241634106e+00
2.800000000000000000e+01	-7.105625334598201448e+01	-6.928398793553135704e+01	-7.112462913327574654e+01	-7.286809286651718764e+01	-7.207314398715985249e+01	-7.237302644156304154e+01	-7.102996889776379419e+01	-7.000333425910660878e+01	-6.986876466763125393e+01	-7.108134352022854330e+01	-7.085624175104273093e+01	1.722414032189180988e+00	1.605588791469836352e+00	9.809799225271946810e-01	2.620494839314622570e+00	1.904168146500831327e+00	2.938452140797754186e+00	1.654247333207076176e+00	1.984330586619481585e+00	1.111796780700505138e+00	7.704713973532983928e-01	1.653610383401207695e+00	1.137062024899087831e+01	9.783093193811449595e+00	1.748478405142003211e+01	1.751759049653525580e+01	1.483164841170248138e+01	1.235819600634489390e+01	9.739835701675762181e+00	7.676233606177864210e+00	7.548800730019337379e+00	7.961237970206439307e+00	8.804782322015254792e+00
2.900000000000000000e+01	-6.904143898897447684e+01	-7.130423497448566650e+01	-7.137946454262298346e+01	-7.059148126869541784e+01	-6.936688781548669169e+01	-6.788910462723069372e+01	-6.782168830317823449e+01	-6.858052599039571362e+01	-6.810362073432634133e+01	-6.751739129097650505e+01	-6.785999034234632177e+01	1.592441479947627636e+00	9.664185326520537966e-01	1.570938369408865443e+00	2.015044802027495585e+00	1.985202866493329443e+00	2.124481000094758709e+00	1.609350423625194315e+00	1.016218214503788353e+00	2.158249280940117920e+00	1.637692133429279995e+00	8.408191763013932452e-01	6.159408993523359577e+00	9.702091287870189262e+00	7.646486190864695054e+00	6.469128345260958923e+00	6.288387473945737050e+00	4.956051902175829582e+00	5.897994154260610244e+00	5.598740002192398535e+00	5.774800368949574825e+00	4.551279715475303966e+00	4.709130494238297437e+00
3.000000000000000000e+01	-6.762917801533546935e+01	-6.938834385777052205e+01	-7.036992087146420261e+01	-7.013789438362431383e+01	-6.817724326727541495e+01	-6.747594792089290650e+01	-6.108028349013250846e+01	-6.282703661114290838e+01	-6.698127571152565451e+01	-6.911199959464791220e+01	-7.074183444487836425e+01	2.712993012409134153e+00	6.790162482662376320e-01	7.695081403547121557e-01	2.521538400850199313e+00	1.662202045751203006e+00	6.205721772809069670e+00	4.643755763151189875e+00	3.249394399456557725e+00	3.383925442121402671e+00	2.427518914453343335e+00	1.587348996877428808e+00	1.026911510803356364e+01	5.658553323728892970e+00	5.149490240138080210e+00	4.445870795030461231e+00	4.856757211654323392e+00	5.070991470531723166e+00	8.793531040859429382e+00	1.502281020515787446e+01	2.169843715411640872e+01	1.789285571270158570e+01	1.410185392641686697e+01
3.100000000000000000e+01	-7.209359415563038453e+01	-7.129787960433277760e+01	-7.214190802592221985e+01	-7.292011426178521560e+01	-7.385684668060585523e+01	-7.273513570326227295e+01	-7.248095362786089879e+01	-7.288151986170106511e+01	-7.265153903395176371e+01	-7.023966032985802599e+01	-6.973038442702376472e+01	1.591952321099973311e+00	1.453040870271933960e+00	1.354592330320248061e+00	9.365581066023136447e-01	6.234881296261494121e-01	1.438445664893577947e+00	9.513715952457866276e-01	7.306287919539369291e-01	2.336664523003512794e+00	2.883178099631817926e+00	3.211555099450454254e+00	8.223083521790369943e+00	1.111406068181909212e+01	8.759298279764749395e+00	1.007108056301191112e+01	7.937296832945108349e+00	6.255602923648854841e+00	7.336855035403063496e+00	5.782378154153709815e+00	6.626874823036307482e+00	6.256369889442590093e+00	1.209101803467830827e+01
3.200000000000000000e+01	-6.863220939701281509e+01	-7.019474862438882212e+01	-7.196355567370095230e+01	-6.916564334308795026e+01	-6.843612682544529946e+01	-6.683538563493763718e+01	-6.748433194978372285e+01	-7.037712602744223034e+01	-6.874095101271949204e+01	-6.686520972514908578e+01	-6.625901515347310067e+01	3.238304618933182777e+00	2.466993423424439058e+00	3.020915141025588113e+00	3.751785428789633503e+00	3.238505790963103426e+00	4.653376586620371569e+00	2.766579180671218552e+00	2.087148560700194277e+00	4.953941537300819320e+00	3.063793737437390696e+00	2.380006802399071919e+00	1.599235841203498332e+01	2.234404177679135017e+01	1.999609944279621843e+01	1.757522792605820072e+01	1.661889422207684675e+01	1.477631602717556625e+01	1.902652773597804980e+01	1.698016012832399113e+01	1.338253332064894607e+01	1.054714423920785471e+01	8.676639301292796702e+00
3.300000000000000000e+01	-6.741890064899948243e+01	-6.624051196041786227e+01	-6.498404970994566554e+01	-6.504996375628552130e+01	-6.800271771023642486e+01	-6.929191725589069506e+01	-7.112917881877034176e+01	-6.976785192005785063e+01	-6.913349937932275679e+01	-6.568988120556437593e+01	-6.489943477350342960e+01	3.396636366143218400e+00	2.078290209717124526e+00	2.750080861663936727e+00	2.502709724777502309e+00	2.989188953259396264e+00	2.409958452073950319e+00	1.766884331088902860e+00	3.466303805623840883e+00	6.132304335348280233e+00	4.655602424397383921e+00	5.215040563481866620e+00	1.318621835451872393e+01	6.838299149318098458e+00	5.389452486355766681e+00	1.081100983935047388e+01	1.309033233862892942e+01	1.669548056018744475e+01	1.828621455407441232e+01	1.817279936570684029e+01	1.516374176346457148e+01	1.361390435324014447e+01	1.380094913486054686e+01
3.400000000000000000e+01	-6.661894815473945641e+01	-6.468148753068830104e+01	-6.615469800089240948e+01	-6.647903893334344616e+01	-6.742087529915963273e+01	-6.808857468486193909e+01	-6.954276258546542522e+01	-6.865526826413693584e+01	-6.846130925153113367e+01	-6.467282752982127647e+01	-6.203263946749402180e+01	5.207832820617555925e+00	4.070769752816745246e+00	4.516822153209538726e+00	6.365010234069098161e+00	6.427234450315896908e+00	4.263401788669400894e+00	4.569781175820935459e+00	3.402649692866460018e+00	5.745113736293887996e+00	5.633113112319219518e+00	7.084432109794373211e+00	2.088958205041346616e+01	1.607045595490122025e+01	2.095707299418657854e+01	2.107944941135051309e+01	2.557951139568262278e+01	2.835206253304988522e+01	2.313238868350689259e+01	1.959491273159793323e+01	1.793265658488768466e+01	1.498770248876272504e+01	2.120960772620861690e+01
3.500000000000000000e+01	-6.785342560969799308e+01	-6.445919382699999289e+01	-6.662264380983646106e+01	-6.829364804517571486e+01	-6.922611345451807097e+01	-6.771607104928602894e+01	-6.755617951725014336e+01	-6.829355392483120113e+01	-6.853248754919394514e+01	-6.861230432456484607e+01	-6.922206059532349798e+01	4.227269225959637389e+00	5.878854003904292469e+00	4.362328821633390419e+00	2.823201937320739763e+00	2.930406990373612075e+00	4.079316796883280638e+00	3.646970831831473081e+00	3.931170873164712809e+00	5.737386970894066351e+00	5.104011101771678049e+00	3.779043931819133562e+00	2.210404849758247892e+01	2.747682057269931022e+01	2.331028783169756480e+01	1.870476328937364485e+01	1.565492816667338971e+01	1.549143334520264581e+01	1.639422081353240657e+01	2.568505848452107543e+01	2.765238319342102713e+01	2.810627626420590985e+01	2.256431301449782367e+01
3.600000000000000000e+01	-6.146399468771436148e+01	-7.012120728396763525e+01	-6.482716402368531305e+01	-6.164724851468469069e+01	-5.790137485570255649e+01	-5.938066853129421929e+01	-6.107068204173764059e+01	-6.171351955452892213e+01	-6.139692129759804828e+01	-5.898609784761055863e+01	-5.759506292633396640e+01	8.490508441468339385e+00	2.796850152802245137e+00	9.019938334713511807e+00	7.819519833565609090e+00	1.321647852311590832e+01	9.950146781047978450e+00	8.397065403497384395e+00	9.041027831663145164e+00	6.925166565290858500e+00	8.856481977870650724e+00	8.882409011116108033e+00	2.096373960448847384e+01	1.778355848778883797e+01	1.563220367990950166e+01	2.001122699997690191e+01	2.764002629594363114e+01	2.869028433879306306e+01	2.518800385252402663e+01	2.226260296754105994e+01	1.869318906676332759e+01	1.491765971844959893e+01	1.881864063719479674e+01
3.700000000000000000e+01	-5.774002912037003910e+01	-5.752559084795380073e+01	-6.003568110027497085e+01	-5.807412856044140881e+01	-5.904567798554498381e+01	-5.993440893574879880e+01	-5.731630852810793186e+01	-5.645348089260698288e+01	-5.639137611065129363e+01	-5.644511867264475313e+01	-5.617851956972549488e+01	9.217923761278136396e+00	1.025318786523288317e+01	1.043916290972072680e+01	1.441067424548941922e+01	1.252578969638018691e+01	8.370158285467612203e+00	1.088066809037886706e+01	7.667323235880922461e+00	6.925796965776179093e+00	6.289924349017805838e+00	4.416551969436753211e+00	2.047807508817338018e+01	2.517411493934539379e+01	2.921830710959886446e+01	3.133453268737710573e+01	2.909749341439570713e+01	2.424717283416047309e+01	1.910986680531035731e+01	1.524398842797936382e+01	1.244288209408403389e+01	1.025658552412153668e+01	8.655807045360985441e+00
3.800000000000000000e+01	-6.434357369752888189e+01	-5.504606769329553373e+01	-6.000000000000000000e+01	-6.000000000000000000e+01	-6.445000370509329457e+01	-6.630021036818260427e+01	-6.610262384380111200e+01	-6.718480139908696458e+01	-6.752655695268981617e+01	-6.812552419097062284e+01	-6.869994882216887788e+01	5.261954335930768778e+00	4.516942135142048009e+00	7.290065822018005015e+00	6.800996083566581696e+00	6.141830393858247028e+00	6.523072480134244344e+00	6.033677872134264319e+00	4.404350847988199646e+00	4.633611410410139797e+00	2.599765601078705579e+00	3.675230712977246128e+00	2.193842381373704953e+01	8.661470953715282306e+00	2.003665443479302866e+01	3.312540741943465861e+01	3.245556653223724197e+01	2.950329930500672049e+01	2.629586300985455338e+01	2.231434851113901985e+01	1.847796654327248334e+01	1.594609969976929698e+01	1.256756172814820971e+01
3.900000000000000000e+01	-6.843060369721764857e+01	-6.703639917537248039e+01	-6.691067837788061468e+01	-6.754296769803119105e+01	-6.812356623205181450e+01	-6.868520816852856115e+01	-6.814246203902334287e+01	-6.845787635253675774e+01	-6.978915111212539557e+01	-7.039026631075375917e+01	-6.922746150587263969e+01	2.414125770284529793e+00	3.070702345327556593e+00	2.738937691758623227e+00	2.322956599785939602e+00	2.248422467577825046e+00	3.214751177921439940e+00	3.022364852261684387e+00	1.885981751451516031e+00	1.380725253710376466e+00	2.014464691505609473e+00	2.241950871544725832e+00	1.104247788060280122e+01	1.289862228818450163e+01	1.074449406145625119e+01	1.067827725765905988e+01	1.150609332109199912e+01	1.328459993231375691e+01	1.174628525854712535e+01	1.141940422726170468e+01	1.039114021172687963e+01	9.835965533350648826e+00	7.919896714436089447e+00
4.000000000000000000e+01	-6.683045623341037356e+01	-6.884977136347851001e+01	-6.835233997473611112e+01	-6.765092969656365085e+01	-6.633803083471887874e+01	-6.472036142304885686e+01	-6.417011931755507703e+01	-6.528271838282654471e+01	-6.706061231569033509e+01	-6.791413764857712465e+01	-6.796554137690857544e+01	2.095063496099009104e+00	1.686710971053474006e+00	1.884071373235443492e+00	2.152081249197492330e+00	2.339756367326672581e+00	2.627430363947091951e+00	2.510854077672518780e+00	1.995272440037461958e+00	1.652257912640687776e+00	2.369241168197623537e+00	1.732959037681620185e+00	6.661395988626688691e+00	6.387108484988027968e+00	5.730707291878613496e+00	4.516528743243434008e+00	3.744677702612279724e+00	3.683130492900966946e+00	6.094977032527640226e+00	7.898489913906379556e+00	1.057402473245511842e+01	9.729323753742260550e+00	8.254991738012160241e+00
4.100000000000000000e+01	-6.782227274595632593e+01	-6.888336586612246037e+01	-6.919764072532774435e+01	-6.793722601756333290e+01	-6.817610949151844579e+01	-6.807862882641948943e+01	-6.777964512349103643e+01	-6.769500258889256372e+01	-6.733197501227826365e+01	-6.699159983400566887e+01	-6.615153397394428225e+01	1.882129012561345238e+00	1.567795721750178339e+00	1.587813151111744148e+00	1.875830041896784151e+00	1.547970158590393996e+00	1.803740935381124011e+00	1.682509523720940425e+00	2.061833192783664614e+00	2.086869016604138594e+00	2.867856647721020558e+00	1.739071736053465544e+00	6.278247812637816949e+00	8.183899352621804013e+00	6.449957182477337625e+00	5.083389453276127234e+00	6.481522043949203393e+00	5.108266592668013750e+00	7.074203055523438977e+00	6.681401173703094720e+00	6.277914980728660055e+00	5.520334575242547004e+00	5.921589716187940944e+00
4.200000000000000000e+01	-6.687830324297057416e+01	-6.677926815276227046e+01	-6.753900623842959305e+01	-6.762152193729424710e+01	-6.590591455548589295e+01	-6.483337563096205258e+01	-6.517231555382305430e+01	-6.594938915594312334e+01	-6.712233250459256340e+01	-6.890268998782956089e+01	-6.895721871258326985e+01	1.916236869298173051e+00	1.881261376021961640e+00	1.380026871882781059e+00	3.696449423546924962e+00	2.548951905638811244e+00	2.293606677496283552e+00	1.466424520294735467e+00	2.042657639978274986e+00	1.217622426167504379e+00	1.063079498466200867e+00	1.572288353488251245e+00	6.825941293657171727e+00	6.796487711161685041e+00	8.073275628079811028e+00	7.309237510026743045e+00	6.413512931123922733e+00	6.103898640413850885e+00	4.810651155459089168e+00	7.583078421971311656e+00	7.585645431680478445e+00	7.123529801181903487e+00	6.460095705472927996e+00
4.300000000000000000e+01	-6.734172183323519789e+01	-6.884418878024419541e+01	-6.896585853308314995e+01	-6.741621003109379728e+01	-6.693108513816922311e+01	-6.681844429381339978e+01	-6.763686632552547451e+01	-6.773687620994186886e+01	-6.605054871113424042e+01	-6.595342119887227739e+01	-6.706371911047426693e+01	1.800222702994731971e+00	1.390726873171830968e+00	2.422904541888113883e+00	2.066740222827020634e+00	1.675464581847058154e+00	1.104845183169913536e+00	1.198611937821121964e+00	2.429233188817378153e+00	2.548904758764552803e+00	1.906807093710258583e+00	1.257988647930068371e+00	5.780470783284370029e+00	7.406865792620298095e+00	6.279353207067662979e+00	4.948931746852806235e+00	3.900389837513986269e+00	4.084022404392683825e+00	5.462767133032357947e+00	6.379159923038198343e+00	5.268737606651362704e+00	7.871071372814490097e+00	6.203408808859856904e+00
4.400000000000000000e+01	-6.910192984023090901e+01	-6.801490629190747939e+01	-6.816147609277528829e+01	-6.837612968004559377e+01	-6.877896232565925061e+01	-6.918042341665807271e+01	-6.939476836632003653e+01	-6.964322321816133865e+01	-6.990204195145504684e+01	-6.980310855018797156e+01	-6.976425850913902593e+01	9.695894504014708204e-01	1.240028177076416549e+00	1.370447419690762558e+00	1.042444673102182140e+00	1.033042723823970999e+00	8.196494410718077051e-01	7.398622900195553909e-01	8.006972391686731916e-01	4.110916694060532950e-01	1.193538829165676107e+00	1.045092041489610990e+00	3.209078183626875358e+00	4.889077868452842424e+00	3.853217342319345651e+00	3.036827043184120001e+00	3.631280482504940288e+00	2.861912472349643188e+00	2.255552287643840081e+00	1.777663073713252828e+00	1.401025381213702348e+00	3.963646294715153839e+00	4.420579590171913154e+00
4.500000000000000000e+01	-7.003277633023921567e+01	-7.049215353690765085e+01	-7.058918641015782214e+01	-7.078922788822403334e+01	-7.141928975887839215e+01	-7.049215090964889896e+01	-6.944795546714547640e+01	-6.830695572841301555e+01	-6.875425985822262476e+01	-6.963545044289524810e+01	-7.040113330189915075e+01	1.685433676385753810e+00	7.412553249475556383e-01	1.424266577657703703e+00	1.748080913799060720e+00	2.815629371493375555e+00	1.922207238834911625e+00	2.538093455930888531e+00	2.007052392781959238e+00	1.030455056384101287e+00	7.556508553760322711e-01	1.871645576651951526e+00	7.908588365599287684e+00	6.083795304121227154e+00	7.313056653944983942e+00	1.474530468173626474e+01	1.202843085305960180e+01	9.479938673704392471e+00	7.471401578065079541e+00	6.320524439721224574e+00	6.493009661137177702e+00	5.117320301150805051e+00	4.033101509352105651e+00
4.600000000000000000e+01	-7.222024015802469421e+01	-6.901670058738001501e+01	-6.898041254832371294e+01	-6.958578349386209538e+01	-7.002426594359882017e+01	-7.164457410380246927e+01	-7.320372953328397614e+01	-7.379130478207235910e+01	-7.465729217074431290e+01	-7.540967226248918109e+01	-7.588866615468992904e+01	7.793816769132053679e-01	1.226423762660031835e+00	7.723017117759681804e-01	1.151000984802025728e+00	7.787578453853456484e-01	1.060187109742191769e+00	1.039143577872080115e+00	7.570414779198115784e-01	3.886780542553134321e-01	2.822575984113266379e-01	3.380246463079593644e-01	6.654168639148880793e+00	3.178598725016350990e+00	2.505141472697184124e+00	3.335510923704823938e+00	5.598061105530495851e+00	1.156047997060259647e+01	1.163789671129114289e+01	9.172147926999386414e+00	8.116079538393416115e+00	6.396506513175482134e+00	5.041263504077927671e+00
4.700000000000000000e+01	-7.406873210897053639e+01	-7.627045035958209951e+01	-7.502236548836719976e+01	-7.459917934973857712e+01	-7.415511840262051635e+01	-7.483254151149094469e+01	-7.551798401104078096e+01	-7.358979484196977694e+01	-7.190517935026056762e+01	-7.292675411255996210e+01	-7.186795366207488200e+01	1.330273516511013998e+00	6.257845196692390921e-01	7.769836873594926363e-01	1.150747472520198045e+00	5.908134515791307884e-01	4.296271829074492787e-01	6.478235440188871985e-01	2.017942869219360613e+00	2.162289706028617253e+00	1.698329992068162486e+00	3.202392739739604810e+00	9.806448396415628821e+00	4.390831775193243303e+00	3.460535830805951285e+00	4.151486829039806814e+00	7.256862901752784367e+00	6.544986539244177060e+00	1.125759989644145520e+01	8.872425500473308801e+00	1.323739731451347268e+01	1.995528733215248351e+01	1.893707004453962384e+01
4.800000000000000000e+01	-7.347019322113654027e+01	-7.151536998170308834e+01	-7.180540472861456180e+01	-7.313715736977107440e+01	-7.433893861430152583e+01	-7.487921540947091614e+01	-7.418401434948781059e+01	-7.345174488736643070e+01	-7.325610183562089617e+01	-7.366456479926257828e+01	-7.446942023576649206e+01	1.022112318336646730e+00	1.959722923432254849e+00	1.550544473224360953e+00	7.960760757061325910e-01	7.418553184591435423e-01	4.583489155886825150e-01	1.286802550408301160e+00	1.221740597866720401e+00	7.714229389473422627e-01	3.960617425373462175e-01	1.038547647196182089e+00	9.326767923351177103e+00	1.492482809062464888e+01	1.411625347237446881e+01	1.185921751497480159e+01	9.866724597270847497e+00	8.051191983538192432e+00	6.345366838497326079e+00	6.783721312378780510e+00	5.678039830966283397e+00	7.368480786568488483e+00	8.273854806317945787e+00
4.900000000000000000e+01	-6.993845576591532165e+01	-7.447987545523565700e+01	-7.225051929448245858e+01	-7.241279502449705774e+01	-7.197362568886354950e+01	-6.932403756295593666e+01	-6.764262838966712366e+01	-6.805462898249118098e+01	-6.796895748489129119e+01	-6.744961157960540277e+01	-6.782787819646347316e+01	1.740059497438927183e+00	1.959999646424176012e+00	1.598839040289491198e+00	1.321528139497635479e+00	2.208249645166326047e+00	2.902378808966377566e+00	1.490130965189198076e+00	9.968714899470311197e-01	1.733907145389820714e+00	1.262468600353213510e+00	1.926221493166002219e+00	5.956896815054427918e+00	7.541628106535744003e+00	8.588303765864340633e+00	7.349559709939641472e+00	5.792391059157482758e+00	4.939047750971436557e+00	4.650513654678776199e+00	4.846911210256950930e+00	3.819984634025526571e+00	5.970990805219859254e+00	6.069637453894530132e+00
5.000000000000000000e+01	-7.009715378085076054e+01	-6.880558360295694342e+01	-6.893149324014152057e+01	-6.946301474820276667e+01	-7.013305669086992111e+01	-7.208633904026665107e+01	-7.155311860549738867e+01	-7.211131397030581525e+01	-7.210801077099725376e+01	-6.962035377836380690e+01	-6.615925336090556641e+01	2.631212981520098193e+00	2.038663125350469674e+00	2.749712765427317240e+00	2.422383778616119976e+00	2.534818726069473893e+00	1.970822706759251419e+00	2.765819431005776430e+00	1.623785792323033883e+00	3.276996593331886309e+00	3.054254354996340570e+00	3.874872541321312536e+00	1.544653712679741986e+01	1.155075947526423974e+01	1.105949829065573020e+01	1.941383257426384290e+01	2.260228022834157713e+01	2.232694979512760725e+01	2.033480457519602425e+01	1.602642129048672714e+01	1.292955502090155839e+01	1.019013952640844423e+01	8.031130491328477561e+00
5.100000000000000000e+01	-6.110084039677857248e+01	-6.492820614535018819e+01	-6.287026438322508426e+01	-6.285882976436475644e+01	-6.067648393620767422e+01	-5.968395133046124101e+01	-6.019862606165954588e+01	-5.936901454627215458e+01	-5.771286968432738007e+01	-5.958361080652794328e+01	-6.312654730938966452e+01	4.739707136929263598e+00	3.573186591883626306e+00	3.080620502689000340e+00	2.629453716781645856e+00	3.537885459547366107e+00	2.268029144557420107e+00	3.401152116671368741e+00	3.860637022174421507e+00	8.234966233039878958e+00	5.614972358213771386e+00	1.119616822373413711e+01	9.290171864874332996e+00	6.329555822233077222e+00	6.597525776160937383e+00	5.199692338945497205e+00	4.098021188091676592e+00	3.229763717415269575e+00	4.008020057440950801e+00	3.678187261626521654e+00	1.079672201176714452e+01	2.592438872771284863e+01	2.303984174734939927e+01
5.200000000000000000e+01	-6.201966038715879392e+01	-5.654012326649525022e+01	-5.545312892631384472e+01	-6.070383928684603347e+01	-6.294987574371766215e+01	-6.325178922253942204e+01	-6.529179334469557716e+01	-6.582591293083079620e+01	-6.617416873254990151e+01	-6.335139242497916001e+01	-6.065457999262041255e+01	6.023916919637620104e+00	1.301768978889453443e+01	7.041642798270810744e+00	5.609220803759584761e+00	6.936464655419318781e+00	4.774069361898201080e+00	3.425197851963611928e+00	3.482590106636197280e+00	4.510452011109648218e+00	5.918048795801721162e+00	5.523793022622567328e+00	1.622351619096815512e+01	1.894177122881383468e+01	1.965385477248915436e+01	2.215816276115416272e+01	2.049764578826349037e+01	1.973298404134821027e+01	1.685210842310182500e+01	1.328161223398363155e+01	1.276016551688560696e+01	1.005663897844362609e+01	8.300218165197996711e+00
5.300000000000000000e+01	-6.361908521621810308e+01	-5.983519718142626687e+01	-6.068112405072754711e+01	-6.229114742284242823e+01	-6.626693327416420232e+01	-6.664563100332819090e+01	-6.724049065232442501e+01	-6.783084196312508141e+01	-6.529147500005443305e+01	-6.065331389356570213e+01	-5.945469772062264013e+01	4.456659755232580622e+00	3.322491785852276891e+00	4.815965846205679135e+00	3.449330817869561194e+00	3.299344756248632660e+00	4.602112895297042705e+00	3.849327235221200461e+00	3.089179546792283126e+00	6.670362808865392346e+00	5.649374338500441795e+00	5.819107521473295463e+00	1.417143601741699932e+01	1.084608085916129028e+01	1.149710697603086196e+01	1.308393892319386431e+01	1.974810496815826255e+01	1.614847587286540076e+01	1.887994517447489429e+01	1.613720366997327105e+01	1.281195761243753317e+01	1.241211663523548836e+01	1.014942948263912648e+01
5.400000000000000000e+01	-5.976988539148992174e+01	-5.721420742536781745e+01	-5.592515077552758385e+01	-6.000000000000000000e+01	-6.000000000000000000e+01	-5.848697893858506092e+01	-5.700075623849864570e+01	-5.978085065688443933e+01	-6.205093301770659764e+01	-6.309697609751587066e+01	-6.414300076481326585e+01	6.873580988170266082e+00	5.476421990794845485e+00	5.418767000164829817e+00	6.974924080199270904e+00	7.421920565534096070e+00	1.086758905835122846e+01	8.224627351836353739e+00	7.437152155526942643e+00	6.823853007527151959e+00	6.211333596640863597e+00	3.879221075127074148e+00	1.643406200966791531e+01	8.168658601188624857e+00	7.727761177274860671e+00	1.526169335060655996e+01	1.386307754926376035e+01	1.998723801409816403e+01	1.852033810098637900e+01	2.421163980296310925e+01	2.086331386179264058e+01	1.963129012430120923e+01	1.610560951420380960e+01
5.500000000000000000e+01	-6.108304308754328815e+01	-6.516884901468267799e+01	-6.246737723806111831e+01	-6.081065686100786394e+01	-6.211002079271019483e+01	-6.165289825492215670e+01	-6.189037567426989739e+01	-6.215173581753970211e+01	-6.052341522762124981e+01	-5.704798313910759333e+01	-5.700711885551041291e+01	4.727260284623543640e+00	3.934177478625907831e+00	6.464953467840812706e+00	4.174390501910771434e+00	3.730453784562588915e+00	5.299888061929361349e+00	4.388012512895010708e+00	4.203412866764554501e+00	4.373784039106944910e+00	5.763121961059454179e+00	4.940408171540033422e+00	1.120810688969436697e+01	1.269327581980036257e+01	1.150392135977649133e+01	9.705120679871406253e+00	1.258322913514192187e+01	1.325604826335670339e+01	1.396768660728104017e+01	1.100831971086780392e+01	8.851690324694923007e+00	7.440895058792150962e+00	1.107088193736087867e+01
5.600000000000000000e+01	-6.378546961044479247e+01	-6.068374174690013234e+01	-6.651080896952994692e+01	-6.783888644985286476e+01	-6.544551527119502055e+01	-6.292965177422694723e+01	-6.195459964491891469e+01	-6.290389458868203576e+01	-6.449162672705304544e+01	-6.321437302599125019e+01	-6.188159790609775257e+01	6.395306928303446270e+00	4.813369107694771110e+00	4.706029407118721863e+00	1.038006240650310374e+01	7.668226369754438387e+00	9.599010590960062927e+00	7.727958770180727299e+00	5.173368180091733493e+00	4.126421282668957247e+00	5.635978657726948171e+00	4.122644510334991352e+00	2.319815703590091260e+01	2.365209280403239234e+01	3.326086107319962082e+01	3.611112273075683987e+01	3.163229923628659535e+01	2.649372949139379685e+01	2.214931937354400660e+01	1.888165546879348256e+01	1.583071148217815605e+01	1.274637506071263715e+01	1.122340363811158070e+01
5.700000000000000000e+01	-6.140795727080884348e+01	-6.182431735370634129e+01	-6.059956629488925017e+01	-5.866107316259015647e+01	-5.593213661225404820e+01	-5.601292034561405586e+01	-6.114320154396597928e+01	-6.344280067260111622e+01	-6.539159690020717619e+01	-6.671035782513156676e+01	-6.436160199712878693e+01	5.366418330355971378e+00	5.501168554152018331e+00	6.114767774835302205e+00	8.090541928510937453e+00	5.995853115431653002e+00	4.739790362617882558e+00	4.716445850481655988e+00	5.220851354361164987e+00	4.231347449971193164e+00	4.081771225586640739e+00	4.971645687611260911e+00	1.438306426590497722e+01	1.200826597247675664e+01	1.042830084403369817e+01	9.314782203122165427e+00	1.111113201124093308e+01	1.384072555452841158e+01	1.979420303519162871e+01	1.916072044391034623e+01	1.957891000509015811e+01	1.577390692973413699e+01	1.281969565972151948e+01
5.800000000000000000e+01	-6.542575802994782919e+01	-6.425057205552580797e+01	-6.532962679681139662e+01	-6.469939278050539144e+01	-6.338244947659946149e+01	-6.398353357871889813e+01	-6.506092760708364153e+01	-6.433889491096914526e+01	-6.687080928608413899e+01	-6.781485529352828223e+01	-6.852651851365216373e+01	3.288914888782343837e+00	3.259833842867482456e+00	3.133719788808701168e+00	4.115221864694421861e+00	2.951188115699877379e+00	2.692026814175284777e+00	3.748270051875181696e+00	3.929025514697042976e+00	3.067111126167994417e+00	3.039390582184556600e+00	2.953361186652893711e+00	1.266304207005591209e+01	1.227354635849441067e+01	1.090367484866783343e+01	9.243773726511236077e+00	8.637959641616275164e+00	9.954603362583938519e+00	9.560439078791779011e+00	1.704809387396211662e+01	1.695924709208234660e+01	1.768856236362018919e+01	1.436052035422898498e+01
5.900000000000000000e+01	-6.881597255190291662e+01	-6.941709534237679691e+01	-7.048965053550881521e+01	-7.069497404476480540e+01	-6.972161323730787785e+01	-6.871073264729103869e+01	-6.777195777082906147e+01	-6.741719240420722770e+01	-6.783001241774599066e+01	-6.765150026061235167e+01	-6.845499685838510118e+01	2.159840454158472145e+00	2.340010287202029193e+00	1.790318997457685191e+00	1.850787754066233637e+00	2.414388148054594563e+00	2.264349687444130232e+00	2.380719943059313781e+00	2.117825577214707433e+00	2.285770789177067108e+00	2.275976303749742691e+00	1.878257054159214512e+00	1.091606319593851637e+01	1.601602607478005069e+01	1.306632215612017767e+01	1.087853827275876384e+01	9.683303655970952661e+00	8.425047641181580005e+00	8.677296873342074335e+00	7.905915533659412908e+00	1.038908504554612833e+01	9.682325283535647031e+00	1.443677142249037004e+01
6.000000000000000000e+01	-6.843772700196932135e+01	-7.003517993477230164e+01	-6.924044704727204191e+01	-6.641622319370138428e+01	-6.389880052228081553e+01	-6.630504650287869595e+01	-6.888686368892746259e+01	-6.975741266021937292e+01	-6.956538608213769237e+01	-6.993656930709421715e+01	-7.033534108040925048e+01	2.905335852313112088e+00	2.044049785678297759e+00	2.980597463952858739e+00	4.310127879821918917e+00	3.633022566385438523e+00	3.008261361046153048e+00	3.292226644242723932e+00	3.642531521829992069e+00	2.236460728024693978e+00	2.298673782148629385e+00	1.607406790000413421e+00	1.396252995659340357e+01	1.178958485927281430e+01	9.291697547225057363e+00	8.085435517140551198e+00	1.070013759935580566e+01	2.087448110661877010e+01	2.110820978128683834e+01	1.708991825669738773e+01	1.510965174874658956e+01	1.216586547501291449e+01	1.341031767457728918e+01
6.100000000000000000e+01	-6.757870034606324339e+01	-7.030851929441567449e+01	-6.896965753641907781e+01	-6.844530153921820670e+01	-6.884173181716091960e+01	-6.833078455010669927e+01	-6.723441415319292958e+01	-6.620292618546135088e+01	-6.561729753162214251e+01	-6.562865177415851292e+01	-6.620771907887696273e+01	1.966646459939393354e+00	2.501885341262079621e+00	2.984842272531965879e+00	1.896269671440165450e+00	1.374664003879969565e+00	1.843659401216020122e+00	1.984191512447805783e+00	1.866276551501309111e+00	1.831107603039217491e+00	1.561648353766917019e+00	1.821919888308481950e+00	6.343342573016407471e+00	1.208255638751013272e+01	9.630924559258035700e+00	8.328555249589523868e+00	6.563964491393683431e+00	5.173241763197842680e+00	4.077174758575214497e+00	3.493094695243754710e+00	3.767566085594280079e+00	4.422272102365472080e+00	5.894075637436134052e+00
6.200000000000000000e+01	-6.780993149758361938e+01	-6.702859144534589575e+01	-6.668600901714737006e+01	-6.746906246922969785e+01	-6.655395965104196421e+01	-6.279638329446561329e+01	-6.338603667874559022e+01	-6.941644860725666888e+01	-7.108322310548915368e+01	-7.194482680521265650e+01	-7.173477390190159042e+01	3.004772378995750337e+00	2.663707146682346760e+00	2.358870495428383673e+00	1.839606689828892749e+00	3.890934786921484978e+00	5.704945887979632424e+00	3.975753491605773515e+00	3.081282330620465526e+00	2.649996750206073060e+00	1.945893240603873586e+00	1.936732970080576433e+00	1.497806690955299302e+01	8.289371252535842061e+00	1.056251670288482636e+01	8.590144121893802165e+00	6.770129908767077431e+00	9.975183487801311699e+00	2.906441329069246038e+01	2.640007209336319605e+01	2.080662619121245882e+01	1.639827694143608738e+01	1.292393510494287590e+01
6.300000000000000711e+01	-6.873045990637652380e+01	-7.136581369564068211e+01	-7.115077531289763613e+01	-7.052165768783511623e+01	-6.996244122146747202e+01	-6.974411697808410793e+01	-6.932430438664822248e+01	-6.798662589134052325e+01	-6.719905812963615688e+01	-6.552167844574299238e+01	-6.452812731447245653e+01	1.804900112980260429e+00	1.637230801379466083e+00	1.845616716331357932e+00	1.878001963029234611e+00	1.773892998073505645e+00	1.415841570884735834e+00	1.727990610318552056e+00	1.804766235339815950e+00	1.820050360343479001e+00	2.128289848296389231e+00	2.017320025806068173e+00	5.899962999538731268e+00	1.018571031537580573e+01	8.027639707744546271e+00	8.853264261564065762e+00	8.341166676240147737e+00	6.573903905162307382e+00	5.181075289792472560e+00	4.083348577307108762e+00	3.218199827484817810e+00	2.536352195641703666e+00	1.998969239074337656e+00
6.400000000000000000e+01	-6.263617699312649023e+01	-6.287471496869473953e+01	-6.152704769427108289e+01	-6.160292799567966426e+01	-6.313963327299313022e+01	-6.430062204516696056e+01	-6.411655027374398230e+01	-6.298782143048207871e+01	-6.154218195134475167e+01	-6.210180422338464012e+01	-6.216846607550390047e+01	3.610235732496266614e+00	2.798697642065183011e+00	3.106783187812061087e+00	3.310399371144427505e+00	3.821456535998484672e+00	3.727233827312217418e+00	3.251291271556470797e+00	4.919229334645883966e+00	2.901551445471499235e+00	2.626714301872642654e+00	5.639000407083800681e+00	7.984359756128787566e+00	3.554073460224984160e+00	6.662743438551238739e+00	8.907411134667734487e+00	1.215186324996830081e+01	1.305103441437094247e+01	1.028588079260324939e+01	8.106586828331792560e+00	6.857330894946533029e+00	5.741577496107595380e+00	4.525095851515514411e+00
6.500000000000000000e+01	-5.891716935124717480e+01	-5.828181856004940897e+01	-5.557688634119669757e+01	-5.557688634119669757e+01	-6.000000000000000000e+01	-5.989889114967464678e+01	-6.059217401170746342e+01	-5.948612016605817132e+01	-6.028891753468222703e+01	-5.951344853421584702e+01	-5.995655087369065228e+01	4.292179805371567625e+00	5.175672148672783912e+00	7.882082902527544732e+00	7.882082902527544732e+00	4.863983095533566114e+00	2.943963797689575834e+00	4.751780338264008030e+00	2.802332553480818778e+00	2.663709599009972173e+00	2.279119715174427352e+00	1.677071000835437697e+00	5.351256509507199333e+00	5.797294467459427558e+00	5.784178899889043102e+00	5.784178899889043102e+00	5.941430896061234534e+00	7.160877042174328189e+00	6.803761004902301401e+00	5.602581397786108752e+00	4.415549186279731586e+00	3.480016305369518559e+00	2.742696995261257875e+00
6.600000000000000000e+01	-6.283654657690345857e+01	-6.082840410209885107e+01	-6.183605647245773440e+01	-6.257989468706426095e+01	-6.256074076134215289e+01	-6.240988921658195920e+01	-6.191414365330032865e+01	-6.233878434921253842e+01	-6.352692965056670005e+01	-6.427706335944181149e+01	-6.609355951696821307e+01	1.206167584202520349e+00	1.040752972477644756e+00	9.738860261622318548e-01	1.454693802785215206e+00	1.346748590654420541e+00	1.435699735344991179e+00	1.223177245428896720e+00	9.473015734284273570e-01	1.244244268372800333e+00	1.233672414024297392e+00	1.161499213346276260e+00	2.747434915806632016e+00	2.161595276495804185e+00	1.703612957407236284e+00	1.342664438715275743e+00	1.058190938940876569e+00	8.339895144076506783e-01	6.572901775534576441e-01	3.771966349133829333e+00	2.972790890672976083e+00	5.113049627367464822e+00	7.859198987371751599e+00
6.700000000000000000e+01	-7.222401636311732886e+01	-6.841682520549692015e+01	-6.907994015903538809e+01	-7.089669630927993182e+01	-7.210274495784219084e+01	-7.328121162076298845e+01	-7.327105903829054512e+01	-7.318730998236559060e+01	-7.397756850724849187e+01	-7.421132468251859393e+01	-7.381548316833280410e+01	1.234731739998449651e+00	1.936842719587687611e+00	1.194319850554007800e+00	7.541725563644650077e-01	1.838212581927727074e+00	1.095438303938924163e+00	1.690890577813099371e+00	1.093351231442201366e+00	5.613452388663160431e-01	9.975718772957359315e-01	1.185172462194333365e+00	9.937162340708979968e+00	7.425732005238905309e+00	8.731754839199831864e+00	9.417717957849411903e+00	1.340896028263961526e+01	1.526706970944116648e+01	1.307066264098436825e+01	1.105614953312799820e+01	8.713656903526910469e+00	6.867473744351639375e+00	5.412445790729942807e+00
6.800000000000000000e+01	-6.803531737711833216e+01	-7.308268735168560681e+01	-7.155026480154593571e+01	-6.965128972815843156e+01	-6.774939328890759782e+01	-6.623210217513179998e+01	-6.573146334142596459e+01	-6.434266922102320052e+01	-6.553642961778963638e+01	-6.767538670759250863e+01	-6.880148753792271066e+01	1.846310989751718257e+00	1.989541882725317290e+00	1.659577552579077686e+00	2.231223703884376963e+00	2.124637478679995972e+00	1.886140540106088448e+00	2.936900565364306548e+00	1.507855025888081180e+00	7.741585826600549947e-01	1.947133236156056713e+00	1.405941329473827883e+00	5.471506153501151104e+00	4.265698061340895464e+00	4.807576233197240256e+00	5.028825074621787294e+00	3.963355976401125691e+00	3.123630343585955593e+00	2.461819372639520331e+00	3.267797262928359370e+00	8.678090056641337924e+00	8.019812845099394849e+00	1.109845630855589249e+01
6.900000000000000000e+01	-6.894596636008535029e+01	-7.080948501965241348e+01	-7.103558653160037295e+01	-7.052527807601565257e+01	-7.128041937096907077e+01	-6.924277778478644052e+01	-6.760048863301358324e+01	-6.574747063918529477e+01	-6.670380267131812957e+01	-6.815395863308565083e+01	-6.836039624122685154e+01	1.756391449860359888e+00	1.144006827169941731e+00	2.343902278980285026e+00	1.203399554357245771e+00	6.178459317242716020e-01	1.888365649616803754e+00	3.332437391483051403e+00	2.013180694979903596e+00	1.861826220408650423e+00	1.461837115632059758e+00	1.697112834251385260e+00	7.877411935321565473e+00	1.042082285252297957e+01	8.916093068706400615e+00	7.027019278984140804e+00	5.538188034457000697e+00	5.769726872118981831e+00	4.547281152453841457e+00	9.397064384307823204e+00	8.340331433166648267e+00	1.011239173907078737e+01	8.705200537427048246e+00
7.000000000000000000e+01	-7.004413883929581175e+01	-6.811004199890246014e+01	-6.776085113827733153e+01	-6.970391779055373149e+01	-7.081664957947464245e+01	-7.247721713021344669e+01	-7.269912966091858664e+01	-7.025431432979189594e+01	-6.963507721318048027e+01	-6.994115937811456263e+01	-6.904303017353092287e+01	1.896444926317890189e+00	2.943671568144604400e+00	1.953996932356971472e+00	1.145122829738716597e+00	1.425055366022510039e+00	1.218767633271520490e+00	2.443597540471003970e+00	2.960465067605754452e+00	1.519953444730160363e+00	1.926416097179809661e+00	1.427402783657852670e+00	1.045938283268960767e+01	9.037555074117760157e+00	9.947976524972196088e+00	1.119031703120332288e+01	1.346029169581378504e+01	1.687878565778682827e+01	1.330263729967068898e+01	1.061684548224599922e+01	8.367429244046958203e+00	6.594602160426355830e+00	5.197388156612166021e+00
7.100000000000000000e+01	-6.583824441682145334e+01	-6.900034496674430784e+01	-6.776649485371386561e+01	-6.554268913877298530e+01	-6.429517897998623255e+01	-6.211914572846900029e+01	-6.283267340615918783e+01	-6.442863187624732291e+01	-6.639365154657402002e+01	-6.790951217283566166e+01	-6.809412149871191389e+01	2.641942657164792152e+00	9.557029736084766691e-01	2.552960520932378241e+00	2.342416090685116359e+00	2.539428394887917939e+00	6.789431353063559271e+00	3.886158740071094186e+00	2.561591323088544758e+00	1.466331198113741019e+00	1.159154702469850529e+00	2.166251274727242215e+00	8.393010030931913334e+00	4.096205198335416853e+00	3.228332485716661981e+00	4.116769811996465300e+00	8.590618646318258556e+00	1.693441533546971201e+01	1.429801121985224555e+01	1.126865766415899728e+01	8.881140432712678390e+00	6.999472140895011130e+00	5.516477373863681422e+00
7.200000000000000000e+01	-6.896262915609830202e+01	-6.746936027044131379e+01	-6.690319596982227779e+01	-6.840925744557996779e+01	-6.961070756973352047e+01	-7.120977766543670384e+01	-7.033948213855678944e+01	-6.329822740359671229e+01	-6.419787321977446481e+01	-7.250399041993327387e+01	-7.568441945810791083e+01	3.239832587420382826e+00	1.326565896664908095e+00	2.121158176401803708e+00	2.239548063901106278e+00	1.937113148365046777e+00	1.736364746004863457e+00	5.046426698684214784e+00	7.115103208397929535e+00	5.313972107774575626e+00	3.615480630340927259e+00	1.946593197668456732e+00	2.119035586136748961e+01	4.347688226166538605e+00	6.213884799447990659e+00	1.293450056080316024e+01	1.747507786977195110e+01	1.419608051491326073e+01	1.118832325948116413e+01	9.017959724106319186e+00	3.623696394195716408e+01	5.478093039764294758e+01	4.551214931938440600e+01
7.300000000000000000e+01	-7.129297319343820050e+01	-7.578328478243611244e+01	-7.624908437243365711e+01	-7.394099286973217033e+01	-7.075054120791550361e+01	-7.127302934397461343e+01	-7.147653556960145238e+01	-6.990554839589110259e+01	-6.878080519844681362e+01	-6.726490112811637800e+01	-6.750500906583417304e+01	2.481280612659727769e+00	1.903575880414356991e+00	1.289126283916313342e+00	5.804157472059777056e+00	2.979953807046312519e+00	2.116822578034676550e+00	2.118716219418849356e+00	1.890866387294979578e+00	3.251593544540658076e+00	2.284891528825226281e+00	1.173102425046129493e+00	1.653875024696786511e+01	3.586938227661634926e+01	3.005437437460114580e+01	2.368668277919287135e+01	1.866812910791251667e+01	1.471286830823748204e+01	1.159561799708083107e+01	9.138826904264744755e+00	8.597366714149941913e+00	6.775822233268073980e+00	6.288431774354666715e+00
7.400000000000000000e+01	-6.901187811069038958e+01	-6.925409681457360023e+01	-6.914249614173712644e+01	-6.889193065933518767e+01	-6.864603592265849841e+01	-6.819225760964518201e+01	-6.800339712167628647e+01	-6.880010932685134151e+01	-6.962316402423361694e+01	-7.019185743143421519e+01	-6.937343605475882669e+01	1.849986701055136962e+00	1.368450994444322610e+00	2.544879441695579114e+00	1.944382221231161223e+00	3.074969470841216967e+00	2.830870335692993844e+00	1.874895320551047684e+00	1.155125758523515511e+00	1.066903438380293556e+00	6.844975680476156343e-01	1.954892461143624249e+00	8.211807130420185175e+00	9.912315036015883152e+00	1.063430828732848354e+01	1.257496536459675163e+01	1.121929656260874353e+01	9.891910757065401683e+00	7.796088158821137704e+00	6.487627534112624161e+00	5.113078498146725437e+00	4.747133802868257924e+00	3.741347302637831440e+00
7.500000000000000000e+01	-6.584390791319468406e+01	-6.719609815698564148e+01	-6.600641573811897445e+01	-6.625025955854344772e+01	-6.580319188679615650e+01	-6.499075464223383847e+01	-6.549849820822443291e+01	-6.532685715000538096e+01	-6.573272126043202945e+01	-6.659684934611993867e+01	-6.503743318448712785e+01	1.984674914758437270e+00	2.221154068240569490e+00	1.515097842059780930e+00	1.673810910505150851e+00	1.640566507148784936e+00	2.318538794623268728e+00	3.002603370616413248e+00	2.089187466327774523e+00	1.355064822708022643e+00	2.020572496043855359e+00	2.010152869310750212e+00	5.312086193634223186e+00	2.948659174194301791e+00	3.896717656867310087e+00	5.392672636102477490e+00	5.497268098764468647e+00	8.610483620699012519e+00	8.151607293303188229e+00	6.424506918371588604e+00	5.063331397001004319e+00	3.990551362400026836e+00	3.145063778638851115e+00
7.600000000000000000e+01	-7.004251712073832437e+01	-6.526063548865934649e+01	-6.575754338828302537e+01	-6.851833285821216180e+01	-7.002673269969784542e+01	-7.238485014867706013e+01	-7.298202892475553938e+01	-7.274150303439685672e+01	-7.266889361261110025e+01	-7.158751632059582448e+01	-6.849713473149446941e+01	1.678955535625083595e+00	1.158340336964975847e+00	1.469673718658000894e+00	1.136145249867062335e+00	9.097505796889417962e-01	8.452850640143233507e-01	2.359564073768620762e+00	1.465001690978239735e+00	1.747210298208530466e+00	2.321056018435264878e+00	3.377528325666877329e+00	1.011160097594801854e+01	3.778983205836773163e+00	8.612152824997821199e+00	9.678982462071695991e+00	8.953951751646910040e+00	1.435504710112395088e+01	1.509111423266325680e+01	1.317220152638668829e+01	1.140326525984405670e+01	8.987228397776265254e+00	7.083082997132761349e+00
7.700000000000000000e+01	-6.541741237718449042e+01	-6.428855492037804709e+01	-6.308188938941391655e+01	-6.103766787004047245e+01	-6.290290216694526038e+01	-6.300860796240900896e+01	-6.472832708159197068e+01	-6.699696661211203264e+01	-6.892386675044390643e+01	-6.979609943211690393e+01	-6.940924158639353436e+01	2.772487522592925302e+00	3.785418378610186707e+00	2.065818646183594343e+00	3.454171224214317437e+00	2.600623207608202314e+00	3.442592350295544001e+00	2.184205984085302532e+00	1.520743171667508609e+00	2.741448159008693430e+00	1.407506414593277411e+00	4.522347689662624681e+00	1.008496496982090740e+01	5.582373399643982381e+00	4.399622704642522919e+00	1.201164192166277900e+01	1.066781035929052202e+01	9.405441259855017222e+00	1.076367525016382487e+01	1.136118536846871763e+01	1.319542892872313899e+01	1.193665755791250227e+01	1.152581294784608090e+01
7.800000000000000000e+01	-7.057741226421623537e+01	-6.663356213960747709e+01	-6.540751922615842773e+01	-6.775737149811490667e+01	-7.141077727923756413e+01	-7.153187362341282096e+01	-7.193014812938554314e+01	-7.191598178952808951e+01	-7.285340566740254076e+01	-7.337251721028121665e+01	-7.296096607903379549e+01	1.986077168813341398e+00	3.273900339222541422e+00	2.848807724153195942e+00	2.112770548655504399e+00	2.377297730109319662e+00	2.334150742243038312e+00	2.562450877189583309e+00	1.315606145924232306e+00	7.707965135017806890e-01	1.496607273233050428e+00	7.683837939011679552e-01	1.277166914504779704e+01	9.083811616406812561e+00	1.417350960210251110e+01	1.700870418041069243e+01	2.093101245370805685e+01	1.844194569632498570e+01	1.453460691262796090e+01	1.157131704230808289e+01	9.119674650427784357e+00	7.187467548038584120e+00	5.664641748122509313e+00
7.900000000000000000e+01	-6.968280810145962789e+01	-7.297030958662368505e+01	-7.253699899284526964e+01	-7.193658256864122791e+01	-7.210908776230652961e+01	-7.208368093541422184e+01	-6.729721602644178802e+01	-6.702914877946925287e+01	-6.689971373508105046e+01	-6.803680443081672991e+01	-6.592853819695653783e+01	1.897100882118183396e+00	6.982957680702405190e-01	1.471188882994727942e+00	8.658372109474481437e-01	8.968003317413669739e-01	3.413833468433018936e+00	3.010728802953781091e+00	2.106206148933155831e+00	1.714897159092604761e+00	1.974404520223121517e+00	2.818816527792368909e+00	5.833755901571035629e+00	4.464460662967320026e+00	3.518564791460761398e+00	5.097224918617050626e+00	4.017263783187170034e+00	3.166116575465120597e+00	7.707730422762463895e+00	8.077423269311083232e+00	7.193113278463366456e+00	8.442160995253839673e+00	6.653500318222187460e+00
8.000000000000000000e+01	-6.851488159669229105e+01	-6.482669859121745048e+01	-6.562319158053912815e+01	-6.562319158053912815e+01	-6.916633021114647306e+01	-7.062403782875212244e+01	-7.216534124558515373e+01	-6.991311500730492412e+01	-6.690324585343793728e+01	-6.860524893394692469e+01	-7.169841513445379633e+01	1.629121007792736719e+00	2.521736488324282988e+00	2.021629728901457312e+00	2.021629728901457312e+00	6.608230796344456426e-01	4.239349079132774256e-01	2.176554388953726438e-01	3.910062423742955318e+00	2.377693915967616256e+00	1.305405633187277870e+00	8.306387324592252597e-01	8.259079619165479613e+00	7.952252049775995424e+00	9.776981899519899599e+00	9.776981899519899599e+00	6.072924962960233763e+00	4.786239944525062739e+00	5.041149843543833775e+00	3.973069467294151558e+00	6.508591883337839334e+00	1.561999597220391678e+01	1.308260826897394935e+01
8.100000000000000000e+01	-6.920747577172760145e+01	-7.364711226353180962e+01	-7.126977361300295399e+01	-6.987601870368260393e+01	-6.796402779658318138e+01	-6.591380997399654973e+01	-6.574241725988976270e+01	-6.795724685036428525e+01	-6.956047613611221436e+01	-7.015371838379753910e+01	-6.999015673631508605e+01	1.976147555936131228e+00	5.369904314199984707e-01	2.917357045342631405e+00	1.497821048151224188e+00	3.362596001589582606e+00	2.318026419397066995e+00	2.671190690813346258e+00	1.553665928877073554e+00	1.488514574582872951e+00	1.709421184972272245e+00	1.705892234215244718e+00	8.893003096018004427e+00	1.080913832673564912e+01	8.518980547406727055e+00	6.714043929624799567e+00	5.291523514824080010e+00	6.203700837237215104e+00	1.155856455227862689e+01	1.223752887110108745e+01	1.085517383959361304e+01	9.362517687006629785e+00	7.378858854371613596e+00
8.200000000000000000e+01	-7.019961754994615433e+01	-7.024812305511191823e+01	-7.016738529687755488e+01	-6.802540480718829485e+01	-6.730239705170239972e+01	-6.852719941052376385e+01	-7.077250001221213438e+01	-7.254775366000477277e+01	-7.235283095766581596e+01	-7.201053236084420917e+01	-7.004204888733065104e+01	2.613067329016737883e+00	9.935896439304281458e-01	2.523266584745906371e+00	2.738806255523407174e+00	3.088361913663300928e+00	2.636707058805292547e+00	2.277188707372513221e+00	2.889294033735127165e+00	2.037482956523184896e+00	2.450353843339183157e+00	4.495622292529036557e+00	1.671377836943404915e+01	5.815482524353581262e+00	7.266049530625933173e+00	9.099653957353311284e+00	8.513956780379363209e+00	1.860066165670734506e+01	2.807245514056383584e+01	2.406944342343297905e+01	1.896979334642824000e+01	2.076045876152626590e+01	2.596982857296965364e+01
8.300000000000000000e+01	-7.038865181684174388e+01	-7.026261157854391115e+01	-6.999748074143002441e+01	-6.961950689951916615e+01	-7.033108592740975951e+01	-7.054191274673232215e+01	-6.994208215339209289e+01	-7.071216997872228660e+01	-7.214065611263690414e+01	-7.088757431354771654e+01	-6.945143771648329789e+01	3.491440898620329136e+00	4.492791030252909934e+00	4.581060232488512796e+00	2.779377274206581205e+00	2.649871527992134101e+00	2.545276985496253808e+00	2.556429959473238256e+00	2.805192434848313265e+00	3.943162565378767415e+00	5.249117681776596100e+00	3.312129294289984038e+00	2.162329200412481356e+01	2.650874854873090669e+01	2.128400335274270816e+01	1.715277737821195103e+01	1.857096475563824356e+01	1.636964679550477086e+01	1.854605948957412664e+01	2.408972966193160303e+01	2.928797919280033923e+01	2.484331105725404143e+01	1.957969980885947692e+01
8.400000000000000000e+01	-6.783117571074676277e+01	-6.865594030961504757e+01	-6.699053015390948929e+01	-6.498127606842429316e+01	-6.523532833965064981e+01	-6.596255345073846854e+01	-6.733448728283990192e+01	-6.840151434621921567e+01	-6.971173369783660689e+01	-7.021045773365251819e+01	-7.082793572458145093e+01	2.503856409259747284e+00	4.052628469462102423e+00	4.298132599423365896e+00	3.923014139994636551e+00	2.091039418981372577e+00	1.974192258850847814e+00	1.646793078229272789e+00	2.236536161839660863e+00	1.965445725565404311e+00	1.690656881504965181e+00	1.160125358745843105e+00	1.067935034511004311e+01	1.543130236229573171e+01	1.216183572379624955e+01	1.048190638406810216e+01	9.365691964467018238e+00	7.381360590136271327e+00	7.740940441600320909e+00	1.207737851846092170e+01	1.236953466821422509e+01	1.022035747853224308e+01	9.563195319529345539e+00
8.500000000000000000e+01	-6.894942948879386790e+01	-7.134127338058937084e+01	-7.059453706115984062e+01	-6.975237176590486854e+01	-6.915363397675490376e+01	-6.790626045221560503e+01	-6.847072904446923758e+01	-6.803827100551538365e+01	-6.688905970312357852e+01	-6.645570658870038017e+01	-7.089245190950533981e+01	2.415210376960401639e+00	2.172965704396629949e+00	1.874477900201620750e+00	2.061702924783599844e+00	3.502772255930089784e+00	2.590902280205149566e+00	1.927978146194195386e+00	2.794253347175636559e+00	2.904385816783988883e+00	2.737718351443493514e+00	1.584947042489613045e+00	1.203405584268075579e+01	8.451582623043108811e+00	1.090144425492930935e+01	9.276927429033921868e+00	8.579350900301687233e+00	1.095206424679613022e+01	1.201586796623678843e+01	1.147806598559668245e+01	9.613259122082750352e+00	1.364693045561448415e+01	2.542506544317270922e+01
8.600000000000000000e+01	-7.304976004421646962e+01	-7.356706505687415643e+01	-7.414757640657177262e+01	-7.437948430959689006e+01	-7.466200684096702389e+01	-7.428695963330176255e+01	-7.314317073660627955e+01	-7.229897274098182436e+01	-7.125272886758516222e+01	-7.112755216609932063e+01	-7.163208368358050393e+01	1.407925678298686867e+00	1.576976800140841073e+00	1.720009059228182036e+00	1.013297022939274372e+00	9.706357848446074410e-01	1.373246291799715246e+00	1.538981345086002595e+00	1.147783092740406241e+00	1.641590429104252236e+00	1.610219084986795446e+00	1.486517872116792649e+00	1.102433701038916958e+01	2.035865725875166987e+01	1.604522024939277003e+01	1.357077664995658317e+01	1.090177301946662425e+01	8.840633406534577077e+00	6.967547434446301757e+00	5.491316630703835244e+00	6.557192363795189216e+00	8.226922670010875294e+00	1.328333042083326987e+01
8.700000000000000000e+01	-7.185986851841488487e+01	-7.287811033551673745e+01	-7.404336727118975148e+01	-7.467529785422313182e+01	-7.267619043134389756e+01	-7.169221615263120384e+01	-7.106494447587333241e+01	-7.038677279163638900e+01	-7.018790651973479555e+01	-7.071305947484793819e+01	-7.028081987715165724e+01	1.536759228868240568e+00	1.504427451701708218e+00	8.154015571973738385e-01	1.933775934929124141e+00	2.181696390171535160e+00	1.461215115761837380e+00	1.467495609395012224e+00	1.271791049673377305e+00	1.093151931638954411e+00	1.602502712045172695e+00	2.036134536168310305e+00	9.238621087283814148e+00	1.489828667107174986e+01	1.473190632093652752e+01	1.201159677682039373e+01	9.923725640439457152e+00	7.821162347381681812e+00	6.164074127042484363e+00	6.189707979442949259e+00	6.837829810546867115e+00	6.207315660945159408e+00	7.600605538210868595e+00
8.800000000000000000e+01	-7.031732640381883925e+01	-7.015312839301229531e+01	-7.050699119759732980e+01	-7.053680185774150857e+01	-6.964073224513462890e+01	-6.959159871971854727e+01	-6.936634200625184121e+01	-6.908890465336810394e+01	-6.956633670115880363e+01	-7.130768699834968061e+01	-7.341474126585553961e+01	1.239914936627282138e+00	1.349860251286768564e+00	1.126260181786034487e+00	1.654196977842276040e+00	1.693987851585210924e+00	1.130576207126372745e+00	1.648385414946635041e+00	1.185312196244062255e+00	9.262967552882602762e-01	6.452415799817798892e-01	1.039031950185420161e+00	7.567507851484147174e+00	7.844690847165678882e+00	6.331688331269976544e+00	6.099491240345465748e+00	5.999278457323113933e+00	6.065530516729465305e+00	4.780412177158726905e+00	4.336274253417466085e+00	7.010595826486461846e+00	1.239560784017813688e+01	1.481150902476698761e+01
8.900000000000000000e+01	-7.312203240593119347e+01	-7.389473024856745553e+01	-7.184612106163342560e+01	-7.122744813043219381e+01	-7.192813824698416170e+01	-7.263932230576726568e+01	-7.352457282313869769e+01	-7.399610847464259678e+01	-7.415062490033383824e+01	-7.417479055325895843e+01	-7.383846731455332701e+01	1.604438133017320300e+00	2.604276013232933451e+00	2.705867441542932905e+00	1.895674104528028980e+00	1.469432500556154819e+00	1.465471361217712820e+00	7.523980836692275576e-01	9.915521174614757571e-01	1.301726652094687964e+00	1.539985553764286141e+00	1.317997502105759944e+00	1.184110431766305993e+01	1.254555032368906353e+01	1.337401229114715306e+01	1.322857534093454035e+01	1.374626959601193299e+01	1.339584935658767506e+01	1.099302951568041209e+01	9.436291147276728353e+00	1.025113280914258240e+01	1.199038170626055333e+01	9.449951089899974122e+00
9.000000000000000000e+01	-6.992906652739534934e+01	-7.299217040620030161e+01	-7.251576917298294234e+01	-7.056385127280375968e+01	-6.872868719627608414e+01	-6.867286439529009101e+01	-6.914157219172003010e+01	-6.953446844195651977e+01	-6.937265042912757451e+01	-6.938211249151581228e+01	-6.838651927608032111e+01	1.759247183922159952e+00	1.493868366517762114e+00	1.490234184371159731e+00	1.953202778314591326e+00	2.524806561254382409e+00	1.932937362561463424e+00	1.714906989568097062e+00	1.599682252466650523e+00	1.920123277796689010e+00	1.093519808943212102e+00	1.869190257427590929e+00	7.298358388488674464e+00	7.447767534779528908e+00	6.028431510173517083e+00	6.254799786208375956e+00	7.490180701085307646e+00	9.906272678234993023e+00	9.857006275238820336e+00	7.768578972361520840e+00	7.478221286497138465e+00	6.013175443116084651e+00	4.739149697191450628e+00
9.100000000000000000e+01	-7.127462160598474838e+01	-6.769392587421724272e+01	-6.748889776619500935e+01	-6.922711688924744067e+01	-7.145582930765817764e+01	-7.202330058332722729e+01	-7.319624024792665296e+01	-7.375279992601419110e+01	-7.232149916789006738e+01	-7.257930578244639719e+01	-7.300730051492500650e+01	2.012971289507551553e+00	2.302761623815994696e+00	3.135629175218918707e+00	1.609885696143292133e+00	2.810850184818835640e+00	2.104997934634387224e+00	1.693195312459211621e+00	1.609286067385568453e+00	2.224420145685307215e+00	1.494665418917167310e+00	1.144021335996830757e+00	1.528350197193850946e+01	7.836057280765667876e+00	1.475171932557563181e+01	1.612474802434970655e+01	1.862384331790808645e+01	1.802241361839272571e+01	1.954771850958002943e+01	1.769279990361508226e+01	1.518782694658936272e+01	1.354961265507925994e+01	1.149828013752951428e+01
9.200000000000000000e+01	-7.156416101934583196e+01	-7.342859448651412890e+01	-7.299575771073699570e+01	-7.193244994623542254e+01	-7.146760017974050072e+01	-7.223154802330424218e+01	-7.171943824143737345e+01	-6.976568857427444925e+01	-6.792151083778199450e+01	-7.075717741911769565e+01	-7.342184477431545986e+01	2.360266638663547578e+00	1.460209245580394777e+00	1.668351575121289621e+00	2.267977775615739766e+00	1.679742121383197562e+00	2.786841899628243802e+00	2.130230478737077604e+00	3.254837067145309959e+00	3.434670112567108635e+00	2.281676522262043427e+00	2.638129588595070185e+00	1.630308829454025954e+01	9.662814855050321228e+00	8.741588132906565889e+00	1.006837927841416302e+01	1.478342515660142631e+01	1.555561643249692239e+01	1.568615566895876334e+01	1.398395274166203350e+01	1.633706472235964924e+01	2.957027008916034916e+01	2.864161586779239599e+01
9.300000000000000000e+01	-6.632000240542097913e+01	-7.444817017339467213e+01	-7.507431842931973165e+01	-7.381728656634584240e+01	-6.488308898754438303e+01	-6.344050671786465756e+01	-6.401525648915460920e+01	-6.354421636514643978e+01	-6.317962869392430747e+01	-5.843711988084327658e+01	-6.236043175067180044e+01	3.696796222329118198e+00	1.572806037233775767e+00	1.535193145500619361e+00	3.628426025636548147e+00	6.057393168564850328e+00	3.292048573573588044e+00	2.694810722167636285e+00	2.483442964329215297e+00	4.994858503814481487e+00	6.430254748835500855e+00	4.278728333634963299e+00	1.404685392641258090e+01	2.410863569361238135e+01	2.033104249666827101e+01	1.602345629246126180e+01	1.262852859603688493e+01	1.032246619389888131e+01	8.135420793864980737e+00	7.123834717562018248e+00	7.336918838921603125e+00	1.401639342432711288e+01	2.044184221677241453e+01
9.400000000000000000e+01	-6.770643334260826407e+01	-6.685288297722725304e+01	-6.951355640252521084e+01	-6.739963671618311025e+01	-6.040196570408524224e+01	-6.526984581970044985e+01	-6.934272915227805356e+01	-7.146554907708383553e+01	-6.966812037453497908e+01	-6.892185838094424355e+01	-6.822818882152029119e+01	4.182556312241709762e+00	3.033798458727043901e+00	3.879502489473408033e+00	7.373270932188416005e+00	6.454208226669599036e+00	4.412702727465173780e+00	3.522733417439339210e+00	2.238360813347843870e+00	3.829916977094518948e+00	2.793751223458018629e+00	4.287317856553742423e+00	1.894760877185728276e+01	2.204611919515748042e+01	1.770047687825430316e+01	1.395023485199578062e+01	1.166361015074547147e+01	3.023989221928201232e+01	2.838821799957530700e+01	2.248691744488325384e+01	1.772256090111062221e+01	1.413660730104653496e+01	1.114145077652207050e+01
9.500000000000000000e+01	-6.012170866943332470e+01	-6.445208782143483006e+01	-6.252577366108021550e+01	-6.231816973332491472e+01	-5.864302304183456727e+01	-5.644188715183958038e+01	-5.517129656685366967e+01	-6.000000000000000000e+01	-6.000000000000000000e+01	-6.020498121732907748e+01	-6.145986750063642035e+01	3.805115894358523487e+00	5.234698938734523743e+00	2.854148306608237373e+00	3.681731954015003527e+00	5.041315132285629552e+00	3.995394335215698423e+00	5.373649181161459509e+00	4.964734831052733277e+00	2.866255391183016865e+00	2.292013479549304567e+00	1.747217393779629369e+00	6.123775868420443302e+00	8.780885170126694561e+00	6.920458198624268142e+00	5.454204302983139740e+00	4.298609098541123608e+00	6.751338200340311957e+00	6.766743610129292819e+00	7.007414592221316241e+00	5.980990985769840229e+00	4.713784237172929714e+00	4.563330288295513348e+00
9.600000000000000000e+01	-6.421718563800628488e+01	-6.236035665135747763e+01	-6.347349060696641487e+01	-6.309156660427985486e+01	-6.342067185690308406e+01	-6.491455934493995983e+01	-6.519026255977603057e+01	-6.508426406211121673e+01	-6.315039183836043435e+01	-6.402792947473803054e+01	-6.745836338063040216e+01	1.700474542423593194e+00	1.599968225336990901e+00	1.279771089746915447e+00	1.742325484717125006e+00	1.009679328600904036e+00	1.231012412673528011e+00	1.458332012032232061e+00	2.281569338731832985e+00	2.532166320752165412e+00	1.300057536220013077e+00	2.569863675424223448e+00	5.491968639044496392e+00	3.874924338954428560e+00	3.293294563049283585e+00	2.595536431438187019e+00	3.285848219628518141e+00	5.708795570873862246e+00	4.726562443909207545e+00	3.725134446301965774e+00	5.612798879081381642e+00	8.240915637856115694e+00	1.385587585935200927e+01
9.700000000000000000e+01	-6.983001607400774446e+01	-6.916329760915098745e+01	-6.991801668788536972e+01	-6.832060831982320792e+01	-6.905168314107773142e+01	-7.210218582013142452e+01	-7.282732494087369446e+01	-7.205413461778888973e+01	-7.057329490892730917e+01	-6.794086303324706932e+01	-6.634875166117171830e+01	2.057292546931134503e+00	1.646982619887706445e+00	2.337272807033251354e+00	2.747780741426775197e+00	1.487603228959898383e+00	1.043397708552606051e+00	1.433593180822999802e+00	2.120387218742418423e+00	2.781419667027417386e+00	2.967599915923724296e+00	2.006888380934550131e+00	1.142631949106108635e+01	1.295332744578429462e+01	1.020887523123699836e+01	9.253487781416897207e+00	1.431731191058901942e+01	1.847216687584483452e+01	1.455842505915056329e+01	1.147389700555688385e+01	9.042895227968331895e+00	7.126955563956062001e+00	6.855852809106973922e+00
9.800000000000000000e+01	-6.898929059672023811e+01	-6.687753778430976581e+01	-6.782948051127991107e+01	-6.738025232313040647e+01	-6.759512918292082873e+01	-6.702793779630059134e+01	-6.721382313060881586e+01	-6.716030455441598690e+01	-7.108812036237632981e+01	-7.342250428161369769e+01	-7.429781604024601904e+01	2.101136341630310156e+00	1.269395048594209596e+00	1.221223954002919720e+00	1.776737664013293028e+00	1.515594805275693568e+00	1.909663359906907720e+00	2.663496894739661336e+00	2.950444312112734391e+00	2.011072656783677193e+00	2.343007534955475535e+00	3.350727185918530360e+00	1.424914669612548224e+01	5.403287010603399665e+00	4.797843008554788291e+00	5.203200216490866836e+00	5.318604449182792848e+00	5.279494690039046034e+00	7.269565524619769903e+00	1.765861980778705842e+01	2.777307995692849829e+01	3.234982885305426947e+01	3.143794344399433882e+01
9.900000000000000000e+01	-6.662957101230608714e+01	-7.143826240482640344e+01	-6.682854898834241908e+01	-6.634891037176329576e+01	-6.647192441896999071e+01	-6.569410152883196474e+01	-6.432877085955868779e+01	-6.268108120170238351e+01	-6.611196845342421113e+01	-6.821249086547683760e+01	-6.817965103016472028e+01	4.739576422397734135e+00	5.557745614277627588e+00	6.501563564423266328e+00	3.771714163695620847e+00	5.026504473709031195e+00	4.567051037708727002e+00	6.325174468375239556e+00	3.745282405254598324e+00	2.988062056360770047e+00	4.391457923034413291e+00	4.521208517138038729e+00	1.747719407103515010e+01	2.477711178766475086e+01	2.054653545220046240e+01	1.852005049739999976e+01	1.540185107145923915e+01	1.213862434781528599e+01	1.112136739078553127e+01	1.273347339894509567e+01	1.994010557377680470e+01	2.214205550878783058e+01	1.745076568151653973e+01
1.000000000000000000e+02	-6.354158209101696997e+01	-6.857064389680363092e+01	-6.463679239544772770e+01	-6.047464889882093786e+01	-5.836432386256023364e+01	-5.922949399462767417e+01	-6.141459569583219036e+01	-6.333587542700210804e+01	-6.506824706531654101e+01	-6.609548710087733525e+01	-6.822571257288136337e+01	3.616838588926893916e+00	2.693651283099762317e+00	5.958992409308943472e+00	5.617706134581603727e+00	5.092871782600243868e+00	3.639336692733956102e+00	3.298722108077660753e+00	2.418249282977743331e+00	3.474334373660235897e+00	2.274355083150692014e+00	1.700166739078092570e+00	1.156276165976872505e+01	1.646877164379684189e+01	1.370207360266330099e+01	1.128254444714314708e+01	8.892084990042974368e+00	1.022867220306404690e+01	1.073074528270831252e+01	9.892347330143971718e+00	9.938108310610921592e+00	1.155175963291218366e+01	1.294050915460156048e+01
1.010000000000000000e+02	-6.725587914821559821e+01	-6.944190810843241479e+01	-6.911065123497122897e+01	-6.767188771913590983e+01	-6.338751530906915832e+01	-6.317584417480166792e+01	-6.605870166502002405e+01	-6.797445652735027011e+01	-6.821283407862266301e+01	-6.849351972316188153e+01	-6.903147294159080616e+01	4.033529096113689150e+00	2.331752598018512312e+00	2.828045233578151407e+00	4.449300408928109185e+00	5.082370699538562242e+00	3.065102899624538857e+00	6.216415218431824208e+00	4.647281094036459947e+00	5.328053841155461434e+00	3.573577206191086653e+00	2.813391761634177701e+00	1.728629699112367035e+01	1.300526736034459674e+01	1.314118375526121341e+01	1.089758432026787105e+01	1.040097108295528727e+01	1.262702503579538416e+01	2.519409654309884417e+01	2.801480910489216924e+01	2.339214749797272574e+01	1.938080237610587275e+01	1.680908283454277807e+01
1.020000000000000000e+02	-6.660479942596144554e+01	-7.014753773570681972e+01	-7.024197534733674786e+01	-6.880212865465645677e+01	-6.703775941241336511e+01	-6.467996586526757596e+01	-6.498091751839004360e+01	-6.642021543047287935e+01	-6.710734243874105687e+01	-6.304704864930160824e+01	-6.358310320732798715e+01	3.620524494398072335e+00	2.737712895097748955e+00	3.809217928898043226e+00	2.740686484213251006e+00	3.309543184524842196e+00	3.935227777268948124e+00	2.668570972389201934e+00	2.652786102999826756e+00	6.500809466131759251e+00	4.197580704940232721e+00	3.653109427516873176e+00	1.209246581645865959e+01	1.888525587778430292e+01	1.624549077675466791e+01	1.280352010742040569e+01	1.038700112292308653e+01	9.826517676902229326e+00	1.054882489502548992e+01	1.008911610840211281e+01	9.674651668129653714e+00	1.063026755315593697e+01	1.183401237808871365e+01
1.030000000000000000e+02	-6.631986199520858349e+01	-6.606751765098486828e+01	-6.492240649922416651e+01	-6.472986328736507744e+01	-6.391364670698060024e+01	-6.450142811153612854e+01	-6.462835840547982968e+01	-6.633910612275892049e+01	-6.763852585745922852e+01	-6.873178515019745305e+01	-7.172598216009967587e+01	2.529066303185977915e+00	3.008060400265652135e+00	4.009179093790984361e+00	3.650211974633769341e+00	3.571929278974246280e+00	2.967353072563029937e+00	2.339112925270861343e+00	1.487841005684985785e+00	1.408466957257900498e+00	1.225513330727667105e+00	1.622994992690683258e+00	1.206857691614641581e+01	1.577466347342498487e+01	1.390371428052498182e+01	1.169147303672572491e+01	9.995243024131035270e+00	8.866704913761498830e+00	1.001781827125327062e+01	7.895319349293164812e+00	6.911037471601058080e+00	1.520687618729986568e+01	2.042291915344856790e+01
1.040000000000000000e+02	-6.751258806699902948e+01	-7.245381199965309804e+01	-7.000254583284193188e+01	-6.765633684203174880e+01	-6.658412052224227295e+01	-6.547656355206694911e+01	-6.564811281485596339e+01	-6.626842966550225356e+01	-6.656022807692698962e+01	-6.682838905000872387e+01	-6.764734231386049146e+01	2.835335202667477184e+00	3.664564549472064225e+00	4.864913506624509054e+00	3.147411525835081214e+00	3.140641718837713370e+00	2.973391345949918385e+00	2.740637889503655167e+00	2.535894290089601100e+00	2.507377915849471783e+00	1.583144924522312591e+00	1.195374359990444280e+00	1.092409710093019548e+01	1.795900973955986402e+01	1.415399174267039761e+01	1.250545652832534138e+01	1.239284118579296567e+01	1.003181955596168073e+01	1.057237866855631125e+01	1.030195184840254363e+01	8.562759449739047568e+00	6.748547292065206982e+00	6.012214998228602170e+00
1.050000000000000000e+02	-6.904100112887724094e+01	-6.866862201912451269e+01	-6.861166373618534919e+01	-6.847464511520807662e+01	-6.890253890930402747e+01	-7.116090111256515627e+01	-7.158912506860981750e+01	-6.937480310725403854e+01	-6.819223399167390198e+01	-6.748445957665433070e+01	-6.795101865219322690e+01	2.709792588584579942e+00	1.060697227382764840e+00	1.229056254183779506e+00	1.387888406653749573e+00	1.688385062620120447e+00	1.830712659562343081e+00	5.420102841394296433e+00	3.314451170393436286e+00	4.907188538009526368e+00	2.832415263484833634e+00	3.427028462160952138e+00	1.250775925016922052e+01	4.738392744040701210e+00	4.037613134647319413e+00	5.907697712170852711e+00	9.195599268614909505e+00	2.248385435549035805e+01	2.150041296991479101e+01	1.725914825078461234e+01	1.395148894489932978e+01	1.440003638426567711e+01	1.160334873686366564e+01
1.060000000000000000e+02	-6.595849498437083014e+01	-6.631389678671189358e+01	-6.180592093296643696e+01	-6.050441318254780754e+01	-5.984658498690977524e+01	-6.295688834449214255e+01	-6.578643757615353138e+01	-6.862435104021875532e+01	-7.122828172127915991e+01	-7.111530251993228546e+01	-7.140287275249653476e+01	3.457715837107428136e+00	6.832832427468008341e+00	4.047082529044464749e+00	3.926387418349008840e+00	3.701462231480597165e+00	2.373374532153152305e+00	3.414876021619897006e+00	2.406297783668470025e+00	3.278162744387992600e+00	2.731396371507411214e+00	1.865286311395278451e+00	1.390839187037057023e+01	9.144919713870496736e+00	8.213604270363289217e+00	6.755393423404879805e+00	9.236987394778456206e+00	1.423937097424178155e+01	1.830945752649412839e+01	1.762202827101469182e+01	2.223812915681757474e+01	1.760034948684111455e+01	1.572367848587929728e+01
1.070000000000000000e+02	-6.791072755654336390e+01	-7.271093933902089645e+01	-7.330787460680467404e+01	-7.092934995679171095e+01	-6.875673631224813676e+01	-6.734464122422269838e+01	-6.317984341585325581e+01	-6.218213238085229477e+01	-6.254451704635992826e+01	-6.764069876997503172e+01	-7.051054251330495504e+01	2.964812845876057867e+00	1.231018102745372156e+00	1.821422471770240525e+00	2.628383664182048385e+00	2.403686558740395718e+00	4.058879624465224545e+00	4.669937836357247463e+00	2.777402288863263458e+00	4.268389385761659938e+00	2.742593351093822296e+00	3.046415174781302415e+00	1.304113433783064124e+01	1.307533683921465517e+01	1.030503420504375001e+01	8.595057939016342630e+00	8.909967012156961630e+00	7.022191164568407196e+00	5.935649678863367917e+00	9.562166822583426651e+00	1.850787619935987394e+01	2.712226060658093729e+01	2.137580291091870777e+01
1.080000000000000000e+02	-6.449288459867737799e+01	-7.031651691168008256e+01	-6.602718145918409220e+01	-6.471507935616186558e+01	-6.491270858261253807e+01	-6.621877163089763485e+01	-6.292461407887793712e+01	-6.111715346110325697e+01	-6.102466161907781128e+01	-6.282768582979341687e+01	-6.484447305738524392e+01	3.296104746586972389e+00	4.709849240715339391e+00	4.839374374063002193e+00	3.902269620343894019e+00	2.421338194813678513e+00	1.786791516286051928e+00	4.164257006662275273e+00	4.049533128322379660e+00	3.355870533276152479e+00	1.894275059020110952e+00	1.837488792366840595e+00	9.467834058405736997e+00	1.684686083930527900e+01	1.327747646821467420e+01	1.046434603132058427e+01	9.676515909200185561e+00	7.626329528344849784e+00	7.237898148028284240e+00	6.316741791710901666e+00	8.337333821086362562e+00	8.048666430854268583e+00	6.846171615991983650e+00
1.090000000000000000e+02	-6.434169971946225530e+01	-6.580538768371972935e+01	-6.658840368853843472e+01	-6.702526181139631944e+01	-6.554647769261693213e+01	-6.541409641602760416e+01	-6.311421214168668570e+01	-6.195263544625773733e+01	-6.025402952250341571e+01	-6.202230449194440354e+01	-6.569418829993139752e+01	2.099210006528542394e+00	1.912617552440790236e+00	1.220022558049519201e+00	2.327731340687944961e+00	1.865860220157668614e+00	2.075820281133082812e+00	2.520567662980238044e+00	1.949440379818563329e+00	2.506049317556088951e+00	1.558041692101137077e+00	3.055949060360390934e+00	5.269147299133251749e+00	6.104819122743124105e+00	5.462646892693769907e+00	4.305262936741778290e+00	3.393096665148389146e+00	2.674193225409418062e+00	2.107605562870954241e+00	2.257205938275095303e+00	4.550270626885914105e+00	9.282917707529175999e+00	1.255345431303490145e+01
1.100000000000000000e+02	-7.043709542623341235e+01	-6.691425435289492896e+01	-6.765253593775959473e+01	-6.869928301374334012e+01	-7.029680960180898808e+01	-7.163776209247332361e+01	-7.310851046043586621e+01	-7.330870262949457583e+01	-7.259448515847680028e+01	-7.093225302277282651e+01	-6.922635799247406396e+01	1.722039661417808620e+00	2.143666097789555636e+00	1.649605654525887477e+00	1.147943830899001538e+00	1.188602543001276990e+00	1.045432082384274208e+00	6.118279185463594283e-01	2.111221537904848677e+00	1.774217620626393987e+00	3.226903884297242175e+00	2.320975444203245086e+00	1.038421351220244659e+01	9.893724167724665008e+00	7.797517357862151499e+00	7.582482796133195535e+00	1.052884497213381110e+01	1.093198215326950162e+01	1.041816071297150437e+01	1.281477866810238986e+01	1.075915386159133824e+01	1.285778227302389709e+01	1.025770815921199564e+01
1.110000000000000000e+02	-6.987130247329386634e+01	-6.908702438982507488e+01	-6.954059533150719119e+01	-7.022039211585516227e+01	-6.989044225844443758e+01	-6.935336014639150903e+01	-6.849436820376449475e+01	-6.926462585949060724e+01	-7.063849717005093964e+01	-7.111529906589375116e+01	-7.110842019171539619e+01	2.088315992116841269e+00	1.612510891677860769e+00	1.078048832672021229e+00	1.452125340966815559e+00	1.233482021360863712e+00	2.381742457140157754e+00	1.642303530598001604e+00	1.945152317576800627e+00	2.712789730845142966e+00	2.775565840221541958e+00	4.049438958109206510e+00	1.108162908561487825e+01	8.084383197609843918e+00	6.371525751305559204e+00	5.021575475486147688e+00	3.957642367032259578e+00	4.598800576744801916e+00	9.027861437827567670e+00	1.327639953685605789e+01	2.024819947345335081e+01	2.249833983639626922e+01	1.773156320343694148e+01
1.120000000000000000e+02	-7.155306390891294654e+01	-7.036349286592798080e+01	-7.100687624208022442e+01	-6.993513730747167756e+01	-6.962107246060166688e+01	-7.225028308920198583e+01	-7.428934843575140690e+01	-7.322445074151987399e+01	-7.310012370441921803e+01	-7.165938671456645181e+01	-7.008046752758905029e+01	2.749594462058624345e+00	2.427326109081194616e+00	1.933239378485269278e+00	2.927848573217198158e+00	2.948792433983065564e+00	2.337806492577610307e+00	2.503930162717856511e+00	2.943299229542775564e+00	2.887779777376589418e+00	3.343331894414626859e+00	3.242590569190055394e+00	2.043178815865927689e+01	1.694347687195896413e+01	1.335362223283205196e+01	1.440905588534498705e+01	2.125905950364720098e+01	3.359997830390242513e+01	3.036142011051311229e+01	2.554210052331851699e+01	2.013043509304136336e+01	1.586535205533290771e+01	1.285338100670120909e+01
1.130000000000000000e+02	-6.707619276220945892e+01	-6.831409575469861295e+01	-6.561707696759420116e+01	-6.487341573234573389e+01	-6.832872911611872269e+01	-6.876352777184371234e+01	-6.766631574201861099e+01	-6.795655361796308114e+01	-6.724957309044789611e+01	-6.623026624306932320e+01	-6.576237358599469474e+01	3.725596869009570433e+00	3.366937168371917810e+00	5.714481670112414591e+00	4.407726020997680294e+00	3.655656452015170199e+00	4.310126758924361035e+00	3.702904977257149621e+00	3.114378409636259892e+00	3.346199539315976246e+00	3.388751325592479713e+00	2.248806367872295375e+00	1.505079326730736611e+01	1.041480315245072497e+01	1.636380113824755966e+01	2.063372793770633606e+01	2.349002056969200680e+01	1.919207440530468745e+01	1.662205056945219184e+01	1.396763343090359832e+01	1.128201054835182937e+01	9.992018199961423264e+00	8.549792721003324658e+00
1.140000000000000000e+02	-6.248640660560484861e+01	-6.529911029477725037e+01	-6.217605803101191242e+01	-6.021637139330440647e+01	-6.104316731318490952e+01	-6.191926446457370758e+01	-6.248776386068814759e+01	-6.298609891562106355e+01	-6.260947532649922920e+01	-6.274611521293703476e+01	-6.338064124345074646e+01	3.583612196423632046e+00	3.704320608886424893e+00	4.313589564948882682e+00	3.785917800400438793e+00	3.590265128997562449e+00	4.298719189696477372e+00	4.484851747649272191e+00	2.958049281432525213e+00	3.505457599531264012e+00	2.285115901727523546e+00	2.909835140965946643e+00	9.181918940765514847e+00	7.750036033479746678e+00	7.833162625507728016e+00	8.542175454600295481e+00	1.059585002804351106e+01	1.331548595243798871e+01	1.280595928770128999e+01	1.058498562129829068e+01	8.342319607417989502e+00	6.574812562076451705e+00	5.474402235091861080e+00
1.150000000000000000e+02	-6.368443515111241737e+01	-6.278925888918942633e+01	-6.254704666952441983e+01	-6.311579181422414564e+01	-6.180948125164411522e+01	-6.146414983815209609e+01	-6.290750199886170435e+01	-6.406563184000192734e+01	-6.514822884142330395e+01	-6.608645677362267179e+01	-6.691080359448022818e+01	2.607671779262058731e+00	2.491171826801152012e+00	1.754604915919267372e+00	2.043417056663602960e+00	2.656902475924584284e+00	2.266515202984571875e+00	2.087241461951590438e+00	3.669180346183317454e+00	2.687024191339100199e+00	3.470742157390474425e+00	2.949918157462927404e+00	7.670950754556541185e+00	4.661952086407764817e+00	3.674213238516661040e+00	3.995512563951446161e+00	3.148973838648330581e+00	7.755439465746309047e+00	7.447113220535246825e+00	9.122061620789189362e+00	1.125930090667950445e+01	1.257456526242963513e+01	1.307037534186131822e+01
1.160000000000000000e+02	-6.729331226946762001e+01	-6.769626167458257271e+01	-6.862794661989816802e+01	-6.918732088127603674e+01	-6.870188929662448629e+01	-6.806798046080042752e+01	-6.768593872170642101e+01	-6.784645918855112257e+01	-6.636364377021310190e+01	-6.525102514128651876e+01	-6.350465693973728065e+01	2.018913949183581913e+00	2.050419104573224516e+00	1.723470369495355259e+00	1.643158054052825889e+00	1.842027573462092116e+00	2.167128329252674845e+00	1.529518347474361439e+00	1.922297619332417051e+00	2.278148881792429137e+00	2.425505811838439829e+00	2.607465400561994162e+00	6.422511536832421264e+00	1.030112391190460741e+01	9.167126741380231536e+00	8.221601980008481192e+00	6.479671664759314886e+00	6.294622360904059910e+00	6.515260250379720119e+00	5.589396666754951504e+00	4.405157935489704357e+00	3.471826673535081564e+00	3.779327183208061047e+00
1.170000000000000000e+02	-6.369104498116380597e+01	-6.278890720908827916e+01	-6.312243531206270575e+01	-6.388799456440364821e+01	-6.400841088756422437e+01	-6.241845489208155584e+01	-6.174060313667987288e+01	-6.284537530007003880e+01	-6.430985109497916596e+01	-6.556083408362354703e+01	-6.622758333108502882e+01	2.314614205751799325e+00	2.297071534862999087e+00	1.885151793807168907e+00	1.677018037936360839e+00	2.129100449439378817e+00	4.327694980886522380e+00	3.319870697197289111e+00	2.622793606523891707e+00	1.603683418457932497e+00	1.663559464461303206e+00	1.620198073945146033e+00	6.237921976368985710e+00	4.527451264958552990e+00	4.899285445394072624e+00	5.292266281677641793e+00	4.905534022782957138e+00	6.593656213761639684e+00	9.113519096582807677e+00	8.210205012085790344e+00	6.470689399466930780e+00	6.617950498783560676e+00	5.748662528195902510e+00
1.180000000000000000e+02	-6.847796174382565937e+01	-6.664149112194741065e+01	-6.624624475652096578e+01	-6.424405611446155717e+01	-6.466798344447802549e+01	-6.770167332132389504e+01	-7.035067687441899409e+01	-7.123586346306510109e+01	-7.173603418708817969e+01	-7.165676533827688388e+01	-7.029882881667575134e+01	1.785444145235433711e+00	1.474044854723266962e+00	2.088880120923457095e+00	2.719517434290887437e+00	2.327527770062281398e+00	1.898959569752413312e+00	1.733021836966232909e+00	1.277155583183144483e+00	1.305270178161630046e+00	1.367512957916561245e+00	1.662551146374462885e+00	8.549569916518590773e+00	4.652999966492714634e+00	3.667157825484733458e+00	3.199310401095667000e+00	1.157306631996651980e+01	1.659313423709830104e+01	1.394676118677809740e+01	1.099182780884727073e+01	8.662963175557136353e+00	6.827520616785323959e+00	5.380957627080150019e+00
1.190000000000000000e+02	-6.616632594332290296e+01	-6.918838880591430041e+01	-6.682693151686646615e+01	-6.672692418960834004e+01	-6.680491876361280390e+01	-6.619028296187298110e+01	-6.550435409082601268e+01	-6.476321288180780300e+01	-6.447279320131023894e+01	-6.505984212065665417e+01	-6.612561090075348602e+01	1.912484031661809025e+00	1.705601705345668462e+00	2.173526958395293640e+00	1.728681842978037730e+00	2.090300773668599010e+00	2.483837373553656303e+00	2.066191457698543399e+00	2.119913187722137327e+00	1.644172249164228106e+00	1.228923969146095807e+00	1.883690798945832023e+00	5.025309083443103120e+00	4.240881369621567920e+00	5.084761112736634558e+00	5.519065340546583265e+00	5.727205703923162083e+00	5.119632588838308074e+00	4.034923887161920852e+00	4.486682570379632473e+00	3.773348970307945471e+00	5.205550583099774364e+00	7.061038707815502136e+00
1.200000000000000000e+02	-6.572987333585081160e+01	-6.684584863007883371e+01	-6.678297399519571798e+01	-6.596845637510304527e+01	-6.542172591406317395e+01	-6.579375198684670067e+01	-6.554064523927793573e+01	-6.545004731364240058e+01	-6.578740720759282112e+01	-6.442536069146760269e+01	-6.528251600523977061e+01	1.742904474842475349e+00	1.519611520460405707e+00	1.956203698189278306e+00	1.917805238529603606e+00	1.871726473566051707e+00	1.017748290786289589e+00	1.950856931267683336e+00	1.242963363750521744e+00	1.755643880001124479e+00	2.033054677723167725e+00	2.163430674150627731e+00	5.064671272011440628e+00	5.564999686199069373e+00	5.180503894667352505e+00	4.082898245022643202e+00	4.345549316756804004e+00	3.424847474260023894e+00	2.699216915273523032e+00	3.093042566763600565e+00	3.385406964902811122e+00	5.562545564398687858e+00	1.330770209186989561e+01
1.210000000000000000e+02	-6.615726983440740128e+01	-6.775392076926556228e+01	-6.826166078306070517e+01	-6.842442445627492020e+01	-6.728123704748554701e+01	-6.420405713553284954e+01	-6.292563435908311931e+01	-6.448969668014744627e+01	-6.567050219074643280e+01	-6.619336874079168354e+01	-6.636819618168580348e+01	2.286576757781568325e+00	2.212196536693798787e+00	1.980465648069098306e+00	2.279885471825505050e+00	4.036895241249845334e+00	2.912599753111884127e+00	2.286397593032268638e+00	1.688199030632259845e+00	1.969553068116529637e+00	1.807280330174209970e+00	1.692294904910283559e+00	7.164400731032179337e+00	1.169691698318131401e+01	9.218663433872992030e+00	7.265483343108519065e+00	6.246173702655426041e+00	4.922782062750671095e+00	5.275761584753745126e+00	8.323864360044805011e+00	6.860043574887606965e+00	6.457026108873300529e+00	5.377292156193426820e+00
1.220000000000000000e+02	-6.509687740187345639e+01	-6.674341658754221385e+01	-6.640711786188009569e+01	-6.613079881098536816e+01	-6.547944964822279701e+01	-6.565403786643057060e+01	-6.467037760367006172e+01	-6.426330982509900025e+01	-6.460213581766370794e+01	-6.398352560115307597e+01	-6.303460439608764432e+01	1.833188267901051161e+00	1.394401174206041150e+00	1.292804116904874734e+00	2.039965183440200391e+00	1.365549675661880569e+00	1.717899872466776667e+00	1.671472034487243352e+00	1.786222391768859996e+00	2.640223274867956604e+00	2.207420188507791536e+00	2.215924766698886827e+00	3.921259983269366867e+00	4.237992510747051078e+00	3.340078983891838327e+00	2.632408526052207431e+00	3.410120475337535595e+00	3.610387374619830059e+00	2.845446036795952871e+00	5.563599821618870678e+00	5.633470060393062973e+00	4.439893394664335524e+00	3.499202648572981023e+00
1.230000000000000000e+02	-6.110234007993401661e+01	-6.150033858244244556e+01	-6.102412978405256183e+01	-6.167506260817877006e+01	-6.208425274273431427e+01	-6.178872367209608996e+01	-6.098806854981691572e+01	-6.049152747330136748e+01	-6.003727360736996843e+01	-6.015185488257458957e+01	-6.128216889677307222e+01	1.655581458313005072e+00	2.426274522808630429e+00	1.701729370380526296e+00	1.530310712563874187e+00	1.899681994696391207e+00	1.713376181158308365e+00	1.668798095265402237e+00	1.727904620113637879e+00	1.390844467090134762e+00	1.322869378513060523e+00	1.174025240540085724e+00	2.048432996925284577e+00	2.757818282415284372e+00	2.173512780668942490e+00	2.923509483816452370e+00	2.304098594167295566e+00	1.815923759109316471e+00	1.431179684430761156e+00	1.127952249565797427e+00	8.889703306587805054e-01	7.006220778368885682e-01	4.360742726583327844e+00
1.240000000000000000e+02	-6.603131372340845928e+01	-6.373307818417651305e+01	-6.497065880511797786e+01	-6.616718870060226720e+01	-6.676371926602365647e+01	-6.750617792667084416e+01	-6.709953246123464510e+01	-6.633357764550740399e+01	-6.608572216710938108e+01	-6.572436467894111445e+01	-6.592911739870078236e+01	1.815730419188215539e+00	1.653951693015174307e+00	1.714293180303396724e+00	2.248924505652208694e+00	1.798452510025958739e+00	1.288479858243611886e+00	2.653323015106174410e+00	2.217520819381553210e+00	1.486947899268045159e+00	1.931402592720973699e+00	1.164008118165057670e+00	6.113519474054876390e+00	6.071112822959204181e+00	1.101365011970387542e+01	8.680161941644447765e+00	6.841075439501838495e+00	5.391640557352207708e+00	5.615151475849232021e+00	5.631919267893967351e+00	4.438671172250900021e+00	3.498239381321702535e+00	3.953572562071387519e+00
1.250000000000000000e+02	-6.612724488961275426e+01	-6.550772279985440605e+01	-6.553000615868427303e+01	-6.552724269013621949e+01	-6.560789775780632738e+01	-6.628602791040790976e+01	-6.670581038125192208e+01	-6.683941615965726157e+01	-6.676797066414725634e+01	-6.619825770626053441e+01	-6.630209666792148937e+01	1.282065281639337639e+00	1.587722357840388510e+00	1.229437078877541722e+00	1.104565609511316548e+00	9.434730578748757868e-01	7.820943722306669121e-01	1.082018670872293642e+00	1.139089685022012466e+00	1.642437816432020137e+00	1.683535570099324419e+00	1.626278597632934364e+00	3.141063480221018001e+00	3.115919764459022190e+00	2.455742452203678372e+00	1.935438473205476351e+00	1.525372532531867886e+00	2.609231229973739463e+00	3.393686037653651510e+00	2.674657726163848448e+00	4.705861920042360147e+00	5.030247576524983444e+00	3.964477089451552860e+00
1.260000000000000142e+02	-6.960917349945955834e+01	-6.669861628813212917e+01	-6.684471133157738620e+01	-6.730243413612240033e+01	-6.891025731201189330e+01	-7.053289552251042949e+01	-7.109565321246978442e+01	-7.150645268234310947e+01	-7.104974797199317038e+01	-7.116449178090061878e+01	-7.098647475653467609e+01	1.474571372021390658e+00	1.008697622922725357e+00	1.388163704396381259e+00	1.145620874177773141e+00	1.385591994940449823e+00	1.111163697030483899e+00	1.793796631493817184e+00	1.830653929735487573e+00	1.530473947915931499e+00	1.263488925094508275e+00	2.288062392506350129e+00	8.606148357272051186e+00	3.124513923754821398e+00	3.199739876072444478e+00	9.075422501662325558e+00	1.015870930834893393e+01	9.248644100502113830e+00	1.263542370683969196e+01	1.028094491439961011e+01	8.102696726352329293e+00	1.089977154273101156e+01	9.335616972057225738e+00
1.270000000000000000e+02	-7.160408436062391502e+01	-7.142935215780579483e+01	-7.363167253802353684e+01	-7.462673863490186932e+01	-7.385466481633825708e+01	-7.200999491095487315e+01	-7.083052157577520802e+01	-6.914820825904934054e+01	-6.924886131374772447e+01	-7.026343074013831824e+01	-7.099739865950408557e+01	2.458790696687299882e+00	1.627310464445401506e+00	2.121057506553150063e+00	1.429676993740552016e+00	2.852372518227735743e+00	2.997483311997374944e+00	3.267275199388915308e+00	3.588673050688647059e+00	1.945174874534095988e+00	2.470710487489914620e+00	2.288172559807213347e+00	1.761906613401196608e+01	1.715917039138926015e+01	2.500371633969703922e+01	2.168692036923053834e+01	1.765085715478561212e+01	1.427301027731167515e+01	1.263894033908607994e+01	1.542739610824924590e+01	1.328033326020712401e+01	2.105352219195725638e+01	1.801679490820585272e+01
1.280000000000000000e+02	-7.134317882229466079e+01	-7.149243204854116129e+01	-7.262556593028990903e+01	-7.103408227108781148e+01	-7.089240031609976711e+01	-7.199983035145365307e+01	-7.299917890737859238e+01	-7.095924598455053456e+01	-6.957057168805739877e+01	-7.025812376243688107e+01	-7.160035696305092756e+01	2.599653060968965868e+00	1.731547129353590453e+00	1.538750511953857147e+00	2.424882628609412283e+00	1.645842465134967236e+00	2.575708951966695803e+00	1.838368182434592990e+00	4.626857721214856056e+00	4.081135086280829327e+00	2.957159469551161823e+00	2.576278463189699774e+00	1.892736447836979252e+01	1.553241748969470848e+01	1.241347557614838060e+01	1.072429657160393468e+01	1.684805368268676418e+01	2.079680025417163236e+01	2.280804890337019586e+01	2.144501765818255379e+01	2.455767107906411795e+01	2.211916727418928730e+01	2.202869629458634648e+01
1.290000000000000000e+02	-7.129538574345011170e+01	-7.198924191839654441e+01	-7.112210073071429406e+01	-7.112082357698140811e+01	-6.955858313419318506e+01	-6.953031435362429136e+01	-7.037084459003678205e+01	-7.124069481730349196e+01	-7.086407663357729803e+01	-7.291321324794816405e+01	-7.424396443172568638e+01	2.336745754664331098e+00	2.227309857645334734e+00	2.708321062849861516e+00	3.230293286767595973e+00	2.955291547227695048e+00	2.326030934296716701e+00	1.926017078422001427e+00	3.156868683879027415e+00	1.963733001105888887e+00	1.538395915980752759e+00	1.335196178468435635e+00	1.615291436287483151e+01	1.839209772396288400e+01	1.449532034842236961e+01	1.645493674221408398e+01	1.496663126535404587e+01	1.295020755266966006e+01	1.290490753143918212e+01	1.381110541793658619e+01	1.557659116061485705e+01	2.047497138555301177e+01	2.150237450058164868e+01
1.300000000000000000e+02	-7.240062127232020828e+01	-7.479861317076557725e+01	-7.532648612962914569e+01	-7.436745761243253128e+01	-7.324457760309088883e+01	-7.291012265969023076e+01	-7.333832532628882461e+01	-7.275663978476697480e+01	-7.172404202134462992e+01	-6.824576466168842614e+01	-6.729418375350499559e+01	2.335837804815665386e+00	1.230316338069175508e+00	9.659913602470056038e-01	1.861018794698263035e+00	2.072162466451100471e+00	2.032987364173099998e+00	2.805906566121450396e+00	1.900095081828293342e+00	2.547694357235680052e+00	4.841074569895890356e+00	3.101131149436696877e+00	1.554953904604318993e+01	1.969631639884704910e+01	1.599015000542694587e+01	1.271187612789909949e+01	1.230019175385597663e+01	1.629393974010479695e+01	1.652284850811393824e+01	1.546475413364400531e+01	1.340508928091132290e+01	1.374006149953721412e+01	1.937016301209155600e+01
1.310000000000000000e+02	-7.094080098366514164e+01	-7.026456359614893188e+01	-7.241907235778364793e+01	-7.347760809176300256e+01	-7.181424555475132365e+01	-6.927863199896364677e+01	-6.924436131800361238e+01	-6.930183024189724961e+01	-6.988268997898863688e+01	-7.138604795914606882e+01	-7.233895873920535280e+01	2.812470360435010086e+00	2.047166024944522711e+00	1.511944251450979326e+00	1.092164269081587369e+00	3.970617305388816742e+00	2.612490649475339044e+00	4.145978209467466868e+00	4.993930410901166184e+00	3.395945598861040526e+00	2.687158271109709951e+00	1.667308613669471251e+00	1.887020873130049381e+01	2.061200896660425386e+01	1.759256475589343438e+01	1.386518632699468867e+01	1.092753640812262717e+01	1.157723497129613399e+01	2.206428269071719583e+01	2.855041837573841335e+01	2.443421723111989508e+01	2.185450131197987744e+01	1.722413627453845208e+01
1.320000000000000000e+02	-6.791994641256982845e+01	-7.279390185680242098e+01	-7.346491431113904014e+01	-7.321669737368576136e+01	-7.103994895384519737e+01	-6.936745053125434879e+01	-6.817890889617189032e+01	-6.351687515899860870e+01	-5.858988814444077065e+01	-6.217410319417091102e+01	-6.685677570518923574e+01	2.975225059956884355e+00	1.472033226960478780e+00	8.358349331879877386e-01	1.671198606163013078e+00	2.346097495839991165e+00	2.577936515653870941e+00	2.627815212089172014e+00	6.927268015360932729e+00	4.233170212592429316e+00	3.785102904182724881e+00	3.275793477538240239e+00	1.018109646821824299e+01	1.357481766199107298e+01	1.069868884100213968e+01	8.431932256230034284e+00	6.645438766400542541e+00	5.237453890281159374e+00	4.127782109965782098e+00	3.253219122171383315e+00	8.926640662721329278e+00	1.686163266815697526e+01	2.405335870326201331e+01
1.330000000000000000e+02	-6.806582520047162177e+01	-6.897689248717860266e+01	-7.052272817274986494e+01	-7.111630790968567339e+01	-7.073231236562889990e+01	-7.063541916256511399e+01	-6.645433905137771546e+01	-6.321562618426821700e+01	-6.354790912358605937e+01	-6.672384175385118965e+01	-6.873287579382488843e+01	2.602610826676055922e+00	3.227139137935721269e+00	2.396249475372302040e+00	2.879373353885411824e+00	1.811348085024442334e+00	1.616664037057610859e+00	4.682524321580100235e+00	3.499833406869539587e+00	2.044420206630671366e+00	1.966963280313581697e+00	1.901592962091178007e+00	1.204959640124508624e+01	2.263525264157144079e+01	1.783946796778742083e+01	1.405977756966706771e+01	1.108089914258976449e+01	8.733162754519602444e+00	6.882846844421639965e+00	7.192695537090354918e+00	9.443121412470375731e+00	1.065665166198213321e+01	1.197208848035106143e+01
1.340000000000000000e+02	-7.208529687479965276e+01	-7.038824387260180515e+01	-7.255969783968055253e+01	-7.289031899937296544e+01	-7.218715558392278808e+01	-7.132410218767256538e+01	-7.199342384947598816e+01	-7.324720798534794142e+01	-7.380465113671888844e+01	-7.223641009509178446e+01	-7.022175719811129113e+01	1.714359902801165347e+00	1.426929489460811773e+00	1.315405383120647365e+00	1.493481096245200090e+00	2.610343082366751943e+00	1.542369731279078948e+00	1.093481757959345879e+00	1.148004801009737452e+00	1.387450451144384811e+00	3.267368521885100296e+00	1.858764713540593361e+00	1.154407018446933719e+01	1.345539735255170299e+01	1.679969276811097956e+01	1.394832463515299281e+01	1.099306000570608255e+01	9.187547057405453188e+00	1.197616147038476520e+01	1.119916694136396274e+01	1.002618297777610756e+01	8.537412600512720218e+00	9.317756035728601560e+00
1.350000000000000000e+02	-6.860488264660322955e+01	-6.953275705743281776e+01	-6.983365912808019971e+01	-6.934719857280795452e+01	-6.787597095730505714e+01	-6.746231762442558022e+01	-6.791472453458169412e+01	-6.858382127405390349e+01	-6.837560695267561073e+01	-6.854823981228369689e+01	-6.857453055238585193e+01	1.970702653969243601e+00	1.685979279680638765e+00	1.755248981826410093e+00	2.481098292083078416e+00	2.367067836958181015e+00	1.741384482085751140e+00	1.107946969362876510e+00	2.732198983334107378e+00	1.981603348311141932e+00	2.198721179938254888e+00	1.655777186111997867e+00	7.618655212839091639e+00	7.659077348197453006e+00	1.028225579626321640e+01	8.103729868565741512e+00	6.386773397190773416e+00	6.601061132789205033e+00	5.202478651178163105e+00	8.593924525189157393e+00	8.379667570977950675e+00	7.746454815202837629e+00	7.231129022836419118e+00
1.360000000000000000e+02	-6.988110893491980846e+01	-6.801951455982333528e+01	-6.754053557298567512e+01	-6.796351109100606891e+01	-6.869090469851667535e+01	-6.937717495938574075e+01	-6.966223428869420786e+01	-7.054074322968969568e+01	-7.145191168303425400e+01	-7.251564019899365121e+01	-7.304891906706870941e+01	1.482364685667665771e+00	2.328787674742053948e+00	1.462593686396265413e+00	1.062271944522324540e+00	1.139187019938945555e+00	1.557430929045839019e+00	1.183454806607295406e+00	8.293852525140211762e-01	1.212273941089921703e+00	1.022020759683150093e+00	3.026240842136841191e+00	8.593592019998236964e+00	6.572108241382172977e+00	5.481438459859258927e+00	4.320073089993508475e+00	5.573253505062122137e+00	6.608274097659036173e+00	6.315231255863948512e+00	7.692602756037095979e+00	8.046810266657759669e+00	1.907254281255154282e+01	1.625358571491591420e+01
1.370000000000000000e+02	-7.121118355871030303e+01	-7.207559875011236272e+01	-7.179477307403794839e+01	-6.954019891199706649e+01	-6.991632012218381931e+01	-7.075012763299145035e+01	-7.058273433347389414e+01	-7.127135709297203903e+01	-7.194060833929611931e+01	-7.223960836760088000e+01	-7.200050896243737952e+01	1.804207134360555020e+00	1.876338841836578730e+00	3.500504696593867759e+00	2.103837497402154977e+00	1.731469869268435824e+00	2.245326722583720347e+00	1.845382470375437345e+00	1.429354813335484309e+00	1.011388646732309216e+00	8.098101083014920265e-01	1.488657677176069560e+00	1.035830630544237252e+01	1.280989995183016283e+01	1.032907604327576578e+01	9.606354086499859335e+00	1.197566744185534837e+01	1.474396354937278808e+01	1.298245777510193655e+01	1.074082001389882457e+01	8.465136997579168820e+00	6.671608340429890482e+00	5.258078854579979478e+00
1.380000000000000000e+02	-7.044005168102506786e+01	-7.131265368462764798e+01	-6.833602988039399406e+01	-6.751297009129655180e+01	-6.823733597386568306e+01	-6.944937597488573999e+01	-6.969377559298698088e+01	-7.216713442596700645e+01	-7.247641939542785394e+01	-7.271028961836303495e+01	-7.250453217243617132e+01	2.213657750564449245e+00	1.436018974892139477e+00	2.623919946242477153e+00	2.097757037180181694e+00	1.657631078472078912e+00	2.336780944264323256e+00	2.702006480247823639e+00	3.394973445108693255e+00	2.136250084350409306e+00	1.826348095277430916e+00	1.924891419608932397e+00	1.467660901030230924e+01	4.703647210813245216e+00	3.707074318002844482e+00	7.831343742490044058e+00	1.083367186548629668e+01	1.541823428826882925e+01	2.352549682077392745e+01	2.553298907345049429e+01	2.012325410767156697e+01	1.770933333914778629e+01	1.738104533691803510e+01
1.390000000000000000e+02	-6.677236557542423157e+01	-7.188765558476201534e+01	-7.086028703072831547e+01	-6.892053878099851261e+01	-6.565813956668856122e+01	-6.545860519737762218e+01	-6.620194987128944319e+01	-6.545670851914516675e+01	-6.445857589544874600e+01	-6.445428865825930131e+01	-6.436690664954444685e+01	3.088876014209987364e+00	3.040978468292894643e+00	1.997092636562074031e+00	5.329987967626244050e+00	3.181706657244325331e+00	2.517359739981046562e+00	3.659988222463153029e+00	3.907009154579852872e+00	2.982238608488084530e+00	2.393966462845840137e+00	1.878432224016356455e+00	9.643829438488902284e+00	1.441296293499700276e+01	1.135925428672113924e+01	1.016321875437573397e+01	8.009913487129301402e+00	9.875104430203284878e+00	1.279135321588208107e+01	1.008121886566850556e+01	7.945287109367203726e+00	6.261900281250418310e+00	5.538081019294335938e+00
1.400000000000000000e+02	-6.309066276041848198e+01	-6.431689551755570733e+01	-6.196761806499272751e+01	-6.112444485924675064e+01	-6.334518076572307166e+01	-6.411561094849071196e+01	-6.506112523602357101e+01	-6.478119569568168856e+01	-6.196245169490114080e+01	-6.176439061224416349e+01	-6.246771420932520158e+01	3.820982085362938818e+00	4.894636105249259295e+00	4.344107567653065161e+00	3.945668362820424324e+00	4.895642801441418612e+00	3.106264183839799742e+00	2.864131318029347284e+00	2.921684522397447470e+00	4.018544915376780935e+00	3.471487388683996311e+00	3.747653688137853489e+00	1.026840744162347541e+01	8.646054725743180569e+00	7.406727851903166737e+00	1.478899085401776148e+01	1.451534459789989562e+01	1.143994410382927640e+01	1.053304213760170072e+01	8.301381512835435572e+00	7.565250874171784545e+00	1.025899296513458125e+01	9.228344793097964072e+00
1.410000000000000000e+02	-5.955039447609728853e+01	-6.174641063587784373e+01	-5.847698322365989299e+01	-5.770799509837426200e+01	-5.865301202661971303e+01	-5.946292556321319012e+01	-6.044229374626259244e+01	-6.133538872594219526e+01	-5.982471611372378817e+01	-5.888462508384123595e+01	-5.896959454345813612e+01	3.241063938015503965e+00	4.948661042064840032e+00	4.355072834215649280e+00	3.613798715005527296e+00	2.647422550174656219e+00	3.142867577923829536e+00	2.330979499254184795e+00	2.805572347892912877e+00	3.358133220017687215e+00	2.532603361960141353e+00	2.675528231645611044e+00	5.728555628910092068e+00	7.273113489787832009e+00	5.732141681019244039e+00	4.517659224954100772e+00	7.651638298605911714e+00	6.030467540635281232e+00	6.083078502634169382e+00	5.188248155430179587e+00	4.089001710886280172e+00	3.222655218241890385e+00	7.497552466906032720e+00
1.420000000000000000e+02	-6.146340061626244733e+01	-6.060028561371795064e+01	-6.002011843085026754e+01	-5.946164705060958511e+01	-5.924984634665582917e+01	-6.029787441407324877e+01	-6.179966309609597630e+01	-6.295467117108052690e+01	-6.342155528714107504e+01	-6.358103782257143877e+01	-6.324730692982861058e+01	2.586605325711887282e+00	2.370271485592067684e+00	5.029956428172601690e+00	3.791183208258520843e+00	3.365197039279421709e+00	2.187333737460762872e+00	1.771812433031093148e+00	1.987101348891606722e+00	1.536935339760067576e+00	1.760223379978947955e+00	2.066038856693779291e+00	5.482657121783815590e+00	7.476102404096766740e+00	7.185693997412966993e+00	6.864498989591846012e+00	5.723422025284901515e+00	6.538912560962405252e+00	6.404954104684295046e+00	5.047921284333916958e+00	3.978406226860448314e+00	3.135491861777413902e+00	2.471167762833196946e+00
1.430000000000000000e+02	-6.392339214943324066e+01	-6.248446144315483508e+01	-6.236042657115755361e+01	-6.213592964119442286e+01	-6.137584941548740147e+01	-6.109444290145288647e+01	-6.214257821970833362e+01	-6.429493326735807557e+01	-6.661953042156785898e+01	-6.814272617822152256e+01	-6.858304343502959455e+01	1.612124316411803537e+00	1.612532199701130597e+00	1.489338259143670795e+00	1.650321246900273486e+00	2.060749510301229215e+00	1.521642230328809520e+00	1.658575674422080093e+00	1.833352289231292787e+00	1.482962027321612863e+00	1.620245064719041839e+00	1.191524662048894623e+00	4.644248003510782929e+00	1.947595586679132351e+00	1.534953889534074634e+00	1.209739567654889214e+00	2.142494262855936249e+00	2.895656677843372773e+00	6.477500907156719556e+00	9.329430962689643891e+00	8.676937002628964279e+00	6.838533775965947470e+00	5.389637402099141994e+00
1.440000000000000000e+02	-6.376187215992464274e+01	-6.896990950697876599e+01	-6.811429115178664517e+01	-6.554568223808129801e+01	-6.416105349521117773e+01	-6.369043174165916099e+01	-6.257443704706949461e+01	-6.158110143816040960e+01	-6.088145776975273549e+01	-6.109128444086636023e+01	-6.100907276968042936e+01	1.784816154678491085e+00	1.490974728034760721e+00	2.253794352600106965e+00	2.577155059387870928e+00	1.566752315125344852e+00	1.672455116004340603e+00	1.967199416491736796e+00	1.724709903100672737e+00	1.625180402292936588e+00	1.424453482040242580e+00	1.545486771706898743e+00	2.303217047243505622e+00	4.247722140116638734e+00	3.347747173605719162e+00	2.638452038220497453e+00	2.079436945798996739e+00	1.638861707135755408e+00	1.291632189445356405e+00	1.017971013385335022e+00	2.266946413142695960e+00	1.786643098812883412e+00	2.716757752771178147e+00
1.450000000000000000e+02	-6.885944989436578112e+01	-6.134222040357662564e+01	-6.308541618255335948e+01	-6.647629544426814618e+01	-6.967296549410045259e+01	-7.165260586071782711e+01	-7.239810903064552861e+01	-7.193705939163737639e+01	-7.086502970082145225e+01	-7.047634265435831935e+01	-7.068845478097881596e+01	1.378095701176173415e+00	1.353374686431732643e+00	1.288007553700156960e+00	1.706530060583973274e+00	1.176452027437098646e+00	1.045566867429806202e+00	1.717608009027247862e+00	1.383169294186609610e+00	1.570339290606152627e+00	1.312641869705759801e+00	1.227267352653197419e+00	8.774121774338942359e+00	3.521002278647710426e+00	7.387333882068477742e+00	1.286551900679331872e+01	1.382160498613370869e+01	1.155586053693669513e+01	1.043914121376821313e+01	8.551521472001265778e+00	6.739690331330088213e+00	6.612052007043545565e+00	6.247492028666393082e+00
1.460000000000000000e+02	-7.181909027010513569e+01	-7.156207812210119812e+01	-7.239694236483795464e+01	-7.271014400374757258e+01	-7.303040528273908194e+01	-7.297469221963561381e+01	-7.263702727447892471e+01	-7.169368111296317636e+01	-7.086202800038073235e+01	-7.036259221745977754e+01	-6.996131210270728218e+01	1.263369857320022493e+00	1.210724589809470508e+00	9.884709633488889535e-01	9.916332021533595942e-01	7.966062039125358929e-01	1.153437977957918248e+00	1.459090792655159063e+00	1.462164222811096259e+00	1.486220477609374147e+00	1.442823480448480744e+00	1.642526662493939860e+00	6.639071560001364780e+00	9.825009495261495474e+00	8.989751033768554223e+00	7.085071156253026636e+00	6.166524425136278964e+00	6.083816910151621293e+00	4.794824189026522632e+00	5.666604258727151233e+00	7.062255608911668148e+00	5.565958759573188530e+00	5.150899763204142445e+00
1.470000000000000000e+02	-7.336939094977812204e+01	-6.902565186842676326e+01	-6.783878822314341051e+01	-6.839761184746453182e+01	-7.469710425551117794e+01	-7.694163774477539164e+01	-7.670718532473186713e+01	-7.649742458116004684e+01	-7.499743500136165153e+01	-7.414061503897617911e+01	-7.445045561223005848e+01	1.800676634783173968e+00	1.661890362514991892e+00	2.674464276776905347e+00	2.404031869449747560e+00	1.547000293315085262e+00	1.544460879730696234e+00	1.795006963082615981e+00	1.502947576244029193e+00	2.221694079188287763e+00	1.588461495805709056e+00	1.066808551723671394e+00	2.354864239850958185e+01	5.653082842964539445e+00	6.578168852356682805e+00	2.803685523311244765e+01	4.712772923533565717e+01	4.126566307601711969e+01	3.252260914738383946e+01	2.563196679537237799e+01	2.020126118484936839e+01	1.592117205505192956e+01	1.254791556265186969e+01
1.480000000000000000e+02	-7.189629662016082534e+01	-7.455199314141971456e+01	-7.445335641221151946e+01	-7.360371670321960380e+01	-7.301469362961871923e+01	-7.258614641431519487e+01	-7.097526702954512245e+01	-6.943087610609192950e+01	-6.973315404545050455e+01	-7.063416246454158909e+01	-6.997960025519428484e+01	1.331467483994932977e+00	8.475991353778108417e-01	9.484440078573949107e-01	1.150742596506472815e+00	1.304494958535427074e+00	1.433044522280765065e+00	1.838964547374556613e+00	1.872457385555468479e+00	1.168270497111475459e+00	9.328311620551805738e-01	1.817826027294777491e+00	7.051261607974588230e+00	9.889358925524618371e+00	7.794076989882498196e+00	7.830082279490415686e+00	7.431617879623690470e+00	7.009375168011313662e+00	5.524282223132336078e+00	4.688766047392403102e+00	7.870505230572739208e+00	6.202962616517900152e+00	6.271588719597973594e+00
1.490000000000000000e+02	-6.757967102611505084e+01	-6.889000093104964151e+01	-6.745563945627974078e+01	-6.708115703326342327e+01	-6.711177219590703658e+01	-6.719546624227359644e+01	-6.706253793120779960e+01	-6.735372793825665383e+01	-6.771983715912941193e+01	-6.827462576927602811e+01	-6.765194560450709105e+01	2.687920434585292728e+00	2.389967423729565610e+00	1.868403143105053399e+00	1.855866691960472270e+00	2.044354086545362659e+00	1.801493100432448591e+00	2.702933984856357608e+00	4.831260586485234043e+00	3.521427875646652605e+00	2.299444891573581895e+00	3.564052561518194384e+00	9.866108169788411431e+00	4.942812339762671314e+00	5.898650818226752968e+00	6.724695085269676298e+00	6.395567821006405751e+00	7.557115148327523180e+00	1.262103121651193050e+01	1.776323349467261536e+01	1.525687584963719701e+01	1.202436537015902296e+01	9.476734554310327852e+00
1.500000000000000000e+02	-6.584543435932586419e+01	-6.547399356874274190e+01	-6.509829904189035688e+01	-6.602562252023145106e+01	-6.742844704175423942e+01	-6.787167585247775037e+01	-6.600575464596794006e+01	-6.528969908939916422e+01	-6.504658050328514207e+01	-6.350215772625544020e+01	-6.671211360325449391e+01	4.096533746753818761e+00	3.377377081699415307e+00	4.040224941570763839e+00	2.889863162052957790e+00	2.261895507273377959e+00	3.265012005579661203e+00	3.260239511319195760e+00	4.217124190127385930e+00	7.194528340047078530e+00	6.010634781527885551e+00	4.448437946340462190e+00	1.408887200044607368e+01	9.352471185090566408e+00	1.398032299072550266e+01	1.124705155155115754e+01	1.128546316271770067e+01	9.211514366670757070e+00	7.259848965733839421e+00	9.382101702762225770e+00	1.481399288052983643e+01	2.394864443016398425e+01	3.040730876851517550e+01
1.510000000000000000e+02	-6.583735416440372035e+01	-6.960582033228091348e+01	-7.086927490015753506e+01	-6.871639513034232039e+01	-6.713399023181939640e+01	-6.893006497647607489e+01	-6.976325804000939002e+01	-6.549858685113250090e+01	-6.125279767895150229e+01	-6.157591235477950420e+01	-5.502744114808804454e+01	8.409339086817270825e+00	3.585393076712047211e+00	3.876509537094797508e+00	4.652912663270371674e+00	4.588850683449521739e+00	4.057553825237370404e+00	4.250746648984942588e+00	1.325078204165060036e+01	1.132664492785493948e+01	1.139483805772355574e+01	2.310915940619455355e+01	2.724550904141663210e+01	2.676242174435313714e+01	2.336609965812425926e+01	2.124295493771616350e+01	2.205987728846357498e+01	3.009251135364586816e+01	3.016634755096169584e+01	2.471426037330840231e+01	2.590753710744797900e+01	3.111471933152411395e+01	3.702836106862110910e+01
1.520000000000000000e+02	-6.081187943618540714e+01	-6.000000000000000000e+01	-6.000000000000000000e+01	-6.403199871767438367e+01	-6.384479673449872905e+01	-5.750368070744468696e+01	-5.439180122530167694e+01	-6.000000000000000000e+01	-6.000000000000000000e+01	-6.481131798488051743e+01	-6.353519899205417687e+01	1.410737998009270200e+01	2.149712116218483970e+01	1.475185331074593975e+01	1.100095444233055986e+01	1.561049778275414113e+01	1.513848462892665481e+01	1.594276965352373487e+01	1.017811010039724273e+01	1.192063259171047740e+01	9.838202123067013360e+00	1.519517400528642348e+01	3.907924535242023012e+01	4.014810727264998036e+01	5.296747414634759110e+01	4.698386773469442090e+01	3.702928422003262909e+01	2.918380192943617857e+01	2.468397879343497081e+01	3.108292972144721134e+01	4.680265924027522573e+01	4.500399252791511628e+01	3.690635793796897701e+01
1.530000000000000000e+02	-6.730306371142430066e+01	-6.060820020609338599e+01	-6.498724448150771593e+01	-6.732388301063301128e+01	-6.865855283601482029e+01	-6.826638268349377370e+01	-6.824748898048581225e+01	-6.815420703737305530e+01	-6.862564164344271944e+01	-6.940849802628974885e+01	-6.875053820890906309e+01	4.824504869986222744e+00	1.079485138464347216e+01	6.746055639910272461e+00	5.838522060751177634e+00	4.122534450524956817e+00	4.495025381307832468e+00	4.841809444119437700e+00	3.016291155062734486e+00	2.783721678374203812e+00	2.638516532961295180e+00	2.967720972206845165e+00	2.254972242848539921e+01	3.516140586108510746e+01	3.703569699491939105e+01	2.934689860696183672e+01	2.364446696295166461e+01	2.270387380464730853e+01	2.062337961768487204e+01	1.643900450627022991e+01	1.409937645996946820e+01	1.170754409083050440e+01	1.473557737953359847e+01
1.540000000000000000e+02	-6.906642876865981862e+01	-6.809136346611995805e+01	-6.942507023816567369e+01	-7.064989147553174575e+01	-6.925156366476510073e+01	-6.680093254126613544e+01	-6.841323685020826417e+01	-7.013448830180794857e+01	-7.018205200995885207e+01	-6.925709277482010862e+01	-6.845859636395444170e+01	3.092392294779486850e+00	3.505075791712076505e+00	3.062756601013572944e+00	2.806833434369384594e+00	3.986542644083078457e+00	3.651409744655729650e+00	2.627534224045533051e+00	2.609542990655143058e+00	3.344480985950571306e+00	2.912446237172936492e+00	2.417300294136840222e+00	1.524997579351668264e+01	1.856074506283193770e+01	1.984858723099983635e+01	1.773176203887722835e+01	1.420518536293687717e+01	1.204458258247028724e+01	1.877650642917881996e+01	1.752041137994752162e+01	1.380832025797671569e+01	1.088271868804836728e+01	9.120938901899245721e+00
1.550000000000000000e+02	-6.794644651708074434e+01	-6.859392606595916675e+01	-6.879935271409540576e+01	-6.866703555234478529e+01	-6.851063330246390137e+01	-6.797925376651768659e+01	-6.809250782388930645e+01	-6.811843814788818463e+01	-6.697137675167132898e+01	-6.685719390184132749e+01	-6.687474714413636434e+01	2.246775461700798893e+00	1.676703126357069751e+00	1.958777534417525557e+00	2.264682170409436424e+00	2.622374112668617752e+00	2.540426320651504977e+00	1.578179868210357162e+00	2.607172453167967419e+00	2.582268437741196632e+00	2.442113517935864841e+00	2.195057075448448636e+00	8.843199155318464122e+00	8.320606762014129743e+00	9.061356984808853099e+00	1.023657218072580832e+01	9.398735290849202784e+00	8.916240757726114907e+00	8.423729655002565764e+00	7.978754891223880819e+00	9.710906032330935744e+00	8.402109277320098712e+00	7.982979721183052213e+00
1.560000000000000000e+02	-6.746574282857271498e+01	-6.664824530808715508e+01	-6.589003871327452089e+01	-6.761544392423292038e+01	-6.975520471786572330e+01	-7.069127873790652927e+01	-6.866966715259449927e+01	-6.724126488637665489e+01	-6.650546766303399693e+01	-6.619217186772887374e+01	-6.544864531462630453e+01	2.479247143088206595e+00	2.656002221310792333e+00	2.524178512495984350e+00	2.094173643805342433e+00	1.702779679214604602e+00	3.043511944108072242e+00	3.041524475218895684e+00	2.847649048079783807e+00	2.222762373319025375e+00	2.368237266392807960e+00	2.291652266936759386e+00	8.844826339693273809e+00	7.157343724713697952e+00	1.104004797602332388e+01	1.401605971159484376e+01	1.276683145920594242e+01	1.006189259175122608e+01	9.584967309189744711e+00	7.554177547395338088e+00	5.953656029985545217e+00	5.767645937043639925e+00	4.545641110029422727e+00
1.570000000000000000e+02	-6.439040214744217394e+01	-6.483316195588896846e+01	-6.474486982471708529e+01	-6.411915999280688538e+01	-6.390225041676034579e+01	-6.225193676715848312e+01	-6.131839743461529224e+01	-6.336086581686499386e+01	-6.568757919658168021e+01	-6.708157129451737433e+01	-6.660422877451063073e+01	1.977272219424274891e+00	1.788920429089989161e+00	1.868678488212081046e+00	1.663380333455298787e+00	1.173993846363022175e+00	2.633413890531247858e+00	2.194887103503332160e+00	1.748789246492741700e+00	2.036987972098635247e+00	2.218719069962221013e+00	2.444951814534182422e+00	5.262361054168107621e+00	4.042737368076111615e+00	3.186193011493777760e+00	2.511126739683047226e+00	1.979088360310881312e+00	1.559774214507542833e+00	4.129517190632508772e+00	1.115558976848192430e+01	9.986243166286703499e+00	7.870434136720097840e+00	6.202906585488469737e+00
1.580000000000000000e+02	-6.563281217460297512e+01	-6.613537910087021032e+01	-6.559940946051922595e+01	-6.562278841441235500e+01	-6.680941669425091334e+01	-6.679236992491321701e+01	-6.576519531083907566e+01	-6.547013046944786652e+01	-6.508830344010321767e+01	-6.489273420163138439e+01	-6.415239472904238482e+01	1.943990452903878063e+00	2.270815068872935161e+00	2.749032945821576757e+00	1.631771148280134698e+00	1.242605045937326569e+00	2.290772132762074254e+00	1.707130915414686534e+00	1.369372420220961173e+00	1.357931158993365583e+00	2.577593452430400500e+00	2.242880240305321848e+00	4.828865367250026353e+00	7.257975344501072179e+00	6.792929716646442628e+00	6.334879192488748423e+00	4.992693310020873021e+00	3.934879534480001606e+00	3.101187272968069841e+00	2.988055370338892569e+00	4.714671631056260637e+00	3.715762968176223868e+00	4.455619331823672979e+00
1.590000000000000000e+02	-6.940287622733792716e+01	-6.561826074292417843e+01	-6.808870496278751716e+01	-7.013139564298015216e+01	-7.026432481899712457e+01	-7.089358894482423068e+01	-7.048964638373010416e+01	-7.022189606909661563e+01	-6.976530980689821604e+01	-6.933852914691901503e+01	-6.921710575422211775e+01	1.926225594491282722e+00	1.943145468645118612e+00	2.001787759239234799e+00	2.185746270418394310e+00	1.863241678104736732e+00	2.028892299443843417e+00	1.828001176836135055e+00	2.369132782358193801e+00	1.793053793479990388e+00	1.944770604624503685e+00	1.304484111762675980e+00	1.042029975681726484e+01	1.205364449414360983e+01	1.458143545007539998e+01	1.426531315532478672e+01	1.124288741613115228e+01	1.047219864030972580e+01	1.017382729998160684e+01	9.154699848198255552e+00	8.341356727428102857e+00	7.783356355910339808e+00	6.134278180669666902e+00
1.600000000000000000e+02	-6.863165614896169586e+01	-6.900927509572863983e+01	-6.863157817487029888e+01	-6.679469394912131008e+01	-6.644238352417039550e+01	-6.836864738982951906e+01	-6.992189907363977852e+01	-6.928206816694719805e+01	-6.889302965496017350e+01	-6.952875836096497153e+01	-6.944422809938458840e+01	2.092213772937645100e+00	1.527487515333411983e+00	2.368429902395038589e+00	3.094681395968462034e+00	1.981030687414533142e+00	1.774785445264815298e+00	2.006818895941028025e+00	2.711039016466290530e+00	1.873795598591123879e+00	1.807596510382617261e+00	1.776472761619133367e+00	9.491140880644339362e+00	4.834594110452858473e+00	5.066806247251362194e+00	6.180397696308136624e+00	1.069754142448621614e+01	1.454901030656520078e+01	1.468461054261111975e+01	1.157334727129238061e+01	1.108420437597957076e+01	9.082627313346266718e+00	7.158269518150296662e+00
1.610000000000000000e+02	-6.701516406011448623e+01	-6.887236185162664981e+01	-6.689155289824383033e+01	-6.549890871405999349e+01	-6.329240574231043581e+01	-6.360452535584455802e+01	-6.618066873094771552e+01	-6.871714110163378564e+01	-6.985535093758308278e+01	-6.877257071789827592e+01	-6.846615455099657765e+01	2.097832916452926355e+00	2.878648464160147746e+00	2.204610648549972129e+00	3.409690160347351284e+00	2.376433887174549398e+00	1.364580217908108795e+00	1.237168746159173160e+00	8.986628854455814830e-01	1.943072845924650682e+00	2.445639061957857852e+00	2.219822246901870244e+00	6.758016574291839440e+00	6.121328392426226728e+00	5.174904605194759810e+00	4.429271103103798346e+00	3.927127329675379031e+00	5.502442267047248592e+00	9.297584598323529903e+00	8.551243990386375060e+00	6.926005653079806201e+00	8.383614788311945176e+00	9.266643015369325553e+00
1.620000000000000000e+02	-6.980726897767824823e+01	-6.772626255836374298e+01	-6.856045043465384481e+01	-6.949846149904544745e+01	-7.052537801898058945e+01	-7.131098841441031766e+01	-7.154066614588160178e+01	-7.204231272245419859e+01	-7.047210925914014013e+01	-6.864502044265876179e+01	-6.775104028119379507e+01	1.646473165865457222e+00	2.175819067042646271e+00	1.620901022160817107e+00	1.434592472670867203e+00	1.434662896593031922e+00	1.178897314611660363e+00	1.337120547684812033e+00	8.104325228858355601e-01	2.837141100643797653e+00	1.999000690777321898e+00	1.636164023583781546e+00	8.090621651286713956e+00	7.481958617236889708e+00	1.184859054319307781e+01	1.008964782175124419e+01	1.011210560134343162e+01	8.502753858085860372e+00	7.248124427423508820e+00	7.291436608887817528e+00	6.954886501645061614e+00	5.752257156753636025e+00	5.624455376546602992e+00
1.630000000000000000e+02	-7.041869098761399925e+01	-6.802508787696591241e+01	-6.819192766422092689e+01	-6.839333404328431243e+01	-6.919951237384029241e+01	-7.241128393419872111e+01	-7.442115662316949454e+01	-7.390276661872486841e+01	-7.078092111076837512e+01	-6.968859012240358197e+01	-6.917232950856364937e+01	2.505990345577926881e+00	1.539619336293255092e+00	1.332912612347556092e+00	1.942628504533278289e+00	1.208860968800057556e+00	1.582400900852212633e+00	2.705312489052376979e+00	3.449058307620624486e+00	4.752228635481422714e+00	3.667496581589730908e+00	2.879385119208751398e+00	1.839608762634691175e+01	5.795137865638920083e+00	5.110271229082449906e+00	5.875352395587036369e+00	1.348147882986721946e+01	3.028854008005045628e+01	3.548585284690894781e+01	2.950587246293066812e+01	2.388821037316115437e+01	1.923676588464620352e+01	1.529339429559603758e+01
1.640000000000000000e+02	-6.635467003212860959e+01	-6.909401429161640351e+01	-6.909239142305426640e+01	-6.809694323015317252e+01	-6.504884845384069081e+01	-6.332069411461124986e+01	-6.482130294996623832e+01	-6.580240383027637563e+01	-6.593054527899802508e+01	-6.614173313177636260e+01	-6.619782361699333251e+01	2.403193391279702773e+00	2.867020690889269030e+00	1.920811012765294423e+00	3.419583951547400691e+00	4.274757646919010945e+00	2.529814117478680568e+00	1.984914999695725824e+00	1.895099718703763703e+00	1.747981696587212586e+00	1.597593310980796710e+00	1.794356767229868366e+00	7.185439918889807487e+00	1.205314656634145898e+01	9.499417810181228106e+00	7.486753623687069314e+00	5.900517372940154992e+00	7.094404897411877187e+00	7.641976475993097928e+00	6.022852791299760256e+00	4.746776682658305546e+00	6.380167048131170304e+00	5.028385920253946928e+00
1.650000000000000000e+02	-6.597063023085617317e+01	-6.646453124550455982e+01	-6.647647596492987532e+01	-6.796466520583095416e+01	-6.891226693211166321e+01	-6.874917035015417355e+01	-6.712512758850340333e+01	-6.552557889341130704e+01	-6.412502312050330033e+01	-6.289257037226472136e+01	-6.147089263534780912e+01	2.085959286247288436e+00	1.682986429935927397e+00	1.273596008348127251e+00	1.109042141089866984e+00	1.399977084252118198e+00	1.551371127458114341e+00	1.911000897435664037e+00	2.090590663404845895e+00	2.593077545503728931e+00	3.887478158875318890e+00	3.360472806169173765e+00	4.828518374836925808e+00	3.963009866710986095e+00	6.098117351550318865e+00	5.423682598570053415e+00	4.818423125987480127e+00	4.038461473278102787e+00	3.182823060670139537e+00	3.777538631613976072e+00	4.240742675644311177e+00	6.388692810061465721e+00	6.353692154282430060e+00
1.660000000000000000e+02	-6.765659486558980973e+01	-6.180213113717255169e+01	-6.421554614960491847e+01	-6.642166013094556831e+01	-6.753857168211897033e+01	-6.846161874089875710e+01	-6.983520551330660453e+01	-6.964286493060298255e+01	-7.018170747133724774e+01	-6.922953437956412870e+01	-6.923710852034629681e+01	2.323682499232925913e+00	2.655744429423929187e+00	2.225765851288610264e+00	2.102755182844375792e+00	1.773244115636483764e+00	2.008243722524776675e+00	2.514510747429027138e+00	2.886468615905463331e+00	2.021163446382731266e+00	3.032587136011883011e+00	2.016341744881973597e+00	1.088494531709516799e+01	7.406072859350932625e+00	1.094011439955619736e+01	1.039836238592616446e+01	9.031227173374279715e+00	9.437847678500661530e+00	1.103976967988371172e+01	1.436131172067452155e+01	1.401814510213219300e+01	1.104808744471437443e+01	1.116851472683863200e+01
1.670000000000000000e+02	-6.539797148620276346e+01	-6.826424751274441860e+01	-6.725404005145485087e+01	-6.518724170746612856e+01	-6.460272505784813291e+01	-6.413364666614478438e+01	-6.240654639476497323e+01	-6.395910887194966676e+01	-6.567863512895844735e+01	-6.564510529641857772e+01	-6.684841817427768262e+01	2.834025020414983054e+00	2.952978912126064337e+00	2.089439843910537054e+00	3.449292005622834001e+00	1.947999629751851369e+00	3.976355464720152888e+00	3.180785446177721631e+00	2.464574925771701341e+00	2.602986342956961963e+00	3.239115350107568236e+00	2.436722283004435496e+00	8.959047925027338266e+00	9.469147422446338780e+00	7.462896694810681630e+00	6.330822727300246200e+00	7.132672456275009232e+00	6.843024226489806239e+00	6.737076406757756430e+00	1.015956756836283681e+01	9.192647182123051763e+00	1.195083201978275333e+01	1.431179254592489158e+01
1.680000000000000000e+02	-6.836670316442271655e+01	-6.986483492810276630e+01	-7.271454433717143218e+01	-7.399101204137046750e+01	-7.173100366048021215e+01	-6.743267275134458316e+01	-6.585803237882734607e+01	-6.552187613193400750e+01	-6.566513667735338800e+01	-6.519825513614075874e+01	-6.568966360150216133e+01	2.541458763596877724e+00	1.862590261568970895e+00	1.315249426534218502e+00	1.282408718164290473e+00	4.758133204619197087e+00	3.845143563508134577e+00	3.137627289897739757e+00	2.600015480785820454e+00	2.780911885130186612e+00	1.965764711343191529e+00	1.866743094417031124e+00	1.188538034256354692e+01	1.913500881999683045e+01	2.059474378049342747e+01	1.659892804513266640e+01	1.319983886043143606e+01	1.164298045078590960e+01	9.176154562547464977e+00	8.088217575975940932e+00	6.374547730831103820e+00	5.974156120184907159e+00	8.069227479255818736e+00
1.690000000000000000e+02	-6.252656494336698501e+01	-6.767951432748336060e+01	-6.739815239967062155e+01	-6.521651280093323066e+01	-6.429387945674218940e+01	-6.391571025288644847e+01	-6.019322933269297238e+01	-5.740236428338749164e+01	-5.740133169394990631e+01	-5.914485835478937048e+01	-6.262009653113422303e+01	3.859277164589761444e+00	2.050043302111051791e+00	2.950457864714318923e+00	3.651091271512399317e+00	2.901930382832037303e+00	3.977540804132844610e+00	5.142336390471113461e+00	5.771778487335665453e+00	4.824341864211048936e+00	4.055027012941740061e+00	3.268224265635387926e+00	1.011003859004020100e+01	1.193696448543323108e+01	9.407851502368664853e+00	7.656924617579634607e+00	1.003384235043895956e+01	7.907948368808563444e+00	9.474817974594676784e+00	8.634153917112049825e+00	9.370079437651929410e+00	1.333621356291371640e+01	1.334158968350059737e+01
1.700000000000000000e+02	-6.582996050414733702e+01	-6.575696179624507920e+01	-6.544022700048124364e+01	-6.483105223837124242e+01	-6.626980542319407164e+01	-6.656765089117654099e+01	-6.460670979107696610e+01	-6.454155519019805354e+01	-6.553626157601401303e+01	-6.711240341967301504e+01	-6.763697771504320144e+01	3.245359320821624927e+00	3.058391957252946991e+00	4.140506585872533840e+00	3.663702420035570562e+00	2.659281389375359073e+00	5.734904334698299522e+00	3.390942180844947362e+00	2.603952611392566840e+00	2.787193587568954634e+00	1.685983495510793295e+00	2.728734645664271596e+00	1.289431047752549020e+01	1.594118446586426430e+01	1.454196606324392782e+01	1.428122933084634738e+01	1.544316041987312715e+01	1.217118138658437587e+01	1.086171004299786702e+01	1.081062530655850651e+01	1.166081632662158896e+01	1.202827659498079349e+01	1.120295483768410527e+01
1.710000000000000000e+02	-6.300221508721797647e+01	-6.777513836409450221e+01	-6.709056619736796279e+01	-6.578340214121952556e+01	-6.128689363021791792e+01	-6.031441426053360999e+01	-6.031227815243158830e+01	-6.205615100101078951e+01	-6.235357179988918830e+01	-6.179817267690538785e+01	-6.125156264850929233e+01	3.777338826911756264e+00	3.011975576843396674e+00	2.145813234156321858e+00	5.919118043696208531e+00	3.826112048080950512e+00	4.508814334473981056e+00	3.421967319120235107e+00	2.986752522342932981e+00	4.382428159588649841e+00	4.104504671658464332e+00	3.465902359156415091e+00	8.283479225982137706e+00	8.829358219946946917e+00	6.958661148388620710e+00	6.732955805139135386e+00	5.957865747602030915e+00	6.436190192091109097e+00	1.064951183967910531e+01	8.586048488948600621e+00	8.128344151926059524e+00	1.041148174108289304e+01	1.014437492501687998e+01
1.720000000000000000e+02	-6.611507186922756318e+01	-6.357805628191914593e+01	-6.570501120246709092e+01	-6.609246446339271586e+01	-6.614507599862841403e+01	-6.541362589219428969e+01	-6.582551490282762074e+01	-6.771691667978915063e+01	-6.763338542591246494e+01	-6.627829335246539699e+01	-6.676237449267932789e+01	2.464602257193240664e+00	2.961993491572023629e+00	2.253483144640171076e+00	2.233662361325861490e+00	3.456416178292192498e+00	2.161404285812180692e+00	1.637599925781056065e+00	2.284395227518398297e+00	3.114238506086536518e+00	2.575115293899949975e+00	1.967714157004040620e+00	9.423422139325566604e+00	1.393745470971648714e+01	1.132999983825358292e+01	8.929485894862505546e+00	7.746648528839494396e+00	7.102575227407019298e+00	1.022693846551407049e+01	1.064949947294883792e+01	9.684836389144908964e+00	7.934217747186913527e+00	6.692565119381835181e+00
1.730000000000000000e+02	-6.557006607394239950e+01	-6.683026342866891412e+01	-6.594804641112837373e+01	-6.596767801283391464e+01	-6.577047926274504164e+01	-6.418087941690680509e+01	-6.356111303121822687e+01	-6.429409686736346430e+01	-6.526384388856418184e+01	-6.652330571276604587e+01	-6.736095470722906953e+01	2.184482505599645741e+00	2.128832413468310314e+00	2.236969957118645880e+00	1.996036043459458398e+00	2.908741048043178790e+00	3.718428660020765442e+00	2.553911956563172936e+00	2.097091457869736164e+00	1.446215264814669332e+00	1.528904624414077373e+00	1.229693630224442336e+00	6.592322081248603638e+00	6.421108230573956632e+00	5.060652797249614920e+00	9.199650346868647688e+00	7.524482379238472518e+00	6.820118238498479535e+00	7.295868904788626708e+00	7.151413604634467625e+00	5.636226639236607383e+00	5.804822171156807542e+00	5.008877500240348724e+00
1.740000000000000000e+02	-6.918015021825007693e+01	-6.739273095664579216e+01	-6.795934914845651065e+01	-6.850887275038083146e+01	-7.026877455152330754e+01	-7.082127144274845421e+01	-6.938824361615957059e+01	-6.817605683874185729e+01	-6.910601683103018900e+01	-7.031335638978639224e+01	-6.986682965702779313e+01	1.559332725512029949e+00	1.469512306648547373e+00	1.389008845589329910e+00	1.193482075966557199e+00	1.304080995257684839e+00	1.984668005039791794e+00	2.169968496271793335e+00	2.004113731469642445e+00	1.028946297360586293e+00	9.562650045383491726e-01	2.093281496978018019e+00	7.589866418167718898e+00	5.376275052331085824e+00	6.452773610822116979e+00	9.479717592413205551e+00	9.017768198086571374e+00	7.107152257503095427e+00	5.788217542887391431e+00	7.409120643489711000e+00	7.821709174350320204e+00	8.682185908505358540e+00	8.763744201288336200e+00
1.750000000000000000e+02	-7.064389933269201549e+01	-7.033118112103120723e+01	-7.114880312410210195e+01	-7.078011496870870189e+01	-7.067528769705575087e+01	-7.134231907239460213e+01	-7.221508783041497281e+01	-7.194636107249822032e+01	-7.117877416656099854e+01	-6.974466903952414043e+01	-6.707639523462931663e+01	1.921999613362961101e+00	2.362890127890645342e+00	1.634326372909991054e+00	2.204608227072825333e+00	1.377819393131722414e+00	1.387026789218988032e+00	1.181015927718796377e+00	1.714783543991076575e+00	1.564901787666580724e+00	2.640795629853668114e+00	3.151828334175316382e+00	9.934189987555026136e+00	1.632658879700150578e+01	1.286743569773228124e+01	1.014118157160198130e+01	9.456702527952032256e+00	8.816130111392075364e+00	9.063057366503477041e+00	8.461785212555957614e+00	6.927559013993046300e+00	9.454921423380561407e+00	7.826538153437342160e+00
1.760000000000000000e+02	-6.352794910452147548e+01	-6.447193161104738124e+01	-6.366669636569616841e+01	-6.132544873364325611e+01	-5.870578513974386681e+01	-5.921992273084688208e+01	-6.072505019706344598e+01	-6.345195222390756129e+01	-6.575597982324515556e+01	-6.852256208894377210e+01	-6.943416213107718704e+01	2.569077950202974137e+00	3.464076258810765196e+00	2.012765568261671412e+00	5.376281982267156145e+00	2.975105407907919552e+00	2.443242485278804388e+00	1.785220900333877481e+00	2.142236850899756906e+00	1.691293587611230720e+00	1.872516510637326714e+00	1.928039950021238624e+00	7.629184125413973838e+00	6.875390648500338209e+00	5.418685321615734019e+00	4.270615608016148812e+00	4.995064332431919496e+00	5.333179012841000599e+00	7.132638350854144882e+00	6.891094926367606455e+00	1.044970407552933978e+01	1.204473790158000313e+01	1.288073107640349946e+01
1.770000000000000000e+02	-7.327449797243016860e+01	-7.011443441401836196e+01	-7.121596154871919282e+01	-7.233924010236601987e+01	-7.396036282639974502e+01	-7.493831439371390957e+01	-7.557116072420539865e+01	-7.547691800994834921e+01	-7.401437913223620058e+01	-7.288238359029561764e+01	-7.223182498239894755e+01	1.308063038008443257e+00	2.144577494516648031e+00	1.101062797852085939e+00	9.867560710749834207e-01	7.383395022981954492e-01	9.528661473853310415e-01	1.233119031420805589e+00	9.416535047608585174e-01	1.663342234942480458e+00	1.398778982717899799e+00	1.920134613115143773e+00	1.155543762394086649e+01	1.333053315835335972e+01	1.118785526407171105e+01	1.174972334978176214e+01	1.264410495995585038e+01	1.593301811145665603e+01	1.346887768120471485e+01	1.188710944455678842e+01	9.368559367271631189e+00	7.383620469506458228e+00	8.600974433249728435e+00
1.780000000000000000e+02	-6.880356590281847673e+01	-7.090701947812465278e+01	-7.072132513537755472e+01	-6.729442003479879020e+01	-6.673473603612116278e+01	-6.793056461535489632e+01	-6.825661727052663252e+01	-6.900577029686047581e+01	-6.889825279530195701e+01	-6.893223354210634568e+01	-6.935471982361227106e+01	2.001597662093865360e+00	1.438024578428315214e+00	1.165691260696374298e+00	2.771400697039231531e+00	2.507171960488658868e+00	2.635686481222197397e+00	2.066892412375691546e+00	1.737798216870220624e+00	2.358298087125470843e+00	1.707212556756622757e+00	1.627800369935872293e+00	8.396673843079664579e+00	6.778665576363753331e+00	5.342453619969361078e+00	5.404524726717935934e+00	8.585425235742134120e+00	1.246465163603991222e+01	1.153369145667920037e+01	9.090020886883618090e+00	8.231292703483051199e+00	9.026167686175522675e+00	7.509844902742139006e+00
1.790000000000000000e+02	-7.099411547893529928e+01	-6.961748800348888722e+01	-6.990076516790512073e+01	-6.977451667823119408e+01	-7.015508976631778637e+01	-6.883498162289302513e+01	-6.804981271749244343e+01	-6.917921254493984407e+01	-7.312322769264275735e+01	-7.525002336038167527e+01	-7.605603723506021652e+01	1.901380842390685277e+00	1.364987420186044798e+00	1.044596007465468546e+00	9.294477919637157415e-01	1.261757699763496055e+00	2.701803173043600292e+00	3.094905974040847774e+00	1.780308723139105931e+00	1.325573300178705560e+00	6.805720242726618352e-01	4.829856309853207463e+00	1.251274194498600778e+01	5.918716247923402562e+00	4.664703795765635874e+00	3.676381936685121143e+00	7.805247618811054444e+00	7.237354256236985250e+00	9.932364753990432504e+00	2.414393974266264919e+01	2.259098187653146539e+01	2.189873284976713563e+01	1.725899637148619803e+01
1.800000000000000000e+02	-6.846138559271928159e+01	-7.099401826109216529e+01	-6.929224549061331118e+01	-6.788161629811925479e+01	-6.624145868177527063e+01	-6.704285507783380638e+01	-6.800317296572757186e+01	-6.801020860258626044e+01	-6.888501936427817895e+01	-6.972381684505143085e+01	-6.853944434011560816e+01	2.172177442437178030e+00	3.997463586480970221e+00	3.682786734141590301e+00	3.814632231982916011e+00	2.179145641280727741e+00	1.118810676159088802e+00	1.605027923004445967e+00	1.513207919891761399e+00	7.769068500756032281e-01	6.628484044559967980e-01	2.370944456898681718e+00	7.173591883080493226e+00	1.360229186750141750e+01	1.072034202141515991e+01	8.448997725942058779e+00	6.658888534561016925e+00	6.485160828413867762e+00	6.204835145573230015e+00	6.160757640512903421e+00	5.161709773566117043e+00	4.068086078943593975e+00	4.224849214375569595e+00
1.810000000000000000e+02	-6.281424083077259013e+01	-6.701540938167029537e+01	-6.499571507511197410e+01	-6.427112850086251683e+01	-6.451455323277733100e+01	-6.438607017795722243e+01	-6.184889320766285437e+01	-5.543549308514321439e+01	-5.579994613102162049e+01	-6.298315836164324821e+01	-6.689204115387556726e+01	5.646083679930747223e+00	4.017919405493900697e+00	3.250385830937230214e+00	3.250537044630025907e+00	4.139214080809824559e+00	4.563882495927238381e+00	1.008357412454581592e+01	9.989880380454261299e+00	6.988983249236596862e+00	5.586428501879757036e+00	4.590031685392820471e+00	1.515258521920678092e+01	8.548738549486857963e+00	1.106478700296996109e+01	1.232605320648154468e+01	1.534770286405000128e+01	1.295503736471054879e+01	1.164005858843033181e+01	1.321432410486712072e+01	1.840120308579885844e+01	2.668269649564135193e+01	2.134525092963123782e+01
1.820000000000000000e+02	-6.469130500991791166e+01	-6.445914540094432255e+01	-6.200569152809018902e+01	-6.351151858089553315e+01	-6.747356852209732381e+01	-6.900578017391239882e+01	-6.696460550571103454e+01	-6.098017100434798721e+01	-6.118161766605409468e+01	-6.454088107333635094e+01	-6.679007064378998848e+01	6.435990510188753788e+00	6.156498734725877497e+00	6.373256729509114038e+00	3.549944945815796338e+00	2.341545592601047776e+00	2.734461609515264513e+00	6.662594002943411198e+00	8.738168345712731266e+00	8.937780792310062949e+00	1.046876425723152693e+01	8.396890091522708488e+00	2.366567433154210320e+01	1.682278197877030834e+01	1.623641096446709753e+01	1.839054382689383260e+01	1.813283798937087710e+01	1.565464867934699633e+01	1.642353991444737105e+01	1.786043846614463249e+01	3.190591122564649496e+01	4.685109536132071639e+01	3.837853490901273545e+01
1.830000000000000000e+02	-6.537086439720846442e+01	-6.712805528668658894e+01	-6.718419821561089122e+01	-6.593067106709439429e+01	-6.466211140693911830e+01	-6.115457505446842390e+01	-6.081015799820847434e+01	-6.105873249163346372e+01	-6.624778486579182868e+01	-6.978824873516936123e+01	-6.974410885048197883e+01	4.897945314676947604e+00	6.474482941552914816e+00	5.851803083757458168e+00	4.850942743604378826e+00	8.373474205880549803e+00	5.117025119923813037e+00	5.181688414467661374e+00	4.106779112059469661e+00	3.213926780954285078e+00	2.472743597550876249e+00	3.336587147018067689e+00	1.916379373589449386e+01	3.055957914602184644e+01	2.425297986553476548e+01	1.911444348714648811e+01	1.506462100117117942e+01	1.415248880731308034e+01	1.122828440162072994e+01	1.615584484722473491e+01	2.455827969454307436e+01	2.015953283109562122e+01	1.639188327727339711e+01
1.840000000000000000e+02	-6.736712530283958245e+01	-6.820420926359412306e+01	-6.773294109984503564e+01	-6.711832393007601638e+01	-6.724532300678100682e+01	-6.780542814602789292e+01	-6.773079864957050233e+01	-6.749580099260070654e+01	-6.736016697099506700e+01	-6.635133501411239365e+01	-6.662692595479313695e+01	2.133551839197117328e+00	3.617791496612489777e+00	2.412387868784010792e+00	2.345593069736361613e+00	2.124907601927798151e+00	1.907898017481375996e+00	1.999992321923697691e+00	1.520220825709718060e+00	2.313136563322735206e+00	1.681844669595435438e+00	1.411745956877550334e+00	7.327093024666591070e+00	1.291889608157374347e+01	1.018173892184174711e+01	8.491667323570426973e+00	7.629893119804627588e+00	7.446705878496110209e+00	7.164322361560683028e+00	5.840659316115687894e+00	5.020065350363837275e+00	3.956452195702016450e+00	4.620529697637044464e+00
1.850000000000000000e+02	-6.457868965869982958e+01	-6.672326768303933875e+01	-6.632053300044924526e+01	-6.541229462920603055e+01	-6.654116481648411252e+01	-6.713434837880441819e+01	-6.615971617012306183e+01	-6.429990976755641441e+01	-6.314486370606392285e+01	-6.093483544402083396e+01	-5.911596299125100984e+01	2.037880789934989778e+00	1.627008072480660372e+00	1.958001894214431271e+00	1.692819092803411696e+00	1.288086520288836967e+00	1.195177384860125702e+00	2.190184633088364308e+00	2.205335844849173998e+00	2.070878147074140863e+00	2.981439436063205495e+00	3.169876873627547997e+00	3.758438398096521915e+00	4.266205831811245019e+00	3.362314681692940788e+00	5.829811044426257638e+00	5.784676484916601247e+00	4.559063355323720756e+00	3.593123786965805699e+00	2.831840126411835357e+00	2.652915592840996872e+00	2.090836072790796418e+00	2.613597003785023798e+00
1.860000000000000000e+02	-6.131947264667852693e+01	-5.768402389480982606e+01	-5.868817829119535645e+01	-6.012742022847466217e+01	-6.141211350458034701e+01	-6.282896472110413555e+01	-6.275870039105474518e+01	-5.924104741453095357e+01	-5.804846936640055333e+01	-6.366278271226489238e+01	-6.874302594236981179e+01	2.932007940437911575e+00	2.665597896336289629e+00	2.534889597409733852e+00	2.071303827452146251e+00	1.842077769044160096e+00	1.880901540968759278e+00	4.170982847686875772e+00	3.575124134690927491e+00	3.602898974338479832e+00	3.700020984504849952e+00	3.276281831946894041e+00	8.872956582059110531e+00	2.059848006471872051e+00	5.698518712909854678e+00	6.304427606876170209e+00	4.968693574090988996e+00	6.061194492934811606e+00	5.098569562478691530e+00	4.018323534164006894e+00	9.679265275769001420e+00	2.071878724467576305e+01	2.412193781021994354e+01
1.870000000000000000e+02	-7.123851061672617391e+01	-7.084212335055703136e+01	-7.253415864909922561e+01	-7.407094958625557979e+01	-7.420974228762345604e+01	-7.327010199843300597e+01	-7.315698312551405991e+01	-6.955711426019392718e+01	-6.837191978697052264e+01	-6.806956517525978256e+01	-6.830244794735500591e+01	1.306550936161888554e+00	2.142376877763816800e+00	1.099932963539701047e+00	1.284390181731778435e+00	7.960622490313588040e-01	1.326702297383997475e+00	6.811516707647117252e-01	2.384421401160544018e+00	1.378768200823616397e+00	1.302815658145531685e+00	6.688878612738282659e-01	8.286284326019767832e+00	1.901116562295652201e+01	1.498322486306867418e+01	1.180869346728497149e+01	9.306757569127173113e+00	7.334912764944553132e+00	5.780847397144807331e+00	4.556045545461714141e+00	3.590745367638279451e+00	2.829965628429452096e+00	3.660485034141523375e+00
1.880000000000000000e+02	-6.991693323870745758e+01	-6.871200780531387409e+01	-6.909334014471366459e+01	-6.797400387085089335e+01	-6.830386758587137308e+01	-7.069765933828709592e+01	-7.113203221921209263e+01	-7.009727588893768768e+01	-7.047046753994003154e+01	-7.139518190004892517e+01	-7.129349609389906561e+01	1.893453355563610163e+00	1.516388255020534315e+00	9.800489088579379393e-01	1.701664971340081989e+00	1.556887394597095353e+00	1.515781643103572218e+00	3.734552877724016007e+00	2.329253283070822356e+00	2.071840932880610886e+00	1.174244594818832477e+00	2.353870694222597759e+00	1.043275999563104506e+01	4.101586527021969353e+00	5.565321698948775264e+00	4.386183788224609081e+00	1.078255381082362696e+01	1.790692234259252658e+01	1.411294022606316645e+01	1.233393414284077139e+01	1.359613994345042620e+01	1.204724827361644302e+01	9.494769202728118529e+00
1.890000000000000000e+02	-6.247282348102500293e+01	-6.977086745210193897e+01	-6.654945910841651369e+01	-6.422953546882139619e+01	-6.550022947664287187e+01	-6.329130059144340237e+01	-6.084342929753184137e+01	-5.882719835716981294e+01	-5.716296923565911214e+01	-5.781546938256667545e+01	-6.073777643989645014e+01	5.343189445168311735e+00	5.779878347634056723e+00	5.122402467011662353e+00	5.774910443927950610e+00	4.325234797732738556e+00	5.716472583370487470e+00	6.502964969282839292e+00	7.605635715458155310e+00	5.743809848655192951e+00	3.226126883545326951e+00	3.634458395064700920e+00	1.360429630328218309e+01	1.648587487398879858e+01	1.674081874588314633e+01	1.916555295161153438e+01	1.545172222824998087e+01	1.396129734997999172e+01	1.130922186037639321e+01	1.150615031739687666e+01	9.068314954115672677e+00	8.598776121378589821e+00	1.375523362984084308e+01
1.900000000000000000e+02	-6.224616695725158166e+01	-6.257570183439423772e+01	-6.265335907479545341e+01	-6.518664770025398525e+01	-6.615018976454233268e+01	-6.581221529224526989e+01	-6.451251276022377112e+01	-6.281591980021690347e+01	-6.045424858174080640e+01	-5.663431346815129785e+01	-5.566656129595178015e+01	5.181183527670143008e+00	5.338591478288304160e+00	4.797054151207643891e+00	4.276631243960713036e+00	5.073230303626818483e+00	5.235256818282943314e+00	5.377802251757630714e+00	4.439699014025910273e+00	6.280927415182945950e+00	6.108538710871336264e+00	4.884103889497188433e+00	1.366882313262102500e+01	1.362010679190103346e+01	1.620907499833183252e+01	2.007963529916057155e+01	1.992864967133165877e+01	1.630852506633030785e+01	1.285319917253017863e+01	1.067282674537274723e+01	9.658311749054684370e+00	8.208979426922617506e+00	9.148922405274619862e+00
1.910000000000000000e+02	-6.369952506130124448e+01	-5.690931402131199235e+01	-5.819889548914128596e+01	-6.043240957238960931e+01	-6.599346127577285870e+01	-6.930303303046945018e+01	-7.076021298761101264e+01	-6.927623665662724761e+01	-6.546172600694906407e+01	-6.308616898299803211e+01	-5.757379258974182790e+01	4.660223192175558360e+00	4.718293476343157877e+00	3.184833538601308245e+00	4.376155494301357862e+00	3.947968562865807218e+00	3.414804054402605260e+00	2.843496056500376845e+00	5.698625381180070448e+00	4.739244972225488794e+00	8.358376253371940123e+00	5.320434131963473590e+00	1.389681836130676729e+01	7.828104745517209473e+00	9.369736014055883189e+00	1.849078873063031736e+01	2.354984216918051132e+01	2.094227501084386489e+01	1.789770354649753514e+01	1.410567463816616929e+01	1.111707189030636300e+01	8.761671496366465917e+00	6.905315371503373711e+00
1.920000000000000000e+02	-6.341020195639098489e+01	-5.727142885714837917e+01	-5.953319786839376349e+01	-6.054809883611969923e+01	-6.292822451467264955e+01	-6.467917985846820272e+01	-6.537300263329404970e+01	-6.549673492710789446e+01	-6.622928246442873501e+01	-6.691636656672055494e+01	-6.512650303755592063e+01	2.772055953832849529e+00	4.133114565800054763e+00	4.141820911074250766e+00	4.122814836227213675e+00	2.757315358727039367e+00	2.307268447039494852e+00	2.340351347645537317e+00	2.167314966370782248e+00	1.420463644722286922e+00	1.301380492076684936e+00	3.028714968645152439e+00	8.585445574440282002e+00	9.407792595516847101e+00	1.184220823889342888e+01	1.331137480902246750e+01	1.105900680216428000e+01	1.014607880609216117e+01	7.996405020348912984e+00	7.620904991397871697e+00	6.006245772132681182e+00	4.733688232038256061e+00	3.730750476795917425e+00
1.930000000000000000e+02	-6.190579216694762721e+01	-6.281405475311292008e+01	-6.095493335377572208e+01	-5.827986915063689821e+01	-5.878186322395576724e+01	-6.026288136591024625e+01	-6.200664626317600892e+01	-6.355486572890441010e+01	-6.475436405582817656e+01	-6.416208099981119517e+01	-6.348636277436492747e+01	2.971122369397826812e+00	2.979047182332293264e+00	3.921411825980196220e+00	3.725051516729649848e+00	2.984831454813627882e+00	3.638351995190606036e+00	2.928419421072069539e+00	2.461623915456352396e+00	1.918763637413540390e+00	2.573512766770857052e+00	2.580209978219078160e+00	6.351248972682299154e+00	4.355958422272090402e+00	3.433051177896724315e+00	3.568818117065950535e+00	8.359845066904878053e+00	9.768985888188353783e+00	8.905560860789808686e+00	8.665704780724363232e+00	6.829681351561982083e+00	5.382660561853862546e+00	4.242223499564977018e+00
1.940000000000000000e+02	-5.902223398568688850e+01	-6.315459926165077320e+01	-6.191221906144342313e+01	-6.127345301387077825e+01	-6.101262129395350087e+01	-5.810676682142184291e+01	-5.746129366572049690e+01	-5.673316216841742232e+01	-5.668377980070870592e+01	-5.388444476968194863e+01	-6.000000000000000000e+01	2.312144499841536138e+00	1.639000693739336656e+00	2.415382210706564781e+00	1.716605227200263428e+00	2.664376655810999139e+00	3.161584589063668016e+00	2.006422776433658850e+00	1.914571318923770527e+00	1.879134529033414713e+00	2.998834580223405766e+00	2.725532417280278175e+00	2.605506631545886798e+00	3.343413543071921179e+00	2.635036584268376725e+00	2.076745132178043018e+00	1.636740214452344633e+00	2.170404172285308686e+00	1.710555491548861884e+00	1.348136041678846597e+00	1.062503260404512373e+00	8.373881740929692841e-01	9.234143701477684374e+00
1.950000000000000000e+02	-6.821363268724752515e+01	-6.000000000000000000e+01	-6.090259504149908310e+01	-6.535318123215650132e+01	-6.956594674707145032e+01	-7.040205963911253662e+01	-7.078585343001522290e+01	-7.188692683145619355e+01	-7.269893697209083427e+01	-7.236887716430818784e+01	-6.817194981476522742e+01	2.496603473518106409e+00	4.642128276629272854e+00	3.232843645287522882e+00	2.552016875856473632e+00	1.952647578925173377e+00	2.812538511011589470e+00	1.530314697809668001e+00	8.856255848671383824e-01	1.309779900977909861e+00	2.320071669747161280e+00	3.728067994069156121e+00	1.190898044824680646e+01	1.177107331954158376e+01	1.315185307833158923e+01	1.957139303303520350e+01	1.856493537185542309e+01	1.561299620092226803e+01	1.230503365780868030e+01	9.697936986038616425e+00	7.643212070817243742e+00	6.023826597717366838e+00	4.747544166400094134e+00
1.960000000000000000e+02	-6.784536233474548794e+01	-6.529851389889637403e+01	-6.435861205823496789e+01	-6.420293697899629137e+01	-6.495031870365390603e+01	-6.684032671155256367e+01	-6.849043800918815350e+01	-6.998406567339290518e+01	-7.042043311655048399e+01	-7.130349560547153942e+01	-7.260448259151783645e+01	1.556728907387868954e+00	2.686265347067072096e+00	2.578513871024328719e+00	1.474730815560723274e+00	1.303705683249795744e+00	1.178651057099650235e+00	1.447904587860305847e+00	1.787152502955251965e+00	1.597974065039563518e+00	9.993220807622965607e-01	5.130690632597053602e-01	7.473604086192196405e+00	4.788217765539115156e+00	4.866897347901778303e+00	3.835736261275307424e+00	3.616260146099353978e+00	9.741367574515034988e+00	8.984088137465704449e+00	1.146079117569878036e+01	1.042561600595952953e+01	8.773936153661344051e+00	8.243130293806014919e+00
1.970000000000000000e+02	-7.276589190064279933e+01	-7.407747115557815221e+01	-7.510817118360623112e+01	-7.510663913391246638e+01	-7.485178299351393605e+01	-7.328848592171031839e+01	-6.995170994580757906e+01	-6.882303109669530272e+01	-7.087865002458056551e+01	-7.215442249998054081e+01	-7.341855505104282997e+01	1.721269510221248300e+00	4.026804126849830578e-01	8.331728773790656462e-01	7.000231929514086904e-01	1.177685385387043482e+00	2.607061823015295321e+00	3.824692022556429372e+00	3.032084615442276476e+00	1.876877332134796461e+00	1.665657088404460806e+00	1.092760352256723078e+00	1.330760737398270876e+01	9.624199034852228607e+00	1.005730767976802476e+01	9.761871203849143086e+00	1.010485851581491445e+01	9.776671017920996576e+00	1.111235632774753768e+01	1.988178129745650935e+01	1.953450181599474789e+01	1.703579554644738536e+01	1.618673129997557325e+01
1.980000000000000000e+02	-6.827799773148072404e+01	-7.447680154209109560e+01	-7.427044539540928270e+01	-7.370356640134535553e+01	-6.924848573665994422e+01	-6.805249602137990905e+01	-6.706014704828642436e+01	-6.429723011755359607e+01	-6.261630835771309478e+01	-6.265415161947201028e+01	-6.640034507489639282e+01	2.699805565992102530e+00	1.396629873039634040e+00	9.435876529377124067e-01	3.256743778390449151e+00	3.483368834092565258e+00	1.788421189825623259e+00	2.586734563491966732e+00	4.007288596166347361e+00	3.629767222466534715e+00	2.835872516119559261e+00	3.069641433390632557e+00	1.021709511028346284e+01	1.319186198322700143e+01	1.039687089036672241e+01	8.771938783364250369e+00	9.349229840859660357e+00	7.368386335709974588e+00	5.807228843064279999e+00	6.269282819103030313e+00	7.043017111716190826e+00	1.347007392114301894e+01	2.050306057428049655e+01
1.990000000000000000e+02	-6.939819024615384535e+01	-7.006766265039696862e+01	-7.170794485700938026e+01	-7.086821377297137303e+01	-7.042946748448575534e+01	-6.982960228894822308e+01	-6.714325431775552033e+01	-6.681648813027338463e+01	-6.732712505968348182e+01	-6.864736661312493027e+01	-7.114477728688940772e+01	2.628716833766553407e+00	1.782383312262797226e+00	2.380715638898633024e+00	2.927893706553666764e+00	2.970301474074937165e+00	3.797734604800048874e+00	3.654891413473741579e+00	3.527070673547465063e+00	2.433490533739577799e+00	1.523372143169273274e+00	1.289314837145392634e+00	1.413891325751779604e+01	2.311310437402065787e+01	2.029566165697197633e+01	1.636835227262668369e+01	1.290035064670309772e+01	1.016712275225166451e+01	1.061176483575362361e+01	1.156179972446791560e+01	1.239953118798692522e+01	9.772413100325660906e+00	1.419903202406974430e+01
2.000000000000000000e+02	-6.716911993490644761e+01	-7.276369309524167761e+01	-7.314224092380955256e+01	-7.216665927608367781e+01	-7.096843288018995111e+01	-6.766101929053645847e+01	-6.320818773143759728e+01	-6.218992562407650837e+01	-6.374774904880963788e+01	-6.304775782770688863e+01	-6.279553365117262587e+01	2.904960146058359616e+00	7.985764563516608572e-01	1.868713005801609484e+00	1.281039172329397902e+00	2.042401060376374478e+00	3.157149895445181098e+00	4.061125914328965969e+00	2.705884030198919987e+00	3.979406894288875840e+00	4.344871417943132919e+00	4.810433613519476737e+00	8.749898321713084570e+00	1.119064942539092655e+01	8.819659984547913112e+00	6.951017701130279391e+00	6.958893652450199419e+00	5.484496346028235436e+00	5.714960118840008541e+00	8.144567004108836272e+00	1.178018464836917900e+01	1.188084385459162817e+01	1.057371048167362559e+01
2.010000000000000000e+02	-6.635597611482785396e+01	-6.121788160851571803e+01	-6.102779441701013496e+01	-6.299943474018396472e+01	-6.539589314429714761e+01	-6.739173871116682335e+01	-6.789086624094292688e+01	-6.758397135310404735e+01	-6.890005826646593334e+01	-7.001108915653881581e+01	-7.114103351005299203e+01	3.139865671020953819e+00	4.582411336740514152e+00	3.339222719044476317e+00	2.013561624665954675e+00	2.797343488149879764e+00	3.763442425074289499e+00	3.780354693356542839e+00	2.786178226421689441e+00	2.572047530071809529e+00	1.965466987010167088e+00	3.798627679674216218e+00	1.437121728506079421e+01	9.670916122985060426e+00	1.034485619377052146e+01	1.040788180750750413e+01	1.368481484753264965e+01	2.005220187477544869e+01	1.653575041653376587e+01	1.449698918671354519e+01	1.602523594964689480e+01	1.607210667088689604e+01	1.642141978025566829e+01
2.020000000000000000e+02	-6.557437178560446966e+01	-7.008751088150961550e+01	-6.910390223389742914e+01	-6.918792947591795439e+01	-6.650323563881860878e+01	-6.452179501947021834e+01	-6.352111049417662514e+01	-6.335523000058839216e+01	-6.106399190621051787e+01	-6.235489426268476620e+01	-6.604411794277046965e+01	3.904249200441623824e+00	3.300156826236038121e+00	2.520806916641463946e+00	2.889607082715772712e+00	3.844278882377551998e+00	3.582313024772733279e+00	3.383294341394203819e+00	5.818853655511365019e+00	6.624544085550276407e+00	3.672787130073254414e+00	3.405850059143574082e+00	1.369266806443225448e+01	1.598329104246304055e+01	1.276103733709615362e+01	1.022727208943563859e+01	8.164430337157330797e+00	1.093154309789287737e+01	1.196371548576714794e+01	1.630451367670333696e+01	1.458280125744981071e+01	1.640661055219862163e+01	1.960146576815858310e+01
2.030000000000000000e+02	-6.946169470644586852e+01	-6.805374722525368725e+01	-6.891301905111660631e+01	-6.993869669599233418e+01	-7.104252574251373176e+01	-7.171505491015271616e+01	-7.245890616186102307e+01	-7.263566284004745910e+01	-6.972191216529931523e+01	-6.577731513640749483e+01	-6.436010713581424625e+01	1.715615362150752832e+00	2.509170507858105914e+00	2.311983688547224691e+00	1.323498463127296798e+00	1.102169749700750545e+00	6.605237150955425296e-01	7.456304651618825829e-01	7.435989305900498891e-01	3.724358402919633715e+00	2.260732576509422387e+00	1.774487121997617489e+00	7.069544211565846226e+00	1.544845671616370275e+01	1.217535554401569264e+01	9.895090383246628818e+00	7.798594110060461659e+00	6.146287475700146885e+00	5.372751426743302972e+00	4.234413836417298072e+00	3.337258531781861493e+00	3.125999136758125019e+00	3.161234954771238836e+00
2.040000000000000000e+02	-6.484058864643678533e+01	-6.488173462986055995e+01	-6.390788235352005842e+01	-6.478907264292813295e+01	-6.496277204311046205e+01	-6.540833906723142377e+01	-6.652722957372124313e+01	-6.518723899911313424e+01	-6.430996354514846303e+01	-6.505976774854832456e+01	-6.337188586118597300e+01	2.728986661588424401e+00	3.397219155178332617e+00	2.152656378739032039e+00	2.280085337565270542e+00	3.462860078324475843e+00	2.459349766736142584e+00	2.067997655573988069e+00	3.912118845025133407e+00	2.656728056403120597e+00	1.640679610222891549e+00	3.260171732115854315e+00	7.775561281954114001e+00	6.777552008590819632e+00	6.520795637676741308e+00	5.139219196925480126e+00	8.777311135082777938e+00	1.121920660968954131e+01	9.872580865876544820e+00	9.803520683518406997e+00	7.726425499840429367e+00	6.089409400129852656e+00	5.829591782210549411e+00
2.050000000000000000e+02	-6.560576988655955688e+01	-6.251939338804992019e+01	-6.415227859289934997e+01	-6.611270388155894295e+01	-6.850180931547791374e+01	-6.961151207045607237e+01	-6.922121669925085996e+01	-6.641675473141643238e+01	-6.470553333425993969e+01	-6.310998296350123837e+01	-6.170651388872484233e+01	2.257650540609179579e+00	3.011337163520335647e+00	2.715534249692196589e+00	1.584987786438340596e+00	1.311381730997307038e+00	1.748921568192999043e+00	2.315521432604274565e+00	3.226893269496250660e+00	2.826652945250756943e+00	1.975162072363052523e+00	1.860113187536282631e+00	6.768826673886718659e+00	8.464311587530566783e+00	1.160818659594988489e+01	1.048415276030610599e+01	9.699083829438336579e+00	7.644115929785257002e+00	6.024538953941642738e+00	4.748105594021240883e+00	3.742113198093894422e+00	2.949262797563189320e+00	2.324395492237058214e+00
2.060000000000000000e+02	-6.495829893750001816e+01	-6.190898925114906604e+01	-6.147658838932930081e+01	-6.084206730227267457e+01	-5.802162955721259863e+01	-6.020049763384491825e+01	-6.542708116277162844e+01	-6.966046381614555116e+01	-7.003490305043516173e+01	-7.061317408494143422e+01	-7.139759512689771270e+01	1.965030220090401958e+00	1.262953155293947693e+00	1.701992127757081752e+00	2.971006204543540807e+00	3.971777834354319303e+00	2.421046708669128300e+00	1.639440211736364228e+00	2.023958948291864957e+00	1.625027138762728862e+00	1.212994519644509106e+00	8.201053518505342366e-01	7.875103611984291874e+00	1.831920305235599011e+00	1.443787004381365202e+00	1.962463563985356929e+00	2.705903345756570211e+00	1.202527087295431407e+01	1.778229675742252525e+01	1.414350419774950396e+01	1.114688641135937530e+01	8.785169144116299123e+00	6.923834516882012124e+00
2.070000000000000000e+02	-6.888614427413762087e+01	-7.091889420817020095e+01	-7.063088648438076689e+01	-6.980061770925124165e+01	-6.943532532441432181e+01	-6.834261720423992870e+01	-6.831801480834214146e+01	-6.873451505947788576e+01	-6.915417965188512994e+01	-6.762699081249924404e+01	-6.589940147871539011e+01	1.453680284776531995e+00	1.231848642939676663e+00	1.011182875282716775e+00	1.477072110728536058e+00	8.754330432689406694e-01	1.627065223600544286e+00	1.511676854208392262e+00	1.146737770554637104e+00	1.400788755620802073e+00	2.212378975382715662e+00	2.042618596178357837e+00	4.423784323029179788e+00	5.456865272682123624e+00	4.300706282277483083e+00	3.389505439874996195e+00	3.127653901064705533e+00	5.312145505072527030e+00	4.186648635143672692e+00	4.286236471486223110e+00	3.378101382222175264e+00	3.480975684133599923e+00	7.319004656334294090e+00
2.080000000000000000e+02	-6.779321501053945553e+01	-6.711728806658994984e+01	-6.731189213376299563e+01	-6.723045765142416030e+01	-6.710095735565516861e+01	-6.550456293741292768e+01	-6.624213650489221550e+01	-6.842613325426481197e+01	-6.955116896631074042e+01	-6.984899678051668559e+01	-6.959855645456489981e+01	1.781129394599589855e+00	1.132001091809993198e+00	1.959760302773355445e+00	1.842323821994697353e+00	4.334767734993645760e+00	2.424447213213071439e+00	1.460775150771395969e+00	7.499869688335337736e-01	7.381760050594026179e-01	1.008929631985107545e+00	2.160126024561697999e+00	7.490214543117616586e+00	8.509159491472535919e+00	7.740508436978179141e+00	7.275773417395969389e+00	8.980383083991982929e+00	8.317531077846322063e+00	9.010013878687644251e+00	7.101040864150451881e+00	5.596526490775975304e+00	5.679114512970206086e+00	6.692094176906904224e+00
2.090000000000000000e+02	-6.676890880321757038e+01	-6.975473708866948641e+01	-7.018178925686943614e+01	-7.105770588723623860e+01	-7.116229924268405682e+01	-6.793592834211112574e+01	-6.572592906281859371e+01	-6.413609385706165256e+01	-6.259919540222803391e+01	-6.253511168251668551e+01	-6.260029820998046546e+01	2.297275997876486286e+00	1.514092927349323325e+00	1.571219492738644474e+00	1.080509325457154501e+00	2.021538890736744865e+00	3.543020769157898542e+00	2.238065273093809093e+00	2.824262278003957682e+00	2.646836935267915081e+00	3.393903846536061586e+00	2.139310240423353271e+00	7.238170511490041648e+00	1.035960547339507620e+01	9.272292840767541122e+00	9.089215813469138538e+00	8.475204178060582905e+00	6.679542563500778130e+00	5.264332034986829001e+00	4.148965518390823171e+00	3.269914351600942570e+00	6.997323215339291913e+00	8.825309125389402709e+00
2.100000000000000000e+02	-6.890485290248219030e+01	-6.632269828447576288e+01	-6.720243563194929948e+01	-6.800746663607208120e+01	-6.922235988303293652e+01	-6.845241686850911833e+01	-6.876472940444324422e+01	-7.039084250581748847e+01	-7.076940655557766036e+01	-6.989501954332341427e+01	-7.002115371162095414e+01	2.487939876361754177e+00	1.377020081266251861e+00	3.212252208930610475e+00	2.543709653608992927e+00	3.483288184815190203e+00	3.354422398518584814e+00	1.722217882419312396e+00	1.205763278667930649e+00	3.324342030287267935e+00	2.920992849252086465e+00	1.735390195851312711e+00	1.276185747394038472e+01	1.387844572542925370e+01	1.319911679781336922e+01	1.340045036610477958e+01	1.545068136262305458e+01	1.350673694126880520e+01	1.136892760570451699e+01	1.029186654730233919e+01	1.265288602841635246e+01	1.173135349561271745e+01	1.213810986912864287e+01
2.110000000000000000e+02	-7.203955427565203706e+01	-7.150081659139516432e+01	-7.257907565214752310e+01	-7.215108767453874350e+01	-7.289688659958247285e+01	-7.195838442492276954e+01	-7.190168881263554113e+01	-7.202197902158310683e+01	-7.123920068110049897e+01	-7.132260129004306748e+01	-7.282382200857152554e+01	1.677827311291700596e+00	1.107118251185527980e+00	1.796542822994524835e+00	1.583134461749135191e+00	1.481571235340893855e+00	2.800197523541833267e+00	2.280997494199286102e+00	1.171103161008745452e+00	2.511609714177806651e+00	1.289503422504383323e+00	7.564950262148691928e-01	1.207502919783312123e+01	1.109069245869862463e+01	8.740881137512225507e+00	1.101372487184256954e+01	1.513153643775082990e+01	1.575155814886038463e+01	1.334480419990462963e+01	1.051740887677877367e+01	1.179867011819305667e+01	1.195264778516114390e+01	1.140836794362897777e+01
2.120000000000000000e+02	-7.008739842576838441e+01	-7.418948360877219272e+01	-7.129898057727906746e+01	-6.980163374937247056e+01	-7.129050864490223205e+01	-7.217772168487883278e+01	-7.200961216850420499e+01	-7.214642286478334654e+01	-6.966095024736912933e+01	-6.436889253313502479e+01	-6.392977817868723633e+01	2.894801142088383017e+00	8.474805052725378207e-01	3.564998729828636304e+00	2.534108427041805278e+00	1.837393705373332464e+00	2.538695144924302483e+00	1.819983642146695724e+00	3.286418773042605324e+00	3.623985017266272202e+00	5.723970718343663222e+00	3.170976757643978683e+00	1.413023299612378914e+01	9.939533646645566378e+00	8.382748450134299034e+00	1.652334554689306501e+01	2.121766834795167611e+01	1.806340703982705875e+01	1.587383885075732337e+01	1.614893045726083542e+01	1.272741825188353282e+01	1.063946966082741596e+01	1.178596970905712027e+01
2.130000000000000000e+02	-6.723485127741567169e+01	-6.462509334264149174e+01	-6.186088154107322623e+01	-6.084244179738540481e+01	-6.435162792649127539e+01	-6.758205581212021684e+01	-6.989991324830003805e+01	-7.214126207246663114e+01	-7.150341518217437908e+01	-7.099053286324773637e+01	-6.855128898825620354e+01	2.959136791359331387e+00	2.925825789012065581e+00	5.574864574895856961e+00	5.341778677442269974e+00	2.860261901257568518e+00	2.383831940513382541e+00	1.742796073941516921e+00	2.321059151540772802e+00	1.725176359129511505e+00	1.955963126519961515e+00	2.759810319340407769e+00	1.423771717921555968e+01	1.008635633284890076e+01	9.555140434738779831e+00	1.601307001629116300e+01	2.069712771082370750e+01	1.844124167130419423e+01	1.857519020933305143e+01	1.484627990411979859e+01	1.170076336165709918e+01	1.041726179256358087e+01	1.204474035847531432e+01
2.140000000000000000e+02	-7.052244473396530111e+01	-7.011087398760952283e+01	-7.277159002743191252e+01	-7.461778739360191537e+01	-7.426328537346407188e+01	-7.268323597210402909e+01	-7.227378496983638456e+01	-7.004110735036994129e+01	-6.833724380952868671e+01	-6.734374239118808703e+01	-6.278179606451839589e+01	3.669677868660248699e+00	1.503521909750226149e+00	2.099131772070494506e+00	1.851852630852106607e+00	3.325066317699892249e+00	4.002856794034624244e+00	2.639371554242889939e+00	5.424368526736030205e+00	3.543686815466384754e+00	6.019069400020041982e+00	6.287852965729792132e+00	2.175015704598294874e+01	1.546167579822209603e+01	2.818678389309061316e+01	3.105069616289148726e+01	3.213570021723086967e+01	2.691276029224201594e+01	2.228734866827572958e+01	1.936558461318864843e+01	1.719566198360190867e+01	1.392817741008137489e+01	1.097718142100476335e+01
2.150000000000000000e+02	-6.659075579777403675e+01	-6.136978723983212802e+01	-6.352024430080317785e+01	-6.727382916048279071e+01	-6.858326829088694865e+01	-6.933048939285401957e+01	-6.786196388271081048e+01	-6.681978216837244133e+01	-6.716101589609803568e+01	-6.709134748690549088e+01	-6.689583015879441064e+01	3.076379423147955094e+00	3.310997783329172162e+00	2.513634781595809997e+00	3.478363142334319313e+00	3.825289025869484050e+00	3.988091261262650455e+00	4.278535231269000150e+00	2.882987115223418328e+00	1.909596172040517903e+00	2.832734435488703184e+00	1.743565283066473404e+00	1.252974232481131445e+01	9.016650984279959147e+00	1.490012657814793862e+01	1.868589004728637093e+01	2.078981561740405226e+01	1.696027278380350367e+01	1.336685955498988676e+01	1.053479131146116643e+01	8.302760085079810892e+00	6.543634609581378214e+00	6.196621676079096197e+00
2.160000000000000000e+02	-6.223061784828917098e+01	-6.561477818800494788e+01	-6.445174727695714978e+01	-6.062991486318319545e+01	-5.915866464397704050e+01	-6.045583040687380816e+01	-6.034931897641853027e+01	-5.961823315319132632e+01	-5.936784579224599412e+01	-6.432062528659366762e+01	-6.833921989544603548e+01	3.651106474021935888e+00	2.363990083885740834e+00	4.111442714518423358e+00	3.706101811723407913e+00	2.903033402601945756e+00	4.540632950154431136e+00	4.640136291515466915e+00	5.004491934535168163e+00	4.194648288182147411e+00	2.732263875882021242e+00	2.314323387220609263e+00	9.873497337145797914e+00	4.883728741595160905e+00	3.849001547658499778e+00	4.121200332843306668e+00	7.010777173700505571e+00	1.063327837467095272e+01	8.554470147582950545e+00	7.391049675317328926e+00	1.551023929355316433e+01	1.824271432404584203e+01	1.853851376049027166e+01
2.170000000000000000e+02	-6.969340903967602685e+01	-7.058855336869187624e+01	-7.102165369381737037e+01	-7.112671828725737555e+01	-7.193422051301475051e+01	-7.196243143569147094e+01	-7.145787591942625738e+01	-7.087819902064687483e+01	-6.852339432758711268e+01	-6.497306352674794994e+01	-6.446798030387924427e+01	2.240001507248119417e+00	1.427415195587533381e+00	2.176111937171737232e+00	1.309612287504961170e+00	7.613477102618786407e-01	1.495655825661968974e+00	1.692870752447532379e+00	2.466258042817363716e+00	3.751450549273602331e+00	3.822370790435036803e+00	3.496921981319581541e+00	8.538517912015455735e+00	1.461071487195437690e+01	1.151510805167712981e+01	9.075374791983930933e+00	7.152553605693834804e+00	5.637125105567151628e+00	6.260981383198968686e+00	6.312220570749749626e+00	7.194276190337521193e+00	9.420369302852563465e+00	8.206455246139332971e+00
2.180000000000000000e+02	-6.460502790038707133e+01	-6.367462179441739067e+01	-6.313266791028861746e+01	-6.286147185812195914e+01	-6.294238460409658131e+01	-6.634646977029198922e+01	-6.686583185224216663e+01	-6.397595045536910163e+01	-6.380024446915177094e+01	-6.577434004691384928e+01	-6.667629624297735802e+01	3.373044135450661507e+00	2.872418665198149146e+00	3.628194814069584773e+00	3.042805123178406568e+00	2.724904340084969512e+00	1.829047329080820683e+00	3.535385837080880833e+00	3.647869021391903388e+00	3.632704568529462996e+00	4.530655519299016554e+00	4.286456136593423061e+00	1.226551144776239077e+01	7.381985534186894959e+00	9.365954295140575425e+00	9.340184589695009976e+00	1.333718077040642314e+01	1.159579528654468739e+01	1.038542285252599662e+01	9.511765618527670441e+00	1.083754077165613161e+01	1.956434417260788905e+01	2.133494058633261758e+01
2.190000000000000000e+02	-6.752152075820374932e+01	-6.817357278894637318e+01	-6.331243447630680521e+01	-6.137836361345561897e+01	-6.240176986378430257e+01	-6.809387659988912844e+01	-7.183902172673008124e+01	-7.274598945331700861e+01	-7.153899923084870238e+01	-6.877962747104938046e+01	-6.695155235771004243e+01	4.583163744808159024e+00	4.103184387788016529e+00	7.344336348823508054e+00	5.253687094560073767e+00	5.297301852260992483e+00	4.194762574135347144e+00	2.572735480236318484e+00	2.977362510724740563e+00	5.176682811877688195e+00	4.763624279604957934e+00	4.147960108069946195e+00	2.165600353043831916e+01	1.817654568405396631e+01	1.582528132588334735e+01	1.791565339580260385e+01	1.992881027767194624e+01	3.429713932044112568e+01	3.275664902861288397e+01	2.643667693809216956e+01	2.108207244132453084e+01	1.661536374110788827e+01	1.352584315139272420e+01
2.200000000000000000e+02	-6.723940768399270951e+01	-6.617449311606864626e+01	-6.612739021259305616e+01	-6.592409019427930161e+01	-6.548661133945698509e+01	-6.604602075199208855e+01	-6.696471368935003454e+01	-7.012105716659294785e+01	-7.053054084972568205e+01	-6.853331926231732041e+01	-6.648584025755113203e+01	4.305742742855191985e+00	3.647455467082219460e+00	4.163917484868163932e+00	5.501353818682948926e+00	4.708178707406233343e+00	4.875666254046937098e+00	4.702318410520908820e+00	3.037501009379688810e+00	3.671962672118721738e+00	4.218975476173836725e+00	4.530098128272256552e+00	1.964017753347381756e+01	1.199173743241401802e+01	1.557321253693951313e+01	2.158814315126968353e+01	1.881297800763534767e+01	2.405092854036239203e+01	2.872620350637765796e+01	2.559999264749799863e+01	2.069174208868007270e+01	1.630773360624175083e+01	1.305910381731974468e+01
2.210000000000000000e+02	-6.584687730508250070e+01	-6.557889554114319708e+01	-6.711133294924792381e+01	-6.873287087767968728e+01	-6.936860906900490420e+01	-6.868790189577251226e+01	-6.608901296988271667e+01	-6.329082374155741064e+01	-6.286769944866847482e+01	-6.294644381443247738e+01	-6.379518274343584494e+01	3.050879024154331098e+00	3.141594195281601110e+00	1.748370729592962691e+00	1.927862499220611259e+00	2.602900759882336157e+00	2.933287874185389832e+00	4.927456677245665162e+00	4.049712882279241200e+00	3.347692947239511163e+00	2.742770358907771655e+00	3.087141317708220090e+00	1.060806789017981266e+01	1.241762942862195551e+01	1.061570581120881229e+01	1.489737780704047942e+01	1.407341338655028196e+01	1.109164590660228100e+01	9.567940744096761208e+00	8.353185563889299559e+00	8.245340394139152096e+00	7.980142488833103620e+00	8.838297370815999088e+00
2.220000000000000000e+02	-6.578807562004809029e+01	-6.461172499157729021e+01	-6.580968567217352927e+01	-6.571558222269159444e+01	-6.522616460872229993e+01	-6.561378900625662425e+01	-6.608873877437102351e+01	-6.634013362403626957e+01	-6.648263765449321738e+01	-6.620839842289569788e+01	-6.578390122326322853e+01	2.066745532092040705e+00	1.823254407475993544e+00	2.295476305750178803e+00	3.556798521132757074e+00	2.259924390391146787e+00	1.740437922815627481e+00	1.670021110424543487e+00	1.580163954572953111e+00	1.957008459650485310e+00	1.941814661785306040e+00	1.842555586921417188e+00	6.529973597141998987e+00	8.234840240362117925e+00	8.680686993820703634e+00	8.998514141616466233e+00	7.091977603652866335e+00	6.351250570999436462e+00	5.005596045729402199e+00	3.945048536965372943e+00	6.194956824815794683e+00	4.882416626318467401e+00	5.914448387139368712e+00
2.230000000000000000e+02	-6.853298983140760470e+01	-6.637999381813325783e+01	-6.694954450851433592e+01	-6.753206084682803123e+01	-6.957626785171153472e+01	-7.022677648477274204e+01	-6.969888817063419140e+01	-6.958765859694176470e+01	-6.843030300443467695e+01	-6.827083747812801562e+01	-6.867756755397751078e+01	1.622587288532213234e+00	1.297336647966689238e+00	1.542797983905423109e+00	1.521633695629201588e+00	1.389307328294227650e+00	1.680126337774384027e+00	2.129759326683823950e+00	1.377807239032196485e+00	1.965186581124890308e+00	1.658984384919299782e+00	1.662933359991995097e+00	7.850822187350831705e+00	4.838649480215783782e+00	5.402966909466023537e+00	1.284158321920369339e+01	1.053216887849347394e+01	8.300693273206066536e+00	7.326369657728024620e+00	7.621216490625508655e+00	6.006491273280002652e+00	6.899467264833473834e+00	8.738615426456256330e+00
2.240000000000000000e+02	-7.135017925955158091e+01	-6.991253974783292335e+01	-7.128517809422335461e+01	-7.182677536167921062e+01	-7.170842132537256930e+01	-6.965415049059375008e+01	-6.913020315647071357e+01	-7.113949777022274645e+01	-7.192021999813549371e+01	-7.300727929956434537e+01	-7.391752735142064523e+01	1.840015690868894493e+00	1.923221474460089730e+00	1.865482028755663491e+00	1.545834825042146976e+00	2.299677589136987610e+00	2.651876109937269632e+00	2.265303098933191706e+00	1.704798761623474990e+00	1.720395568679659704e+00	1.125633883741028241e+00	1.297933568379429525e+00	1.351128650927606145e+01	1.309626890213489325e+01	1.557252130967148673e+01	1.274145774628043171e+01	1.004189486757618610e+01	8.619793720253875691e+00	1.334228255006132002e+01	1.647883097492882598e+01	1.298742196426471729e+01	1.655236534373536017e+01	1.568002771385350691e+01
2.250000000000000000e+02	-7.115361176003052890e+01	-7.424235638580429963e+01	-7.413588939364227315e+01	-7.261961216054227464e+01	-7.124274875898100845e+01	-7.053968365745851088e+01	-6.981084345293568560e+01	-7.013855241470015756e+01	-6.998376397341662880e+01	-6.987183757390823757e+01	-6.895082982891619849e+01	1.672772680084339658e+00	1.288731049071746737e+00	2.117188865134282949e+00	1.460364718989274335e+00	1.878507782987116403e+00	1.776490829728762932e+00	1.650892226862455958e+00	1.243909710758125620e+00	1.334990155143277457e+00	1.679125464151755232e+00	2.297525998016598958e+00	7.721183051776523421e+00	1.273950841201971684e+01	1.004035854338961009e+01	7.913083960500680192e+00	6.396776706875260565e+00	8.038974293228882573e+00	7.427770166327732682e+00	6.756441838657695875e+00	5.324938478291481481e+00	6.608792432097834180e+00	5.965185686376337060e+00
2.260000000000000000e+02	-6.852136309630421351e+01	-6.856554353881561781e+01	-6.874329604405056671e+01	-6.949756704954918973e+01	-6.982382248538650060e+01	-7.010026883400382758e+01	-6.843895265258396421e+01	-6.680289298342447069e+01	-6.748977091518874261e+01	-6.836253089709602193e+01	-6.738898556294320485e+01	2.352308533544817060e+00	1.339002462862310505e+00	1.803936225445914143e+00	1.785917540522624192e+00	1.660473864636200059e+00	1.652827347810543746e+00	4.173695881403528318e+00	2.746020034813853261e+00	2.336782204988998579e+00	2.384999601780776413e+00	3.639430171183422047e+00	9.376821708954457435e+00	6.927608405780369516e+00	1.113029466405773960e+01	8.772092729675332379e+00	6.913528633389254274e+00	9.625565724302830972e+00	1.087598590520604347e+01	9.852859460492824795e+00	9.286105797853794641e+00	1.139973201717394247e+01	8.984443751612426254e+00
2.270000000000000000e+02	-6.655861754418295106e+01	-6.639105937125084722e+01	-6.719202091007019817e+01	-6.749832660353349922e+01	-6.676120572926186014e+01	-6.484077476727219391e+01	-6.458221144147333348e+01	-6.607099798887493591e+01	-6.724879347201292035e+01	-6.709709697383226512e+01	-6.790368818424732922e+01	2.019253784009773067e+00	2.137293309910794470e+00	1.891277829931855115e+00	1.643342676728218654e+00	2.611571983124105767e+00	2.337491743436702407e+00	2.037246019765220240e+00	1.725533597856931944e+00	2.036803324384177216e+00	1.910398904953216181e+00	1.861578450006512897e+00	6.613433179376045246e+00	8.322951923157734910e+00	6.884432248558523426e+00	5.425811256420602469e+00	4.688713097834564358e+00	5.341604877953956887e+00	6.137154236788704864e+00	6.434839213364058175e+00	7.472264334878060410e+00	8.246118615573136523e+00	7.180441989231109545e+00
2.280000000000000000e+02	-6.919463497593993395e+01	-6.833008901532686252e+01	-6.838257143362319823e+01	-6.904789598171198861e+01	-6.964071804489124418e+01	-6.929154522386731685e+01	-6.966917420347043333e+01	-7.014503266300390294e+01	-7.076920416144510284e+01	-7.017682377392485193e+01	-6.649329525813440966e+01	1.543223712752242793e+00	1.397939960830489659e+00	1.608007989591034193e+00	1.504380213725623694e+00	1.324172233453186909e+00	1.348874642500030419e+00	9.018962511060810705e-01	1.075840932950226980e+00	8.402231973909125573e-01	2.382679301635046265e+00	3.048222404339795855e+00	6.386668446535741950e+00	6.500006629348974663e+00	5.585011047912503912e+00	7.845137363174594647e+00	6.182969499364476818e+00	4.872969083947525704e+00	6.260698738544683728e+00	6.251907493911767588e+00	4.927301022051509882e+00	3.883342065689958655e+00	1.155734152141142523e+01
2.290000000000000000e+02	-7.339845944335300487e+01	-6.854146548992352450e+01	-7.308363125132085258e+01	-7.529481702162559031e+01	-7.562783475931166777e+01	-7.605466201927012548e+01	-7.570105747502728377e+01	-7.464818792109558387e+01	-7.309707616659535745e+01	-7.167963615740197270e+01	-7.025622617195814712e+01	2.207196949620642279e+00	2.835822569196501775e+00	2.476930754780864774e+00	2.060516729061305785e+00	1.592384555095233356e+00	1.070621661780653877e+00	2.246446764412730612e+00	1.874357533452071234e+00	2.263317914192231939e+00	2.477891593570198392e+00	3.173679420664626605e+00	2.284309539005861112e+01	3.098791949930470579e+01	4.261121187400567578e+01	3.616614092794286961e+01	2.868179481123466701e+01	2.260491490401804526e+01	1.781555795865833858e+01	1.404093343089282264e+01	1.445671290202192516e+01	1.139373484444636553e+01	9.672032748060699348e+00
2.300000000000000000e+02	-6.625335822984185086e+01	-6.881170587226183954e+01	-6.864712213181235256e+01	-6.850742689404772534e+01	-6.818501524323518481e+01	-6.801239572239292386e+01	-6.844085691170226937e+01	-6.530577086811267407e+01	-6.260241139173886182e+01	-6.172658199583859329e+01	-6.229429526727619759e+01	2.237657095937308327e+00	2.211343876798405272e+00	1.930584543176591117e+00	1.913059535935877520e+00	1.723075869236105007e+00	1.557857053841063211e+00	1.004248832374703637e+00	3.473118437017514992e+00	2.669755459733037739e+00	2.072095348130896131e+00	3.821432003128887533e+00	5.580007928004484086e+00	8.112216259339133373e+00	7.736120995597623562e+00	6.835183358543027943e+00	5.386996845563662539e+00	5.189022471110766865e+00	4.089611970466745738e+00	3.223136180677350637e+00	2.918343316202142823e+00	2.746364031882275292e+00	9.563083850662120966e+00
2.310000000000000000e+02	-6.807566654343943924e+01	-6.261948290002250417e+01	-6.486202444482898954e+01	-6.643721387993207372e+01	-6.776368217668138527e+01	-6.922490965705628696e+01	-7.016893042494548638e+01	-7.044801576443124702e+01	-7.029110092930834242e+01	-6.980063728483089847e+01	-6.914066797235705053e+01	1.591039756683445994e+00	2.879073971549581223e+00	1.935263507143943684e+00	1.964404816113489272e+00	1.352388980607349911e+00	8.352236214670488712e-01	7.553980156391647549e-01	1.276728301563886836e+00	1.632348779824452256e+00	2.057047799334379867e+00	1.222519773591160375e+00	7.002419920295045230e+00	9.122509307211570828e+00	1.022519131640438772e+01	8.058755775426160284e+00	8.339383137137835078e+00	6.572498248720615166e+00	5.179967453115657428e+00	5.127903142314506724e+00	6.865878255633585781e+00	5.411188341991492123e+00	5.120924224994649165e+00
2.320000000000000000e+02	-7.066808244015612672e+01	-6.910487766327014469e+01	-6.917751913333579239e+01	-7.024810917866913940e+01	-7.126026676056255837e+01	-7.153829957237638837e+01	-7.122472047333546641e+01	-7.144231065170426120e+01	-7.161553145536943532e+01	-7.075287263106518765e+01	-7.031631688187286500e+01	1.353329815540027514e+00	1.507223881206404492e+00	1.222071537265444707e+00	1.748181594054512011e+00	1.655389185136001640e+00	1.663320854622865497e+00	1.456785163689940266e+00	8.465068069117851479e-01	9.754383928980918661e-01	1.225318466044031274e+00	1.233062273571197132e+00	7.340432115355301157e+00	4.543234726450663175e+00	7.254115680555449863e+00	1.308960317652026895e+01	1.244308717521115248e+01	9.806740777210739779e+00	7.728963344643278610e+00	6.091409545733904807e+00	5.166358414404871091e+00	4.071749801220075682e+00	3.209058511602611130e+00
2.330000000000000000e+02	-6.895718103381075537e+01	-6.972660589826305966e+01	-7.005138037163494857e+01	-7.139415695666819772e+01	-7.119307597315254554e+01	-7.096785868856555624e+01	-6.951980947248560483e+01	-6.721274280153032521e+01	-6.600181036531803613e+01	-6.597284843393704534e+01	-6.753152137655217757e+01	1.814867767228847573e+00	1.506606177912614086e+00	1.333230901832364701e+00	1.080600047736277380e+00	1.805212833693815133e+00	1.554389186339423690e+00	2.900013271914587687e+00	2.856686861742822270e+00	2.504080753741148246e+00	1.442798412681770781e+00	1.165059224693651974e+00	7.326030421213665988e+00	4.342395750158216217e+00	9.099543350218764814e+00	1.059619077063259063e+01	9.691539414963326493e+00	7.638169968302352508e+00	7.539339651376550044e+00	5.941961874195546223e+00	6.610364687701644648e+00	5.209811039840888114e+00	6.590987704746781972e+00
2.340000000000000000e+02	-7.037518909270458778e+01	-6.843428376260955304e+01	-6.889949467773691083e+01	-6.948899965472055840e+01	-6.768653293397763093e+01	-6.667070427640682340e+01	-6.864871802807758172e+01	-7.189949940822702956e+01	-7.390474426960587095e+01	-7.490103458688373905e+01	-7.321787932880023675e+01	1.775170124354519929e+00	1.059784100158711162e+00	1.045856040639384421e+00	8.243485350697457026e-01	1.677703609270502438e+00	2.144469128649773459e+00	1.470148225414433130e+00	1.663085003149892049e+00	1.210410887183275497e+00	7.992420896041053657e-01	5.856653624405376846e+00	1.059494011566114935e+01	5.194539504231839189e+00	4.093960096692643269e+00	3.226563059084898821e+00	2.542943489522948575e+00	1.078704682771005174e+01	1.532262585088665396e+01	2.114959717327013777e+01	1.761623814815834166e+01	1.388384398148108190e+01	1.213204302557289971e+01
2.350000000000000000e+02	-6.609058035233987027e+01	-6.805666332415182751e+01	-6.750697435679374792e+01	-6.636238320107828770e+01	-6.586630713614985666e+01	-6.407888248644391638e+01	-6.384972450479565254e+01	-6.533184017822945577e+01	-6.721860145382063934e+01	-6.401732263860674266e+01	-6.861710424332862601e+01	4.273112068397184160e+00	3.357867316183045681e+00	2.114921264158030390e+00	2.844163319928964206e+00	4.105550337220015500e+00	3.511353261722880426e+00	4.956462940882531143e+00	4.077681046316373958e+00	4.208439462297436151e+00	6.602895060667729688e+00	6.951786674594836235e+00	1.776908635201653652e+01	9.561598289432700071e+00	8.548983599283614510e+00	7.990686635257471693e+00	7.673578241415224710e+00	1.218818149167711340e+01	1.616186925707954103e+01	2.014506300310834064e+01	2.038261490069947257e+01	1.970318734135862471e+01	5.533510076085327256e+01
2.360000000000000000e+02	-7.108811826256521726e+01	-7.260995005071337971e+01	-7.247719883327536650e+01	-7.071928447476331314e+01	-7.149657110831255125e+01	-7.181000347710461540e+01	-7.222914242601116541e+01	-7.207215802821133366e+01	-7.159012641570787139e+01	-6.898025378959006559e+01	-6.689649402196261008e+01	3.650977084468089995e+00	4.159082717320463196e+00	6.753356058706316389e+00	4.526401714962858591e+00	4.029850795999450952e+00	2.128960603666222529e+00	2.702047286877044208e+00	1.464419802792368719e+00	3.474367625167326334e+00	3.361106577998198119e+00	3.910177661190648024e+00	2.282385468490795688e+01	4.903061767428928874e+01	4.173078502636612797e+01	3.288918460676778466e+01	2.592087504257786534e+01	2.042895775635509636e+01	1.610062601379816982e+01	1.268934818544780541e+01	1.000082588301439301e+01	1.087580458951860862e+01	8.571522070944418203e+00
2.370000000000000000e+02	-6.697509591187063904e+01	-6.593374894557734933e+01	-6.810152155925003115e+01	-6.932554380969129681e+01	-6.649014941820699676e+01	-6.355414776145588718e+01	-6.503865090353063749e+01	-6.642819921737577715e+01	-6.671929306801925463e+01	-6.825593492452672706e+01	-6.990376951107234049e+01	2.536792643227362642e+00	2.081502688372961263e+00	1.489785081004758815e+00	1.495006517525581113e+00	6.147665929147921204e+00	3.315196391659871011e+00	2.488716945157528393e+00	3.251062138473198360e+00	2.230284071611563945e+00	1.567121467492317732e+00	1.301585201827927030e+00	1.090492299036299428e+01	1.068128947127068074e+01	1.035320670462038528e+01	8.159648239655561852e+00	9.547904917662945579e+00	1.361166174171353838e+01	1.338725716929508458e+01	1.321288679985240400e+01	1.149526375263337741e+01	9.432988968041900790e+00	9.167122138884080229e+00
2.380000000000000000e+02	-7.097295253459321884e+01	-7.108692639978684724e+01	-7.181776246518251128e+01	-6.926994911667851795e+01	-7.042578049236227855e+01	-7.216206500819299663e+01	-7.215679068774853988e+01	-7.225453322145465052e+01	-7.240471712783680402e+01	-7.003521170988275912e+01	-6.811578911680635429e+01	2.913210137271837752e+00	7.409307393233102168e-01	3.450949310390719393e+00	2.161758941717204507e+00	3.171856260673848737e+00	2.937208023157063863e+00	3.438488060329767393e+00	2.503731241793746065e+00	2.363522642713699273e+00	3.181933322246127904e+00	5.181722830372890165e+00	1.717299626708658167e+01	7.224862224558052937e+00	9.328473702079639551e+00	8.076555733454364727e+00	2.116732513395929516e+01	3.169422946320645806e+01	2.804735443117286664e+01	2.283387337834544084e+01	1.799600645788186526e+01	1.418314987851582742e+01	1.117813226769203716e+01
2.390000000000000000e+02	-7.051928949725301266e+01	-6.522435109876512627e+01	-6.501428784623306001e+01	-6.708290127518986878e+01	-6.989582429696054078e+01	-7.121605987655445347e+01	-7.237532060559621527e+01	-7.332329378188514113e+01	-7.397378134758156421e+01	-7.454986543289602707e+01	-7.253720941086815799e+01	1.553924629444658922e+00	3.515056108200611540e+00	1.932773690965964075e+00	1.571025537448766274e+00	1.662908934031394059e+00	1.319053813911500228e+00	1.167422418475935419e+00	8.173739688784457114e-01	6.542078477214869903e-01	5.790672975584706395e-01	2.320356677254015842e+00	9.817015788742287086e+00	8.809794866744589115e+00	7.395754419323623097e+00	1.003365368238026889e+01	1.168934304024891091e+01	1.463596917103523332e+01	1.299970817758488550e+01	1.054892613735048279e+01	9.155048165076669520e+00	7.215346392223779048e+00	5.686613835454429555e+00
2.400000000000000000e+02	-6.954347195756943734e+01	-7.079859817429156976e+01	-7.085205367854590008e+01	-7.065517425037134558e+01	-6.958307246886678854e+01	-6.831299821758773305e+01	-6.870557879195426665e+01	-7.025625984989954986e+01	-6.927509953427548339e+01	-6.933018721888304015e+01	-6.766569739101861103e+01	1.762619139740067453e+00	1.475176023448011353e+00	9.582910928684353902e-01	1.970563511480084573e+00	2.131474825713077781e+00	1.616491123185421541e+00	9.284572542731728273e-01	2.074039549455859444e+00	1.646845523097833830e+00	1.961634213874749788e+00	2.863218280004027338e+00	7.125494547265281753e+00	5.358189203656317012e+00	6.654764810798511121e+00	5.244804003528764191e+00	5.944642833673120741e+00	5.553859641278918957e+00	6.602024801223759454e+00	7.136349962963797644e+00	8.577165893967404031e+00	6.759901408779124488e+00	1.342324291278310255e+01
2.410000000000000000e+02	-7.228516182709115867e+01	-6.907896370820178333e+01	-7.113194681861024549e+01	-7.155135759827345510e+01	-6.969930347733340170e+01	-6.957395545834744155e+01	-7.265220994050781655e+01	-7.434050403533352380e+01	-7.482977280647193652e+01	-7.497206020769979773e+01	-7.502154422013228441e+01	1.676285960263995900e+00	2.184080607287113285e+00	1.600397112986803760e+00	2.334551460946186374e+00	2.519876910138558301e+00	1.822101387227128555e+00	1.672002104193841543e+00	1.176108835230232241e+00	1.393256089421605282e+00	1.137159856683140013e+00	9.233252385253502004e-01	1.484160740203081197e+01	1.845223024703079417e+01	1.454271245117814182e+01	1.146151346510990621e+01	1.086907181405408096e+01	1.320360071050022022e+01	2.090862378576203540e+01	1.961408984073247197e+01	1.633863626617190334e+01	1.287693064102986362e+01	1.014866479873866645e+01
2.420000000000000000e+02	-6.814771791217725649e+01	-7.451528004229724900e+01	-7.296243554618638427e+01	-7.027589260513521197e+01	-6.651122229043316736e+01	-6.510040133078388180e+01	-6.546662391725868702e+01	-6.570278717122575074e+01	-6.511585392766818359e+01	-6.690764066997242310e+01	-6.891904162081166874e+01	2.288825604370315236e+00	9.835936432876620783e-01	1.668978688569382474e+00	2.764257281618613504e+00	3.137244873548787449e+00	1.674431701455105781e+00	1.739211953727331839e+00	3.413011849216524229e+00	3.287716847197160952e+00	2.170591583505296018e+00	2.049217621577287485e+00	7.818206027296841221e+00	7.998443112598769389e+00	6.303793995977663656e+00	4.968194207836637233e+00	3.915571115193683394e+00	4.827881193111559277e+00	5.082851691317920917e+00	7.398646260507157457e+00	8.674573977705923866e+00	1.546168606717722938e+01	1.355041865154187697e+01
2.430000000000000000e+02	-6.944431201076864113e+01	-7.004600857481956666e+01	-7.021867094717119073e+01	-6.949556122768338184e+01	-6.983100464537406538e+01	-6.960773092785319704e+01	-6.914143980579542870e+01	-6.827970420569320709e+01	-6.898329793931853260e+01	-6.996019470184270972e+01	-6.887950713213518839e+01	1.461981741957887992e+00	1.592092592739946078e+00	2.073789025563357313e+00	1.639430738420028399e+00	1.129403124841333650e+00	1.634963373205562176e+00	1.446841601547328660e+00	1.323864739360129050e+00	6.796948199002328384e-01	1.904492467978692316e+00	1.195244936022269666e+00	5.700482810206024098e+00	1.133672495014302939e+01	8.934786141342243582e+00	7.041751805975875023e+00	5.549799146005671702e+00	5.688064658827904907e+00	4.482920906016423679e+00	3.533113819022629443e+00	4.332289285863645922e+00	3.414396877568387723e+00	2.690980511294434940e+00
2.440000000000000000e+02	-6.782335441484620731e+01	-6.915884965014259933e+01	-6.943103346230878969e+01	-7.013016022046122089e+01	-7.041827951135545050e+01	-6.706998974507304467e+01	-6.431182119556181931e+01	-6.442344256072045994e+01	-6.621818506864184428e+01	-6.780488067940959240e+01	-6.926690205478736573e+01	2.160997022776378174e+00	1.157592558425242890e+00	1.389731214648073587e+00	1.083455206844138763e+00	1.822871099001298401e+00	3.527218488951755049e+00	3.675910124195428619e+00	2.472113790803411426e+00	2.090991487516145497e+00	2.441134126923532932e+00	1.948952130454751241e+00	9.016147902581511886e+00	4.413597486979710105e+00	7.907781217485220004e+00	7.286094417676772572e+00	6.903253373869779885e+00	6.548732230564826118e+00	7.073876398121506703e+00	1.186021831556635853e+01	1.398277499248506572e+01	1.352540513205952166e+01	1.065974546100636111e+01
2.450000000000000000e+02	-6.618726380188078906e+01	-6.922931010967633370e+01	-6.727158351835244332e+01	-6.673605790002862648e+01	-6.442654088988207661e+01	-6.253480439873626295e+01	-6.326802720520155532e+01	-6.556470538835219486e+01	-6.735221864038909700e+01	-6.872980665266692313e+01	-6.675958331552224934e+01	2.295122361144588563e+00	2.199839937915697430e+00	2.951475009988586251e+00	3.225041169562661736e+00	3.549280201710070415e+00	2.920959949571312109e+00	1.991679866759019202e+00	1.544995324420037619e+00	1.208159324436979487e+00	8.261375218190056824e-01	2.533655305262513480e+00	7.226202184194407963e+00	8.401239902537628979e+00	6.621249274495069059e+00	6.131190211485550989e+00	6.330956398157441711e+00	6.246363331095627025e+00	7.792936185368523283e+00	8.835567658976449579e+00	7.416205301692491147e+00	7.309185072433793451e+00	7.177128505701503514e+00
2.460000000000000000e+02	-6.690407587952175561e+01	-6.648910997304092518e+01	-6.713161477726318083e+01	-6.895658724482227342e+01	-6.755344385440639599e+01	-6.336571764711645471e+01	-6.281834603410391793e+01	-6.518087434374392330e+01	-6.829751170956518536e+01	-7.087197300218403484e+01	-6.837558020897134270e+01	2.767788914344100792e+00	2.340313287504856898e+00	1.828858282927094514e+00	1.624202137360317266e+00	6.279806742151818000e+00	3.349905762563278877e+00	2.432257770184460988e+00	1.522316394414116925e+00	9.758400529482725849e-01	1.282148546189949778e+00	6.042240167196841760e+00	9.556323579633140497e+00	6.674575094310199574e+00	9.950382678615355303e+00	1.030514135050302649e+01	8.425400687826229529e+00	7.108070030007591633e+00	1.026832364584392465e+01	8.092749555906413761e+00	1.383754103358249488e+01	1.168879189351058656e+01	9.212259826225594139e+00
2.470000000000000000e+02	-6.687008081123937586e+01	-6.344924379705090445e+01	-6.367364490174531966e+01	-6.547854561963215758e+01	-6.748257209963799141e+01	-6.954289153429058956e+01	-6.886322052333505894e+01	-6.820045574344599970e+01	-6.688609822241706127e+01	-6.673436962861264021e+01	-6.838976604222598610e+01	1.793384662914723204e+00	3.804589416292764703e+00	1.953341335574304338e+00	1.118951900376718100e+00	7.611292967589539105e-01	8.279034147569652724e-01	1.954360756174872815e+00	1.296791049168452670e+00	2.726826088597075870e+00	1.670826117575879399e+00	1.819127253871247962e+00	6.841589102669550115e+00	8.101286042907256402e+00	7.078690205749850861e+00	6.355522328205149840e+00	6.438697042691055472e+00	5.630023189803694983e+00	4.437176820723596649e+00	3.497061641597474679e+00	6.469624345424602296e+00	1.014610528498878139e+01	1.026170412460403192e+01
2.480000000000000000e+02	-6.615163167558019097e+01	-6.972197795172445467e+01	-7.112559142060256079e+01	-7.181132507192792502e+01	-6.875476297721115770e+01	-6.767359590560792526e+01	-6.498429844290053836e+01	-6.034027603252481242e+01	-6.021198071408293373e+01	-6.269965261607585205e+01	-6.419285562314372839e+01	2.524177234916520352e+00	1.611026434715725930e+00	1.061482960094566330e+00	9.024651670283649896e-01	2.319174443749321135e+00	3.049578221840736791e+00	5.065446751076516207e+00	4.766407706611738071e+00	2.447155310807968664e+00	1.775371046292465227e+00	2.243664306947795950e+00	7.539847155315459126e+00	1.224730598402737947e+01	9.652440211446181806e+00	7.741473182427733413e+00	6.101268894510427643e+00	4.808578580058654239e+00	3.789773629122155096e+00	5.822907139989647263e+00	7.855214143019038531e+00	9.379507601945133999e+00	8.000002186608249133e+00
2.490000000000000000e+02	-6.750376219167625891e+01	-6.552828743235843945e+01	-6.639029861143983169e+01	-6.278929957456389843e+01	-6.179104837782267623e+01	-6.310082818746786870e+01	-7.033385916454130893e+01	-7.397269409259379813e+01	-7.479845783674029747e+01	-6.941834633861282100e+01	-6.691450230062157800e+01	4.260003588254727802e+00	1.258304413403646516e+00	4.771047519400047676e+00	2.928385702909281463e+00	3.494339890735452148e+00	3.902805014757308122e+00	4.737008346518122082e+00	3.342901981541294809e+00	4.083817778351271244e+00	8.049073567819149844e+00	6.032351667111700344e+00	2.505643706561151163e+01	6.305022745278233032e+00	4.969162619107986956e+00	5.595269765048819899e+00	5.432366857455821929e+00	2.388097955315178922e+01	4.871839012498978150e+01	5.219056081501545918e+01	4.113282288576619550e+01	3.264636618515596922e+01	2.969342910514503941e+01
2.500000000000000000e+02	-6.649054634162878585e+01	-6.724044307918853747e+01	-6.833298239536645724e+01	-6.911996177717527701e+01	-6.840262216388853744e+01	-6.703716939300907995e+01	-6.627309368429693848e+01	-6.578756263289622552e+01	-6.371180218350565383e+01	-6.423265675983662959e+01	-6.476716934712459306e+01	6.133751184301439174e+00	6.899518831401490360e+00	7.364560135038518141e+00	7.127616194990519460e+00	6.453204971034090853e+00	5.898399912834729086e+00	5.108602517720653324e+00	7.434527541631645420e+00	6.545554153862633839e+00	4.294587754440416738e+00	4.210939830059698963e+00	2.532994255225210622e+01	3.908272295463372359e+01	3.848690287492203765e+01	3.521144999142015308e+01	2.824979298888505852e+01	2.237221370767657547e+01	1.774047562943652778e+01	2.005768605950507322e+01	2.057805212651334159e+01	1.751804238088535470e+01	1.400208680864320598e+01
2.510000000000000000e+02	-6.347144132389583149e+01	-6.436265007207678934e+01	-6.389578381059826029e+01	-6.532526684763888625e+01	-6.372615852619455978e+01	-6.407616366131229313e+01	-6.519005514028383175e+01	-6.618216542964364635e+01	-6.350209401643047613e+01	-6.033475894188109834e+01	-5.811931679289844510e+01	6.929190668760544902e+00	4.924976423860536023e+00	5.460701464416035655e+00	6.664908824121332565e+00	6.493771101239909527e+00	5.888450067897903928e+00	3.891757270275199243e+00	5.590540094051872799e+00	6.753444066894058295e+00	1.181812987157008976e+01	1.180522750327849835e+01	2.078973761401187303e+01	1.847351387281345225e+01	2.563033860502745753e+01	2.386252563079588995e+01	2.240271828127328391e+01	1.943409616599436518e+01	1.945246382792257478e+01	1.730852476778106563e+01	1.708227170492054370e+01	1.983526698305303526e+01	2.441565630053704439e+01
2.520000000000000284e+02	-5.960261246541089974e+01	-5.988393464660993004e+01	-6.023178543874183788e+01	-6.000026323849068177e+01	-6.018116219430350355e+01	-5.776754143988659251e+01	-5.477711302720531705e+01	-6.000000000000000000e+01	-6.000000000000000000e+01	-6.050728177761600080e+01	-6.267704289125514805e+01	1.013093159695171508e+01	1.339028135720535317e+01	1.165623880327718354e+01	1.146254803121046173e+01	7.647059818772798501e+00	1.249159568026875533e+01	1.175951970009568548e+01	8.749921886421972772e+00	1.079422122965169351e+01	8.252265879454977693e+00	5.105663583158266405e+00	2.596592600845824705e+01	3.350021869687582665e+01	3.180663236489193579e+01	2.620763326047170949e+01	2.653336845094428753e+01	2.183491834129012332e+01	2.044881981810081939e+01	2.618635727152657822e+01	2.859478589964281525e+01	2.357250903030934452e+01	2.097401695052901971e+01
2.530000000000000000e+02	-6.449290508343639772e+01	-6.427186199825200674e+01	-6.325079217264673304e+01	-6.341945510446952028e+01	-6.062926010995112591e+01	-6.213429731852046700e+01	-6.471751115216430605e+01	-6.738020514105039638e+01	-6.815123726062556386e+01	-6.521860957172388851e+01	-6.575582100496008309e+01	5.392491999916153134e+00	5.781764210872719190e+00	5.703097684426928993e+00	5.602582032674959578e+00	5.771046462416272504e+00	5.677185463586608805e+00	4.624225485284491732e+00	4.593047849819370754e+00	5.300414267346862829e+00	6.024046609156171073e+00	4.847509933577145880e+00	1.965556161058127316e+01	1.795391864678508753e+01	1.698842701381124698e+01	1.537650976651331725e+01	1.389720237619988197e+01	2.259869315136294787e+01	2.256224769897311333e+01	2.499637365761406826e+01	2.119757816418887231e+01	1.971235449530016837e+01	2.127231113506406146e+01
2.540000000000000000e+02	-6.669418784751239571e+01	-6.673599766583531334e+01	-6.739930476685793792e+01	-6.772845529059205205e+01	-6.687850975577515555e+01	-6.693239685702594954e+01	-6.687881749319981850e+01	-6.714207477520521650e+01	-6.712200559793797083e+01	-6.579558880143130750e+01	-6.432872747126322110e+01	3.306866320198826426e+00	4.057345303575809581e+00	3.377956271854507975e+00	5.293072213505348067e+00	3.698147321530555143e+00	3.040948774371551977e+00	2.811832282943632411e+00	1.982068166234127959e+00	2.816942708483383129e+00	2.542557637604907050e+00	3.447792521884441630e+00	1.180990726498492549e+01	1.984922194616950009e+01	1.576315503244834026e+01	1.558115792753525142e+01	1.494888739342300532e+01	1.225802582558514686e+01	1.016269096091065727e+01	8.009497518517731507e+00	6.312506278690695360e+00	5.501072896722993377e+00	9.712856869845955643e+00
2.549999999999999716e+02	-6.666916444447704748e+01	-6.433974154839498283e+01	-6.520210503554930881e+01	-6.582062614124883737e+01	-6.690786396363191102e+01	-6.680551811429432973e+01	-6.639401486891242143e+01	-6.657980590896583806e+01	-6.730070059023569229e+01	-6.860753602503567095e+01	-6.873373224850143970e+01	1.919099083079522261e+00	3.267522481698923897e+00	3.081471603085945254e+00	2.020879495765232292e+00	2.118505415179925411e+00	2.454969559224685849e+00	1.592612925412076663e+00	1.277427508837481795e+00	1.023891421808263313e+00	8.399092259238625235e-01	1.513801193858826499e+00	6.950488907297194707e+00	1.047985060487345699e+01	1.055428654594146742e+01	8.318124817983081343e+00	7.854982188974084956e+00	6.190728478567379511e+00	5.084989824208431486e+00	4.007620967255681954e+00	4.930416656483811444e+00	5.599696245668962291e+00	6.484192743015589677e+00
2.560000000000000000e+02	-6.513294780157092134e+01	-6.655213969922789374e+01	-6.304693420892889577e+01	-6.094890228991459935e+01	-6.138475354069463918e+01	-6.231293183219756315e+01	-6.511207806026592948e+01	-6.757152159648676104e+01	-6.761986939208424019e+01	-6.829116554177750231e+01	-6.848918185413127446e+01	2.989128901329996424e+00	4.875266787191691265e+00	3.472893097282458985e+00	4.011660233055436287e+00	4.353192551165335544e+00	3.082204586643781941e+00	2.090505712307860087e+00	2.229023371797059561e+00	2.477161958077697346e+00	1.534220547195935813e+00	1.765160168582707190e+00	8.792331268066536865e+00	6.269515722422663195e+00	6.504099264306854700e+00	5.409635149497281859e+00	1.098696707008430629e+01	1.193180280118098224e+01	1.254252104323367156e+01	1.035439555185391924e+01	9.930123406319564694e+00	7.826204603427633799e+00	6.168048068338458201e+00
2.570000000000000000e+02	-6.571709274620687324e+01	-6.763993361632611823e+01	-6.636091805330160298e+01	-6.610564873700469946e+01	-6.634851406996658341e+01	-6.582281723985803978e+01	-6.551795015544573175e+01	-6.498013113211395364e+01	-6.423343019904511664e+01	-6.443146899281113349e+01	-6.573011526619571043e+01	1.811140138593404059e+00	2.630646859152799610e+00	1.827526012484410378e+00	1.300277428602194529e+00	1.313684906879446279e+00	1.388140061512223689e+00	2.126500543582537261e+00	2.457677854213502044e+00	1.810403672237386852e+00	1.938763836355618997e+00	1.317780210913925165e+00	4.418383165585238359e+00	4.861209091910443369e+00	3.831253189574857831e+00	4.265185804760339039e+00	3.361510770193074649e+00	3.181715986649926720e+00	3.422749010891799948e+00	4.065026165447888751e+00	3.203759428491663286e+00	6.554959083386574292e+00	7.436463124545823256e+00
2.580000000000000000e+02	-6.724523526529976891e+01	-6.749668821992668200e+01	-6.661913178486213383e+01	-6.688421378404024153e+01	-6.813266070694959353e+01	-6.923022395119596695e+01	-6.845322331513945358e+01	-6.655554077011532854e+01	-6.609733206842923892e+01	-6.652571146753561493e+01	-6.645762658480337848e+01	1.718807248957954004e+00	1.505015597619845824e+00	2.359082529645603721e+00	1.738254377402072892e+00	1.268322409060406830e+00	1.655983856818910915e+00	2.340963630748536417e+00	2.305471435584004247e+00	1.303008043043820230e+00	1.282809320052260116e+00	1.429161289604075735e+00	5.191988113911008895e+00	5.860882041153902655e+00	4.619123059581935919e+00	9.514868560836767131e+00	7.498930787148083255e+00	5.910114531891333733e+00	4.657924545714754672e+00	3.853677209417850857e+00	4.152439883174801061e+00	3.272652594476056720e+00	2.579267925714604281e+00
2.590000000000000000e+02	-6.859178005165696845e+01	-6.624359492667593940e+01	-6.675248121126158196e+01	-6.788661762029161650e+01	-6.878744087769936755e+01	-6.902349436160454843e+01	-6.904718258356469107e+01	-6.873863649642663631e+01	-6.980274512189836855e+01	-6.989636898698773848e+01	-6.973923833015938101e+01	1.110319131682189653e+00	1.114454234253346554e+00	1.147896839915529155e+00	1.036158869113567249e+00	1.131108238930754739e+00	1.448938207133273259e+00	1.295915777087035314e+00	1.209342263969555908e+00	6.208970205701083156e-01	1.310039686128116720e+00	7.884401797206114226e-01	4.561195891575914096e+00	2.032792311609593394e+00	4.696310491299432677e+00	6.182759611591245097e+00	4.872803665594715561e+00	5.177914366505334876e+00	4.774847049864861859e+00	5.352594115982430623e+00	5.197392914332977121e+00	4.096208948026634822e+00	3.228335440951906499e+00
2.600000000000000000e+02	-7.120601023001673013e+01	-7.037103003796491407e+01	-7.109132537327413104e+01	-7.135815940689032288e+01	-7.231555909924112768e+01	-7.281812717790135991e+01	-7.200878660321075131e+01	-7.113922189308108557e+01	-7.015197154879267316e+01	-7.054715590593579577e+01	-7.025876525387499782e+01	9.129608372552052709e-01	4.047986852617037057e-01	5.969712785083467477e-01	5.767477298827905496e-01	2.961121576363044405e-01	8.448434894160208319e-01	1.232143898620881917e+00	1.375994133082806048e+00	1.085604725284260441e+00	1.516931848039690500e+00	1.199460426819247250e+00	4.161413295703527027e+00	2.544340352639250291e+00	2.005264926298860662e+00	4.168974096786705275e+00	4.618981253616912142e+00	5.063684830901749478e+00	5.158799194664918986e+00	4.065792171298829416e+00	4.017369384680774758e+00	5.369066322333758023e+00	4.601860423813510792e+00
2.610000000000000000e+02	-7.284281379046805682e+01	-7.041342890162694346e+01	-7.145069046559622450e+01	-7.199731903397102428e+01	-7.285298401875901675e+01	-7.370480069401986611e+01	-7.469976414590890101e+01	-7.303972755235110981e+01	-7.279901967621474057e+01	-7.362566312583894046e+01	-7.384474029039370180e+01	1.388134835185993010e+00	8.996269506316568743e-01	6.388018524765242123e-01	7.013007662419907806e-01	8.615192406027718519e-01	6.562135342880944799e-01	2.181915473088232194e+00	3.117431086420512809e+00	1.794081184895991665e+00	1.312853234338954955e+00	1.717605028875200945e+00	1.305833647371004602e+01	7.516357055246901453e+00	5.923848655228488802e+00	6.820908354058082601e+00	7.965000179049445350e+00	1.353626722150074357e+01	1.909548349400957790e+01	2.184628418003072525e+01	1.852813095150546729e+01	1.524478890937623099e+01	1.410629573709479700e+01
2.620000000000000000e+02	-7.130032552505198851e+01	-7.300564617760457509e+01	-7.207698429561851583e+01	-7.131013009140355052e+01	-7.083515563014762506e+01	-7.116793417382011455e+01	-7.067059690992245180e+01	-7.078040732434838844e+01	-7.065917829990640087e+01	-7.053067092543042804e+01	-7.196655142231780644e+01	1.535700641605150185e+00	1.430485966645964391e+00	1.973962568198811551e+00	2.514532240642599170e+00	1.776796694344292549e+00	1.130751748550657521e+00	1.729903830876096116e+00	1.356032577949892737e+00	1.695392002550469845e+00	1.067406740312418334e+00	6.817420459803017474e-01	9.287681398063499572e+00	1.111756139553157574e+01	1.028440146580541992e+01	1.247044427755025353e+01	1.114074169791537194e+01	8.780326325686509392e+00	8.074058212335701867e+00	6.363388345154956660e+00	5.015162160880683118e+00	7.507392179531687582e+00	1.212333792024283241e+01
2.630000000000000000e+02	-7.322204178911462691e+01	-7.310801807553913534e+01	-7.385631237724665255e+01	-7.489198800171025994e+01	-7.514174670678961832e+01	-7.433741799124450722e+01	-7.350631328792759689e+01	-7.241286540984930298e+01	-7.168879273768986593e+01	-7.190267916421372263e+01	-7.137428413893552204e+01	9.557196537593217744e-01	1.223311190544824623e+00	7.171926272238368094e-01	3.682189721514098069e-01	9.300261616002600817e-01	1.240457616108798788e+00	1.149974638071534327e+00	1.279249578300005741e+00	7.727754983181569504e-01	8.992230124320841345e-01	9.767672428423047615e-01	5.902857872101975545e+00	1.066737401336267688e+01	1.072540947144523038e+01	8.661982902494768766e+00	6.826748036502140238e+00	5.380348735214321998e+00	4.918262755303199896e+00	3.876218757958695083e+00	3.054955094326713194e+00	2.407694511356107903e+00	2.509584443055904224e+00
2.640000000000000000e+02	-6.735894568192426846e+01	-6.871196518568171996e+01	-6.608025164514293692e+01	-6.441217147394709741e+01	-6.495089208006648107e+01	-6.548911873136223960e+01	-6.634758643400427047e+01	-6.732938280989336022e+01	-6.883611084864368479e+01	-7.029855123501079106e+01	-7.113342637549027359e+01	1.273147879755870848e+00	2.087883334316059880e+00	2.715128490216144552e+00	1.393993446079264675e+00	1.755433583395809904e+00	1.419221460007370261e+00	1.169128835884135187e+00	6.954970980380249523e-01	4.091327524947883654e-01	2.979149316563400318e-01	7.881448654707712276e-01	3.611182999167103169e+00	1.977872833728854030e+00	1.558816224425989994e+00	2.684796340528554648e+00	4.564071944734767960e+00	5.379150586988150629e+00	4.564168418594805487e+00	3.597147228371127881e+00	3.924387488839530036e+00	4.295847217821638253e+00	3.565571707637619880e+00
2.650000000000000000e+02	-7.233327030560340631e+01	-7.085925554225019596e+01	-6.965804397105830503e+01	-6.919890483309571039e+01	-6.757504549266934646e+01	-7.169876997320143630e+01	-7.519100040717752620e+01	-7.679795255357024075e+01	-7.542583029132106276e+01	-7.465385054170450019e+01	-7.227404944998566805e+01	3.072129073160581925e+00	2.326478833601500984e+00	1.609463255053162678e+00	4.300132092520132510e+00	4.077256349649856837e+00	4.450916007582555345e+00	2.605230500961924989e+00	1.595775180733539633e+00	3.524707380574502391e+00	2.431307896767621379e+00	3.800023234161022501e+00	2.823785190076721463e+01	7.610895568409538292e+00	1.008221092218517256e+01	9.665946686839051338e+00	2.275242261235660379e+01	4.507853080058769990e+01	5.595473033872981006e+01	4.527153585456774465e+01	3.567974815738713090e+01	2.812019527378425465e+01	2.216230279282513393e+01
2.660000000000000000e+02	-6.583180143454379163e+01	-7.000391480133073685e+01	-6.981539222583401738e+01	-7.033949132391771286e+01	-6.732456629386018676e+01	-6.279843094711654317e+01	-6.066474093848002980e+01	-6.048640742066863396e+01	-6.246921637813073147e+01	-6.685631904065654396e+01	-6.755953497544274455e+01	3.814259566287719228e+00	3.787092452369135387e+00	2.375288002237398111e+00	3.522122373137412943e+00	6.332716727878995755e+00	5.250309109463157320e+00	3.069767838361586509e+00	3.809266073174791156e+00	2.723109750254842698e+00	2.997620428884415933e+00	4.275302907115454687e+00	1.235238147470298564e+01	1.746672312545311812e+01	1.376600706132432173e+01	1.084937048874845011e+01	8.550688625812892241e+00	6.739033942239371022e+00	8.199097250714666885e+00	8.548948911254374394e+00	1.613635709035091992e+01	1.674108165521403180e+01	1.652650659591770221e+01
2.670000000000000000e+02	-6.505259193203019663e+01	-6.795557874600915227e+01	-6.745013064906069644e+01	-6.762624168283657866e+01	-6.833917056030968240e+01	-6.575807216595001137e+01	-6.381355039819963793e+01	-6.274807628093871870e+01	-6.113636185224937236e+01	-6.288398755778089821e+01	-6.281474942696731034e+01	3.555631514707488172e+00	3.628840341656569102e+00	4.468971080523779449e+00	2.554782631807057225e+00	3.479409663012717591e+00	3.994799852427324272e+00	3.188466311729071911e+00	4.459469766370522947e+00	2.879617062715150499e+00	2.571481096878089456e+00	4.330477339954599714e+00	1.066799619321424153e+01	2.087948742055222340e+01	1.671189446625959008e+01	1.317110574080096264e+01	1.038051232226261078e+01	8.181168551312010706e+00	8.103039126606086384e+00	6.386229004368727757e+00	7.332788959148988539e+00	8.687151912321594338e+00	6.846584428509621567e+00
2.680000000000000000e+02	-6.350308409237450036e+01	-6.050267446314218489e+01	-5.663528954478817212e+01	-6.183778452475256415e+01	-6.471249113951944310e+01	-6.478272009884555871e+01	-6.564533315321060059e+01	-6.759948908912657828e+01	-6.912205357157510832e+01	-6.475199244546008970e+01	-5.944101289332463267e+01	4.422874949286346613e+00	6.178428953083428432e+00	5.583046349142994025e+00	3.676612246128598827e+00	4.018133867807469173e+00	3.129154641782019297e+00	2.794117220564330761e+00	2.130185424442272879e+00	1.521370100874600118e+00	8.822259266938182520e+00	6.375441422099561883e+00	1.273790101807355235e+01	6.784517064722070501e+00	1.473065826422822866e+01	1.837529691851256430e+01	1.619175171445037265e+01	1.294477559739353545e+01	1.138519434343345438e+01	1.348850094683796819e+01	1.063066025305387008e+01	1.004177614324820844e+01	1.280587893485524731e+01
2.690000000000000000e+02	-5.878011615496105691e+01	-5.865267431723746228e+01	-5.605889762564162737e+01	-5.748920948803142039e+01	-5.865539325007619453e+01	-5.812187038207458301e+01	-5.685081546074032133e+01	-5.562724328713003530e+01	-5.842947593664862893e+01	-6.292459403574372345e+01	-6.499098776628659380e+01	6.333317459983221376e+00	6.173659780522876339e+00	6.801404262985036198e+00	5.393869135804733261e+00	7.248316759242479534e+00	7.664633657296995750e+00	8.633063651392788529e+00	6.053638031332987168e+00	5.932382254711693115e+00	4.952219443851475944e+00	4.479987622691145255e+00	1.567349641503637869e+01	1.222916070531709565e+01	1.066965388360614675e+01	1.456116293547370510e+01	1.608885700601778623e+01	1.747611150119811541e+01	1.377340629962860241e+01	1.103470886231251136e+01	2.109185230814455636e+01	2.226353982287731270e+01	1.754651082578797983e+01
2.700000000000000000e+02	-5.855435623649016463e+01	-6.273853975921855408e+01	-6.008208008172717740e+01	-5.495460407218973131e+01	-5.292621352587448058e+01	-6.000000000000000000e+01	-6.000000000000000000e+01	-5.895203618458911166e+01	-5.589008874130256288e+01	-6.000000000000000000e+01	-6.000000000000000000e+01	6.557575729074052617e+00	5.740997419608994790e+00	1.020824571478003762e+01	7.218140370960901109e+00	7.811437234125280682e+00	6.507349297797532017e+00	5.544476637804987007e+00	4.686306246222999405e+00	7.391105691165558156e+00	5.883612036096394604e+00	4.584086642177837234e+00	1.144781124209354140e+01	1.462021962229075456e+01	1.244001573498471735e+01	1.239727501106908569e+01	1.285482494326422298e+01	1.159118904167466368e+01	1.059701423945518783e+01	8.512367170532568750e+00	6.708831744597591573e+00	9.500531095435761131e+00	1.525584381763086483e+01
2.710000000000000000e+02	-6.142089002271062270e+01	-6.177823361600741947e+01	-6.488804630385527616e+01	-5.936575474868047309e+01	-5.717414275782526545e+01	-5.955176611960652622e+01	-6.152283532967713597e+01	-6.324585953215531475e+01	-6.177699252087730031e+01	-6.217425228846793317e+01	-6.273101700995356111e+01	6.984436148679210810e+00	4.827778926679949123e+00	8.617723652507139676e+00	1.155829279709085711e+01	1.042970138589535978e+01	7.643736056519845334e+00	7.024681608704391955e+00	4.473825587357893596e+00	6.450531714145856910e+00	4.117596068597390691e+00	4.700493689293431032e+00	1.868225920348780988e+01	2.141826149269580526e+01	2.119796126662711799e+01	1.768652924133848003e+01	2.274139790991158350e+01	2.222683716143773935e+01	2.140246366782712784e+01	1.714107528470687214e+01	1.350935500111703647e+01	1.523741829787962487e+01	1.426129271133672738e+01
2.720000000000000000e+02	-6.220945675915604767e+01	-6.347083384293981112e+01	-6.618971566478674617e+01	-6.612098342433760934e+01	-6.160887122924981441e+01	-5.978701211646721703e+01	-6.208815930792916760e+01	-6.230331357377347246e+01	-6.100941148568237793e+01	-6.006795663373221572e+01	-5.944831031266197385e+01	5.208790988709917080e+00	4.621064192797693870e+00	3.701024690915158288e+00	5.035540711611703912e+00	8.980771271885624074e+00	5.700474334419763700e+00	4.404794314967618085e+00	5.895132406410738213e+00	4.315032064738340445e+00	4.908859026738488396e+00	4.525216872614043595e+00	1.425182549011133482e+01	1.457971230669855167e+01	2.044883710947863165e+01	1.647839407187219152e+01	1.679133221159066380e+01	1.678406339254715718e+01	1.551627334987527895e+01	1.287662204065354565e+01	1.127065558275107016e+01	9.283917485971830530e+00	8.488447349674423492e+00
2.730000000000000000e+02	-6.303357532701655686e+01	-5.931518591933420481e+01	-5.941927542274802931e+01	-6.141840194927766561e+01	-6.256414186813039180e+01	-6.304441854928941069e+01	-6.360063061239365823e+01	-6.412186360450351685e+01	-6.516767244226807065e+01	-6.542067430371206171e+01	-6.626348859850862993e+01	3.609593403498798203e+00	4.567180835891100799e+00	3.784462320957469927e+00	2.997667879636695787e+00	2.647293518114089750e+00	2.925107473535268010e+00	3.942203745286858130e+00	3.281392072162478524e+00	3.820549716891257219e+00	4.227689415072432233e+00	3.902387057440335649e+00	1.182975612959912759e+01	9.701139697174093968e+00	9.604358790465482798e+00	9.459998397260116931e+00	8.412346900176530085e+00	8.991259077600535221e+00	1.159809829929695191e+01	1.362279277395464661e+01	1.408479298958821602e+01	1.549656003792853909e+01	1.732621433254615084e+01
2.740000000000000000e+02	-6.940762260491401037e+01	-6.707402999349423567e+01	-6.808515876527030741e+01	-6.847120871326444558e+01	-6.818159769400206471e+01	-6.838176450916606086e+01	-7.012344671832579479e+01	-7.158774809787347237e+01	-7.218866189004178580e+01	-7.048965603749294928e+01	-6.949295363020900140e+01	2.834414452274807594e+00	2.888174398067023585e+00	4.086994870621233567e+00	3.842200583700129179e+00	3.757463124157678802e+00	2.766305123621032536e+00	2.022585065371292234e+00	1.869088123160510762e+00	1.890606826739511082e+00	2.894196599102037304e+00	2.326529808207625116e+00	1.511318422878565215e+01	1.451056759183195588e+01	1.529833252208864636e+01	1.861220307130640350e+01	1.677818015900363591e+01	1.848872217649949334e+01	1.696966010320678464e+01	1.599984417032083961e+01	1.350376527043635022e+01	1.096431470153569876e+01	1.000625252162672751e+01
2.750000000000000000e+02	-6.710044799740073529e+01	-6.858523971926197760e+01	-6.836856036110017953e+01	-6.823251651471095158e+01	-6.786397651459922997e+01	-6.734230114301661274e+01	-6.672171728690409509e+01	-6.702760411669018481e+01	-6.498044682877416278e+01	-6.516254659474513744e+01	-6.671957089420493503e+01	2.335834935314678340e+00	2.671479664417700128e+00	1.699657100490131967e+00	2.083216481691325228e+00	2.205912139635479274e+00	1.979514791958657760e+00	2.203322793329487883e+00	3.809376389548281505e+00	2.867646161221702794e+00	2.033117534695322082e+00	1.805106296158693890e+00	8.223977809358846258e+00	8.872562924846754129e+00	9.292354470093467711e+00	8.611931948816767601e+00	7.256665542331560914e+00	5.719178599209274516e+00	7.340225381193653753e+00	8.159637454197763873e+00	7.919452027928158167e+00	8.381577240243332838e+00	1.068619250472773352e+01
2.760000000000000000e+02	-6.679334022264349358e+01	-6.913872600151253778e+01	-7.074298094649849133e+01	-7.078991026931126385e+01	-7.079192805340930761e+01	-6.918241414590798399e+01	-6.608223012615160030e+01	-6.439021375958951410e+01	-6.324626430654281961e+01	-6.170768668087359998e+01	-6.186104793663791668e+01	2.241370513132475928e+00	1.692427738745420296e+00	1.800207664563186150e+00	1.738930026370685278e+00	1.817575773382072546e+00	3.309909218690989086e+00	3.040018301945590196e+00	2.320804604089052425e+00	2.800490320537409428e+00	2.119749710282770483e+00	1.773591772717584281e+00	6.871043478624665468e+00	1.517539579870372179e+01	1.196014869090836541e+01	9.426123615230912023e+00	7.713647214098227067e+00	6.250580754519770466e+00	4.926255382081858869e+00	3.882517967941202741e+00	3.059919675746888057e+00	2.732109233238772639e+00	3.583736453776931175e+00
2.770000000000000000e+02	-6.504130282236999960e+01	-6.304983537028517304e+01	-6.401325389869221283e+01	-6.418496125359997961e+01	-6.466935944095445166e+01	-6.528236084347371104e+01	-6.635914501173836300e+01	-6.692890653970989945e+01	-6.586641550413661150e+01	-6.523975097442468041e+01	-6.481903938668487797e+01	2.096136544997140305e+00	2.224152870217967592e+00	1.829016543699280684e+00	1.939027656660525345e+00	2.031158250326458692e+00	2.238097205336511131e+00	1.544380637303377268e+00	2.644818875360696708e+00	2.349173467936247928e+00	2.349711842450692423e+00	1.811828100679645726e+00	6.294989673349598469e+00	7.068315558028626988e+00	5.570734772894987863e+00	4.390449981352639419e+00	7.936393513894501872e+00	6.468941834367764265e+00	8.704118983374579344e+00	7.007631880354179721e+00	5.522908289966644624e+00	5.749255120135066122e+00	4.531146799126995361e+00
2.780000000000000000e+02	-6.253404811028603660e+01	-6.507578231951217163e+01	-6.453941745731553681e+01	-6.490654128803369360e+01	-6.501235684191001951e+01	-6.449590276452070725e+01	-6.353071051590344354e+01	-6.169600292078076365e+01	-6.019013453420478044e+01	-5.797737522835929980e+01	-5.791625723231996403e+01	2.077153512659195567e+00	1.821141694170816283e+00	1.467332458702967246e+00	1.241416137360392469e+00	1.426715809428731108e+00	1.844908688606663016e+00	2.359544797255188620e+00	2.175100597914151557e+00	2.884880989763359604e+00	2.931054742096919963e+00	2.619439211292767578e+00	2.663493761932360204e+00	3.571121977755698840e+00	3.927765162267153443e+00	3.095580239673070722e+00	2.439712310784686089e+00	1.922804675876524039e+00	1.515415487813602358e+00	1.194340813457024364e+00	9.412929920277034457e-01	3.180897015498021840e+00	4.846006944170117237e+00
2.790000000000000000e+02	-6.066042527993729294e+01	-5.867450261440914261e+01	-5.938835361228438359e+01	-5.845662117357873910e+01	-5.757704479459049196e+01	-5.680438503572818831e+01	-5.916762114997136734e+01	-6.137077140939151576e+01	-6.430596065021160257e+01	-6.543582112300796894e+01	-6.542317123619950792e+01	4.216986251824689447e+00	2.180328738076856787e+00	3.085937263111560913e+00	3.227641913099892346e+00	4.105320568552468075e+00	6.836941799786983687e+00	7.503128579622886818e+00	5.206922357487064446e+00	3.287161996631709382e+00	3.795212048139563699e+00	2.941267253737911425e+00	1.029125610514729061e+01	5.113140298461249067e+00	4.269580639210508899e+00	3.826410671798742502e+00	3.929835846746203121e+00	1.021593191348475393e+01	1.855197186084622984e+01	1.799817335344344471e+01	1.560727361016147796e+01	1.308645003536103957e+01	1.031379282195925384e+01
2.800000000000000000e+02	-6.166095909743098957e+01	-6.510800844529330789e+01	-6.350787817205495855e+01	-6.369468525532877834e+01	-6.377294219973306610e+01	-6.377294219973306610e+01	-6.171144335705259465e+01	-6.104267588411420320e+01	-6.039305177948574510e+01	-5.799601522989482305e+01	-5.560994845161931011e+01	2.681724558372903910e+00	3.646035287505621003e+00	2.913146091080618838e+00	2.341377770053595597e+00	1.692809179203423220e+00	1.692809179203423220e+00	2.802229452210497573e+00	2.170327313144205572e+00	2.221278203801536399e+00	4.207911310344953471e+00	3.129321797181163323e+00	4.230317218526834289e+00	8.128585069813661690e+00	6.406362467987395171e+00	5.049031254362993160e+00	4.326854511889753674e+00	4.326854511889753674e+00	3.847858181174622416e+00	3.524760339898538319e+00	2.777961005050308518e+00	2.189387816875588921e+00	1.725517026325735559e+00
2.810000000000000000e+02	-6.180023115891193441e+01	-6.000000000000000000e+01	-6.000000000000000000e+01	-5.989062845724794926e+01	-6.007103403702797095e+01	-6.053813860658038948e+01	-6.132980592819701826e+01	-6.249340840241587358e+01	-6.355141152414579153e+01	-6.475729963371669839e+01	-6.537058499978765269e+01	1.029834166999755052e+00	2.600141119436403692e+00	2.406661233881384199e+00	1.688815294719327786e+00	9.482472797541560139e-01	7.556400885761201947e-01	5.988105638902706529e-01	3.074395943006051901e-01	2.941829856177780589e-01	3.172646813575712987e-01	3.811388284639322666e-01	5.825135908641969618e-01	1.359927640590809172e+00	1.071796545282518665e+00	8.447124686577073271e-01	6.657412340489622382e-01	5.246890594823603315e-01	4.135219437530539000e-01	3.259080685501750119e-01	2.568571529290727407e-01	2.024362186070634562e-01	1.595455767402471914e-01
2.820000000000000000e+02	-6.747484551607962544e+01	-6.509926098925873816e+01	-6.415547605670657560e+01	-6.377567482755484463e+01	-6.442590939228787761e+01	-6.647643297672179585e+01	-6.831609851106132680e+01	-6.727269644917659264e+01	-6.837331190550628435e+01	-7.307769500733252244e+01	-7.377589904518970343e+01	2.251612096305299016e+00	1.561029213412732375e+00	1.211348821619258054e+00	1.194405634066400212e+00	1.386275420799766067e+00	1.621980352838956696e+00	2.221865206749691790e+00	5.249947018695626078e+00	3.357546822821870780e+00	2.638035195420692869e+00	2.073687276627996123e+00	1.385224289303854661e+01	1.257422769133365592e-01	9.910096241083489466e-02	7.810420641199691816e-02	8.017100267485140819e+00	7.682102416862533367e+00	1.491136378437827048e+01	1.341626701345022887e+01	3.242160345440185409e+01	3.446654080022010902e+01	2.730450374785115031e+01
2.830000000000000000e+02	-7.346574936574464232e+01	-7.505293396607618206e+01	-7.551764953421515258e+01	-7.304466124656532600e+01	-7.317135157351916064e+01	-7.396152600681051581e+01	-7.433906018782882086e+01	-7.386692397963093981e+01	-7.266067143743919132e+01	-7.142446581885809564e+01	-7.161824990650309530e+01	1.213230383704466897e+00	1.064666546446670470e+00	1.550223178675040669e+00	2.008062076788601935e+00	1.183989208470249022e+00	7.278586139869335225e-01	7.233592119367593387e-01	1.397952643217172275e+00	1.956198350828899812e+00	1.004345720695328348e+00	5.156482859990131340e-01	1.020017322111629454e+01	2.151943376552061338e+01	1.696006028401351529e+01	1.456618259990517394e+01	1.148001093774893988e+01	1.023158317470564249e+01	8.063793375546001840e+00	6.355298343686714091e+00	5.008786207215073283e+00	3.947562791369195079e+00	3.869020731452101458e+00
2.840000000000000000e+02	-6.998698783399230194e+01	-7.076838784494047729e+01	-7.079020815584041770e+01	-7.114849203984479686e+01	-7.018830408625312600e+01	-6.803383789638598955e+01	-6.724205521298678434e+01	-6.877283291602647353e+01	-7.057852349182604712e+01	-7.160452893077501813e+01	-7.074270776504397418e+01	2.352257102769691244e+00	1.136487203015521974e+00	7.698610733134186868e-01	1.170410067496682416e+00	3.292321190528605612e+00	3.203727166031822282e+00	3.984915296286720476e+00	2.533568248864183747e+00	1.471394442583712658e+00	1.986965131186618772e+00	3.972921208389626813e+00	9.604720990876824516e+00	4.538783902107647705e+00	3.577140989610676503e+00	2.819243642247624582e+00	4.885220264516791921e+00	9.540626588122915308e+00	1.584984167575305136e+01	1.810879723043423795e+01	1.450375966633470703e+01	1.143081369919723045e+01	1.079298225044338011e+01
2.850000000000000000e+02	-6.913524646640304638e+01	-6.869053451244495534e+01	-6.789012744961674173e+01	-6.770546127418265314e+01	-6.843445889107808000e+01	-6.927106737055088104e+01	-6.804408446533543042e+01	-6.720758952619330273e+01	-7.070120789010499607e+01	-7.154308415743358296e+01	-7.186484912708985462e+01	1.932185187546174632e+00	2.165943478823659341e+00	2.694124519713795518e+00	2.067860851306162484e+00	1.061675159946188662e+00	1.249743134987505666e+00	2.824905511590532825e+00	1.450354848081944370e+00	8.720862538889249116e-01	3.197115711731361110e+00	1.738042405391670542e+00	1.043674504855972351e+01	8.506247497324853413e+00	7.139663102931933736e+00	8.148527926108215524e+00	6.422079984009262610e+00	5.061418662979334293e+00	3.989043883873023777e+00	9.771735299283033527e+00	2.063501149132921597e+01	1.805336023159752656e+01	1.664036240616083262e+01
2.860000000000000000e+02	-6.961448657374782556e+01	-7.264723854128385483e+01	-7.224889182676926680e+01	-7.237715927741159305e+01	-6.964673954480159068e+01	-6.902878393813728053e+01	-6.940257427080115349e+01	-6.981163075019729547e+01	-6.770619698788557628e+01	-6.703105275451730449e+01	-6.624459784567329734e+01	1.706461182128241827e+00	1.287192445203549029e+00	1.758428749122419532e+00	3.013494149355030238e+00	1.931210949024699364e+00	1.431141680128519056e+00	7.347726377219094829e-01	1.968531894023821449e+00	2.259802394732715047e+00	1.160221234112149391e+00	1.519815687857603681e+00	6.253723542094746790e+00	1.311472934796768719e+01	1.033608052951815992e+01	8.146150627899913843e+00	6.420206369611914710e+00	5.059942015709046892e+00	3.987880097362876519e+00	3.549502996426463497e+00	2.797461376243747022e+00	4.301888353332686599e+00	4.823393706874982811e+00
2.870000000000000000e+02	-6.344735060973524554e+01	-6.355832412984271684e+01	-6.280859301514147575e+01	-6.278584571123559499e+01	-6.145840331437380399e+01	-6.048502642524857720e+01	-6.254160459044646103e+01	-6.352740362851108102e+01	-6.548047589794185797e+01	-6.578084356946793321e+01	-6.604698581514297473e+01	2.886547645826089248e+00	3.196088664728759188e+00	2.226331886752591416e+00	2.894396123472652071e+00	4.428387493244771100e+00	3.029366247877428808e+00	3.801770373421154314e+00	2.649841713333039639e+00	1.515638822675621888e+00	2.440002435989248930e+00	2.683652696765626011e+00	8.261716434630834272e+00	6.756168435666372929e+00	6.005896740988585947e+00	6.993984869229471713e+00	6.990941363448379242e+00	6.244048947195826926e+00	1.162211287158547890e+01	1.076233294512604743e+01	8.482091933033100162e+00	6.684970993487747037e+00	1.207461524654732088e+01
2.880000000000000000e+02	-7.018541899804817774e+01	-6.761335725508425298e+01	-6.863716410979320415e+01	-6.965068361481402803e+01	-7.132393267947401228e+01	-7.077608404961165434e+01	-7.013183508353877471e+01	-7.038366626999359710e+01	-7.108535740757633903e+01	-7.088556615006464767e+01	-7.136654336053133818e+01	1.461553990515855439e+00	1.942289473693705304e+00	1.594198912956345859e+00	1.209240720042367379e+00	1.017659760331873331e+00	1.795912163533796679e+00	1.818810657706616762e+00	1.292238785533579515e+00	1.193986703613500788e+00	1.817874724642536188e+00	9.333280031042324731e-01	9.301078318872763262e+00	1.139331184935169361e+01	1.018397706270127401e+01	9.033403889905990525e+00	8.389102838559832520e+00	1.057747984631993710e+01	9.575787788316240778e+00	7.934525742458393260e+00	8.536124849612898302e+00	9.064919758090482560e+00	8.322149563410883744e+00
2.890000000000000000e+02	-6.873638924723375965e+01	-7.255792905345251143e+01	-7.220156582069259343e+01	-7.143538962222973510e+01	-7.017383140391682161e+01	-6.914587895820190511e+01	-6.635981185419706208e+01	-6.587558623513849909e+01	-6.676869704908432368e+01	-6.731350704441574351e+01	-6.553169543100837302e+01	2.035376561980146715e+00	4.791865740637467064e-01	1.486455017250450039e+00	1.336253073005353453e+00	1.376915156270869023e+00	1.484854364871579957e+00	2.754498199741453934e+00	2.480428904668750878e+00	2.027833319290407221e+00	4.093115067598298573e+00	2.834225943040557638e+00	6.877728269006941453e+00	7.139248242046742909e+00	5.626638780879697599e+00	4.434509474547009944e+00	3.494959432382950482e+00	2.754474086505430908e+00	3.524581693526293691e+00	1.084702873079069896e+01	1.284862487864745617e+01	1.012635624538073920e+01	7.980861125362388009e+00
2.900000000000000000e+02	-6.959373848516410987e+01	-6.596041472113736859e+01	-6.843698355884060902e+01	-6.937099112323394934e+01	-7.055495132282983661e+01	-6.965524502854610489e+01	-6.991507143279665115e+01	-7.118725538087220173e+01	-7.246254282139700820e+01	-7.060790122184828022e+01	-6.778602824013904637e+01	2.688091519486717651e+00	2.007884841554762989e+00	2.587227605361874794e+00	3.268203707486057930e+00	3.890962566608436646e+00	4.236694980148225653e+00	2.175191729100596660e+00	1.292149082224110401e+00	7.842101353714038270e-01	4.386358833542594482e+00	2.252031713469110574e+00	1.495551959955775700e+01	1.246752536557387891e+01	1.351547620995959065e+01	2.183850413163107973e+01	2.589405120890349465e+01	2.040781715195431545e+01	1.608396451940271632e+01	1.267621680139524720e+01	9.990476676452052729e+00	9.328844133654611070e+00	7.352319796650577111e+00
2.910000000000000000e+02	-7.046820250406582886e+01	-6.805382290460512706e+01	-6.922268055425142563e+01	-7.011926316360127487e+01	-7.097611832828377487e+01	-7.120408169707184243e+01	-6.953037296899445607e+01	-6.863420425825191273e+01	-7.034059754198335668e+01	-7.239661509118920435e+01	-7.420426853242591392e+01	1.554241682632942823e+00	1.156231633328219877e+00	5.936291136191319540e-01	5.968107717153481317e-01	4.245612648113828991e-01	2.818478168942974538e+00	1.888669927559552431e+00	3.088134548973008986e+00	1.825041097085279951e+00	1.957948180306931851e+00	1.192912119987598274e+00	1.127515801800774753e+01	5.794566359749340201e+00	4.566857838914330614e+00	3.599266834827562711e+00	2.836681632150239718e+00	6.475332011598944781e+00	1.017438804176026501e+01	1.330684613515949977e+01	2.058060876066308253e+01	2.254000260806229861e+01	2.287702995719191534e+01
2.920000000000000000e+02	-7.309450809071361732e+01	-7.587299769413323247e+01	-7.705722600326777183e+01	-7.579282455196637613e+01	-7.320864162899243865e+01	-7.178603254028341496e+01	-7.209199717333544299e+01	-7.281988008423424219e+01	-7.271719630351998376e+01	-7.094078929757735352e+01	-6.865749562982588827e+01	1.321232154597516084e+00	6.124615033886858795e-01	3.144482203240831497e-01	2.303593225627782459e+00	2.080447789308107254e+00	1.547134345580800874e+00	1.042821028373218217e+00	5.354021676042967082e-01	1.137175332928768823e+00	2.085211542127910267e+00	1.553626390711509320e+00	9.561456660033623933e+00	1.971772455574287974e+01	1.663845126570717170e+01	1.311322312537565438e+01	1.033489343387984682e+01	9.372693631179121354e+00	7.749564638196397404e+00	6.446778952360178394e+00	5.080884602313465948e+00	4.004385528462241162e+00	3.155966867119280650e+00
2.930000000000000000e+02	-7.130398875271374948e+01	-6.887421740746334820e+01	-7.150431330878478775e+01	-7.283221303217020193e+01	-7.326319252117009739e+01	-7.278951945727665418e+01	-7.191756787612773394e+01	-7.182937012680419286e+01	-7.131754831585945453e+01	-6.975651489171995934e+01	-6.895543058976106465e+01	2.065014170005342375e+00	7.976583849021514627e-01	8.401900839932097131e-01	2.652338813496336378e+00	2.645389363352870671e+00	2.719223072149022702e+00	2.071495845905681144e+00	2.694720271097220010e+00	1.608375790409657391e+00	2.975417938344180335e+00	1.645332136403093726e+00	1.562048118042161526e+01	5.019079713829260214e+00	1.989857125191113951e+01	2.907184291805763010e+01	2.291232259315446385e+01	2.149309018533000781e+01	1.693929818065161541e+01	1.335032889076492069e+01	1.052176303828051296e+01	9.506320895943559890e+00	7.492194136293051088e+00
2.940000000000000000e+02	-6.787529020224474152e+01	-6.878603504076093600e+01	-6.937396054301255788e+01	-7.047135860139904651e+01	-7.131501167927623897e+01	-7.025397064259047397e+01	-6.807558756766270847e+01	-6.668695176369720912e+01	-6.582552244566984712e+01	-6.435814930337841133e+01	-6.360635443499996455e+01	1.455539078589747293e+00	1.476357490273158213e+00	7.579872086815968579e-01	3.891636086180018106e-01	1.108339644901123355e+00	1.646464154992382189e+00	2.315212238949816648e+00	1.292069896393667428e+00	2.277368259138834006e+00	2.175492957943808037e+00	1.116935326005084494e+00	3.021756207754774159e+00	5.904805191234021144e+00	4.653740107657623248e+00	3.667741151185229143e+00	3.334556044370149408e+00	2.628055744828804219e+00	2.071243339750870938e+00	2.745060316809311285e+00	2.163457875501067829e+00	1.705080923142693106e+00	1.343821383067970610e+00
2.950000000000000000e+02	-6.459080293982995613e+01	-6.211598767523685183e+01	-6.007237735030003023e+01	-5.799882321430560950e+01	-5.930466511653489903e+01	-5.930466511653489903e+01	-6.537710607734950941e+01	-7.022957701864100954e+01	-7.153378847850983391e+01	-7.033236536000478623e+01	-6.963867399088204024e+01	2.771895459449261523e+00	2.834980438891473664e+00	3.123753959495502386e+00	2.326032961890168504e+00	3.085898522389948884e+00	3.085898522389948884e+00	2.404460996736498046e+00	1.409595027607596140e+00	3.684285359356165745e+00	2.618310787123057537e+00	3.145738018612255882e+00	1.010992073771889643e+01	1.059102758748997397e+00	8.347081447899548090e-01	1.428989651776267689e+00	9.545143120765438027e+00	9.545143120765438027e+00	1.630579807570777717e+01	1.937794710450131674e+01	1.527229548201900222e+01	1.499604339823615540e+01	1.273403651987861096e+01
2.960000000000000000e+02	-6.871829151926647228e+01	-6.937878850307012613e+01	-6.966069026641991968e+01	-7.123531881159411228e+01	-7.193711189357708236e+01	-7.001591175609094364e+01	-6.928854378367205413e+01	-6.482536874072187061e+01	-6.402773665567511330e+01	-6.667927163537925139e+01	-7.013417314646427769e+01	2.330560110945422814e+00	2.409527553198620442e+00	1.237092693553848211e+00	6.351445661672261433e-01	2.058621586859840313e+00	2.116421578326050490e+00	4.595824925989838050e+00	4.511643268377293126e+00	2.710735904080441738e+00	1.391738217162263869e+00	1.638850815738805089e+00	9.598678959564242774e+00	1.024984000411856400e+01	8.078182087201335904e+00	9.159532156477629528e+00	7.218880349729438706e+00	6.929188566959266993e+00	7.568195611791579402e+00	7.265020422524381516e+00	9.524992600099524864e+00	1.621238899167016356e+01	1.378056880507054061e+01
2.970000000000000000e+02	-7.081917511444063962e+01	-7.169025309511202693e+01	-7.258296461933589683e+01	-7.164108654613623628e+01	-7.023498747427628075e+01	-6.748566243114218821e+01	-6.709144896087514098e+01	-6.832994908512702636e+01	-7.254377525302918173e+01	-7.416118885293087715e+01	-7.243043482644165465e+01	1.935877809041866016e+00	9.253561046121661082e-01	1.539716819682575677e+00	1.291919299895355921e+00	1.897812520296449090e+00	2.334076310417889211e+00	1.781209211563792305e+00	2.383631532804732167e+00	1.787058172714616422e+00	1.949348165187091864e+00	3.468649953243991391e+00	1.594554303654135197e+01	1.086084700130297342e+01	9.828068282374776032e+00	7.745772140693908625e+00	6.104657022290520096e+00	5.610111329467693864e+00	8.623099362468307660e+00	2.451461991289492914e+01	3.303928311084030156e+01	2.878040619714840176e+01	2.434856600593169063e+01
2.980000000000000000e+02	-7.279820000810516945e+01	-6.998695996785411921e+01	-6.918339836959050615e+01	-7.418665627164878629e+01	-7.581868409254623487e+01	-7.548774619804646591e+01	-7.452842803908642111e+01	-7.273172566035037789e+01	-7.281622127504383002e+01	-7.181437337945463639e+01	-7.142780682743028819e+01	4.049255115436178443e+00	5.603549238811559086e+00	5.281481656453751228e+00	4.637407026228289375e+00	3.886612710363363199e+00	3.959395717301450901e+00	3.864721635895815410e+00	3.978908023911378766e+00	3.468899286010314054e+00	3.069269648089739011e+00	2.742306211296124285e+00	4.249985650225478651e+01	2.490183181544527002e+01	5.037742570858974034e+01	7.842140821371367565e+01	7.086524546708099592e+01	5.585085779954061991e+01	4.401760406507695222e+01	3.469148987082684243e+01	2.734132161481396039e+01	2.154845094366860536e+01	1.698292952379111753e+01
2.990000000000000000e+02	-6.981179007218398169e+01	-7.066105393521445421e+01	-7.041592582315125526e+01	-7.010989119811107173e+01	-7.003000387299023544e+01	-7.091190123572478399e+01	-7.010082886794961610e+01	-6.842589219498152886e+01	-6.840642343582851481e+01	-6.935336416413890959e+01	-6.970261599374931905e+01	2.901458782326105545e+00	2.329411077775288330e+00	3.000026027551680574e+00	4.195298986300961097e+00	2.916975032797306522e+00	3.413783837559464462e+00	4.405480163659373005e+00	3.142217734281055996e+00	2.159482953743608213e+00	1.488548569210146999e+00	1.963363440382173142e+00	1.560840246105034268e+01	1.703100096064965641e+01	2.012864561783775841e+01	1.825909691444073246e+01	2.174359038554675649e+01	2.018519899473882617e+01	1.642607676742633416e+01	1.294584491585226615e+01	1.168228098322692610e+01	9.207128397949277954e+00	8.475160672834894271e+00
3.000000000000000000e+02	-6.955115741646864080e+01	-6.813359000004837185e+01	-6.755578508571160512e+01	-6.809981521146288230e+01	-6.849592201031363459e+01	-6.827570819770120636e+01	-7.000409049295645048e+01	-7.113778414560383112e+01	-7.105423472290749487e+01	-7.129711733162226039e+01	-7.145752696635864254e+01	2.018989375354974580e+00	2.577599833460901380e+00	2.069416229451744638e+00	1.491574411349504636e+00	2.185904828297044578e+00	1.759616820441798346e+00	1.650542929776768419e+00	2.863089196768525024e+00	2.318857161315645232e+00	1.918680035066182787e+00	1.354612307621632095e+00	1.104476880031375785e+01	7.477440980897309686e+00	8.289285627244511900e+00	7.626505563511896568e+00	7.029598776354099243e+00	9.618988551362228634e+00	1.617122523829425518e+01	1.787571495968386870e+01	1.501964861905122817e+01	1.183740003568102850e+01	9.501879651057132392e+00
3.010000000000000000e+02	-7.048509426901073027e+01	-7.150643322336937047e+01	-7.171743964843277297e+01	-7.163410250465325646e+01	-7.109570722404191656e+01	-7.091431027695105627e+01	-7.089946637599747703e+01	-6.983425239237017479e+01	-6.899603539132388619e+01	-6.913658281477444234e+01	-6.911661283819294965e+01	1.344479782781520250e+00	1.422274952018522054e+00	1.195797435451899426e+00	1.571528977407363303e+00	1.398129181878885241e+00	9.506129569588812611e-01	1.460501987259238410e+00	1.638728392411370693e+00	1.219386218847981374e+00	1.079004967876450394e+00	1.508832757704610561e+00	5.540533284169194772e+00	8.739621958027420590e+00	8.840866134685581912e+00	7.360718312911333605e+00	5.997268323093148723e+00	4.726612856423537679e+00	3.725174177797291541e+00	3.372324155948726254e+00	3.240446495616316369e+00	5.258181955977686783e+00	4.144118471210909149e+00
3.020000000000000000e+02	-6.865384680693719588e+01	-6.898999809755054002e+01	-6.943841450707439833e+01	-6.975460771285253259e+01	-7.011208200795493894e+01	-7.001389862421874000e+01	-6.869808421539265453e+01	-6.805859548956337335e+01	-6.744485036196839189e+01	-6.694741237637248332e+01	-6.708052467642406214e+01	1.512460348245595831e+00	1.358263426418061304e+00	1.077495450696430490e+00	1.446625182416940270e+00	9.955008391705887361e-01	2.305347457335001682e+00	1.600018508057311495e+00	1.653651709775974643e+00	1.816048405831844015e+00	1.611023402052345510e+00	1.260629100701459393e+00	4.994485465130186874e+00	4.566387461389481928e+00	6.338601265380129135e+00	6.484267609828639145e+00	6.480934407894552329e+00	5.107803460458288036e+00	4.025601024273496975e+00	3.520859243645221071e+00	3.860247619763247595e+00	3.971377692123328362e+00	5.588774866545481501e+00
3.030000000000000000e+02	-7.126609774798946262e+01	-6.877612812105253681e+01	-7.088314728989671210e+01	-7.192293357555138300e+01	-7.234955283897106426e+01	-7.137267169805318190e+01	-7.086639032486431233e+01	-7.157739294872280311e+01	-7.218625299866842226e+01	-7.153743162384226650e+01	-7.118907606027194390e+01	1.455222528651380465e+00	6.472285605071812498e-01	7.170375774973752891e-01	1.089125134065252576e+00	1.276097748282092326e+00	2.234498567858757667e+00	1.938486923478328849e+00	1.793768712030123336e+00	1.365439167266275122e+00	1.783331466692172240e+00	1.707211428836247880e+00	1.022061120557509994e+01	8.415481858918507641e+00	8.078243430328479135e+00	8.532732104753710800e+00	9.782883939586810129e+00	9.671286742614354281e+00	1.107139910968010987e+01	1.471132347417141339e+01	1.159440047067308299e+01	9.137867338065291278e+00	1.121049358695923459e+01
3.040000000000000000e+02	-7.115574698488661909e+01	-7.179518814421703610e+01	-7.280142117697191395e+01	-7.272846849926152402e+01	-7.241905464174986662e+01	-7.225476852109898118e+01	-7.174920255994528873e+01	-6.968158156998663344e+01	-6.912875917415588845e+01	-6.918926612619763716e+01	-6.980975943528146388e+01	1.631613197446587948e+00	1.634745616486441344e+00	1.372141577431586379e+00	2.270648115331646455e+00	1.713417865454636368e+00	1.583464482405176899e+00	2.723163934637924388e+00	1.976228300648062541e+00	1.544233353881528714e+00	8.822064834168052982e-01	6.158822447720709858e-01	9.716873221622829959e+00	1.416784342895656401e+01	1.649222356481030261e+01	1.625398778537477185e+01	1.281021683466708794e+01	1.028361861263429056e+01	8.269057528041228622e+00	6.517072693253655125e+00	5.136285041569091270e+00	4.048048145228750450e+00	3.190378581692563831e+00
3.050000000000000000e+02	-6.922199208184250097e+01	-7.034142679884087102e+01	-7.025174431376645146e+01	-7.061006805777195439e+01	-7.143909357033714969e+01	-7.050011967753525255e+01	-6.751320425653750590e+01	-6.644269386666624655e+01	-6.749611834700522195e+01	-6.899704150946659809e+01	-6.862841042049770124e+01	2.157227182115862618e+00	9.978479985925153839e-01	1.617435421721760580e+00	1.686292927630961502e+00	1.707808438494215597e+00	4.145489603488316632e+00	3.819410308402936938e+00	2.323823687497356349e+00	1.326714209060348759e+00	2.478134908670194925e+00	1.469314317600017628e+00	9.103616715541715365e+00	2.514425503194571920e+00	7.075815234839713419e+00	1.072127418721843739e+01	1.496514812348150159e+01	1.179444668939678920e+01	1.020063960232971567e+01	8.757522004645416303e+00	8.765881125275097219e+00	6.908633096348815172e+00	9.332381588687097107e+00
3.060000000000000000e+02	-7.065973713001903889e+01	-7.025765567527926692e+01	-7.170240586044461395e+01	-7.214572095493902282e+01	-7.028909538251352274e+01	-6.946464429177758859e+01	-6.879087655491507292e+01	-6.925345152520600323e+01	-7.042308603155746027e+01	-7.089464024023290278e+01	-7.337579478332492045e+01	1.861724245141580081e+00	1.317827422367117807e+00	1.980346461662958246e+00	2.599140102591093626e+00	3.491130440324199391e+00	3.061943540807073205e+00	1.656880339443852268e+00	1.201347745250825660e+00	1.309075769792038990e+00	1.024453500553525132e+00	9.750971286231165935e-01	1.206287553805290713e+01	1.224993041459544507e+01	1.687063573180240184e+01	1.661068525625213610e+01	1.309133996621194385e+01	1.031764671156060942e+01	8.131622426682765692e+00	6.618785054958931546e+00	7.568521545153649832e+00	9.008291402124273262e+00	2.016129687118689873e+01
3.070000000000000000e+02	-7.268860100954871939e+01	-7.422996198530907463e+01	-7.358946572954202736e+01	-7.136878262067935452e+01	-6.944186968510587121e+01	-7.185443096212803482e+01	-7.310806288668140951e+01	-7.286134026940713682e+01	-7.289042233013722694e+01	-7.354524092827402626e+01	-7.399643269822313130e+01	2.473971402602308967e+00	1.955678292341617164e+00	2.333818323392850669e+00	3.857230731902061116e+00	3.174917531687044381e+00	2.181078251448712368e+00	3.424460374536242746e+00	2.384527633050339102e+00	1.854309932276916317e+00	1.817318569435493414e+00	1.756374385951811279e+00	1.928280516958802693e+01	1.912464125287784711e+01	1.507265814208532184e+01	1.272496106959173545e+01	1.822162865007349097e+01	2.912809025905244553e+01	2.401638259234006867e+01	2.014692465475923910e+01	1.734263719701796091e+01	1.883966098475581319e+01	1.821046689332635182e+01
[truncated: 1,694 more rows]
