# Supplementary material for: Iso-orientation bias of layer 2/3 connections unifies spontaneous, visually and optogenetically driven V1 dynamics
Source: Nat Commun. 2026 Jan 21;17:1901. doi: 10.1038/s41467-026-68578-y (PMC12923880; doi:10.1038/s41467-026-68578-y)
Supplement: Supplementary file 6 — Source data [file 41467_2026_68578_MOESM6_ESM.zip › source_data/figs5/C.csv]

Time	Cross correlation spiking activity drifting grating	Cross correlation spiking activity natural images	Cross correlation membrane potential drifting grating	Cross correlation membrane potential natural images
-2.500000000000000000e+02	-6.034937518952575297e-02	-6.640367211777476082e-03	4.885990614274010047e-01	1.271070179509527776e-01
-2.400000000000000000e+02	-6.110920506677952613e-02	-5.311746442756607421e-03	4.916294282709346986e-01	1.372313636778070001e-01
-2.300000000000000000e+02	-6.152415510216790312e-02	-1.745628471471914831e-03	4.944989046677166211e-01	1.480213620232425920e-01
-2.200000000000000000e+02	-6.187547374733641525e-02	9.224013738884694405e-04	4.972585132436962430e-01	1.592420398774035684e-01
-2.100000000000000000e+02	-6.195803744774440458e-02	4.135067677686081813e-03	4.998939375955784858e-01	1.706046590616122349e-01
-2.000000000000000000e+02	-6.192739787858884959e-02	4.017286873858505643e-03	5.025008480129308230e-01	1.819558238904669945e-01
-1.900000000000000000e+02	-6.132821656044804004e-02	4.584058436758748321e-03	5.051347637403255098e-01	1.931594327854886939e-01
-1.800000000000000000e+02	-6.013808714252862758e-02	6.743485707806457126e-03	5.078779273827990215e-01	2.046189999843951168e-01
-1.700000000000000000e+02	-5.822194761738733182e-02	3.312888985109097538e-03	5.105126026483027823e-01	2.168336563177128973e-01
-1.600000000000000000e+02	-5.601099361602829979e-02	1.365519459340350629e-03	5.128299467815221613e-01	2.301462672552274102e-01
-1.500000000000000000e+02	-5.237964459857757243e-02	-2.996840482028082127e-03	5.150371661706463211e-01	2.441454328638312798e-01
-1.400000000000000000e+02	-4.704466956365754848e-02	-6.519164748746504937e-03	5.174428558781278831e-01	2.581157490584642389e-01
-1.300000000000000000e+02	-4.076977005393625508e-02	-7.783206020017979440e-03	5.198667174348022835e-01	2.717651970811610362e-01
-1.200000000000000000e+02	-3.292437462775356372e-02	-8.507278809965499247e-03	5.219101558725842693e-01	2.852210088191247661e-01
-1.100000000000000000e+02	-2.271611191188034617e-02	-6.850044415191383455e-03	5.235893517322885993e-01	2.987839452005549568e-01
-1.000000000000000000e+02	-1.113878157227245376e-02	-5.974004367705102250e-03	5.249209869967577102e-01	3.127859363390425584e-01
-9.000000000000000000e+01	3.191474236572431483e-03	-5.146143145874257710e-03	5.259170374997230724e-01	3.272515048117844438e-01
-8.000000000000000000e+01	1.881175551976597624e-02	-7.637140027565815677e-03	5.266886131256085513e-01	3.415837545574670342e-01
-7.000000000000000000e+01	3.747640984780224727e-02	-8.168074101465555570e-03	5.274711388694818259e-01	3.547586961462995681e-01
-6.000000000000000000e+01	5.574310200218753758e-02	-6.839142883269243647e-03	5.284727204150341251e-01	3.658821128444385007e-01
-5.000000000000000000e+01	7.912537484050927161e-02	-5.992336245137788557e-03	5.297237732074775440e-01	3.752360814850690951e-01
-4.000000000000000000e+01	1.016571288129102385e-01	-3.225397731574949130e-03	5.309032165975748896e-01	3.836033598777169873e-01
-3.000000000000000000e+01	1.217230174690132061e-01	8.120180049914877199e-03	5.318345404361560780e-01	3.910990174975828015e-01
-2.000000000000000000e+01	1.409678281565326652e-01	3.853931589944067926e-02	5.324030270636239681e-01	3.973181867038906856e-01
-1.000000000000000000e+01	1.617109719060947914e-01	1.115901341633677435e-01	5.329741427777969776e-01	4.016615608919892333e-01
0.000000000000000000e+00	1.619992494996231880e-01	1.874292210232861855e-01	5.336110636830592169e-01	4.033354840304207989e-01
1.000000000000000000e+01	1.578967822629865347e-01	1.126059658656642232e-01	5.336736021816027575e-01	4.012982041358601482e-01
2.000000000000000000e+01	1.445835268246266625e-01	3.959229066673493336e-02	5.334491784815454940e-01	3.962855189156740954e-01
3.000000000000000000e+01	1.216209176426441135e-01	6.673777988994438089e-03	5.328543284428851612e-01	3.892880048509878010e-01
4.000000000000000000e+01	9.969984948081284104e-02	-2.640786234035952078e-03	5.318580989383758784e-01	3.812198495838586276e-01
5.000000000000000000e+01	7.657613322220385710e-02	-6.043977137052718857e-03	5.304020339039507981e-01	3.722641824816659839e-01
6.000000000000000000e+01	5.628099989305413581e-02	-6.363313989042940211e-03	5.287532211575284302e-01	3.625202514183593627e-01
7.000000000000000000e+01	3.673476390807920572e-02	-8.798345167383482893e-03	5.274282989145018252e-01	3.518725844962006244e-01
8.000000000000000000e+01	1.759080807214643410e-02	-8.399436791025147869e-03	5.263274267312914034e-01	3.402841282790164956e-01
9.000000000000000000e+01	2.553047637692611952e-03	-5.598618988191869997e-03	5.250834708634681824e-01	3.276685734916409687e-01
1.000000000000000000e+02	-1.121902311103169410e-02	-6.263624189355285546e-03	5.237160323230569681e-01	3.144334228616381122e-01
1.100000000000000000e+02	-2.298543416974957454e-02	-7.332171251073845916e-03	5.223257808385697309e-01	3.011837625606996194e-01
1.200000000000000000e+02	-3.260191353770612588e-02	-9.047837288755291793e-03	5.208534707008101172e-01	2.881768395292148011e-01
1.300000000000000000e+02	-4.025203312042272691e-02	-8.117829086373108335e-03	5.192422974900173793e-01	2.752240437523018612e-01
1.400000000000000000e+02	-4.635132280535982086e-02	-6.199454426254035616e-03	5.174802317579362265e-01	2.614030272163256896e-01
1.500000000000000000e+02	-5.188262219209933968e-02	-2.425190210993215766e-03	5.154927094285345346e-01	2.463989501960988093e-01
1.600000000000000000e+02	-5.544745592214713609e-02	-1.493480694178857347e-03	5.131531786263677786e-01	2.309583819476569155e-01
1.700000000000000000e+02	-5.798710619089229856e-02	2.248782242397014738e-03	5.107128839930131781e-01	2.161322273780002801e-01
1.800000000000000000e+02	-5.984255139662042478e-02	5.257943276745126113e-03	5.081786014767301074e-01	2.026156220804385122e-01
1.900000000000000000e+02	-6.108319443831908280e-02	6.542053949146309222e-03	5.055796096445126508e-01	1.903877043954106951e-01
2.000000000000000000e+02	-6.148988666458818364e-02	3.692550708284081081e-04	5.029978245419263194e-01	1.788851818522537440e-01
2.100000000000000000e+02	-6.151366022055441279e-02	1.639083368791989948e-03	5.001987678789006075e-01	1.676977569974196780e-01
2.200000000000000000e+02	-6.154184371267466813e-02	1.128715867763391062e-03	4.973322220652218184e-01	1.570054219731326639e-01
2.300000000000000000e+02	-6.120041074355668520e-02	-1.275364134465841424e-03	4.946451263578425794e-01	1.471455877136937929e-01
2.400000000000000000e+02	-6.076361770500963294e-02	-4.726816133814328545e-03	4.920260915921855771e-01	1.383374147673911425e-01
2.500000000000000000e+02	-5.994336243462751457e-02	-7.479188917484351842e-03	4.894132337979382741e-01	1.302442176321480516e-01
