# Supplementary material for: Iso-orientation bias of layer 2/3 connections unifies spontaneous, visually and optogenetically driven V1 dynamics
Source: Nat Commun. 2026 Jan 21;17:1901. doi: 10.1038/s41467-026-68578-y (PMC12923880; doi:10.1038/s41467-026-68578-y)
Supplement: Supplementary file 6 — Source data [file 41467_2026_68578_MOESM6_ESM.zip › source_data/figs5/D.csv]

Time	Cross correlation spiking activity drifting grating	Cross correlation spiking activity natural images	Cross correlation membrane potential drifting grating	Cross correlation membrane potential natural images
-2.500000000000000000e+02	-1.003541848984992012e-02	-8.445699502541615181e-03	1.416420332185032958e-02	2.653503006122800295e-02
-2.400000000000000000e+02	-1.114881477420992181e-02	-1.835507502502998307e-03	1.254695090922688591e-02	2.937650056010339059e-02
-2.300000000000000000e+02	-6.347871123621325572e-03	-2.447448386560543195e-03	1.026306561761204834e-02	3.213039516828332387e-02
-2.200000000000000000e+02	-1.835407191500461332e-02	5.594908579443255529e-03	7.863583875380929580e-03	3.441463610327148703e-02
-2.100000000000000000e+02	-2.748251500439258775e-03	7.967576171118537394e-04	5.743857288002311885e-03	3.544632541736748854e-02
-2.000000000000000000e+02	-9.284479237451114322e-03	6.692541690856272998e-03	3.729390657300496546e-03	3.533462394958165886e-02
-1.900000000000000000e+02	-8.849091473601161661e-03	5.062066567141395960e-03	1.776097103533949128e-03	3.504412412418900225e-02
-1.800000000000000000e+02	-7.660216505096646006e-03	8.914299406142762311e-03	2.728038381416799307e-04	3.555765544339228867e-02
-1.700000000000000000e+02	-4.667728457131648835e-03	6.936802102522714002e-03	-2.934194692594702613e-04	3.677151808810407568e-02
-1.600000000000000000e+02	-1.065792005029898501e-02	3.660713563924719973e-04	1.382889041754763404e-05	3.845630542126743379e-02
-1.500000000000000000e+02	-3.993439362845221420e-03	6.928241333778775365e-03	1.075614001426296925e-03	4.052187251262110573e-02
-1.400000000000000000e+02	-2.177083808297499042e-03	-1.020985169039594249e-03	2.733622942907360919e-03	4.220991016212499031e-02
-1.300000000000000000e+02	-9.641361849327855643e-03	4.312897179344910015e-03	4.614765259219361093e-03	4.300785177117358998e-02
-1.200000000000000000e+02	-2.298248037467238644e-03	-6.805345705977012497e-04	6.408101231551535139e-03	4.395045608834766138e-02
-1.100000000000000000e+02	4.395377525986942784e-05	4.816763207723460775e-03	7.667660949795499815e-03	4.561171741468090374e-02
-1.000000000000000000e+02	-1.420294491743114658e-03	-2.407571363803860578e-03	8.519144429294986040e-03	4.753326376659844366e-02
-9.000000000000000000e+01	2.091655816777244353e-03	1.464107326880850811e-03	9.339300032876503635e-03	4.953315389638256183e-02
-8.000000000000000000e+01	2.013942993686926915e-03	-7.362336558922226784e-03	1.015242873983115274e-02	5.183112556144735261e-02
-7.000000000000000000e+01	1.145602693861632292e-02	-5.145140140173906640e-03	1.110777807599624446e-02	5.512790858986176684e-02
-6.000000000000000000e+01	7.647708533754440409e-03	1.097896693198823111e-03	1.214619123298908004e-02	5.888949096749743900e-02
-5.000000000000000000e+01	9.221442861968026303e-03	1.490289585159013802e-03	1.257126700972723866e-02	6.241009668081250183e-02
-4.000000000000000000e+01	1.814700450990546637e-02	9.516661364203128637e-03	1.192791771032787607e-02	6.503115198078612824e-02
-3.000000000000000000e+01	1.629198247090979726e-02	8.529806325192214322e-03	1.047127376662178484e-02	6.702103563573627576e-02
-2.000000000000000000e+01	1.713260364335498359e-02	2.684759941191658048e-02	8.564339997642007873e-03	6.823586851332390235e-02
-1.000000000000000000e+01	2.480141794323025006e-02	4.064583718594035749e-02	6.704762798810471290e-03	6.744102366805691806e-02
0.000000000000000000e+00	2.692090528040935737e-02	6.426910359024726183e-02	5.164216193463255951e-03	6.456804407138137802e-02
1.000000000000000000e+01	2.280907454145278054e-02	4.076395073042782258e-02	4.056325903409693789e-03	6.055130929792976180e-02
2.000000000000000000e+01	2.199306714487699738e-02	2.396941396786874540e-02	3.365813485497841633e-03	5.626100773800497834e-02
3.000000000000000000e+01	1.796859594292763221e-02	8.079158998810920603e-03	3.285011332670390374e-03	5.246902515945553458e-02
4.000000000000000000e+01	1.425089619747162140e-02	5.233073269176058591e-03	3.610286589830665090e-03	4.898169374048010061e-02
5.000000000000000000e+01	1.161153379079532012e-02	2.202533052328390327e-03	4.019404362027114742e-03	4.567400550889086364e-02
6.000000000000000000e+01	1.106961851725560796e-02	1.800797102827775189e-03	4.574588810891062722e-03	4.310190825689218241e-02
7.000000000000000000e+01	5.672712914620125189e-03	-4.993929243741952219e-03	5.625267731633639724e-03	4.202413749188918524e-02
8.000000000000000000e+01	2.357443651184796055e-03	-5.970012836344862524e-03	7.153116988167989437e-03	4.205229125373818877e-02
9.000000000000000000e+01	3.133759116551219481e-03	-1.294982057598016278e-03	8.419621211492795895e-03	4.225146917124173590e-02
1.000000000000000000e+02	-8.776897737602044197e-04	-3.041518018796092720e-03	8.752119970047577899e-03	4.256781168114912028e-02
1.100000000000000000e+02	-5.656110099378858442e-04	-2.227159728712591394e-03	8.192098817734408053e-03	4.273520992309665090e-02
1.200000000000000000e+02	-5.247183424549918540e-03	-7.648246659284817749e-03	7.527273257079171442e-03	4.273862427604813857e-02
1.300000000000000000e+02	-4.902548033646483665e-03	-1.627657606591227137e-03	7.438675825385077621e-03	4.248530830854709700e-02
1.400000000000000000e+02	-7.212599870942075497e-03	-4.028357596105750470e-03	7.652493756089479883e-03	4.184865712558966111e-02
1.500000000000000000e+02	-5.985608790593175028e-03	3.972745942434778403e-03	7.850656197030911679e-03	4.171019352525164731e-02
1.600000000000000000e+02	-8.630486435438821866e-03	-4.214049589741819708e-03	8.099943226989840192e-03	4.216208457026340839e-02
1.700000000000000000e+02	-4.842144895805887417e-03	4.813912127475923966e-03	8.311329328886339282e-03	4.254954449015199702e-02
1.800000000000000000e+02	-8.178371577708509754e-03	6.405499243331718752e-03	8.107090756730696290e-03	4.215546430913653941e-02
1.900000000000000000e+02	-1.229053075581488207e-02	6.506689612850443533e-03	7.539091890574461767e-03	4.043943786443426891e-02
2.000000000000000000e+02	-6.771767291040131816e-03	3.371111759043175955e-03	7.022903254165476471e-03	3.773116196947198103e-02
2.100000000000000000e+02	-9.528695173515826927e-03	6.670880159699363668e-03	6.975784431092199762e-03	3.474881243456178631e-02
2.200000000000000000e+02	-1.312610797656246775e-02	9.344804914496428194e-04	7.340566223437395080e-03	3.152967022210692583e-02
2.300000000000000000e+02	-5.740679522097343924e-03	4.346119345975793871e-03	7.687078673200410314e-03	2.842483531905174582e-02
2.400000000000000000e+02	-1.210252127775140497e-02	8.811958997021093450e-04	7.911303942400778680e-03	2.598203324039148263e-02
2.500000000000000000e+02	-1.415176674231219227e-02	-3.981322694640781340e-03	8.032731225973305592e-03	2.472154225493985308e-02
