# Supplementary material for: Iso-orientation bias of layer 2/3 connections unifies spontaneous, visually and optogenetically driven V1 dynamics
Source: Nat Commun. 2026 Jan 21;17:1901. doi: 10.1038/s41467-026-68578-y (PMC12923880; doi:10.1038/s41467-026-68578-y)
Supplement: Supplementary file 6 — Source data [file 41467_2026_68578_MOESM6_ESM.zip › source_data/figs5/E.csv]

Time	Cross correlation spiking activity drifting grating	Cross correlation spiking activity natural images	Cross correlation membrane potential drifting grating	Cross correlation membrane potential natural images
-2.500000000000000000e+02	-1.003541848984992012e-02	-7.543033357159546065e-03	1.416420332185032958e-02	7.682102400609039372e-02
-2.400000000000000000e+02	-1.114881477420992181e-02	-3.573626972629802973e-03	1.254695090922688591e-02	8.330393211895519012e-02
-2.300000000000000000e+02	-6.347871123621325572e-03	-2.096538429016229013e-03	1.026306561761204834e-02	9.007587859576296485e-02
-2.200000000000000000e+02	-1.835407191500461332e-02	3.258654976665862485e-03	7.863583875380929580e-03	9.682833799033752076e-02
-2.100000000000000000e+02	-2.748251500439258775e-03	2.465912647398967560e-03	5.743857288002311885e-03	1.030254922394898687e-01
-2.000000000000000000e+02	-9.284479237451114322e-03	5.354914282357389754e-03	3.729390657300496546e-03	1.086452239200243197e-01
-1.900000000000000000e+02	-8.849091473601161661e-03	4.823062501950072141e-03	1.776097103533949128e-03	1.141017784548388481e-01
-1.800000000000000000e+02	-7.660216505096646006e-03	7.828892556974609285e-03	2.728038381416799307e-04	1.200883277138937028e-01
-1.700000000000000000e+02	-4.667728457131648835e-03	5.124845543815905770e-03	-2.934194692594702613e-04	1.268025872029084899e-01
-1.600000000000000000e+02	-1.065792005029898501e-02	8.657954078664113675e-04	1.382889041754763404e-05	1.343012863382474220e-01
-1.500000000000000000e+02	-3.993439362845221420e-03	1.965700425875346619e-03	1.075614001426296925e-03	1.423336526882262032e-01
-1.400000000000000000e+02	-2.177083808297499042e-03	-3.770074958893049593e-03	2.733622942907360919e-03	1.501628296102946181e-01
-1.300000000000000000e+02	-9.641361849327855643e-03	-1.735154420336534713e-03	4.614765259219361093e-03	1.573865244261673235e-01
-1.200000000000000000e+02	-2.298248037467238644e-03	-4.593906690281600140e-03	6.408101231551535139e-03	1.645857324537361999e-01
-1.100000000000000000e+02	4.395377525986942784e-05	-1.016640603733961340e-03	7.667660949795499815e-03	1.721978313076179268e-01
-1.000000000000000000e+02	-1.420294491743114658e-03	-4.190787865754481631e-03	8.519144429294986040e-03	1.801596000528205010e-01
-9.000000000000000000e+01	2.091655816777244353e-03	-1.841017909496703558e-03	9.339300032876503635e-03	1.883923293540835098e-01
-8.000000000000000000e+01	2.013942993686926915e-03	-7.499738293244021664e-03	1.015242873983115274e-02	1.967074400594572003e-01
-7.000000000000000000e+01	1.145602693861632292e-02	-6.656607120819731105e-03	1.110777807599624446e-02	2.049433023680806709e-01
-6.000000000000000000e+01	7.647708533754440409e-03	-2.870623095035210268e-03	1.214619123298908004e-02	2.123858019059679803e-01
-5.000000000000000000e+01	9.221442861968026303e-03	-2.251023329989387377e-03	1.257126700972723866e-02	2.188230890829407915e-01
-4.000000000000000000e+01	1.814700450990546637e-02	3.145631816314089536e-03	1.192791771032787607e-02	2.243172559292515578e-01
-3.000000000000000000e+01	1.629198247090979726e-02	8.324993187553544893e-03	1.047127376662178484e-02	2.290600265666595248e-01
-2.000000000000000000e+01	1.713260364335498359e-02	3.269345765567863160e-02	8.564339997642007873e-03	2.327770276086073009e-01
-1.000000000000000000e+01	2.480141794323025006e-02	7.611798567465405396e-02	6.704762798810471290e-03	2.345512922800230826e-01
0.000000000000000000e+00	2.692090528040935737e-02	1.258491623067667375e-01	5.164216193463255951e-03	2.339517640509010954e-01
1.000000000000000000e+01	2.280907454145278054e-02	7.668495829804602981e-02	4.056325903409693789e-03	2.309247567168949411e-01
2.000000000000000000e+01	2.199306714487699738e-02	3.178085231730183591e-02	3.365813485497841633e-03	2.262732633268395299e-01
3.000000000000000000e+01	1.796859594292763221e-02	7.376468493902679779e-03	3.285011332670390374e-03	2.208785150052216539e-01
4.000000000000000000e+01	1.425089619747162140e-02	1.296143517570053257e-03	3.610286589830665090e-03	2.151007716621693711e-01
5.000000000000000000e+01	1.161153379079532012e-02	-1.920722042362164265e-03	4.019404362027114742e-03	2.089690939952784099e-01
6.000000000000000000e+01	1.106961851725560796e-02	-2.281258443107582294e-03	4.574588810891062722e-03	2.028110798376257795e-01
7.000000000000000000e+01	5.672712914620125189e-03	-6.896137205562717989e-03	5.625267731633639724e-03	1.969483609940448909e-01
8.000000000000000000e+01	2.357443651184796055e-03	-7.184724813685004763e-03	7.153116988167989437e-03	1.911682097663773283e-01
9.000000000000000000e+01	3.133759116551219481e-03	-3.446800522894943354e-03	8.419621211492795895e-03	1.849600213314413488e-01
1.000000000000000000e+02	-8.776897737602044197e-04	-4.652571104075689350e-03	8.752119970047577899e-03	1.785006172713936023e-01
1.100000000000000000e+02	-5.656110099378858442e-04	-4.779665489893218655e-03	8.192098817734408053e-03	1.719594862418981351e-01
1.200000000000000000e+02	-5.247183424549918540e-03	-8.348041974020054337e-03	7.527273257079171442e-03	1.654577319026314663e-01
1.300000000000000000e+02	-4.902548033646483665e-03	-4.872743346482168170e-03	7.438675825385077621e-03	1.588546760304244687e-01
1.400000000000000000e+02	-7.212599870942075497e-03	-5.113906011179893477e-03	7.652493756089479883e-03	1.516258421709576754e-01
1.500000000000000000e+02	-5.985608790593175028e-03	7.737778657207813188e-04	7.850656197030911679e-03	1.440545718606752179e-01
1.600000000000000000e+02	-8.630486435438821866e-03	-2.853765141960338744e-03	8.099943226989840192e-03	1.365602332589601620e-01
1.700000000000000000e+02	-4.842144895805887417e-03	3.531347184936469569e-03	8.311329328886339282e-03	1.293408859340761385e-01
1.800000000000000000e+02	-8.178371577708509754e-03	5.831721260038422866e-03	8.107090756730696290e-03	1.223855431947875327e-01
1.900000000000000000e+02	-1.229053075581488207e-02	6.524371780998376377e-03	7.539091890574461767e-03	1.154135711299224820e-01
2.000000000000000000e+02	-6.771767291040131816e-03	1.870183414935791977e-03	7.022903254165476471e-03	1.083081719108628660e-01
2.100000000000000000e+02	-9.528695173515826927e-03	4.154981764245676591e-03	6.975784431092199762e-03	1.012232847159907356e-01
2.200000000000000000e+02	-1.312610797656246775e-02	1.031598179606517049e-03	7.340566223437395080e-03	9.426754609761979486e-02
2.300000000000000000e+02	-5.740679522097343924e-03	1.535377605754976223e-03	7.687078673200410314e-03	8.778521151637276587e-02
2.400000000000000000e+02	-1.210252127775140497e-02	-1.922810117056109654e-03	7.911303942400778680e-03	8.215972400389130736e-02
2.500000000000000000e+02	-1.415176674231219227e-02	-5.730255806062566591e-03	8.032731225973305592e-03	7.748287994354395580e-02
