# Supplementary material for: Iso-orientation bias of layer 2/3 connections unifies spontaneous, visually and optogenetically driven V1 dynamics
Source: Nat Commun. 2026 Jan 21;17:1901. doi: 10.1038/s41467-026-68578-y (PMC12923880; doi:10.1038/s41467-026-68578-y)
Supplement: Supplementary file 6 — Source data [file 41467_2026_68578_MOESM6_ESM.zip › source_data/figs5/F.csv]

Time	Cross correlation spiking activity drifting grating	Cross correlation spiking activity natural images	Cross correlation membrane potential drifting grating	Cross correlation membrane potential natural images
-2.500000000000000000e+02	-4.959999999999999999e-03	8.000000000000000654e-05	-1.514999999999999958e-01	-8.000000000000000383e-04
-2.490000000000000000e+02	-4.919999999999999894e-03	8.000000000000000654e-05	-1.514999999999999958e-01	-2.000000000000000096e-04
-2.480000000000000000e+02	-4.890000000000000249e-03	8.000000000000000654e-05	-1.514999999999999958e-01	3.000000000000000279e-04
-2.470000000000000000e+02	-4.850000000000000144e-03	8.000000000000000654e-05	-1.514999999999999958e-01	8.000000000000000383e-04
-2.460000000000000000e+02	-4.810000000000000039e-03	8.000000000000000654e-05	-1.514999999999999958e-01	1.299999999999999940e-03
-2.450000000000000000e+02	-4.769999999999999934e-03	8.000000000000000654e-05	-1.514999999999999958e-01	1.899999999999999996e-03
-2.440000000000000000e+02	-4.729999999999999830e-03	8.000000000000000654e-05	-1.514999999999999958e-01	2.400000000000000223e-03
-2.430000000000000000e+02	-4.699999999999999317e-03	8.000000000000000654e-05	-1.514999999999999958e-01	2.900000000000000234e-03
-2.420000000000000000e+02	-4.660000000000000080e-03	8.000000000000000654e-05	-1.514999999999999958e-01	3.400000000000000244e-03
-2.410000000000000000e+02	-4.619999999999999975e-03	8.000000000000000654e-05	-1.514999999999999958e-01	4.000000000000000083e-03
-2.400000000000000000e+02	-4.579999999999999870e-03	8.000000000000000654e-05	-1.514999999999999958e-01	4.499999999999999660e-03
-2.390000000000000000e+02	-4.550000000000000225e-03	8.000000000000000654e-05	-1.507000000000000006e-01	4.300000000000000003e-03
-2.380000000000000000e+02	-4.519999999999999712e-03	8.000000000000000654e-05	-1.496999999999999997e-01	3.799999999999999992e-03
-2.370000000000000000e+02	-4.480000000000000475e-03	8.000000000000000654e-05	-1.486000000000000099e-01	3.400000000000000244e-03
-2.360000000000000000e+02	-4.449999999999999963e-03	8.000000000000000654e-05	-1.476000000000000090e-01	2.900000000000000234e-03
-2.350000000000000000e+02	-4.420000000000000318e-03	8.000000000000000654e-05	-1.465000000000000191e-01	2.500000000000000052e-03
-2.340000000000000000e+02	-4.389999999999999805e-03	8.000000000000000654e-05	-1.455000000000000182e-01	2.000000000000000042e-03
-2.330000000000000000e+02	-4.349999999999999700e-03	8.000000000000000654e-05	-1.444000000000000006e-01	1.600000000000000077e-03
-2.320000000000000000e+02	-4.320000000000000055e-03	8.000000000000000654e-05	-1.433999999999999997e-01	1.099999999999999849e-03
-2.310000000000000000e+02	-4.289999999999999543e-03	8.000000000000000654e-05	-1.423000000000000098e-01	6.999999999999999929e-04
-2.300000000000000000e+02	-4.259999999999999898e-03	8.000000000000000654e-05	-1.413000000000000089e-01	2.000000000000000096e-04
-2.290000000000000000e+02	-4.219999999999999793e-03	8.000000000000000654e-05	-1.401999999999999913e-01	-2.000000000000000096e-04
-2.280000000000000000e+02	-4.190000000000000148e-03	8.000000000000000654e-05	-1.391999999999999904e-01	-6.999999999999999929e-04
-2.270000000000000000e+02	-4.190000000000000148e-03	1.000000000000000048e-04	-1.381000000000000005e-01	-4.000000000000000192e-04
-2.260000000000000000e+02	-4.190000000000000148e-03	1.400000000000000148e-04	-1.370999999999999996e-01	0.000000000000000000e+00
-2.250000000000000000e+02	-4.190000000000000148e-03	1.700000000000000122e-04	-1.360000000000000098e-01	5.000000000000000104e-04
-2.240000000000000000e+02	-4.190000000000000148e-03	2.000000000000000096e-04	-1.350000000000000089e-01	1.000000000000000021e-03
-2.230000000000000000e+02	-4.190000000000000148e-03	2.300000000000000070e-04	-1.338999999999999913e-01	1.399999999999999986e-03
-2.220000000000000000e+02	-4.190000000000000148e-03	2.700000000000000035e-04	-1.328999999999999904e-01	1.899999999999999996e-03
-2.210000000000000000e+02	-4.190000000000000148e-03	2.999999999999999737e-04	-1.318000000000000005e-01	2.299999999999999961e-03
-2.200000000000000000e+02	-4.190000000000000148e-03	3.299999999999999982e-04	-1.307999999999999996e-01	2.799999999999999972e-03
-2.190000000000000000e+02	-4.190000000000000148e-03	3.599999999999999685e-04	-1.295999999999999930e-01	3.200000000000000153e-03
-2.180000000000000000e+02	-4.190000000000000148e-03	4.000000000000000192e-04	-1.280000000000000027e-01	3.699999999999999730e-03
-2.170000000000000000e+02	-4.190000000000000148e-03	4.299999999999999894e-04	-1.264000000000000123e-01	4.100000000000000346e-03
-2.160000000000000000e+02	-4.190000000000000148e-03	4.600000000000000139e-04	-1.247999999999999943e-01	4.599999999999999922e-03
-2.150000000000000000e+02	-4.150000000000000043e-03	4.399999999999999615e-04	-1.232000000000000040e-01	4.599999999999999922e-03
-2.140000000000000000e+02	-4.099999999999999478e-03	4.000000000000000192e-04	-1.217000000000000026e-01	4.599999999999999922e-03
-2.130000000000000000e+02	-4.060000000000000241e-03	3.699999999999999947e-04	-1.201000000000000123e-01	4.599999999999999922e-03
-2.120000000000000000e+02	-4.010000000000000543e-03	3.400000000000000244e-04	-1.185000000000000081e-01	4.599999999999999922e-03
-2.110000000000000000e+02	-3.959999999999999978e-03	3.099999999999999999e-04	-1.169000000000000039e-01	4.599999999999999922e-03
-2.100000000000000000e+02	-3.919999999999999873e-03	2.700000000000000035e-04	-1.153999999999999887e-01	4.599999999999999922e-03
-2.090000000000000000e+02	-3.870000000000000176e-03	2.400000000000000061e-04	-1.137999999999999845e-01	4.599999999999999922e-03
-2.080000000000000000e+02	-3.830000000000000071e-03	2.100000000000000087e-04	-1.122000000000000081e-01	4.599999999999999922e-03
-2.070000000000000000e+02	-3.779999999999999940e-03	1.799999999999999842e-04	-1.106000000000000039e-01	4.599999999999999922e-03
-2.060000000000000000e+02	-3.739999999999999835e-03	1.400000000000000148e-04	-1.090000000000000135e-01	4.599999999999999922e-03
-2.050000000000000000e+02	-3.690000000000000138e-03	1.099999999999999904e-04	-1.074999999999999983e-01	4.599999999999999922e-03
-2.040000000000000000e+02	-3.650000000000000033e-03	8.000000000000000654e-05	-1.058999999999999941e-01	4.599999999999999922e-03
-2.030000000000000000e+02	-3.599999999999999901e-03	8.000000000000000654e-05	-1.042999999999999899e-01	4.599999999999999922e-03
-2.020000000000000000e+02	-3.559999999999999797e-03	8.000000000000000654e-05	-1.026999999999999857e-01	4.700000000000000185e-03
-2.010000000000000000e+02	-3.509999999999999665e-03	8.000000000000000654e-05	-1.011999999999999983e-01	5.300000000000000024e-03
-2.000000000000000000e+02	-3.469999999999999560e-03	8.000000000000000654e-05	-9.959999999999999409e-02	5.800000000000000468e-03
-1.990000000000000000e+02	-3.420000000000000297e-03	8.000000000000000654e-05	-9.800000000000000377e-02	6.300000000000000044e-03
-1.980000000000000000e+02	-3.380000000000000192e-03	8.000000000000000654e-05	-9.619999999999999385e-02	6.800000000000000488e-03
-1.970000000000000000e+02	-3.340000000000000087e-03	8.000000000000000654e-05	-9.439999999999999780e-02	7.399999999999999460e-03
-1.960000000000000000e+02	-3.299999999999999982e-03	8.000000000000000654e-05	-9.260000000000000175e-02	7.900000000000000772e-03
-1.950000000000000000e+02	-3.270000000000000337e-03	8.000000000000000654e-05	-9.080000000000000571e-02	8.400000000000001216e-03
-1.940000000000000000e+02	-3.230000000000000232e-03	8.000000000000000654e-05	-8.899999999999999578e-02	8.899999999999999925e-03
-1.930000000000000000e+02	-3.190000000000000127e-03	8.000000000000000654e-05	-8.719999999999999973e-02	9.499999999999999764e-03
-1.920000000000000000e+02	-3.150000000000000022e-03	8.000000000000000654e-05	-8.540000000000000369e-02	1.000000000000000021e-02
-1.910000000000000000e+02	-3.119999999999999944e-03	8.000000000000000654e-05	-8.359999999999999376e-02	9.600000000000000894e-03
-1.900000000000000000e+02	-3.079999999999999839e-03	8.000000000000000654e-05	-8.179999999999999771e-02	9.199999999999999845e-03
-1.890000000000000000e+02	-3.039999999999999734e-03	8.000000000000000654e-05	-8.000000000000000167e-02	8.799999999999998795e-03
-1.880000000000000000e+02	-2.969999999999999984e-03	8.000000000000000654e-05	-7.820000000000000562e-02	8.400000000000001216e-03
-1.870000000000000000e+02	-2.879999999999999748e-03	8.000000000000000654e-05	-7.639999999999999569e-02	8.000000000000000167e-03
-1.860000000000000000e+02	-2.790000000000000379e-03	8.000000000000000654e-05	-7.480000000000000537e-02	7.599999999999999985e-03
-1.850000000000000000e+02	-2.700000000000000143e-03	8.000000000000000654e-05	-7.320000000000000118e-02	7.199999999999999803e-03
-1.840000000000000000e+02	-2.609999999999999907e-03	8.000000000000000654e-05	-7.159999999999999698e-02	6.900000000000000751e-03
-1.830000000000000000e+02	-2.520000000000000104e-03	8.000000000000000654e-05	-7.009999999999999565e-02	6.500000000000000569e-03
-1.820000000000000000e+02	-2.429999999999999868e-03	8.000000000000000654e-05	-6.850000000000000533e-02	6.099999999999999520e-03
-1.810000000000000000e+02	-2.340000000000000066e-03	8.000000000000000654e-05	-6.690000000000000113e-02	5.700000000000000205e-03
-1.800000000000000000e+02	-2.250000000000000264e-03	8.000000000000000654e-05	-6.529999999999999694e-02	5.300000000000000024e-03
-1.790000000000000000e+02	-2.200000000000000133e-03	8.000000000000000654e-05	-6.379999999999999560e-02	4.899999999999999842e-03
-1.780000000000000000e+02	-2.160000000000000028e-03	8.000000000000000654e-05	-6.219999999999999835e-02	4.800000000000000447e-03
-1.770000000000000000e+02	-2.109999999999999896e-03	8.000000000000000654e-05	-6.060000000000000109e-02	5.199999999999999761e-03
-1.760000000000000000e+02	-2.059999999999999765e-03	8.000000000000000654e-05	-5.899999999999999689e-02	5.700000000000000205e-03
-1.750000000000000000e+02	-2.020000000000000094e-03	8.000000000000000654e-05	-5.739999999999999269e-02	6.099999999999999520e-03
-1.740000000000000000e+02	-1.969999999999999963e-03	8.000000000000000654e-05	-5.590000000000000524e-02	6.599999999999999964e-03
-1.730000000000000000e+02	-1.930000000000000075e-03	8.000000000000000654e-05	-5.430000000000000104e-02	7.000000000000001013e-03
-1.720000000000000000e+02	-1.879999999999999944e-03	8.000000000000000654e-05	-5.270000000000000379e-02	7.499999999999999722e-03
-1.710000000000000000e+02	-1.859999999999999891e-03	8.000000000000000654e-05	-5.109999999999999959e-02	7.900000000000000772e-03
-1.700000000000000000e+02	-1.859999999999999891e-03	8.000000000000000654e-05	-4.959999999999999826e-02	8.400000000000001216e-03
-1.690000000000000000e+02	-1.859999999999999891e-03	8.000000000000000654e-05	-4.800000000000000100e-02	8.799999999999998795e-03
-1.680000000000000000e+02	-1.859999999999999891e-03	8.000000000000000654e-05	-4.640000000000000374e-02	9.299999999999999239e-03
-1.670000000000000000e+02	-1.859999999999999891e-03	8.000000000000000654e-05	-4.479999999999999954e-02	9.700000000000000289e-03
-1.660000000000000000e+02	-1.859999999999999891e-03	8.000000000000000654e-05	-4.340000000000000108e-02	1.019999999999999900e-02
-1.650000000000000000e+02	-1.859999999999999891e-03	8.000000000000000654e-05	-4.240000000000000019e-02	1.060000000000000005e-02
-1.640000000000000000e+02	-1.859999999999999891e-03	8.000000000000000654e-05	-4.129999999999999644e-02	1.110000000000000049e-02
-1.630000000000000000e+02	-1.859999999999999891e-03	8.000000000000000654e-05	-4.030000000000000249e-02	1.149999999999999981e-02
-1.620000000000000000e+02	-1.859999999999999891e-03	8.000000000000000654e-05	-3.919999999999999873e-02	1.200000000000000025e-02
-1.610000000000000000e+02	-1.859999999999999891e-03	8.000000000000000654e-05	-3.819999999999999785e-02	1.239999999999999956e-02
-1.600000000000000000e+02	-1.859999999999999891e-03	8.000000000000000654e-05	-3.710000000000000103e-02	1.290000000000000001e-02
-1.590000000000000000e+02	-1.859999999999999891e-03	8.000000000000000654e-05	-3.610000000000000014e-02	1.330000000000000106e-02
-1.580000000000000000e+02	-1.859999999999999891e-03	8.000000000000000654e-05	-3.499999999999999639e-02	1.380000000000000150e-02
-1.570000000000000000e+02	-1.859999999999999891e-03	8.000000000000000654e-05	-3.400000000000000244e-02	1.419999999999999908e-02
-1.560000000000000000e+02	-1.859999999999999891e-03	8.000000000000000654e-05	-3.289999999999999869e-02	1.469999999999999953e-02
-1.550000000000000000e+02	-1.859999999999999891e-03	8.000000000000000654e-05	-3.160000000000000309e-02	1.509999999999999884e-02
-1.540000000000000000e+02	-1.859999999999999891e-03	8.000000000000000654e-05	-3.039999999999999994e-02	1.559999999999999928e-02
-1.530000000000000000e+02	-1.859999999999999891e-03	8.000000000000000654e-05	-2.909999999999999740e-02	1.600000000000000033e-02
-1.520000000000000000e+02	-1.859999999999999891e-03	8.000000000000000654e-05	-2.780000000000000179e-02	1.650000000000000078e-02
-1.510000000000000000e+02	-1.859999999999999891e-03	8.000000000000000654e-05	-2.660000000000000211e-02	1.690000000000000183e-02
-1.500000000000000000e+02	-1.809999999999999977e-03	8.000000000000000654e-05	-2.529999999999999957e-02	1.739999999999999880e-02
-1.490000000000000000e+02	-1.769999999999999872e-03	8.999999999999999212e-05	-2.409999999999999989e-02	1.779999999999999985e-02
-1.480000000000000000e+02	-1.719999999999999958e-03	1.299999999999999886e-04	-2.280000000000000082e-02	1.830000000000000029e-02
-1.470000000000000000e+02	-1.680000000000000070e-03	1.700000000000000122e-04	-2.170000000000000054e-02	1.870000000000000134e-02
-1.460000000000000000e+02	-1.630000000000000155e-03	2.000000000000000096e-04	-2.060000000000000026e-02	1.920000000000000179e-02
-1.450000000000000000e+02	-1.590000000000000050e-03	2.400000000000000061e-04	-1.959999999999999937e-02	1.959999999999999937e-02
-1.440000000000000000e+02	-1.539999999999999919e-03	2.800000000000000297e-04	-1.849999999999999908e-02	2.009999999999999981e-02
-1.430000000000000000e+02	-1.500000000000000031e-03	3.200000000000000262e-04	-1.749999999999999820e-02	2.049999999999999739e-02
-1.420000000000000000e+02	-1.469999999999999953e-03	3.500000000000000507e-04	-1.640000000000000138e-02	2.060000000000000026e-02
-1.410000000000000000e+02	-1.469999999999999953e-03	3.899999999999999929e-04	-1.540000000000000049e-02	2.020000000000000268e-02
-1.400000000000000000e+02	-1.469999999999999953e-03	4.299999999999999894e-04	-1.429999999999999848e-02	1.990000000000000102e-02
-1.390000000000000000e+02	-1.469999999999999953e-03	4.699999999999999859e-04	-1.330000000000000106e-02	1.949999999999999997e-02
-1.380000000000000000e+02	-1.469999999999999953e-03	4.699999999999999859e-04	-1.219999999999999904e-02	1.920000000000000179e-02
-1.370000000000000000e+02	-1.469999999999999953e-03	4.699999999999999859e-04	-1.110000000000000049e-02	1.880000000000000074e-02
-1.360000000000000000e+02	-1.469999999999999953e-03	4.699999999999999859e-04	-1.010000000000000134e-02	1.849999999999999908e-02
-1.350000000000000000e+02	-1.469999999999999953e-03	4.699999999999999859e-04	-8.999999999999999320e-03	1.809999999999999803e-02
-1.340000000000000000e+02	-1.469999999999999953e-03	4.699999999999999859e-04	-8.000000000000000167e-03	1.779999999999999985e-02
-1.330000000000000000e+02	-1.469999999999999953e-03	4.699999999999999859e-04	-6.900000000000000751e-03	1.739999999999999880e-02
-1.320000000000000000e+02	-1.469999999999999953e-03	4.699999999999999859e-04	-5.899999999999999863e-03	1.710000000000000062e-02
-1.310000000000000000e+02	-1.469999999999999953e-03	4.699999999999999859e-04	-4.800000000000000447e-03	1.669999999999999957e-02
-1.300000000000000000e+02	-1.469999999999999953e-03	4.699999999999999859e-04	-3.799999999999999992e-03	1.640000000000000138e-02
-1.290000000000000000e+02	-1.469999999999999953e-03	4.699999999999999859e-04	-2.700000000000000143e-03	1.600000000000000033e-02
-1.280000000000000000e+02	-1.469999999999999953e-03	4.899999999999999842e-04	-1.700000000000000122e-03	1.569999999999999868e-02
-1.270000000000000000e+02	-1.469999999999999953e-03	5.199999999999999544e-04	-6.000000000000000559e-04	1.549999999999999989e-02
-1.260000000000000000e+02	-1.469999999999999953e-03	5.600000000000000594e-04	4.000000000000000192e-04	1.640000000000000138e-02
-1.250000000000000000e+02	-1.469999999999999953e-03	5.899999999999999212e-04	1.500000000000000031e-03	1.729999999999999941e-02
-1.240000000000000000e+02	-1.469999999999999953e-03	6.199999999999999999e-04	2.500000000000000052e-03	1.820000000000000090e-02
-1.230000000000000000e+02	-1.469999999999999953e-03	6.499999999999999702e-04	3.599999999999999901e-03	1.909999999999999892e-02
-1.220000000000000000e+02	-1.469999999999999953e-03	6.900000000000000751e-04	4.599999999999999922e-03	2.000000000000000042e-02
-1.210000000000000000e+02	-1.429999999999999848e-03	7.199999999999999369e-04	5.700000000000000205e-03	2.089999999999999844e-02
-1.200000000000000000e+02	-1.380000000000000150e-03	7.500000000000000156e-04	6.700000000000000226e-03	2.179999999999999993e-02
-1.190000000000000000e+02	-1.340000000000000045e-03	7.799999999999999859e-04	7.799999999999999642e-03	2.270000000000000143e-02
-1.180000000000000000e+02	-1.290000000000000131e-03	8.199999999999999824e-04	8.799999999999998795e-03	2.359999999999999945e-02
-1.170000000000000000e+02	-1.250000000000000026e-03	8.500000000000000611e-04	9.900000000000000813e-03	2.450000000000000094e-02
-1.160000000000000000e+02	-1.199999999999999895e-03	8.199999999999999824e-04	1.170000000000000033e-02	2.539999999999999897e-02
-1.150000000000000000e+02	-1.149999999999999981e-03	7.799999999999999859e-04	1.360000000000000098e-02	2.620000000000000107e-02
-1.140000000000000000e+02	-1.110000000000000092e-03	7.399999999999999894e-04	1.549999999999999989e-02	2.660000000000000211e-02
-1.130000000000000000e+02	-1.069999999999999988e-03	7.099999999999999107e-04	1.739999999999999880e-02	2.700000000000000316e-02
-1.120000000000000000e+02	-1.029999999999999883e-03	6.700000000000000226e-04	1.930000000000000118e-02	2.740000000000000074e-02
-1.110000000000000000e+02	-9.899999999999999946e-04	6.300000000000000261e-04	2.120000000000000009e-02	2.780000000000000179e-02
-1.100000000000000000e+02	-9.499999999999999981e-04	5.899999999999999212e-04	2.310000000000000248e-02	2.819999999999999590e-02
-1.090000000000000000e+02	-9.200000000000000278e-04	5.500000000000000331e-04	2.489999999999999852e-02	2.859999999999999695e-02
-1.080000000000000000e+02	-8.799999999999999229e-04	5.199999999999999544e-04	2.690000000000000030e-02	2.899999999999999800e-02
-1.070000000000000000e+02	-8.400000000000000348e-04	4.800000000000000122e-04	2.899999999999999800e-02	2.939999999999999905e-02
-1.060000000000000000e+02	-8.000000000000000383e-04	4.899999999999999842e-04	3.109999999999999917e-02	2.980000000000000010e-02
-1.050000000000000000e+02	-7.599999999999999334e-04	5.299999999999999807e-04	3.320000000000000034e-02	3.019999999999999768e-02
-1.040000000000000000e+02	-7.299999999999999632e-04	5.699999999999999772e-04	3.529999999999999805e-02	3.059999999999999873e-02
-1.030000000000000000e+02	-6.800000000000000488e-04	5.999999999999999474e-04	3.740000000000000269e-02	3.099999999999999978e-02
-1.020000000000000000e+02	-5.999999999999999474e-04	6.400000000000000524e-04	3.950000000000000039e-02	3.139999999999999736e-02
-1.010000000000000000e+02	-5.299999999999999807e-04	6.800000000000000488e-04	4.159999999999999809e-02	3.180000000000000188e-02
-1.000000000000000000e+02	-4.499999999999999877e-04	7.199999999999999369e-04	4.370000000000000273e-02	3.219999999999999946e-02
-9.900000000000000000e+01	-3.799999999999999667e-04	7.500000000000000156e-04	4.580000000000000043e-02	3.269999999999999990e-02
-9.800000000000000000e+01	-2.999999999999999737e-04	7.900000000000000121e-04	4.800000000000000100e-02	3.310000000000000442e-02
-9.700000000000000000e+01	-2.300000000000000070e-04	8.300000000000000086e-04	5.009999999999999870e-02	3.360000000000000486e-02
-9.600000000000000000e+01	-1.499999999999999869e-04	8.400000000000000348e-04	5.220000000000000334e-02	3.400000000000000244e-02
-9.500000000000000000e+01	-7.000000000000000742e-05	8.100000000000000646e-04	5.430000000000000104e-02	3.449999999999999595e-02
-9.400000000000000000e+01	0.000000000000000000e+00	7.699999999999999597e-04	5.639999999999999181e-02	3.490000000000000047e-02
-9.300000000000000000e+01	8.000000000000000654e-05	7.399999999999999894e-04	5.849999999999999645e-02	3.540000000000000091e-02
-9.200000000000000000e+01	1.200000000000000030e-04	7.099999999999999107e-04	6.060000000000000109e-02	3.579999999999999849e-02
-9.100000000000000000e+01	1.499999999999999869e-04	6.800000000000000488e-04	6.270000000000000573e-02	3.629999999999999893e-02
-9.000000000000000000e+01	1.899999999999999834e-04	6.400000000000000524e-04	6.479999999999999649e-02	3.669999999999999651e-02
-8.900000000000000000e+01	2.300000000000000070e-04	6.099999999999999737e-04	6.690000000000000113e-02	3.719999999999999696e-02
-8.800000000000000000e+01	2.700000000000000035e-04	5.800000000000000034e-04	6.899999999999999190e-02	3.780000000000000027e-02
-8.700000000000000000e+01	2.999999999999999737e-04	5.500000000000000331e-04	7.109999999999999654e-02	3.830000000000000071e-02
-8.600000000000000000e+01	3.400000000000000244e-04	5.099999999999999282e-04	7.320000000000000118e-02	3.880000000000000115e-02
-8.500000000000000000e+01	3.799999999999999667e-04	4.800000000000000122e-04	7.530000000000000582e-02	3.930000000000000160e-02
-8.400000000000000000e+01	4.200000000000000174e-04	5.000000000000000104e-04	7.739999999999999658e-02	3.990000000000000491e-02
-8.300000000000000000e+01	4.600000000000000139e-04	5.800000000000000034e-04	7.950000000000000122e-02	4.040000000000000535e-02
-8.200000000000000000e+01	5.000000000000000104e-04	6.499999999999999702e-04	8.159999999999999198e-02	4.089999999999999886e-02
-8.100000000000000000e+01	5.500000000000000331e-04	7.299999999999999632e-04	8.369999999999999662e-02	4.139999999999999930e-02
-8.000000000000000000e+01	5.899999999999999212e-04	8.000000000000000383e-04	8.580000000000000127e-02	4.199999999999999567e-02
-7.900000000000000000e+01	6.400000000000000524e-04	8.799999999999999229e-04	8.790000000000000591e-02	4.270000000000000184e-02
-7.800000000000000000e+01	6.800000000000000488e-04	9.600000000000000243e-04	8.999999999999999667e-02	4.370000000000000273e-02
-7.700000000000000000e+01	7.299999999999999632e-04	1.029999999999999883e-03	9.240000000000000990e-02	4.479999999999999954e-02
-7.600000000000000000e+01	7.699999999999999597e-04	1.110000000000000092e-03	9.489999999999999825e-02	4.580000000000000043e-02
-7.500000000000000000e+01	8.199999999999999824e-04	1.179999999999999842e-03	9.740000000000000047e-02	4.689999999999999725e-02
-7.400000000000000000e+01	8.799999999999999229e-04	1.240000000000000000e-03	1.000000000000000056e-01	4.789999999999999813e-02
-7.300000000000000000e+01	1.019999999999999856e-03	1.240000000000000000e-03	1.024999999999999939e-01	4.900000000000000189e-02
-7.200000000000000000e+01	1.160000000000000007e-03	1.240000000000000000e-03	1.050000000000000100e-01	5.000000000000000278e-02
-7.100000000000000000e+01	1.290000000000000131e-03	1.240000000000000000e-03	1.074999999999999983e-01	5.109999999999999959e-02
-7.000000000000000000e+01	1.429999999999999848e-03	1.240000000000000000e-03	1.101000000000000034e-01	5.210000000000000048e-02
-6.900000000000000000e+01	1.569999999999999998e-03	1.240000000000000000e-03	1.125999999999999918e-01	5.330000000000000016e-02
-6.800000000000000000e+01	1.700000000000000122e-03	1.240000000000000000e-03	1.151000000000000079e-01	5.520000000000000601e-02
-6.700000000000000000e+01	1.840000000000000056e-03	1.240000000000000000e-03	1.175999999999999962e-01	5.709999999999999798e-02
-6.600000000000000000e+01	1.969999999999999963e-03	1.240000000000000000e-03	1.202000000000000013e-01	5.899999999999999689e-02
-6.500000000000000000e+01	2.109999999999999896e-03	1.240000000000000000e-03	1.227000000000000035e-01	6.089999999999999580e-02
-6.400000000000000000e+01	2.250000000000000264e-03	1.240000000000000000e-03	1.252000000000000057e-01	6.279999999999999472e-02
-6.300000000000000000e+01	2.379999999999999737e-03	1.240000000000000000e-03	1.276999999999999802e-01	6.460000000000000464e-02
-6.200000000000000000e+01	2.520000000000000104e-03	1.270000000000000078e-03	1.302999999999999992e-01	6.650000000000000355e-02
-6.100000000000000000e+01	2.660000000000000038e-03	1.390000000000000176e-03	1.328000000000000014e-01	6.840000000000000246e-02
-6.000000000000000000e+01	2.790000000000000379e-03	1.500000000000000031e-03	1.353000000000000036e-01	7.109999999999999654e-02
-5.900000000000000000e+01	2.929999999999999879e-03	1.610000000000000103e-03	1.377999999999999781e-01	7.420000000000000207e-02
-5.800000000000000000e+01	3.059999999999999786e-03	1.729999999999999767e-03	1.403999999999999970e-01	7.739999999999999658e-02
-5.700000000000000000e+01	3.200000000000000153e-03	1.840000000000000056e-03	1.428999999999999992e-01	8.050000000000000211e-02
-5.600000000000000000e+01	3.310000000000000008e-03	1.950000000000000127e-03	1.454000000000000015e-01	8.369999999999999662e-02
-5.500000000000000000e+01	3.420000000000000297e-03	2.069999999999999792e-03	1.479000000000000037e-01	8.680000000000000215e-02
-5.400000000000000000e+01	3.539999999999999744e-03	2.180000000000000080e-03	1.504999999999999949e-01	8.999999999999999667e-02
-5.300000000000000000e+01	3.650000000000000033e-03	2.289999999999999935e-03	1.529999999999999971e-01	9.310000000000000220e-02
-5.200000000000000000e+01	3.769999999999999914e-03	2.409999999999999816e-03	1.554999999999999993e-01	9.629999999999999671e-02
-5.100000000000000000e+01	3.880000000000000202e-03	2.480000000000000000e-03	1.580000000000000016e-01	1.002999999999999864e-01
-5.000000000000000000e+01	3.990000000000000491e-03	2.560000000000000209e-03	1.606000000000000205e-01	1.042000000000000010e-01
-4.900000000000000000e+01	4.109999999999999938e-03	2.629999999999999959e-03	1.630999999999999950e-01	1.082000000000000045e-01
-4.800000000000000000e+01	4.219999999999999793e-03	2.710000000000000169e-03	1.655999999999999972e-01	1.121000000000000052e-01
-4.700000000000000000e+01	4.329999999999999648e-03	2.790000000000000379e-03	1.680999999999999994e-01	1.161000000000000087e-01
-4.600000000000000000e+01	4.429999999999999910e-03	2.859999999999999695e-03	1.707000000000000184e-01	1.199999999999999956e-01
-4.500000000000000000e+01	4.519999999999999712e-03	2.939999999999999905e-03	1.731999999999999929e-01	1.241000000000000159e-01
-4.400000000000000000e+01	4.610000000000000382e-03	3.010000000000000089e-03	1.756999999999999951e-01	1.288999999999999868e-01
-4.300000000000000000e+01	4.699999999999999317e-03	3.089999999999999865e-03	1.779999999999999916e-01	1.335999999999999965e-01
-4.200000000000000000e+01	4.789999999999999987e-03	3.160000000000000048e-03	1.800999999999999823e-01	1.383000000000000063e-01
-4.100000000000000000e+01	4.879999999999999789e-03	3.330000000000000061e-03	1.822000000000000008e-01	1.431000000000000050e-01
-4.000000000000000000e+01	4.969999999999999592e-03	3.509999999999999665e-03	1.842999999999999916e-01	1.477999999999999869e-01
-3.900000000000000000e+01	5.060000000000000261e-03	3.690000000000000138e-03	1.864000000000000101e-01	1.524999999999999967e-01
-3.800000000000000000e+01	5.210000000000000221e-03	3.870000000000000176e-03	1.885000000000000009e-01	1.590999999999999914e-01
-3.700000000000000000e+01	5.430000000000000798e-03	4.050000000000000648e-03	1.905999999999999917e-01	1.685999999999999999e-01
-3.600000000000000000e+01	5.659999999999999233e-03	4.230000000000000253e-03	1.927000000000000102e-01	1.780999999999999805e-01
-3.500000000000000000e+01	5.889999999999999403e-03	4.420000000000000318e-03	1.948000000000000009e-01	1.875000000000000000e-01
-3.400000000000000000e+01	6.109999999999999980e-03	4.599999999999999922e-03	1.969000000000000195e-01	1.953999999999999904e-01
-3.300000000000000000e+01	6.340000000000000149e-03	4.819999999999999632e-03	1.991999999999999882e-01	2.032999999999999807e-01
-3.200000000000000000e+01	6.570000000000000319e-03	5.160000000000000524e-03	2.017999999999999794e-01	2.111999999999999988e-01
-3.100000000000000000e+01	6.800000000000000488e-03	5.500000000000000548e-03	2.043999999999999984e-01	2.182000000000000051e-01
-3.000000000000000000e+01	7.019999999999999331e-03	5.839999999999999705e-03	2.071000000000000063e-01	2.245000000000000051e-01
-2.900000000000000000e+01	7.150000000000000105e-03	6.190000000000000190e-03	2.096999999999999975e-01	2.307999999999999774e-01
-2.800000000000000000e+01	7.269999999999999553e-03	6.530000000000000214e-03	2.123000000000000165e-01	2.371000000000000052e-01
-2.700000000000000000e+01	7.380000000000000275e-03	6.870000000000000238e-03	2.149999999999999967e-01	2.434999999999999942e-01
-2.600000000000000000e+01	7.490000000000000130e-03	7.259999999999999960e-03	2.176000000000000156e-01	2.519000000000000128e-01
-2.500000000000000000e+01	7.610000000000000445e-03	7.709999999999999840e-03	2.202000000000000068e-01	2.629000000000000226e-01
-2.400000000000000000e+01	7.720000000000000299e-03	8.170000000000000179e-03	2.229000000000000148e-01	2.740000000000000213e-01
-2.300000000000000000e+01	7.830000000000000154e-03	8.619999999999999191e-03	2.253999999999999893e-01	2.849000000000000421e-01
-2.200000000000000000e+01	7.950000000000000469e-03	9.079999999999999530e-03	2.270000000000000073e-01	2.928000000000000047e-01
-2.100000000000000000e+01	8.060000000000001191e-03	9.610000000000000486e-03	2.285999999999999976e-01	3.007000000000000228e-01
-2.000000000000000000e+01	8.170000000000000179e-03	1.028999999999999880e-02	2.302000000000000157e-01	3.085999999999999854e-01
-1.900000000000000000e+01	8.329999999999998864e-03	1.097000000000000058e-02	2.318000000000000060e-01	3.155000000000000027e-01
-1.800000000000000000e+01	8.510000000000000203e-03	1.165000000000000063e-02	2.333000000000000074e-01	3.217999999999999750e-01
-1.700000000000000000e+01	8.689999999999999808e-03	1.211999999999999883e-02	2.349000000000000254e-01	3.281000000000000028e-01
-1.600000000000000000e+01	8.880000000000000740e-03	1.258000000000000090e-02	2.365000000000000158e-01	3.343999999999999750e-01
-1.500000000000000000e+01	9.060000000000000345e-03	1.302999999999999992e-02	2.380999999999999783e-01	3.407000000000000028e-01
-1.400000000000000000e+01	9.239999999999999949e-03	1.349000000000000025e-02	2.395999999999999797e-01	3.486000000000000210e-01
-1.300000000000000000e+01	9.419999999999999554e-03	1.393999999999999927e-02	2.411999999999999977e-01	3.580999999999999739e-01
-1.200000000000000000e+01	9.599999999999999159e-03	1.476000000000000055e-02	2.427999999999999881e-01	3.676000000000000378e-01
-1.100000000000000000e+01	9.769999999999999171e-03	1.566999999999999990e-02	2.444000000000000061e-01	3.769000000000000128e-01
-1.000000000000000000e+01	9.849999999999999381e-03	1.657000000000000139e-02	2.459999999999999964e-01	3.847999999999999754e-01
-9.000000000000000000e+00	9.929999999999999591e-03	1.744000000000000064e-02	2.474999999999999978e-01	3.926999999999999935e-01
-8.000000000000000000e+00	1.000000000000000021e-02	1.822999999999999968e-02	2.491000000000000159e-01	4.004999999999999671e-01
-7.000000000000000000e+00	1.008000000000000042e-02	1.903000000000000178e-02	2.507000000000000339e-01	4.047999999999999932e-01
-6.000000000000000000e+00	1.014999999999999930e-02	1.982000000000000081e-02	2.523000000000000242e-01	4.073000000000000509e-01
-5.000000000000000000e+00	1.022999999999999951e-02	2.061999999999999944e-02	2.537999999999999701e-01	4.097999999999999976e-01
-4.000000000000000000e+00	1.030000000000000013e-02	2.140999999999999848e-02	2.553999999999999604e-01	4.123999999999999888e-01
-3.000000000000000000e+00	1.038000000000000034e-02	2.221000000000000058e-02	2.570000000000000062e-01	4.148999999999999910e-01
-2.000000000000000000e+00	1.046000000000000055e-02	2.234999999999999834e-02	2.571999999999999842e-01	4.174000000000000488e-01
-1.000000000000000000e+00	1.052999999999999943e-02	2.196999999999999995e-02	2.563000000000000278e-01	4.198999999999999955e-01
0.000000000000000000e+00	1.044999999999999922e-02	2.158999999999999808e-02	2.553999999999999604e-01	4.224999999999999867e-01
1.000000000000000000e+00	1.032999999999999891e-02	2.120999999999999969e-02	2.545000000000000040e-01	4.242000000000000215e-01
2.000000000000000000e+00	1.021999999999999992e-02	2.083000000000000129e-02	2.535999999999999921e-01	4.209999999999999853e-01
3.000000000000000000e+00	1.010999999999999920e-02	2.026999999999999982e-02	2.527000000000000357e-01	4.178000000000000047e-01
4.000000000000000000e+00	9.990000000000000616e-03	1.948000000000000079e-02	2.517999999999999683e-01	4.147000000000000131e-01
5.000000000000000000e+00	9.879999999999999893e-03	1.868000000000000216e-02	2.509000000000000119e-01	4.115000000000000324e-01
6.000000000000000000e+00	9.759999999999999579e-03	1.788000000000000006e-02	2.500000000000000000e-01	4.083999999999999853e-01
7.000000000000000000e+00	9.649999999999998856e-03	1.696999999999999897e-02	2.491000000000000159e-01	4.051999999999999491e-01
8.000000000000000000e+00	9.539999999999999869e-03	1.607000000000000095e-02	2.482000000000000317e-01	4.021000000000000130e-01
9.000000000000000000e+00	9.419999999999999554e-03	1.515999999999999986e-02	2.472999999999999921e-01	3.988999999999999768e-01
1.000000000000000000e+01	9.270000000000000462e-03	1.425000000000000051e-02	2.459999999999999964e-01	3.931999999999999940e-01
1.100000000000000000e+01	9.090000000000000857e-03	1.334000000000000116e-02	2.444000000000000061e-01	3.858000000000000318e-01
1.200000000000000000e+01	8.899999999999999925e-03	1.252999999999999947e-02	2.427999999999999881e-01	3.783999999999999586e-01
1.300000000000000000e+01	8.720000000000000320e-03	1.173999999999999870e-02	2.411999999999999977e-01	3.710999999999999854e-01
1.400000000000000000e+01	8.539999999999998981e-03	1.094000000000000007e-02	2.395999999999999797e-01	3.637000000000000233e-01
1.500000000000000000e+01	8.359999999999999376e-03	1.028000000000000094e-02	2.380999999999999783e-01	3.553000000000000047e-01
1.600000000000000000e+01	8.179999999999999771e-03	9.749999999999999986e-03	2.365000000000000158e-01	3.457999999999999963e-01
1.700000000000000000e+01	8.000000000000000167e-03	9.220000000000000764e-03	2.349000000000000254e-01	3.363999999999999768e-01
1.800000000000000000e+01	7.820000000000000562e-03	8.689999999999999808e-03	2.333000000000000074e-01	3.267999999999999794e-01
1.900000000000000000e+01	7.680000000000000195e-03	8.159999999999998851e-03	2.318000000000000060e-01	3.156999999999999806e-01
2.000000000000000000e+01	7.550000000000000287e-03	7.729999999999999892e-03	2.302000000000000157e-01	3.047000000000000264e-01
2.100000000000000000e+01	7.409999999999999920e-03	7.450000000000000025e-03	2.285999999999999976e-01	2.936999999999999611e-01
2.200000000000000000e+01	7.269999999999999553e-03	7.179999999999999750e-03	2.270000000000000073e-01	2.857999999999999985e-01
2.300000000000000000e+01	7.139999999999999646e-03	6.909999999999999476e-03	2.253999999999999893e-01	2.794999999999999707e-01
2.400000000000000000e+01	6.999999999999999278e-03	6.640000000000000069e-03	2.238999999999999879e-01	2.731999999999999984e-01
2.500000000000000000e+01	6.860000000000000646e-03	6.360000000000000202e-03	2.222999999999999976e-01	2.668000000000000371e-01
2.600000000000000000e+01	6.730000000000000739e-03	6.089999999999999927e-03	2.206999999999999795e-01	2.605000000000000093e-01
2.700000000000000000e+01	6.570000000000000319e-03	5.819999999999999653e-03	2.190999999999999892e-01	2.525000000000000022e-01
2.800000000000000000e+01	6.389999999999999847e-03	5.550000000000000246e-03	2.176000000000000156e-01	2.430000000000000215e-01
2.900000000000000000e+01	6.199999999999999782e-03	5.310000000000000484e-03	2.160000000000000253e-01	2.335999999999999743e-01
3.000000000000000000e+01	6.020000000000000177e-03	5.089999999999999906e-03	2.142000000000000015e-01	2.241000000000000214e-01
3.100000000000000000e+01	5.839999999999999705e-03	4.859999999999999737e-03	2.109999999999999931e-01	2.145999999999999852e-01
3.200000000000000000e+01	5.659999999999999233e-03	4.630000000000000435e-03	2.079000000000000292e-01	2.051999999999999935e-01
3.300000000000000000e+01	5.480000000000000496e-03	4.400000000000000265e-03	2.047000000000000208e-01	1.957000000000000128e-01
3.400000000000000000e+01	5.290000000000000431e-03	4.179999999999999688e-03	2.016000000000000014e-01	1.885000000000000009e-01
3.500000000000000000e+01	5.109999999999999959e-03	3.950000000000000386e-03	1.983999999999999930e-01	1.822000000000000008e-01
3.600000000000000000e+01	5.000000000000000104e-03	3.719999999999999783e-03	1.953000000000000014e-01	1.759000000000000008e-01
3.700000000000000000e+01	4.890000000000000249e-03	3.519999999999999692e-03	1.920999999999999930e-01	1.696000000000000008e-01
3.800000000000000000e+01	4.769999999999999934e-03	3.390000000000000218e-03	1.889000000000000123e-01	1.633000000000000007e-01
3.900000000000000000e+01	4.660000000000000080e-03	3.250000000000000284e-03	1.864000000000000101e-01	1.578999999999999848e-01
4.000000000000000000e+01	4.550000000000000225e-03	3.109999999999999917e-03	1.842999999999999916e-01	1.532000000000000028e-01
4.100000000000000000e+01	4.429999999999999910e-03	2.980000000000000010e-03	1.822000000000000008e-01	1.484000000000000041e-01
4.200000000000000000e+01	4.320000000000000055e-03	2.839999999999999643e-03	1.800999999999999823e-01	1.436999999999999944e-01
4.300000000000000000e+01	4.210000000000000200e-03	2.710000000000000169e-03	1.779999999999999916e-01	1.389999999999999847e-01
4.400000000000000000e+01	4.089999999999999886e-03	2.570000000000000236e-03	1.759000000000000008e-01	1.342000000000000137e-01
4.500000000000000000e+01	3.980000000000000031e-03	2.429999999999999868e-03	1.738000000000000100e-01	1.295000000000000040e-01
4.600000000000000000e+01	3.850000000000000124e-03	2.349999999999999659e-03	1.717000000000000193e-01	1.247999999999999943e-01
4.700000000000000000e+01	3.709999999999999756e-03	2.289999999999999935e-03	1.696000000000000008e-01	1.199999999999999956e-01
4.800000000000000000e+01	3.569999999999999823e-03	2.220000000000000185e-03	1.675000000000000100e-01	1.152999999999999997e-01
4.900000000000000000e+01	3.439999999999999915e-03	2.160000000000000028e-03	1.649999999999999800e-01	1.106000000000000039e-01
5.000000000000000000e+01	3.299999999999999982e-03	2.089999999999999844e-03	1.617999999999999994e-01	1.058000000000000052e-01
5.100000000000000000e+01	3.170000000000000075e-03	2.030000000000000120e-03	1.587000000000000077e-01	1.010999999999999954e-01
5.200000000000000000e+01	3.029999999999999707e-03	1.959999999999999937e-03	1.554999999999999993e-01	9.639999999999999958e-02
5.300000000000000000e+01	2.889999999999999774e-03	1.899999999999999996e-03	1.524000000000000077e-01	9.310000000000000220e-02
5.400000000000000000e+01	2.760000000000000300e-03	1.830000000000000029e-03	1.491999999999999993e-01	8.999999999999999667e-02
5.500000000000000000e+01	2.619999999999999933e-03	1.769999999999999872e-03	1.461000000000000076e-01	8.680000000000000215e-02
5.600000000000000000e+01	2.480000000000000000e-03	1.700000000000000122e-03	1.428999999999999992e-01	8.369999999999999662e-02
5.700000000000000000e+01	2.349999999999999659e-03	1.639999999999999965e-03	1.397999999999999798e-01	8.050000000000000211e-02
5.800000000000000000e+01	2.210000000000000159e-03	1.580000000000000024e-03	1.370999999999999996e-01	7.739999999999999658e-02
5.900000000000000000e+01	2.079999999999999818e-03	1.519999999999999867e-03	1.345999999999999974e-01	7.420000000000000207e-02
6.000000000000000000e+01	1.940000000000000101e-03	1.469999999999999953e-03	1.320999999999999952e-01	7.109999999999999654e-02
6.100000000000000000e+01	1.799999999999999951e-03	1.409999999999999795e-03	1.295999999999999930e-01	6.850000000000000533e-02
6.200000000000000000e+01	1.670000000000000043e-03	1.350000000000000071e-03	1.270000000000000018e-01	6.670000000000000928e-02
6.300000000000000000e+01	1.569999999999999998e-03	1.299999999999999940e-03	1.245000000000000134e-01	6.489999999999999936e-02
6.400000000000000000e+01	1.500000000000000031e-03	1.240000000000000000e-03	1.219999999999999973e-01	6.310000000000000331e-02
6.500000000000000000e+01	1.419999999999999821e-03	1.179999999999999842e-03	1.195000000000000090e-01	6.130000000000000032e-02
6.600000000000000000e+01	1.350000000000000071e-03	1.129999999999999928e-03	1.171000000000000096e-01	5.949999999999999734e-02
6.700000000000000000e+01	1.270000000000000078e-03	1.069999999999999988e-03	1.149999999999999911e-01	5.769999999999999435e-02
6.800000000000000000e+01	1.199999999999999895e-03	1.010000000000000047e-03	1.129000000000000004e-01	5.590000000000000524e-02
6.900000000000000000e+01	1.120000000000000119e-03	9.600000000000000243e-04	1.106999999999999929e-01	5.400000000000000633e-02
7.000000000000000000e+01	1.039999999999999909e-03	8.999999999999999754e-04	1.086000000000000021e-01	5.220000000000000334e-02
7.100000000000000000e+01	9.700000000000000505e-04	8.500000000000000611e-04	1.064999999999999974e-01	5.040000000000000036e-02
7.200000000000000000e+01	8.899999999999999491e-04	8.500000000000000611e-04	1.044000000000000067e-01	4.859999999999999737e-02
7.300000000000000000e+01	8.300000000000000086e-04	8.500000000000000611e-04	1.022999999999999882e-01	4.719999999999999890e-02
7.400000000000000000e+01	8.000000000000000383e-04	8.500000000000000611e-04	1.001999999999999974e-01	4.610000000000000209e-02
7.500000000000000000e+01	7.599999999999999334e-04	8.500000000000000611e-04	9.809999999999999276e-02	4.510000000000000120e-02
7.600000000000000000e+01	7.199999999999999369e-04	8.500000000000000611e-04	9.600000000000000200e-02	4.399999999999999745e-02
7.700000000000000000e+01	6.800000000000000488e-04	8.500000000000000611e-04	9.389999999999999736e-02	4.299999999999999656e-02
7.800000000000000000e+01	6.499999999999999702e-04	8.500000000000000611e-04	9.180000000000000659e-02	4.189999999999999974e-02
7.900000000000000000e+01	6.099999999999999737e-04	8.500000000000000611e-04	8.970000000000000195e-02	4.089999999999999886e-02
8.000000000000000000e+01	5.699999999999999772e-04	8.500000000000000611e-04	8.759999999999999731e-02	3.980000000000000204e-02
8.100000000000000000e+01	5.299999999999999807e-04	8.500000000000000611e-04	8.549999999999999267e-02	3.880000000000000115e-02
8.200000000000000000e+01	4.899999999999999842e-04	8.500000000000000611e-04	8.340000000000000191e-02	3.769999999999999740e-02
8.300000000000000000e+01	4.499999999999999877e-04	8.500000000000000611e-04	8.129999999999999727e-02	3.679999999999999938e-02
8.400000000000000000e+01	3.699999999999999947e-04	8.500000000000000611e-04	7.920000000000000651e-02	3.640000000000000180e-02
8.500000000000000000e+01	2.999999999999999737e-04	8.500000000000000611e-04	7.710000000000000187e-02	3.590000000000000135e-02
8.600000000000000000e+01	2.199999999999999807e-04	8.500000000000000611e-04	7.499999999999999722e-02	3.549999999999999684e-02
8.700000000000000000e+01	1.400000000000000148e-04	8.500000000000000611e-04	7.289999999999999258e-02	3.499999999999999639e-02
8.800000000000000000e+01	7.000000000000000742e-05	8.500000000000000611e-04	7.080000000000000182e-02	3.459999999999999881e-02
8.900000000000000000e+01	-1.000000000000000082e-05	8.500000000000000611e-04	6.870000000000001106e-02	3.410000000000000531e-02
9.000000000000000000e+01	-8.000000000000000654e-05	8.500000000000000611e-04	6.660000000000000642e-02	3.370000000000000079e-02
9.100000000000000000e+01	-1.600000000000000131e-04	8.500000000000000611e-04	6.450000000000000178e-02	3.320000000000000034e-02
9.200000000000000000e+01	-2.300000000000000070e-04	8.300000000000000086e-04	6.239999999999999714e-02	3.280000000000000276e-02
9.300000000000000000e+01	-3.099999999999999999e-04	7.900000000000000121e-04	6.029999999999999943e-02	3.230000000000000232e-02
9.400000000000000000e+01	-4.000000000000000192e-04	7.500000000000000156e-04	5.819999999999999479e-02	3.189999999999999780e-02
9.500000000000000000e+01	-4.899999999999999842e-04	7.099999999999999107e-04	5.610000000000000403e-02	3.150000000000000022e-02
9.600000000000000000e+01	-5.800000000000000034e-04	6.700000000000000226e-04	5.400000000000000633e-02	3.150000000000000022e-02
9.700000000000000000e+01	-6.700000000000000226e-04	6.400000000000000524e-04	5.179999999999999882e-02	3.150000000000000022e-02
9.800000000000000000e+01	-7.599999999999999334e-04	5.999999999999999474e-04	4.970000000000000112e-02	3.150000000000000022e-02
9.900000000000000000e+01	-8.500000000000000611e-04	5.600000000000000594e-04	4.759999999999999648e-02	3.150000000000000022e-02
1.000000000000000000e+02	-9.499999999999999981e-04	5.199999999999999544e-04	4.549999999999999878e-02	3.150000000000000022e-02
1.010000000000000000e+02	-1.039999999999999909e-03	4.899999999999999842e-04	4.340000000000000108e-02	3.150000000000000022e-02
1.020000000000000000e+02	-1.090000000000000040e-03	4.800000000000000122e-04	4.129999999999999644e-02	3.150000000000000022e-02
1.030000000000000000e+02	-1.090000000000000040e-03	5.099999999999999282e-04	3.919999999999999873e-02	3.150000000000000022e-02
1.040000000000000000e+02	-1.090000000000000040e-03	5.500000000000000331e-04	3.710000000000000103e-02	3.150000000000000022e-02
1.050000000000000000e+02	-1.090000000000000040e-03	5.800000000000000034e-04	3.499999999999999639e-02	3.150000000000000022e-02
1.060000000000000000e+02	-1.090000000000000040e-03	6.099999999999999737e-04	3.289999999999999869e-02	3.109999999999999917e-02
1.070000000000000000e+02	-1.090000000000000040e-03	6.400000000000000524e-04	3.119999999999999857e-02	3.069999999999999812e-02
1.080000000000000000e+02	-1.090000000000000040e-03	6.700000000000000226e-04	3.009999999999999828e-02	3.030000000000000054e-02
1.090000000000000000e+02	-1.090000000000000040e-03	7.099999999999999107e-04	2.909999999999999740e-02	2.989999999999999949e-02
1.100000000000000000e+02	-1.090000000000000040e-03	7.399999999999999894e-04	2.800000000000000405e-02	2.949999999999999845e-02
1.110000000000000000e+02	-1.090000000000000040e-03	7.699999999999999597e-04	2.700000000000000316e-02	2.919999999999999679e-02
1.120000000000000000e+02	-1.100000000000000066e-03	8.000000000000000383e-04	2.589999999999999941e-02	2.879999999999999921e-02
1.130000000000000000e+02	-1.139999999999999954e-03	8.400000000000000348e-04	2.489999999999999852e-02	2.839999999999999816e-02
1.140000000000000000e+02	-1.189999999999999869e-03	8.500000000000000611e-04	2.379999999999999824e-02	2.800000000000000405e-02
1.150000000000000000e+02	-1.229999999999999974e-03	8.500000000000000611e-04	2.280000000000000082e-02	2.760000000000000300e-02
1.160000000000000000e+02	-1.280000000000000105e-03	8.500000000000000611e-04	2.170000000000000054e-02	2.720000000000000195e-02
1.170000000000000000e+02	-1.319999999999999993e-03	8.500000000000000611e-04	2.060000000000000026e-02	2.680000000000000090e-02
1.180000000000000000e+02	-1.370000000000000124e-03	8.500000000000000611e-04	1.870000000000000134e-02	2.639999999999999986e-02
1.190000000000000000e+02	-1.409999999999999795e-03	8.500000000000000611e-04	1.680000000000000243e-02	2.600000000000000228e-02
1.200000000000000000e+02	-1.459999999999999926e-03	8.500000000000000611e-04	1.490000000000000005e-02	2.550000000000000183e-02
1.210000000000000000e+02	-1.469999999999999953e-03	8.500000000000000611e-04	1.300000000000000114e-02	2.510000000000000078e-02
1.220000000000000000e+02	-1.469999999999999953e-03	8.500000000000000611e-04	1.110000000000000049e-02	2.460000000000000034e-02
1.230000000000000000e+02	-1.469999999999999953e-03	8.500000000000000611e-04	9.199999999999999845e-03	2.419999999999999929e-02
1.240000000000000000e+02	-1.469999999999999953e-03	8.500000000000000611e-04	7.299999999999999198e-03	2.369999999999999885e-02
1.250000000000000000e+02	-1.469999999999999953e-03	8.500000000000000611e-04	5.400000000000000286e-03	2.330000000000000127e-02
1.260000000000000000e+02	-1.469999999999999953e-03	8.100000000000000646e-04	4.000000000000000083e-03	2.280000000000000082e-02
1.270000000000000000e+02	-1.469999999999999953e-03	7.299999999999999632e-04	3.000000000000000062e-03	2.239999999999999977e-02
1.280000000000000000e+02	-1.469999999999999953e-03	6.599999999999999964e-04	1.899999999999999996e-03	2.189999999999999933e-02
1.290000000000000000e+02	-1.469999999999999953e-03	5.800000000000000034e-04	8.999999999999999754e-04	2.149999999999999828e-02
1.300000000000000000e+02	-1.469999999999999953e-03	5.099999999999999282e-04	-2.000000000000000096e-04	2.099999999999999784e-02
1.310000000000000000e+02	-1.459999999999999926e-03	4.299999999999999894e-04	-1.200000000000000112e-03	2.079999999999999905e-02
1.320000000000000000e+02	-1.419999999999999821e-03	3.599999999999999685e-04	-2.299999999999999961e-03	2.079999999999999905e-02
1.330000000000000000e+02	-1.380000000000000150e-03	2.800000000000000297e-04	-3.400000000000000244e-03	2.079999999999999905e-02
1.340000000000000000e+02	-1.340000000000000045e-03	2.000000000000000096e-04	-4.399999999999999398e-03	2.079999999999999905e-02
1.350000000000000000e+02	-1.299999999999999940e-03	1.299999999999999886e-04	-5.499999999999999681e-03	2.079999999999999905e-02
1.360000000000000000e+02	-1.270000000000000078e-03	8.000000000000000654e-05	-6.599999999999999964e-03	2.079999999999999905e-02
1.370000000000000000e+02	-1.229999999999999974e-03	8.000000000000000654e-05	-7.799999999999999642e-03	2.079999999999999905e-02
1.380000000000000000e+02	-1.189999999999999869e-03	8.000000000000000654e-05	-9.100000000000000450e-03	2.079999999999999905e-02
1.390000000000000000e+02	-1.149999999999999981e-03	8.000000000000000654e-05	-1.039999999999999952e-02	2.079999999999999905e-02
1.400000000000000000e+02	-1.110000000000000092e-03	8.000000000000000654e-05	-1.160000000000000094e-02	2.079999999999999905e-02
1.410000000000000000e+02	-1.090000000000000040e-03	8.000000000000000654e-05	-1.290000000000000001e-02	2.069999999999999965e-02
1.420000000000000000e+02	-1.129999999999999928e-03	8.000000000000000654e-05	-1.409999999999999795e-02	2.020000000000000268e-02
1.430000000000000000e+02	-1.170000000000000033e-03	8.000000000000000654e-05	-1.540000000000000049e-02	1.980000000000000163e-02
1.440000000000000000e+02	-1.209999999999999921e-03	8.000000000000000654e-05	-1.669999999999999957e-02	1.930000000000000118e-02
1.450000000000000000e+02	-1.240000000000000000e-03	8.000000000000000654e-05	-1.779999999999999985e-02	1.890000000000000013e-02
1.460000000000000000e+02	-1.280000000000000105e-03	8.000000000000000654e-05	-1.880000000000000074e-02	1.839999999999999969e-02
1.470000000000000000e+02	-1.319999999999999993e-03	8.000000000000000654e-05	-1.990000000000000102e-02	1.799999999999999864e-02
1.480000000000000000e+02	-1.360000000000000098e-03	8.000000000000000654e-05	-2.089999999999999844e-02	1.749999999999999820e-02
1.490000000000000000e+02	-1.400000000000000203e-03	8.000000000000000654e-05	-2.199999999999999872e-02	1.710000000000000062e-02
1.500000000000000000e+02	-1.429999999999999848e-03	8.000000000000000654e-05	-2.299999999999999961e-02	1.660000000000000017e-02
1.510000000000000000e+02	-1.469999999999999953e-03	8.000000000000000654e-05	-2.409999999999999989e-02	1.619999999999999912e-02
1.520000000000000000e+02	-1.469999999999999953e-03	8.000000000000000654e-05	-2.510000000000000078e-02	1.569999999999999868e-02
1.530000000000000000e+02	-1.469999999999999953e-03	8.000000000000000654e-05	-2.620000000000000107e-02	1.519999999999999997e-02
1.540000000000000000e+02	-1.469999999999999953e-03	8.000000000000000654e-05	-2.720000000000000195e-02	1.469999999999999953e-02
1.550000000000000000e+02	-1.469999999999999953e-03	8.000000000000000654e-05	-2.829999999999999877e-02	1.419999999999999908e-02
1.560000000000000000e+02	-1.469999999999999953e-03	8.000000000000000654e-05	-2.929999999999999966e-02	1.370000000000000037e-02
1.570000000000000000e+02	-1.469999999999999953e-03	8.000000000000000654e-05	-3.039999999999999994e-02	1.310000000000000053e-02
1.580000000000000000e+02	-1.469999999999999953e-03	8.000000000000000654e-05	-3.139999999999999736e-02	1.260000000000000009e-02
1.590000000000000000e+02	-1.469999999999999953e-03	8.000000000000000654e-05	-3.250000000000000111e-02	1.209999999999999964e-02
1.600000000000000000e+02	-1.469999999999999953e-03	8.000000000000000654e-05	-3.350000000000000200e-02	1.160000000000000094e-02
1.610000000000000000e+02	-1.469999999999999953e-03	8.000000000000000654e-05	-3.459999999999999881e-02	1.099999999999999936e-02
1.620000000000000000e+02	-1.500000000000000031e-03	8.000000000000000654e-05	-3.559999999999999970e-02	1.049999999999999892e-02
1.630000000000000000e+02	-1.539999999999999919e-03	8.000000000000000654e-05	-3.669999999999999651e-02	1.000000000000000021e-02
1.640000000000000000e+02	-1.580000000000000024e-03	8.000000000000000654e-05	-3.780000000000000027e-02	9.499999999999999764e-03
1.650000000000000000e+02	-1.610000000000000103e-03	8.000000000000000654e-05	-3.899999999999999994e-02	9.100000000000000450e-03
1.660000000000000000e+02	-1.649999999999999991e-03	8.000000000000000654e-05	-4.060000000000000414e-02	8.600000000000000006e-03
1.670000000000000000e+02	-1.690000000000000096e-03	8.000000000000000654e-05	-4.209999999999999853e-02	8.200000000000000691e-03
1.680000000000000000e+02	-1.729999999999999767e-03	8.000000000000000654e-05	-4.370000000000000273e-02	7.700000000000000247e-03
1.690000000000000000e+02	-1.769999999999999872e-03	8.000000000000000654e-05	-4.529999999999999999e-02	7.299999999999999198e-03
1.700000000000000000e+02	-1.799999999999999951e-03	8.000000000000000654e-05	-4.689999999999999725e-02	6.800000000000000488e-03
1.710000000000000000e+02	-1.840000000000000056e-03	8.000000000000000654e-05	-4.839999999999999858e-02	6.400000000000000307e-03
1.720000000000000000e+02	-1.889999999999999970e-03	8.000000000000000654e-05	-5.000000000000000278e-02	5.899999999999999863e-03
1.730000000000000000e+02	-1.959999999999999937e-03	8.000000000000000654e-05	-5.160000000000000003e-02	5.499999999999999681e-03
1.740000000000000000e+02	-2.020000000000000094e-03	8.000000000000000654e-05	-5.320000000000000423e-02	5.000000000000000104e-03
1.750000000000000000e+02	-2.089999999999999844e-03	8.000000000000000654e-05	-5.470000000000000556e-02	4.700000000000000185e-03
1.760000000000000000e+02	-2.150000000000000001e-03	8.000000000000000654e-05	-5.629999999999999588e-02	5.099999999999999499e-03
1.770000000000000000e+02	-2.220000000000000185e-03	8.000000000000000654e-05	-5.789999999999999314e-02	5.599999999999999943e-03
1.780000000000000000e+02	-2.279999999999999909e-03	8.000000000000000654e-05	-5.949999999999999734e-02	6.000000000000000125e-03
1.790000000000000000e+02	-2.349999999999999659e-03	1.000000000000000048e-04	-6.110000000000000153e-02	6.500000000000000569e-03
1.800000000000000000e+02	-2.409999999999999816e-03	1.299999999999999886e-04	-6.260000000000000286e-02	6.900000000000000751e-03
1.810000000000000000e+02	-2.480000000000000000e-03	1.600000000000000131e-04	-6.420000000000000706e-02	7.399999999999999460e-03
1.820000000000000000e+02	-2.540000000000000157e-03	2.000000000000000096e-04	-6.579999999999999738e-02	7.799999999999999642e-03
1.830000000000000000e+02	-2.609999999999999907e-03	2.300000000000000070e-04	-6.740000000000000158e-02	8.300000000000000086e-03
1.840000000000000000e+02	-2.650000000000000012e-03	2.599999999999999772e-04	-6.889999999999998903e-02	8.699999999999999400e-03
1.850000000000000000e+02	-2.690000000000000117e-03	2.900000000000000017e-04	-7.049999999999999323e-02	9.199999999999999845e-03
1.860000000000000000e+02	-2.720000000000000195e-03	3.299999999999999982e-04	-7.249999999999999500e-02	9.600000000000000894e-03
1.870000000000000000e+02	-2.750000000000000274e-03	3.599999999999999685e-04	-7.470000000000000251e-02	1.000000000000000021e-02
1.880000000000000000e+02	-2.780000000000000353e-03	3.899999999999999929e-04	-7.680000000000000715e-02	1.000000000000000021e-02
1.890000000000000000e+02	-2.819999999999999590e-03	4.200000000000000174e-04	-7.889999999999999791e-02	1.000000000000000021e-02
1.900000000000000000e+02	-2.849999999999999669e-03	4.600000000000000139e-04	-8.100000000000000255e-02	1.000000000000000021e-02
1.910000000000000000e+02	-2.879999999999999748e-03	4.299999999999999894e-04	-8.309999999999999332e-02	1.000000000000000021e-02
1.920000000000000000e+02	-2.909999999999999826e-03	3.899999999999999929e-04	-8.519999999999999796e-02	1.000000000000000021e-02
1.930000000000000000e+02	-2.949999999999999931e-03	3.400000000000000244e-04	-8.730000000000000260e-02	1.000000000000000021e-02
1.940000000000000000e+02	-2.980000000000000010e-03	2.999999999999999737e-04	-8.940000000000000724e-02	1.000000000000000021e-02
1.950000000000000000e+02	-3.010000000000000089e-03	2.500000000000000052e-04	-9.149999999999999800e-02	1.000000000000000021e-02
1.960000000000000000e+02	-3.049999999999999760e-03	2.000000000000000096e-04	-9.360000000000000264e-02	1.000000000000000021e-02
1.970000000000000000e+02	-3.079999999999999839e-03	1.600000000000000131e-04	-9.569999999999999341e-02	1.000000000000000021e-02
1.980000000000000000e+02	-3.119999999999999944e-03	1.099999999999999904e-04	-9.779999999999999805e-02	1.000000000000000021e-02
1.990000000000000000e+02	-3.160000000000000048e-03	8.000000000000000654e-05	-9.990000000000000269e-02	1.000000000000000021e-02
2.000000000000000000e+02	-3.200000000000000153e-03	8.000000000000000654e-05	-1.020000000000000073e-01	1.000000000000000021e-02
2.010000000000000000e+02	-3.240000000000000258e-03	8.000000000000000654e-05	-1.040999999999999981e-01	9.799999999999999684e-03
2.020000000000000000e+02	-3.270000000000000337e-03	8.000000000000000654e-05	-1.062000000000000027e-01	9.299999999999999239e-03
2.030000000000000000e+02	-3.310000000000000008e-03	8.000000000000000654e-05	-1.082999999999999935e-01	8.899999999999999925e-03
2.040000000000000000e+02	-3.350000000000000113e-03	8.000000000000000654e-05	-1.104000000000000120e-01	8.400000000000001216e-03
2.050000000000000000e+02	-3.390000000000000218e-03	8.000000000000000654e-05	-1.125000000000000028e-01	8.000000000000000167e-03
2.060000000000000000e+02	-3.420000000000000297e-03	8.000000000000000654e-05	-1.141999999999999960e-01	7.499999999999999722e-03
2.070000000000000000e+02	-3.459999999999999534e-03	8.000000000000000654e-05	-1.152999999999999997e-01	7.099999999999999541e-03
2.080000000000000000e+02	-3.499999999999999639e-03	8.000000000000000654e-05	-1.163000000000000006e-01	6.599999999999999964e-03
2.090000000000000000e+02	-3.539999999999999744e-03	8.000000000000000654e-05	-1.173999999999999905e-01	6.199999999999999782e-03
2.100000000000000000e+02	-3.579999999999999849e-03	8.000000000000000654e-05	-1.183999999999999914e-01	5.700000000000000205e-03
2.110000000000000000e+02	-3.609999999999999928e-03	8.000000000000000654e-05	-1.195000000000000090e-01	5.300000000000000024e-03
2.120000000000000000e+02	-3.650000000000000033e-03	8.000000000000000654e-05	-1.205000000000000099e-01	4.800000000000000447e-03
2.130000000000000000e+02	-3.690000000000000138e-03	8.000000000000000654e-05	-1.215999999999999998e-01	4.599999999999999922e-03
2.140000000000000000e+02	-3.729999999999999809e-03	8.000000000000000654e-05	-1.226000000000000006e-01	4.599999999999999922e-03
2.150000000000000000e+02	-3.769999999999999914e-03	8.000000000000000654e-05	-1.237000000000000044e-01	4.599999999999999922e-03
2.160000000000000000e+02	-3.799999999999999992e-03	8.000000000000000654e-05	-1.247999999999999943e-01	4.599999999999999922e-03
2.170000000000000000e+02	-3.840000000000000097e-03	8.000000000000000654e-05	-1.264000000000000123e-01	4.599999999999999922e-03
2.180000000000000000e+02	-3.880000000000000202e-03	8.000000000000000654e-05	-1.280000000000000027e-01	4.599999999999999922e-03
2.190000000000000000e+02	-3.919999999999999873e-03	8.000000000000000654e-05	-1.295999999999999930e-01	4.599999999999999922e-03
2.200000000000000000e+02	-3.950000000000000386e-03	8.000000000000000654e-05	-1.310999999999999943e-01	4.599999999999999922e-03
2.210000000000000000e+02	-3.990000000000000491e-03	8.000000000000000654e-05	-1.326999999999999846e-01	4.599999999999999922e-03
2.220000000000000000e+02	-4.030000000000000596e-03	8.000000000000000654e-05	-1.343000000000000027e-01	4.599999999999999922e-03
2.230000000000000000e+02	-4.069999999999999833e-03	8.000000000000000654e-05	-1.358999999999999930e-01	4.599999999999999922e-03
2.240000000000000000e+02	-4.109999999999999938e-03	8.000000000000000654e-05	-1.374000000000000221e-01	4.599999999999999922e-03
2.250000000000000000e+02	-4.139999999999999583e-03	8.000000000000000654e-05	-1.389999999999999847e-01	4.599999999999999922e-03
2.260000000000000000e+02	-4.179999999999999688e-03	8.000000000000000654e-05	-1.406000000000000028e-01	4.599999999999999922e-03
2.270000000000000000e+02	-4.190000000000000148e-03	8.000000000000000654e-05	-1.416999999999999926e-01	4.599999999999999922e-03
2.280000000000000000e+02	-4.190000000000000148e-03	8.000000000000000654e-05	-1.427999999999999825e-01	4.599999999999999922e-03
2.290000000000000000e+02	-4.190000000000000148e-03	8.000000000000000654e-05	-1.437999999999999834e-01	4.599999999999999922e-03
2.300000000000000000e+02	-4.190000000000000148e-03	6.000000000000000152e-05	-1.449000000000000010e-01	4.599999999999999922e-03
2.310000000000000000e+02	-4.190000000000000148e-03	2.000000000000000164e-05	-1.459000000000000019e-01	4.599999999999999922e-03
2.320000000000000000e+02	-4.190000000000000148e-03	-2.000000000000000164e-05	-1.469999999999999918e-01	4.599999999999999922e-03
2.330000000000000000e+02	-4.190000000000000148e-03	-5.000000000000000240e-05	-1.479999999999999927e-01	4.599999999999999922e-03
2.340000000000000000e+02	-4.190000000000000148e-03	-8.999999999999999212e-05	-1.491000000000000103e-01	4.599999999999999922e-03
2.350000000000000000e+02	-4.190000000000000148e-03	-1.299999999999999886e-04	-1.500999999999999834e-01	4.599999999999999922e-03
2.360000000000000000e+02	-4.190000000000000148e-03	-1.700000000000000122e-04	-1.512000000000000011e-01	4.599999999999999922e-03
2.370000000000000000e+02	-4.199999999999999740e-03	-2.100000000000000087e-04	-1.517999999999999905e-01	4.599999999999999922e-03
2.380000000000000000e+02	-4.230000000000000253e-03	-2.400000000000000061e-04	-1.522000000000000020e-01	4.599999999999999922e-03
2.390000000000000000e+02	-4.259999999999999898e-03	-2.800000000000000297e-04	-1.526000000000000134e-01	4.599999999999999922e-03
2.400000000000000000e+02	-4.289999999999999543e-03	-3.099999999999999999e-04	-1.529999999999999971e-01	4.599999999999999922e-03
2.410000000000000000e+02	-4.320000000000000055e-03	-3.099999999999999999e-04	-1.534000000000000086e-01	4.599999999999999922e-03
2.420000000000000000e+02	-4.349999999999999700e-03	-3.099999999999999999e-04	-1.537999999999999923e-01	4.599999999999999922e-03
2.430000000000000000e+02	-4.369999999999999753e-03	-3.099999999999999999e-04	-1.542000000000000037e-01	4.599999999999999922e-03
2.440000000000000000e+02	-4.400000000000000265e-03	-3.099999999999999999e-04	-1.546000000000000152e-01	4.599999999999999922e-03
2.450000000000000000e+02	-4.429999999999999910e-03	-3.099999999999999999e-04	-1.549999999999999989e-01	4.599999999999999922e-03
2.460000000000000000e+02	-4.460000000000000422e-03	-3.099999999999999999e-04	-1.552999999999999936e-01	4.599999999999999922e-03
2.470000000000000000e+02	-4.490000000000000067e-03	-3.099999999999999999e-04	-1.557000000000000051e-01	4.599999999999999922e-03
2.480000000000000000e+02	-4.519999999999999712e-03	-3.099999999999999999e-04	-1.560999999999999888e-01	4.599999999999999922e-03
2.490000000000000000e+02	-4.550000000000000225e-03	-3.099999999999999999e-04	-1.565000000000000002e-01	4.599999999999999922e-03
2.500000000000000000e+02	-4.570000000000000277e-03	-3.099999999999999999e-04	-1.568999999999999839e-01	4.599999999999999922e-03
