# Supplementary material for: Iso-orientation bias of layer 2/3 connections unifies spontaneous, visually and optogenetically driven V1 dynamics
Source: Nat Commun. 2026 Jan 21;17:1901. doi: 10.1038/s41467-026-68578-y (PMC12923880; doi:10.1038/s41467-026-68578-y)
Supplement: Supplementary file 6 — Source data [file 41467_2026_68578_MOESM6_ESM.zip › source_data/fig1/B_sinusoidal_grating.csv]

1.0	1.0	1.0	1.0	1.0	1.0	1.0	1.0	1.0	1.0	1.0	1.0	1.0	1.0	1.0	1.0	1.0	1.0	1.0	1.0	1.0	1.0	1.0	1.0	1.0	1.0	1.0	1.0	1.0	1.0	1.0	1.0	1.0	1.0	1.0	1.0	1.0	1.0	1.0	1.0	1.0	1.0	1.0	1.0	1.0	1.0	1.0	1.0	1.0	1.0
0.9875645521655237	0.9875645521655237	0.9875645521655237	0.9875645521655237	0.9875645521655237	0.9875645521655237	0.9875645521655237	0.9875645521655237	0.9875645521655237	0.9875645521655237	0.9875645521655237	0.9875645521655237	0.9875645521655237	0.9875645521655237	0.9875645521655237	0.9875645521655237	0.9875645521655237	0.9875645521655237	0.9875645521655237	0.9875645521655237	0.9875645521655237	0.9875645521655237	0.9875645521655237	0.9875645521655237	0.9875645521655237	0.9875645521655237	0.9875645521655237	0.9875645521655237	0.9875645521655237	0.9875645521655237	0.9875645521655237	0.9875645521655237	0.9875645521655237	0.9875645521655237	0.9875645521655237	0.9875645521655237	0.9875645521655237	0.9875645521655237	0.9875645521655237	0.9875645521655237	0.9875645521655237	0.9875645521655237	0.9875645521655237	0.9875645521655237	0.9875645521655237	0.9875645521655237	0.9875645521655237	0.9875645521655237	0.9875645521655237	0.9875645521655237
0.9505674893877829	0.9505674893877829	0.9505674893877829	0.9505674893877829	0.9505674893877829	0.9505674893877829	0.9505674893877829	0.9505674893877829	0.9505674893877829	0.9505674893877829	0.9505674893877829	0.9505674893877829	0.9505674893877829	0.9505674893877829	0.9505674893877829	0.9505674893877829	0.9505674893877829	0.9505674893877829	0.9505674893877829	0.9505674893877829	0.9505674893877829	0.9505674893877829	0.9505674893877829	0.9505674893877829	0.9505674893877829	0.9505674893877829	0.9505674893877829	0.9505674893877829	0.9505674893877829	0.9505674893877829	0.9505674893877829	0.9505674893877829	0.9505674893877829	0.9505674893877829	0.9505674893877829	0.9505674893877829	0.9505674893877829	0.9505674893877829	0.9505674893877829	0.9505674893877829	0.9505674893877829	0.9505674893877829	0.9505674893877829	0.9505674893877829	0.9505674893877829	0.9505674893877829	0.9505674893877829	0.9505674893877829	0.9505674893877829	0.9505674893877829
0.8899289617551803	0.8899289617551803	0.8899289617551803	0.8899289617551803	0.8899289617551803	0.8899289617551803	0.8899289617551803	0.8899289617551803	0.8899289617551803	0.8899289617551803	0.8899289617551803	0.8899289617551803	0.8899289617551803	0.8899289617551803	0.8899289617551803	0.8899289617551803	0.8899289617551803	0.8899289617551803	0.8899289617551803	0.8899289617551803	0.8899289617551803	0.8899289617551803	0.8899289617551803	0.8899289617551803	0.8899289617551803	0.8899289617551803	0.8899289617551803	0.8899289617551803	0.8899289617551803	0.8899289617551803	0.8899289617551803	0.8899289617551803	0.8899289617551803	0.8899289617551803	0.8899289617551803	0.8899289617551803	0.8899289617551803	0.8899289617551803	0.8899289617551803	0.8899289617551803	0.8899289617551803	0.8899289617551803	0.8899289617551803	0.8899289617551803	0.8899289617551803	0.8899289617551803	0.8899289617551803	0.8899289617551803	0.8899289617551803	0.8899289617551803
0.8071571037619854	0.8071571037619854	0.8071571037619854	0.8071571037619854	0.8071571037619854	0.8071571037619854	0.8071571037619854	0.8071571037619854	0.8071571037619854	0.8071571037619854	0.8071571037619854	0.8071571037619854	0.8071571037619854	0.8071571037619854	0.8071571037619854	0.8071571037619854	0.8071571037619854	0.8071571037619854	0.8071571037619854	0.8071571037619854	0.8071571037619854	0.8071571037619854	0.8071571037619854	0.8071571037619854	0.8071571037619854	0.8071571037619854	0.8071571037619854	0.8071571037619854	0.8071571037619854	0.8071571037619854	0.8071571037619854	0.8071571037619854	0.8071571037619854	0.8071571037619854	0.8071571037619854	0.8071571037619854	0.8071571037619854	0.8071571037619854	0.8071571037619854	0.8071571037619854	0.8071571037619854	0.8071571037619854	0.8071571037619854	0.8071571037619854	0.8071571037619854	0.8071571037619854	0.8071571037619854	0.8071571037619854	0.8071571037619854	0.8071571037619854
0.7043105256526722	0.7043105256526722	0.7043105256526722	0.7043105256526722	0.7043105256526722	0.7043105256526722	0.7043105256526722	0.7043105256526722	0.7043105256526722	0.7043105256526722	0.7043105256526722	0.7043105256526722	0.7043105256526722	0.7043105256526722	0.7043105256526722	0.7043105256526722	0.7043105256526722	0.7043105256526722	0.7043105256526722	0.7043105256526722	0.7043105256526722	0.7043105256526722	0.7043105256526722	0.7043105256526722	0.7043105256526722	0.7043105256526722	0.7043105256526722	0.7043105256526722	0.7043105256526722	0.7043105256526722	0.7043105256526722	0.7043105256526722	0.7043105256526722	0.7043105256526722	0.7043105256526722	0.7043105256526722	0.7043105256526722	0.7043105256526722	0.7043105256526722	0.7043105256526722	0.7043105256526722	0.7043105256526722	0.7043105256526722	0.7043105256526722	0.7043105256526722	0.7043105256526722	0.7043105256526722	0.7043105256526722	0.7043105256526722	0.7043105256526722
0.5839471139413063	0.5839471139413063	0.5839471139413063	0.5839471139413063	0.5839471139413063	0.5839471139413063	0.5839471139413063	0.5839471139413063	0.5839471139413063	0.5839471139413063	0.5839471139413063	0.5839471139413063	0.5839471139413063	0.5839471139413063	0.5839471139413063	0.5839471139413063	0.5839471139413063	0.5839471139413063	0.5839471139413063	0.5839471139413063	0.5839471139413063	0.5839471139413063	0.5839471139413063	0.5839471139413063	0.5839471139413063	0.5839471139413063	0.5839471139413063	0.5839471139413063	0.5839471139413063	0.5839471139413063	0.5839471139413063	0.5839471139413063	0.5839471139413063	0.5839471139413063	0.5839471139413063	0.5839471139413063	0.5839471139413063	0.5839471139413063	0.5839471139413063	0.5839471139413063	0.5839471139413063	0.5839471139413063	0.5839471139413063	0.5839471139413063	0.5839471139413063	0.5839471139413063	0.5839471139413063	0.5839471139413063	0.5839471139413063	0.5839471139413063
0.44906041448292017	0.44906041448292017	0.44906041448292017	0.44906041448292017	0.44906041448292017	0.44906041448292017	0.44906041448292017	0.44906041448292017	0.44906041448292017	0.44906041448292017	0.44906041448292017	0.44906041448292017	0.44906041448292017	0.44906041448292017	0.44906041448292017	0.44906041448292017	0.44906041448292017	0.44906041448292017	0.44906041448292017	0.44906041448292017	0.44906041448292017	0.44906041448292017	0.44906041448292017	0.44906041448292017	0.44906041448292017	0.44906041448292017	0.44906041448292017	0.44906041448292017	0.44906041448292017	0.44906041448292017	0.44906041448292017	0.44906041448292017	0.44906041448292017	0.44906041448292017	0.44906041448292017	0.44906041448292017	0.44906041448292017	0.44906041448292017	0.44906041448292017	0.44906041448292017	0.44906041448292017	0.44906041448292017	0.44906041448292017	0.44906041448292017	0.44906041448292017	0.44906041448292017	0.44906041448292017	0.44906041448292017	0.44906041448292017	0.44906041448292017
0.30300518030687273	0.30300518030687273	0.30300518030687273	0.30300518030687273	0.30300518030687273	0.30300518030687273	0.30300518030687273	0.30300518030687273	0.30300518030687273	0.30300518030687273	0.30300518030687273	0.30300518030687273	0.30300518030687273	0.30300518030687273	0.30300518030687273	0.30300518030687273	0.30300518030687273	0.30300518030687273	0.30300518030687273	0.30300518030687273	0.30300518030687273	0.30300518030687273	0.30300518030687273	0.30300518030687273	0.30300518030687273	0.30300518030687273	0.30300518030687273	0.30300518030687273	0.30300518030687273	0.30300518030687273	0.30300518030687273	0.30300518030687273	0.30300518030687273	0.30300518030687273	0.30300518030687273	0.30300518030687273	0.30300518030687273	0.30300518030687273	0.30300518030687273	0.30300518030687273	0.30300518030687273	0.30300518030687273	0.30300518030687273	0.30300518030687273	0.30300518030687273	0.30300518030687273	0.30300518030687273	0.30300518030687273	0.30300518030687273	0.30300518030687273
0.14941393590426094	0.14941393590426094	0.14941393590426094	0.14941393590426094	0.14941393590426094	0.14941393590426094	0.14941393590426094	0.14941393590426094	0.14941393590426094	0.14941393590426094	0.14941393590426094	0.14941393590426094	0.14941393590426094	0.14941393590426094	0.14941393590426094	0.14941393590426094	0.14941393590426094	0.14941393590426094	0.14941393590426094	0.14941393590426094	0.14941393590426094	0.14941393590426094	0.14941393590426094	0.14941393590426094	0.14941393590426094	0.14941393590426094	0.14941393590426094	0.14941393590426094	0.14941393590426094	0.14941393590426094	0.14941393590426094	0.14941393590426094	0.14941393590426094	0.14941393590426094	0.14941393590426094	0.14941393590426094	0.14941393590426094	0.14941393590426094	0.14941393590426094	0.14941393590426094	0.14941393590426094	0.14941393590426094	0.14941393590426094	0.14941393590426094	0.14941393590426094	0.14941393590426094	0.14941393590426094	0.14941393590426094	0.14941393590426094	0.14941393590426094
-0.00789336690971331	-0.00789336690971331	-0.00789336690971331	-0.00789336690971331	-0.00789336690971331	-0.00789336690971331	-0.00789336690971331	-0.00789336690971331	-0.00789336690971331	-0.00789336690971331	-0.00789336690971331	-0.00789336690971331	-0.00789336690971331	-0.00789336690971331	-0.00789336690971331	-0.00789336690971331	-0.00789336690971331	-0.00789336690971331	-0.00789336690971331	-0.00789336690971331	-0.00789336690971331	-0.00789336690971331	-0.00789336690971331	-0.00789336690971331	-0.00789336690971331	-0.00789336690971331	-0.00789336690971331	-0.00789336690971331	-0.00789336690971331	-0.00789336690971331	-0.00789336690971331	-0.00789336690971331	-0.00789336690971331	-0.00789336690971331	-0.00789336690971331	-0.00789336690971331	-0.00789336690971331	-0.00789336690971331	-0.00789336690971331	-0.00789336690971331	-0.00789336690971331	-0.00789336690971331	-0.00789336690971331	-0.00789336690971331	-0.00789336690971331	-0.00789336690971331	-0.00789336690971331	-0.00789336690971331	-0.00789336690971331	-0.00789336690971331
-0.1650043546187993	-0.1650043546187993	-0.1650043546187993	-0.1650043546187993	-0.1650043546187993	-0.1650043546187993	-0.1650043546187993	-0.1650043546187993	-0.1650043546187993	-0.1650043546187993	-0.1650043546187993	-0.1650043546187993	-0.1650043546187993	-0.1650043546187993	-0.1650043546187993	-0.1650043546187993	-0.1650043546187993	-0.1650043546187993	-0.1650043546187993	-0.1650043546187993	-0.1650043546187993	-0.1650043546187993	-0.1650043546187993	-0.1650043546187993	-0.1650043546187993	-0.1650043546187993	-0.1650043546187993	-0.1650043546187993	-0.1650043546187993	-0.1650043546187993	-0.1650043546187993	-0.1650043546187993	-0.1650043546187993	-0.1650043546187993	-0.1650043546187993	-0.1650043546187993	-0.1650043546187993	-0.1650043546187993	-0.1650043546187993	-0.1650043546187993	-0.1650043546187993	-0.1650043546187993	-0.1650043546187993	-0.1650043546187993	-0.1650043546187993	-0.1650043546187993	-0.1650043546187993	-0.1650043546187993	-0.1650043546187993	-0.1650043546187993
-0.3180115362392381	-0.3180115362392381	-0.3180115362392381	-0.3180115362392381	-0.3180115362392381	-0.3180115362392381	-0.3180115362392381	-0.3180115362392381	-0.3180115362392381	-0.3180115362392381	-0.3180115362392381	-0.3180115362392381	-0.3180115362392381	-0.3180115362392381	-0.3180115362392381	-0.3180115362392381	-0.3180115362392381	-0.3180115362392381	-0.3180115362392381	-0.3180115362392381	-0.3180115362392381	-0.3180115362392381	-0.3180115362392381	-0.3180115362392381	-0.3180115362392381	-0.3180115362392381	-0.3180115362392381	-0.3180115362392381	-0.3180115362392381	-0.3180115362392381	-0.3180115362392381	-0.3180115362392381	-0.3180115362392381	-0.3180115362392381	-0.3180115362392381	-0.3180115362392381	-0.3180115362392381	-0.3180115362392381	-0.3180115362392381	-0.3180115362392381	-0.3180115362392381	-0.3180115362392381	-0.3180115362392381	-0.3180115362392381	-0.3180115362392381	-0.3180115362392381	-0.3180115362392381	-0.3180115362392381	-0.3180115362392381	-0.3180115362392381
-0.4631094861203477	-0.4631094861203477	-0.4631094861203477	-0.4631094861203477	-0.4631094861203477	-0.4631094861203477	-0.4631094861203477	-0.4631094861203477	-0.4631094861203477	-0.4631094861203477	-0.4631094861203477	-0.4631094861203477	-0.4631094861203477	-0.4631094861203477	-0.4631094861203477	-0.4631094861203477	-0.4631094861203477	-0.4631094861203477	-0.4631094861203477	-0.4631094861203477	-0.4631094861203477	-0.4631094861203477	-0.4631094861203477	-0.4631094861203477	-0.4631094861203477	-0.4631094861203477	-0.4631094861203477	-0.4631094861203477	-0.4631094861203477	-0.4631094861203477	-0.4631094861203477	-0.4631094861203477	-0.4631094861203477	-0.4631094861203477	-0.4631094861203477	-0.4631094861203477	-0.4631094861203477	-0.4631094861203477	-0.4631094861203477	-0.4631094861203477	-0.4631094861203477	-0.4631094861203477	-0.4631094861203477	-0.4631094861203477	-0.4631094861203477	-0.4631094861203477	-0.4631094861203477	-0.4631094861203477	-0.4631094861203477	-0.4631094861203477
-0.5966894882888559	-0.5966894882888559	-0.5966894882888559	-0.5966894882888559	-0.5966894882888559	-0.5966894882888559	-0.5966894882888559	-0.5966894882888559	-0.5966894882888559	-0.5966894882888559	-0.5966894882888559	-0.5966894882888559	-0.5966894882888559	-0.5966894882888559	-0.5966894882888559	-0.5966894882888559	-0.5966894882888559	-0.5966894882888559	-0.5966894882888559	-0.5966894882888559	-0.5966894882888559	-0.5966894882888559	-0.5966894882888559	-0.5966894882888559	-0.5966894882888559	-0.5966894882888559	-0.5966894882888559	-0.5966894882888559	-0.5966894882888559	-0.5966894882888559	-0.5966894882888559	-0.5966894882888559	-0.5966894882888559	-0.5966894882888559	-0.5966894882888559	-0.5966894882888559	-0.5966894882888559	-0.5966894882888559	-0.5966894882888559	-0.5966894882888559	-0.5966894882888559	-0.5966894882888559	-0.5966894882888559	-0.5966894882888559	-0.5966894882888559	-0.5966894882888559	-0.5966894882888559	-0.5966894882888559	-0.5966894882888559	-0.5966894882888559
-0.7154292884473712	-0.7154292884473712	-0.7154292884473712	-0.7154292884473712	-0.7154292884473712	-0.7154292884473712	-0.7154292884473712	-0.7154292884473712	-0.7154292884473712	-0.7154292884473712	-0.7154292884473712	-0.7154292884473712	-0.7154292884473712	-0.7154292884473712	-0.7154292884473712	-0.7154292884473712	-0.7154292884473712	-0.7154292884473712	-0.7154292884473712	-0.7154292884473712	-0.7154292884473712	-0.7154292884473712	-0.7154292884473712	-0.7154292884473712	-0.7154292884473712	-0.7154292884473712	-0.7154292884473712	-0.7154292884473712	-0.7154292884473712	-0.7154292884473712	-0.7154292884473712	-0.7154292884473712	-0.7154292884473712	-0.7154292884473712	-0.7154292884473712	-0.7154292884473712	-0.7154292884473712	-0.7154292884473712	-0.7154292884473712	-0.7154292884473712	-0.7154292884473712	-0.7154292884473712	-0.7154292884473712	-0.7154292884473712	-0.7154292884473712	-0.7154292884473712	-0.7154292884473712	-0.7154292884473712	-0.7154292884473712	-0.7154292884473712
-0.8163757214143991	-0.8163757214143991	-0.8163757214143991	-0.8163757214143991	-0.8163757214143991	-0.8163757214143991	-0.8163757214143991	-0.8163757214143991	-0.8163757214143991	-0.8163757214143991	-0.8163757214143991	-0.8163757214143991	-0.8163757214143991	-0.8163757214143991	-0.8163757214143991	-0.8163757214143991	-0.8163757214143991	-0.8163757214143991	-0.8163757214143991	-0.8163757214143991	-0.8163757214143991	-0.8163757214143991	-0.8163757214143991	-0.8163757214143991	-0.8163757214143991	-0.8163757214143991	-0.8163757214143991	-0.8163757214143991	-0.8163757214143991	-0.8163757214143991	-0.8163757214143991	-0.8163757214143991	-0.8163757214143991	-0.8163757214143991	-0.8163757214143991	-0.8163757214143991	-0.8163757214143991	-0.8163757214143991	-0.8163757214143991	-0.8163757214143991	-0.8163757214143991	-0.8163757214143991	-0.8163757214143991	-0.8163757214143991	-0.8163757214143991	-0.8163757214143991	-0.8163757214143991	-0.8163757214143991	-0.8163757214143991	-0.8163757214143991
-0.8970181589874635	-0.8970181589874635	-0.8970181589874635	-0.8970181589874635	-0.8970181589874635	-0.8970181589874635	-0.8970181589874635	-0.8970181589874635	-0.8970181589874635	-0.8970181589874635	-0.8970181589874635	-0.8970181589874635	-0.8970181589874635	-0.8970181589874635	-0.8970181589874635	-0.8970181589874635	-0.8970181589874635	-0.8970181589874635	-0.8970181589874635	-0.8970181589874635	-0.8970181589874635	-0.8970181589874635	-0.8970181589874635	-0.8970181589874635	-0.8970181589874635	-0.8970181589874635	-0.8970181589874635	-0.8970181589874635	-0.8970181589874635	-0.8970181589874635	-0.8970181589874635	-0.8970181589874635	-0.8970181589874635	-0.8970181589874635	-0.8970181589874635	-0.8970181589874635	-0.8970181589874635	-0.8970181589874635	-0.8970181589874635	-0.8970181589874635	-0.8970181589874635	-0.8970181589874635	-0.8970181589874635	-0.8970181589874635	-0.8970181589874635	-0.8970181589874635	-0.8970181589874635	-0.8970181589874635	-0.8970181589874635	-0.8970181589874635
-0.9553509515151948	-0.9553509515151948	-0.9553509515151948	-0.9553509515151948	-0.9553509515151948	-0.9553509515151948	-0.9553509515151948	-0.9553509515151948	-0.9553509515151948	-0.9553509515151948	-0.9553509515151948	-0.9553509515151948	-0.9553509515151948	-0.9553509515151948	-0.9553509515151948	-0.9553509515151948	-0.9553509515151948	-0.9553509515151948	-0.9553509515151948	-0.9553509515151948	-0.9553509515151948	-0.9553509515151948	-0.9553509515151948	-0.9553509515151948	-0.9553509515151948	-0.9553509515151948	-0.9553509515151948	-0.9553509515151948	-0.9553509515151948	-0.9553509515151948	-0.9553509515151948	-0.9553509515151948	-0.9553509515151948	-0.9553509515151948	-0.9553509515151948	-0.9553509515151948	-0.9553509515151948	-0.9553509515151948	-0.9553509515151948	-0.9553509515151948	-0.9553509515151948	-0.9553509515151948	-0.9553509515151948	-0.9553509515151948	-0.9553509515151948	-0.9553509515151948	-0.9553509515151948	-0.9553509515151948	-0.9553509515151948	-0.9553509515151948
-0.9899233102005571	-0.9899233102005571	-0.9899233102005571	-0.9899233102005571	-0.9899233102005571	-0.9899233102005571	-0.9899233102005571	-0.9899233102005571	-0.9899233102005571	-0.9899233102005571	-0.9899233102005571	-0.9899233102005571	-0.9899233102005571	-0.9899233102005571	-0.9899233102005571	-0.9899233102005571	-0.9899233102005571	-0.9899233102005571	-0.9899233102005571	-0.9899233102005571	-0.9899233102005571	-0.9899233102005571	-0.9899233102005571	-0.9899233102005571	-0.9899233102005571	-0.9899233102005571	-0.9899233102005571	-0.9899233102005571	-0.9899233102005571	-0.9899233102005571	-0.9899233102005571	-0.9899233102005571	-0.9899233102005571	-0.9899233102005571	-0.9899233102005571	-0.9899233102005571	-0.9899233102005571	-0.9899233102005571	-0.9899233102005571	-0.9899233102005571	-0.9899233102005571	-0.9899233102005571	-0.9899233102005571	-0.9899233102005571	-0.9899233102005571	-0.9899233102005571	-0.9899233102005571	-0.9899233102005571	-0.9899233102005571	-0.9899233102005571
-0.9998753895176573	-0.9998753895176573	-0.9998753895176573	-0.9998753895176573	-0.9998753895176573	-0.9998753895176573	-0.9998753895176573	-0.9998753895176573	-0.9998753895176573	-0.9998753895176573	-0.9998753895176573	-0.9998753895176573	-0.9998753895176573	-0.9998753895176573	-0.9998753895176573	-0.9998753895176573	-0.9998753895176573	-0.9998753895176573	-0.9998753895176573	-0.9998753895176573	-0.9998753895176573	-0.9998753895176573	-0.9998753895176573	-0.9998753895176573	-0.9998753895176573	-0.9998753895176573	-0.9998753895176573	-0.9998753895176573	-0.9998753895176573	-0.9998753895176573	-0.9998753895176573	-0.9998753895176573	-0.9998753895176573	-0.9998753895176573	-0.9998753895176573	-0.9998753895176573	-0.9998753895176573	-0.9998753895176573	-0.9998753895176573	-0.9998753895176573	-0.9998753895176573	-0.9998753895176573	-0.9998753895176573	-0.9998753895176573	-0.9998753895176573	-0.9998753895176573	-0.9998753895176573	-0.9998753895176573	-0.9998753895176573	-0.9998753895176573
-0.9849596723401105	-0.9849596723401105	-0.9849596723401105	-0.9849596723401105	-0.9849596723401105	-0.9849596723401105	-0.9849596723401105	-0.9849596723401105	-0.9849596723401105	-0.9849596723401105	-0.9849596723401105	-0.9849596723401105	-0.9849596723401105	-0.9849596723401105	-0.9849596723401105	-0.9849596723401105	-0.9849596723401105	-0.9849596723401105	-0.9849596723401105	-0.9849596723401105	-0.9849596723401105	-0.9849596723401105	-0.9849596723401105	-0.9849596723401105	-0.9849596723401105	-0.9849596723401105	-0.9849596723401105	-0.9849596723401105	-0.9849596723401105	-0.9849596723401105	-0.9849596723401105	-0.9849596723401105	-0.9849596723401105	-0.9849596723401105	-0.9849596723401105	-0.9849596723401105	-0.9849596723401105	-0.9849596723401105	-0.9849596723401105	-0.9849596723401105	-0.9849596723401105	-0.9849596723401105	-0.9849596723401105	-0.9849596723401105	-0.9849596723401105	-0.9849596723401105	-0.9849596723401105	-0.9849596723401105	-0.9849596723401105	-0.9849596723401105
-0.9455471259136671	-0.9455471259136671	-0.9455471259136671	-0.9455471259136671	-0.9455471259136671	-0.9455471259136671	-0.9455471259136671	-0.9455471259136671	-0.9455471259136671	-0.9455471259136671	-0.9455471259136671	-0.9455471259136671	-0.9455471259136671	-0.9455471259136671	-0.9455471259136671	-0.9455471259136671	-0.9455471259136671	-0.9455471259136671	-0.9455471259136671	-0.9455471259136671	-0.9455471259136671	-0.9455471259136671	-0.9455471259136671	-0.9455471259136671	-0.9455471259136671	-0.9455471259136671	-0.9455471259136671	-0.9455471259136671	-0.9455471259136671	-0.9455471259136671	-0.9455471259136671	-0.9455471259136671	-0.9455471259136671	-0.9455471259136671	-0.9455471259136671	-0.9455471259136671	-0.9455471259136671	-0.9455471259136671	-0.9455471259136671	-0.9455471259136671	-0.9455471259136671	-0.9455471259136671	-0.9455471259136671	-0.9455471259136671	-0.9455471259136671	-0.9455471259136671	-0.9455471259136671	-0.9455471259136671	-0.9455471259136671	-0.9455471259136671
-0.8826179755685468	-0.8826179755685468	-0.8826179755685468	-0.8826179755685468	-0.8826179755685468	-0.8826179755685468	-0.8826179755685468	-0.8826179755685468	-0.8826179755685468	-0.8826179755685468	-0.8826179755685468	-0.8826179755685468	-0.8826179755685468	-0.8826179755685468	-0.8826179755685468	-0.8826179755685468	-0.8826179755685468	-0.8826179755685468	-0.8826179755685468	-0.8826179755685468	-0.8826179755685468	-0.8826179755685468	-0.8826179755685468	-0.8826179755685468	-0.8826179755685468	-0.8826179755685468	-0.8826179755685468	-0.8826179755685468	-0.8826179755685468	-0.8826179755685468	-0.8826179755685468	-0.8826179755685468	-0.8826179755685468	-0.8826179755685468	-0.8826179755685468	-0.8826179755685468	-0.8826179755685468	-0.8826179755685468	-0.8826179755685468	-0.8826179755685468	-0.8826179755685468	-0.8826179755685468	-0.8826179755685468	-0.8826179755685468	-0.8826179755685468	-0.8826179755685468	-0.8826179755685468	-0.8826179755685468	-0.8826179755685468	-0.8826179755685468
-0.7977373256375195	-0.7977373256375195	-0.7977373256375195	-0.7977373256375195	-0.7977373256375195	-0.7977373256375195	-0.7977373256375195	-0.7977373256375195	-0.7977373256375195	-0.7977373256375195	-0.7977373256375195	-0.7977373256375195	-0.7977373256375195	-0.7977373256375195	-0.7977373256375195	-0.7977373256375195	-0.7977373256375195	-0.7977373256375195	-0.7977373256375195	-0.7977373256375195	-0.7977373256375195	-0.7977373256375195	-0.7977373256375195	-0.7977373256375195	-0.7977373256375195	-0.7977373256375195	-0.7977373256375195	-0.7977373256375195	-0.7977373256375195	-0.7977373256375195	-0.7977373256375195	-0.7977373256375195	-0.7977373256375195	-0.7977373256375195	-0.7977373256375195	-0.7977373256375195	-0.7977373256375195	-0.7977373256375195	-0.7977373256375195	-0.7977373256375195	-0.7977373256375195	-0.7977373256375195	-0.7977373256375195	-0.7977373256375195	-0.7977373256375195	-0.7977373256375195	-0.7977373256375195	-0.7977373256375195	-0.7977373256375195	-0.7977373256375195
-0.693016233909332	-0.693016233909332	-0.693016233909332	-0.693016233909332	-0.693016233909332	-0.693016233909332	-0.693016233909332	-0.693016233909332	-0.693016233909332	-0.693016233909332	-0.693016233909332	-0.693016233909332	-0.693016233909332	-0.693016233909332	-0.693016233909332	-0.693016233909332	-0.693016233909332	-0.693016233909332	-0.693016233909332	-0.693016233909332	-0.693016233909332	-0.693016233909332	-0.693016233909332	-0.693016233909332	-0.693016233909332	-0.693016233909332	-0.693016233909332	-0.693016233909332	-0.693016233909332	-0.693016233909332	-0.693016233909332	-0.693016233909332	-0.693016233909332	-0.693016233909332	-0.693016233909332	-0.693016233909332	-0.693016233909332	-0.693016233909332	-0.693016233909332	-0.693016233909332	-0.693016233909332	-0.693016233909332	-0.693016233909332	-0.693016233909332	-0.693016233909332	-0.693016233909332	-0.693016233909332	-0.693016233909332	-0.693016233909332	-0.693016233909332
-0.571059207730695	-0.571059207730695	-0.571059207730695	-0.571059207730695	-0.571059207730695	-0.571059207730695	-0.571059207730695	-0.571059207730695	-0.571059207730695	-0.571059207730695	-0.571059207730695	-0.571059207730695	-0.571059207730695	-0.571059207730695	-0.571059207730695	-0.571059207730695	-0.571059207730695	-0.571059207730695	-0.571059207730695	-0.571059207730695	-0.571059207730695	-0.571059207730695	-0.571059207730695	-0.571059207730695	-0.571059207730695	-0.571059207730695	-0.571059207730695	-0.571059207730695	-0.571059207730695	-0.571059207730695	-0.571059207730695	-0.571059207730695	-0.571059207730695	-0.571059207730695	-0.571059207730695	-0.571059207730695	-0.571059207730695	-0.571059207730695	-0.571059207730695	-0.571059207730695	-0.571059207730695	-0.571059207730695	-0.571059207730695	-0.571059207730695	-0.571059207730695	-0.571059207730695	-0.571059207730695	-0.571059207730695	-0.571059207730695	-0.571059207730695
-0.4348994275757932	-0.4348994275757932	-0.4348994275757932	-0.4348994275757932	-0.4348994275757932	-0.4348994275757932	-0.4348994275757932	-0.4348994275757932	-0.4348994275757932	-0.4348994275757932	-0.4348994275757932	-0.4348994275757932	-0.4348994275757932	-0.4348994275757932	-0.4348994275757932	-0.4348994275757932	-0.4348994275757932	-0.4348994275757932	-0.4348994275757932	-0.4348994275757932	-0.4348994275757932	-0.4348994275757932	-0.4348994275757932	-0.4348994275757932	-0.4348994275757932	-0.4348994275757932	-0.4348994275757932	-0.4348994275757932	-0.4348994275757932	-0.4348994275757932	-0.4348994275757932	-0.4348994275757932	-0.4348994275757932	-0.4348994275757932	-0.4348994275757932	-0.4348994275757932	-0.4348994275757932	-0.4348994275757932	-0.4348994275757932	-0.4348994275757932	-0.4348994275757932	-0.4348994275757932	-0.4348994275757932	-0.4348994275757932	-0.4348994275757932	-0.4348994275757932	-0.4348994275757932	-0.4348994275757932	-0.4348994275757932	-0.4348994275757932
-0.28792330913116665	-0.28792330913116665	-0.28792330913116665	-0.28792330913116665	-0.28792330913116665	-0.28792330913116665	-0.28792330913116665	-0.28792330913116665	-0.28792330913116665	-0.28792330913116665	-0.28792330913116665	-0.28792330913116665	-0.28792330913116665	-0.28792330913116665	-0.28792330913116665	-0.28792330913116665	-0.28792330913116665	-0.28792330913116665	-0.28792330913116665	-0.28792330913116665	-0.28792330913116665	-0.28792330913116665	-0.28792330913116665	-0.28792330913116665	-0.28792330913116665	-0.28792330913116665	-0.28792330913116665	-0.28792330913116665	-0.28792330913116665	-0.28792330913116665	-0.28792330913116665	-0.28792330913116665	-0.28792330913116665	-0.28792330913116665	-0.28792330913116665	-0.28792330913116665	-0.28792330913116665	-0.28792330913116665	-0.28792330913116665	-0.28792330913116665	-0.28792330913116665	-0.28792330913116665	-0.28792330913116665	-0.28792330913116665	-0.28792330913116665	-0.28792330913116665	-0.28792330913116665	-0.28792330913116665	-0.28792330913116665	-0.28792330913116665
-0.13378628010447927	-0.13378628010447927	-0.13378628010447927	-0.13378628010447927	-0.13378628010447927	-0.13378628010447927	-0.13378628010447927	-0.13378628010447927	-0.13378628010447927	-0.13378628010447927	-0.13378628010447927	-0.13378628010447927	-0.13378628010447927	-0.13378628010447927	-0.13378628010447927	-0.13378628010447927	-0.13378628010447927	-0.13378628010447927	-0.13378628010447927	-0.13378628010447927	-0.13378628010447927	-0.13378628010447927	-0.13378628010447927	-0.13378628010447927	-0.13378628010447927	-0.13378628010447927	-0.13378628010447927	-0.13378628010447927	-0.13378628010447927	-0.13378628010447927	-0.13378628010447927	-0.13378628010447927	-0.13378628010447927	-0.13378628010447927	-0.13378628010447927	-0.13378628010447927	-0.13378628010447927	-0.13378628010447927	-0.13378628010447927	-0.13378628010447927	-0.13378628010447927	-0.13378628010447927	-0.13378628010447927	-0.13378628010447927	-0.13378628010447927	-0.13378628010447927	-0.13378628010447927	-0.13378628010447927	-0.13378628010447927	-0.13378628010447927
0.023678133536623857	0.023678133536623857	0.023678133536623857	0.023678133536623857	0.023678133536623857	0.023678133536623857	0.023678133536623857	0.023678133536623857	0.023678133536623857	0.023678133536623857	0.023678133536623857	0.023678133536623857	0.023678133536623857	0.023678133536623857	0.023678133536623857	0.023678133536623857	0.023678133536623857	0.023678133536623857	0.023678133536623857	0.023678133536623857	0.023678133536623857	0.023678133536623857	0.023678133536623857	0.023678133536623857	0.023678133536623857	0.023678133536623857	0.023678133536623857	0.023678133536623857	0.023678133536623857	0.023678133536623857	0.023678133536623857	0.023678133536623857	0.023678133536623857	0.023678133536623857	0.023678133536623857	0.023678133536623857	0.023678133536623857	0.023678133536623857	0.023678133536623857	0.023678133536623857	0.023678133536623857	0.023678133536623857	0.023678133536623857	0.023678133536623857	0.023678133536623857	0.023678133536623857	0.023678133536623857	0.023678133536623857	0.023678133536623857	0.023678133536623857
0.1805536507889021	0.1805536507889021	0.1805536507889021	0.1805536507889021	0.1805536507889021	0.1805536507889021	0.1805536507889021	0.1805536507889021	0.1805536507889021	0.1805536507889021	0.1805536507889021	0.1805536507889021	0.1805536507889021	0.1805536507889021	0.1805536507889021	0.1805536507889021	0.1805536507889021	0.1805536507889021	0.1805536507889021	0.1805536507889021	0.1805536507889021	0.1805536507889021	0.1805536507889021	0.1805536507889021	0.1805536507889021	0.1805536507889021	0.1805536507889021	0.1805536507889021	0.1805536507889021	0.1805536507889021	0.1805536507889021	0.1805536507889021	0.1805536507889021	0.1805536507889021	0.1805536507889021	0.1805536507889021	0.1805536507889021	0.1805536507889021	0.1805536507889021	0.1805536507889021	0.1805536507889021	0.1805536507889021	0.1805536507889021	0.1805536507889021	0.1805536507889021	0.1805536507889021	0.1805536507889021	0.1805536507889021	0.1805536507889021	0.1805536507889021
0.33293863702976106	0.33293863702976106	0.33293863702976106	0.33293863702976106	0.33293863702976106	0.33293863702976106	0.33293863702976106	0.33293863702976106	0.33293863702976106	0.33293863702976106	0.33293863702976106	0.33293863702976106	0.33293863702976106	0.33293863702976106	0.33293863702976106	0.33293863702976106	0.33293863702976106	0.33293863702976106	0.33293863702976106	0.33293863702976106	0.33293863702976106	0.33293863702976106	0.33293863702976106	0.33293863702976106	0.33293863702976106	0.33293863702976106	0.33293863702976106	0.33293863702976106	0.33293863702976106	0.33293863702976106	0.33293863702976106	0.33293863702976106	0.33293863702976106	0.33293863702976106	0.33293863702976106	0.33293863702976106	0.33293863702976106	0.33293863702976106	0.33293863702976106	0.33293863702976106	0.33293863702976106	0.33293863702976106	0.33293863702976106	0.33293863702976106	0.33293863702976106	0.33293863702976106	0.33293863702976106	0.33293863702976106	0.33293863702976106	0.33293863702976106
0.47704314116488955	0.47704314116488955	0.47704314116488955	0.47704314116488955	0.47704314116488955	0.47704314116488955	0.47704314116488955	0.47704314116488955	0.47704314116488955	0.47704314116488955	0.47704314116488955	0.47704314116488955	0.47704314116488955	0.47704314116488955	0.47704314116488955	0.47704314116488955	0.47704314116488955	0.47704314116488955	0.47704314116488955	0.47704314116488955	0.47704314116488955	0.47704314116488955	0.47704314116488955	0.47704314116488955	0.47704314116488955	0.47704314116488955	0.47704314116488955	0.47704314116488955	0.47704314116488955	0.47704314116488955	0.47704314116488955	0.47704314116488955	0.47704314116488955	0.47704314116488955	0.47704314116488955	0.47704314116488955	0.47704314116488955	0.47704314116488955	0.47704314116488955	0.47704314116488955	0.47704314116488955	0.47704314116488955	0.47704314116488955	0.47704314116488955	0.47704314116488955	0.47704314116488955	0.47704314116488955	0.47704314116488955	0.47704314116488955	0.47704314116488955
0.6092831551065166	0.6092831551065166	0.6092831551065166	0.6092831551065166	0.6092831551065166	0.6092831551065166	0.6092831551065166	0.6092831551065166	0.6092831551065166	0.6092831551065166	0.6092831551065166	0.6092831551065166	0.6092831551065166	0.6092831551065166	0.6092831551065166	0.6092831551065166	0.6092831551065166	0.6092831551065166	0.6092831551065166	0.6092831551065166	0.6092831551065166	0.6092831551065166	0.6092831551065166	0.6092831551065166	0.6092831551065166	0.6092831551065166	0.6092831551065166	0.6092831551065166	0.6092831551065166	0.6092831551065166	0.6092831551065166	0.6092831551065166	0.6092831551065166	0.6092831551065166	0.6092831551065166	0.6092831551065166	0.6092831551065166	0.6092831551065166	0.6092831551065166	0.6092831551065166	0.6092831551065166	0.6092831551065166	0.6092831551065166	0.6092831551065166	0.6092831551065166	0.6092831551065166	0.6092831551065166	0.6092831551065166	0.6092831551065166	0.6092831551065166
0.7263697512646393	0.7263697512646393	0.7263697512646393	0.7263697512646393	0.7263697512646393	0.7263697512646393	0.7263697512646393	0.7263697512646393	0.7263697512646393	0.7263697512646393	0.7263697512646393	0.7263697512646393	0.7263697512646393	0.7263697512646393	0.7263697512646393	0.7263697512646393	0.7263697512646393	0.7263697512646393	0.7263697512646393	0.7263697512646393	0.7263697512646393	0.7263697512646393	0.7263697512646393	0.7263697512646393	0.7263697512646393	0.7263697512646393	0.7263697512646393	0.7263697512646393	0.7263697512646393	0.7263697512646393	0.7263697512646393	0.7263697512646393	0.7263697512646393	0.7263697512646393	0.7263697512646393	0.7263697512646393	0.7263697512646393	0.7263697512646393	0.7263697512646393	0.7263697512646393	0.7263697512646393	0.7263697512646393	0.7263697512646393	0.7263697512646393	0.7263697512646393	0.7263697512646393	0.7263697512646393	0.7263697512646393	0.7263697512646393	0.7263697512646393
0.8253908811219762	0.8253908811219762	0.8253908811219762	0.8253908811219762	0.8253908811219762	0.8253908811219762	0.8253908811219762	0.8253908811219762	0.8253908811219762	0.8253908811219762	0.8253908811219762	0.8253908811219762	0.8253908811219762	0.8253908811219762	0.8253908811219762	0.8253908811219762	0.8253908811219762	0.8253908811219762	0.8253908811219762	0.8253908811219762	0.8253908811219762	0.8253908811219762	0.8253908811219762	0.8253908811219762	0.8253908811219762	0.8253908811219762	0.8253908811219762	0.8253908811219762	0.8253908811219762	0.8253908811219762	0.8253908811219762	0.8253908811219762	0.8253908811219762	0.8253908811219762	0.8253908811219762	0.8253908811219762	0.8253908811219762	0.8253908811219762	0.8253908811219762	0.8253908811219762	0.8253908811219762	0.8253908811219762	0.8253908811219762	0.8253908811219762	0.8253908811219762	0.8253908811219762	0.8253908811219762	0.8253908811219762	0.8253908811219762	0.8253908811219762
0.9038838004888236	0.9038838004888236	0.9038838004888236	0.9038838004888236	0.9038838004888236	0.9038838004888236	0.9038838004888236	0.9038838004888236	0.9038838004888236	0.9038838004888236	0.9038838004888236	0.9038838004888236	0.9038838004888236	0.9038838004888236	0.9038838004888236	0.9038838004888236	0.9038838004888236	0.9038838004888236	0.9038838004888236	0.9038838004888236	0.9038838004888236	0.9038838004888236	0.9038838004888236	0.9038838004888236	0.9038838004888236	0.9038838004888236	0.9038838004888236	0.9038838004888236	0.9038838004888236	0.9038838004888236	0.9038838004888236	0.9038838004888236	0.9038838004888236	0.9038838004888236	0.9038838004888236	0.9038838004888236	0.9038838004888236	0.9038838004888236	0.9038838004888236	0.9038838004888236	0.9038838004888236	0.9038838004888236	0.9038838004888236	0.9038838004888236	0.9038838004888236	0.9038838004888236	0.9038838004888236	0.9038838004888236	0.9038838004888236	0.9038838004888236
0.959896320156857	0.959896320156857	0.959896320156857	0.959896320156857	0.959896320156857	0.959896320156857	0.959896320156857	0.959896320156857	0.959896320156857	0.959896320156857	0.959896320156857	0.959896320156857	0.959896320156857	0.959896320156857	0.959896320156857	0.959896320156857	0.959896320156857	0.959896320156857	0.959896320156857	0.959896320156857	0.959896320156857	0.959896320156857	0.959896320156857	0.959896320156857	0.959896320156857	0.959896320156857	0.959896320156857	0.959896320156857	0.959896320156857	0.959896320156857	0.959896320156857	0.959896320156857	0.959896320156857	0.959896320156857	0.959896320156857	0.959896320156857	0.959896320156857	0.959896320156857	0.959896320156857	0.959896320156857	0.959896320156857	0.959896320156857	0.959896320156857	0.959896320156857	0.959896320156857	0.959896320156857	0.959896320156857	0.959896320156857	0.959896320156857	0.959896320156857
0.9920353585932579	0.9920353585932579	0.9920353585932579	0.9920353585932579	0.9920353585932579	0.9920353585932579	0.9920353585932579	0.9920353585932579	0.9920353585932579	0.9920353585932579	0.9920353585932579	0.9920353585932579	0.9920353585932579	0.9920353585932579	0.9920353585932579	0.9920353585932579	0.9920353585932579	0.9920353585932579	0.9920353585932579	0.9920353585932579	0.9920353585932579	0.9920353585932579	0.9920353585932579	0.9920353585932579	0.9920353585932579	0.9920353585932579	0.9920353585932579	0.9920353585932579	0.9920353585932579	0.9920353585932579	0.9920353585932579	0.9920353585932579	0.9920353585932579	0.9920353585932579	0.9920353585932579	0.9920353585932579	0.9920353585932579	0.9920353585932579	0.9920353585932579	0.9920353585932579	0.9920353585932579	0.9920353585932579	0.9920353585932579	0.9920353585932579	0.9920353585932579	0.9920353585932579	0.9920353585932579	0.9920353585932579	0.9920353585932579	0.9920353585932579
0.9995015891261738	0.9995015891261738	0.9995015891261738	0.9995015891261738	0.9995015891261738	0.9995015891261738	0.9995015891261738	0.9995015891261738	0.9995015891261738	0.9995015891261738	0.9995015891261738	0.9995015891261738	0.9995015891261738	0.9995015891261738	0.9995015891261738	0.9995015891261738	0.9995015891261738	0.9995015891261738	0.9995015891261738	0.9995015891261738	0.9995015891261738	0.9995015891261738	0.9995015891261738	0.9995015891261738	0.9995015891261738	0.9995015891261738	0.9995015891261738	0.9995015891261738	0.9995015891261738	0.9995015891261738	0.9995015891261738	0.9995015891261738	0.9995015891261738	0.9995015891261738	0.9995015891261738	0.9995015891261738	0.9995015891261738	0.9995015891261738	0.9995015891261738	0.9995015891261738	0.9995015891261738	0.9995015891261738	0.9995015891261738	0.9995015891261738	0.9995015891261738	0.9995015891261738	0.9995015891261738	0.9995015891261738	0.9995015891261738	0.9995015891261738
0.9821093199149803	0.9821093199149803	0.9821093199149803	0.9821093199149803	0.9821093199149803	0.9821093199149803	0.9821093199149803	0.9821093199149803	0.9821093199149803	0.9821093199149803	0.9821093199149803	0.9821093199149803	0.9821093199149803	0.9821093199149803	0.9821093199149803	0.9821093199149803	0.9821093199149803	0.9821093199149803	0.9821093199149803	0.9821093199149803	0.9821093199149803	0.9821093199149803	0.9821093199149803	0.9821093199149803	0.9821093199149803	0.9821093199149803	0.9821093199149803	0.9821093199149803	0.9821093199149803	0.9821093199149803	0.9821093199149803	0.9821093199149803	0.9821093199149803	0.9821093199149803	0.9821093199149803	0.9821093199149803	0.9821093199149803	0.9821093199149803	0.9821093199149803	0.9821093199149803	0.9821093199149803	0.9821093199149803	0.9821093199149803	0.9821093199149803	0.9821093199149803	0.9821093199149803	0.9821093199149803	0.9821093199149803	0.9821093199149803	0.9821093199149803
0.9402911122726755	0.9402911122726755	0.9402911122726755	0.9402911122726755	0.9402911122726755	0.9402911122726755	0.9402911122726755	0.9402911122726755	0.9402911122726755	0.9402911122726755	0.9402911122726755	0.9402911122726755	0.9402911122726755	0.9402911122726755	0.9402911122726755	0.9402911122726755	0.9402911122726755	0.9402911122726755	0.9402911122726755	0.9402911122726755	0.9402911122726755	0.9402911122726755	0.9402911122726755	0.9402911122726755	0.9402911122726755	0.9402911122726755	0.9402911122726755	0.9402911122726755	0.9402911122726755	0.9402911122726755	0.9402911122726755	0.9402911122726755	0.9402911122726755	0.9402911122726755	0.9402911122726755	0.9402911122726755	0.9402911122726755	0.9402911122726755	0.9402911122726755	0.9402911122726755	0.9402911122726755	0.9402911122726755	0.9402911122726755	0.9402911122726755	0.9402911122726755	0.9402911122726755	0.9402911122726755	0.9402911122726755	0.9402911122726755	0.9402911122726755
0.8750870224785936	0.8750870224785936	0.8750870224785936	0.8750870224785936	0.8750870224785936	0.8750870224785936	0.8750870224785936	0.8750870224785936	0.8750870224785936	0.8750870224785936	0.8750870224785936	0.8750870224785936	0.8750870224785936	0.8750870224785936	0.8750870224785936	0.8750870224785936	0.8750870224785936	0.8750870224785936	0.8750870224785936	0.8750870224785936	0.8750870224785936	0.8750870224785936	0.8750870224785936	0.8750870224785936	0.8750870224785936	0.8750870224785936	0.8750870224785936	0.8750870224785936	0.8750870224785936	0.8750870224785936	0.8750870224785936	0.8750870224785936	0.8750870224785936	0.8750870224785936	0.8750870224785936	0.8750870224785936	0.8750870224785936	0.8750870224785936	0.8750870224785936	0.8750870224785936	0.8750870224785936	0.8750870224785936	0.8750870224785936	0.8750870224785936	0.8750870224785936	0.8750870224785936	0.8750870224785936	0.8750870224785936	0.8750870224785936	0.8750870224785936
0.7881187346471922	0.7881187346471922	0.7881187346471922	0.7881187346471922	0.7881187346471922	0.7881187346471922	0.7881187346471922	0.7881187346471922	0.7881187346471922	0.7881187346471922	0.7881187346471922	0.7881187346471922	0.7881187346471922	0.7881187346471922	0.7881187346471922	0.7881187346471922	0.7881187346471922	0.7881187346471922	0.7881187346471922	0.7881187346471922	0.7881187346471922	0.7881187346471922	0.7881187346471922	0.7881187346471922	0.7881187346471922	0.7881187346471922	0.7881187346471922	0.7881187346471922	0.7881187346471922	0.7881187346471922	0.7881187346471922	0.7881187346471922	0.7881187346471922	0.7881187346471922	0.7881187346471922	0.7881187346471922	0.7881187346471922	0.7881187346471922	0.7881187346471922	0.7881187346471922	0.7881187346471922	0.7881187346471922	0.7881187346471922	0.7881187346471922	0.7881187346471922	0.7881187346471922	0.7881187346471922	0.7881187346471922	0.7881187346471922	0.7881187346471922
0.6815492279916336	0.6815492279916336	0.6815492279916336	0.6815492279916336	0.6815492279916336	0.6815492279916336	0.6815492279916336	0.6815492279916336	0.6815492279916336	0.6815492279916336	0.6815492279916336	0.6815492279916336	0.6815492279916336	0.6815492279916336	0.6815492279916336	0.6815492279916336	0.6815492279916336	0.6815492279916336	0.6815492279916336	0.6815492279916336	0.6815492279916336	0.6815492279916336	0.6815492279916336	0.6815492279916336	0.6815492279916336	0.6815492279916336	0.6815492279916336	0.6815492279916336	0.6815492279916336	0.6815492279916336	0.6815492279916336	0.6815492279916336	0.6815492279916336	0.6815492279916336	0.6815492279916336	0.6815492279916336	0.6815492279916336	0.6815492279916336	0.6815492279916336	0.6815492279916336	0.6815492279916336	0.6815492279916336	0.6815492279916336	0.6815492279916336	0.6815492279916336	0.6815492279916336	0.6815492279916336	0.6815492279916336	0.6815492279916336	0.6815492279916336
0.5580289815934399	0.5580289815934399	0.5580289815934399	0.5580289815934399	0.5580289815934399	0.5580289815934399	0.5580289815934399	0.5580289815934399	0.5580289815934399	0.5580289815934399	0.5580289815934399	0.5580289815934399	0.5580289815934399	0.5580289815934399	0.5580289815934399	0.5580289815934399	0.5580289815934399	0.5580289815934399	0.5580289815934399	0.5580289815934399	0.5580289815934399	0.5580289815934399	0.5580289815934399	0.5580289815934399	0.5580289815934399	0.5580289815934399	0.5580289815934399	0.5580289815934399	0.5580289815934399	0.5580289815934399	0.5580289815934399	0.5580289815934399	0.5580289815934399	0.5580289815934399	0.5580289815934399	0.5580289815934399	0.5580289815934399	0.5580289815934399	0.5580289815934399	0.5580289815934399	0.5580289815934399	0.5580289815934399	0.5580289815934399	0.5580289815934399	0.5580289815934399	0.5580289815934399	0.5580289815934399	0.5580289815934399	0.5580289815934399	0.5580289815934399
0.420630054613784	0.420630054613784	0.420630054613784	0.420630054613784	0.420630054613784	0.420630054613784	0.420630054613784	0.420630054613784	0.420630054613784	0.420630054613784	0.420630054613784	0.420630054613784	0.420630054613784	0.420630054613784	0.420630054613784	0.420630054613784	0.420630054613784	0.420630054613784	0.420630054613784	0.420630054613784	0.420630054613784	0.420630054613784	0.420630054613784	0.420630054613784	0.420630054613784	0.420630054613784	0.420630054613784	0.420630054613784	0.420630054613784	0.420630054613784	0.420630054613784	0.420630054613784	0.420630054613784	0.420630054613784	0.420630054613784	0.420630054613784	0.420630054613784	0.420630054613784	0.420630054613784	0.420630054613784	0.420630054613784	0.420630054613784	0.420630054613784	0.420630054613784	0.420630054613784	0.420630054613784	0.420630054613784	0.420630054613784	0.420630054613784	0.420630054613784
0.27276968143060365	0.27276968143060365	0.27276968143060365	0.27276968143060365	0.27276968143060365	0.27276968143060365	0.27276968143060365	0.27276968143060365	0.27276968143060365	0.27276968143060365	0.27276968143060365	0.27276968143060365	0.27276968143060365	0.27276968143060365	0.27276968143060365	0.27276968143060365	0.27276968143060365	0.27276968143060365	0.27276968143060365	0.27276968143060365	0.27276968143060365	0.27276968143060365	0.27276968143060365	0.27276968143060365	0.27276968143060365	0.27276968143060365	0.27276968143060365	0.27276968143060365	0.27276968143060365	0.27276968143060365	0.27276968143060365	0.27276968143060365	0.27276968143060365	0.27276968143060365	0.27276968143060365	0.27276968143060365	0.27276968143060365	0.27276968143060365	0.27276968143060365	0.27276968143060365	0.27276968143060365	0.27276968143060365	0.27276968143060365	0.27276968143060365	0.27276968143060365	0.27276968143060365	0.27276968143060365	0.27276968143060365	0.27276968143060365	0.27276968143060365
0.11812528195890852	0.11812528195890852	0.11812528195890852	0.11812528195890852	0.11812528195890852	0.11812528195890852	0.11812528195890852	0.11812528195890852	0.11812528195890852	0.11812528195890852	0.11812528195890852	0.11812528195890852	0.11812528195890852	0.11812528195890852	0.11812528195890852	0.11812528195890852	0.11812528195890852	0.11812528195890852	0.11812528195890852	0.11812528195890852	0.11812528195890852	0.11812528195890852	0.11812528195890852	0.11812528195890852	0.11812528195890852	0.11812528195890852	0.11812528195890852	0.11812528195890852	0.11812528195890852	0.11812528195890852	0.11812528195890852	0.11812528195890852	0.11812528195890852	0.11812528195890852	0.11812528195890852	0.11812528195890852	0.11812528195890852	0.11812528195890852	0.11812528195890852	0.11812528195890852	0.11812528195890852	0.11812528195890852	0.11812528195890852	0.11812528195890852	0.11812528195890852	0.11812528195890852	0.11812528195890852	0.11812528195890852	0.11812528195890852	0.11812528195890852
-0.03945699907625223	-0.03945699907625223	-0.03945699907625223	-0.03945699907625223	-0.03945699907625223	-0.03945699907625223	-0.03945699907625223	-0.03945699907625223	-0.03945699907625223	-0.03945699907625223	-0.03945699907625223	-0.03945699907625223	-0.03945699907625223	-0.03945699907625223	-0.03945699907625223	-0.03945699907625223	-0.03945699907625223	-0.03945699907625223	-0.03945699907625223	-0.03945699907625223	-0.03945699907625223	-0.03945699907625223	-0.03945699907625223	-0.03945699907625223	-0.03945699907625223	-0.03945699907625223	-0.03945699907625223	-0.03945699907625223	-0.03945699907625223	-0.03945699907625223	-0.03945699907625223	-0.03945699907625223	-0.03945699907625223	-0.03945699907625223	-0.03945699907625223	-0.03945699907625223	-0.03945699907625223	-0.03945699907625223	-0.03945699907625223	-0.03945699907625223	-0.03945699907625223	-0.03945699907625223	-0.03945699907625223	-0.03945699907625223	-0.03945699907625223	-0.03945699907625223	-0.03945699907625223	-0.03945699907625223	-0.03945699907625223	-0.03945699907625223
-0.19605794920397843	-0.19605794920397843	-0.19605794920397843	-0.19605794920397843	-0.19605794920397843	-0.19605794920397843	-0.19605794920397843	-0.19605794920397843	-0.19605794920397843	-0.19605794920397843	-0.19605794920397843	-0.19605794920397843	-0.19605794920397843	-0.19605794920397843	-0.19605794920397843	-0.19605794920397843	-0.19605794920397843	-0.19605794920397843	-0.19605794920397843	-0.19605794920397843	-0.19605794920397843	-0.19605794920397843	-0.19605794920397843	-0.19605794920397843	-0.19605794920397843	-0.19605794920397843	-0.19605794920397843	-0.19605794920397843	-0.19605794920397843	-0.19605794920397843	-0.19605794920397843	-0.19605794920397843	-0.19605794920397843	-0.19605794920397843	-0.19605794920397843	-0.19605794920397843	-0.19605794920397843	-0.19605794920397843	-0.19605794920397843	-0.19605794920397843	-0.19605794920397843	-0.19605794920397843	-0.19605794920397843	-0.19605794920397843	-0.19605794920397843	-0.19605794920397843	-0.19605794920397843	-0.19605794920397843	-0.19605794920397843	-0.19605794920397843
-0.3477827625319819	-0.3477827625319819	-0.3477827625319819	-0.3477827625319819	-0.3477827625319819	-0.3477827625319819	-0.3477827625319819	-0.3477827625319819	-0.3477827625319819	-0.3477827625319819	-0.3477827625319819	-0.3477827625319819	-0.3477827625319819	-0.3477827625319819	-0.3477827625319819	-0.3477827625319819	-0.3477827625319819	-0.3477827625319819	-0.3477827625319819	-0.3477827625319819	-0.3477827625319819	-0.3477827625319819	-0.3477827625319819	-0.3477827625319819	-0.3477827625319819	-0.3477827625319819	-0.3477827625319819	-0.3477827625319819	-0.3477827625319819	-0.3477827625319819	-0.3477827625319819	-0.3477827625319819	-0.3477827625319819	-0.3477827625319819	-0.3477827625319819	-0.3477827625319819	-0.3477827625319819	-0.3477827625319819	-0.3477827625319819	-0.3477827625319819	-0.3477827625319819	-0.3477827625319819	-0.3477827625319819	-0.3477827625319819	-0.3477827625319819	-0.3477827625319819	-0.3477827625319819	-0.3477827625319819	-0.3477827625319819	-0.3477827625319819
-0.4908579070575941	-0.4908579070575941	-0.4908579070575941	-0.4908579070575941	-0.4908579070575941	-0.4908579070575941	-0.4908579070575941	-0.4908579070575941	-0.4908579070575941	-0.4908579070575941	-0.4908579070575941	-0.4908579070575941	-0.4908579070575941	-0.4908579070575941	-0.4908579070575941	-0.4908579070575941	-0.4908579070575941	-0.4908579070575941	-0.4908579070575941	-0.4908579070575941	-0.4908579070575941	-0.4908579070575941	-0.4908579070575941	-0.4908579070575941	-0.4908579070575941	-0.4908579070575941	-0.4908579070575941	-0.4908579070575941	-0.4908579070575941	-0.4908579070575941	-0.4908579070575941	-0.4908579070575941	-0.4908579070575941	-0.4908579070575941	-0.4908579070575941	-0.4908579070575941	-0.4908579070575941	-0.4908579070575941	-0.4908579070575941	-0.4908579070575941	-0.4908579070575941	-0.4908579070575941	-0.4908579070575941	-0.4908579070575941	-0.4908579070575941	-0.4908579070575941	-0.4908579070575941	-0.4908579070575941	-0.4908579070575941	-0.4908579070575941
-0.6217249757884948	-0.6217249757884948	-0.6217249757884948	-0.6217249757884948	-0.6217249757884948	-0.6217249757884948	-0.6217249757884948	-0.6217249757884948	-0.6217249757884948	-0.6217249757884948	-0.6217249757884948	-0.6217249757884948	-0.6217249757884948	-0.6217249757884948	-0.6217249757884948	-0.6217249757884948	-0.6217249757884948	-0.6217249757884948	-0.6217249757884948	-0.6217249757884948	-0.6217249757884948	-0.6217249757884948	-0.6217249757884948	-0.6217249757884948	-0.6217249757884948	-0.6217249757884948	-0.6217249757884948	-0.6217249757884948	-0.6217249757884948	-0.6217249757884948	-0.6217249757884948	-0.6217249757884948	-0.6217249757884948	-0.6217249757884948	-0.6217249757884948	-0.6217249757884948	-0.6217249757884948	-0.6217249757884948	-0.6217249757884948	-0.6217249757884948	-0.6217249757884948	-0.6217249757884948	-0.6217249757884948	-0.6217249757884948	-0.6217249757884948	-0.6217249757884948	-0.6217249757884948	-0.6217249757884948	-0.6217249757884948	-0.6217249757884948
-0.7371291875117792	-0.7371291875117792	-0.7371291875117792	-0.7371291875117792	-0.7371291875117792	-0.7371291875117792	-0.7371291875117792	-0.7371291875117792	-0.7371291875117792	-0.7371291875117792	-0.7371291875117792	-0.7371291875117792	-0.7371291875117792	-0.7371291875117792	-0.7371291875117792	-0.7371291875117792	-0.7371291875117792	-0.7371291875117792	-0.7371291875117792	-0.7371291875117792	-0.7371291875117792	-0.7371291875117792	-0.7371291875117792	-0.7371291875117792	-0.7371291875117792	-0.7371291875117792	-0.7371291875117792	-0.7371291875117792	-0.7371291875117792	-0.7371291875117792	-0.7371291875117792	-0.7371291875117792	-0.7371291875117792	-0.7371291875117792	-0.7371291875117792	-0.7371291875117792	-0.7371291875117792	-0.7371291875117792	-0.7371291875117792	-0.7371291875117792	-0.7371291875117792	-0.7371291875117792	-0.7371291875117792	-0.7371291875117792	-0.7371291875117792	-0.7371291875117792	-0.7371291875117792	-0.7371291875117792	-0.7371291875117792	-0.7371291875117792
-0.8342003361179173	-0.8342003361179173	-0.8342003361179173	-0.8342003361179173	-0.8342003361179173	-0.8342003361179173	-0.8342003361179173	-0.8342003361179173	-0.8342003361179173	-0.8342003361179173	-0.8342003361179173	-0.8342003361179173	-0.8342003361179173	-0.8342003361179173	-0.8342003361179173	-0.8342003361179173	-0.8342003361179173	-0.8342003361179173	-0.8342003361179173	-0.8342003361179173	-0.8342003361179173	-0.8342003361179173	-0.8342003361179173	-0.8342003361179173	-0.8342003361179173	-0.8342003361179173	-0.8342003361179173	-0.8342003361179173	-0.8342003361179173	-0.8342003361179173	-0.8342003361179173	-0.8342003361179173	-0.8342003361179173	-0.8342003361179173	-0.8342003361179173	-0.8342003361179173	-0.8342003361179173	-0.8342003361179173	-0.8342003361179173	-0.8342003361179173	-0.8342003361179173	-0.8342003361179173	-0.8342003361179173	-0.8342003361179173	-0.8342003361179173	-0.8342003361179173	-0.8342003361179173	-0.8342003361179173	-0.8342003361179173	-0.8342003361179173
-0.9105241751974624	-0.9105241751974624	-0.9105241751974624	-0.9105241751974624	-0.9105241751974624	-0.9105241751974624	-0.9105241751974624	-0.9105241751974624	-0.9105241751974624	-0.9105241751974624	-0.9105241751974624	-0.9105241751974624	-0.9105241751974624	-0.9105241751974624	-0.9105241751974624	-0.9105241751974624	-0.9105241751974624	-0.9105241751974624	-0.9105241751974624	-0.9105241751974624	-0.9105241751974624	-0.9105241751974624	-0.9105241751974624	-0.9105241751974624	-0.9105241751974624	-0.9105241751974624	-0.9105241751974624	-0.9105241751974624	-0.9105241751974624	-0.9105241751974624	-0.9105241751974624	-0.9105241751974624	-0.9105241751974624	-0.9105241751974624	-0.9105241751974624	-0.9105241751974624	-0.9105241751974624	-0.9105241751974624	-0.9105241751974624	-0.9105241751974624	-0.9105241751974624	-0.9105241751974624	-0.9105241751974624	-0.9105241751974624	-0.9105241751974624	-0.9105241751974624	-0.9105241751974624	-0.9105241751974624	-0.9105241751974624	-0.9105241751974624
-0.9642024625116117	-0.9642024625116117	-0.9642024625116117	-0.9642024625116117	-0.9642024625116117	-0.9642024625116117	-0.9642024625116117	-0.9642024625116117	-0.9642024625116117	-0.9642024625116117	-0.9642024625116117	-0.9642024625116117	-0.9642024625116117	-0.9642024625116117	-0.9642024625116117	-0.9642024625116117	-0.9642024625116117	-0.9642024625116117	-0.9642024625116117	-0.9642024625116117	-0.9642024625116117	-0.9642024625116117	-0.9642024625116117	-0.9642024625116117	-0.9642024625116117	-0.9642024625116117	-0.9642024625116117	-0.9642024625116117	-0.9642024625116117	-0.9642024625116117	-0.9642024625116117	-0.9642024625116117	-0.9642024625116117	-0.9642024625116117	-0.9642024625116117	-0.9642024625116117	-0.9642024625116117	-0.9642024625116117	-0.9642024625116117	-0.9642024625116117	-0.9642024625116117	-0.9642024625116117	-0.9642024625116117	-0.9642024625116117	-0.9642024625116117	-0.9642024625116117	-0.9642024625116117	-0.9642024625116117	-0.9642024625116117	-0.9642024625116117
-0.9939001709768879	-0.9939001709768879	-0.9939001709768879	-0.9939001709768879	-0.9939001709768879	-0.9939001709768879	-0.9939001709768879	-0.9939001709768879	-0.9939001709768879	-0.9939001709768879	-0.9939001709768879	-0.9939001709768879	-0.9939001709768879	-0.9939001709768879	-0.9939001709768879	-0.9939001709768879	-0.9939001709768879	-0.9939001709768879	-0.9939001709768879	-0.9939001709768879	-0.9939001709768879	-0.9939001709768879	-0.9939001709768879	-0.9939001709768879	-0.9939001709768879	-0.9939001709768879	-0.9939001709768879	-0.9939001709768879	-0.9939001709768879	-0.9939001709768879	-0.9939001709768879	-0.9939001709768879	-0.9939001709768879	-0.9939001709768879	-0.9939001709768879	-0.9939001709768879	-0.9939001709768879	-0.9939001709768879	-0.9939001709768879	-0.9939001709768879	-0.9939001709768879	-0.9939001709768879	-0.9939001709768879	-0.9939001709768879	-0.9939001709768879	-0.9939001709768879	-0.9939001709768879	-0.9939001709768879	-0.9939001709768879	-0.9939001709768879
-0.9988786919844436	-0.9988786919844436	-0.9988786919844436	-0.9988786919844436	-0.9988786919844436	-0.9988786919844436	-0.9988786919844436	-0.9988786919844436	-0.9988786919844436	-0.9988786919844436	-0.9988786919844436	-0.9988786919844436	-0.9988786919844436	-0.9988786919844436	-0.9988786919844436	-0.9988786919844436	-0.9988786919844436	-0.9988786919844436	-0.9988786919844436	-0.9988786919844436	-0.9988786919844436	-0.9988786919844436	-0.9988786919844436	-0.9988786919844436	-0.9988786919844436	-0.9988786919844436	-0.9988786919844436	-0.9988786919844436	-0.9988786919844436	-0.9988786919844436	-0.9988786919844436	-0.9988786919844436	-0.9988786919844436	-0.9988786919844436	-0.9988786919844436	-0.9988786919844436	-0.9988786919844436	-0.9988786919844436	-0.9988786919844436	-0.9988786919844436	-0.9988786919844436	-0.9988786919844436	-0.9988786919844436	-0.9988786919844436	-0.9988786919844436	-0.9988786919844436	-0.9988786919844436	-0.9988786919844436	-0.9988786919844436	-0.9988786919844436
-0.9790142052577144	-0.9790142052577144	-0.9790142052577144	-0.9790142052577144	-0.9790142052577144	-0.9790142052577144	-0.9790142052577144	-0.9790142052577144	-0.9790142052577144	-0.9790142052577144	-0.9790142052577144	-0.9790142052577144	-0.9790142052577144	-0.9790142052577144	-0.9790142052577144	-0.9790142052577144	-0.9790142052577144	-0.9790142052577144	-0.9790142052577144	-0.9790142052577144	-0.9790142052577144	-0.9790142052577144	-0.9790142052577144	-0.9790142052577144	-0.9790142052577144	-0.9790142052577144	-0.9790142052577144	-0.9790142052577144	-0.9790142052577144	-0.9790142052577144	-0.9790142052577144	-0.9790142052577144	-0.9790142052577144	-0.9790142052577144	-0.9790142052577144	-0.9790142052577144	-0.9790142052577144	-0.9790142052577144	-0.9790142052577144	-0.9790142052577144	-0.9790142052577144	-0.9790142052577144	-0.9790142052577144	-0.9790142052577144	-0.9790142052577144	-0.9790142052577144	-0.9790142052577144	-0.9790142052577144	-0.9790142052577144	-0.9790142052577144
-0.9348007583735984	-0.9348007583735984	-0.9348007583735984	-0.9348007583735984	-0.9348007583735984	-0.9348007583735984	-0.9348007583735984	-0.9348007583735984	-0.9348007583735984	-0.9348007583735984	-0.9348007583735984	-0.9348007583735984	-0.9348007583735984	-0.9348007583735984	-0.9348007583735984	-0.9348007583735984	-0.9348007583735984	-0.9348007583735984	-0.9348007583735984	-0.9348007583735984	-0.9348007583735984	-0.9348007583735984	-0.9348007583735984	-0.9348007583735984	-0.9348007583735984	-0.9348007583735984	-0.9348007583735984	-0.9348007583735984	-0.9348007583735984	-0.9348007583735984	-0.9348007583735984	-0.9348007583735984	-0.9348007583735984	-0.9348007583735984	-0.9348007583735984	-0.9348007583735984	-0.9348007583735984	-0.9348007583735984	-0.9348007583735984	-0.9348007583735984	-0.9348007583735984	-0.9348007583735984	-0.9348007583735984	-0.9348007583735984	-0.9348007583735984	-0.9348007583735984	-0.9348007583735984	-0.9348007583735984	-0.9348007583735984	-0.9348007583735984
-0.8673379793567143	-0.8673379793567143	-0.8673379793567143	-0.8673379793567143	-0.8673379793567143	-0.8673379793567143	-0.8673379793567143	-0.8673379793567143	-0.8673379793567143	-0.8673379793567143	-0.8673379793567143	-0.8673379793567143	-0.8673379793567143	-0.8673379793567143	-0.8673379793567143	-0.8673379793567143	-0.8673379793567143	-0.8673379793567143	-0.8673379793567143	-0.8673379793567143	-0.8673379793567143	-0.8673379793567143	-0.8673379793567143	-0.8673379793567143	-0.8673379793567143	-0.8673379793567143	-0.8673379793567143	-0.8673379793567143	-0.8673379793567143	-0.8673379793567143	-0.8673379793567143	-0.8673379793567143	-0.8673379793567143	-0.8673379793567143	-0.8673379793567143	-0.8673379793567143	-0.8673379793567143	-0.8673379793567143	-0.8673379793567143	-0.8673379793567143	-0.8673379793567143	-0.8673379793567143	-0.8673379793567143	-0.8673379793567143	-0.8673379793567143	-0.8673379793567143	-0.8673379793567143	-0.8673379793567143	-0.8673379793567143	-0.8673379793567143
-0.77830372794553	-0.77830372794553	-0.77830372794553	-0.77830372794553	-0.77830372794553	-0.77830372794553	-0.77830372794553	-0.77830372794553	-0.77830372794553	-0.77830372794553	-0.77830372794553	-0.77830372794553	-0.77830372794553	-0.77830372794553	-0.77830372794553	-0.77830372794553	-0.77830372794553	-0.77830372794553	-0.77830372794553	-0.77830372794553	-0.77830372794553	-0.77830372794553	-0.77830372794553	-0.77830372794553	-0.77830372794553	-0.77830372794553	-0.77830372794553	-0.77830372794553	-0.77830372794553	-0.77830372794553	-0.77830372794553	-0.77830372794553	-0.77830372794553	-0.77830372794553	-0.77830372794553	-0.77830372794553	-0.77830372794553	-0.77830372794553	-0.77830372794553	-0.77830372794553	-0.77830372794553	-0.77830372794553	-0.77830372794553	-0.77830372794553	-0.77830372794553	-0.77830372794553	-0.77830372794553	-0.77830372794553	-0.77830372794553	-0.77830372794553
-0.669912365717856	-0.669912365717856	-0.669912365717856	-0.669912365717856	-0.669912365717856	-0.669912365717856	-0.669912365717856	-0.669912365717856	-0.669912365717856	-0.669912365717856	-0.669912365717856	-0.669912365717856	-0.669912365717856	-0.669912365717856	-0.669912365717856	-0.669912365717856	-0.669912365717856	-0.669912365717856	-0.669912365717856	-0.669912365717856	-0.669912365717856	-0.669912365717856	-0.669912365717856	-0.669912365717856	-0.669912365717856	-0.669912365717856	-0.669912365717856	-0.669912365717856	-0.669912365717856	-0.669912365717856	-0.669912365717856	-0.669912365717856	-0.669912365717856	-0.669912365717856	-0.669912365717856	-0.669912365717856	-0.669912365717856	-0.669912365717856	-0.669912365717856	-0.669912365717856	-0.669912365717856	-0.669912365717856	-0.669912365717856	-0.669912365717856	-0.669912365717856	-0.669912365717856	-0.669912365717856	-0.669912365717856	-0.669912365717856	-0.669912365717856
-0.5448596829350706	-0.5448596829350706	-0.5448596829350706	-0.5448596829350706	-0.5448596829350706	-0.5448596829350706	-0.5448596829350706	-0.5448596829350706	-0.5448596829350706	-0.5448596829350706	-0.5448596829350706	-0.5448596829350706	-0.5448596829350706	-0.5448596829350706	-0.5448596829350706	-0.5448596829350706	-0.5448596829350706	-0.5448596829350706	-0.5448596829350706	-0.5448596829350706	-0.5448596829350706	-0.5448596829350706	-0.5448596829350706	-0.5448596829350706	-0.5448596829350706	-0.5448596829350706	-0.5448596829350706	-0.5448596829350706	-0.5448596829350706	-0.5448596829350706	-0.5448596829350706	-0.5448596829350706	-0.5448596829350706	-0.5448596829350706	-0.5448596829350706	-0.5448596829350706	-0.5448596829350706	-0.5448596829350706	-0.5448596829350706	-0.5448596829350706	-0.5448596829350706	-0.5448596829350706	-0.5448596829350706	-0.5448596829350706	-0.5448596829350706	-0.5448596829350706	-0.5448596829350706	-0.5448596829350706	-0.5448596829350706	-0.5448596829350706
-0.4062558518237899	-0.4062558518237899	-0.4062558518237899	-0.4062558518237899	-0.4062558518237899	-0.4062558518237899	-0.4062558518237899	-0.4062558518237899	-0.4062558518237899	-0.4062558518237899	-0.4062558518237899	-0.4062558518237899	-0.4062558518237899	-0.4062558518237899	-0.4062558518237899	-0.4062558518237899	-0.4062558518237899	-0.4062558518237899	-0.4062558518237899	-0.4062558518237899	-0.4062558518237899	-0.4062558518237899	-0.4062558518237899	-0.4062558518237899	-0.4062558518237899	-0.4062558518237899	-0.4062558518237899	-0.4062558518237899	-0.4062558518237899	-0.4062558518237899	-0.4062558518237899	-0.4062558518237899	-0.4062558518237899	-0.4062558518237899	-0.4062558518237899	-0.4062558518237899	-0.4062558518237899	-0.4062558518237899	-0.4062558518237899	-0.4062558518237899	-0.4062558518237899	-0.4062558518237899	-0.4062558518237899	-0.4062558518237899	-0.4062558518237899	-0.4062558518237899	-0.4062558518237899	-0.4062558518237899	-0.4062558518237899	-0.4062558518237899
-0.2575480738068967	-0.2575480738068967	-0.2575480738068967	-0.2575480738068967	-0.2575480738068967	-0.2575480738068967	-0.2575480738068967	-0.2575480738068967	-0.2575480738068967	-0.2575480738068967	-0.2575480738068967	-0.2575480738068967	-0.2575480738068967	-0.2575480738068967	-0.2575480738068967	-0.2575480738068967	-0.2575480738068967	-0.2575480738068967	-0.2575480738068967	-0.2575480738068967	-0.2575480738068967	-0.2575480738068967	-0.2575480738068967	-0.2575480738068967	-0.2575480738068967	-0.2575480738068967	-0.2575480738068967	-0.2575480738068967	-0.2575480738068967	-0.2575480738068967	-0.2575480738068967	-0.2575480738068967	-0.2575480738068967	-0.2575480738068967	-0.2575480738068967	-0.2575480738068967	-0.2575480738068967	-0.2575480738068967	-0.2575480738068967	-0.2575480738068967	-0.2575480738068967	-0.2575480738068967	-0.2575480738068967	-0.2575480738068967	-0.2575480738068967	-0.2575480738068967	-0.2575480738068967	-0.2575480738068967	-0.2575480738068967	-0.2575480738068967
-0.10243484451661422	-0.10243484451661422	-0.10243484451661422	-0.10243484451661422	-0.10243484451661422	-0.10243484451661422	-0.10243484451661422	-0.10243484451661422	-0.10243484451661422	-0.10243484451661422	-0.10243484451661422	-0.10243484451661422	-0.10243484451661422	-0.10243484451661422	-0.10243484451661422	-0.10243484451661422	-0.10243484451661422	-0.10243484451661422	-0.10243484451661422	-0.10243484451661422	-0.10243484451661422	-0.10243484451661422	-0.10243484451661422	-0.10243484451661422	-0.10243484451661422	-0.10243484451661422	-0.10243484451661422	-0.10243484451661422	-0.10243484451661422	-0.10243484451661422	-0.10243484451661422	-0.10243484451661422	-0.10243484451661422	-0.10243484451661422	-0.10243484451661422	-0.10243484451661422	-0.10243484451661422	-0.10243484451661422	-0.10243484451661422	-0.10243484451661422	-0.10243484451661422	-0.10243484451661422	-0.10243484451661422	-0.10243484451661422	-0.10243484451661422	-0.10243484451661422	-0.10243484451661422	-0.10243484451661422	-0.10243484451661422	-0.10243484451661422
0.05522603110450812	0.05522603110450812	0.05522603110450812	0.05522603110450812	0.05522603110450812	0.05522603110450812	0.05522603110450812	0.05522603110450812	0.05522603110450812	0.05522603110450812	0.05522603110450812	0.05522603110450812	0.05522603110450812	0.05522603110450812	0.05522603110450812	0.05522603110450812	0.05522603110450812	0.05522603110450812	0.05522603110450812	0.05522603110450812	0.05522603110450812	0.05522603110450812	0.05522603110450812	0.05522603110450812	0.05522603110450812	0.05522603110450812	0.05522603110450812	0.05522603110450812	0.05522603110450812	0.05522603110450812	0.05522603110450812	0.05522603110450812	0.05522603110450812	0.05522603110450812	0.05522603110450812	0.05522603110450812	0.05522603110450812	0.05522603110450812	0.05522603110450812	0.05522603110450812	0.05522603110450812	0.05522603110450812	0.05522603110450812	0.05522603110450812	0.05522603110450812	0.05522603110450812	0.05522603110450812	0.05522603110450812	0.05522603110450812	0.05522603110450812
0.21151338586781815	0.21151338586781815	0.21151338586781815	0.21151338586781815	0.21151338586781815	0.21151338586781815	0.21151338586781815	0.21151338586781815	0.21151338586781815	0.21151338586781815	0.21151338586781815	0.21151338586781815	0.21151338586781815	0.21151338586781815	0.21151338586781815	0.21151338586781815	0.21151338586781815	0.21151338586781815	0.21151338586781815	0.21151338586781815	0.21151338586781815	0.21151338586781815	0.21151338586781815	0.21151338586781815	0.21151338586781815	0.21151338586781815	0.21151338586781815	0.21151338586781815	0.21151338586781815	0.21151338586781815	0.21151338586781815	0.21151338586781815	0.21151338586781815	0.21151338586781815	0.21151338586781815	0.21151338586781815	0.21151338586781815	0.21151338586781815	0.21151338586781815	0.21151338586781815	0.21151338586781815	0.21151338586781815	0.21151338586781815	0.21151338586781815	0.21151338586781815	0.21151338586781815	0.21151338586781815	0.21151338586781815	0.21151338586781815	0.21151338586781815
0.3625402132786245	0.3625402132786245	0.3625402132786245	0.3625402132786245	0.3625402132786245	0.3625402132786245	0.3625402132786245	0.3625402132786245	0.3625402132786245	0.3625402132786245	0.3625402132786245	0.3625402132786245	0.3625402132786245	0.3625402132786245	0.3625402132786245	0.3625402132786245	0.3625402132786245	0.3625402132786245	0.3625402132786245	0.3625402132786245	0.3625402132786245	0.3625402132786245	0.3625402132786245	0.3625402132786245	0.3625402132786245	0.3625402132786245	0.3625402132786245	0.3625402132786245	0.3625402132786245	0.3625402132786245	0.3625402132786245	0.3625402132786245	0.3625402132786245	0.3625402132786245	0.3625402132786245	0.3625402132786245	0.3625402132786245	0.3625402132786245	0.3625402132786245	0.3625402132786245	0.3625402132786245	0.3625402132786245	0.3625402132786245	0.3625402132786245	0.3625402132786245	0.3625402132786245	0.3625402132786245	0.3625402132786245	0.3625402132786245	0.3625402132786245
0.5045503408691767	0.5045503408691767	0.5045503408691767	0.5045503408691767	0.5045503408691767	0.5045503408691767	0.5045503408691767	0.5045503408691767	0.5045503408691767	0.5045503408691767	0.5045503408691767	0.5045503408691767	0.5045503408691767	0.5045503408691767	0.5045503408691767	0.5045503408691767	0.5045503408691767	0.5045503408691767	0.5045503408691767	0.5045503408691767	0.5045503408691767	0.5045503408691767	0.5045503408691767	0.5045503408691767	0.5045503408691767	0.5045503408691767	0.5045503408691767	0.5045503408691767	0.5045503408691767	0.5045503408691767	0.5045503408691767	0.5045503408691767	0.5045503408691767	0.5045503408691767	0.5045503408691767	0.5045503408691767	0.5045503408691767	0.5045503408691767	0.5045503408691767	0.5045503408691767	0.5045503408691767	0.5045503408691767	0.5045503408691767	0.5045503408691767	0.5045503408691767	0.5045503408691767	0.5045503408691767	0.5045503408691767	0.5045503408691767	0.5045503408691767
0.6340118495722388	0.6340118495722388	0.6340118495722388	0.6340118495722388	0.6340118495722388	0.6340118495722388	0.6340118495722388	0.6340118495722388	0.6340118495722388	0.6340118495722388	0.6340118495722388	0.6340118495722388	0.6340118495722388	0.6340118495722388	0.6340118495722388	0.6340118495722388	0.6340118495722388	0.6340118495722388	0.6340118495722388	0.6340118495722388	0.6340118495722388	0.6340118495722388	0.6340118495722388	0.6340118495722388	0.6340118495722388	0.6340118495722388	0.6340118495722388	0.6340118495722388	0.6340118495722388	0.6340118495722388	0.6340118495722388	0.6340118495722388	0.6340118495722388	0.6340118495722388	0.6340118495722388	0.6340118495722388	0.6340118495722388	0.6340118495722388	0.6340118495722388	0.6340118495722388	0.6340118495722388	0.6340118495722388	0.6340118495722388	0.6340118495722388	0.6340118495722388	0.6340118495722388	0.6340118495722388	0.6340118495722388	0.6340118495722388	0.6340118495722388
0.7477049157117086	0.7477049157117086	0.7477049157117086	0.7477049157117086	0.7477049157117086	0.7477049157117086	0.7477049157117086	0.7477049157117086	0.7477049157117086	0.7477049157117086	0.7477049157117086	0.7477049157117086	0.7477049157117086	0.7477049157117086	0.7477049157117086	0.7477049157117086	0.7477049157117086	0.7477049157117086	0.7477049157117086	0.7477049157117086	0.7477049157117086	0.7477049157117086	0.7477049157117086	0.7477049157117086	0.7477049157117086	0.7477049157117086	0.7477049157117086	0.7477049157117086	0.7477049157117086	0.7477049157117086	0.7477049157117086	0.7477049157117086	0.7477049157117086	0.7477049157117086	0.7477049157117086	0.7477049157117086	0.7477049157117086	0.7477049157117086	0.7477049157117086	0.7477049157117086	0.7477049157117086	0.7477049157117086	0.7477049157117086	0.7477049157117086	0.7477049157117086	0.7477049157117086	0.7477049157117086	0.7477049157117086	0.7477049157117086	0.7477049157117086
0.8428018909013507	0.8428018909013507	0.8428018909013507	0.8428018909013507	0.8428018909013507	0.8428018909013507	0.8428018909013507	0.8428018909013507	0.8428018909013507	0.8428018909013507	0.8428018909013507	0.8428018909013507	0.8428018909013507	0.8428018909013507	0.8428018909013507	0.8428018909013507	0.8428018909013507	0.8428018909013507	0.8428018909013507	0.8428018909013507	0.8428018909013507	0.8428018909013507	0.8428018909013507	0.8428018909013507	0.8428018909013507	0.8428018909013507	0.8428018909013507	0.8428018909013507	0.8428018909013507	0.8428018909013507	0.8428018909013507	0.8428018909013507	0.8428018909013507	0.8428018909013507	0.8428018909013507	0.8428018909013507	0.8428018909013507	0.8428018909013507	0.8428018909013507	0.8428018909013507	0.8428018909013507	0.8428018909013507	0.8428018909013507	0.8428018909013507	0.8428018909013507	0.8428018909013507	0.8428018909013507	0.8428018909013507	0.8428018909013507	0.8428018909013507
0.9169376281927885	0.9169376281927885	0.9169376281927885	0.9169376281927885	0.9169376281927885	0.9169376281927885	0.9169376281927885	0.9169376281927885	0.9169376281927885	0.9169376281927885	0.9169376281927885	0.9169376281927885	0.9169376281927885	0.9169376281927885	0.9169376281927885	0.9169376281927885	0.9169376281927885	0.9169376281927885	0.9169376281927885	0.9169376281927885	0.9169376281927885	0.9169376281927885	0.9169376281927885	0.9169376281927885	0.9169376281927885	0.9169376281927885	0.9169376281927885	0.9169376281927885	0.9169376281927885	0.9169376281927885	0.9169376281927885	0.9169376281927885	0.9169376281927885	0.9169376281927885	0.9169376281927885	0.9169376281927885	0.9169376281927885	0.9169376281927885	0.9169376281927885	0.9169376281927885	0.9169376281927885	0.9169376281927885	0.9169376281927885	0.9169376281927885	0.9169376281927885	0.9169376281927885	0.9169376281927885	0.9169376281927885	0.9169376281927885	0.9169376281927885
0.9682683053985073	0.9682683053985073	0.9682683053985073	0.9682683053985073	0.9682683053985073	0.9682683053985073	0.9682683053985073	0.9682683053985073	0.9682683053985073	0.9682683053985073	0.9682683053985073	0.9682683053985073	0.9682683053985073	0.9682683053985073	0.9682683053985073	0.9682683053985073	0.9682683053985073	0.9682683053985073	0.9682683053985073	0.9682683053985073	0.9682683053985073	0.9682683053985073	0.9682683053985073	0.9682683053985073	0.9682683053985073	0.9682683053985073	0.9682683053985073	0.9682683053985073	0.9682683053985073	0.9682683053985073	0.9682683053985073	0.9682683053985073	0.9682683053985073	0.9682683053985073	0.9682683053985073	0.9682683053985073	0.9682683053985073	0.9682683053985073	0.9682683053985073	0.9682683053985073	0.9682683053985073	0.9682683053985073	0.9682683053985073	0.9682683053985073	0.9682683053985073	0.9682683053985073	0.9682683053985073	0.9682683053985073	0.9682683053985073	0.9682683053985073
0.9955172826011058	0.9955172826011058	0.9955172826011058	0.9955172826011058	0.9955172826011058	0.9955172826011058	0.9955172826011058	0.9955172826011058	0.9955172826011058	0.9955172826011058	0.9955172826011058	0.9955172826011058	0.9955172826011058	0.9955172826011058	0.9955172826011058	0.9955172826011058	0.9955172826011058	0.9955172826011058	0.9955172826011058	0.9955172826011058	0.9955172826011058	0.9955172826011058	0.9955172826011058	0.9955172826011058	0.9955172826011058	0.9955172826011058	0.9955172826011058	0.9955172826011058	0.9955172826011058	0.9955172826011058	0.9955172826011058	0.9955172826011058	0.9955172826011058	0.9955172826011058	0.9955172826011058	0.9955172826011058	0.9955172826011058	0.9955172826011058	0.9955172826011058	0.9955172826011058	0.9955172826011058	0.9955172826011058	0.9955172826011058	0.9955172826011058	0.9955172826011058	0.9955172826011058	0.9955172826011058	0.9955172826011058	0.9955172826011058	0.9955172826011058
0.9980068533314933	0.9980068533314933	0.9980068533314933	0.9980068533314933	0.9980068533314933	0.9980068533314933	0.9980068533314933	0.9980068533314933	0.9980068533314933	0.9980068533314933	0.9980068533314933	0.9980068533314933	0.9980068533314933	0.9980068533314933	0.9980068533314933	0.9980068533314933	0.9980068533314933	0.9980068533314933	0.9980068533314933	0.9980068533314933	0.9980068533314933	0.9980068533314933	0.9980068533314933	0.9980068533314933	0.9980068533314933	0.9980068533314933	0.9980068533314933	0.9980068533314933	0.9980068533314933	0.9980068533314933	0.9980068533314933	0.9980068533314933	0.9980068533314933	0.9980068533314933	0.9980068533314933	0.9980068533314933	0.9980068533314933	0.9980068533314933	0.9980068533314933	0.9980068533314933	0.9980068533314933	0.9980068533314933	0.9980068533314933	0.9980068533314933	0.9980068533314933	0.9980068533314933	0.9980068533314933	0.9980068533314933	0.9980068533314933	0.9980068533314933
0.9756750997357737	0.9756750997357737	0.9756750997357737	0.9756750997357737	0.9756750997357737	0.9756750997357737	0.9756750997357737	0.9756750997357737	0.9756750997357737	0.9756750997357737	0.9756750997357737	0.9756750997357737	0.9756750997357737	0.9756750997357737	0.9756750997357737	0.9756750997357737	0.9756750997357737	0.9756750997357737	0.9756750997357737	0.9756750997357737	0.9756750997357737	0.9756750997357737	0.9756750997357737	0.9756750997357737	0.9756750997357737	0.9756750997357737	0.9756750997357737	0.9756750997357737	0.9756750997357737	0.9756750997357737	0.9756750997357737	0.9756750997357737	0.9756750997357737	0.9756750997357737	0.9756750997357737	0.9756750997357737	0.9756750997357737	0.9756750997357737	0.9756750997357737	0.9756750997357737	0.9756750997357737	0.9756750997357737	0.9756750997357737	0.9756750997357737	0.9756750997357737	0.9756750997357737	0.9756750997357737	0.9756750997357737	0.9756750997357737	0.9756750997357737
0.9290774325277305	0.9290774325277305	0.9290774325277305	0.9290774325277305	0.9290774325277305	0.9290774325277305	0.9290774325277305	0.9290774325277305	0.9290774325277305	0.9290774325277305	0.9290774325277305	0.9290774325277305	0.9290774325277305	0.9290774325277305	0.9290774325277305	0.9290774325277305	0.9290774325277305	0.9290774325277305	0.9290774325277305	0.9290774325277305	0.9290774325277305	0.9290774325277305	0.9290774325277305	0.9290774325277305	0.9290774325277305	0.9290774325277305	0.9290774325277305	0.9290774325277305	0.9290774325277305	0.9290774325277305	0.9290774325277305	0.9290774325277305	0.9290774325277305	0.9290774325277305	0.9290774325277305	0.9290774325277305	0.9290774325277305	0.9290774325277305	0.9290774325277305	0.9290774325277305	0.9290774325277305	0.9290774325277305	0.9290774325277305	0.9290774325277305	0.9290774325277305	0.9290774325277305	0.9290774325277305	0.9290774325277305	0.9290774325277305	0.9290774325277305
0.8593727774269123	0.8593727774269123	0.8593727774269123	0.8593727774269123	0.8593727774269123	0.8593727774269123	0.8593727774269123	0.8593727774269123	0.8593727774269123	0.8593727774269123	0.8593727774269123	0.8593727774269123	0.8593727774269123	0.8593727774269123	0.8593727774269123	0.8593727774269123	0.8593727774269123	0.8593727774269123	0.8593727774269123	0.8593727774269123	0.8593727774269123	0.8593727774269123	0.8593727774269123	0.8593727774269123	0.8593727774269123	0.8593727774269123	0.8593727774269123	0.8593727774269123	0.8593727774269123	0.8593727774269123	0.8593727774269123	0.8593727774269123	0.8593727774269123	0.8593727774269123	0.8593727774269123	0.8593727774269123	0.8593727774269123	0.8593727774269123	0.8593727774269123	0.8593727774269123	0.8593727774269123	0.8593727774269123	0.8593727774269123	0.8593727774269123	0.8593727774269123	0.8593727774269123	0.8593727774269123	0.8593727774269123	0.8593727774269123	0.8593727774269123
0.7682947516379705	0.7682947516379705	0.7682947516379705	0.7682947516379705	0.7682947516379705	0.7682947516379705	0.7682947516379705	0.7682947516379705	0.7682947516379705	0.7682947516379705	0.7682947516379705	0.7682947516379705	0.7682947516379705	0.7682947516379705	0.7682947516379705	0.7682947516379705	0.7682947516379705	0.7682947516379705	0.7682947516379705	0.7682947516379705	0.7682947516379705	0.7682947516379705	0.7682947516379705	0.7682947516379705	0.7682947516379705	0.7682947516379705	0.7682947516379705	0.7682947516379705	0.7682947516379705	0.7682947516379705	0.7682947516379705	0.7682947516379705	0.7682947516379705	0.7682947516379705	0.7682947516379705	0.7682947516379705	0.7682947516379705	0.7682947516379705	0.7682947516379705	0.7682947516379705	0.7682947516379705	0.7682947516379705	0.7682947516379705	0.7682947516379705	0.7682947516379705	0.7682947516379705	0.7682947516379705	0.7682947516379705	0.7682947516379705	0.7682947516379705
0.658108547238038	0.658108547238038	0.658108547238038	0.658108547238038	0.658108547238038	0.658108547238038	0.658108547238038	0.658108547238038	0.658108547238038	0.658108547238038	0.658108547238038	0.658108547238038	0.658108547238038	0.658108547238038	0.658108547238038	0.658108547238038	0.658108547238038	0.658108547238038	0.658108547238038	0.658108547238038	0.658108547238038	0.658108547238038	0.658108547238038	0.658108547238038	0.658108547238038	0.658108547238038	0.658108547238038	0.658108547238038	0.658108547238038	0.658108547238038	0.658108547238038	0.658108547238038	0.658108547238038	0.658108547238038	0.658108547238038	0.658108547238038	0.658108547238038	0.658108547238038	0.658108547238038	0.658108547238038	0.658108547238038	0.658108547238038	0.658108547238038	0.658108547238038	0.658108547238038	0.658108547238038	0.658108547238038	0.658108547238038	0.658108547238038	0.658108547238038
0.5315545938209011	0.5315545938209011	0.5315545938209011	0.5315545938209011	0.5315545938209011	0.5315545938209011	0.5315545938209011	0.5315545938209011	0.5315545938209011	0.5315545938209011	0.5315545938209011	0.5315545938209011	0.5315545938209011	0.5315545938209011	0.5315545938209011	0.5315545938209011	0.5315545938209011	0.5315545938209011	0.5315545938209011	0.5315545938209011	0.5315545938209011	0.5315545938209011	0.5315545938209011	0.5315545938209011	0.5315545938209011	0.5315545938209011	0.5315545938209011	0.5315545938209011	0.5315545938209011	0.5315545938209011	0.5315545938209011	0.5315545938209011	0.5315545938209011	0.5315545938209011	0.5315545938209011	0.5315545938209011	0.5315545938209011	0.5315545938209011	0.5315545938209011	0.5315545938209011	0.5315545938209011	0.5315545938209011	0.5315545938209011	0.5315545938209011	0.5315545938209011	0.5315545938209011	0.5315545938209011	0.5315545938209011	0.5315545938209011	0.5315545938209011
0.3917804015584936	0.3917804015584936	0.3917804015584936	0.3917804015584936	0.3917804015584936	0.3917804015584936	0.3917804015584936	0.3917804015584936	0.3917804015584936	0.3917804015584936	0.3917804015584936	0.3917804015584936	0.3917804015584936	0.3917804015584936	0.3917804015584936	0.3917804015584936	0.3917804015584936	0.3917804015584936	0.3917804015584936	0.3917804015584936	0.3917804015584936	0.3917804015584936	0.3917804015584936	0.3917804015584936	0.3917804015584936	0.3917804015584936	0.3917804015584936	0.3917804015584936	0.3917804015584936	0.3917804015584936	0.3917804015584936	0.3917804015584936	0.3917804015584936	0.3917804015584936	0.3917804015584936	0.3917804015584936	0.3917804015584936	0.3917804015584936	0.3917804015584936	0.3917804015584936	0.3917804015584936	0.3917804015584936	0.3917804015584936	0.3917804015584936	0.3917804015584936	0.3917804015584936	0.3917804015584936	0.3917804015584936	0.3917804015584936	0.3917804015584936
0.2422622798037828	0.2422622798037828	0.2422622798037828	0.2422622798037828	0.2422622798037828	0.2422622798037828	0.2422622798037828	0.2422622798037828	0.2422622798037828	0.2422622798037828	0.2422622798037828	0.2422622798037828	0.2422622798037828	0.2422622798037828	0.2422622798037828	0.2422622798037828	0.2422622798037828	0.2422622798037828	0.2422622798037828	0.2422622798037828	0.2422622798037828	0.2422622798037828	0.2422622798037828	0.2422622798037828	0.2422622798037828	0.2422622798037828	0.2422622798037828	0.2422622798037828	0.2422622798037828	0.2422622798037828	0.2422622798037828	0.2422622798037828	0.2422622798037828	0.2422622798037828	0.2422622798037828	0.2422622798037828	0.2422622798037828	0.2422622798037828	0.2422622798037828	0.2422622798037828	0.2422622798037828	0.2422622798037828	0.2422622798037828	0.2422622798037828	0.2422622798037828	0.2422622798037828	0.2422622798037828	0.2422622798037828	0.2422622798037828	0.2422622798037828
0.08671887816355121	0.08671887816355121	0.08671887816355121	0.08671887816355121	0.08671887816355121	0.08671887816355121	0.08671887816355121	0.08671887816355121	0.08671887816355121	0.08671887816355121	0.08671887816355121	0.08671887816355121	0.08671887816355121	0.08671887816355121	0.08671887816355121	0.08671887816355121	0.08671887816355121	0.08671887816355121	0.08671887816355121	0.08671887816355121	0.08671887816355121	0.08671887816355121	0.08671887816355121	0.08671887816355121	0.08671887816355121	0.08671887816355121	0.08671887816355121	0.08671887816355121	0.08671887816355121	0.08671887816355121	0.08671887816355121	0.08671887816355121	0.08671887816355121	0.08671887816355121	0.08671887816355121	0.08671887816355121	0.08671887816355121	0.08671887816355121	0.08671887816355121	0.08671887816355121	0.08671887816355121	0.08671887816355121	0.08671887816355121	0.08671887816355121	0.08671887816355121	0.08671887816355121	0.08671887816355121	0.08671887816355121	0.08671887816355121	0.08671887816355121
-0.07098129964801639	-0.07098129964801639	-0.07098129964801639	-0.07098129964801639	-0.07098129964801639	-0.07098129964801639	-0.07098129964801639	-0.07098129964801639	-0.07098129964801639	-0.07098129964801639	-0.07098129964801639	-0.07098129964801639	-0.07098129964801639	-0.07098129964801639	-0.07098129964801639	-0.07098129964801639	-0.07098129964801639	-0.07098129964801639	-0.07098129964801639	-0.07098129964801639	-0.07098129964801639	-0.07098129964801639	-0.07098129964801639	-0.07098129964801639	-0.07098129964801639	-0.07098129964801639	-0.07098129964801639	-0.07098129964801639	-0.07098129964801639	-0.07098129964801639	-0.07098129964801639	-0.07098129964801639	-0.07098129964801639	-0.07098129964801639	-0.07098129964801639	-0.07098129964801639	-0.07098129964801639	-0.07098129964801639	-0.07098129964801639	-0.07098129964801639	-0.07098129964801639	-0.07098129964801639	-0.07098129964801639	-0.07098129964801639	-0.07098129964801639	-0.07098129964801639	-0.07098129964801639	-0.07098129964801639	-0.07098129964801639	-0.07098129964801639
-0.22691610896158976	-0.22691610896158976	-0.22691610896158976	-0.22691610896158976	-0.22691610896158976	-0.22691610896158976	-0.22691610896158976	-0.22691610896158976	-0.22691610896158976	-0.22691610896158976	-0.22691610896158976	-0.22691610896158976	-0.22691610896158976	-0.22691610896158976	-0.22691610896158976	-0.22691610896158976	-0.22691610896158976	-0.22691610896158976	-0.22691610896158976	-0.22691610896158976	-0.22691610896158976	-0.22691610896158976	-0.22691610896158976	-0.22691610896158976	-0.22691610896158976	-0.22691610896158976	-0.22691610896158976	-0.22691610896158976	-0.22691610896158976	-0.22691610896158976	-0.22691610896158976	-0.22691610896158976	-0.22691610896158976	-0.22691610896158976	-0.22691610896158976	-0.22691610896158976	-0.22691610896158976	-0.22691610896158976	-0.22691610896158976	-0.22691610896158976	-0.22691610896158976	-0.22691610896158976	-0.22691610896158976	-0.22691610896158976	-0.22691610896158976	-0.22691610896158976	-0.22691610896158976	-0.22691610896158976	-0.22691610896158976	-0.22691610896158976
-0.3772073114035765	-0.3772073114035765	-0.3772073114035765	-0.3772073114035765	-0.3772073114035765	-0.3772073114035765	-0.3772073114035765	-0.3772073114035765	-0.3772073114035765	-0.3772073114035765	-0.3772073114035765	-0.3772073114035765	-0.3772073114035765	-0.3772073114035765	-0.3772073114035765	-0.3772073114035765	-0.3772073114035765	-0.3772073114035765	-0.3772073114035765	-0.3772073114035765	-0.3772073114035765	-0.3772073114035765	-0.3772073114035765	-0.3772073114035765	-0.3772073114035765	-0.3772073114035765	-0.3772073114035765	-0.3772073114035765	-0.3772073114035765	-0.3772073114035765	-0.3772073114035765	-0.3772073114035765	-0.3772073114035765	-0.3772073114035765	-0.3772073114035765	-0.3772073114035765	-0.3772073114035765	-0.3772073114035765	-0.3772073114035765	-0.3772073114035765	-0.3772073114035765	-0.3772073114035765	-0.3772073114035765	-0.3772073114035765	-0.3772073114035765	-0.3772073114035765	-0.3772073114035765	-0.3772073114035765	-0.3772073114035765	-0.3772073114035765
-0.5181170301580771	-0.5181170301580771	-0.5181170301580771	-0.5181170301580771	-0.5181170301580771	-0.5181170301580771	-0.5181170301580771	-0.5181170301580771	-0.5181170301580771	-0.5181170301580771	-0.5181170301580771	-0.5181170301580771	-0.5181170301580771	-0.5181170301580771	-0.5181170301580771	-0.5181170301580771	-0.5181170301580771	-0.5181170301580771	-0.5181170301580771	-0.5181170301580771	-0.5181170301580771	-0.5181170301580771	-0.5181170301580771	-0.5181170301580771	-0.5181170301580771	-0.5181170301580771	-0.5181170301580771	-0.5181170301580771	-0.5181170301580771	-0.5181170301580771	-0.5181170301580771	-0.5181170301580771	-0.5181170301580771	-0.5181170301580771	-0.5181170301580771	-0.5181170301580771	-0.5181170301580771	-0.5181170301580771	-0.5181170301580771	-0.5181170301580771	-0.5181170301580771	-0.5181170301580771	-0.5181170301580771	-0.5181170301580771	-0.5181170301580771	-0.5181170301580771	-0.5181170301580771	-0.5181170301580771	-0.5181170301580771	-0.5181170301580771
-0.6461407143112102	-0.6461407143112102	-0.6461407143112102	-0.6461407143112102	-0.6461407143112102	-0.6461407143112102	-0.6461407143112102	-0.6461407143112102	-0.6461407143112102	-0.6461407143112102	-0.6461407143112102	-0.6461407143112102	-0.6461407143112102	-0.6461407143112102	-0.6461407143112102	-0.6461407143112102	-0.6461407143112102	-0.6461407143112102	-0.6461407143112102	-0.6461407143112102	-0.6461407143112102	-0.6461407143112102	-0.6461407143112102	-0.6461407143112102	-0.6461407143112102	-0.6461407143112102	-0.6461407143112102	-0.6461407143112102	-0.6461407143112102	-0.6461407143112102	-0.6461407143112102	-0.6461407143112102	-0.6461407143112102	-0.6461407143112102	-0.6461407143112102	-0.6461407143112102	-0.6461407143112102	-0.6461407143112102	-0.6461407143112102	-0.6461407143112102	-0.6461407143112102	-0.6461407143112102	-0.6461407143112102	-0.6461407143112102	-0.6461407143112102	-0.6461407143112102	-0.6461407143112102	-0.6461407143112102	-0.6461407143112102	-0.6461407143112102
-0.7580943001712453	-0.7580943001712453	-0.7580943001712453	-0.7580943001712453	-0.7580943001712453	-0.7580943001712453	-0.7580943001712453	-0.7580943001712453	-0.7580943001712453	-0.7580943001712453	-0.7580943001712453	-0.7580943001712453	-0.7580943001712453	-0.7580943001712453	-0.7580943001712453	-0.7580943001712453	-0.7580943001712453	-0.7580943001712453	-0.7580943001712453	-0.7580943001712453	-0.7580943001712453	-0.7580943001712453	-0.7580943001712453	-0.7580943001712453	-0.7580943001712453	-0.7580943001712453	-0.7580943001712453	-0.7580943001712453	-0.7580943001712453	-0.7580943001712453	-0.7580943001712453	-0.7580943001712453	-0.7580943001712453	-0.7580943001712453	-0.7580943001712453	-0.7580943001712453	-0.7580943001712453	-0.7580943001712453	-0.7580943001712453	-0.7580943001712453	-0.7580943001712453	-0.7580943001712453	-0.7580943001712453	-0.7580943001712453	-0.7580943001712453	-0.7580943001712453	-0.7580943001712453	-0.7580943001712453	-0.7580943001712453	-0.7580943001712453
-0.851193401784494	-0.851193401784494	-0.851193401784494	-0.851193401784494	-0.851193401784494	-0.851193401784494	-0.851193401784494	-0.851193401784494	-0.851193401784494	-0.851193401784494	-0.851193401784494	-0.851193401784494	-0.851193401784494	-0.851193401784494	-0.851193401784494	-0.851193401784494	-0.851193401784494	-0.851193401784494	-0.851193401784494	-0.851193401784494	-0.851193401784494	-0.851193401784494	-0.851193401784494	-0.851193401784494	-0.851193401784494	-0.851193401784494	-0.851193401784494	-0.851193401784494	-0.851193401784494	-0.851193401784494	-0.851193401784494	-0.851193401784494	-0.851193401784494	-0.851193401784494	-0.851193401784494	-0.851193401784494	-0.851193401784494	-0.851193401784494	-0.851193401784494	-0.851193401784494	-0.851193401784494	-0.851193401784494	-0.851193401784494	-0.851193401784494	-0.851193401784494	-0.851193401784494	-0.851193401784494	-0.851193401784494	-0.851193401784494	-0.851193401784494
-0.9231225611078606	-0.9231225611078606	-0.9231225611078606	-0.9231225611078606	-0.9231225611078606	-0.9231225611078606	-0.9231225611078606	-0.9231225611078606	-0.9231225611078606	-0.9231225611078606	-0.9231225611078606	-0.9231225611078606	-0.9231225611078606	-0.9231225611078606	-0.9231225611078606	-0.9231225611078606	-0.9231225611078606	-0.9231225611078606	-0.9231225611078606	-0.9231225611078606	-0.9231225611078606	-0.9231225611078606	-0.9231225611078606	-0.9231225611078606	-0.9231225611078606	-0.9231225611078606	-0.9231225611078606	-0.9231225611078606	-0.9231225611078606	-0.9231225611078606	-0.9231225611078606	-0.9231225611078606	-0.9231225611078606	-0.9231225611078606	-0.9231225611078606	-0.9231225611078606	-0.9231225611078606	-0.9231225611078606	-0.9231225611078606	-0.9231225611078606	-0.9231225611078606	-0.9231225611078606	-0.9231225611078606	-0.9231225611078606	-0.9231225611078606	-0.9231225611078606	-0.9231225611078606	-0.9231225611078606	-0.9231225611078606	-0.9231225611078606
-0.9720928355242567	-0.9720928355242567	-0.9720928355242567	-0.9720928355242567	-0.9720928355242567	-0.9720928355242567	-0.9720928355242567	-0.9720928355242567	-0.9720928355242567	-0.9720928355242567	-0.9720928355242567	-0.9720928355242567	-0.9720928355242567	-0.9720928355242567	-0.9720928355242567	-0.9720928355242567	-0.9720928355242567	-0.9720928355242567	-0.9720928355242567	-0.9720928355242567	-0.9720928355242567	-0.9720928355242567	-0.9720928355242567	-0.9720928355242567	-0.9720928355242567	-0.9720928355242567	-0.9720928355242567	-0.9720928355242567	-0.9720928355242567	-0.9720928355242567	-0.9720928355242567	-0.9720928355242567	-0.9720928355242567	-0.9720928355242567	-0.9720928355242567	-0.9720928355242567	-0.9720928355242567	-0.9720928355242567	-0.9720928355242567	-0.9720928355242567	-0.9720928355242567	-0.9720928355242567	-0.9720928355242567	-0.9720928355242567	-0.9720928355242567	-0.9720928355242567	-0.9720928355242567	-0.9720928355242567	-0.9720928355242567	-0.9720928355242567
-0.9968862904477932	-0.9968862904477932	-0.9968862904477932	-0.9968862904477932	-0.9968862904477932	-0.9968862904477932	-0.9968862904477932	-0.9968862904477932	-0.9968862904477932	-0.9968862904477932	-0.9968862904477932	-0.9968862904477932	-0.9968862904477932	-0.9968862904477932	-0.9968862904477932	-0.9968862904477932	-0.9968862904477932	-0.9968862904477932	-0.9968862904477932	-0.9968862904477932	-0.9968862904477932	-0.9968862904477932	-0.9968862904477932	-0.9968862904477932	-0.9968862904477932	-0.9968862904477932	-0.9968862904477932	-0.9968862904477932	-0.9968862904477932	-0.9968862904477932	-0.9968862904477932	-0.9968862904477932	-0.9968862904477932	-0.9968862904477932	-0.9968862904477932	-0.9968862904477932	-0.9968862904477932	-0.9968862904477932	-0.9968862904477932	-0.9968862904477932	-0.9968862904477932	-0.9968862904477932	-0.9968862904477932	-0.9968862904477932	-0.9968862904477932	-0.9968862904477932	-0.9968862904477932	-0.9968862904477932	-0.9968862904477932	-0.9968862904477932
-0.9968862904477933	-0.9968862904477933	-0.9968862904477933	-0.9968862904477933	-0.9968862904477933	-0.9968862904477933	-0.9968862904477933	-0.9968862904477933	-0.9968862904477933	-0.9968862904477933	-0.9968862904477933	-0.9968862904477933	-0.9968862904477933	-0.9968862904477933	-0.9968862904477933	-0.9968862904477933	-0.9968862904477933	-0.9968862904477933	-0.9968862904477933	-0.9968862904477933	-0.9968862904477933	-0.9968862904477933	-0.9968862904477933	-0.9968862904477933	-0.9968862904477933	-0.9968862904477933	-0.9968862904477933	-0.9968862904477933	-0.9968862904477933	-0.9968862904477933	-0.9968862904477933	-0.9968862904477933	-0.9968862904477933	-0.9968862904477933	-0.9968862904477933	-0.9968862904477933	-0.9968862904477933	-0.9968862904477933	-0.9968862904477933	-0.9968862904477933	-0.9968862904477933	-0.9968862904477933	-0.9968862904477933	-0.9968862904477933	-0.9968862904477933	-0.9968862904477933	-0.9968862904477933	-0.9968862904477933	-0.9968862904477933	-0.9968862904477933
-0.972092835524257	-0.972092835524257	-0.972092835524257	-0.972092835524257	-0.972092835524257	-0.972092835524257	-0.972092835524257	-0.972092835524257	-0.972092835524257	-0.972092835524257	-0.972092835524257	-0.972092835524257	-0.972092835524257	-0.972092835524257	-0.972092835524257	-0.972092835524257	-0.972092835524257	-0.972092835524257	-0.972092835524257	-0.972092835524257	-0.972092835524257	-0.972092835524257	-0.972092835524257	-0.972092835524257	-0.972092835524257	-0.972092835524257	-0.972092835524257	-0.972092835524257	-0.972092835524257	-0.972092835524257	-0.972092835524257	-0.972092835524257	-0.972092835524257	-0.972092835524257	-0.972092835524257	-0.972092835524257	-0.972092835524257	-0.972092835524257	-0.972092835524257	-0.972092835524257	-0.972092835524257	-0.972092835524257	-0.972092835524257	-0.972092835524257	-0.972092835524257	-0.972092835524257	-0.972092835524257	-0.972092835524257	-0.972092835524257	-0.972092835524257
-0.9231225611078604	-0.9231225611078604	-0.9231225611078604	-0.9231225611078604	-0.9231225611078604	-0.9231225611078604	-0.9231225611078604	-0.9231225611078604	-0.9231225611078604	-0.9231225611078604	-0.9231225611078604	-0.9231225611078604	-0.9231225611078604	-0.9231225611078604	-0.9231225611078604	-0.9231225611078604	-0.9231225611078604	-0.9231225611078604	-0.9231225611078604	-0.9231225611078604	-0.9231225611078604	-0.9231225611078604	-0.9231225611078604	-0.9231225611078604	-0.9231225611078604	-0.9231225611078604	-0.9231225611078604	-0.9231225611078604	-0.9231225611078604	-0.9231225611078604	-0.9231225611078604	-0.9231225611078604	-0.9231225611078604	-0.9231225611078604	-0.9231225611078604	-0.9231225611078604	-0.9231225611078604	-0.9231225611078604	-0.9231225611078604	-0.9231225611078604	-0.9231225611078604	-0.9231225611078604	-0.9231225611078604	-0.9231225611078604	-0.9231225611078604	-0.9231225611078604	-0.9231225611078604	-0.9231225611078604	-0.9231225611078604	-0.9231225611078604
-0.8511934017844947	-0.8511934017844947	-0.8511934017844947	-0.8511934017844947	-0.8511934017844947	-0.8511934017844947	-0.8511934017844947	-0.8511934017844947	-0.8511934017844947	-0.8511934017844947	-0.8511934017844947	-0.8511934017844947	-0.8511934017844947	-0.8511934017844947	-0.8511934017844947	-0.8511934017844947	-0.8511934017844947	-0.8511934017844947	-0.8511934017844947	-0.8511934017844947	-0.8511934017844947	-0.8511934017844947	-0.8511934017844947	-0.8511934017844947	-0.8511934017844947	-0.8511934017844947	-0.8511934017844947	-0.8511934017844947	-0.8511934017844947	-0.8511934017844947	-0.8511934017844947	-0.8511934017844947	-0.8511934017844947	-0.8511934017844947	-0.8511934017844947	-0.8511934017844947	-0.8511934017844947	-0.8511934017844947	-0.8511934017844947	-0.8511934017844947	-0.8511934017844947	-0.8511934017844947	-0.8511934017844947	-0.8511934017844947	-0.8511934017844947	-0.8511934017844947	-0.8511934017844947	-0.8511934017844947	-0.8511934017844947	-0.8511934017844947
-0.7580943001712461	-0.7580943001712461	-0.7580943001712461	-0.7580943001712461	-0.7580943001712461	-0.7580943001712461	-0.7580943001712461	-0.7580943001712461	-0.7580943001712461	-0.7580943001712461	-0.7580943001712461	-0.7580943001712461	-0.7580943001712461	-0.7580943001712461	-0.7580943001712461	-0.7580943001712461	-0.7580943001712461	-0.7580943001712461	-0.7580943001712461	-0.7580943001712461	-0.7580943001712461	-0.7580943001712461	-0.7580943001712461	-0.7580943001712461	-0.7580943001712461	-0.7580943001712461	-0.7580943001712461	-0.7580943001712461	-0.7580943001712461	-0.7580943001712461	-0.7580943001712461	-0.7580943001712461	-0.7580943001712461	-0.7580943001712461	-0.7580943001712461	-0.7580943001712461	-0.7580943001712461	-0.7580943001712461	-0.7580943001712461	-0.7580943001712461	-0.7580943001712461	-0.7580943001712461	-0.7580943001712461	-0.7580943001712461	-0.7580943001712461	-0.7580943001712461	-0.7580943001712461	-0.7580943001712461	-0.7580943001712461	-0.7580943001712461
-0.6461407143112111	-0.6461407143112111	-0.6461407143112111	-0.6461407143112111	-0.6461407143112111	-0.6461407143112111	-0.6461407143112111	-0.6461407143112111	-0.6461407143112111	-0.6461407143112111	-0.6461407143112111	-0.6461407143112111	-0.6461407143112111	-0.6461407143112111	-0.6461407143112111	-0.6461407143112111	-0.6461407143112111	-0.6461407143112111	-0.6461407143112111	-0.6461407143112111	-0.6461407143112111	-0.6461407143112111	-0.6461407143112111	-0.6461407143112111	-0.6461407143112111	-0.6461407143112111	-0.6461407143112111	-0.6461407143112111	-0.6461407143112111	-0.6461407143112111	-0.6461407143112111	-0.6461407143112111	-0.6461407143112111	-0.6461407143112111	-0.6461407143112111	-0.6461407143112111	-0.6461407143112111	-0.6461407143112111	-0.6461407143112111	-0.6461407143112111	-0.6461407143112111	-0.6461407143112111	-0.6461407143112111	-0.6461407143112111	-0.6461407143112111	-0.6461407143112111	-0.6461407143112111	-0.6461407143112111	-0.6461407143112111	-0.6461407143112111
-0.5181170301580766	-0.5181170301580766	-0.5181170301580766	-0.5181170301580766	-0.5181170301580766	-0.5181170301580766	-0.5181170301580766	-0.5181170301580766	-0.5181170301580766	-0.5181170301580766	-0.5181170301580766	-0.5181170301580766	-0.5181170301580766	-0.5181170301580766	-0.5181170301580766	-0.5181170301580766	-0.5181170301580766	-0.5181170301580766	-0.5181170301580766	-0.5181170301580766	-0.5181170301580766	-0.5181170301580766	-0.5181170301580766	-0.5181170301580766	-0.5181170301580766	-0.5181170301580766	-0.5181170301580766	-0.5181170301580766	-0.5181170301580766	-0.5181170301580766	-0.5181170301580766	-0.5181170301580766	-0.5181170301580766	-0.5181170301580766	-0.5181170301580766	-0.5181170301580766	-0.5181170301580766	-0.5181170301580766	-0.5181170301580766	-0.5181170301580766	-0.5181170301580766	-0.5181170301580766	-0.5181170301580766	-0.5181170301580766	-0.5181170301580766	-0.5181170301580766	-0.5181170301580766	-0.5181170301580766	-0.5181170301580766	-0.5181170301580766
-0.377207311403576	-0.377207311403576	-0.377207311403576	-0.377207311403576	-0.377207311403576	-0.377207311403576	-0.377207311403576	-0.377207311403576	-0.377207311403576	-0.377207311403576	-0.377207311403576	-0.377207311403576	-0.377207311403576	-0.377207311403576	-0.377207311403576	-0.377207311403576	-0.377207311403576	-0.377207311403576	-0.377207311403576	-0.377207311403576	-0.377207311403576	-0.377207311403576	-0.377207311403576	-0.377207311403576	-0.377207311403576	-0.377207311403576	-0.377207311403576	-0.377207311403576	-0.377207311403576	-0.377207311403576	-0.377207311403576	-0.377207311403576	-0.377207311403576	-0.377207311403576	-0.377207311403576	-0.377207311403576	-0.377207311403576	-0.377207311403576	-0.377207311403576	-0.377207311403576	-0.377207311403576	-0.377207311403576	-0.377207311403576	-0.377207311403576	-0.377207311403576	-0.377207311403576	-0.377207311403576	-0.377207311403576	-0.377207311403576	-0.377207311403576
-0.22691610896159095	-0.22691610896159095	-0.22691610896159095	-0.22691610896159095	-0.22691610896159095	-0.22691610896159095	-0.22691610896159095	-0.22691610896159095	-0.22691610896159095	-0.22691610896159095	-0.22691610896159095	-0.22691610896159095	-0.22691610896159095	-0.22691610896159095	-0.22691610896159095	-0.22691610896159095	-0.22691610896159095	-0.22691610896159095	-0.22691610896159095	-0.22691610896159095	-0.22691610896159095	-0.22691610896159095	-0.22691610896159095	-0.22691610896159095	-0.22691610896159095	-0.22691610896159095	-0.22691610896159095	-0.22691610896159095	-0.22691610896159095	-0.22691610896159095	-0.22691610896159095	-0.22691610896159095	-0.22691610896159095	-0.22691610896159095	-0.22691610896159095	-0.22691610896159095	-0.22691610896159095	-0.22691610896159095	-0.22691610896159095	-0.22691610896159095	-0.22691610896159095	-0.22691610896159095	-0.22691610896159095	-0.22691610896159095	-0.22691610896159095	-0.22691610896159095	-0.22691610896159095	-0.22691610896159095	-0.22691610896159095	-0.22691610896159095
-0.07098129964801761	-0.07098129964801761	-0.07098129964801761	-0.07098129964801761	-0.07098129964801761	-0.07098129964801761	-0.07098129964801761	-0.07098129964801761	-0.07098129964801761	-0.07098129964801761	-0.07098129964801761	-0.07098129964801761	-0.07098129964801761	-0.07098129964801761	-0.07098129964801761	-0.07098129964801761	-0.07098129964801761	-0.07098129964801761	-0.07098129964801761	-0.07098129964801761	-0.07098129964801761	-0.07098129964801761	-0.07098129964801761	-0.07098129964801761	-0.07098129964801761	-0.07098129964801761	-0.07098129964801761	-0.07098129964801761	-0.07098129964801761	-0.07098129964801761	-0.07098129964801761	-0.07098129964801761	-0.07098129964801761	-0.07098129964801761	-0.07098129964801761	-0.07098129964801761	-0.07098129964801761	-0.07098129964801761	-0.07098129964801761	-0.07098129964801761	-0.07098129964801761	-0.07098129964801761	-0.07098129964801761	-0.07098129964801761	-0.07098129964801761	-0.07098129964801761	-0.07098129964801761	-0.07098129964801761	-0.07098129964801761	-0.07098129964801761
0.08671887816355175	0.08671887816355175	0.08671887816355175	0.08671887816355175	0.08671887816355175	0.08671887816355175	0.08671887816355175	0.08671887816355175	0.08671887816355175	0.08671887816355175	0.08671887816355175	0.08671887816355175	0.08671887816355175	0.08671887816355175	0.08671887816355175	0.08671887816355175	0.08671887816355175	0.08671887816355175	0.08671887816355175	0.08671887816355175	0.08671887816355175	0.08671887816355175	0.08671887816355175	0.08671887816355175	0.08671887816355175	0.08671887816355175	0.08671887816355175	0.08671887816355175	0.08671887816355175	0.08671887816355175	0.08671887816355175	0.08671887816355175	0.08671887816355175	0.08671887816355175	0.08671887816355175	0.08671887816355175	0.08671887816355175	0.08671887816355175	0.08671887816355175	0.08671887816355175	0.08671887816355175	0.08671887816355175	0.08671887816355175	0.08671887816355175	0.08671887816355175	0.08671887816355175	0.08671887816355175	0.08671887816355175	0.08671887816355175	0.08671887816355175
0.24226227980378331	0.24226227980378331	0.24226227980378331	0.24226227980378331	0.24226227980378331	0.24226227980378331	0.24226227980378331	0.24226227980378331	0.24226227980378331	0.24226227980378331	0.24226227980378331	0.24226227980378331	0.24226227980378331	0.24226227980378331	0.24226227980378331	0.24226227980378331	0.24226227980378331	0.24226227980378331	0.24226227980378331	0.24226227980378331	0.24226227980378331	0.24226227980378331	0.24226227980378331	0.24226227980378331	0.24226227980378331	0.24226227980378331	0.24226227980378331	0.24226227980378331	0.24226227980378331	0.24226227980378331	0.24226227980378331	0.24226227980378331	0.24226227980378331	0.24226227980378331	0.24226227980378331	0.24226227980378331	0.24226227980378331	0.24226227980378331	0.24226227980378331	0.24226227980378331	0.24226227980378331	0.24226227980378331	0.24226227980378331	0.24226227980378331	0.24226227980378331	0.24226227980378331	0.24226227980378331	0.24226227980378331	0.24226227980378331	0.24226227980378331
0.3917804015584924	0.3917804015584924	0.3917804015584924	0.3917804015584924	0.3917804015584924	0.3917804015584924	0.3917804015584924	0.3917804015584924	0.3917804015584924	0.3917804015584924	0.3917804015584924	0.3917804015584924	0.3917804015584924	0.3917804015584924	0.3917804015584924	0.3917804015584924	0.3917804015584924	0.3917804015584924	0.3917804015584924	0.3917804015584924	0.3917804015584924	0.3917804015584924	0.3917804015584924	0.3917804015584924	0.3917804015584924	0.3917804015584924	0.3917804015584924	0.3917804015584924	0.3917804015584924	0.3917804015584924	0.3917804015584924	0.3917804015584924	0.3917804015584924	0.3917804015584924	0.3917804015584924	0.3917804015584924	0.3917804015584924	0.3917804015584924	0.3917804015584924	0.3917804015584924	0.3917804015584924	0.3917804015584924	0.3917804015584924	0.3917804015584924	0.3917804015584924	0.3917804015584924	0.3917804015584924	0.3917804015584924	0.3917804015584924	0.3917804015584924
0.5315545938209001	0.5315545938209001	0.5315545938209001	0.5315545938209001	0.5315545938209001	0.5315545938209001	0.5315545938209001	0.5315545938209001	0.5315545938209001	0.5315545938209001	0.5315545938209001	0.5315545938209001	0.5315545938209001	0.5315545938209001	0.5315545938209001	0.5315545938209001	0.5315545938209001	0.5315545938209001	0.5315545938209001	0.5315545938209001	0.5315545938209001	0.5315545938209001	0.5315545938209001	0.5315545938209001	0.5315545938209001	0.5315545938209001	0.5315545938209001	0.5315545938209001	0.5315545938209001	0.5315545938209001	0.5315545938209001	0.5315545938209001	0.5315545938209001	0.5315545938209001	0.5315545938209001	0.5315545938209001	0.5315545938209001	0.5315545938209001	0.5315545938209001	0.5315545938209001	0.5315545938209001	0.5315545938209001	0.5315545938209001	0.5315545938209001	0.5315545938209001	0.5315545938209001	0.5315545938209001	0.5315545938209001	0.5315545938209001	0.5315545938209001
0.6581085472380385	0.6581085472380385	0.6581085472380385	0.6581085472380385	0.6581085472380385	0.6581085472380385	0.6581085472380385	0.6581085472380385	0.6581085472380385	0.6581085472380385	0.6581085472380385	0.6581085472380385	0.6581085472380385	0.6581085472380385	0.6581085472380385	0.6581085472380385	0.6581085472380385	0.6581085472380385	0.6581085472380385	0.6581085472380385	0.6581085472380385	0.6581085472380385	0.6581085472380385	0.6581085472380385	0.6581085472380385	0.6581085472380385	0.6581085472380385	0.6581085472380385	0.6581085472380385	0.6581085472380385	0.6581085472380385	0.6581085472380385	0.6581085472380385	0.6581085472380385	0.6581085472380385	0.6581085472380385	0.6581085472380385	0.6581085472380385	0.6581085472380385	0.6581085472380385	0.6581085472380385	0.6581085472380385	0.6581085472380385	0.6581085472380385	0.6581085472380385	0.6581085472380385	0.6581085472380385	0.6581085472380385	0.6581085472380385	0.6581085472380385
0.7682947516379709	0.7682947516379709	0.7682947516379709	0.7682947516379709	0.7682947516379709	0.7682947516379709	0.7682947516379709	0.7682947516379709	0.7682947516379709	0.7682947516379709	0.7682947516379709	0.7682947516379709	0.7682947516379709	0.7682947516379709	0.7682947516379709	0.7682947516379709	0.7682947516379709	0.7682947516379709	0.7682947516379709	0.7682947516379709	0.7682947516379709	0.7682947516379709	0.7682947516379709	0.7682947516379709	0.7682947516379709	0.7682947516379709	0.7682947516379709	0.7682947516379709	0.7682947516379709	0.7682947516379709	0.7682947516379709	0.7682947516379709	0.7682947516379709	0.7682947516379709	0.7682947516379709	0.7682947516379709	0.7682947516379709	0.7682947516379709	0.7682947516379709	0.7682947516379709	0.7682947516379709	0.7682947516379709	0.7682947516379709	0.7682947516379709	0.7682947516379709	0.7682947516379709	0.7682947516379709	0.7682947516379709	0.7682947516379709	0.7682947516379709
0.8593727774269116	0.8593727774269116	0.8593727774269116	0.8593727774269116	0.8593727774269116	0.8593727774269116	0.8593727774269116	0.8593727774269116	0.8593727774269116	0.8593727774269116	0.8593727774269116	0.8593727774269116	0.8593727774269116	0.8593727774269116	0.8593727774269116	0.8593727774269116	0.8593727774269116	0.8593727774269116	0.8593727774269116	0.8593727774269116	0.8593727774269116	0.8593727774269116	0.8593727774269116	0.8593727774269116	0.8593727774269116	0.8593727774269116	0.8593727774269116	0.8593727774269116	0.8593727774269116	0.8593727774269116	0.8593727774269116	0.8593727774269116	0.8593727774269116	0.8593727774269116	0.8593727774269116	0.8593727774269116	0.8593727774269116	0.8593727774269116	0.8593727774269116	0.8593727774269116	0.8593727774269116	0.8593727774269116	0.8593727774269116	0.8593727774269116	0.8593727774269116	0.8593727774269116	0.8593727774269116	0.8593727774269116	0.8593727774269116	0.8593727774269116
0.92907743252773	0.92907743252773	0.92907743252773	0.92907743252773	0.92907743252773	0.92907743252773	0.92907743252773	0.92907743252773	0.92907743252773	0.92907743252773	0.92907743252773	0.92907743252773	0.92907743252773	0.92907743252773	0.92907743252773	0.92907743252773	0.92907743252773	0.92907743252773	0.92907743252773	0.92907743252773	0.92907743252773	0.92907743252773	0.92907743252773	0.92907743252773	0.92907743252773	0.92907743252773	0.92907743252773	0.92907743252773	0.92907743252773	0.92907743252773	0.92907743252773	0.92907743252773	0.92907743252773	0.92907743252773	0.92907743252773	0.92907743252773	0.92907743252773	0.92907743252773	0.92907743252773	0.92907743252773	0.92907743252773	0.92907743252773	0.92907743252773	0.92907743252773	0.92907743252773	0.92907743252773	0.92907743252773	0.92907743252773	0.92907743252773	0.92907743252773
0.9756750997357738	0.9756750997357738	0.9756750997357738	0.9756750997357738	0.9756750997357738	0.9756750997357738	0.9756750997357738	0.9756750997357738	0.9756750997357738	0.9756750997357738	0.9756750997357738	0.9756750997357738	0.9756750997357738	0.9756750997357738	0.9756750997357738	0.9756750997357738	0.9756750997357738	0.9756750997357738	0.9756750997357738	0.9756750997357738	0.9756750997357738	0.9756750997357738	0.9756750997357738	0.9756750997357738	0.9756750997357738	0.9756750997357738	0.9756750997357738	0.9756750997357738	0.9756750997357738	0.9756750997357738	0.9756750997357738	0.9756750997357738	0.9756750997357738	0.9756750997357738	0.9756750997357738	0.9756750997357738	0.9756750997357738	0.9756750997357738	0.9756750997357738	0.9756750997357738	0.9756750997357738	0.9756750997357738	0.9756750997357738	0.9756750997357738	0.9756750997357738	0.9756750997357738	0.9756750997357738	0.9756750997357738	0.9756750997357738	0.9756750997357738
0.9980068533314934	0.9980068533314934	0.9980068533314934	0.9980068533314934	0.9980068533314934	0.9980068533314934	0.9980068533314934	0.9980068533314934	0.9980068533314934	0.9980068533314934	0.9980068533314934	0.9980068533314934	0.9980068533314934	0.9980068533314934	0.9980068533314934	0.9980068533314934	0.9980068533314934	0.9980068533314934	0.9980068533314934	0.9980068533314934	0.9980068533314934	0.9980068533314934	0.9980068533314934	0.9980068533314934	0.9980068533314934	0.9980068533314934	0.9980068533314934	0.9980068533314934	0.9980068533314934	0.9980068533314934	0.9980068533314934	0.9980068533314934	0.9980068533314934	0.9980068533314934	0.9980068533314934	0.9980068533314934	0.9980068533314934	0.9980068533314934	0.9980068533314934	0.9980068533314934	0.9980068533314934	0.9980068533314934	0.9980068533314934	0.9980068533314934	0.9980068533314934	0.9980068533314934	0.9980068533314934	0.9980068533314934	0.9980068533314934	0.9980068533314934
0.995517282601106	0.995517282601106	0.995517282601106	0.995517282601106	0.995517282601106	0.995517282601106	0.995517282601106	0.995517282601106	0.995517282601106	0.995517282601106	0.995517282601106	0.995517282601106	0.995517282601106	0.995517282601106	0.995517282601106	0.995517282601106	0.995517282601106	0.995517282601106	0.995517282601106	0.995517282601106	0.995517282601106	0.995517282601106	0.995517282601106	0.995517282601106	0.995517282601106	0.995517282601106	0.995517282601106	0.995517282601106	0.995517282601106	0.995517282601106	0.995517282601106	0.995517282601106	0.995517282601106	0.995517282601106	0.995517282601106	0.995517282601106	0.995517282601106	0.995517282601106	0.995517282601106	0.995517282601106	0.995517282601106	0.995517282601106	0.995517282601106	0.995517282601106	0.995517282601106	0.995517282601106	0.995517282601106	0.995517282601106	0.995517282601106	0.995517282601106
0.9682683053985076	0.9682683053985076	0.9682683053985076	0.9682683053985076	0.9682683053985076	0.9682683053985076	0.9682683053985076	0.9682683053985076	0.9682683053985076	0.9682683053985076	0.9682683053985076	0.9682683053985076	0.9682683053985076	0.9682683053985076	0.9682683053985076	0.9682683053985076	0.9682683053985076	0.9682683053985076	0.9682683053985076	0.9682683053985076	0.9682683053985076	0.9682683053985076	0.9682683053985076	0.9682683053985076	0.9682683053985076	0.9682683053985076	0.9682683053985076	0.9682683053985076	0.9682683053985076	0.9682683053985076	0.9682683053985076	0.9682683053985076	0.9682683053985076	0.9682683053985076	0.9682683053985076	0.9682683053985076	0.9682683053985076	0.9682683053985076	0.9682683053985076	0.9682683053985076	0.9682683053985076	0.9682683053985076	0.9682683053985076	0.9682683053985076	0.9682683053985076	0.9682683053985076	0.9682683053985076	0.9682683053985076	0.9682683053985076	0.9682683053985076
0.9169376281927882	0.9169376281927882	0.9169376281927882	0.9169376281927882	0.9169376281927882	0.9169376281927882	0.9169376281927882	0.9169376281927882	0.9169376281927882	0.9169376281927882	0.9169376281927882	0.9169376281927882	0.9169376281927882	0.9169376281927882	0.9169376281927882	0.9169376281927882	0.9169376281927882	0.9169376281927882	0.9169376281927882	0.9169376281927882	0.9169376281927882	0.9169376281927882	0.9169376281927882	0.9169376281927882	0.9169376281927882	0.9169376281927882	0.9169376281927882	0.9169376281927882	0.9169376281927882	0.9169376281927882	0.9169376281927882	0.9169376281927882	0.9169376281927882	0.9169376281927882	0.9169376281927882	0.9169376281927882	0.9169376281927882	0.9169376281927882	0.9169376281927882	0.9169376281927882	0.9169376281927882	0.9169376281927882	0.9169376281927882	0.9169376281927882	0.9169376281927882	0.9169376281927882	0.9169376281927882	0.9169376281927882	0.9169376281927882	0.9169376281927882
0.8428018909013504	0.8428018909013504	0.8428018909013504	0.8428018909013504	0.8428018909013504	0.8428018909013504	0.8428018909013504	0.8428018909013504	0.8428018909013504	0.8428018909013504	0.8428018909013504	0.8428018909013504	0.8428018909013504	0.8428018909013504	0.8428018909013504	0.8428018909013504	0.8428018909013504	0.8428018909013504	0.8428018909013504	0.8428018909013504	0.8428018909013504	0.8428018909013504	0.8428018909013504	0.8428018909013504	0.8428018909013504	0.8428018909013504	0.8428018909013504	0.8428018909013504	0.8428018909013504	0.8428018909013504	0.8428018909013504	0.8428018909013504	0.8428018909013504	0.8428018909013504	0.8428018909013504	0.8428018909013504	0.8428018909013504	0.8428018909013504	0.8428018909013504	0.8428018909013504	0.8428018909013504	0.8428018909013504	0.8428018909013504	0.8428018909013504	0.8428018909013504	0.8428018909013504	0.8428018909013504	0.8428018909013504	0.8428018909013504	0.8428018909013504
0.7477049157117094	0.7477049157117094	0.7477049157117094	0.7477049157117094	0.7477049157117094	0.7477049157117094	0.7477049157117094	0.7477049157117094	0.7477049157117094	0.7477049157117094	0.7477049157117094	0.7477049157117094	0.7477049157117094	0.7477049157117094	0.7477049157117094	0.7477049157117094	0.7477049157117094	0.7477049157117094	0.7477049157117094	0.7477049157117094	0.7477049157117094	0.7477049157117094	0.7477049157117094	0.7477049157117094	0.7477049157117094	0.7477049157117094	0.7477049157117094	0.7477049157117094	0.7477049157117094	0.7477049157117094	0.7477049157117094	0.7477049157117094	0.7477049157117094	0.7477049157117094	0.7477049157117094	0.7477049157117094	0.7477049157117094	0.7477049157117094	0.7477049157117094	0.7477049157117094	0.7477049157117094	0.7477049157117094	0.7477049157117094	0.7477049157117094	0.7477049157117094	0.7477049157117094	0.7477049157117094	0.7477049157117094	0.7477049157117094	0.7477049157117094
0.6340118495722397	0.6340118495722397	0.6340118495722397	0.6340118495722397	0.6340118495722397	0.6340118495722397	0.6340118495722397	0.6340118495722397	0.6340118495722397	0.6340118495722397	0.6340118495722397	0.6340118495722397	0.6340118495722397	0.6340118495722397	0.6340118495722397	0.6340118495722397	0.6340118495722397	0.6340118495722397	0.6340118495722397	0.6340118495722397	0.6340118495722397	0.6340118495722397	0.6340118495722397	0.6340118495722397	0.6340118495722397	0.6340118495722397	0.6340118495722397	0.6340118495722397	0.6340118495722397	0.6340118495722397	0.6340118495722397	0.6340118495722397	0.6340118495722397	0.6340118495722397	0.6340118495722397	0.6340118495722397	0.6340118495722397	0.6340118495722397	0.6340118495722397	0.6340118495722397	0.6340118495722397	0.6340118495722397	0.6340118495722397	0.6340118495722397	0.6340118495722397	0.6340118495722397	0.6340118495722397	0.6340118495722397	0.6340118495722397	0.6340118495722397
0.5045503408691763	0.5045503408691763	0.5045503408691763	0.5045503408691763	0.5045503408691763	0.5045503408691763	0.5045503408691763	0.5045503408691763	0.5045503408691763	0.5045503408691763	0.5045503408691763	0.5045503408691763	0.5045503408691763	0.5045503408691763	0.5045503408691763	0.5045503408691763	0.5045503408691763	0.5045503408691763	0.5045503408691763	0.5045503408691763	0.5045503408691763	0.5045503408691763	0.5045503408691763	0.5045503408691763	0.5045503408691763	0.5045503408691763	0.5045503408691763	0.5045503408691763	0.5045503408691763	0.5045503408691763	0.5045503408691763	0.5045503408691763	0.5045503408691763	0.5045503408691763	0.5045503408691763	0.5045503408691763	0.5045503408691763	0.5045503408691763	0.5045503408691763	0.5045503408691763	0.5045503408691763	0.5045503408691763	0.5045503408691763	0.5045503408691763	0.5045503408691763	0.5045503408691763	0.5045503408691763	0.5045503408691763	0.5045503408691763	0.5045503408691763
0.36254021327862396	0.36254021327862396	0.36254021327862396	0.36254021327862396	0.36254021327862396	0.36254021327862396	0.36254021327862396	0.36254021327862396	0.36254021327862396	0.36254021327862396	0.36254021327862396	0.36254021327862396	0.36254021327862396	0.36254021327862396	0.36254021327862396	0.36254021327862396	0.36254021327862396	0.36254021327862396	0.36254021327862396	0.36254021327862396	0.36254021327862396	0.36254021327862396	0.36254021327862396	0.36254021327862396	0.36254021327862396	0.36254021327862396	0.36254021327862396	0.36254021327862396	0.36254021327862396	0.36254021327862396	0.36254021327862396	0.36254021327862396	0.36254021327862396	0.36254021327862396	0.36254021327862396	0.36254021327862396	0.36254021327862396	0.36254021327862396	0.36254021327862396	0.36254021327862396	0.36254021327862396	0.36254021327862396	0.36254021327862396	0.36254021327862396	0.36254021327862396	0.36254021327862396	0.36254021327862396	0.36254021327862396	0.36254021327862396	0.36254021327862396
0.21151338586781934	0.21151338586781934	0.21151338586781934	0.21151338586781934	0.21151338586781934	0.21151338586781934	0.21151338586781934	0.21151338586781934	0.21151338586781934	0.21151338586781934	0.21151338586781934	0.21151338586781934	0.21151338586781934	0.21151338586781934	0.21151338586781934	0.21151338586781934	0.21151338586781934	0.21151338586781934	0.21151338586781934	0.21151338586781934	0.21151338586781934	0.21151338586781934	0.21151338586781934	0.21151338586781934	0.21151338586781934	0.21151338586781934	0.21151338586781934	0.21151338586781934	0.21151338586781934	0.21151338586781934	0.21151338586781934	0.21151338586781934	0.21151338586781934	0.21151338586781934	0.21151338586781934	0.21151338586781934	0.21151338586781934	0.21151338586781934	0.21151338586781934	0.21151338586781934	0.21151338586781934	0.21151338586781934	0.21151338586781934	0.21151338586781934	0.21151338586781934	0.21151338586781934	0.21151338586781934	0.21151338586781934	0.21151338586781934	0.21151338586781934
0.05522603110450934	0.05522603110450934	0.05522603110450934	0.05522603110450934	0.05522603110450934	0.05522603110450934	0.05522603110450934	0.05522603110450934	0.05522603110450934	0.05522603110450934	0.05522603110450934	0.05522603110450934	0.05522603110450934	0.05522603110450934	0.05522603110450934	0.05522603110450934	0.05522603110450934	0.05522603110450934	0.05522603110450934	0.05522603110450934	0.05522603110450934	0.05522603110450934	0.05522603110450934	0.05522603110450934	0.05522603110450934	0.05522603110450934	0.05522603110450934	0.05522603110450934	0.05522603110450934	0.05522603110450934	0.05522603110450934	0.05522603110450934	0.05522603110450934	0.05522603110450934	0.05522603110450934	0.05522603110450934	0.05522603110450934	0.05522603110450934	0.05522603110450934	0.05522603110450934	0.05522603110450934	0.05522603110450934	0.05522603110450934	0.05522603110450934	0.05522603110450934	0.05522603110450934	0.05522603110450934	0.05522603110450934	0.05522603110450934	0.05522603110450934
-0.10243484451661124	-0.10243484451661124	-0.10243484451661124	-0.10243484451661124	-0.10243484451661124	-0.10243484451661124	-0.10243484451661124	-0.10243484451661124	-0.10243484451661124	-0.10243484451661124	-0.10243484451661124	-0.10243484451661124	-0.10243484451661124	-0.10243484451661124	-0.10243484451661124	-0.10243484451661124	-0.10243484451661124	-0.10243484451661124	-0.10243484451661124	-0.10243484451661124	-0.10243484451661124	-0.10243484451661124	-0.10243484451661124	-0.10243484451661124	-0.10243484451661124	-0.10243484451661124	-0.10243484451661124	-0.10243484451661124	-0.10243484451661124	-0.10243484451661124	-0.10243484451661124	-0.10243484451661124	-0.10243484451661124	-0.10243484451661124	-0.10243484451661124	-0.10243484451661124	-0.10243484451661124	-0.10243484451661124	-0.10243484451661124	-0.10243484451661124	-0.10243484451661124	-0.10243484451661124	-0.10243484451661124	-0.10243484451661124	-0.10243484451661124	-0.10243484451661124	-0.10243484451661124	-0.10243484451661124	-0.10243484451661124	-0.10243484451661124
-0.25754807380689726	-0.25754807380689726	-0.25754807380689726	-0.25754807380689726	-0.25754807380689726	-0.25754807380689726	-0.25754807380689726	-0.25754807380689726	-0.25754807380689726	-0.25754807380689726	-0.25754807380689726	-0.25754807380689726	-0.25754807380689726	-0.25754807380689726	-0.25754807380689726	-0.25754807380689726	-0.25754807380689726	-0.25754807380689726	-0.25754807380689726	-0.25754807380689726	-0.25754807380689726	-0.25754807380689726	-0.25754807380689726	-0.25754807380689726	-0.25754807380689726	-0.25754807380689726	-0.25754807380689726	-0.25754807380689726	-0.25754807380689726	-0.25754807380689726	-0.25754807380689726	-0.25754807380689726	-0.25754807380689726	-0.25754807380689726	-0.25754807380689726	-0.25754807380689726	-0.25754807380689726	-0.25754807380689726	-0.25754807380689726	-0.25754807380689726	-0.25754807380689726	-0.25754807380689726	-0.25754807380689726	-0.25754807380689726	-0.25754807380689726	-0.25754807380689726	-0.25754807380689726	-0.25754807380689726	-0.25754807380689726	-0.25754807380689726
-0.40625585182378876	-0.40625585182378876	-0.40625585182378876	-0.40625585182378876	-0.40625585182378876	-0.40625585182378876	-0.40625585182378876	-0.40625585182378876	-0.40625585182378876	-0.40625585182378876	-0.40625585182378876	-0.40625585182378876	-0.40625585182378876	-0.40625585182378876	-0.40625585182378876	-0.40625585182378876	-0.40625585182378876	-0.40625585182378876	-0.40625585182378876	-0.40625585182378876	-0.40625585182378876	-0.40625585182378876	-0.40625585182378876	-0.40625585182378876	-0.40625585182378876	-0.40625585182378876	-0.40625585182378876	-0.40625585182378876	-0.40625585182378876	-0.40625585182378876	-0.40625585182378876	-0.40625585182378876	-0.40625585182378876	-0.40625585182378876	-0.40625585182378876	-0.40625585182378876	-0.40625585182378876	-0.40625585182378876	-0.40625585182378876	-0.40625585182378876	-0.40625585182378876	-0.40625585182378876	-0.40625585182378876	-0.40625585182378876	-0.40625585182378876	-0.40625585182378876	-0.40625585182378876	-0.40625585182378876	-0.40625585182378876	-0.40625585182378876
-0.5448596829350695	-0.5448596829350695	-0.5448596829350695	-0.5448596829350695	-0.5448596829350695	-0.5448596829350695	-0.5448596829350695	-0.5448596829350695	-0.5448596829350695	-0.5448596829350695	-0.5448596829350695	-0.5448596829350695	-0.5448596829350695	-0.5448596829350695	-0.5448596829350695	-0.5448596829350695	-0.5448596829350695	-0.5448596829350695	-0.5448596829350695	-0.5448596829350695	-0.5448596829350695	-0.5448596829350695	-0.5448596829350695	-0.5448596829350695	-0.5448596829350695	-0.5448596829350695	-0.5448596829350695	-0.5448596829350695	-0.5448596829350695	-0.5448596829350695	-0.5448596829350695	-0.5448596829350695	-0.5448596829350695	-0.5448596829350695	-0.5448596829350695	-0.5448596829350695	-0.5448596829350695	-0.5448596829350695	-0.5448596829350695	-0.5448596829350695	-0.5448596829350695	-0.5448596829350695	-0.5448596829350695	-0.5448596829350695	-0.5448596829350695	-0.5448596829350695	-0.5448596829350695	-0.5448596829350695	-0.5448596829350695	-0.5448596829350695
-0.6699123657178537	-0.6699123657178537	-0.6699123657178537	-0.6699123657178537	-0.6699123657178537	-0.6699123657178537	-0.6699123657178537	-0.6699123657178537	-0.6699123657178537	-0.6699123657178537	-0.6699123657178537	-0.6699123657178537	-0.6699123657178537	-0.6699123657178537	-0.6699123657178537	-0.6699123657178537	-0.6699123657178537	-0.6699123657178537	-0.6699123657178537	-0.6699123657178537	-0.6699123657178537	-0.6699123657178537	-0.6699123657178537	-0.6699123657178537	-0.6699123657178537	-0.6699123657178537	-0.6699123657178537	-0.6699123657178537	-0.6699123657178537	-0.6699123657178537	-0.6699123657178537	-0.6699123657178537	-0.6699123657178537	-0.6699123657178537	-0.6699123657178537	-0.6699123657178537	-0.6699123657178537	-0.6699123657178537	-0.6699123657178537	-0.6699123657178537	-0.6699123657178537	-0.6699123657178537	-0.6699123657178537	-0.6699123657178537	-0.6699123657178537	-0.6699123657178537	-0.6699123657178537	-0.6699123657178537	-0.6699123657178537	-0.6699123657178537
-0.7783037279455304	-0.7783037279455304	-0.7783037279455304	-0.7783037279455304	-0.7783037279455304	-0.7783037279455304	-0.7783037279455304	-0.7783037279455304	-0.7783037279455304	-0.7783037279455304	-0.7783037279455304	-0.7783037279455304	-0.7783037279455304	-0.7783037279455304	-0.7783037279455304	-0.7783037279455304	-0.7783037279455304	-0.7783037279455304	-0.7783037279455304	-0.7783037279455304	-0.7783037279455304	-0.7783037279455304	-0.7783037279455304	-0.7783037279455304	-0.7783037279455304	-0.7783037279455304	-0.7783037279455304	-0.7783037279455304	-0.7783037279455304	-0.7783037279455304	-0.7783037279455304	-0.7783037279455304	-0.7783037279455304	-0.7783037279455304	-0.7783037279455304	-0.7783037279455304	-0.7783037279455304	-0.7783037279455304	-0.7783037279455304	-0.7783037279455304	-0.7783037279455304	-0.7783037279455304	-0.7783037279455304	-0.7783037279455304	-0.7783037279455304	-0.7783037279455304	-0.7783037279455304	-0.7783037279455304	-0.7783037279455304	-0.7783037279455304
-0.8673379793567145	-0.8673379793567145	-0.8673379793567145	-0.8673379793567145	-0.8673379793567145	-0.8673379793567145	-0.8673379793567145	-0.8673379793567145	-0.8673379793567145	-0.8673379793567145	-0.8673379793567145	-0.8673379793567145	-0.8673379793567145	-0.8673379793567145	-0.8673379793567145	-0.8673379793567145	-0.8673379793567145	-0.8673379793567145	-0.8673379793567145	-0.8673379793567145	-0.8673379793567145	-0.8673379793567145	-0.8673379793567145	-0.8673379793567145	-0.8673379793567145	-0.8673379793567145	-0.8673379793567145	-0.8673379793567145	-0.8673379793567145	-0.8673379793567145	-0.8673379793567145	-0.8673379793567145	-0.8673379793567145	-0.8673379793567145	-0.8673379793567145	-0.8673379793567145	-0.8673379793567145	-0.8673379793567145	-0.8673379793567145	-0.8673379793567145	-0.8673379793567145	-0.8673379793567145	-0.8673379793567145	-0.8673379793567145	-0.8673379793567145	-0.8673379793567145	-0.8673379793567145	-0.8673379793567145	-0.8673379793567145	-0.8673379793567145
-0.934800758373598	-0.934800758373598	-0.934800758373598	-0.934800758373598	-0.934800758373598	-0.934800758373598	-0.934800758373598	-0.934800758373598	-0.934800758373598	-0.934800758373598	-0.934800758373598	-0.934800758373598	-0.934800758373598	-0.934800758373598	-0.934800758373598	-0.934800758373598	-0.934800758373598	-0.934800758373598	-0.934800758373598	-0.934800758373598	-0.934800758373598	-0.934800758373598	-0.934800758373598	-0.934800758373598	-0.934800758373598	-0.934800758373598	-0.934800758373598	-0.934800758373598	-0.934800758373598	-0.934800758373598	-0.934800758373598	-0.934800758373598	-0.934800758373598	-0.934800758373598	-0.934800758373598	-0.934800758373598	-0.934800758373598	-0.934800758373598	-0.934800758373598	-0.934800758373598	-0.934800758373598	-0.934800758373598	-0.934800758373598	-0.934800758373598	-0.934800758373598	-0.934800758373598	-0.934800758373598	-0.934800758373598	-0.934800758373598	-0.934800758373598
-0.9790142052577141	-0.9790142052577141	-0.9790142052577141	-0.9790142052577141	-0.9790142052577141	-0.9790142052577141	-0.9790142052577141	-0.9790142052577141	-0.9790142052577141	-0.9790142052577141	-0.9790142052577141	-0.9790142052577141	-0.9790142052577141	-0.9790142052577141	-0.9790142052577141	-0.9790142052577141	-0.9790142052577141	-0.9790142052577141	-0.9790142052577141	-0.9790142052577141	-0.9790142052577141	-0.9790142052577141	-0.9790142052577141	-0.9790142052577141	-0.9790142052577141	-0.9790142052577141	-0.9790142052577141	-0.9790142052577141	-0.9790142052577141	-0.9790142052577141	-0.9790142052577141	-0.9790142052577141	-0.9790142052577141	-0.9790142052577141	-0.9790142052577141	-0.9790142052577141	-0.9790142052577141	-0.9790142052577141	-0.9790142052577141	-0.9790142052577141	-0.9790142052577141	-0.9790142052577141	-0.9790142052577141	-0.9790142052577141	-0.9790142052577141	-0.9790142052577141	-0.9790142052577141	-0.9790142052577141	-0.9790142052577141	-0.9790142052577141
-0.9988786919844437	-0.9988786919844437	-0.9988786919844437	-0.9988786919844437	-0.9988786919844437	-0.9988786919844437	-0.9988786919844437	-0.9988786919844437	-0.9988786919844437	-0.9988786919844437	-0.9988786919844437	-0.9988786919844437	-0.9988786919844437	-0.9988786919844437	-0.9988786919844437	-0.9988786919844437	-0.9988786919844437	-0.9988786919844437	-0.9988786919844437	-0.9988786919844437	-0.9988786919844437	-0.9988786919844437	-0.9988786919844437	-0.9988786919844437	-0.9988786919844437	-0.9988786919844437	-0.9988786919844437	-0.9988786919844437	-0.9988786919844437	-0.9988786919844437	-0.9988786919844437	-0.9988786919844437	-0.9988786919844437	-0.9988786919844437	-0.9988786919844437	-0.9988786919844437	-0.9988786919844437	-0.9988786919844437	-0.9988786919844437	-0.9988786919844437	-0.9988786919844437	-0.9988786919844437	-0.9988786919844437	-0.9988786919844437	-0.9988786919844437	-0.9988786919844437	-0.9988786919844437	-0.9988786919844437	-0.9988786919844437	-0.9988786919844437
-0.9939001709768878	-0.9939001709768878	-0.9939001709768878	-0.9939001709768878	-0.9939001709768878	-0.9939001709768878	-0.9939001709768878	-0.9939001709768878	-0.9939001709768878	-0.9939001709768878	-0.9939001709768878	-0.9939001709768878	-0.9939001709768878	-0.9939001709768878	-0.9939001709768878	-0.9939001709768878	-0.9939001709768878	-0.9939001709768878	-0.9939001709768878	-0.9939001709768878	-0.9939001709768878	-0.9939001709768878	-0.9939001709768878	-0.9939001709768878	-0.9939001709768878	-0.9939001709768878	-0.9939001709768878	-0.9939001709768878	-0.9939001709768878	-0.9939001709768878	-0.9939001709768878	-0.9939001709768878	-0.9939001709768878	-0.9939001709768878	-0.9939001709768878	-0.9939001709768878	-0.9939001709768878	-0.9939001709768878	-0.9939001709768878	-0.9939001709768878	-0.9939001709768878	-0.9939001709768878	-0.9939001709768878	-0.9939001709768878	-0.9939001709768878	-0.9939001709768878	-0.9939001709768878	-0.9939001709768878	-0.9939001709768878	-0.9939001709768878
-0.9642024625116119	-0.9642024625116119	-0.9642024625116119	-0.9642024625116119	-0.9642024625116119	-0.9642024625116119	-0.9642024625116119	-0.9642024625116119	-0.9642024625116119	-0.9642024625116119	-0.9642024625116119	-0.9642024625116119	-0.9642024625116119	-0.9642024625116119	-0.9642024625116119	-0.9642024625116119	-0.9642024625116119	-0.9642024625116119	-0.9642024625116119	-0.9642024625116119	-0.9642024625116119	-0.9642024625116119	-0.9642024625116119	-0.9642024625116119	-0.9642024625116119	-0.9642024625116119	-0.9642024625116119	-0.9642024625116119	-0.9642024625116119	-0.9642024625116119	-0.9642024625116119	-0.9642024625116119	-0.9642024625116119	-0.9642024625116119	-0.9642024625116119	-0.9642024625116119	-0.9642024625116119	-0.9642024625116119	-0.9642024625116119	-0.9642024625116119	-0.9642024625116119	-0.9642024625116119	-0.9642024625116119	-0.9642024625116119	-0.9642024625116119	-0.9642024625116119	-0.9642024625116119	-0.9642024625116119	-0.9642024625116119	-0.9642024625116119
-0.9105241751974629	-0.9105241751974629	-0.9105241751974629	-0.9105241751974629	-0.9105241751974629	-0.9105241751974629	-0.9105241751974629	-0.9105241751974629	-0.9105241751974629	-0.9105241751974629	-0.9105241751974629	-0.9105241751974629	-0.9105241751974629	-0.9105241751974629	-0.9105241751974629	-0.9105241751974629	-0.9105241751974629	-0.9105241751974629	-0.9105241751974629	-0.9105241751974629	-0.9105241751974629	-0.9105241751974629	-0.9105241751974629	-0.9105241751974629	-0.9105241751974629	-0.9105241751974629	-0.9105241751974629	-0.9105241751974629	-0.9105241751974629	-0.9105241751974629	-0.9105241751974629	-0.9105241751974629	-0.9105241751974629	-0.9105241751974629	-0.9105241751974629	-0.9105241751974629	-0.9105241751974629	-0.9105241751974629	-0.9105241751974629	-0.9105241751974629	-0.9105241751974629	-0.9105241751974629	-0.9105241751974629	-0.9105241751974629	-0.9105241751974629	-0.9105241751974629	-0.9105241751974629	-0.9105241751974629	-0.9105241751974629	-0.9105241751974629
-0.834200336117917	-0.834200336117917	-0.834200336117917	-0.834200336117917	-0.834200336117917	-0.834200336117917	-0.834200336117917	-0.834200336117917	-0.834200336117917	-0.834200336117917	-0.834200336117917	-0.834200336117917	-0.834200336117917	-0.834200336117917	-0.834200336117917	-0.834200336117917	-0.834200336117917	-0.834200336117917	-0.834200336117917	-0.834200336117917	-0.834200336117917	-0.834200336117917	-0.834200336117917	-0.834200336117917	-0.834200336117917	-0.834200336117917	-0.834200336117917	-0.834200336117917	-0.834200336117917	-0.834200336117917	-0.834200336117917	-0.834200336117917	-0.834200336117917	-0.834200336117917	-0.834200336117917	-0.834200336117917	-0.834200336117917	-0.834200336117917	-0.834200336117917	-0.834200336117917	-0.834200336117917	-0.834200336117917	-0.834200336117917	-0.834200336117917	-0.834200336117917	-0.834200336117917	-0.834200336117917	-0.834200336117917	-0.834200336117917	-0.834200336117917
-0.7371291875117789	-0.7371291875117789	-0.7371291875117789	-0.7371291875117789	-0.7371291875117789	-0.7371291875117789	-0.7371291875117789	-0.7371291875117789	-0.7371291875117789	-0.7371291875117789	-0.7371291875117789	-0.7371291875117789	-0.7371291875117789	-0.7371291875117789	-0.7371291875117789	-0.7371291875117789	-0.7371291875117789	-0.7371291875117789	-0.7371291875117789	-0.7371291875117789	-0.7371291875117789	-0.7371291875117789	-0.7371291875117789	-0.7371291875117789	-0.7371291875117789	-0.7371291875117789	-0.7371291875117789	-0.7371291875117789	-0.7371291875117789	-0.7371291875117789	-0.7371291875117789	-0.7371291875117789	-0.7371291875117789	-0.7371291875117789	-0.7371291875117789	-0.7371291875117789	-0.7371291875117789	-0.7371291875117789	-0.7371291875117789	-0.7371291875117789	-0.7371291875117789	-0.7371291875117789	-0.7371291875117789	-0.7371291875117789	-0.7371291875117789	-0.7371291875117789	-0.7371291875117789	-0.7371291875117789	-0.7371291875117789	-0.7371291875117789
-0.6217249757884958	-0.6217249757884958	-0.6217249757884958	-0.6217249757884958	-0.6217249757884958	-0.6217249757884958	-0.6217249757884958	-0.6217249757884958	-0.6217249757884958	-0.6217249757884958	-0.6217249757884958	-0.6217249757884958	-0.6217249757884958	-0.6217249757884958	-0.6217249757884958	-0.6217249757884958	-0.6217249757884958	-0.6217249757884958	-0.6217249757884958	-0.6217249757884958	-0.6217249757884958	-0.6217249757884958	-0.6217249757884958	-0.6217249757884958	-0.6217249757884958	-0.6217249757884958	-0.6217249757884958	-0.6217249757884958	-0.6217249757884958	-0.6217249757884958	-0.6217249757884958	-0.6217249757884958	-0.6217249757884958	-0.6217249757884958	-0.6217249757884958	-0.6217249757884958	-0.6217249757884958	-0.6217249757884958	-0.6217249757884958	-0.6217249757884958	-0.6217249757884958	-0.6217249757884958	-0.6217249757884958	-0.6217249757884958	-0.6217249757884958	-0.6217249757884958	-0.6217249757884958	-0.6217249757884958	-0.6217249757884958	-0.6217249757884958
-0.49085790705759513	-0.49085790705759513	-0.49085790705759513	-0.49085790705759513	-0.49085790705759513	-0.49085790705759513	-0.49085790705759513	-0.49085790705759513	-0.49085790705759513	-0.49085790705759513	-0.49085790705759513	-0.49085790705759513	-0.49085790705759513	-0.49085790705759513	-0.49085790705759513	-0.49085790705759513	-0.49085790705759513	-0.49085790705759513	-0.49085790705759513	-0.49085790705759513	-0.49085790705759513	-0.49085790705759513	-0.49085790705759513	-0.49085790705759513	-0.49085790705759513	-0.49085790705759513	-0.49085790705759513	-0.49085790705759513	-0.49085790705759513	-0.49085790705759513	-0.49085790705759513	-0.49085790705759513	-0.49085790705759513	-0.49085790705759513	-0.49085790705759513	-0.49085790705759513	-0.49085790705759513	-0.49085790705759513	-0.49085790705759513	-0.49085790705759513	-0.49085790705759513	-0.49085790705759513	-0.49085790705759513	-0.49085790705759513	-0.49085790705759513	-0.49085790705759513	-0.49085790705759513	-0.49085790705759513	-0.49085790705759513	-0.49085790705759513
-0.3477827625319814	-0.3477827625319814	-0.3477827625319814	-0.3477827625319814	-0.3477827625319814	-0.3477827625319814	-0.3477827625319814	-0.3477827625319814	-0.3477827625319814	-0.3477827625319814	-0.3477827625319814	-0.3477827625319814	-0.3477827625319814	-0.3477827625319814	-0.3477827625319814	-0.3477827625319814	-0.3477827625319814	-0.3477827625319814	-0.3477827625319814	-0.3477827625319814	-0.3477827625319814	-0.3477827625319814	-0.3477827625319814	-0.3477827625319814	-0.3477827625319814	-0.3477827625319814	-0.3477827625319814	-0.3477827625319814	-0.3477827625319814	-0.3477827625319814	-0.3477827625319814	-0.3477827625319814	-0.3477827625319814	-0.3477827625319814	-0.3477827625319814	-0.3477827625319814	-0.3477827625319814	-0.3477827625319814	-0.3477827625319814	-0.3477827625319814	-0.3477827625319814	-0.3477827625319814	-0.3477827625319814	-0.3477827625319814	-0.3477827625319814	-0.3477827625319814	-0.3477827625319814	-0.3477827625319814	-0.3477827625319814	-0.3477827625319814
-0.19605794920397787	-0.19605794920397787	-0.19605794920397787	-0.19605794920397787	-0.19605794920397787	-0.19605794920397787	-0.19605794920397787	-0.19605794920397787	-0.19605794920397787	-0.19605794920397787	-0.19605794920397787	-0.19605794920397787	-0.19605794920397787	-0.19605794920397787	-0.19605794920397787	-0.19605794920397787	-0.19605794920397787	-0.19605794920397787	-0.19605794920397787	-0.19605794920397787	-0.19605794920397787	-0.19605794920397787	-0.19605794920397787	-0.19605794920397787	-0.19605794920397787	-0.19605794920397787	-0.19605794920397787	-0.19605794920397787	-0.19605794920397787	-0.19605794920397787	-0.19605794920397787	-0.19605794920397787	-0.19605794920397787	-0.19605794920397787	-0.19605794920397787	-0.19605794920397787	-0.19605794920397787	-0.19605794920397787	-0.19605794920397787	-0.19605794920397787	-0.19605794920397787	-0.19605794920397787	-0.19605794920397787	-0.19605794920397787	-0.19605794920397787	-0.19605794920397787	-0.19605794920397787	-0.19605794920397787	-0.19605794920397787	-0.19605794920397787
-0.039456999076253454	-0.039456999076253454	-0.039456999076253454	-0.039456999076253454	-0.039456999076253454	-0.039456999076253454	-0.039456999076253454	-0.039456999076253454	-0.039456999076253454	-0.039456999076253454	-0.039456999076253454	-0.039456999076253454	-0.039456999076253454	-0.039456999076253454	-0.039456999076253454	-0.039456999076253454	-0.039456999076253454	-0.039456999076253454	-0.039456999076253454	-0.039456999076253454	-0.039456999076253454	-0.039456999076253454	-0.039456999076253454	-0.039456999076253454	-0.039456999076253454	-0.039456999076253454	-0.039456999076253454	-0.039456999076253454	-0.039456999076253454	-0.039456999076253454	-0.039456999076253454	-0.039456999076253454	-0.039456999076253454	-0.039456999076253454	-0.039456999076253454	-0.039456999076253454	-0.039456999076253454	-0.039456999076253454	-0.039456999076253454	-0.039456999076253454	-0.039456999076253454	-0.039456999076253454	-0.039456999076253454	-0.039456999076253454	-0.039456999076253454	-0.039456999076253454	-0.039456999076253454	-0.039456999076253454	-0.039456999076253454	-0.039456999076253454
0.11812528195890641	0.11812528195890641	0.11812528195890641	0.11812528195890641	0.11812528195890641	0.11812528195890641	0.11812528195890641	0.11812528195890641	0.11812528195890641	0.11812528195890641	0.11812528195890641	0.11812528195890641	0.11812528195890641	0.11812528195890641	0.11812528195890641	0.11812528195890641	0.11812528195890641	0.11812528195890641	0.11812528195890641	0.11812528195890641	0.11812528195890641	0.11812528195890641	0.11812528195890641	0.11812528195890641	0.11812528195890641	0.11812528195890641	0.11812528195890641	0.11812528195890641	0.11812528195890641	0.11812528195890641	0.11812528195890641	0.11812528195890641	0.11812528195890641	0.11812528195890641	0.11812528195890641	0.11812528195890641	0.11812528195890641	0.11812528195890641	0.11812528195890641	0.11812528195890641	0.11812528195890641	0.11812528195890641	0.11812528195890641	0.11812528195890641	0.11812528195890641	0.11812528195890641	0.11812528195890641	0.11812528195890641	0.11812528195890641	0.11812528195890641
0.27276968143060415	0.27276968143060415	0.27276968143060415	0.27276968143060415	0.27276968143060415	0.27276968143060415	0.27276968143060415	0.27276968143060415	0.27276968143060415	0.27276968143060415	0.27276968143060415	0.27276968143060415	0.27276968143060415	0.27276968143060415	0.27276968143060415	0.27276968143060415	0.27276968143060415	0.27276968143060415	0.27276968143060415	0.27276968143060415	0.27276968143060415	0.27276968143060415	0.27276968143060415	0.27276968143060415	0.27276968143060415	0.27276968143060415	0.27276968143060415	0.27276968143060415	0.27276968143060415	0.27276968143060415	0.27276968143060415	0.27276968143060415	0.27276968143060415	0.27276968143060415	0.27276968143060415	0.27276968143060415	0.27276968143060415	0.27276968143060415	0.27276968143060415	0.27276968143060415	0.27276968143060415	0.27276968143060415	0.27276968143060415	0.27276968143060415	0.27276968143060415	0.27276968143060415	0.27276968143060415	0.27276968143060415	0.27276968143060415	0.27276968143060415
0.4206300546137845	0.4206300546137845	0.4206300546137845	0.4206300546137845	0.4206300546137845	0.4206300546137845	0.4206300546137845	0.4206300546137845	0.4206300546137845	0.4206300546137845	0.4206300546137845	0.4206300546137845	0.4206300546137845	0.4206300546137845	0.4206300546137845	0.4206300546137845	0.4206300546137845	0.4206300546137845	0.4206300546137845	0.4206300546137845	0.4206300546137845	0.4206300546137845	0.4206300546137845	0.4206300546137845	0.4206300546137845	0.4206300546137845	0.4206300546137845	0.4206300546137845	0.4206300546137845	0.4206300546137845	0.4206300546137845	0.4206300546137845	0.4206300546137845	0.4206300546137845	0.4206300546137845	0.4206300546137845	0.4206300546137845	0.4206300546137845	0.4206300546137845	0.4206300546137845	0.4206300546137845	0.4206300546137845	0.4206300546137845	0.4206300546137845	0.4206300546137845	0.4206300546137845	0.4206300546137845	0.4206300546137845	0.4206300546137845	0.4206300546137845
0.5580289815934397	0.5580289815934397	0.5580289815934397	0.5580289815934397	0.5580289815934397	0.5580289815934397	0.5580289815934397	0.5580289815934397	0.5580289815934397	0.5580289815934397	0.5580289815934397	0.5580289815934397	0.5580289815934397	0.5580289815934397	0.5580289815934397	0.5580289815934397	0.5580289815934397	0.5580289815934397	0.5580289815934397	0.5580289815934397	0.5580289815934397	0.5580289815934397	0.5580289815934397	0.5580289815934397	0.5580289815934397	0.5580289815934397	0.5580289815934397	0.5580289815934397	0.5580289815934397	0.5580289815934397	0.5580289815934397	0.5580289815934397	0.5580289815934397	0.5580289815934397	0.5580289815934397	0.5580289815934397	0.5580289815934397	0.5580289815934397	0.5580289815934397	0.5580289815934397	0.5580289815934397	0.5580289815934397	0.5580289815934397	0.5580289815934397	0.5580289815934397	0.5580289815934397	0.5580289815934397	0.5580289815934397	0.5580289815934397	0.5580289815934397
0.6815492279916328	0.6815492279916328	0.6815492279916328	0.6815492279916328	0.6815492279916328	0.6815492279916328	0.6815492279916328	0.6815492279916328	0.6815492279916328	0.6815492279916328	0.6815492279916328	0.6815492279916328	0.6815492279916328	0.6815492279916328	0.6815492279916328	0.6815492279916328	0.6815492279916328	0.6815492279916328	0.6815492279916328	0.6815492279916328	0.6815492279916328	0.6815492279916328	0.6815492279916328	0.6815492279916328	0.6815492279916328	0.6815492279916328	0.6815492279916328	0.6815492279916328	0.6815492279916328	0.6815492279916328	0.6815492279916328	0.6815492279916328	0.6815492279916328	0.6815492279916328	0.6815492279916328	0.6815492279916328	0.6815492279916328	0.6815492279916328	0.6815492279916328	0.6815492279916328	0.6815492279916328	0.6815492279916328	0.6815492279916328	0.6815492279916328	0.6815492279916328	0.6815492279916328	0.6815492279916328	0.6815492279916328	0.6815492279916328	0.6815492279916328
0.7881187346471931	0.7881187346471931	0.7881187346471931	0.7881187346471931	0.7881187346471931	0.7881187346471931	0.7881187346471931	0.7881187346471931	0.7881187346471931	0.7881187346471931	0.7881187346471931	0.7881187346471931	0.7881187346471931	0.7881187346471931	0.7881187346471931	0.7881187346471931	0.7881187346471931	0.7881187346471931	0.7881187346471931	0.7881187346471931	0.7881187346471931	0.7881187346471931	0.7881187346471931	0.7881187346471931	0.7881187346471931	0.7881187346471931	0.7881187346471931	0.7881187346471931	0.7881187346471931	0.7881187346471931	0.7881187346471931	0.7881187346471931	0.7881187346471931	0.7881187346471931	0.7881187346471931	0.7881187346471931	0.7881187346471931	0.7881187346471931	0.7881187346471931	0.7881187346471931	0.7881187346471931	0.7881187346471931	0.7881187346471931	0.7881187346471931	0.7881187346471931	0.7881187346471931	0.7881187346471931	0.7881187346471931	0.7881187346471931	0.7881187346471931
0.8750870224785938	0.8750870224785938	0.8750870224785938	0.8750870224785938	0.8750870224785938	0.8750870224785938	0.8750870224785938	0.8750870224785938	0.8750870224785938	0.8750870224785938	0.8750870224785938	0.8750870224785938	0.8750870224785938	0.8750870224785938	0.8750870224785938	0.8750870224785938	0.8750870224785938	0.8750870224785938	0.8750870224785938	0.8750870224785938	0.8750870224785938	0.8750870224785938	0.8750870224785938	0.8750870224785938	0.8750870224785938	0.8750870224785938	0.8750870224785938	0.8750870224785938	0.8750870224785938	0.8750870224785938	0.8750870224785938	0.8750870224785938	0.8750870224785938	0.8750870224785938	0.8750870224785938	0.8750870224785938	0.8750870224785938	0.8750870224785938	0.8750870224785938	0.8750870224785938	0.8750870224785938	0.8750870224785938	0.8750870224785938	0.8750870224785938	0.8750870224785938	0.8750870224785938	0.8750870224785938	0.8750870224785938	0.8750870224785938	0.8750870224785938
0.9402911122726754	0.9402911122726754	0.9402911122726754	0.9402911122726754	0.9402911122726754	0.9402911122726754	0.9402911122726754	0.9402911122726754	0.9402911122726754	0.9402911122726754	0.9402911122726754	0.9402911122726754	0.9402911122726754	0.9402911122726754	0.9402911122726754	0.9402911122726754	0.9402911122726754	0.9402911122726754	0.9402911122726754	0.9402911122726754	0.9402911122726754	0.9402911122726754	0.9402911122726754	0.9402911122726754	0.9402911122726754	0.9402911122726754	0.9402911122726754	0.9402911122726754	0.9402911122726754	0.9402911122726754	0.9402911122726754	0.9402911122726754	0.9402911122726754	0.9402911122726754	0.9402911122726754	0.9402911122726754	0.9402911122726754	0.9402911122726754	0.9402911122726754	0.9402911122726754	0.9402911122726754	0.9402911122726754	0.9402911122726754	0.9402911122726754	0.9402911122726754	0.9402911122726754	0.9402911122726754	0.9402911122726754	0.9402911122726754	0.9402911122726754
0.9821093199149801	0.9821093199149801	0.9821093199149801	0.9821093199149801	0.9821093199149801	0.9821093199149801	0.9821093199149801	0.9821093199149801	0.9821093199149801	0.9821093199149801	0.9821093199149801	0.9821093199149801	0.9821093199149801	0.9821093199149801	0.9821093199149801	0.9821093199149801	0.9821093199149801	0.9821093199149801	0.9821093199149801	0.9821093199149801	0.9821093199149801	0.9821093199149801	0.9821093199149801	0.9821093199149801	0.9821093199149801	0.9821093199149801	0.9821093199149801	0.9821093199149801	0.9821093199149801	0.9821093199149801	0.9821093199149801	0.9821093199149801	0.9821093199149801	0.9821093199149801	0.9821093199149801	0.9821093199149801	0.9821093199149801	0.9821093199149801	0.9821093199149801	0.9821093199149801	0.9821093199149801	0.9821093199149801	0.9821093199149801	0.9821093199149801	0.9821093199149801	0.9821093199149801	0.9821093199149801	0.9821093199149801	0.9821093199149801	0.9821093199149801
0.9995015891261738	0.9995015891261738	0.9995015891261738	0.9995015891261738	0.9995015891261738	0.9995015891261738	0.9995015891261738	0.9995015891261738	0.9995015891261738	0.9995015891261738	0.9995015891261738	0.9995015891261738	0.9995015891261738	0.9995015891261738	0.9995015891261738	0.9995015891261738	0.9995015891261738	0.9995015891261738	0.9995015891261738	0.9995015891261738	0.9995015891261738	0.9995015891261738	0.9995015891261738	0.9995015891261738	0.9995015891261738	0.9995015891261738	0.9995015891261738	0.9995015891261738	0.9995015891261738	0.9995015891261738	0.9995015891261738	0.9995015891261738	0.9995015891261738	0.9995015891261738	0.9995015891261738	0.9995015891261738	0.9995015891261738	0.9995015891261738	0.9995015891261738	0.9995015891261738	0.9995015891261738	0.9995015891261738	0.9995015891261738	0.9995015891261738	0.9995015891261738	0.9995015891261738	0.9995015891261738	0.9995015891261738	0.9995015891261738	0.9995015891261738
0.9920353585932578	0.9920353585932578	0.9920353585932578	0.9920353585932578	0.9920353585932578	0.9920353585932578	0.9920353585932578	0.9920353585932578	0.9920353585932578	0.9920353585932578	0.9920353585932578	0.9920353585932578	0.9920353585932578	0.9920353585932578	0.9920353585932578	0.9920353585932578	0.9920353585932578	0.9920353585932578	0.9920353585932578	0.9920353585932578	0.9920353585932578	0.9920353585932578	0.9920353585932578	0.9920353585932578	0.9920353585932578	0.9920353585932578	0.9920353585932578	0.9920353585932578	0.9920353585932578	0.9920353585932578	0.9920353585932578	0.9920353585932578	0.9920353585932578	0.9920353585932578	0.9920353585932578	0.9920353585932578	0.9920353585932578	0.9920353585932578	0.9920353585932578	0.9920353585932578	0.9920353585932578	0.9920353585932578	0.9920353585932578	0.9920353585932578	0.9920353585932578	0.9920353585932578	0.9920353585932578	0.9920353585932578	0.9920353585932578	0.9920353585932578
0.9598963201568571	0.9598963201568571	0.9598963201568571	0.9598963201568571	0.9598963201568571	0.9598963201568571	0.9598963201568571	0.9598963201568571	0.9598963201568571	0.9598963201568571	0.9598963201568571	0.9598963201568571	0.9598963201568571	0.9598963201568571	0.9598963201568571	0.9598963201568571	0.9598963201568571	0.9598963201568571	0.9598963201568571	0.9598963201568571	0.9598963201568571	0.9598963201568571	0.9598963201568571	0.9598963201568571	0.9598963201568571	0.9598963201568571	0.9598963201568571	0.9598963201568571	0.9598963201568571	0.9598963201568571	0.9598963201568571	0.9598963201568571	0.9598963201568571	0.9598963201568571	0.9598963201568571	0.9598963201568571	0.9598963201568571	0.9598963201568571	0.9598963201568571	0.9598963201568571	0.9598963201568571	0.9598963201568571	0.9598963201568571	0.9598963201568571	0.9598963201568571	0.9598963201568571	0.9598963201568571	0.9598963201568571	0.9598963201568571	0.9598963201568571
0.9038838004888241	0.9038838004888241	0.9038838004888241	0.9038838004888241	0.9038838004888241	0.9038838004888241	0.9038838004888241	0.9038838004888241	0.9038838004888241	0.9038838004888241	0.9038838004888241	0.9038838004888241	0.9038838004888241	0.9038838004888241	0.9038838004888241	0.9038838004888241	0.9038838004888241	0.9038838004888241	0.9038838004888241	0.9038838004888241	0.9038838004888241	0.9038838004888241	0.9038838004888241	0.9038838004888241	0.9038838004888241	0.9038838004888241	0.9038838004888241	0.9038838004888241	0.9038838004888241	0.9038838004888241	0.9038838004888241	0.9038838004888241	0.9038838004888241	0.9038838004888241	0.9038838004888241	0.9038838004888241	0.9038838004888241	0.9038838004888241	0.9038838004888241	0.9038838004888241	0.9038838004888241	0.9038838004888241	0.9038838004888241	0.9038838004888241	0.9038838004888241	0.9038838004888241	0.9038838004888241	0.9038838004888241	0.9038838004888241	0.9038838004888241
0.8253908811219774	0.8253908811219774	0.8253908811219774	0.8253908811219774	0.8253908811219774	0.8253908811219774	0.8253908811219774	0.8253908811219774	0.8253908811219774	0.8253908811219774	0.8253908811219774	0.8253908811219774	0.8253908811219774	0.8253908811219774	0.8253908811219774	0.8253908811219774	0.8253908811219774	0.8253908811219774	0.8253908811219774	0.8253908811219774	0.8253908811219774	0.8253908811219774	0.8253908811219774	0.8253908811219774	0.8253908811219774	0.8253908811219774	0.8253908811219774	0.8253908811219774	0.8253908811219774	0.8253908811219774	0.8253908811219774	0.8253908811219774	0.8253908811219774	0.8253908811219774	0.8253908811219774	0.8253908811219774	0.8253908811219774	0.8253908811219774	0.8253908811219774	0.8253908811219774	0.8253908811219774	0.8253908811219774	0.8253908811219774	0.8253908811219774	0.8253908811219774	0.8253908811219774	0.8253908811219774	0.8253908811219774	0.8253908811219774	0.8253908811219774
0.726369751264639	0.726369751264639	0.726369751264639	0.726369751264639	0.726369751264639	0.726369751264639	0.726369751264639	0.726369751264639	0.726369751264639	0.726369751264639	0.726369751264639	0.726369751264639	0.726369751264639	0.726369751264639	0.726369751264639	0.726369751264639	0.726369751264639	0.726369751264639	0.726369751264639	0.726369751264639	0.726369751264639	0.726369751264639	0.726369751264639	0.726369751264639	0.726369751264639	0.726369751264639	0.726369751264639	0.726369751264639	0.726369751264639	0.726369751264639	0.726369751264639	0.726369751264639	0.726369751264639	0.726369751264639	0.726369751264639	0.726369751264639	0.726369751264639	0.726369751264639	0.726369751264639	0.726369751264639	0.726369751264639	0.726369751264639	0.726369751264639	0.726369751264639	0.726369751264639	0.726369751264639	0.726369751264639	0.726369751264639	0.726369751264639	0.726369751264639
0.6092831551065169	0.6092831551065169	0.6092831551065169	0.6092831551065169	0.6092831551065169	0.6092831551065169	0.6092831551065169	0.6092831551065169	0.6092831551065169	0.6092831551065169	0.6092831551065169	0.6092831551065169	0.6092831551065169	0.6092831551065169	0.6092831551065169	0.6092831551065169	0.6092831551065169	0.6092831551065169	0.6092831551065169	0.6092831551065169	0.6092831551065169	0.6092831551065169	0.6092831551065169	0.6092831551065169	0.6092831551065169	0.6092831551065169	0.6092831551065169	0.6092831551065169	0.6092831551065169	0.6092831551065169	0.6092831551065169	0.6092831551065169	0.6092831551065169	0.6092831551065169	0.6092831551065169	0.6092831551065169	0.6092831551065169	0.6092831551065169	0.6092831551065169	0.6092831551065169	0.6092831551065169	0.6092831551065169	0.6092831551065169	0.6092831551065169	0.6092831551065169	0.6092831551065169	0.6092831551065169	0.6092831551065169	0.6092831551065169	0.6092831551065169
0.4770431411648906	0.4770431411648906	0.4770431411648906	0.4770431411648906	0.4770431411648906	0.4770431411648906	0.4770431411648906	0.4770431411648906	0.4770431411648906	0.4770431411648906	0.4770431411648906	0.4770431411648906	0.4770431411648906	0.4770431411648906	0.4770431411648906	0.4770431411648906	0.4770431411648906	0.4770431411648906	0.4770431411648906	0.4770431411648906	0.4770431411648906	0.4770431411648906	0.4770431411648906	0.4770431411648906	0.4770431411648906	0.4770431411648906	0.4770431411648906	0.4770431411648906	0.4770431411648906	0.4770431411648906	0.4770431411648906	0.4770431411648906	0.4770431411648906	0.4770431411648906	0.4770431411648906	0.4770431411648906	0.4770431411648906	0.4770431411648906	0.4770431411648906	0.4770431411648906	0.4770431411648906	0.4770431411648906	0.4770431411648906	0.4770431411648906	0.4770431411648906	0.4770431411648906	0.4770431411648906	0.4770431411648906	0.4770431411648906	0.4770431411648906
0.332938637029763	0.332938637029763	0.332938637029763	0.332938637029763	0.332938637029763	0.332938637029763	0.332938637029763	0.332938637029763	0.332938637029763	0.332938637029763	0.332938637029763	0.332938637029763	0.332938637029763	0.332938637029763	0.332938637029763	0.332938637029763	0.332938637029763	0.332938637029763	0.332938637029763	0.332938637029763	0.332938637029763	0.332938637029763	0.332938637029763	0.332938637029763	0.332938637029763	0.332938637029763	0.332938637029763	0.332938637029763	0.332938637029763	0.332938637029763	0.332938637029763	0.332938637029763	0.332938637029763	0.332938637029763	0.332938637029763	0.332938637029763	0.332938637029763	0.332938637029763	0.332938637029763	0.332938637029763	0.332938637029763	0.332938637029763	0.332938637029763	0.332938637029763	0.332938637029763	0.332938637029763	0.332938637029763	0.332938637029763	0.332938637029763	0.332938637029763
0.18055365078890154	0.18055365078890154	0.18055365078890154	0.18055365078890154	0.18055365078890154	0.18055365078890154	0.18055365078890154	0.18055365078890154	0.18055365078890154	0.18055365078890154	0.18055365078890154	0.18055365078890154	0.18055365078890154	0.18055365078890154	0.18055365078890154	0.18055365078890154	0.18055365078890154	0.18055365078890154	0.18055365078890154	0.18055365078890154	0.18055365078890154	0.18055365078890154	0.18055365078890154	0.18055365078890154	0.18055365078890154	0.18055365078890154	0.18055365078890154	0.18055365078890154	0.18055365078890154	0.18055365078890154	0.18055365078890154	0.18055365078890154	0.18055365078890154	0.18055365078890154	0.18055365078890154	0.18055365078890154	0.18055365078890154	0.18055365078890154	0.18055365078890154	0.18055365078890154	0.18055365078890154	0.18055365078890154	0.18055365078890154	0.18055365078890154	0.18055365078890154	0.18055365078890154	0.18055365078890154	0.18055365078890154	0.18055365078890154	0.18055365078890154
0.023678133536624194	0.023678133536624194	0.023678133536624194	0.023678133536624194	0.023678133536624194	0.023678133536624194	0.023678133536624194	0.023678133536624194	0.023678133536624194	0.023678133536624194	0.023678133536624194	0.023678133536624194	0.023678133536624194	0.023678133536624194	0.023678133536624194	0.023678133536624194	0.023678133536624194	0.023678133536624194	0.023678133536624194	0.023678133536624194	0.023678133536624194	0.023678133536624194	0.023678133536624194	0.023678133536624194	0.023678133536624194	0.023678133536624194	0.023678133536624194	0.023678133536624194	0.023678133536624194	0.023678133536624194	0.023678133536624194	0.023678133536624194	0.023678133536624194	0.023678133536624194	0.023678133536624194	0.023678133536624194	0.023678133536624194	0.023678133536624194	0.023678133536624194	0.023678133536624194	0.023678133536624194	0.023678133536624194	0.023678133536624194	0.023678133536624194	0.023678133536624194	0.023678133536624194	0.023678133536624194	0.023678133536624194	0.023678133536624194	0.023678133536624194
-0.13378628010447807	-0.13378628010447807	-0.13378628010447807	-0.13378628010447807	-0.13378628010447807	-0.13378628010447807	-0.13378628010447807	-0.13378628010447807	-0.13378628010447807	-0.13378628010447807	-0.13378628010447807	-0.13378628010447807	-0.13378628010447807	-0.13378628010447807	-0.13378628010447807	-0.13378628010447807	-0.13378628010447807	-0.13378628010447807	-0.13378628010447807	-0.13378628010447807	-0.13378628010447807	-0.13378628010447807	-0.13378628010447807	-0.13378628010447807	-0.13378628010447807	-0.13378628010447807	-0.13378628010447807	-0.13378628010447807	-0.13378628010447807	-0.13378628010447807	-0.13378628010447807	-0.13378628010447807	-0.13378628010447807	-0.13378628010447807	-0.13378628010447807	-0.13378628010447807	-0.13378628010447807	-0.13378628010447807	-0.13378628010447807	-0.13378628010447807	-0.13378628010447807	-0.13378628010447807	-0.13378628010447807	-0.13378628010447807	-0.13378628010447807	-0.13378628010447807	-0.13378628010447807	-0.13378628010447807	-0.13378628010447807	-0.13378628010447807
-0.2879233091311646	-0.2879233091311646	-0.2879233091311646	-0.2879233091311646	-0.2879233091311646	-0.2879233091311646	-0.2879233091311646	-0.2879233091311646	-0.2879233091311646	-0.2879233091311646	-0.2879233091311646	-0.2879233091311646	-0.2879233091311646	-0.2879233091311646	-0.2879233091311646	-0.2879233091311646	-0.2879233091311646	-0.2879233091311646	-0.2879233091311646	-0.2879233091311646	-0.2879233091311646	-0.2879233091311646	-0.2879233091311646	-0.2879233091311646	-0.2879233091311646	-0.2879233091311646	-0.2879233091311646	-0.2879233091311646	-0.2879233091311646	-0.2879233091311646	-0.2879233091311646	-0.2879233091311646	-0.2879233091311646	-0.2879233091311646	-0.2879233091311646	-0.2879233091311646	-0.2879233091311646	-0.2879233091311646	-0.2879233091311646	-0.2879233091311646	-0.2879233091311646	-0.2879233091311646	-0.2879233091311646	-0.2879233091311646	-0.2879233091311646	-0.2879233091311646	-0.2879233091311646	-0.2879233091311646	-0.2879233091311646	-0.2879233091311646
-0.4348994275757937	-0.4348994275757937	-0.4348994275757937	-0.4348994275757937	-0.4348994275757937	-0.4348994275757937	-0.4348994275757937	-0.4348994275757937	-0.4348994275757937	-0.4348994275757937	-0.4348994275757937	-0.4348994275757937	-0.4348994275757937	-0.4348994275757937	-0.4348994275757937	-0.4348994275757937	-0.4348994275757937	-0.4348994275757937	-0.4348994275757937	-0.4348994275757937	-0.4348994275757937	-0.4348994275757937	-0.4348994275757937	-0.4348994275757937	-0.4348994275757937	-0.4348994275757937	-0.4348994275757937	-0.4348994275757937	-0.4348994275757937	-0.4348994275757937	-0.4348994275757937	-0.4348994275757937	-0.4348994275757937	-0.4348994275757937	-0.4348994275757937	-0.4348994275757937	-0.4348994275757937	-0.4348994275757937	-0.4348994275757937	-0.4348994275757937	-0.4348994275757937	-0.4348994275757937	-0.4348994275757937	-0.4348994275757937	-0.4348994275757937	-0.4348994275757937	-0.4348994275757937	-0.4348994275757937	-0.4348994275757937	-0.4348994275757937
-0.5710592077306947	-0.5710592077306947	-0.5710592077306947	-0.5710592077306947	-0.5710592077306947	-0.5710592077306947	-0.5710592077306947	-0.5710592077306947	-0.5710592077306947	-0.5710592077306947	-0.5710592077306947	-0.5710592077306947	-0.5710592077306947	-0.5710592077306947	-0.5710592077306947	-0.5710592077306947	-0.5710592077306947	-0.5710592077306947	-0.5710592077306947	-0.5710592077306947	-0.5710592077306947	-0.5710592077306947	-0.5710592077306947	-0.5710592077306947	-0.5710592077306947	-0.5710592077306947	-0.5710592077306947	-0.5710592077306947	-0.5710592077306947	-0.5710592077306947	-0.5710592077306947	-0.5710592077306947	-0.5710592077306947	-0.5710592077306947	-0.5710592077306947	-0.5710592077306947	-0.5710592077306947	-0.5710592077306947	-0.5710592077306947	-0.5710592077306947	-0.5710592077306947	-0.5710592077306947	-0.5710592077306947	-0.5710592077306947	-0.5710592077306947	-0.5710592077306947	-0.5710592077306947	-0.5710592077306947	-0.5710592077306947	-0.5710592077306947
-0.6930162339093311	-0.6930162339093311	-0.6930162339093311	-0.6930162339093311	-0.6930162339093311	-0.6930162339093311	-0.6930162339093311	-0.6930162339093311	-0.6930162339093311	-0.6930162339093311	-0.6930162339093311	-0.6930162339093311	-0.6930162339093311	-0.6930162339093311	-0.6930162339093311	-0.6930162339093311	-0.6930162339093311	-0.6930162339093311	-0.6930162339093311	-0.6930162339093311	-0.6930162339093311	-0.6930162339093311	-0.6930162339093311	-0.6930162339093311	-0.6930162339093311	-0.6930162339093311	-0.6930162339093311	-0.6930162339093311	-0.6930162339093311	-0.6930162339093311	-0.6930162339093311	-0.6930162339093311	-0.6930162339093311	-0.6930162339093311	-0.6930162339093311	-0.6930162339093311	-0.6930162339093311	-0.6930162339093311	-0.6930162339093311	-0.6930162339093311	-0.6930162339093311	-0.6930162339093311	-0.6930162339093311	-0.6930162339093311	-0.6930162339093311	-0.6930162339093311	-0.6930162339093311	-0.6930162339093311	-0.6930162339093311	-0.6930162339093311
-0.7977373256375182	-0.7977373256375182	-0.7977373256375182	-0.7977373256375182	-0.7977373256375182	-0.7977373256375182	-0.7977373256375182	-0.7977373256375182	-0.7977373256375182	-0.7977373256375182	-0.7977373256375182	-0.7977373256375182	-0.7977373256375182	-0.7977373256375182	-0.7977373256375182	-0.7977373256375182	-0.7977373256375182	-0.7977373256375182	-0.7977373256375182	-0.7977373256375182	-0.7977373256375182	-0.7977373256375182	-0.7977373256375182	-0.7977373256375182	-0.7977373256375182	-0.7977373256375182	-0.7977373256375182	-0.7977373256375182	-0.7977373256375182	-0.7977373256375182	-0.7977373256375182	-0.7977373256375182	-0.7977373256375182	-0.7977373256375182	-0.7977373256375182	-0.7977373256375182	-0.7977373256375182	-0.7977373256375182	-0.7977373256375182	-0.7977373256375182	-0.7977373256375182	-0.7977373256375182	-0.7977373256375182	-0.7977373256375182	-0.7977373256375182	-0.7977373256375182	-0.7977373256375182	-0.7977373256375182	-0.7977373256375182	-0.7977373256375182
-0.8826179755685474	-0.8826179755685474	-0.8826179755685474	-0.8826179755685474	-0.8826179755685474	-0.8826179755685474	-0.8826179755685474	-0.8826179755685474	-0.8826179755685474	-0.8826179755685474	-0.8826179755685474	-0.8826179755685474	-0.8826179755685474	-0.8826179755685474	-0.8826179755685474	-0.8826179755685474	-0.8826179755685474	-0.8826179755685474	-0.8826179755685474	-0.8826179755685474	-0.8826179755685474	-0.8826179755685474	-0.8826179755685474	-0.8826179755685474	-0.8826179755685474	-0.8826179755685474	-0.8826179755685474	-0.8826179755685474	-0.8826179755685474	-0.8826179755685474	-0.8826179755685474	-0.8826179755685474	-0.8826179755685474	-0.8826179755685474	-0.8826179755685474	-0.8826179755685474	-0.8826179755685474	-0.8826179755685474	-0.8826179755685474	-0.8826179755685474	-0.8826179755685474	-0.8826179755685474	-0.8826179755685474	-0.8826179755685474	-0.8826179755685474	-0.8826179755685474	-0.8826179755685474	-0.8826179755685474	-0.8826179755685474	-0.8826179755685474
-0.9455471259136671	-0.9455471259136671	-0.9455471259136671	-0.9455471259136671	-0.9455471259136671	-0.9455471259136671	-0.9455471259136671	-0.9455471259136671	-0.9455471259136671	-0.9455471259136671	-0.9455471259136671	-0.9455471259136671	-0.9455471259136671	-0.9455471259136671	-0.9455471259136671	-0.9455471259136671	-0.9455471259136671	-0.9455471259136671	-0.9455471259136671	-0.9455471259136671	-0.9455471259136671	-0.9455471259136671	-0.9455471259136671	-0.9455471259136671	-0.9455471259136671	-0.9455471259136671	-0.9455471259136671	-0.9455471259136671	-0.9455471259136671	-0.9455471259136671	-0.9455471259136671	-0.9455471259136671	-0.9455471259136671	-0.9455471259136671	-0.9455471259136671	-0.9455471259136671	-0.9455471259136671	-0.9455471259136671	-0.9455471259136671	-0.9455471259136671	-0.9455471259136671	-0.9455471259136671	-0.9455471259136671	-0.9455471259136671	-0.9455471259136671	-0.9455471259136671	-0.9455471259136671	-0.9455471259136671	-0.9455471259136671	-0.9455471259136671
-0.9849596723401103	-0.9849596723401103	-0.9849596723401103	-0.9849596723401103	-0.9849596723401103	-0.9849596723401103	-0.9849596723401103	-0.9849596723401103	-0.9849596723401103	-0.9849596723401103	-0.9849596723401103	-0.9849596723401103	-0.9849596723401103	-0.9849596723401103	-0.9849596723401103	-0.9849596723401103	-0.9849596723401103	-0.9849596723401103	-0.9849596723401103	-0.9849596723401103	-0.9849596723401103	-0.9849596723401103	-0.9849596723401103	-0.9849596723401103	-0.9849596723401103	-0.9849596723401103	-0.9849596723401103	-0.9849596723401103	-0.9849596723401103	-0.9849596723401103	-0.9849596723401103	-0.9849596723401103	-0.9849596723401103	-0.9849596723401103	-0.9849596723401103	-0.9849596723401103	-0.9849596723401103	-0.9849596723401103	-0.9849596723401103	-0.9849596723401103	-0.9849596723401103	-0.9849596723401103	-0.9849596723401103	-0.9849596723401103	-0.9849596723401103	-0.9849596723401103	-0.9849596723401103	-0.9849596723401103	-0.9849596723401103	-0.9849596723401103
-0.9998753895176573	-0.9998753895176573	-0.9998753895176573	-0.9998753895176573	-0.9998753895176573	-0.9998753895176573	-0.9998753895176573	-0.9998753895176573	-0.9998753895176573	-0.9998753895176573	-0.9998753895176573	-0.9998753895176573	-0.9998753895176573	-0.9998753895176573	-0.9998753895176573	-0.9998753895176573	-0.9998753895176573	-0.9998753895176573	-0.9998753895176573	-0.9998753895176573	-0.9998753895176573	-0.9998753895176573	-0.9998753895176573	-0.9998753895176573	-0.9998753895176573	-0.9998753895176573	-0.9998753895176573	-0.9998753895176573	-0.9998753895176573	-0.9998753895176573	-0.9998753895176573	-0.9998753895176573	-0.9998753895176573	-0.9998753895176573	-0.9998753895176573	-0.9998753895176573	-0.9998753895176573	-0.9998753895176573	-0.9998753895176573	-0.9998753895176573	-0.9998753895176573	-0.9998753895176573	-0.9998753895176573	-0.9998753895176573	-0.9998753895176573	-0.9998753895176573	-0.9998753895176573	-0.9998753895176573	-0.9998753895176573	-0.9998753895176573
-0.989923310200557	-0.989923310200557	-0.989923310200557	-0.989923310200557	-0.989923310200557	-0.989923310200557	-0.989923310200557	-0.989923310200557	-0.989923310200557	-0.989923310200557	-0.989923310200557	-0.989923310200557	-0.989923310200557	-0.989923310200557	-0.989923310200557	-0.989923310200557	-0.989923310200557	-0.989923310200557	-0.989923310200557	-0.989923310200557	-0.989923310200557	-0.989923310200557	-0.989923310200557	-0.989923310200557	-0.989923310200557	-0.989923310200557	-0.989923310200557	-0.989923310200557	-0.989923310200557	-0.989923310200557	-0.989923310200557	-0.989923310200557	-0.989923310200557	-0.989923310200557	-0.989923310200557	-0.989923310200557	-0.989923310200557	-0.989923310200557	-0.989923310200557	-0.989923310200557	-0.989923310200557	-0.989923310200557	-0.989923310200557	-0.989923310200557	-0.989923310200557	-0.989923310200557	-0.989923310200557	-0.989923310200557	-0.989923310200557	-0.989923310200557
-0.9553509515151948	-0.9553509515151948	-0.9553509515151948	-0.9553509515151948	-0.9553509515151948	-0.9553509515151948	-0.9553509515151948	-0.9553509515151948	-0.9553509515151948	-0.9553509515151948	-0.9553509515151948	-0.9553509515151948	-0.9553509515151948	-0.9553509515151948	-0.9553509515151948	-0.9553509515151948	-0.9553509515151948	-0.9553509515151948	-0.9553509515151948	-0.9553509515151948	-0.9553509515151948	-0.9553509515151948	-0.9553509515151948	-0.9553509515151948	-0.9553509515151948	-0.9553509515151948	-0.9553509515151948	-0.9553509515151948	-0.9553509515151948	-0.9553509515151948	-0.9553509515151948	-0.9553509515151948	-0.9553509515151948	-0.9553509515151948	-0.9553509515151948	-0.9553509515151948	-0.9553509515151948	-0.9553509515151948	-0.9553509515151948	-0.9553509515151948	-0.9553509515151948	-0.9553509515151948	-0.9553509515151948	-0.9553509515151948	-0.9553509515151948	-0.9553509515151948	-0.9553509515151948	-0.9553509515151948	-0.9553509515151948	-0.9553509515151948
-0.8970181589874638	-0.8970181589874638	-0.8970181589874638	-0.8970181589874638	-0.8970181589874638	-0.8970181589874638	-0.8970181589874638	-0.8970181589874638	-0.8970181589874638	-0.8970181589874638	-0.8970181589874638	-0.8970181589874638	-0.8970181589874638	-0.8970181589874638	-0.8970181589874638	-0.8970181589874638	-0.8970181589874638	-0.8970181589874638	-0.8970181589874638	-0.8970181589874638	-0.8970181589874638	-0.8970181589874638	-0.8970181589874638	-0.8970181589874638	-0.8970181589874638	-0.8970181589874638	-0.8970181589874638	-0.8970181589874638	-0.8970181589874638	-0.8970181589874638	-0.8970181589874638	-0.8970181589874638	-0.8970181589874638	-0.8970181589874638	-0.8970181589874638	-0.8970181589874638	-0.8970181589874638	-0.8970181589874638	-0.8970181589874638	-0.8970181589874638	-0.8970181589874638	-0.8970181589874638	-0.8970181589874638	-0.8970181589874638	-0.8970181589874638	-0.8970181589874638	-0.8970181589874638	-0.8970181589874638	-0.8970181589874638	-0.8970181589874638
-0.8163757214144001	-0.8163757214144001	-0.8163757214144001	-0.8163757214144001	-0.8163757214144001	-0.8163757214144001	-0.8163757214144001	-0.8163757214144001	-0.8163757214144001	-0.8163757214144001	-0.8163757214144001	-0.8163757214144001	-0.8163757214144001	-0.8163757214144001	-0.8163757214144001	-0.8163757214144001	-0.8163757214144001	-0.8163757214144001	-0.8163757214144001	-0.8163757214144001	-0.8163757214144001	-0.8163757214144001	-0.8163757214144001	-0.8163757214144001	-0.8163757214144001	-0.8163757214144001	-0.8163757214144001	-0.8163757214144001	-0.8163757214144001	-0.8163757214144001	-0.8163757214144001	-0.8163757214144001	-0.8163757214144001	-0.8163757214144001	-0.8163757214144001	-0.8163757214144001	-0.8163757214144001	-0.8163757214144001	-0.8163757214144001	-0.8163757214144001	-0.8163757214144001	-0.8163757214144001	-0.8163757214144001	-0.8163757214144001	-0.8163757214144001	-0.8163757214144001	-0.8163757214144001	-0.8163757214144001	-0.8163757214144001	-0.8163757214144001
-0.7154292884473705	-0.7154292884473705	-0.7154292884473705	-0.7154292884473705	-0.7154292884473705	-0.7154292884473705	-0.7154292884473705	-0.7154292884473705	-0.7154292884473705	-0.7154292884473705	-0.7154292884473705	-0.7154292884473705	-0.7154292884473705	-0.7154292884473705	-0.7154292884473705	-0.7154292884473705	-0.7154292884473705	-0.7154292884473705	-0.7154292884473705	-0.7154292884473705	-0.7154292884473705	-0.7154292884473705	-0.7154292884473705	-0.7154292884473705	-0.7154292884473705	-0.7154292884473705	-0.7154292884473705	-0.7154292884473705	-0.7154292884473705	-0.7154292884473705	-0.7154292884473705	-0.7154292884473705	-0.7154292884473705	-0.7154292884473705	-0.7154292884473705	-0.7154292884473705	-0.7154292884473705	-0.7154292884473705	-0.7154292884473705	-0.7154292884473705	-0.7154292884473705	-0.7154292884473705	-0.7154292884473705	-0.7154292884473705	-0.7154292884473705	-0.7154292884473705	-0.7154292884473705	-0.7154292884473705	-0.7154292884473705	-0.7154292884473705
-0.5966894882888558	-0.5966894882888558	-0.5966894882888558	-0.5966894882888558	-0.5966894882888558	-0.5966894882888558	-0.5966894882888558	-0.5966894882888558	-0.5966894882888558	-0.5966894882888558	-0.5966894882888558	-0.5966894882888558	-0.5966894882888558	-0.5966894882888558	-0.5966894882888558	-0.5966894882888558	-0.5966894882888558	-0.5966894882888558	-0.5966894882888558	-0.5966894882888558	-0.5966894882888558	-0.5966894882888558	-0.5966894882888558	-0.5966894882888558	-0.5966894882888558	-0.5966894882888558	-0.5966894882888558	-0.5966894882888558	-0.5966894882888558	-0.5966894882888558	-0.5966894882888558	-0.5966894882888558	-0.5966894882888558	-0.5966894882888558	-0.5966894882888558	-0.5966894882888558	-0.5966894882888558	-0.5966894882888558	-0.5966894882888558	-0.5966894882888558	-0.5966894882888558	-0.5966894882888558	-0.5966894882888558	-0.5966894882888558	-0.5966894882888558	-0.5966894882888558	-0.5966894882888558	-0.5966894882888558	-0.5966894882888558	-0.5966894882888558
-0.4631094861203484	-0.4631094861203484	-0.4631094861203484	-0.4631094861203484	-0.4631094861203484	-0.4631094861203484	-0.4631094861203484	-0.4631094861203484	-0.4631094861203484	-0.4631094861203484	-0.4631094861203484	-0.4631094861203484	-0.4631094861203484	-0.4631094861203484	-0.4631094861203484	-0.4631094861203484	-0.4631094861203484	-0.4631094861203484	-0.4631094861203484	-0.4631094861203484	-0.4631094861203484	-0.4631094861203484	-0.4631094861203484	-0.4631094861203484	-0.4631094861203484	-0.4631094861203484	-0.4631094861203484	-0.4631094861203484	-0.4631094861203484	-0.4631094861203484	-0.4631094861203484	-0.4631094861203484	-0.4631094861203484	-0.4631094861203484	-0.4631094861203484	-0.4631094861203484	-0.4631094861203484	-0.4631094861203484	-0.4631094861203484	-0.4631094861203484	-0.4631094861203484	-0.4631094861203484	-0.4631094861203484	-0.4631094861203484	-0.4631094861203484	-0.4631094861203484	-0.4631094861203484	-0.4631094861203484	-0.4631094861203484	-0.4631094861203484
-0.31801153623923967	-0.31801153623923967	-0.31801153623923967	-0.31801153623923967	-0.31801153623923967	-0.31801153623923967	-0.31801153623923967	-0.31801153623923967	-0.31801153623923967	-0.31801153623923967	-0.31801153623923967	-0.31801153623923967	-0.31801153623923967	-0.31801153623923967	-0.31801153623923967	-0.31801153623923967	-0.31801153623923967	-0.31801153623923967	-0.31801153623923967	-0.31801153623923967	-0.31801153623923967	-0.31801153623923967	-0.31801153623923967	-0.31801153623923967	-0.31801153623923967	-0.31801153623923967	-0.31801153623923967	-0.31801153623923967	-0.31801153623923967	-0.31801153623923967	-0.31801153623923967	-0.31801153623923967	-0.31801153623923967	-0.31801153623923967	-0.31801153623923967	-0.31801153623923967	-0.31801153623923967	-0.31801153623923967	-0.31801153623923967	-0.31801153623923967	-0.31801153623923967	-0.31801153623923967	-0.31801153623923967	-0.31801153623923967	-0.31801153623923967	-0.31801153623923967	-0.31801153623923967	-0.31801153623923967	-0.31801153623923967	-0.31801153623923967
-0.16500435461879812	-0.16500435461879812	-0.16500435461879812	-0.16500435461879812	-0.16500435461879812	-0.16500435461879812	-0.16500435461879812	-0.16500435461879812	-0.16500435461879812	-0.16500435461879812	-0.16500435461879812	-0.16500435461879812	-0.16500435461879812	-0.16500435461879812	-0.16500435461879812	-0.16500435461879812	-0.16500435461879812	-0.16500435461879812	-0.16500435461879812	-0.16500435461879812	-0.16500435461879812	-0.16500435461879812	-0.16500435461879812	-0.16500435461879812	-0.16500435461879812	-0.16500435461879812	-0.16500435461879812	-0.16500435461879812	-0.16500435461879812	-0.16500435461879812	-0.16500435461879812	-0.16500435461879812	-0.16500435461879812	-0.16500435461879812	-0.16500435461879812	-0.16500435461879812	-0.16500435461879812	-0.16500435461879812	-0.16500435461879812	-0.16500435461879812	-0.16500435461879812	-0.16500435461879812	-0.16500435461879812	-0.16500435461879812	-0.16500435461879812	-0.16500435461879812	-0.16500435461879812	-0.16500435461879812	-0.16500435461879812	-0.16500435461879812
-0.007893366909712981	-0.007893366909712981	-0.007893366909712981	-0.007893366909712981	-0.007893366909712981	-0.007893366909712981	-0.007893366909712981	-0.007893366909712981	-0.007893366909712981	-0.007893366909712981	-0.007893366909712981	-0.007893366909712981	-0.007893366909712981	-0.007893366909712981	-0.007893366909712981	-0.007893366909712981	-0.007893366909712981	-0.007893366909712981	-0.007893366909712981	-0.007893366909712981	-0.007893366909712981	-0.007893366909712981	-0.007893366909712981	-0.007893366909712981	-0.007893366909712981	-0.007893366909712981	-0.007893366909712981	-0.007893366909712981	-0.007893366909712981	-0.007893366909712981	-0.007893366909712981	-0.007893366909712981	-0.007893366909712981	-0.007893366909712981	-0.007893366909712981	-0.007893366909712981	-0.007893366909712981	-0.007893366909712981	-0.007893366909712981	-0.007893366909712981	-0.007893366909712981	-0.007893366909712981	-0.007893366909712981	-0.007893366909712981	-0.007893366909712981	-0.007893366909712981	-0.007893366909712981	-0.007893366909712981	-0.007893366909712981	-0.007893366909712981
0.1494139359042604	0.1494139359042604	0.1494139359042604	0.1494139359042604	0.1494139359042604	0.1494139359042604	0.1494139359042604	0.1494139359042604	0.1494139359042604	0.1494139359042604	0.1494139359042604	0.1494139359042604	0.1494139359042604	0.1494139359042604	0.1494139359042604	0.1494139359042604	0.1494139359042604	0.1494139359042604	0.1494139359042604	0.1494139359042604	0.1494139359042604	0.1494139359042604	0.1494139359042604	0.1494139359042604	0.1494139359042604	0.1494139359042604	0.1494139359042604	0.1494139359042604	0.1494139359042604	0.1494139359042604	0.1494139359042604	0.1494139359042604	0.1494139359042604	0.1494139359042604	0.1494139359042604	0.1494139359042604	0.1494139359042604	0.1494139359042604	0.1494139359042604	0.1494139359042604	0.1494139359042604	0.1494139359042604	0.1494139359042604	0.1494139359042604	0.1494139359042604	0.1494139359042604	0.1494139359042604	0.1494139359042604	0.1494139359042604	0.1494139359042604
0.30300518030687135	0.30300518030687135	0.30300518030687135	0.30300518030687135	0.30300518030687135	0.30300518030687135	0.30300518030687135	0.30300518030687135	0.30300518030687135	0.30300518030687135	0.30300518030687135	0.30300518030687135	0.30300518030687135	0.30300518030687135	0.30300518030687135	0.30300518030687135	0.30300518030687135	0.30300518030687135	0.30300518030687135	0.30300518030687135	0.30300518030687135	0.30300518030687135	0.30300518030687135	0.30300518030687135	0.30300518030687135	0.30300518030687135	0.30300518030687135	0.30300518030687135	0.30300518030687135	0.30300518030687135	0.30300518030687135	0.30300518030687135	0.30300518030687135	0.30300518030687135	0.30300518030687135	0.30300518030687135	0.30300518030687135	0.30300518030687135	0.30300518030687135	0.30300518030687135	0.30300518030687135	0.30300518030687135	0.30300518030687135	0.30300518030687135	0.30300518030687135	0.30300518030687135	0.30300518030687135	0.30300518030687135	0.30300518030687135	0.30300518030687135
0.44906041448291806	0.44906041448291806	0.44906041448291806	0.44906041448291806	0.44906041448291806	0.44906041448291806	0.44906041448291806	0.44906041448291806	0.44906041448291806	0.44906041448291806	0.44906041448291806	0.44906041448291806	0.44906041448291806	0.44906041448291806	0.44906041448291806	0.44906041448291806	0.44906041448291806	0.44906041448291806	0.44906041448291806	0.44906041448291806	0.44906041448291806	0.44906041448291806	0.44906041448291806	0.44906041448291806	0.44906041448291806	0.44906041448291806	0.44906041448291806	0.44906041448291806	0.44906041448291806	0.44906041448291806	0.44906041448291806	0.44906041448291806	0.44906041448291806	0.44906041448291806	0.44906041448291806	0.44906041448291806	0.44906041448291806	0.44906041448291806	0.44906041448291806	0.44906041448291806	0.44906041448291806	0.44906041448291806	0.44906041448291806	0.44906041448291806	0.44906041448291806	0.44906041448291806	0.44906041448291806	0.44906041448291806	0.44906041448291806	0.44906041448291806
0.5839471139413066	0.5839471139413066	0.5839471139413066	0.5839471139413066	0.5839471139413066	0.5839471139413066	0.5839471139413066	0.5839471139413066	0.5839471139413066	0.5839471139413066	0.5839471139413066	0.5839471139413066	0.5839471139413066	0.5839471139413066	0.5839471139413066	0.5839471139413066	0.5839471139413066	0.5839471139413066	0.5839471139413066	0.5839471139413066	0.5839471139413066	0.5839471139413066	0.5839471139413066	0.5839471139413066	0.5839471139413066	0.5839471139413066	0.5839471139413066	0.5839471139413066	0.5839471139413066	0.5839471139413066	0.5839471139413066	0.5839471139413066	0.5839471139413066	0.5839471139413066	0.5839471139413066	0.5839471139413066	0.5839471139413066	0.5839471139413066	0.5839471139413066	0.5839471139413066	0.5839471139413066	0.5839471139413066	0.5839471139413066	0.5839471139413066	0.5839471139413066	0.5839471139413066	0.5839471139413066	0.5839471139413066	0.5839471139413066	0.5839471139413066
0.7043105256526718	0.7043105256526718	0.7043105256526718	0.7043105256526718	0.7043105256526718	0.7043105256526718	0.7043105256526718	0.7043105256526718	0.7043105256526718	0.7043105256526718	0.7043105256526718	0.7043105256526718	0.7043105256526718	0.7043105256526718	0.7043105256526718	0.7043105256526718	0.7043105256526718	0.7043105256526718	0.7043105256526718	0.7043105256526718	0.7043105256526718	0.7043105256526718	0.7043105256526718	0.7043105256526718	0.7043105256526718	0.7043105256526718	0.7043105256526718	0.7043105256526718	0.7043105256526718	0.7043105256526718	0.7043105256526718	0.7043105256526718	0.7043105256526718	0.7043105256526718	0.7043105256526718	0.7043105256526718	0.7043105256526718	0.7043105256526718	0.7043105256526718	0.7043105256526718	0.7043105256526718	0.7043105256526718	0.7043105256526718	0.7043105256526718	0.7043105256526718	0.7043105256526718	0.7043105256526718	0.7043105256526718	0.7043105256526718	0.7043105256526718
0.8071571037619846	0.8071571037619846	0.8071571037619846	0.8071571037619846	0.8071571037619846	0.8071571037619846	0.8071571037619846	0.8071571037619846	0.8071571037619846	0.8071571037619846	0.8071571037619846	0.8071571037619846	0.8071571037619846	0.8071571037619846	0.8071571037619846	0.8071571037619846	0.8071571037619846	0.8071571037619846	0.8071571037619846	0.8071571037619846	0.8071571037619846	0.8071571037619846	0.8071571037619846	0.8071571037619846	0.8071571037619846	0.8071571037619846	0.8071571037619846	0.8071571037619846	0.8071571037619846	0.8071571037619846	0.8071571037619846	0.8071571037619846	0.8071571037619846	0.8071571037619846	0.8071571037619846	0.8071571037619846	0.8071571037619846	0.8071571037619846	0.8071571037619846	0.8071571037619846	0.8071571037619846	0.8071571037619846	0.8071571037619846	0.8071571037619846	0.8071571037619846	0.8071571037619846	0.8071571037619846	0.8071571037619846	0.8071571037619846	0.8071571037619846
0.8899289617551793	0.8899289617551793	0.8899289617551793	0.8899289617551793	0.8899289617551793	0.8899289617551793	0.8899289617551793	0.8899289617551793	0.8899289617551793	0.8899289617551793	0.8899289617551793	0.8899289617551793	0.8899289617551793	0.8899289617551793	0.8899289617551793	0.8899289617551793	0.8899289617551793	0.8899289617551793	0.8899289617551793	0.8899289617551793	0.8899289617551793	0.8899289617551793	0.8899289617551793	0.8899289617551793	0.8899289617551793	0.8899289617551793	0.8899289617551793	0.8899289617551793	0.8899289617551793	0.8899289617551793	0.8899289617551793	0.8899289617551793	0.8899289617551793	0.8899289617551793	0.8899289617551793	0.8899289617551793	0.8899289617551793	0.8899289617551793	0.8899289617551793	0.8899289617551793	0.8899289617551793	0.8899289617551793	0.8899289617551793	0.8899289617551793	0.8899289617551793	0.8899289617551793	0.8899289617551793	0.8899289617551793	0.8899289617551793	0.8899289617551793
0.950567489387783	0.950567489387783	0.950567489387783	0.950567489387783	0.950567489387783	0.950567489387783	0.950567489387783	0.950567489387783	0.950567489387783	0.950567489387783	0.950567489387783	0.950567489387783	0.950567489387783	0.950567489387783	0.950567489387783	0.950567489387783	0.950567489387783	0.950567489387783	0.950567489387783	0.950567489387783	0.950567489387783	0.950567489387783	0.950567489387783	0.950567489387783	0.950567489387783	0.950567489387783	0.950567489387783	0.950567489387783	0.950567489387783	0.950567489387783	0.950567489387783	0.950567489387783	0.950567489387783	0.950567489387783	0.950567489387783	0.950567489387783	0.950567489387783	0.950567489387783	0.950567489387783	0.950567489387783	0.950567489387783	0.950567489387783	0.950567489387783	0.950567489387783	0.950567489387783	0.950567489387783	0.950567489387783	0.950567489387783	0.950567489387783	0.950567489387783
0.9875645521655236	0.9875645521655236	0.9875645521655236	0.9875645521655236	0.9875645521655236	0.9875645521655236	0.9875645521655236	0.9875645521655236	0.9875645521655236	0.9875645521655236	0.9875645521655236	0.9875645521655236	0.9875645521655236	0.9875645521655236	0.9875645521655236	0.9875645521655236	0.9875645521655236	0.9875645521655236	0.9875645521655236	0.9875645521655236	0.9875645521655236	0.9875645521655236	0.9875645521655236	0.9875645521655236	0.9875645521655236	0.9875645521655236	0.9875645521655236	0.9875645521655236	0.9875645521655236	0.9875645521655236	0.9875645521655236	0.9875645521655236	0.9875645521655236	0.9875645521655236	0.9875645521655236	0.9875645521655236	0.9875645521655236	0.9875645521655236	0.9875645521655236	0.9875645521655236	0.9875645521655236	0.9875645521655236	0.9875645521655236	0.9875645521655236	0.9875645521655236	0.9875645521655236	0.9875645521655236	0.9875645521655236	0.9875645521655236	0.9875645521655236
1.0	1.0	1.0	1.0	1.0	1.0	1.0	1.0	1.0	1.0	1.0	1.0	1.0	1.0	1.0	1.0	1.0	1.0	1.0	1.0	1.0	1.0	1.0	1.0	1.0	1.0	1.0	1.0	1.0	1.0	1.0	1.0	1.0	1.0	1.0	1.0	1.0	1.0	1.0	1.0	1.0	1.0	1.0	1.0	1.0	1.0	1.0	1.0	1.0	1.0
[truncated: 150 more columns]
