# Supplementary material for: Iso-orientation bias of layer 2/3 connections unifies spontaneous, visually and optogenetically driven V1 dynamics
Source: Nat Commun. 2026 Jan 21;17:1901. doi: 10.1038/s41467-026-68578-y (PMC12923880; doi:10.1038/s41467-026-68578-y)
Supplement: Supplementary file 6 — Source data [file 41467_2026_68578_MOESM6_ESM.zip › source_data/fig1/C_tuning_curve_experiment.csv]

orientation	high_contrast	low_contrast
-0.17	4.23	2.65
-0.16	4.23	2.78
0.75	4.76	5.09
2.57	5.95	6.41
4.2	7.17	7.41
6.02	8.6	8.78
6.75	9.2	9.33
8.02	10.12	10.2
10.2	11.64	11.84
12.02	13.16	14.16
12.38	13.56	14.48
13.49	16.93	15.34
15.48	21.12	17.07
15.5	21.17	17.09
16.97	25.73	19.35
17.67	27.94	20.51
18.07	28.91	21.03
19.54	32.28	22.57
20.22	34.95	23.28
20.65	36.58	23.83
21.86	39.26	25.53
21.93	39.43	25.61
23.03	43.0	26.62
23.68	44.79	27.25
25.04	46.11	29.09
25.14	46.17	29.17
28.41	47.64	31.22
29.86	48.11	32.55
31.21	48.49	33.67
32.59	48.79	34.66
35.2	49.35	36.21
35.67	49.54	36.45
37.74	50.34	37.09
38.03	50.21	37.04
38.82	48.69	36.56
39.83	47.39	35.52
40.62	46.77	34.81
42.54	45.63	33.54
42.6	45.58	33.51
44.04	43.99	33.01
45.25	43.12	32.67
46.39	42.2	32.18
47.42	40.77	31.81
48.0	39.89	31.67
49.99	37.97	31.05
51.21	36.5	30.23
52.14	34.99	28.9
52.83	32.86	27.05
52.83	32.84	28.24
52.86	32.8	28.22
55.53	29.46	24.27
55.55	29.43	24.22
56.43	28.23	23.01
57.17	27.11	22.55
58.79	25.13	21.46
60.21	23.16	20.3
60.23	23.14	20.28
60.93	22.15	18.51
62.02	20.36	17.59
63.09	17.53	16.79
63.1	17.52	16.79
63.99	15.47	15.56
64.35	14.99	15.07
66.33	12.64	13.22
66.51	12.42	12.99
67.41	11.29	11.3
68.31	10.11	1.05
69.03	9.2	9.18
69.74	8.24	7.53
70.29	7.33	1.02
70.64	6.32	6.4
71.72	5.21	1.01
71.89	5.1	3.42
72.8	2.5	1.0
73.7	3.98	1.64
74.42	1.17	0.99
76.41	1.16	0.98
145.03	1.09	0.82
178.88	1.02	0.89
180.51	1.08	2.58
181.24	1.14	1.75
183.06	1.39	3.0
184.5	2.61	3.35
186.51	3.79	4.66
186.86	3.93	5.05
188.33	4.55	6.64
189.42	5.07	8.03
190.13	5.45	8.82
191.59	6.77	10.45
192.15	7.38	11.14
193.77	9.02	13.49
193.79	9.04	13.52
195.95	11.2	15.9
196.53	11.84	16.7
197.26	12.69	19.21
198.5	14.18	20.92
199.09	14.91	21.66
199.82	16.15	23.51
199.97	16.63	24.65
200.01	16.86	24.77
200.16	19.61	25.13
201.08	22.65	26.82
201.29	23.26	27.15
202.0	25.69	28.2
202.38	27.01	28.93
202.74	28.34	30.68
202.75	28.39	30.72
202.93	29.99	31.16
203.13	32.77	31.52
203.5	35.22	32.15
203.67	36.73	32.44
203.88	38.0	32.84
204.77	40.25	34.82
204.8	40.31	34.89
205.68	42.29	36.61
206.26	43.42	37.25
207.32	45.25	38.26
208.27	47.0	39.22
208.82	48.98	39.75
209.32	49.92	40.18
211.2	52.55	41.29
212.22	53.45	41.57
213.92	53.94	41.66
216.03	54.04	41.57
218.26	54.07	41.53
218.92	54.09	41.44
221.7	54.07	40.26
221.81	54.06	40.18
223.25	53.75	38.39
224.69	53.21	37.07
224.96	53.08	36.89
226.94	50.56	35.52
227.4	48.41	35.15
227.64	46.73	34.93
227.65	48.65	34.92
228.84	44.29	33.49
229.07	43.42	33.21
229.92	41.48	32.44
230.33	40.97	32.06
232.62	37.72	29.79
232.66	37.66	29.74
233.34	36.42	28.6
233.56	35.28	28.31
234.43	30.18	27.23
234.45	33.03	27.21
235.68	28.41	25.82
235.87	27.87	25.61
236.76	26.36	24.56
237.85	25.29	22.78
238.2	24.72	22.31
239.28	22.11	21.0
239.99	20.89	19.66
240.16	20.68	16.62
240.72	20.06	15.75
242.32	18.47	14.37
242.52	18.27	14.19
243.96	16.42	12.41
244.12	15.98	12.12
244.67	13.84	10.83
245.01	12.94	10.07
245.92	11.13	8.69
246.27	10.55	8.22
247.0	9.61	7.19
247.35	9.19	6.83
248.98	7.29	5.24
249.33	6.88	4.77
250.42	5.5	3.51
250.95	4.68	3.32
251.5	3.98	3.15
254.02	2.99	1.4
254.93	2.79	0.5
259.45	0.72	0.47
259.63	1.07	0.47
263.61	0.74	0.47
356.67	1.05	0.9
358.85	1.05	0.91
