# Supplementary material for: Iso-orientation bias of layer 2/3 connections unifies spontaneous, visually and optogenetically driven V1 dynamics
Source: Nat Commun. 2026 Jan 21;17:1901. doi: 10.1038/s41467-026-68578-y (PMC12923880; doi:10.1038/s41467-026-68578-y)
Supplement: Supplementary file 6 — Source data [file 41467_2026_68578_MOESM6_ESM.zip › source_data/fig1/C_tuning_curve_model.csv]

orientation	high_contrast	low_contrast
-90.108	0.56	0.7959
-90.079	0.5601	0.796
-72.166	0.6276	0.8405
-71.916	0.6285	0.8466
-54.777	1.0383	1.2648
-54.31	1.0494	1.3271
-36.404	4.1201	3.7219
-35.518	4.6717	3.8404
-0.316	26.5816	19.8903
-0.248	26.5399	19.9212
35.321	4.6756	4.0521
35.544	4.5384	4.0172
53.719	0.9031	1.1741
53.897	0.9013	1.1462
69.998	0.7397	0.8078
89.138	0.5477	0.7959
89.292	0.5461	0.7958
