# Supplementary material for: Iso-orientation bias of layer 2/3 connections unifies spontaneous, visually and optogenetically driven V1 dynamics
Source: Nat Commun. 2026 Jan 21;17:1901. doi: 10.1038/s41467-026-68578-y (PMC12923880; doi:10.1038/s41467-026-68578-y)
Supplement: Supplementary file 6 — Source data [file 41467_2026_68578_MOESM6_ESM.zip › source_data/fig1/C_opto_response_model.csv]

time (s)	within_roi	outside_roi	within_roi_sem	outside_roi_sem
0.0	0.0004222009207610814	0.0016842017672459078	0.0022238472112870557	0.0013983687514422588
0.05063291139240506	-0.0008883910585175276	0.0015943428297799122	0.0020181124990654342	0.0014788659886277855
0.10126582278481013	-0.0009916237965337698	0.001238233071488066	0.0017970872609780642	0.0014382838158354672
0.1518987341772152	-0.0001760336581706985	0.0018795979970761708	0.0016805939474206987	0.0014612628417957957
0.20253164556962025	-5.220259739355214e-05	0.0019431712788310954	0.0018647910086299951	0.0013893089366436222
0.25316455696202533	0.00010805833679335643	0.0023074696866160114	0.0017394462098622235	0.001100596726326975
0.3037974683544304	-0.0011571808705556914	0.000992282009526424	0.0015693209686783328	0.0009490682810597662
0.35443037974683544	0.0009653999642016357	0.0018967734319444575	0.0015437741577174961	0.0011436581096338572
0.4050632911392405	0.0013920862659040432	0.0021364731464001397	0.0014078433017074444	0.0008627539333697929
0.45569620253164556	0.00041656303035428273	0.0010519824448374038	0.001382192775280456	0.0009655893212545765
0.5063291139240507	-0.00045316506981890793	-0.0013453471471408694	0.0015086098573977393	0.001014125914532089
0.5569620253164557	0.0017059667157676654	-6.407304659465117e-05	0.0013703350362535586	0.0009040021025335097
0.6075949367088608	0.00038150058572238574	-0.0012519702720524227	0.0013817183726307107	0.0011359599623218118
0.6582278481012658	-0.0004470022420124168	-0.0020227326655906748	0.0012782314458747966	0.0010120767532870937
0.7088607594936709	0.00011795240619525138	-0.0016770592901703576	0.0015153491820688039	0.0012085034189960751
0.7594936708860759	0.0014875385220764813	-0.0009423531483555584	0.0018058744056419008	0.0013179462155424888
0.810126582278481	0.0002096037799166165	-0.0018252605367604687	0.002070915860571448	0.0015696319776025186
0.8607594936708861	-0.0015635127396597867	-0.0028388349519973895	0.0021356423409552624	0.0015179393653288115
0.9113924050632911	-0.0007936951979274516	-0.0026727277905790854	0.002076752777937346	0.0016536323358755654
0.9620253164556962	-0.0006840632971029897	-0.002084168814504097	0.0022657461888347585	0.0015697835566844858
1.0126582278481013	0.015487543606575319	0.00577957728608413	0.0031136463057944044	0.0019043053380354404
1.0632911392405062	0.06767087257230531	0.030005452498163988	0.004031847395218678	0.0020925937414616844
1.1139240506329113	0.12684415529603635	0.05919026183482747	0.006495693687471677	0.0031886729060995335
1.1645569620253164	0.1930255933436525	0.09195478136109925	0.007053570738727465	0.003465670262651812
1.2151898734177216	0.25562498459439736	0.12237681219718052	0.007723546560110441	0.003580047413058959
1.2658227848101267	0.3159865444082411	0.15232421702318671	0.009048165168610983	0.004175083630998259
1.3164556962025316	0.3773697437301703	0.18261232440635405	0.010209696002195292	0.004771516956811186
1.3670886075949367	0.4268085734198965	0.20691312671389334	0.011081118461198221	0.00504544297867527
1.4177215189873418	0.47658730029495955	0.23161222675223075	0.011866562050821856	0.005261985967965516
1.4683544303797469	0.525377334393578	0.25724294351461285	0.012701071608565958	0.0055621667943675165
1.5189873417721518	0.567490065652338	0.27708069064223884	0.013633215889532936	0.005999863259095456
1.5696202531645569	0.6114323543216907	0.29957300592200664	0.01535784927299407	0.0067186255658836375
1.620253164556962	0.6552061955643131	0.32173530403406764	0.015496965111479551	0.006762557404097443
1.6708860759493671	0.6976107229487685	0.34257352679367525	0.016534962881813876	0.0071820383960569285
1.7215189873417722	0.7351957479520741	0.3607398599273782	0.01700014546321678	0.007375702114006027
1.7721518987341771	0.7730845083664567	0.37984102709702194	0.0175524798871853	0.0077669376321199525
1.8227848101265822	0.8089824589694524	0.39842859264909497	0.017905305737698052	0.008025366594588518
1.8734177215189873	0.8428101558492335	0.41490843312552694	0.018762038632986835	0.008135740544977968
1.9240506329113924	0.8767392443900149	0.43165493882770967	0.01931663676245402	0.008205128111183251
1.9746835443037973	0.9098025231497047	0.4476900377524847	0.020100844843937715	0.008569874204011913
2.0253164556962027	0.8950928468599704	0.4379305190481677	0.0201577969872798	0.008753311799979402
2.0759493670886076	0.8589180232536284	0.41730752548565003	0.01980275897552818	0.008518665283710997
2.1265822784810124	0.8177918740207957	0.3961360107672133	0.018676269522735437	0.007975418998195403
2.1772151898734178	0.7792486197827208	0.3777823654419717	0.017907481052570517	0.007727956889176835
2.2278481012658227	0.7414962152765183	0.3588124978940212	0.017056054123356035	0.007315747864426633
2.278481012658228	0.7048232758200731	0.34044200290925786	0.016372973257776532	0.006998089425340583
2.329113924050633	0.6693819027378527	0.32349857691528294	0.015738546416210322	0.0069219223741393155
2.3797468354430378	0.6372827836861714	0.308231788326214	0.01531521292214966	0.00692997967608661
2.430379746835443	0.6068653170077567	0.2938662468276672	0.014558240876532711	0.006467315153859063
2.481012658227848	0.5755610174259319	0.27805568021708177	0.013808175869329283	0.006061511957254211
2.5316455696202533	0.5463600955551644	0.2649849103701275	0.013181512802796674	0.00578513151457104
2.5822784810126582	0.52123349675685	0.25361107892042023	0.012727023373754654	0.00549200819747849
2.632911392405063	0.49432888310635875	0.2400063405769171	0.012191797395018722	0.005360567999997623
2.6835443037974684	0.46893428518928576	0.22715726686422305	0.011724483283637383	0.005142768006372129
2.7341772151898733	0.4453925708557406	0.2166703932482386	0.011139939103304412	0.004916782850030807
2.7848101265822782	0.4232447184314748	0.2060484827820989	0.010618539195574468	0.004843262325653234
2.8354430379746836	0.40321168534474106	0.19691159062828734	0.010124659172924783	0.004594452777322504
2.8860759493670884	0.38505321148446353	0.18849946099034376	0.009613173921088887	0.004319455024423963
2.9367088607594938	0.3656059298835535	0.17899273359083318	0.009268319691961785	0.0043326742013695685
2.9873417721518987	0.34675513180834455	0.16904768359840655	0.00892492686848369	0.004159520997344563
3.0379746835443036	0.32777502457076196	0.1593007088131569	0.008652468396874731	0.004021957947048736
3.088607594936709	0.31231927036636603	0.15161533542044095	0.00848001700312732	0.0041381126811781245
3.1392405063291138	0.297585036195633	0.1446312093925413	0.008158797484740426	0.003670337914072638
3.189873417721519	0.2834644634403227	0.13772875565175924	0.007985380083426481	0.003600789461881331
3.240506329113924	0.26977201953193225	0.13224632091681132	0.007796923081607817	0.003514312038870462
3.291139240506329	0.25574203526406053	0.12668671906094214	0.007490048573341544	0.00344569997305284
3.3417721518987342	0.24444704730389316	0.12116966009315906	0.007325134954342845	0.003442836071088689
3.392405063291139	0.23419356885323417	0.1155807000661119	0.007125262256853499	0.0037100759218571416
3.4430379746835444	0.22276306226495715	0.1095062025714425	0.00719825330096585	0.0036347858119090658
3.4936708860759493	0.21124482798468067	0.10314807972024571	0.00702675314354902	0.003696619469611554
3.5443037974683542	0.19984157047944323	0.0977136127534934	0.006809705744781574	0.0038356814203900375
3.5949367088607596	0.18966038069511668	0.09242136561994803	0.006601880006753517	0.0038415108133500243
3.6455696202531644	0.17979234268705033	0.08750540737876422	0.006586407112888953	0.0037902239263504422
3.6962025316455698	0.17110809462826465	0.08345437691657354	0.006228527586931359	0.0036207088616869473
3.7468354430379747	0.16168224643417348	0.07920836982906185	0.0059422163037691385	0.003537312958366982
3.7974683544303796	0.1524315307468079	0.07435729205225905	0.005782210719837448	0.0034447299465584554
3.848101265822785	0.14544079721558262	0.07032938532261365	0.00573435891313827	0.0034276391590599095
3.8987341772151898	0.13767367600470384	0.06615606649309039	0.005817907252604667	0.0036263704227167313
3.9493670886075947	0.1321733154188511	0.06378171612041414	0.005912850521579717	0.0034177199303231606
4.0	0.1257225044339247	0.05977151558489167	0.005712617031833273	0.0032889629302603855
