# Supplementary material for: Iso-orientation bias of layer 2/3 connections unifies spontaneous, visually and optogenetically driven V1 dynamics
Source: Nat Commun. 2026 Jan 21;17:1901. doi: 10.1038/s41467-026-68578-y (PMC12923880; doi:10.1038/s41467-026-68578-y)
Supplement: Supplementary file 6 — Source data [file 41467_2026_68578_MOESM6_ESM.zip › source_data/fig1/C_opto_response_experiment.csv]

time (s)	within_roi	outside_roi	within_roi_sem	outside_roi_sem
0.0014	0.05014	0.03569	0.01443	0.01017
0.0055	0.04995	0.03569	0.01464	0.01018
0.0058	0.04994	0.03569	0.01465	0.01018
0.0104	0.04974	0.0357	0.01487	0.01021
0.0125	0.04965	0.0357	0.01497	0.01021
0.0563	0.04964	0.03578	0.0152	0.01043
0.0581	0.04964	0.03578	0.01521	0.01044
0.0607	0.04964	0.03579	0.01523	0.01046
0.0664	0.04964	0.03582	0.01526	0.01047
0.0671	0.04973	0.03582	0.01518	0.01047
0.0986	0.04994	0.03595	0.01516	0.01052
0.106	0.04999	0.03588	0.01515	0.01043
0.1073	0.04999	0.03587	0.01516	0.01041
0.1262	0.04982	0.03568	0.01545	0.01018
0.1304	0.04978	0.03564	0.01551	0.01018
0.1457	0.04964	0.03549	0.01532	0.01018
0.1564	0.04954	0.03535	0.01519	0.01014
0.185	0.04965	0.03495	0.01447	0.01002
0.191	0.04968	0.03487	0.01421	0.01
0.1982	0.04971	0.03477	0.01391	0.01
0.1994	0.04971	0.03474	0.01386	0.00998
0.2429	0.04922	0.03377	0.01273	0.00957
0.2478	0.04916	0.03365	0.01263	0.00951
0.2507	0.04899	0.03359	0.0127	0.00949
0.2551	0.04871	0.03345	0.01284	0.0094
0.29	0.04655	0.03235	0.01387	0.00865
0.2909	0.04652	0.03232	0.01387	0.00863
0.3042	0.04615	0.03226	0.01381	0.0087
0.3192	0.04573	0.03219	0.01401	0.00878
0.3284	0.04547	0.03214	0.01414	0.00889
0.3446	0.04501	0.0318	0.01437	0.00883
0.3615	0.04433	0.03144	0.01481	0.00876
0.3754	0.04377	0.03114	0.0148	0.0087
0.3928	0.04307	0.03102	0.0148	0.00888
0.3984	0.04284	0.03098	0.0148	0.00892
0.4273	0.04186	0.03078	0.01461	0.00911
0.4282	0.04183	0.03076	0.0146	0.0091
0.457	0.04085	0.03016	0.01459	0.00889
0.4596	0.04084	0.0301	0.01451	0.00887
0.4838	0.04069	0.0296	0.01382	0.00861
0.4964	0.04062	0.02934	0.01346	0.00848
0.5184	0.04049	0.02889	0.01333	0.00825
0.5415	0.04017	0.02841	0.01338	0.008
0.55	0.04005	0.02824	0.0134	0.00791
0.5659	0.03983	0.02812	0.01343	0.00795
0.5845	0.03958	0.02798	0.01358	0.008
0.6107	0.03934	0.02778	0.01368	0.00805
0.6247	0.03921	0.02784	0.01373	0.00825
0.6445	0.03903	0.02792	0.0138	0.00838
0.6505	0.03903	0.02794	0.01377	0.00841
0.6768	0.03903	0.02804	0.01377	0.00857
0.7093	0.03902	0.0279	0.01377	0.0085
0.7155	0.03902	0.02787	0.01377	0.00849
0.7403	0.03907	0.02776	0.01372	0.00847
0.7474	0.03908	0.02774	0.01371	0.00847
0.7605	0.0391	0.02769	0.0136	0.00846
0.7932	0.03916	0.02756	0.0133	0.00844
0.8119	0.03918	0.02749	0.01315	0.00843
0.8137	0.03919	0.0275	0.01313	0.00844
0.8251	0.03934	0.02761	0.0129	0.00858
0.8621	0.03983	0.02794	0.01251	0.00901
0.8706	0.03995	0.02802	0.01241	0.00906
0.8738	0.03999	0.02803	0.01238	0.00905
0.8886	0.04033	0.0281	0.01208	0.00906
0.9286	0.04125	0.02828	0.01163	0.00907
0.94	0.04151	0.02837	0.0115	0.00911
0.9433	0.04179	0.02839	0.01126	0.00911
0.9493	0.04229	0.02844	0.01083	0.00885
0.975	0.04445	0.02863	0.01053	0.00769
0.9828	0.0451	0.02932	0.01045	0.00796
0.9893	0.04565	0.02988	0.01156	0.00819
1.0044	0.04869	0.03121	0.01242	0.00872
1.015	0.05082	0.03214	0.0137	0.00909
1.0161	0.05103	0.03223	0.01382	0.00903
1.0258	0.05299	0.03394	0.015	0.00925
1.0381	0.05545	0.03608	0.01681	0.00953
1.0456	0.05807	0.03739	0.01682	0.0097
1.049	0.05925	0.03799	0.01682	0.00978
1.0705	0.06671	0.04201	0.01682	0.01054
1.0713	0.06698	0.04215	0.01684	0.01056
1.0816	0.07057	0.04408	0.01709	0.01035
1.0827	0.07093	0.04428	0.01712	0.01033
1.094	0.07477	0.04675	0.01749	0.01045
1.1091	0.07986	0.05002	0.01773	0.0106
1.1171	0.08256	0.05175	0.01785	0.01097
1.1222	0.0843	0.05302	0.01793	0.01136
1.1279	0.08623	0.05443	0.01837	0.0118
1.1419	0.09109	0.05787	0.01932	0.01285
1.1496	0.0938	0.05972	0.01984	0.01338
1.1541	0.09537	0.06079	0.02014	0.01332
1.1694	0.1007	0.06444	0.02101	0.01317
1.1756	0.10287	0.06604	0.02136	0.01323
1.1786	0.10403	0.0668	0.02138	0.01326
1.1904	0.10871	0.06986	0.02151	0.014
1.1983	0.11183	0.0719	0.02156	0.01449
1.2172	0.11925	0.07629	0.02167	0.0152
1.219	0.12009	0.07671	0.02156	0.01526
1.2274	0.12391	0.07865	0.02138	0.01557
1.2328	0.12638	0.07991	0.02127	0.01556
1.2526	0.13545	0.0849	0.02085	0.01591
1.2603	0.13856	0.08684	0.02112	0.01604
1.2673	0.14136	0.08839	0.02136	0.01595
1.2675	0.14143	0.08843	0.02136	0.01595
1.2906	0.15073	0.09359	0.02356	0.01524
1.2962	0.153	0.09519	0.02409	0.01541
1.3017	0.15572	0.09674	0.02408	0.01557
1.3038	0.15677	0.09734	0.02409	0.01564
1.3175	0.16361	0.10123	0.02414	0.01614
1.3414	0.17556	0.10783	0.02424	0.01682
1.3449	0.1773	0.10879	0.0244	0.01692
1.3485	0.17904	0.10978	0.02464	0.01701
1.3623	0.18571	0.11393	0.02553	0.01774
1.3834	0.1959	0.12027	0.0269	0.01835
1.3871	0.19769	0.12139	0.02713	0.01847
1.3907	0.19944	0.12242	0.02734	0.01852
1.4147	0.21183	0.12927	0.02798	0.01887
1.4195	0.21434	0.13066	0.0281	0.01904
1.4255	0.21744	0.13237	0.02826	0.01924
1.4365	0.22337	0.13549	0.02828	0.01961
1.4451	0.22803	0.13795	0.02848	0.01991
1.4541	0.23291	0.14044	0.0287	0.02013
1.4733	0.24498	0.14577	0.02752	0.02062
1.4794	0.24881	0.14749	0.02714	0.0208
1.4799	0.24911	0.14763	0.02712	0.02082
1.4829	0.25076	0.14848	0.02718	0.02095
1.5085	0.26465	0.15567	0.0281	0.022
1.5168	0.26918	0.15798	0.0284	0.02231
1.5299	0.27521	0.1616	0.02997	0.02278
1.543	0.2812	0.16521	0.03155	0.02326
1.5522	0.28547	0.16788	0.03268	0.02371
1.56	0.28956	0.17011	0.03309	0.02408
1.5664	0.29296	0.17196	0.03342	0.02448
1.5715	0.29567	0.17307	0.0337	0.02443
1.5933	0.30716	0.1778	0.0361	0.02425
1.5937	0.30732	0.17788	0.0362	0.02424
1.5987	0.30929	0.17897	0.03787	0.02419
1.6178	0.31678	0.18396	0.04421	0.02487
1.6242	0.31928	0.18563	0.04533	0.0251
1.6302	0.32161	0.18698	0.04637	0.02511
1.6355	0.32372	0.18821	0.04731	0.02535
1.6574	0.33397	0.19318	0.04943	0.02627
1.6641	0.33715	0.19472	0.04973	0.02655
1.68	0.3446	0.19882	0.0504	0.02771
1.6972	0.35081	0.20327	0.05302	0.02897
1.6993	0.35157	0.2037	0.05334	0.02901
1.716	0.35761	0.20714	0.05503	0.02935
1.7229	0.36008	0.20854	0.05572	0.02951
1.7309	0.36349	0.21019	0.05602	0.0297
1.7569	0.37456	0.21564	0.05699	0.03041
1.7631	0.37718	0.21693	0.05712	0.03059
1.7721	0.3806	0.21883	0.05777	0.03083
1.7902	0.38742	0.22245	0.05904	0.03117
1.8027	0.39214	0.22495	0.05993	0.03124
1.8058	0.39332	0.22558	0.05998	0.03127
1.806	0.39337	0.22561	0.05999	0.03127
1.8486	0.41045	0.23419	0.05987	0.03157
1.8488	0.4105	0.23421	0.05987	0.03157
1.8489	0.41056	0.23425	0.05987	0.03159
1.8519	0.41177	0.23484	0.05992	0.0317
1.8905	0.42748	0.24295	0.06053	0.03356
1.896	0.4293	0.24412	0.06104	0.03383
1.8973	0.42972	0.24438	0.06104	0.03389
1.907	0.43292	0.24565	0.06103	0.03359
1.9126	0.43477	0.24639	0.06103	0.03357
1.9333	0.44044	0.2491	0.06217	0.03346
1.937	0.44133	0.24959	0.06252	0.03344
1.944	0.44298	0.25033	0.06317	0.03323
1.9522	0.44492	0.2512	0.06393	0.03319
1.9587	0.44646	0.25189	0.06424	0.03315
1.9803	0.44936	0.25417	0.06746	0.03303
1.9829	0.44971	0.25445	0.06785	0.03324
1.9839	0.44984	0.25453	0.06801	0.0333
1.9896	0.4506	0.255	0.06828	0.03363
2.0056	0.45233	0.25632	0.06945	0.03455
2.0087	0.45267	0.25657	0.06967	0.03479
2.017	0.45357	0.25726	0.06929	0.03545
2.0233	0.45414	0.25778	0.06911	0.03595
2.0295	0.4547	0.25811	0.06894	0.03625
2.0416	0.45582	0.25877	0.06857	0.03728
2.0463	0.45559	0.25902	0.06909	0.03766
2.0465	0.45558	0.25903	0.06909	0.03768
2.0628	0.45479	0.25822	0.06935	0.03736
2.077	0.4541	0.25751	0.06958	0.03757
2.0824	0.45349	0.25724	0.07001	0.03765
2.0826	0.45346	0.25723	0.07001	0.03766
2.1044	0.45095	0.25447	0.06968	0.03631
2.1083	0.4505	0.25397	0.06962	0.03625
2.1145	0.4492	0.25317	0.0701100000000001	0.03615
2.1231	0.44743	0.25206	0.07076	0.03599
2.134	0.44518	0.25063	0.0706099999999999	0.03577
2.1465	0.44253	0.24901	0.0705100000000001	0.03554
2.1532	0.4411	0.24813	0.07045	0.03562
2.1583	0.44003	0.24743	0.07041	0.03565
2.1624	0.43915	0.24687	0.07001	0.03568
2.1834	0.43311	0.244	0.06961	0.03579
2.1967	0.42847	0.24218	0.07016	0.03587
2.1981	0.42798	0.24192	0.07021	0.03581
2.2022	0.42654	0.24114	0.06989	0.03562
2.2103	0.42385	0.23964	0.06915	0.03527
2.2197	0.42068	0.23788	0.06829	0.03526
2.2323	0.41673	0.23553	0.06688	0.03523
2.2353	0.4158	0.23497	0.06658	0.03522
2.2447	0.41285	0.2329	0.06565	0.03488
2.2653	0.40445	0.22837	0.06556	0.03415
2.2725	0.40149	0.22678	0.06553	0.03389
2.2729	0.40132	0.22669	0.06553	0.03388
2.2767	0.39972	0.22593	0.06559	0.03381
2.2951	0.39187	0.22219	0.06586	0.03378
2.3098	0.38666	0.21921	0.06502	0.03376
2.3109	0.38624	0.21894	0.06495	0.03373
2.3227	0.38207	0.21631	0.06426	0.03347
2.324	0.3816	0.21602	0.06419	0.0334
2.3564	0.36976	0.20876	0.06265	0.03161
2.359	0.36881	0.20827	0.06253	0.03156
2.3613	0.36796	0.20783	0.06243	0.0315
2.3831	0.35993	0.2037	0.06	0.03104
2.3901	0.35731	0.20236	0.05921	0.03084
2.3987	0.35414	0.20073	0.0586	0.03059
2.4086	0.35052	0.19885	0.05787	0.0303
2.4304	0.34253	0.19457	0.05625	0.02953
2.4346	0.341	0.19375	0.05589	0.02938
2.4398	0.3391	0.19273	0.05545	0.02932
2.4513	0.33505	0.19047	0.0543	0.02919
2.4714	0.32793	0.18634	0.0523	0.02879
2.472	0.32773	0.18622	0.05223	0.02878
2.4949	0.31989	0.18153	0.05155	0.02833
2.5014	0.31767	0.18021	0.05137	0.02803
2.5085	0.31523	0.17887	0.05116	0.02782
2.5366	0.30573	0.17358	0.05019	0.02697
2.5455	0.30272	0.1719	0.04974	0.0267
2.5627	0.29644	0.16866	0.04935	0.02618
2.5732	0.29263	0.16669	0.04911	0.02579
2.5817	0.28953	0.16513	0.04892	0.02551
2.5825	0.28921	0.16496	0.04886	0.02548
2.6131	0.28061	0.15931	0.04437	0.02445
2.6217	0.2782	0.15798	0.0431	0.02442
2.624	0.27757	0.15764	0.04278	0.02439
2.6271	0.27669	0.15716	0.04258	0.02434
2.6668	0.26309	0.15103	0.04251	0.02371
2.6745	0.26104	0.14985	0.04193	0.02358
2.685	0.2582	0.14823	0.0413	0.02343
2.7032	0.25332	0.14538	0.04024	0.02308
2.7074	0.25219	0.14473	0.04	0.0229
2.7324	0.24556	0.14079	0.03841	0.02174
2.7339	0.24517	0.14057	0.03832	0.02168
2.7567	0.23914	0.13745	0.03678	0.02109
2.7742	0.23506	0.13505	0.03504	0.02063
2.7861	0.23231	0.13343	0.03475	0.02033
2.7997	0.22914	0.13156	0.03442	0.02008
2.8067	0.22752	0.13069	0.03424	0.02005
2.837	0.21965	0.12694	0.03433	0.01992
2.8567	0.21455	0.12451	0.03474	0.01984
2.8588	0.2141	0.12426	0.03469	0.01983
2.8737	0.2109	0.12258	0.03434	0.01993
2.9061	0.20392	0.11891	0.03358	0.0193
2.9138	0.20261	0.11804	0.03306	0.01915
2.9243	0.20082	0.11689	0.03235	0.01898
2.9593	0.19485	0.11303	0.03157	0.0184
2.9637	0.1941	0.11255	0.03148	0.01826
2.9892	0.18973	0.10975	0.03094	0.0174
3.0076	0.18658	0.10827	0.03056	0.01731
3.022	0.1841	0.10711	0.03048	0.01725
3.0743	0.17589	0.10292	0.02942	0.01704
3.0817	0.17473	0.10232	0.02927	0.01696
3.0849	0.17433	0.10207	0.02911	0.01693
3.0892	0.17378	0.10172	0.02906	0.01688
3.1456	0.16662	0.09721	0.02838	0.01632
3.1511	0.16598	0.09676	0.02825	0.01626
3.1995	0.16045	0.09376	0.02705	0.01665
3.207	0.1596	0.0933	0.02722	0.01671
3.2253	0.15751	0.09216	0.02764	0.01654
3.2434	0.15544	0.09124	0.02806	0.01657
3.3063	0.14932	0.08804	0.02844	0.0167
3.318	0.14819	0.08745	0.02854	0.01672
3.3351	0.14652	0.08658	0.02871	0.01671
3.3833	0.14242	0.08413	0.02858	0.01666
3.4171	0.13954	0.08282	0.02848	0.01704
3.4263	0.13877	0.08246	0.02871	0.01714
3.4283	0.13865	0.08239	0.02871	0.01717
3.4718	0.13613	0.0807	0.02866	0.01736
3.5376	0.13233	0.07834	0.02857	0.01783
3.5386	0.13227	0.07831	0.02858	0.01784
3.5393	0.13223	0.07828	0.02858	0.01785
3.5475	0.13179	0.07799	0.02863	0.0178
3.6292	0.12735	0.07555	0.02911	0.0178
3.6309	0.12726	0.0755	0.02912	0.0178
3.6434	0.12658	0.07519	0.02934	0.01786
3.6483	0.12631	0.07507	0.02943	0.01789
3.7215	0.12225	0.07324	0.03079	0.01854
3.7313	0.12171	0.073	0.03117	0.01863
3.7417	0.12138	0.07274	0.03133	0.01872
3.7499	0.12111	0.07267	0.03147	0.01892
3.8072	0.11927	0.07219	0.03239	0.01951
3.817	0.11895	0.07212	0.03255	0.01962
3.8239	0.11873	0.07207	0.03275	0.0197
3.8283	0.11859	0.07203	0.03288	0.01974
3.891	0.11653	0.07157	0.03482	0.02099
3.9037	0.11611	0.07147	0.03521	0.02118
3.9054	0.11608	0.07146	0.03524	0.0212
3.9125	0.11596	0.07141	0.03534	0.02131
3.9196	0.11583	0.07137	0.03548	0.02143
3.9564	0.11519	0.07114	0.03616	0.02174
3.9784	0.11481	0.071	0.03656	0.02183
3.9821	0.11475	0.07098	0.03662	0.02185
3.9944	0.11457	0.07092	0.03681	0.02191
4.0007	0.11448	0.07089	0.03693	0.02195
4.0328	0.11402	0.07074	0.03752	0.02198
4.0364	0.11397	0.07072	0.03758	0.02198
4.038	0.11394	0.07071	0.03762	0.02198
4.0516	0.11375	0.07065	0.03786	0.022
