# Supplementary material for: Iso-orientation bias of layer 2/3 connections unifies spontaneous, visually and optogenetically driven V1 dynamics
Source: Nat Commun. 2026 Jan 21;17:1901. doi: 10.1038/s41467-026-68578-y (PMC12923880; doi:10.1038/s41467-026-68578-y)
Supplement: Supplementary file 6 — Source data [file 41467_2026_68578_MOESM6_ESM.zip › source_data/fig1/C_gp_signal_experiment.csv]

time	signal	GP_signal	GP_phase
0j	(-1.8304131336221836+0j)	(-4.882473331412825-18.3820260371759j)	(-1.8304131336221836+0j)
(1+0j)	(-1.4095855118700875+0j)	(4.724148423893759-29.0498634396293j)	(-1.4095855118700875+0j)
(2+0j)	(-1.0686058669720033+0j)	(18.234409362981573-33.204782213168436j)	(-1.0686058669720033+0j)
(3+0j)	(-0.7630633445377235+0j)	(31.87539069079203-30.482408897853375j)	(-0.7630633445377235+0j)
(4+0j)	(-0.48335271969983395+0j)	(42.71285017228966-22.419109592515678j)	(-0.48335271969983395+0j)
(5+0j)	(-0.22612481871339796+0j)	(49.27890169889323-11.337075379272074j)	(-0.22612481871339796+0j)
(6+0j)	(0.007943933258051317+0j)	(51.570744010075664+0.40968316635263724j)	(0.007943933258051317+0j)
(7+0j)	(0.22048936999636126+0j)	(50.572719932329846+11.3350315721163j)	(0.22048936999636126+0j)
(8+0j)	(0.4136797800550802+0j)	(47.55267107946537+20.87624739293258j)	(0.4136797800550802+0j)
(9+0j)	(0.5957407176163123+0j)	(43.395437549439485+29.417859445109205j)	(0.5957407176163123+0j)
(10+0j)	(0.7768123702047696+0j)	(38.205334291461085+37.55485697344924j)	(0.7768123702047696+0j)
(11+0j)	(0.9691970322109036+0j)	(31.33437454785208+45.6445128766794j)	(0.9691970322109036+0j)
(12+0j)	(1.180547585547064+0j)	(21.843964725147256+53.10366421527949j)	(1.180547585547064+0j)
(13+0j)	(1.4147255995945933+0j)	(9.211610284386367+58.54202359087648j)	(1.4147255995945933+0j)
(14+0j)	(1.6711360828597925+0j)	(-6.037813165030116+59.97160798685307j)	(1.6711360828597925+0j)
(15+0j)	(1.9475881227041363+0j)	(-22.076514172302517+55.7913973855324j)	(1.9475881227041363+0j)
(16+0j)	(2.241722674924521+0j)	(-36.04987061209857+45.41641207763828j)	(2.241722674924521+0j)
(17+0j)	(2.5510799498803216+0j)	(-44.85253863029655+30.064587210270066j)	(2.5510799498803216+0j)
(18+0j)	(2.875660478694389+0j)	(-46.18819555692584+12.58090865246472j)	(2.875660478694389+0j)
(19+0j)	(-3.066509537095744+0j)	(-39.54922585789851-2.9750718650776626j)	(-3.066509537095744+0j)
(20+0j)	(-2.697546747642509+0j)	(-26.7088869912233-12.70628836323945j)	(-2.697546747642509+0j)
(21+0j)	(-2.256112405424819+0j)	(-11.441176096942748-13.995461818638596j)	(-2.256112405424819+0j)
(22+0j)	(-1.346137844943673+0j)	(1.5313053314161527-6.701086129409713j)	(-1.346137844943673+0j)
(23+0j)	(0.7071560049250643+0j)	(8.020435138923776+6.854228595190123j)	(0.7071560049250643+0j)
(24+0j)	(1.3203084168913897+0j)	(5.725377478813787+22.376843869793493j)	(1.3203084168913897+0j)
(25+0j)	(1.7140348415208386+0j)	(-5.0736285602441935+35.17826199971224j)	(1.7140348415208386+0j)
(26+0j)	(2.0537712918917173+0j)	(-21.734271944875818+41.446137531300884j)	(2.0537712918917173+0j)
(27+0j)	(2.3655867287296637+0j)	(-40.25705334687327+39.50786022178797j)	(2.3655867287296637+0j)
(28+0j)	(2.6562788244657263+0j)	(-56.64039488774792+29.87122164327321j)	(2.6562788244657263+0j)
(29+0j)	(2.926027183068282+0j)	(-68.05107206058382+14.900988288712927j)	(2.926027183068282+0j)
(30+0j)	(-3.1084976372048168+0j)	(-73.41352242109265-2.4305091549835343j)	(-3.1084976372048168+0j)
(31+0j)	(-2.8827517381874195+0j)	(-73.29812139582684-19.40793622346847j)	(-2.8827517381874195+0j)
(32+0j)	(-2.679062019600604+0j)	(-69.25707373495034-34.53189277587616j)	(-2.679062019600604+0j)
(33+0j)	(-2.495174246637287+0j)	(-62.92615740238997-47.48208277495821j)	(-2.495174246637287+0j)
(34+0j)	(-2.323815217374129+0j)	(-55.25735954290114-58.95682472655463j)	(-2.323815217374129+0j)
(35+0j)	(-2.1558237425158886+0j)	(-46.17562853136224-69.71193443629886j)	(-2.1558237425158886+0j)
(36+0j)	(-1.9809458930013015+0j)	(-34.78660612584272-80.0043311902358j)	(-1.9809458930013015+0j)
(37+0j)	(-1.7925745294174185+0j)	(-20.047772883179015-88.9086607510609j)	(-1.7925745294174185+0j)
(38+0j)	(-1.5878366915147062+0j)	(-1.6126212964587023-94.626214413185j)	(-1.5878366915147062+0j)
(39+0j)	(-1.3676423343687638+0j)	(19.55089382106778-94.90921361493524j)	(-1.3676423343687638+0j)
(40+0j)	(-1.1348916733146943+0j)	(41.09090739577795-88.2182147869338j)	(-1.1348916733146943+0j)
(41+0j)	(-0.8929950043381432+0j)	(59.815983841087395-74.3026756381233j)	(-0.8929950043381432+0j)
(42+0j)	(-0.645921018276379+0j)	(72.62388114824286-54.74300946265998j)	(-0.645921018276379+0j)
(43+0j)	(-0.39688697717046395+0j)	(77.43824668559974-32.4565794111553j)	(-0.39688697717046395+0j)
(44+0j)	(-0.1505095451522429+0j)	(73.8308465447273-11.196923522757215j)	(-0.1505095451522429+0j)
(45+0j)	(0.08825140854840541+0j)	(63.17017157293708+5.589374755856049j)	(0.08825140854840541+0j)
(46+0j)	(0.30845053597802874+0j)	(48.29524357221912+15.387825541351768j)	(0.30845053597802874+0j)
(47+0j)	(0.4876758064561564+0j)	(32.8252191413263+17.41070645655482j)	(0.4876758064561564+0j)
(48+0j)	(0.4689619980359403+0j)	(21.272528287657824+10.777955092007103j)	(0.4689619980359403+0j)
(49+0j)	(0.41962559401914135+0j)	(12.504349585540133+5.578484811020433j)	(0.41962559401914135+0j)
(50+0j)	(0.34987412627113557+0j)	(14.026607387816625+5.118110636589083j)	(0.34987412627113557+0j)
(51+0j)	(0.26991512665775375+0j)	(23.673907041502936+6.549783247665353j)	(0.26991512665775375+0j)
(52+0j)	(0.18995612704425824+0j)	(34.25790997279017+6.586917107153186j)	(0.18995612704425824+0j)
(53+0j)	(0.12020465929636615+0j)	(43.611049606046265+5.267646856754661j)	(0.12020465929636615+0j)
(54+0j)	(0.0708682552795672+0j)	(51.006322301704216+3.620792680883903j)	(0.0708682552795672+0j)
(55+0j)	(0.05215444685935111+0j)	(56.195102663504635+2.933484755324106j)	(0.05215444685935111+0j)
(56+0j)	(0.29082790670073067+0j)	(56.83231359733839+17.010743572085048j)	(0.29082790670073067+0j)
(57+0j)	(0.5296797415688452+0j)	(52.1533185760278+30.535084324686764j)	(0.5296797415688452+0j)
(58+0j)	(0.7645289396986819+0j)	(43.18960147868926+41.42353461773342j)	(0.7645289396986819+0j)
(59+0j)	(0.9939131301308244+0j)	(31.60113197211359+48.563121327904895j)	(0.9939131301308244+0j)
(60+0j)	(1.2161529354678642+0j)	(19.129840962636568+51.660445955792596j)	(1.2161529354678642+0j)
(61+0j)	(1.432271139474171+0j)	(7.145742447882234+51.254049269575184j)	(1.432271139474171+0j)
(62+0j)	(1.6448458522630354+0j)	(-3.5668604861076347+48.08050628454501j)	(1.6448458522630354+0j)
(63+0j)	(1.8593600165010749+0j)	(-12.737287502151153+42.908270310329854j)	(1.8593600165010749+0j)
(64+0j)	(2.083867189239374+0j)	(-20.32457048748698+36.07501992661202j)	(2.083867189239374+0j)
(65+0j)	(2.3270871429292193+0j)	(-26.180212823926098+27.750434375411658j)	(2.3270871429292193+0j)
(66+0j)	(2.5997328788798377+0j)	(-29.834624478204386+17.959264536207275j)	(2.5997328788798377+0j)
(67+0j)	(2.910867836542895+0j)	(-30.53439545554288+7.172775173329871j)	(2.910867836542895+0j)
(68+0j)	(-3.0092939762416258+0j)	(-27.552623573313557-3.666592710261054j)	(-3.0092939762416258+0j)
(69+0j)	(-2.5825244785606323+0j)	(-20.65968224275652-12.925775629267111j)	(-2.5825244785606323+0j)
(70+0j)	(-2.079018504616048+0j)	(-10.522520825425756-18.890505421455014j)	(-2.079018504616048+0j)
(71+0j)	(-1.5100923623254552+0j)	(1.2241248554647053-20.14070868319273j)	(-1.5100923623254552+0j)
(72+0j)	(-0.923865743521052+0j)	(12.34846649936616-16.347521578571193j)	(-0.923865743521052+0j)
(73+0j)	(-0.3786875980225126+0j)	(20.68652191845898-8.230996360159786j)	(-0.3786875980225126+0j)
(74+0j)	(0.09925985487501165+0j)	(24.767010768893243+2.4664755524256035j)	(0.09925985487501165+0j)
(75+0j)	(0.5191351433201667+0j)	(24.107688394047486+13.775471095965178j)	(0.5191351433201667+0j)
(76+0j)	(0.8940650192230883+0j)	(19.11952135785887+23.80212807242344j)	(0.8940650192230883+0j)
(77+0j)	(1.2391297061570263+0j)	(10.771434892121928+31.27702525351414j)	(1.2391297061570263+0j)
(78+0j)	(1.5639360625328287+0j)	(0.24248241240688947+35.34537433698764j)	(1.5639360625328287+0j)
(79+0j)	(1.8769950929396906+0j)	(-11.278843883746976+35.67659053445028j)	(1.8769950929396906+0j)
(80+0j)	(2.1847912921628527+0j)	(-22.619758626983792+32.090135109545955j)	(2.1847912921628527+0j)
(81+0j)	(2.490953482350559+0j)	(-32.56790551666098+24.791127545745724j)	(2.490953482350559+0j)
(82+0j)	(2.7986318730887056+0j)	(-39.88967348626216+14.243471239198058j)	(2.7986318730887056+0j)
(83+0j)	(3.1066045622775924+0j)	(-43.51734098842411+1.5232103052586272j)	(3.1066045622775924+0j)
(84+0j)	(-2.868604091520492+0j)	(-42.84100470290326-11.994550812303345j)	(-2.868604091520492+0j)
(85+0j)	(-2.564555042093925+0j)	(-37.91460076702012-24.680230964828876j)	(-2.564555042093925+0j)
(86+0j)	(-2.265894478369855+0j)	(-29.417741309169074-35.27546912175517j)	(-2.265894478369855+0j)
(87+0j)	(-1.9755360177379906+0j)	(-18.37940218088988-42.90329308942374j)	(-1.9755360177379906+0j)
(88+0j)	(-1.6933080038163233+0j)	(-5.826331810917597-47.319189398186175j)	(-1.6933080038163233+0j)
(89+0j)	(-1.4183799564670743+0j)	(7.44151087429361-48.44491085752922j)	(-1.4183799564670743+0j)
(90+0j)	(-1.1482277176871456+0j)	(20.838713714247948-46.34358192338432j)	(-1.1482277176871456+0j)
(91+0j)	(-0.8794324097687785+0j)	(33.78910426814571-40.82625770431919j)	(-0.8794324097687785+0j)
(92+0j)	(-0.6099077203786827+0j)	(45.4822424761844-31.78215026060478j)	(-0.6099077203786827+0j)
(93+0j)	(-0.33717893817569333+0j)	(54.762170209564985-19.19775349678579j)	(-0.33717893817569333+0j)
(94+0j)	(-0.06185617933735088+0j)	(60.25714350173136-3.7320377140056102j)	(-0.06185617933735088+0j)
(95+0j)	(0.2162041735354343+0j)	(60.74988349037652+13.342930872575561j)	(0.2162041735354343+0j)
(96+0j)	(0.4941816192324815+0j)	(55.655183039968676+29.98542573971759j)	(0.4941816192324815+0j)
(97+0j)	(0.7706006957023739+0j)	(45.376611590897596+44.0531805344857j)	(0.7706006957023739+0j)
(98+0j)	(1.0420523186155926+0j)	(31.337416125183385+53.63873506418344j)	(1.0420523186155926+0j)
(99+0j)	(1.3066778651928281+0j)	(15.637701714685067+57.82397061020196j)	(1.3066778651928281+0j)
(100+0j)	(1.5620965060701657+0j)	(0.49250664719915804+56.60969774995987j)	(1.5620965060701657+0j)
(101+0j)	(1.8071478669551517+0j)	(-12.281940332584368+50.99347328477776j)	(1.8071478669551517+0j)
(102+0j)	(2.041257265073714+0j)	(-21.525353848412667+42.32725808512899j)	(2.041257265073714+0j)
(103+0j)	(2.2630367057547893+0j)	(-26.713639754570895+32.21967369272763j)	(2.2630367057547893+0j)
(104+0j)	(2.470186958331997+0j)	(-27.817162806813908+22.101980125200523j)	(2.470186958331997+0j)
(105+0j)	(2.651616654280847+0j)	(-25.221269080249332+13.451948435070403j)	(2.651616654280847+0j)
(106+0j)	(2.650355235247421+0j)	(-18.634514309375763+9.969067582513615j)	(2.650355235247421+0j)
(107+0j)	(2.6468965056397202+0j)	(-12.15304641015443+6.555785332693585j)	(2.6468965056397202+0j)
(108+0j)	(2.6417287566963843+0j)	(-8.058734949567121+4.401082913300285j)	(2.6417287566963843+0j)
(109+0j)	(2.635340279656166+0j)	(-10.754001598596783+5.96254321394963j)	(2.635340279656166+0j)
(110+0j)	(2.628219365757932+0j)	(-17.200937788997678+9.697817070360983j)	(2.628219365757932+0j)
(111+0j)	(2.6208543062403216+0j)	(-24.175124068769957+13.865464544803316j)	(2.6208543062403216+0j)
(112+0j)	(2.613733392341974+0j)	(-30.686983735542803+17.89189117189373j)	(2.613733392341974+0j)
(113+0j)	(2.6073449153018693+0j)	(-36.450460528361205+21.565450782566394j)	(2.6073449153018693+0j)
(114+0j)	(2.6021771663585334+0j)	(-41.29299811692839+24.7194489532361j)	(2.6021771663585334+0j)
(115+0j)	(2.5987184367508327+0j)	(-45.28019855008641+27.319506474830632j)	(2.5987184367508327+0j)
(116+0j)	(2.5974570177174066+0j)	(-48.477379434416925+29.331978271809618j)	(2.5974570177174066+0j)
(117+0j)	(2.783016062467855+0j)	(-55.83988456998919+20.927596252559727j)	(2.783016062467855+0j)
(118+0j)	(2.9661111144661483+0j)	(-60.93403005632616+10.803923561034717j)	(2.9661111144661483+0j)
(119+0j)	(-3.1350846111545145+0j)	(-63.45168701223213-0.41295210182470476j)	(-3.1350846111545145+0j)
(120+0j)	(-2.950813289723545+0j)	(-63.04912236212248-12.176560298484866j)	(-2.950813289723545+0j)
(121+0j)	(-2.7642899370564358+0j)	(-59.41838799343562-23.546823683302247j)	(-2.7642899370564358+0j)
(122+0j)	(-2.5758252514378803+0j)	(-52.56115877641741-33.377027090462995j)	(-2.5758252514378803+0j)
(123+0j)	(-2.3909087283089896+0j)	(-43.11903220358532-40.22465679505787j)	(-2.3909087283089896+0j)
(124+0j)	(-2.2177066118225532+0j)	(-32.53382088157615-43.07172764458622j)	(-2.2177066118225532+0j)
(125+0j)	(-2.073193735235794+0j)	(-22.85330273643086-41.59536270314017j)	(-2.073193735235794+0j)
(126+0j)	(-1.9855332410785316+0j)	(-16.194222512391278-36.78209552691894j)	(-1.9855332410785316+0j)
(127+0j)	(-1.915479132510189+0j)	(-11.359493689356558-31.640772525835416j)	(-1.915479132510189+0j)
(128+0j)	(-1.858854598642882+0j)	(-8.60167039273538-29.030336511245608j)	(-1.858854598642882+0j)
(129+0j)	(-1.8114828285889537+0j)	(-7.658150536520309-31.201157258016355j)	(-1.8114828285889537+0j)
(130+0j)	(-1.769187011460179+0j)	(-7.555409673035964-37.582533168408204j)	(-1.769187011460179+0j)
(131+0j)	(-1.7277903363689013+0j)	(-7.244035368695688-45.76239882896932j)	(-1.7277903363689013+0j)
(132+0j)	(-1.6831159924272363+0j)	(-6.081829583924286-53.919609593378176j)	(-1.6831159924272363+0j)
(133+0j)	(-1.6309871687471862+0j)	(-3.6685338545976363-60.87475063930308j)	(-1.6309871687471862+0j)
(134+0j)	(-1.5672270544409805+0j)	(0.2356100368875942-66.01038334721362j)	(-1.5672270544409805+0j)
(135+0j)	(-1.487658838620849+0j)	(5.734219898958375-68.81375168317386j)	(-1.487658838620849+0j)
(136+0j)	(-1.3881057103987935+0j)	(12.751978097466434-69.02265838470385j)	(-1.3881057103987935+0j)
(137+0j)	(-1.1894422891881398+0j)	(25.878140154845326-64.53665154713373j)	(-1.1894422891881398+0j)
(138+0j)	(-0.9962997711723922+0j)	(36.63410742275819-56.592555602219996j)	(-0.9962997711723922+0j)
(139+0j)	(-0.8098910185336656+0j)	(44.19186382749256-46.41144131442423j)	(-0.8098910185336656+0j)
(140+0j)	(-0.6317368677793986+0j)	(48.32891132500047-35.366048864855365j)	(-0.6317368677793986+0j)
(141+0j)	(-0.46134365687895595+0j)	(49.255957125686734-24.486287328378314j)	(-0.46134365687895595+0j)
(142+0j)	(-0.30017912292327154+0j)	(47.42548781285077-14.67973092039013j)	(-0.30017912292327154+0j)
(143+0j)	(-0.14818687759940374+0j)	(43.392899849283076-6.477743579631473j)	(-0.14818687759940374+0j)
(144+0j)	(-0.010425604273894606+0j)	(37.757247253984936-0.39365638103878847j)	(-0.010425604273894606+0j)
(145+0j)	(0.10591466981896858+0j)	(31.172440598529153+3.3140201656504633j)	(0.10591466981896858+0j)
(146+0j)	(0.1863950107815633+0j)	(24.35060229593356+4.592136046956868j)	(0.1863950107815633+0j)
(147+0j)	(0.2530664506664486+0j)	(17.930161675552732+4.636934759307195j)	(0.2530664506664486+0j)
(148+0j)	(0.3086489835253694+0j)	(13.303757839188483+4.241750256062904j)	(0.3086489835253694+0j)
(149+0j)	(0.3558626034100705+0j)	(13.071276082510574+4.858418037367871j)	(0.3558626034100705+0j)
(150+0j)	(0.39742730437241036+0j)	(17.452033009841998+7.325733989433729j)	(0.39742730437241036+0j)
(151+0j)	(0.43606308046447495+0j)	(23.73801743681456+11.061439562867331j)	(0.43606308046447495+0j)
(152+0j)	(0.4744899257377817+0j)	(30.304581020714597+15.565260299960638j)	(0.4744899257377817+0j)
(153+0j)	(0.5154278342443028+0j)	(36.29793143509071+20.56301752022094j)	(0.5154278342443028+0j)
(154+0j)	(0.5615968000360105+0j)	(41.21944951513873+25.93429716820476j)	(0.5615968000360105+0j)
(155+0j)	(0.6157168171641949+0j)	(44.613683672215316+31.562508344435383j)	(0.6157168171641949+0j)
(156+0j)	(0.6805078796811692+0j)	(46.118221802481855+37.33277984582824j)	(0.6805078796811692+0j)
(157+0j)	(0.758689981638792+0j)	(45.422118937638494+43.058403014405044j)	(0.758689981638792+0j)
(158+0j)	(0.852983117088467+0j)	(42.27548788706868+48.41408800223409j)	(0.852983117088467+0j)
(159+0j)	(0.9661072800823938+0j)	(36.60099849063878+52.964884214388j)	(0.9661072800823938+0j)
(160+0j)	(1.2446212052830212+0j)	(20.143244515028893+59.55015173873551j)	(1.2446212052830212+0j)
(161+0j)	(1.532424018029939+0j)	(2.2969890540340683+59.83120716277314j)	(1.532424018029939+0j)
(162+0j)	(1.8305819571135196+0j)	(-14.257298085828644+53.6408067043399j)	(1.8305819571135196+0j)
(163+0j)	(2.141620875413434+0j)	(-27.04882801744464+42.12343888326241j)	(2.141620875413434+0j)
(164+0j)	(2.4712616965525847+0j)	(-34.31035998246254+27.201013350965617j)	(2.4712616965525847+0j)
(165+0j)	(2.8276387581376063+0j)	(-35.29337593426851+11.459500112294709j)	(2.8276387581376063+0j)
(166+0j)	(-3.054434347701669+0j)	(-30.35522870561602-2.652430170165039j)	(-3.054434347701669+0j)
(167+0j)	(-2.584364469838089+0j)	(-20.828062674945414-12.977859661383937j)	(-2.584364469838089+0j)
(168+0j)	(-2.014752147101728+0j)	(-8.709721612699468-18.312271386213887j)	(-2.014752147101728+0j)
(169+0j)	(-1.3678686273334613+0j)	(3.759252120021818-18.270094945081425j)	(-1.3678686273334613+0j)
