# Supplementary material for: Iso-orientation bias of layer 2/3 connections unifies spontaneous, visually and optogenetically driven V1 dynamics
Source: Nat Commun. 2026 Jan 21;17:1901. doi: 10.1038/s41467-026-68578-y (PMC12923880; doi:10.1038/s41467-026-68578-y)
Supplement: Supplementary file 6 — Source data [file 41467_2026_68578_MOESM6_ESM.zip › source_data/fig1/C_gp_signal_model.csv]

time	signal	GP_signal	GP_phase
0j	(0.8910886960917246+0j)	(1.0720066540047577+1.3264488103803098j)	(0.8910886960917246+0j)
(1+0j)	(1.1164066187419444+0j)	(0.6689865119998281+1.3695251934740218j)	(1.1164066187419444+0j)
(2+0j)	(1.3180727167278796+0j)	(0.34017613925801915+1.317260588763817j)	(1.3180727167278796+0j)
(3+0j)	(1.4985198096149865+0j)	(0.08822313748731332+1.2185072634374434j)	(1.4985198096149865+0j)
(4+0j)	(1.6631555496343076+0j)	(-0.10239357212072428+1.1054906754890557j)	(1.6631555496343076+0j)
(5+0j)	(1.8192539938823806+0j)	(-0.25171959523881254+0.9921951843430485j)	(1.8192539938823806+0j)
(6+0j)	(1.973773564818753+0j)	(-0.3750309663238662+0.8797202312772511j)	(1.973773564818753+0j)
(7+0j)	(2.131260687659829+0j)	(-0.4790808504026363+0.7633579336999229j)	(2.131260687659829+0j)
(8+0j)	(2.2926933045149376+0j)	(-0.5628769327897791+0.6393206851935691j)	(2.2926933045149376+0j)
(9+0j)	(2.4555621800749172+0j)	(-0.6211913596669983+0.5085596602888137j)	(2.4555621800749172+0j)
(10+0j)	(2.613910701435639+0j)	(-0.6490610106723517+0.37827755987048983j)	(2.613910701435639+0j)
(11+0j)	(2.7583427885259475+0j)	(-0.6459557622984472+0.26044028785044737j)	(2.7583427885259475+0j)
(12+0j)	(2.875187127492932+0j)	(-0.618766157161424+0.16885644072237277j)	(2.875187127492932+0j)
(13+0j)	(2.947852987169977+0j)	(-0.5830380282385077+0.11439242957541054j)	(2.947852987169977+0j)
(14+0j)	(2.9907889570577986+0j)	(-0.5642069720283661+0.08573540904426132j)	(2.9907889570577986+0j)
(15+0j)	(3.019139413378621+0j)	(-0.5886112136828268+0.07243978607784547j)	(3.019139413378621+0j)
(16+0j)	(3.0455487830794077+0j)	(-0.6753785629246625+0.06506616035756162j)	(3.0455487830794077+0j)
(17+0j)	(3.0826614931066665+0j)	(-0.8271823395982183+0.04880332434522038j)	(3.0826614931066665+0j)
(18+0j)	(-3.140063336772908+0j)	(-1.0333749763595592-0.0015803589615485014j)	(-3.140063336772908+0j)
(19+0j)	(-2.945438563555552+0j)	(-1.2552890862303612-0.24943747908293432j)	(-2.945438563555552+0j)
(20+0j)	(-2.707806941797724+0j)	(-1.4110206959684666-0.6536002897809329j)	(-2.707806941797724+0j)
(21+0j)	(-2.439340961288206+0j)	(-1.4088365063492898-1.1920797625639135j)	(-2.439340961288206+0j)
(22+0j)	(-2.1486064438796966+0j)	(-1.1666918189276714-1.7892864956922856j)	(-2.1486064438796966+0j)
(23+0j)	(-1.841677121413266+0j)	(-0.6448081000502447-2.321903903568354j)	(-1.841677121413266+0j)
(24+0j)	(-1.5232784159963266+0j)	(0.1257979653869088-2.645387120408959j)	(-1.5232784159963266+0j)
(25+0j)	(-1.197479508184795+0j)	(1.0335446488065114-2.638721401687812j)	(-1.197479508184795+0j)
(26+0j)	(-0.8681883250823539+0j)	(1.9068892504344643-2.2519925805033183j)	(-0.8681883250823539+0j)
(27+0j)	(-0.5394420820636405+0j)	(2.5646647882623883-1.5353916899381432j)	(-0.5394420820636405+0j)
(28+0j)	(-0.21547147156881508+0j)	(2.8778804557700672-0.629879447731098j)	(-0.21547147156881508+0j)
(29+0j)	(0.09926138622843794+0j)	(2.8135810820861824+0.28020081985838935j)	(0.09926138622843794+0j)
(30+0j)	(0.40024514664681377+0j)	(2.438347599545398+1.0316215065594658j)	(0.40024514664681377+0j)
(31+0j)	(0.6830460586177942+0j)	(1.8818068110603043+1.5312484238119504j)	(0.6830460586177942+0j)
(32+0j)	(0.9437912997114672+0j)	(1.2822555444566104+1.7697571121273252j)	(0.9437912997114672+0j)
(33+0j)	(1.1797973794821992+0j)	(0.7421119779012831+1.80026767643698j)	(1.1797973794821992+0j)
(34+0j)	(1.3906131901420231+0j)	(0.30982882951969704+1.7008727443078102j)	(1.3906131901420231+0j)
(35+0j)	(1.5787799628909234+0j)	(-0.012303874533081903+1.541103949884389j)	(1.5787799628909234+0j)
(36+0j)	(1.7497876685202591+0j)	(-0.2470729894930025+1.3655899087991241j)	(1.7497876685202591+0j)
(37+0j)	(1.910743503407577+0j)	(-0.42224214538468463+1.1938622328899917j)	(1.910743503407577+0j)
(38+0j)	(2.0685273954926124+0j)	(-0.5593258625903738+1.0293834932898505j)	(2.0685273954926124+0j)
(39+0j)	(2.228791504748944+0j)	(-0.6711814624293971+0.8683964779900095j)	(2.228791504748944+0j)
(40+0j)	(2.396073901669144+0j)	(-0.7639907072583059+0.7053626757585627j)	(2.396073901669144+0j)
(41+0j)	(2.574713949551171+0j)	(-0.8393271560335279+0.5342935753681025j)	(2.574713949551171+0j)
(42+0j)	(2.769228708804196+0j)	(-0.8945122625350745+0.34938328144429914j)	(2.769228708804196+0j)
(43+0j)	(2.984434851270482+0j)	(-0.9218537871660427+0.14608116572968985j)	(2.984434851270482+0j)
(44+0j)	(-3.0584256928154367+0j)	(-0.9084280414530564-0.07572587199106078j)	(-3.0584256928154367+0j)
(45+0j)	(-2.789269131415214+0j)	(-0.8379831537563183-0.3080961180004823j)	(-2.789269131415214+0j)
(46+0j)	(-2.489093209221611+0j)	(-0.6958358994280006-0.5317270491725828j)	(-2.489093209221611+0j)
(47+0j)	(-2.157596073370488+0j)	(-0.4763206653076059-0.7163464379551171j)	(-2.157596073370488+0j)
(48+0j)	(-1.7972921359852911+0j)	(-0.19033077664977266-0.8259089339932766j)	(-1.7972921359852911+0j)
(49+0j)	(-1.413929621065737+0j)	(0.13119098190549205-0.8294502811258693j)	(-1.413929621065737+0j)
(50+0j)	(-1.0165498384421348+0j)	(0.44134161255040916-0.7130336466244364j)	(-1.0165498384421348+0j)
(51+0j)	(-0.6162974641264931+0j)	(0.6889727680023618-0.4880229223196246j)	(-0.6162974641264931+0j)
(52+0j)	(-0.2242184782246035+0j)	(0.8337965963108144-0.19014986201048883j)	(-0.2242184782246035+0j)
(53+0j)	(0.15053523325724072+0j)	(0.8583873555599099+0.13020253008673913j)	(0.15053523325724072+0j)
(54+0j)	(0.5018802770544504+0j)	(0.7716779426336263+0.4234555255010188j)	(0.5018802770544504+0j)
(55+0j)	(0.8265199828927585+0j)	(0.602585656363843+0.654300244657772j)	(0.8265199828927585+0j)
(56+0j)	(1.1238535663338176+0j)	(0.38739158206997726+0.8082613632619546j)	(1.1238535663338176+0j)
(57+0j)	(1.3955496435326573+0j)	(0.15736429845341293+0.8887473831243039j)	(1.3955496435326573+0j)
(58+0j)	(1.6455421105052288+0j)	(-0.06804978880167717+0.9087203097102194j)	(1.6455421105052288+0j)
(59+0j)	(1.8795677630149008+0j)	(-0.2811036420389536+0.8812760951245757j)	(1.8795677630149008+0j)
(60+0j)	(2.104399588970235+0j)	(-0.48091885763061015+0.8140576993208875j)	(2.104399588970235+0j)
(61+0j)	(2.3268771752344115+0j)	(-0.6673313483698138+0.7076537733491065j)	(2.3268771752344115+0j)
(62+0j)	(2.5529338300489677+0j)	(-0.8358666592721588+0.5580370821022316j)	(2.5529338300489677+0j)
(63+0j)	(2.7872572952986125+0j)	(-0.9749350759067167+0.36067658750897486j)	(2.7872572952986125+0j)
(64+0j)	(3.03299005244531+0j)	(-1.0657367645596227+0.1161989816460681j)	(3.03299005244531+0j)
(65+0j)	(-2.991153599574286+0j)	(-1.0853998796570066-0.16452961431268842j)	(-2.991153599574286+0j)
(66+0j)	(-2.71815842816633+0j)	(-1.013546734406258-0.45680347824356393j)	(-2.71815842816633+0j)
(67+0j)	(-2.4313503235086635+0j)	(-0.841112140846337-0.7233144814207101j)	(-2.4313503235086635+0j)
(68+0j)	(-2.131579024715588+0j)	(-0.5783007498726019-0.9208018007226458j)	(-2.131579024715588+0j)
(69+0j)	(-1.8199487853257459+0j)	(-0.2575200284080318-1.0121078490045987j)	(-1.8199487853257459+0j)
(70+0j)	(-1.4976805983310122+0j)	(0.07167978935657116-0.9786131395496626j)	(-1.4976805983310122+0j)
(71+0j)	(-1.1657673670074153+0j)	(0.35514127997110584-0.828349139667767j)	(-1.1657673670074153+0j)
(72+0j)	(-0.8247425826002335+0j)	(0.5495631882738222-0.5946029844961198j)	(-0.8247425826002335+0j)
(73+0j)	(-0.47457572066920406+0j)	(0.6343864415360728-0.3259069874978012j)	(-0.47457572066920406+0j)
(74+0j)	(-0.11456377943565244+0j)	(0.6151944292204674-0.07078896864557088j)	(-0.11456377943565244+0j)
(75+0j)	(0.2558418712410777+0j)	(0.5178574514031142+0.13545806919082504j)	(0.2558418712410777+0j)
(76+0j)	(0.635821385201357+0j)	(0.3766645286752266+0.27800438108631886j)	(0.635821385201357+0j)
(77+0j)	(1.0204102558393835+0j)	(0.22153730869625868+0.3610236624798234j)	(1.0204102558393835+0j)
(78+0j)	(1.399933767548223+0j)	(0.06899937379988888+0.3998922139042546j)	(1.399933767548223+0j)
(79+0j)	(1.7639527206684171+0j)	(-0.08009957273357979+0.40951753713150246j)	(1.7639527206684171+0j)
(80+0j)	(2.108951085857857+0j)	(-0.23532100532179545+0.39422264060122375j)	(2.108951085857857+0j)
(81+0j)	(2.4402047403962435+0j)	(-0.405650258189023+0.34263805879333503j)	(2.4402047403962435+0j)
(82+0j)	(2.7661551964616002+0j)	(-0.5871039380554909+0.2313963909148833j)	(2.7661551964616002+0j)
(83+0j)	(3.093374016504672+0j)	(-0.7545288365032051+0.036410575156888246j)	(3.093374016504672+0j)
(84+0j)	(-2.858232847137277+0j)	(-0.8622872768601834-0.2510941554769565j)	(-2.858232847137277+0j)
(85+0j)	(-2.5214158724179363+0j)	(-0.8555434303035485-0.6110085171941826j)	(-2.5214158724179363+0j)
(86+0j)	(-2.1798648351502727+0j)	(-0.6897866349714796-0.988894270993801j)	(-2.1798648351502727+0j)
(87+0j)	(-1.8346206152289035+0j)	(-0.3522837406159178-1.3041717965789912j)	(-1.8346206152289035+0j)
(88+0j)	(-1.487176631939736+0j)	(0.12330129585131648-1.471110094063225j)	(-1.487176631939736+0j)
(89+0j)	(-1.1393734229352397+0j)	(0.6572953297208368-1.4278340728355337j)	(-1.1393734229352397+0j)
(90+0j)	(-0.7934835480186742+0j)	(1.1428879954532807-1.1615204299207325j)	(-0.7934835480186742+0j)
(91+0j)	(-0.45231792284015526+0j)	(1.4788739956388126-0.7186101149078442j)	(-0.45231792284015526+0j)
(92+0j)	(-0.11917258420702481+0j)	(1.6035101185855312-0.1920042612864588j)	(-0.11917258420702481+0j)
(93+0j)	(0.20211877146267554+0j)	(1.5138363852716823+0.31021054000410636j)	(0.20211877146267554+0j)
(94+0j)	(0.5074676568251668+0j)	(1.2610486642289882+0.7011919141710979j)	(0.5074676568251668+0j)
(95+0j)	(0.7926316921587038+0j)	(0.9254244312905361+0.9389103860257787j)	(0.7926316921587038+0j)
(96+0j)	(1.053715389712135+0j)	(0.5850161428420989+1.0287042177581809j)	(1.053715389712135+0j)
(97+0j)	(1.2875353566767096+0j)	(0.29325380982151333+1.0074394830559452j)	(1.2875353566767096+0j)
(98+0j)	(1.4923014003111454+0j)	(0.07251666737104452+0.9219407339446953j)	(1.4923014003111454+0j)
(99+0j)	(1.6679357804716908+0j)	(-0.07911926216637796+0.8119280488055562j)	(1.6679357804716908+0j)
(100+0j)	(1.8159663330905111+0j)	(-0.17597264352578718+0.7033186020930804j)	(1.8159663330905111+0j)
(101+0j)	(1.9388584314442703+0j)	(-0.23496689731751888+0.609298041996102j)	(1.9388584314442703+0j)
(102+0j)	(2.039653968710592+0j)	(-0.2711051164141256+0.5352206684073505j)	(2.039653968710592+0j)
(103+0j)	(2.1232893400197206+0j)	(-0.29719814045885407+0.48204147284850024j)	(2.1232893400197206+0j)
(104+0j)	(2.198652793214034+0j)	(-0.3248919542455486+0.4476102027042537j)	(2.198652793214034+0j)
(105+0j)	(2.278992480130693+0j)	(-0.3646794401272049+0.42582988599358984j)	(2.278992480130693+0j)
(106+0j)	(2.3779174899125444+0j)	(-0.424458491629678+0.40640676630618244j)	(2.3779174899125444+0j)
(107+0j)	(2.5049327847677993+0j)	(-0.5074864896512812+0.37521773027961164j)	(2.5049327847677993+0j)
(108+0j)	(2.6637363625720916+0j)	(-0.6105305114748654+0.31618712580390984j)	(2.6637363625720916+0j)
(109+0j)	(2.854197717625322+0j)	(-0.7224176152806037+0.21353070941556054j)	(2.854197717625322+0j)
(110+0j)	(3.074178490968972+0j)	(-0.8232242554183258+0.055581198739375455j)	(3.074178490968972+0j)
(111+0j)	(-2.962154807901026+0j)	(-0.8851106001932585-0.16054916690184895j)	(-2.962154807901026+0j)
(112+0j)	(-2.6914686364741662+0j)	(-0.8762874685686527-0.42342914168362406j)	(-2.6914686364741662+0j)
(113+0j)	(-2.4000394657121085+0j)	(-0.7688341638456275-0.7042072799764982j)	(-2.4000394657121085+0j)
(114+0j)	(-2.0912598090644785+0j)	(-0.5490776547769547-0.9579540951571778j)	(-2.0912598090644785+0j)
(115+0j)	(-1.768657871089328+0j)	(-0.2269875801719089-1.1321942035441785j)	(-1.768657871089328+0j)
(116+0j)	(-1.4360460131815778+0j)	(0.16006916332430865-1.180696042903154j)	(-1.4360460131815778+0j)
(117+0j)	(-1.0974505720426002+0j)	(0.5527162948361558-1.079140125725392j)	(-1.0974505720426002+0j)
(118+0j)	(-0.7571015648395694+0j)	(0.8840438026697909-0.8353770512069393j)	(-0.7571015648395694+0j)
(119+0j)	(-0.41945417293005605+0j)	(1.0985915605523182-0.48988178007653266j)	(-0.41945417293005605+0j)
(120+0j)	(-0.08904111404786974+0j)	(1.1683958135772456-0.10431108125042751j)	(-0.08904111404786974+0j)
(121+0j)	(0.22944100432890835+0j)	(1.099465704225452+0.2567843908834292j)	(0.22944100432890835+0j)
(122+0j)	(0.5314835451176698+0j)	(0.9262605175487995+0.5445592955848466j)	(0.5314835451176698+0j)
(123+0j)	(0.8129899893087789+0j)	(0.6970547423776741+0.7366225584956833j)	(0.8129899893087789+0j)
(124+0j)	(1.0712482466778859+0j)	(0.45689799506866874+0.8372452489642397j)	(1.0712482466778859+0j)
(125+0j)	(1.3058232896118973+0j)	(0.23543537629493524+0.8676331216650662j)	(1.3058232896118973+0j)
(126+0j)	(1.5194623870665858+0j)	(0.04382430638410197+0.8529601462452829j)	(1.5194623870665858+0j)
(127+0j)	(1.7175942782866862+0j)	(-0.12005158285424236+0.8119185869035476j)	(1.7175942782866862+0j)
(128+0j)	(1.9064822687062026+0j)	(-0.26291445430464133+0.7535732650535274j)	(1.9064822687062026+0j)
(129+0j)	(2.090980507541179+0j)	(-0.38941992957778415+0.6798456137150151j)	(2.090980507541179+0j)
(130+0j)	(2.273420862711408+0j)	(-0.5001784526035998+0.5906795058836785j)	(2.273420862711408+0j)
(131+0j)	(2.45434769107327+0j)	(-0.5935234251643242+0.48711351164305244j)	(2.45434769107327+0j)
(132+0j)	(2.633852322414885+0j)	(-0.668114925229413+0.3717363227729438j)	(2.633852322414885+0j)
(133+0j)	(2.8131811742441535+0j)	(-0.7239018439708855+0.24667023389498413j)	(2.8131811742441535+0j)
(134+0j)	(2.995107281115441+0j)	(-0.7608038546973338+0.11225067729083252j)	(2.995107281115441+0j)
(135+0j)	(-3.0993772396639407+0j)	(-0.7762993366184084-0.03279127970368348j)	(-3.0993772396639407+0j)
(136+0j)	(-2.899695610384729+0j)	(-0.7639153662154489-0.18847953126169392j)	(-2.899695610384729+0j)
(137+0j)	(-2.685553757567991+0j)	(-0.7141156036167208-0.35029153669324126j)	(-2.685553757567991+0j)
(138+0j)	(-2.4549370464474443+0j)	(-0.6177640091345604-0.5063990956404154j)	(-2.4549370464474443+0j)
(139+0j)	(-2.206871673770852+0j)	(-0.4710959714635907-0.6379426692499196j)	(-2.206871673770852+0j)
(140+0j)	(-1.9412277989643236+0j)	(-0.280433534485984-0.7220975488222383j)	(-1.9412277989643236+0j)
(141+0j)	(-1.6580537082686853+0j)	(-0.0646064510180773-0.7385323589246978j)	(-1.6580537082686853+0j)
(142+0j)	(-1.3572015839093048+0j)	(0.14677761610760007-0.6766958043361939j)	(-1.3572015839093048+0j)
(143+0j)	(-1.03757705508227+0j)	(0.31984409548737136-0.5418793539098288j)	(-1.03757705508227+0j)
(144+0j)	(-0.6960360943869865+0j)	(0.42598491485242435-0.35592521906121727j)	(-0.6960360943869865+0j)
(145+0j)	(-0.32588430224294385+0j)	(0.45045788503697337-0.152224471986668j)	(-0.32588430224294385+0j)
(146+0j)	(0.08541220346952727+0j)	(0.3960456574552028+0.03390963209560658j)	(0.08541220346952727+0j)
(147+0j)	(0.555946704945395+0j)	(0.28037236355315864+0.17420020285865556j)	(0.555946704945395+0j)
(148+0j)	(1.0988023564113654+0j)	(0.1289955123884006+0.25269607316791476j)	(1.0988023564113654+0j)
(149+0j)	(1.689713566553987+0j)	(-0.031710458804300186+0.26540173612167967j)	(1.689713566553987+0j)
(150+0j)	(2.259425377707853+0j)	(-0.17876805408781463+0.21720618645048428j)	(2.259425377707853+0j)
(151+0j)	(2.758252580214698+0j)	(-0.2935137803037747+0.11837141506375688j)	(2.758252580214698+0j)
(152+0j)	(-3.0956992842112037+0j)	(-0.36114944329215715-0.016586010930136976j)	(-3.0956992842112037+0j)
(153+0j)	(-2.714412975303329+0j)	(-0.3711956563016907-0.16897267807917515j)	(-2.714412975303329+0j)
(154+0j)	(-2.3619976951054547+0j)	(-0.3196241562942412-0.3159358300546413j)	(-2.3619976951054547+0j)
(155+0j)	(-2.0253034708901474+0j)	(-0.21156526578261908-0.4329798856513711j)	(-2.0253034708901474+0j)
(156+0j)	(-1.6957868220909482+0j)	(-0.06259172224220907-0.4981613452396488j)	(-1.6957868220909482+0j)
(157+0j)	(-1.3669375036061489+0j)	(0.10282348027042824-0.4973791315162904j)	(-1.3669375036061489+0j)
(158+0j)	(-1.0324263110288108+0j)	(0.2554877526851252-0.4277978171065671j)	(-1.0324263110288108+0j)
(159+0j)	(-0.6841990552703088+0j)	(0.36680586860553066-0.29917788380972105j)	(-0.6841990552703088+0j)
(160+0j)	(-0.30981312494014546+0j)	(0.4137105104387404-0.13243761557849776j)	(-0.30981312494014546+0j)
(161+0j)	(0.11138030932938037+0j)	(0.3825965738160948+0.04279081947198408j)	(0.11138030932938037+0j)
(162+0j)	(0.6142454260429453+0j)	(0.272306878705065+0.19204632439382915j)	(0.6142454260429453+0j)
(163+0j)	(1.2404205733607263+0j)	(0.09617763578210708+0.28044643656117035j)	(1.2404205733607263+0j)
(164+0j)	(1.9688950529686657+0j)	(-0.11721494788427586+0.278715648479435j)	(1.9688950529686657+0j)
(165+0j)	(2.660415291097653+0j)	(-0.32550471719383123+0.16994869253373696j)	(2.660415291097653+0j)
(166+0j)	(-3.052317254134625+0j)	(-0.47763178860682104-0.042754414728876027j)	(-3.052317254134625+0j)
(167+0j)	(-2.577885021095046+0j)	(-0.523724875705315-0.3310604085229838j)	(-2.577885021095046+0j)
(168+0j)	(-2.1603515833199545+0j)	(-0.42897185932230636-0.6412981725378297j)	(-2.1603515833199545+0j)
(169+0j)	(-1.7756264772243249+0j)	(-0.18769007565622098-0.903469698370998j)	(-1.7756264772243249+0j)
(170+0j)	(-1.4114361333384586+0j)	(0.1685207840885575-1.0485165286470433j)	(-1.4114361333384586+0j)
(171+0j)	(-1.0621338193551146+0j)	(0.574382587235842-1.0300904016614847j)	(-1.0621338193551146+0j)
(172+0j)	(-0.7257722013260555+0j)	(0.9479574873139333-0.8411534259449541j)	(-0.7257722013260555+0j)
(173+0j)	(-0.40253075968674423+0j)	(1.2156721785521294-0.5176083699549505j)	(-0.40253075968674423+0j)
(174+0j)	(-0.09364762875323507+0j)	(1.3344537150135427-0.12533503147856956j)	(-0.09364762875323507+0j)
(175+0j)	(0.19905405939736553+0j)	(1.3010699912682193+0.26245888189105304j)	(0.19905405939736553+0j)
(176+0j)	(0.4737599862520874+0j)	(1.1460230219006855+0.5875718987570093j)	(0.4737599862520874+0j)
(177+0j)	(0.7289020617096575+0j)	(0.9172407835374741+0.8190430188544517j)	(0.7289020617096575+0j)
(178+0j)	(0.9637675444131837+0j)	(0.6622694308680531+0.9535842869236588j)	(0.9637675444131837+0j)
(179+0j)	(1.1787823239314257+0j)	(0.41611812823470085+1.006547859054908j)	(1.1787823239314257+0j)
(180+0j)	(1.3757717956779452+0j)	(0.1976273688361677+1.0004661170036013j)	(1.3757717956779452+0j)
(181+0j)	(1.557438867438048+0j)	(0.012768431436502697+0.9558458459708482j)	(1.557438867438048+0j)
(182+0j)	(1.7264667257799537+0j)	(-0.13932078193763883+0.8877317779832672j)	(1.7264667257799537+0j)
(183+0j)	(1.8845337719825856+0j)	(-0.2616012203435143+0.8062828576818813j)	(1.8845337719825856+0j)
(184+0j)	(2.0320603253914378+0j)	(-0.35755921294076687+0.7194002557195841j)	(2.0320603253914378+0j)
(185+0j)	(2.16922810873022+0j)	(-0.4320882778677609+0.6337119261540812j)	(2.16922810873022+0j)
(186+0j)	(2.2978224131849565+0j)	(-0.49256608678946256+0.5537087837046661j)	(2.2978224131849565+0j)
(187+0j)	(2.4231393907208876+0j)	(-0.5479991648500606+0.4791348735488769j)	(2.4231393907208876+0j)
(188+0j)	(2.5535692880047627+0j)	(-0.6057269360585666+0.4038361231381975j)	(2.5535692880047627+0j)
(189+0j)	(2.6979476699272418+0j)	(-0.6672138283132303+0.3170873925322614j)	(2.6979476699272418+0j)
(190+0j)	(2.8618467261557434+0j)	(-0.7255377257442887+0.2084319443226894j)	(2.8618467261557434+0j)
(191+0j)	(3.0463597783404275+0j)	(-0.7665775727026287+0.07322488647547921j)	(3.0463597783404275+0j)
(192+0j)	(-3.0346334005615567+0j)	(-0.7740272316428584-0.08310653722986881j)	(-3.0346334005615567+0j)
(193+0j)	(-2.81997518436388+0j)	(-0.7363247925037955-0.2453327202075819j)	(-2.81997518436388+0j)
(194+0j)	(-2.599488903243678+0j)	(-0.6523696242892153-0.3929175924677822j)	(-2.599488903243678+0j)
(195+0j)	(-2.3801788859462754+0j)	(-0.5330023477649931-0.5080290499071192j)	(-2.3801788859462754+0j)
(196+0j)	(-2.1686384688015146+0j)	(-0.39677684982981487-0.5826610957413275j)	(-2.1686384688015146+0j)
(197+0j)	(-1.968724277782126+0j)	(-0.2613183005128454-0.6216640591204989j)	(-1.968724277782126+0j)
(198+0j)	(-1.7785318568515827+0j)	(-0.13453365465349043-0.6382771405504376j)	(-1.7785318568515827+0j)
(199+0j)	(-1.5881768022471583+0j)	(-0.011201220348799003-0.6444065621318379j)	(-1.5881768022471583+0j)
