# Supplementary material for: Iso-orientation bias of layer 2/3 connections unifies spontaneous, visually and optogenetically driven V1 dynamics
Source: Nat Commun. 2026 Jan 21;17:1901. doi: 10.1038/s41467-026-68578-y (PMC12923880; doi:10.1038/s41467-026-68578-y)
Supplement: Supplementary file 6 — Source data [file 41467_2026_68578_MOESM6_ESM.zip › source_data/fig1/C_model_optogenetic_example_frame_0.csv]

8.0	8.75	4.0	1.1111111111111112	0.0	0.0	0.0	0.0	0.0	0.0	0.0	0.0	2.3529411764705883	8.75	9.411764705882353	8.75	1.3333333333333333	1.25	1.25	0.0	0.0	4.285714285714286	6.25	5.555555555555555	2.5	2.5	2.2222222222222223	2.2222222222222223	1.25	0.0	0.0	1.1111111111111112	0.0	0.0	0.0	1.1764705882352942	3.3333333333333335	5.0	4.444444444444445	1.1111111111111112	2.2222222222222223	1.25	1.1111111111111112	1.25	0.0	0.0	2.3529411764705883	6.315789473684211	8.235294117647058	11.11111111111111
4.705882352941177	2.1052631578947367	0.0	0.0	0.0	0.0	0.0	0.0	0.0	0.0	1.1764705882352942	6.315789473684211	10.0	14.444444444444445	17.142857142857142	14.444444444444445	7.777777777777778	5.882352941176471	6.666666666666667	4.761904761904762	6.315789473684211	4.2105263157894735	4.2105263157894735	4.0	1.1764705882352942	2.857142857142857	2.857142857142857	0.0	2.1052631578947367	1.0	0.9090909090909091	1.0	1.0526315789473684	0.0	1.1764705882352942	3.3333333333333335	4.0	6.666666666666667	6.666666666666667	5.0	5.0	6.666666666666667	2.1052631578947367	2.2222222222222223	1.0526315789473684	1.0526315789473684	3.1578947368421053	6.25	6.363636363636363	9.473684210526315
0.0	0.0	0.0	0.0	0.0	0.0	0.0	0.0	0.0	2.5	10.0	15.238095238095237	18.88888888888889	19.0	17.77777777777778	15.294117647058824	12.631578947368421	13.0	13.68421052631579	12.0	14.0	7.0	0.0	1.1111111111111112	1.0526315789473684	4.2105263157894735	3.0	1.9047619047619047	3.3333333333333335	2.1052631578947367	0.0	0.9523809523809523	0.0	0.0	1.0526315789473684	3.5294117647058822	8.421052631578947	10.0	10.0	10.0	11.11111111111111	6.666666666666667	4.2105263157894735	1.7391304347826086	0.0	2.2222222222222223	4.705882352941177	2.2222222222222223	5.2631578947368425	4.444444444444445
0.0	0.0	0.0	0.0	0.0	0.0	0.0	1.0526315789473684	2.0	8.421052631578947	20.0	26.31578947368421	23.0	20.0	17.0	18.095238095238095	16.0	17.894736842105264	22.5	21.11111111111111	17.894736842105264	11.0	3.0	1.0	3.5294117647058822	4.705882352941177	4.2105263157894735	4.2105263157894735	4.705882352941177	2.2222222222222223	0.0	0.0	0.0	0.0	0.0	4.705882352941177	12.380952380952381	14.117647058823529	16.470588235294116	11.578947368421053	12.0	7.826086956521739	4.444444444444445	2.2222222222222223	0.0	2.0	5.2631578947368425	3.3333333333333335	1.1764705882352942	3.1578947368421053
0.0	0.0	0.0	0.0	0.0	0.0	0.0	1.1764705882352942	7.777777777777778	14.117647058823529	24.0	27.058823529411764	24.0	20.0	16.666666666666668	19.047619047619047	20.0	23.0	26.31578947368421	22.0	16.842105263157894	10.526315789473685	2.857142857142857	0.0	1.0	2.2222222222222223	3.0	2.857142857142857	4.705882352941177	2.1052631578947367	0.0	0.0	0.0	0.9090909090909091	2.3529411764705883	5.2631578947368425	8.421052631578947	12.631578947368421	16.470588235294116	15.789473684210526	13.333333333333334	12.222222222222221	9.473684210526315	6.0	0.0	2.1052631578947367	2.0	2.857142857142857	2.0	0.0
0.0	0.0	0.0	0.0	0.0	0.0	0.0	3.5294117647058822	10.0	18.823529411764707	23.157894736842106	27.77777777777778	26.31578947368421	22.105263157894736	22.0	20.0	19.0	25.0	27.0	23.80952380952381	21.0	11.428571428571429	3.5294117647058822	0.9523809523809523	1.0	4.761904761904762	5.555555555555555	8.0	4.761904761904762	3.0	0.0	0.0	0.0	2.0	5.555555555555555	5.555555555555555	9.411764705882353	13.68421052631579	17.0	15.0	15.0	15.238095238095237	14.285714285714286	6.666666666666667	5.0	4.545454545454546	3.1578947368421053	3.1578947368421053	4.761904761904762	2.608695652173913
0.0	0.0	0.0	0.0	0.0	0.0	0.0	2.857142857142857	10.526315789473685	20.0	28.42105263157895	30.58823529411765	31.11111111111111	29.0	26.0	23.0	21.11111111111111	24.210526315789473	28.0	31.428571428571427	26.666666666666668	13.0	4.2105263157894735	1.1111111111111112	1.0	3.3333333333333335	6.666666666666667	4.761904761904762	3.6363636363636362	2.0	1.0526315789473684	1.0526315789473684	0.0	1.9047619047619047	5.555555555555555	8.88888888888889	12.0	17.0	17.77777777777778	17.77777777777778	20.0	20.0	18.0	13.68421052631579	12.5	9.411764705882353	3.1578947368421053	3.3333333333333335	6.0	7.0
0.0	0.0	0.0	0.0	0.0	0.0	0.0	4.0	16.842105263157894	25.88235294117647	28.42105263157895	33.333333333333336	35.55555555555556	30.526315789473685	26.0	28.42105263157895	29.0	29.473684210526315	32.94117647058823	33.63636363636363	25.714285714285715	15.238095238095237	3.0	0.0	0.0	1.0526315789473684	0.0	1.0	1.0	1.0	1.1111111111111112	1.1111111111111112	0.0	2.857142857142857	7.368421052631579	10.909090909090908	14.782608695652174	17.647058823529413	20.0	20.952380952380953	20.0	22.105263157894736	23.529411764705884	19.0	13.75	13.333333333333334	9.473684210526315	3.75	7.0	6.666666666666667
0.0	0.0	0.0	0.0	0.0	1.0	2.0	6.315789473684211	21.05263157894737	29.473684210526315	33.0	33.68421052631579	36.0	35.0	28.571428571428573	32.38095238095238	35.45454545454545	31.11111111111111	30.0	30.476190476190474	21.904761904761905	11.764705882352942	3.1578947368421053	1.0526315789473684	0.0	0.0	0.0	0.0	1.1111111111111112	1.1764705882352942	0.0	0.0	1.0	3.5294117647058822	6.0	13.333333333333334	13.68421052631579	18.823529411764707	20.0	20.952380952380953	21.05263157894737	22.105263157894736	27.36842105263158	23.529411764705884	18.94736842105263	18.0	12.222222222222221	8.0	9.0	5.2631578947368425
0.0	0.0	0.0	0.0	0.0	2.1052631578947367	3.1578947368421053	5.555555555555555	18.88888888888889	31.0	31.57894736842105	34.73684210526316	36.0	35.0	33.0	34.73684210526316	36.0	31.0	25.0	22.857142857142858	15.294117647058824	6.0	2.6666666666666665	1.0526315789473684	0.0	0.0	0.0	1.0526315789473684	1.0	0.0	2.2222222222222223	4.444444444444445	6.0	6.315789473684211	9.523809523809524	16.842105263157894	22.352941176470587	21.176470588235293	22.0	23.157894736842106	27.36842105263158	28.0	30.0	33.0	26.31578947368421	20.0	17.0	10.476190476190476	8.0	3.1578947368421053
0.0	0.0	0.0	0.0	0.0	1.1764705882352942	4.0	6.0	19.0	29.523809523809526	31.57894736842105	33.333333333333336	37.0	37.142857142857146	34.73684210526316	34.73684210526316	31.0	25.0	21.904761904761905	17.142857142857142	5.0	2.2222222222222223	0.0	0.0	0.0	0.0	0.0	1.0526315789473684	1.0526315789473684	0.0	2.3529411764705883	7.0588235294117645	12.0	10.0	10.0	16.470588235294116	22.22222222222222	23.333333333333332	23.157894736842106	30.0	31.0	33.333333333333336	32.0	31.0	30.0	21.11111111111111	17.894736842105264	14.285714285714286	8.88888888888889	1.0526315789473684
0.0	0.0	0.0	1.1111111111111112	2.3529411764705883	3.3333333333333335	6.666666666666667	9.411764705882353	21.11111111111111	29.0	27.77777777777778	34.0	35.23809523809524	37.27272727272727	37.0	31.57894736842105	24.210526315789473	21.904761904761905	18.0	9.090909090909092	0.0	0.0	0.0	0.0	0.0	0.0	0.0	0.0	0.0	1.1764705882352942	2.1052631578947367	12.380952380952381	17.77777777777778	12.380952380952381	2.3529411764705883	10.0	16.666666666666668	22.0	28.88888888888889	30.526315789473685	29.565217391304348	31.0	32.5	34.0	28.88888888888889	25.0	25.0	19.0	11.764705882352942	3.3333333333333335
0.0	0.0	0.0	1.0526315789473684	2.0	2.0	5.2631578947368425	11.11111111111111	20.0	22.105263157894736	24.444444444444443	26.666666666666668	30.526315789473685	34.166666666666664	34.73684210526316	28.0	22.105263157894736	19.0	14.736842105263158	8.421052631578947	2.1052631578947367	0.0	0.0	0.0	0.0	0.0	0.0	0.0	2.1052631578947367	1.9047619047619047	5.0	14.736842105263158	25.88235294117647	14.285714285714286	7.368421052631579	12.631578947368421	17.0	21.904761904761905	25.263157894736842	28.88888888888889	29.473684210526315	29.473684210526315	32.38095238095238	33.333333333333336	25.555555555555557	24.210526315789473	26.666666666666668	20.0	13.333333333333334	4.705882352941177
0.0	0.0	0.0	1.1111111111111112	0.9523809523809523	3.1578947368421053	10.0	11.578947368421053	16.0	17.894736842105264	23.0	25.263157894736842	23.333333333333332	29.0	29.0	23.333333333333332	20.0	17.894736842105264	13.0	7.0588235294117645	2.5	1.0526315789473684	0.0	0.0	0.0	0.0	0.0	0.0	0.9523809523809523	2.0	3.8095238095238093	11.0	21.05263157894737	16.19047619047619	9.0	12.380952380952381	19.09090909090909	19.047619047619047	24.0	29.473684210526315	32.5	30.476190476190474	32.0	28.0	20.90909090909091	20.90909090909091	26.0	24.0	17.77777777777778	13.68421052631579
0.0	1.0	0.0	0.0	1.0	5.0	11.428571428571429	18.94736842105263	18.0	21.05263157894737	25.0	29.0	24.210526315789473	24.761904761904763	25.714285714285715	18.095238095238095	14.444444444444445	13.333333333333334	10.0	11.0	5.882352941176471	1.1111111111111112	0.0	0.0	0.0	0.0	0.0	0.0	1.1111111111111112	2.0	4.2105263157894735	9.0	15.238095238095237	13.68421052631579	5.2631578947368425	10.0	15.0	20.0	20.0	24.761904761904763	31.0	33.68421052631579	27.692307692307693	29.41176470588235	24.0	21.11111111111111	25.0	22.0	24.444444444444443	20.0
1.0526315789473684	1.0	1.0	0.0	1.1764705882352942	9.473684210526315	22.5	22.22222222222222	24.705882352941178	25.263157894736842	32.63157894736842	31.57894736842105	29.523809523809526	32.38095238095238	27.0	22.22222222222222	13.68421052631579	11.578947368421053	7.0	11.0	5.2631578947368425	0.0	0.0	0.0	0.0	0.0	0.0	0.0	0.0	0.0	2.3529411764705883	4.2105263157894735	8.0	9.0	3.8095238095238093	7.368421052631579	13.68421052631579	18.88888888888889	24.444444444444443	26.363636363636363	30.476190476190474	34.44444444444444	33.333333333333336	29.473684210526315	31.11111111111111	26.25	22.0	24.0	28.42105263157895	25.555555555555557
0.0	1.0526315789473684	1.1764705882352942	1.0526315789473684	1.3333333333333333	12.5	23.80952380952381	32.63157894736842	26.31578947368421	25.88235294117647	30.0	32.0	31.57894736842105	33.91304347826087	33.333333333333336	25.263157894736842	20.0	12.380952380952381	10.476190476190476	6.666666666666667	4.545454545454546	0.0	0.0	0.0	0.0	0.0	0.0	0.0	0.0	0.0	0.0	0.0	3.1578947368421053	2.1052631578947367	4.0	6.666666666666667	9.0	20.0	28.235294117647058	31.11111111111111	33.333333333333336	35.55555555555556	29.41176470588235	30.0	27.058823529411764	22.105263157894736	22.857142857142858	22.727272727272727	30.0	28.0
0.0	0.0	1.0526315789473684	1.0526315789473684	0.0	8.0	25.0	34.0	32.38095238095238	29.09090909090909	29.523809523809526	32.38095238095238	34.0	37.142857142857146	33.75	30.58823529411765	20.0	17.272727272727273	7.368421052631579	6.315789473684211	1.0526315789473684	0.0	0.0	0.0	0.0	0.0	0.0	0.0	0.0	0.0	0.0	0.0	1.0	3.0	6.666666666666667	9.473684210526315	11.428571428571429	20.0	29.41176470588235	31.57894736842105	34.44444444444444	33.0	31.11111111111111	27.058823529411764	28.42105263157895	21.11111111111111	18.88888888888889	25.555555555555557	28.0	28.88888888888889
0.0	0.0	0.0	0.0	4.0	11.11111111111111	26.31578947368421	34.0	35.0	38.095238095238095	35.45454545454545	34.73684210526316	36.470588235294116	37.0	33.68421052631579	32.63157894736842	31.0	26.666666666666668	15.555555555555555	7.2727272727272725	3.3333333333333335	1.1111111111111112	0.0	0.0	0.0	0.0	0.0	1.3333333333333333	0.0	1.0526315789473684	1.0	1.1764705882352942	0.0	1.0	3.1578947368421053	10.0	17.0	26.666666666666668	30.526315789473685	34.73684210526316	35.78947368421053	31.428571428571427	25.555555555555557	25.88235294117647	23.333333333333332	24.0	21.25	22.666666666666668	27.5	24.705882352941178
0.0	0.0	0.0	2.0	3.75	17.647058823529413	32.0	33.333333333333336	34.11764705882353	37.5	37.64705882352941	37.77777777777778	38.0	38.0	35.65217391304348	33.333333333333336	34.11764705882353	31.57894736842105	20.952380952380953	7.368421052631579	2.2222222222222223	0.0	0.0	0.0	0.0	0.0	0.0	2.3529411764705883	2.1052631578947367	1.0	0.9523809523809523	1.9047619047619047	1.0	0.0	4.0	11.764705882352942	21.0	29.09090909090909	29.41176470588235	33.68421052631579	34.73684210526316	31.57894736842105	26.0	22.666666666666668	22.105263157894736	25.0	20.0	22.22222222222222	23.75	25.88235294117647
0.0	0.0	0.0	1.25	8.421052631578947	20.0	35.0	35.55555555555556	36.666666666666664	38.46153846153846	38.8235294117647	38.8235294117647	40.0	40.0	38.888888888888886	32.63157894736842	30.476190476190474	25.0	17.77777777777778	4.761904761904762	1.1111111111111112	0.0	0.0	0.0	0.0	0.0	0.0	1.9047619047619047	2.2222222222222223	0.0	0.0	1.1764705882352942	1.1111111111111112	3.1578947368421053	6.315789473684211	12.222222222222221	17.142857142857142	22.857142857142858	26.31578947368421	25.0	28.42105263157895	29.0	24.545454545454547	20.0	20.0	23.0	23.529411764705884	17.894736842105264	22.0	22.0
0.0	0.0	0.0	2.727272727272727	15.0	32.22222222222222	37.64705882352941	40.0	40.0	40.0	40.0	40.0	40.0	40.0	39.0	33.63636363636363	28.571428571428573	19.0	12.631578947368421	7.777777777777778	2.2222222222222223	0.0	0.0	0.0	0.0	0.0	0.0	0.0	0.0	0.0	1.1111111111111112	2.2222222222222223	1.1111111111111112	2.1052631578947367	4.444444444444445	5.2631578947368425	7.0	11.11111111111111	12.5	17.333333333333332	17.894736842105264	21.904761904761905	20.90909090909091	20.0	15.0	20.0	21.333333333333332	20.0	18.94736842105263	20.0
0.0	0.0	0.0	5.0	18.095238095238095	36.666666666666664	38.0	38.94736842105263	40.0	38.888888888888886	38.94736842105263	38.94736842105263	40.0	39.0	40.0	36.19047619047619	27.0	20.0	11.578947368421053	10.0	8.88888888888889	0.0	0.0	0.0	0.0	0.0	0.9523809523809523	0.8695652173913043	0.0	0.0	2.727272727272727	3.5294117647058822	3.0	2.1052631578947367	3.3333333333333335	6.666666666666667	7.368421052631579	9.523809523809524	12.941176470588236	14.736842105263158	15.555555555555555	20.0	20.0	21.176470588235293	21.0	20.0	17.333333333333332	16.470588235294116	18.823529411764707	18.88888888888889
0.0	0.0	0.0	4.2105263157894735	20.0	32.63157894736842	37.64705882352941	37.142857142857146	40.0	38.94736842105263	38.095238095238095	34.73684210526316	36.8421052631579	37.64705882352941	35.0	30.476190476190474	24.0	13.333333333333334	7.5	7.619047619047619	6.666666666666667	1.25	1.3333333333333333	1.25	1.1111111111111112	0.0	1.1111111111111112	0.9090909090909091	0.0	0.0	2.1052631578947367	3.5294117647058822	2.1052631578947367	2.857142857142857	4.0	5.714285714285714	5.714285714285714	6.666666666666667	9.473684210526315	14.0	17.0	16.842105263157894	18.095238095238095	21.904761904761905	21.0	23.75	18.823529411764707	16.0	18.94736842105263	17.894736842105264
0.0	0.0	0.0	4.2105263157894735	10.476190476190476	22.22222222222222	32.94117647058823	34.11764705882353	38.888888888888886	35.55555555555556	34.73684210526316	34.0	35.294117647058826	34.73684210526316	34.73684210526316	29.473684210526315	17.142857142857142	8.0	4.0	3.8095238095238093	4.761904761904762	0.0	1.0526315789473684	2.2222222222222223	1.1111111111111112	1.0526315789473684	0.0	0.0	0.0	0.0	2.2222222222222223	2.0	0.0	2.0	1.0	2.1052631578947367	3.8095238095238093	2.857142857142857	5.2631578947368425	9.473684210526315	13.333333333333334	16.19047619047619	16.19047619047619	15.789473684210526	12.380952380952381	10.526315789473685	14.444444444444445	15.294117647058824	13.333333333333334	16.19047619047619
0.0	0.0	0.0	1.0	4.0	10.0	17.5	28.75	28.88888888888889	29.0	27.0	29.473684210526315	32.63157894736842	37.0	36.25	31.25	24.0	14.545454545454545	7.368421052631579	7.368421052631579	3.0	0.9523809523809523	1.9047619047619047	3.0	2.5	0.0	0.0	0.0	0.0	0.9090909090909091	2.1052631578947367	1.9047619047619047	1.0	0.0	1.0526315789473684	2.0	3.1578947368421053	2.727272727272727	4.545454545454546	8.421052631578947	12.941176470588236	11.11111111111111	16.0	15.555555555555555	8.421052631578947	4.444444444444445	10.588235294117647	10.0	11.11111111111111	14.0
0.0	0.0	0.0	0.0	1.0526315789473684	3.6363636363636362	7.777777777777778	15.555555555555555	20.0	17.0	17.894736842105264	21.176470588235293	29.473684210526315	37.0	36.8421052631579	30.58823529411765	27.36842105263158	18.94736842105263	12.0	8.235294117647058	4.0	3.1578947368421053	2.0	3.0	1.1764705882352942	0.0	0.0	0.0	0.0	1.0	3.1578947368421053	2.1052631578947367	1.25	1.1764705882352942	0.0	1.0526315789473684	0.0	3.0	3.0	7.0	11.578947368421053	9.411764705882353	12.222222222222221	10.588235294117647	7.0	1.1111111111111112	5.555555555555555	9.0	6.363636363636363	10.476190476190476
0.0	0.0	0.0	0.0	0.0	1.0526315789473684	2.0	4.444444444444445	2.3529411764705883	6.666666666666667	4.444444444444445	11.764705882352942	22.105263157894736	34.285714285714285	39.0	34.0	27.0	19.047619047619047	11.578947368421053	7.0588235294117645	2.1052631578947367	1.0	1.0526315789473684	1.9047619047619047	1.0526315789473684	0.0	0.0	1.0	0.9523809523809523	1.8181818181818181	2.0	2.727272727272727	1.1111111111111112	0.0	0.0	0.0	0.9523809523809523	0.9523809523809523	2.2222222222222223	3.3333333333333335	5.555555555555555	7.0	10.0	7.0588235294117645	5.0	2.857142857142857	3.0	2.1052631578947367	4.0	4.2105263157894735
1.5384615384615385	0.0	0.0	0.0	0.0	0.0	0.9090909090909091	1.0	2.0	1.1764705882352942	0.0	3.3333333333333335	10.0	25.714285714285715	34.73684210526316	35.0	24.210526315789473	14.782608695652174	6.956521739130435	1.9047619047619047	0.0	0.0	0.0	0.0	0.0	0.0	0.0	0.9523809523809523	1.0526315789473684	1.1111111111111112	2.2222222222222223	2.1052631578947367	1.0	1.0	1.0526315789473684	2.0	1.0526315789473684	1.0526315789473684	1.0526315789473684	3.3333333333333335	5.2631578947368425	7.0	9.0	7.0588235294117645	7.0588235294117645	5.555555555555555	4.2105263157894735	2.1052631578947367	1.0	2.1052631578947367
1.3333333333333333	1.0526315789473684	0.0	0.0	0.0	0.0	0.0	1.25	1.0526315789473684	0.0	0.0	1.1111111111111112	4.705882352941177	8.88888888888889	18.88888888888889	21.176470588235293	17.0	6.666666666666667	2.1052631578947367	0.0	0.0	1.1764705882352942	1.0526315789473684	0.0	0.0	0.0	0.0	0.0	0.0	0.0	0.0	0.9523809523809523	0.0	0.9523809523809523	1.8181818181818181	2.0	3.1578947368421053	1.0526315789473684	1.0526315789473684	3.0	4.2105263157894735	5.0	8.421052631578947	6.25	3.1578947368421053	4.761904761904762	2.3529411764705883	3.1578947368421053	3.5294117647058822	0.0
1.1111111111111112	0.0	0.0	0.0	0.0	0.0	0.0	2.2222222222222223	2.5	1.1111111111111112	1.1111111111111112	1.8181818181818181	0.0	0.0	3.0	8.88888888888889	4.444444444444445	2.727272727272727	0.0	0.0	1.1764705882352942	2.2222222222222223	1.0526315789473684	0.0	0.0	0.9523809523809523	1.0526315789473684	1.0	0.0	0.0	1.0526315789473684	1.1764705882352942	0.0	1.1111111111111112	0.0	3.1578947368421053	2.0	1.1764705882352942	1.0526315789473684	2.5	7.0	8.421052631578947	6.666666666666667	4.2105263157894735	4.2105263157894735	5.2631578947368425	4.0	8.421052631578947	5.714285714285714	2.5
0.0	0.0	0.0	0.0	0.0	0.0	0.9090909090909091	2.2222222222222223	2.0	2.3529411764705883	2.3529411764705883	1.1764705882352942	0.0	0.0	0.0	0.0	0.0	0.0	0.0	1.0526315789473684	3.1578947368421053	3.8095238095238093	1.0	0.9090909090909091	1.0526315789473684	1.9047619047619047	1.0	2.0	0.0	1.0	3.1578947368421053	3.1578947368421053	3.3333333333333335	3.1578947368421053	3.1578947368421053	0.9523809523809523	1.25	3.1578947368421053	4.444444444444445	7.368421052631579	12.222222222222221	15.0	12.0	5.555555555555555	3.3333333333333335	4.0	4.2105263157894735	7.368421052631579	9.411764705882353	3.0
0.0	0.0	0.0	0.0	0.0	1.0526315789473684	3.3333333333333335	2.857142857142857	2.0	1.1111111111111112	2.1052631578947367	1.3333333333333333	0.0	0.0	0.0	0.0	0.0	0.0	0.0	1.9047619047619047	3.0	2.727272727272727	0.0	3.1578947368421053	5.0	5.555555555555555	5.333333333333333	8.75	7.777777777777778	7.0588235294117645	11.11111111111111	8.181818181818182	10.0	7.2727272727272725	4.2105263157894735	5.2631578947368425	3.8095238095238093	5.555555555555555	11.578947368421053	15.555555555555555	20.0	23.636363636363637	18.0	9.0	3.75	4.2105263157894735	4.2105263157894735	4.705882352941177	5.0	3.3333333333333335
0.0	0.0	0.0	0.0	0.0	0.9523809523809523	3.1578947368421053	2.1052631578947367	1.0526315789473684	0.0	1.1111111111111112	0.0	0.0	0.0	0.0	0.0	0.0	1.1764705882352942	2.3529411764705883	3.8095238095238093	3.8095238095238093	3.5294117647058822	1.1111111111111112	2.857142857142857	7.0	9.473684210526315	11.25	16.842105263157894	20.0	17.5	16.666666666666668	20.0	14.444444444444445	10.0	8.88888888888889	11.11111111111111	13.333333333333334	15.238095238095237	19.0	17.647058823529413	25.263157894736842	26.363636363636363	21.05263157894737	13.333333333333334	4.545454545454546	2.5	3.1578947368421053	2.2222222222222223	2.1052631578947367	5.2631578947368425
2.3529411764705883	2.3529411764705883	1.1764705882352942	0.0	0.0	1.1111111111111112	1.0	2.1052631578947367	1.25	1.1111111111111112	0.0	0.0	0.0	0.0	0.0	0.0	1.25	3.0	6.0	5.714285714285714	7.2727272727272725	6.363636363636363	4.545454545454546	8.0	10.476190476190476	13.75	14.736842105263158	21.904761904761905	28.0	27.77777777777778	24.210526315789473	25.0	27.5	19.047619047619047	14.444444444444445	13.333333333333334	18.0	20.952380952380953	21.05263157894737	23.529411764705884	24.444444444444443	29.41176470588235	23.333333333333332	16.0	7.368421052631579	1.1764705882352942	3.1578947368421053	5.2631578947368425	6.666666666666667	8.88888888888889
3.3333333333333335	4.0	2.3529411764705883	1.0526315789473684	1.1764705882352942	0.0	2.3529411764705883	1.8181818181818181	1.0526315789473684	1.0	0.0	0.0	0.0	0.0	0.0	0.0	0.0	1.8181818181818181	3.8095238095238093	5.882352941176471	8.88888888888889	9.523809523809524	7.0	7.826086956521739	8.421052631578947	7.777777777777778	13.0	23.636363636363637	31.818181818181817	28.42105263157895	28.42105263157895	26.666666666666668	28.42105263157895	26.0	22.105263157894736	20.0	21.176470588235293	28.235294117647058	27.0	27.36842105263158	28.235294117647058	26.666666666666668	22.105263157894736	12.380952380952381	6.315789473684211	2.1052631578947367	1.1764705882352942	3.3333333333333335	7.368421052631579	9.0
2.857142857142857	4.444444444444445	1.25	1.0	1.0526315789473684	3.1578947368421053	2.3529411764705883	1.0526315789473684	0.0	0.0	0.0	0.0	0.0	0.0	0.0	0.0	1.0526315789473684	1.1111111111111112	2.2222222222222223	6.315789473684211	7.0	6.0	3.8095238095238093	4.0	6.315789473684211	6.666666666666667	8.421052631578947	21.05263157894737	31.428571428571427	33.68421052631579	30.666666666666668	25.88235294117647	27.77777777777778	28.88888888888889	27.5	22.22222222222222	28.42105263157895	31.57894736842105	30.58823529411765	30.0	29.473684210526315	27.77777777777778	20.0	14.117647058823529	10.0	4.705882352941177	1.1111111111111112	5.0	6.0	7.619047619047619
2.857142857142857	5.882352941176471	4.444444444444445	4.2105263157894735	1.9047619047619047	2.1052631578947367	3.75	0.0	0.0	0.0	0.0	0.0	0.0	0.0	0.0	0.0	0.0	1.0	1.0	2.0	5.0	4.444444444444445	5.2631578947368425	9.411764705882353	9.090909090909092	7.0	11.25	28.0	38.095238095238095	37.89473684210526	36.8421052631579	35.78947368421053	34.0	30.666666666666668	25.88235294117647	28.235294117647058	31.0	32.38095238095238	27.77777777777778	34.0	31.11111111111111	26.31578947368421	24.0	17.142857142857142	13.333333333333334	5.555555555555555	2.1052631578947367	4.444444444444445	5.882352941176471	3.5294117647058822
3.3333333333333335	2.857142857142857	3.5294117647058822	3.1578947368421053	4.2105263157894735	5.2631578947368425	1.1111111111111112	0.0	0.0	0.0	0.0	0.0	0.0	0.0	0.0	0.0	0.0	0.0	0.0	1.0	1.0526315789473684	0.9523809523809523	5.2631578947368425	11.0	13.043478260869565	13.636363636363637	11.578947368421053	24.444444444444443	31.57894736842105	30.58823529411765	38.0	36.0	33.333333333333336	25.555555555555557	23.333333333333332	24.444444444444443	32.0	33.68421052631579	32.94117647058823	32.0	31.428571428571427	27.5	22.352941176470587	16.470588235294116	7.2727272727272725	2.3529411764705883	2.0	2.3529411764705883	1.0526315789473684	0.0
2.3529411764705883	2.2222222222222223	1.4285714285714286	3.5294117647058822	7.0588235294117645	4.545454545454546	2.857142857142857	0.9523809523809523	0.0	0.0	0.0	0.0	0.0	0.0	0.0	0.0	0.0	0.0	0.0	0.0	0.0	0.0	3.0	7.0	12.0	15.238095238095237	12.631578947368421	18.823529411764707	29.41176470588235	32.22222222222222	33.333333333333336	32.0	22.0	12.631578947368421	18.88888888888889	25.263157894736842	28.88888888888889	41.1764705882353	33.75	28.88888888888889	24.705882352941178	22.352941176470587	16.470588235294116	8.88888888888889	1.1764705882352942	1.0526315789473684	2.0	2.2222222222222223	0.0	0.0
1.25	3.3333333333333335	3.0	2.3529411764705883	6.315789473684211	5.2631578947368425	3.0	2.1052631578947367	0.0	0.0	0.0	0.0	0.0	0.0	0.0	0.0	0.0	0.0	0.0	0.0	0.0	0.0	1.1111111111111112	2.0	6.315789473684211	10.0	9.473684210526315	11.0	20.0	34.285714285714285	31.11111111111111	24.0	18.181818181818183	8.0	13.68421052631579	15.652173913043478	15.0	21.05263157894737	28.0	24.0	21.176470588235293	16.842105263157894	12.941176470588236	4.0	0.9523809523809523	1.0	2.1052631578947367	1.0526315789473684	0.0	0.0
2.5	2.3529411764705883	5.882352941176471	4.2105263157894735	4.0	3.3333333333333335	1.9047619047619047	1.0	0.0	0.0	0.0	0.0	0.0	0.0	0.0	0.0	0.0	0.0	0.0	0.0	0.0	0.0	0.0	0.0	1.3333333333333333	4.705882352941177	5.2631578947368425	4.2105263157894735	11.764705882352942	26.666666666666668	24.210526315789473	21.11111111111111	14.0	8.421052631578947	6.363636363636363	5.0	1.8181818181818181	11.0	17.142857142857142	26.0	21.11111111111111	16.0	6.666666666666667	3.0	3.0	2.1052631578947367	1.1111111111111112	0.0	0.0	0.0
1.25	2.0	5.2631578947368425	8.0	6.363636363636363	6.315789473684211	10.909090909090908	12.631578947368421	5.0	0.0	0.0	0.0	0.0	0.0	0.0	0.0	0.0	0.0	0.0	0.0	0.0	0.0	0.0	0.0	0.0	0.0	1.1764705882352942	0.0	5.555555555555555	13.333333333333334	15.294117647058824	12.222222222222221	7.0588235294117645	6.25	2.2222222222222223	0.0	1.0526315789473684	4.0	11.0	16.0	18.0	7.2727272727272725	4.2105263157894735	2.1052631578947367	2.1052631578947367	1.25	1.1111111111111112	1.25	1.1111111111111112	0.0
4.705882352941177	2.0	8.235294117647058	13.043478260869565	17.0	17.142857142857142	28.42105263157895	26.666666666666668	17.894736842105264	9.473684210526315	5.882352941176471	0.0	0.0	0.0	0.0	0.0	0.0	0.0	0.0	0.0	0.0	0.0	0.0	0.0	0.0	0.0	0.0	0.0	1.1111111111111112	6.315789473684211	3.5294117647058822	2.1052631578947367	2.1052631578947367	2.3529411764705883	2.5	0.0	0.0	4.444444444444445	5.0	10.0	5.2631578947368425	2.1052631578947367	4.0	2.1052631578947367	0.0	0.0	0.0	1.0526315789473684	1.0526315789473684	0.0
15.294117647058824	16.666666666666668	16.842105263157894	26.0	31.428571428571427	32.0	35.23809523809524	37.0	29.473684210526315	26.666666666666668	21.05263157894737	11.0	6.086956521739131	2.2222222222222223	0.0	0.0	0.0	0.0	0.0	0.0	0.0	0.0	0.0	0.0	0.0	0.0	0.0	0.0	0.0	0.0	0.0	0.0	0.0	2.2222222222222223	1.0526315789473684	0.0	0.8695652173913043	2.1052631578947367	3.3333333333333335	1.0	0.0	0.9090909090909091	2.3529411764705883	2.3529411764705883	0.0	0.0	0.9523809523809523	2.857142857142857	3.8095238095238093	3.1578947368421053
27.77777777777778	25.555555555555557	26.0	33.68421052631579	33.68421052631579	35.0	35.0	35.78947368421053	33.333333333333336	37.64705882352941	33.0	23.0	15.0	9.473684210526315	3.0	0.0	0.0	0.0	0.0	0.0	0.0	0.0	0.0	0.0	0.0	0.0	0.0	0.0	0.0	0.0	0.0	0.0	0.0	1.0526315789473684	1.1111111111111112	0.0	0.0	1.0526315789473684	0.0	0.0	0.0	0.0	2.1052631578947367	2.3529411764705883	1.0526315789473684	0.0	0.9090909090909091	3.6363636363636362	8.421052631578947	11.578947368421053
25.0	24.761904761904763	26.0	32.38095238095238	33.0	32.63157894736842	35.0	33.68421052631579	32.22222222222222	34.44444444444444	40.0	35.55555555555556	25.88235294117647	10.588235294117647	7.368421052631579	1.7391304347826086	1.0526315789473684	0.0	0.0	0.0	0.0	0.0	0.0	0.0	0.0	0.0	0.0	0.0	0.0	0.0	0.0	0.0	0.0	0.0	0.0	0.0	0.0	0.0	0.0	0.0	0.0	0.0	0.0	3.3333333333333335	2.857142857142857	2.0	2.1052631578947367	3.1578947368421053	10.0	12.222222222222221
27.142857142857142	24.210526315789473	26.31578947368421	31.0	33.68421052631579	35.23809523809524	33.68421052631579	34.44444444444444	31.57894736842105	34.0	37.391304347826086	40.0	31.11111111111111	19.0	13.68421052631579	6.0	1.9047619047619047	0.0	0.0	0.0	0.0	0.0	0.0	0.0	0.0	0.0	0.0	0.0	0.0	0.0	0.0	0.0	0.0	0.0	0.0	0.0	0.0	0.0	0.0	0.0	0.0	0.0	0.0	2.2222222222222223	2.608695652173913	3.1578947368421053	5.454545454545454	10.0	11.818181818181818	12.0
26.25	22.22222222222222	28.235294117647058	34.0	33.68421052631579	34.285714285714285	34.78260869565217	33.68421052631579	34.11764705882353	33.0	37.0	42.22222222222222	36.8421052631579	23.636363636363637	20.0	12.631578947368421	7.777777777777778	6.666666666666667	0.9090909090909091	0.0	0.0	0.0	0.0	0.0	0.0	0.0	0.0	0.0	0.0	0.0	0.0	0.0	0.0	0.0	0.0	0.0	0.0	0.0	0.0	0.0	0.0	0.0	0.0	0.0	0.0	0.0	8.235294117647058	9.523809523809524	11.666666666666666	10.526315789473685
21.11111111111111	23.157894736842106	30.0	32.22222222222222	35.0	35.45454545454545	36.36363636363637	37.0	32.94117647058823	31.0	34.285714285714285	38.0	29.0	26.31578947368421	17.894736842105264	16.19047619047619	11.818181818181818	10.0	5.2631578947368425	0.0	0.0	0.0	0.0	0.0	0.0	0.0	0.0	0.0	0.0	0.0	0.0	0.0	0.0	0.0	0.0	0.0	0.0	0.0	0.0	0.0	0.0	0.0	0.0	0.0	0.0	1.9047619047619047	6.0	12.222222222222221	12.941176470588236	14.117647058823529
15.555555555555555	25.88235294117647	27.058823529411764	34.11764705882353	38.8235294117647	43.1578947368421	44.0	41.111111111111114	35.0	34.73684210526316	34.73684210526316	27.77777777777778	21.176470588235293	20.0	23.333333333333332	20.0	13.333333333333334	10.476190476190476	6.666666666666667	1.1764705882352942	0.0	0.0	0.0	0.0	0.0	0.0	0.0	0.0	0.0	0.0	0.0	0.0	0.0	0.0	0.0	0.0	0.0	0.0	0.0	0.0	0.0	0.0	0.0	0.0	0.0	1.9047619047619047	2.857142857142857	8.421052631578947	12.5	13.333333333333334
7.0588235294117645	16.0	20.0	31.11111111111111	41.904761904761905	49.473684210526315	50.476190476190474	45.26315789473684	44.44444444444444	35.55555555555556	33.333333333333336	20.0	18.0	22.105263157894736	22.5	22.666666666666668	20.0	12.0	9.0	2.2222222222222223	0.0	0.0	0.0	0.0	0.0	0.0	0.0	0.0	1.0526315789473684	2.0	2.1052631578947367	0.0	0.0	0.0	0.0	0.0	0.0	0.0	0.0	0.0	0.0	0.0	0.0	0.0	0.0	1.1111111111111112	2.2222222222222223	4.0	7.368421052631579	9.473684210526315
1.1111111111111112	3.0	10.0	20.0	35.0	46.25	51.0	44.44444444444444	37.89473684210526	35.78947368421053	22.105263157894736	16.666666666666668	15.555555555555555	20.0	21.53846153846154	22.5	23.529411764705884	21.176470588235293	14.736842105263158	7.368421052631579	0.0	0.0	0.0	0.0	0.0	1.0526315789473684	3.1578947368421053	0.0	1.0526315789473684	1.9047619047619047	2.0	0.0	0.0	0.0	0.0	0.0	0.0	0.0	0.0	0.0	0.0	0.0	1.0526315789473684	1.1111111111111112	0.0	1.0526315789473684	1.3333333333333333	4.2105263157894735	6.363636363636363	7.777777777777778
2.5	1.25	5.882352941176471	9.411764705882353	18.823529411764707	28.235294117647058	28.235294117647058	29.473684210526315	23.333333333333332	22.105263157894736	16.842105263157894	6.315789473684211	12.5	18.88888888888889	18.75	20.0	25.0	25.263157894736842	22.22222222222222	18.0	14.0	0.0	0.0	0.0	0.0	11.11111111111111	11.11111111111111	3.5294117647058822	0.0	1.0	0.9523809523809523	1.1764705882352942	1.1111111111111112	0.0	0.0	0.0	0.0	0.0	0.0	0.0	0.0	0.0	1.1111111111111112	2.5	1.0526315789473684	1.0526315789473684	1.0526315789473684	1.0526315789473684	8.181818181818182	11.578947368421053
3.75	3.8095238095238093	2.3529411764705883	1.1764705882352942	3.1578947368421053	5.555555555555555	8.421052631578947	11.11111111111111	8.88888888888889	7.5	5.0	5.714285714285714	9.411764705882353	15.294117647058824	15.294117647058824	17.647058823529413	28.0	31.57894736842105	30.526315789473685	29.473684210526315	22.105263157894736	11.818181818181818	10.0	14.285714285714286	17.333333333333332	26.666666666666668	25.714285714285715	12.0	6.666666666666667	1.9047619047619047	2.2222222222222223	2.2222222222222223	3.3333333333333335	3.1578947368421053	2.1052631578947367	1.0526315789473684	0.0	0.0	0.0	0.0	0.0	0.0	1.0	2.2222222222222223	2.0	1.0	0.0	1.0	11.0	16.842105263157894
2.3529411764705883	3.5294117647058822	2.2222222222222223	2.1052631578947367	1.0	0.0	1.1764705882352942	3.3333333333333335	1.0526315789473684	1.0	2.857142857142857	4.0	6.666666666666667	8.75	13.68421052631579	16.470588235294116	24.210526315789473	28.88888888888889	31.11111111111111	21.11111111111111	17.894736842105264	20.952380952380953	27.272727272727273	32.63157894736842	33.333333333333336	37.89473684210526	32.72727272727273	17.894736842105264	11.428571428571429	6.666666666666667	4.444444444444445	7.368421052631579	4.444444444444445	3.1578947368421053	3.0	2.1052631578947367	2.3529411764705883	1.0	0.0	0.0	0.0	0.0	0.0	1.0	1.0	0.0	0.0	0.9090909090909091	7.777777777777778	20.0
5.333333333333333	7.777777777777778	7.0588235294117645	4.2105263157894735	2.727272727272727	1.0	1.1111111111111112	1.4285714285714286	1.1111111111111112	0.0	1.9047619047619047	2.1052631578947367	2.3529411764705883	8.0	15.0	17.894736842105264	17.894736842105264	16.842105263157894	15.555555555555555	7.777777777777778	12.0	21.05263157894737	32.5	36.0	36.470588235294116	38.94736842105263	34.44444444444444	26.31578947368421	13.0	8.181818181818182	7.777777777777778	7.777777777777778	6.0	3.3333333333333335	3.0	4.444444444444445	3.1578947368421053	2.857142857142857	1.0	0.0	0.0	0.0	0.0	0.0	0.0	0.0	0.0	0.0	7.0	20.0
5.882352941176471	8.0	8.421052631578947	5.333333333333333	2.5	1.1111111111111112	1.25	0.0	0.0	0.0	1.0526315789473684	0.9523809523809523	1.0	3.8095238095238093	9.0	13.333333333333334	11.578947368421053	5.2631578947368425	7.368421052631579	4.545454545454546	9.411764705882353	21.333333333333332	30.58823529411765	32.22222222222222	34.285714285714285	36.8421052631579	38.095238095238095	31.57894736842105	17.894736842105264	9.090909090909092	6.666666666666667	9.473684210526315	8.181818181818182	6.666666666666667	7.619047619047619	6.315789473684211	5.882352941176471	2.857142857142857	2.2222222222222223	1.1764705882352942	1.0526315789473684	1.9047619047619047	1.0526315789473684	1.0	0.0	0.0	0.0	0.0	1.9047619047619047	14.0
1.3333333333333333	4.0	4.761904761904762	4.705882352941177	0.0	1.0526315789473684	1.0526315789473684	0.0	0.0	0.0	0.0	0.0	1.0526315789473684	0.0	2.0	3.1578947368421053	7.5	5.2631578947368425	1.0	4.545454545454546	8.235294117647058	21.11111111111111	30.58823529411765	31.11111111111111	34.44444444444444	32.94117647058823	40.0	35.78947368421053	24.761904761904763	10.0	8.75	10.0	11.11111111111111	10.526315789473685	9.0	11.578947368421053	7.368421052631579	4.444444444444445	4.2105263157894735	2.1052631578947367	0.9523809523809523	3.1578947368421053	1.8181818181818181	0.9523809523809523	0.0	0.0	0.0	0.0	0.0	4.444444444444445
2.3529411764705883	5.0	4.0	3.3333333333333335	0.0	0.0	0.0	0.0	0.0	0.0	0.0	2.1052631578947367	2.0	2.2222222222222223	0.0	1.0526315789473684	3.0	3.8095238095238093	4.0	4.444444444444445	11.11111111111111	21.25	32.0	30.0	37.89473684210526	39.0	42.22222222222222	38.8235294117647	26.666666666666668	21.05263157894737	12.222222222222221	7.0	10.0	9.0	12.222222222222221	18.823529411764707	12.631578947368421	10.0	5.714285714285714	1.1111111111111112	1.1111111111111112	1.9047619047619047	1.0	0.0	0.0	0.0	0.0	0.0	0.0	2.1052631578947367
6.25	4.444444444444445	5.0	2.5	0.0	1.0526315789473684	0.0	0.0	0.0	0.0	0.0	1.0	2.0	1.0526315789473684	0.0	0.0	0.0	1.9047619047619047	3.8095238095238093	7.368421052631579	12.631578947368421	17.894736842105264	20.0	31.428571428571427	42.0	42.72727272727273	41.05263157894737	36.25	27.77777777777778	24.210526315789473	13.333333333333334	12.222222222222221	10.526315789473685	8.88888888888889	15.789473684210526	18.0	17.0	18.88888888888889	12.0	0.9523809523809523	0.0	0.9523809523809523	1.1764705882352942	0.0	0.0	0.0	0.0	0.0	0.0	0.0
4.444444444444445	6.0	3.1578947368421053	0.9523809523809523	1.0	1.0	1.0526315789473684	0.0	0.0	0.0	0.0	0.0	0.0	0.0	0.0	0.0	0.0	0.0	0.9523809523809523	5.2631578947368425	10.0	10.526315789473685	13.68421052631579	24.761904761904763	38.333333333333336	44.21052631578947	41.25	30.0	20.0	20.0	20.0	18.88888888888889	17.77777777777778	22.105263157894736	21.818181818181817	20.0	15.555555555555555	24.444444444444443	19.0	6.666666666666667	2.0	1.0	1.1111111111111112	0.0	0.0	0.0	0.0	0.0	0.0	0.0
5.882352941176471	5.0	3.0	1.1111111111111112	0.0	1.0	0.0	0.0	1.1111111111111112	1.1111111111111112	1.0	0.0	0.0	0.0	0.0	0.0	0.0	0.0	1.1111111111111112	3.3333333333333335	9.0	10.588235294117647	16.666666666666668	26.0	33.0	38.888888888888886	40.0	21.428571428571427	20.0	16.0	16.666666666666668	17.894736842105264	22.0	29.523809523809526	35.0	30.58823529411765	21.11111111111111	25.88235294117647	20.0	13.75	3.3333333333333335	3.1578947368421053	1.25	0.0	0.0	0.0	0.0	0.0	0.0	0.0
10.588235294117647	8.0	3.1578947368421053	0.0	0.0	0.0	0.0	0.0	1.0	2.1052631578947367	1.0526315789473684	0.0	0.0	0.0	0.0	0.0	0.0	0.0	3.3333333333333335	8.421052631578947	11.304347826086957	15.555555555555555	21.176470588235293	25.0	26.666666666666668	31.11111111111111	34.73684210526316	27.0	22.22222222222222	18.88888888888889	17.894736842105264	24.210526315789473	28.75	30.0	32.63157894736842	31.764705882352942	27.36842105263158	25.0	18.94736842105263	8.235294117647058	6.315789473684211	3.3333333333333335	1.1111111111111112	0.0	0.0	0.0	0.0	0.0	0.0	0.0
7.368421052631579	7.368421052631579	1.1111111111111112	1.1764705882352942	0.0	0.0	0.0	0.0	1.0	1.1111111111111112	1.1764705882352942	0.0	0.0	0.0	0.0	0.0	0.0	0.0	4.444444444444445	9.411764705882353	11.428571428571429	14.0	15.789473684210526	18.0	12.941176470588236	24.285714285714285	25.555555555555557	23.0	21.05263157894737	24.444444444444443	25.714285714285715	32.38095238095238	35.78947368421053	32.63157894736842	30.58823529411765	34.11764705882353	40.0	30.476190476190474	20.0	15.555555555555555	5.2631578947368425	4.0	2.1052631578947367	1.0526315789473684	0.0	0.0	0.0	0.0	0.0	0.0
4.444444444444445	4.2105263157894735	2.5	1.1111111111111112	1.0	0.0	0.0	0.0	0.0	1.25	1.1111111111111112	1.0526315789473684	0.0	0.0	0.0	0.0	0.0	2.0	4.2105263157894735	6.666666666666667	9.0	10.0	6.315789473684211	8.421052631578947	4.444444444444445	12.222222222222221	16.0	12.0	14.0	17.894736842105264	24.347826086956523	32.38095238095238	36.0	28.88888888888889	31.11111111111111	44.21052631578947	45.0	38.94736842105263	29.0	18.0	7.368421052631579	3.0	2.2222222222222223	0.0	0.0	0.0	0.0	0.0	0.0	0.0
2.3529411764705883	2.0	1.0526315789473684	1.1111111111111112	0.0	0.0	0.0	0.0	0.0	0.0	1.1764705882352942	0.0	0.0	1.0	0.0	0.0	0.0	1.0526315789473684	5.0	5.0	5.454545454545454	6.363636363636363	7.0	7.619047619047619	2.1052631578947367	1.1111111111111112	3.1578947368421053	4.444444444444445	8.235294117647058	8.75	17.77777777777778	40.0	40.0	33.0	31.57894736842105	43.333333333333336	46.0	39.0	24.210526315789473	15.238095238095237	7.368421052631579	0.9090909090909091	0.0	0.0	0.0	0.0	0.0	0.0	0.0	0.0
1.1764705882352942	2.0	0.9523809523809523	0.0	0.0	0.0	0.0	0.0	0.0	0.0	0.0	0.0	0.0	2.3529411764705883	5.882352941176471	2.5	1.0526315789473684	0.0	1.1764705882352942	1.9047619047619047	2.1052631578947367	5.0	4.444444444444445	5.2631578947368425	4.444444444444445	4.2105263157894735	3.0	3.5294117647058822	2.5	3.5294117647058822	17.647058823529413	32.63157894736842	36.8421052631579	34.73684210526316	33.333333333333336	38.888888888888886	41.0	40.0	24.761904761904763	11.578947368421053	2.857142857142857	1.0	0.0	0.0	0.0	0.0	0.0	0.0	0.0	0.0
0.0	0.0	0.0	0.0	0.0	0.0	0.0	0.0	0.0	0.0	0.0	4.0	6.0	10.0	8.0	8.0	3.3333333333333335	1.25	2.0	1.9047619047619047	2.5	1.1764705882352942	1.1111111111111112	3.0	4.444444444444445	5.2631578947368425	3.0	1.1111111111111112	2.0	3.8095238095238093	9.0	22.105263157894736	27.0	29.523809523809526	32.63157894736842	35.78947368421053	43.1578947368421	38.888888888888886	24.444444444444443	10.909090909090908	2.0	0.0	0.0	0.0	0.0	0.0	0.0	0.0	0.0	0.0
0.0	0.0	0.0	0.0	0.0	0.0	1.0	3.0	3.8095238095238093	3.5294117647058822	5.0	11.11111111111111	14.0	13.68421052631579	11.764705882352942	11.764705882352942	8.88888888888889	8.421052631578947	3.5294117647058822	2.0	0.0	1.0526315789473684	0.0	1.0	3.0	2.0	1.1764705882352942	0.0	1.1764705882352942	0.9523809523809523	2.3529411764705883	9.473684210526315	17.647058823529413	30.0	31.57894736842105	35.78947368421053	36.666666666666664	32.22222222222222	27.0	13.68421052631579	2.2222222222222223	0.0	0.0	0.0	0.0	0.0	0.0	0.0	0.0	0.0
0.0	0.0	0.0	0.0	0.0	1.0526315789473684	4.0	7.0588235294117645	9.473684210526315	7.619047619047619	14.117647058823529	17.894736842105264	18.0	16.0	14.736842105263158	21.05263157894737	17.142857142857142	18.823529411764707	8.421052631578947	1.1764705882352942	1.0	1.0	1.1764705882352942	1.1111111111111112	1.1111111111111112	1.0	0.0	0.0	0.0	1.0	0.0	8.421052631578947	15.789473684210526	25.0	32.72727272727273	35.65217391304348	33.68421052631579	27.0	22.727272727272727	17.894736842105264	5.882352941176471	1.1111111111111112	0.0	0.0	0.0	0.0	0.0	0.0	0.0	0.0
0.0	0.0	0.0	0.0	2.3529411764705883	3.0	7.619047619047619	11.578947368421053	16.666666666666668	13.0	14.285714285714286	20.0	23.157894736842106	17.0	16.666666666666668	20.0	22.666666666666668	18.571428571428573	11.11111111111111	2.0	0.0	1.0	0.0	0.0	3.0	2.0	0.0	0.0	0.0	1.0526315789473684	2.1052631578947367	5.714285714285714	11.428571428571429	20.0	27.0	33.333333333333336	29.473684210526315	28.88888888888889	23.333333333333332	15.238095238095237	4.2105263157894735	1.8181818181818181	0.0	0.0	0.0	0.0	0.0	0.0	0.0	0.0
0.0	0.0	0.0	2.2222222222222223	11.0	17.77777777777778	15.789473684210526	16.842105263157894	20.0	15.789473684210526	13.68421052631579	18.0	25.0	20.952380952380953	14.736842105263158	16.666666666666668	15.294117647058824	16.666666666666668	10.0	4.444444444444445	0.0	0.0	1.0	1.1111111111111112	2.0	2.0	0.0	0.0	0.0	2.2222222222222223	4.2105263157894735	3.0	3.1578947368421053	11.0	19.0	18.823529411764707	22.22222222222222	23.157894736842106	27.058823529411764	14.0	6.666666666666667	1.8181818181818181	1.0	0.0	0.0	0.0	0.0	0.0	0.0	0.0
0.0	0.0	0.0	6.315789473684211	23.157894736842106	33.333333333333336	24.444444444444443	20.0	20.952380952380953	21.0	17.894736842105264	24.761904761904763	29.09090909090909	23.636363636363637	21.0	18.095238095238095	20.0	20.0	17.77777777777778	7.0588235294117645	0.0	0.0	1.1111111111111112	1.1111111111111112	0.0	0.0	0.0	0.0	0.0	1.9047619047619047	2.0	1.1764705882352942	1.25	3.1578947368421053	10.526315789473685	18.88888888888889	22.22222222222222	25.263157894736842	25.0	23.0	10.0	1.0526315789473684	0.0	0.0	1.0	1.0	0.0	0.0	0.0	1.0526315789473684
0.0	0.0	0.0	7.368421052631579	28.42105263157895	41.05263157894737	35.55555555555556	30.526315789473685	23.0	21.05263157894737	20.0	28.0	30.0	28.0	24.0	22.727272727272727	21.0	21.05263157894737	20.0	9.473684210526315	1.0526315789473684	0.0	0.0	0.0	0.0	0.0	0.0	0.0	0.0	0.9090909090909091	1.25	0.0	0.0	1.0	5.2631578947368425	12.222222222222221	18.88888888888889	18.88888888888889	22.105263157894736	19.09090909090909	10.0	0.0	0.0	0.0	0.9523809523809523	1.0	0.0	0.0	0.0	0.9523809523809523
0.0	0.0	1.0	5.2631578947368425	32.63157894736842	44.0	44.21052631578947	32.0	27.36842105263158	19.0	26.31578947368421	29.473684210526315	31.57894736842105	26.363636363636363	26.666666666666668	21.05263157894737	17.894736842105264	18.94736842105263	16.842105263157894	7.619047619047619	2.1052631578947367	0.0	0.0	0.0	0.0	0.0	0.0	0.0	0.0	0.0	0.0	0.0	0.0	0.0	0.0	2.2222222222222223	7.0588235294117645	9.411764705882353	10.526315789473685	8.0	4.0	0.0	0.0	0.0	1.25	1.0	0.0	0.0	0.0	0.0
0.0	0.0	1.0526315789473684	12.631578947368421	27.0	44.0	42.22222222222222	37.0	28.0	31.428571428571427	28.42105263157895	32.72727272727273	35.78947368421053	32.22222222222222	26.0	21.05263157894737	19.09090909090909	18.0	12.222222222222221	8.421052631578947	2.0	1.1111111111111112	0.0	0.0	0.0	0.0	0.0	0.0	0.0	0.0	0.0	0.0	0.0	0.0	0.0	1.1111111111111112	1.1764705882352942	0.0	0.0	1.0	1.0526315789473684	0.0	0.0	0.0	0.0	0.0	0.0	0.0	0.0	0.0
0.0	0.0	2.0	10.666666666666666	28.0	40.0	44.44444444444444	35.78947368421053	33.0	33.68421052631579	27.0	29.473684210526315	33.68421052631579	40.0	25.263157894736842	25.0	18.0	17.77777777777778	11.764705882352942	7.368421052631579	5.2631578947368425	2.2222222222222223	0.0	0.0	0.0	0.0	0.0	0.0	0.0	0.0	0.0	0.0	0.0	0.0	0.0	1.1764705882352942	1.0526315789473684	0.0	0.0	0.0	0.0	0.0	0.0	0.0	0.0	0.0	0.0	0.0	0.0	0.0
0.0	0.0	3.0	13.0	28.235294117647058	35.23809523809524	33.0	32.63157894736842	27.61904761904762	28.42105263157895	22.857142857142858	24.761904761904763	30.476190476190474	26.25	27.61904761904762	27.77777777777778	22.0	14.0	10.0	5.714285714285714	5.714285714285714	4.2105263157894735	2.1052631578947367	1.0526315789473684	1.1111111111111112	1.1764705882352942	0.0	0.0	0.0	0.0	0.0	0.0	0.0	0.0	0.0	0.0	0.0	0.0	0.0	0.0	0.0	0.0	0.0	0.0	0.0	0.0	0.0	0.0	0.0	0.0
0.0	0.0	6.666666666666667	14.0	24.210526315789473	32.857142857142854	30.0	25.454545454545453	27.272727272727273	28.42105263157895	21.904761904761905	21.0	20.0	24.444444444444443	28.571428571428573	29.41176470588235	21.0	11.0	6.315789473684211	3.6363636363636362	1.0526315789473684	3.3333333333333335	3.1578947368421053	1.1764705882352942	2.1052631578947367	2.5	1.1111111111111112	0.0	1.25	0.0	0.0	0.0	0.0	0.0	0.0	0.0	0.0	0.0	0.0	0.0	0.0	0.0	0.0	0.0	0.0	0.0	0.0	1.1111111111111112	0.0	0.9523809523809523
2.5	5.0	9.473684210526315	17.894736842105264	25.263157894736842	34.285714285714285	34.11764705882353	30.0	22.105263157894736	20.90909090909091	18.0	17.142857142857142	18.94736842105263	26.666666666666668	31.304347826086957	27.77777777777778	21.05263157894737	10.476190476190476	5.0	1.8181818181818181	1.0	2.0	1.0	2.0	2.0	3.0	4.705882352941177	5.2631578947368425	2.2222222222222223	4.761904761904762	3.1578947368421053	3.0	0.0	0.0	0.0	0.0	0.0	0.0	0.0	0.0	0.0	0.0	0.0	0.0	0.0	0.9523809523809523	3.3333333333333335	3.0	2.1052631578947367	6.0
10.0	13.0	16.666666666666668	21.73913043478261	24.761904761904763	26.31578947368421	30.0	20.0	16.19047619047619	13.0	12.631578947368421	11.818181818181818	15.294117647058824	21.11111111111111	27.36842105263158	27.058823529411764	17.77777777777778	4.0	2.0	1.0526315789473684	2.3529411764705883	2.1052631578947367	4.0	3.5294117647058822	5.0	4.0	10.0	12.222222222222221	11.25	10.526315789473685	9.473684210526315	5.555555555555555	1.0	0.0	1.25	0.0	0.0	0.0	0.0	0.0	0.0	0.0	0.0	0.0	0.0	1.1111111111111112	3.0	5.0	4.2105263157894735	9.473684210526315
22.352941176470587	25.263157894736842	24.0	30.0	27.61904761904762	25.0	21.904761904761905	17.77777777777778	8.421052631578947	8.0	7.777777777777778	6.0	4.444444444444445	6.315789473684211	14.736842105263158	13.333333333333334	5.555555555555555	0.9523809523809523	0.0	0.0	2.2222222222222223	4.0	3.1578947368421053	3.0	5.555555555555555	7.368421052631579	13.68421052631579	23.0	23.0	17.142857142857142	11.11111111111111	4.705882352941177	2.727272727272727	1.0	1.0526315789473684	1.3333333333333333	0.0	0.0	0.0	0.0	0.0	0.0	0.0	0.0	0.0	0.0	1.0526315789473684	3.5294117647058822	6.666666666666667	12.222222222222221
25.555555555555557	33.333333333333336	38.94736842105263	40.0	35.55555555555556	25.88235294117647	20.0	16.666666666666668	9.0	5.2631578947368425	3.0	1.0526315789473684	0.0	3.0	3.0	4.705882352941177	3.1578947368421053	1.9047619047619047	0.9523809523809523	2.1052631578947367	3.6363636363636362	3.6363636363636362	1.8181818181818181	3.8095238095238093	4.2105263157894735	11.11111111111111	22.105263157894736	32.94117647058823	31.0	28.88888888888889	16.470588235294116	9.473684210526315	5.2631578947368425	3.8095238095238093	2.5	0.0	0.0	0.0	0.0	0.0	0.0	0.0	1.0526315789473684	0.0	0.0	0.9523809523809523	1.0526315789473684	3.5294117647058822	9.473684210526315	12.0
32.94117647058823	36.666666666666664	41.05263157894737	42.5	37.142857142857146	24.705882352941178	20.0	14.0	8.88888888888889	3.3333333333333335	0.0	0.0	0.0	0.0	1.0526315789473684	0.0	1.0	1.0	0.9523809523809523	2.2222222222222223	4.0	4.0	4.761904761904762	5.0	7.777777777777778	17.142857142857142	23.529411764705884	32.63157894736842	36.25	28.88888888888889	20.0	13.68421052631579	7.368421052631579	3.0	1.1111111111111112	1.1111111111111112	0.0	0.0	0.0	0.0	0.0	0.9523809523809523	1.0526315789473684	1.0	0.0	0.9523809523809523	1.0526315789473684	4.0	7.5	9.523809523809524
31.11111111111111	33.333333333333336	36.19047619047619	42.857142857142854	38.888888888888886	34.0	20.0	11.25	7.0588235294117645	3.75	0.0	1.1764705882352942	1.25	0.0	0.0	0.9523809523809523	2.2222222222222223	0.0	0.0	1.1111111111111112	2.857142857142857	7.0	5.714285714285714	5.882352941176471	11.578947368421053	13.68421052631579	24.210526315789473	29.473684210526315	28.88888888888889	27.77777777777778	16.25	13.68421052631579	7.368421052631579	1.25	0.0	0.0	0.0	0.0	0.0	0.0	0.0	0.0	1.0	1.1111111111111112	3.0	3.0	2.1052631578947367	3.0	7.0	6.315789473684211
21.176470588235293	30.476190476190474	38.0	42.0	44.21052631578947	33.333333333333336	21.05263157894737	8.88888888888889	2.857142857142857	1.1111111111111112	0.0	1.0	1.0526315789473684	0.0	0.0	2.1052631578947367	1.8181818181818181	1.0	0.0	1.3333333333333333	7.0	11.578947368421053	9.473684210526315	6.666666666666667	10.526315789473685	19.047619047619047	20.0	26.31578947368421	24.0	21.05263157894737	17.77777777777778	12.0	4.444444444444445	1.1764705882352942	0.0	0.0	0.0	0.0	0.0	0.0	0.0	0.0	0.0	2.3529411764705883	4.444444444444445	7.0588235294117645	4.3478260869565215	3.8095238095238093	7.777777777777778	8.421052631578947
14.666666666666666	18.94736842105263	28.0	29.0	37.89473684210526	28.571428571428573	18.666666666666668	4.2105263157894735	2.0	1.0	0.0	0.0	0.0	0.0	0.0	0.0	1.0526315789473684	0.9523809523809523	2.0	4.444444444444445	9.411764705882353	14.736842105263158	11.11111111111111	7.368421052631579	13.68421052631579	16.19047619047619	20.0	19.0	16.666666666666668	12.631578947368421	12.222222222222221	11.428571428571429	12.222222222222221	7.0	5.454545454545454	2.3529411764705883	3.5294117647058822	1.1111111111111112	0.0	0.0	0.0	0.0	0.0	0.0	3.3333333333333335	6.666666666666667	5.555555555555555	4.444444444444445	8.571428571428571	12.222222222222221
10.588235294117647	7.777777777777778	7.777777777777778	11.0	16.842105263157894	14.736842105263158	2.6666666666666665	1.0	0.0	0.0	0.0	0.0	0.0	2.1052631578947367	2.6666666666666665	1.0526315789473684	1.1111111111111112	3.1578947368421053	3.5294117647058822	6.0	8.421052631578947	10.0	9.411764705882353	9.523809523809524	12.0	14.736842105263158	13.333333333333334	11.428571428571429	10.0	10.0	9.473684210526315	13.333333333333334	10.0	8.0	6.0	5.0	3.5294117647058822	2.0	0.0	0.0	0.0	0.0	0.0	0.0	2.3529411764705883	2.5	4.0	3.5294117647058822	10.666666666666666	12.631578947368421
7.142857142857143	5.882352941176471	1.1764705882352942	3.8095238095238093	8.0	3.3333333333333335	1.0	0.0	0.0	0.0	0.0	0.0	0.0	1.1111111111111112	3.75	3.0	4.0	5.333333333333333	8.235294117647058	9.473684210526315	8.571428571428571	11.818181818181818	14.285714285714286	15.294117647058824	15.789473684210526	12.380952380952381	9.0	13.68421052631579	11.0	5.2631578947368425	11.11111111111111	16.19047619047619	13.68421052631579	8.88888888888889	2.1052631578947367	2.0	3.3333333333333335	1.0	0.0	0.0	0.0	0.0	0.0	0.0	0.0	0.0	2.2222222222222223	5.0	10.0	13.333333333333334
0.0	1.0	1.1111111111111112	1.0	1.0526315789473684	0.0	0.0	0.0	0.0	0.0	0.0	0.0	0.0	2.1052631578947367	2.3529411764705883	2.857142857142857	4.2105263157894735	7.368421052631579	5.555555555555555	8.0	9.0	10.0	17.0	17.0	18.94736842105263	15.238095238095237	17.77777777777778	19.0	16.0	10.476190476190476	13.0	16.0	16.666666666666668	12.941176470588236	3.75	5.0	2.3529411764705883	1.9047619047619047	0.0	1.0526315789473684	1.0	0.0	0.0	0.0	0.0	0.0	1.9047619047619047	3.75	7.5	8.235294117647058
0.0	0.0	0.0	0.0	0.0	0.0	0.0	0.0	0.0	0.0	0.0	0.0	0.0	1.0526315789473684	2.1052631578947367	2.727272727272727	4.545454545454546	5.0	6.666666666666667	3.5294117647058822	7.0	9.0	15.0	18.88888888888889	20.952380952380953	20.0	22.105263157894736	25.0	24.0	18.88888888888889	20.0	21.0	21.176470588235293	15.789473684210526	7.368421052631579	4.705882352941177	5.0	1.0	0.0	1.1111111111111112	1.0526315789473684	0.0	0.0	0.0	0.0	0.0	0.0	3.8095238095238093	4.705882352941177	5.714285714285714
0.0	0.0	0.0	0.0	0.0	0.0	0.0	0.0	0.0	0.0	0.0	0.0	0.0	0.9090909090909091	0.0	2.0	3.5294117647058822	6.666666666666667	8.421052631578947	5.0	6.0	6.666666666666667	12.631578947368421	17.894736842105264	23.157894736842106	22.857142857142858	28.42105263157895	24.444444444444443	26.666666666666668	22.857142857142858	21.05263157894737	21.11111111111111	20.0	11.0	7.777777777777778	4.0	1.1111111111111112	0.0	0.0	0.0	0.0	0.0	0.0	0.0	0.0	0.0	2.0	3.1578947368421053	4.2105263157894735	7.2727272727272725
0.0	0.0	0.0	0.0	0.0	0.0	0.0	0.0	0.0	0.0	0.0	0.0	1.0526315789473684	1.0	2.2222222222222223	2.3529411764705883	3.5294117647058822	5.2631578947368425	6.666666666666667	5.555555555555555	3.3333333333333335	5.555555555555555	14.444444444444445	23.157894736842106	27.058823529411764	26.0	27.0	22.105263157894736	22.857142857142858	24.761904761904763	16.842105263157894	12.380952380952381	15.294117647058824	14.736842105263158	10.0	1.25	0.0	0.0	0.0	0.0	0.0	0.0	0.0	0.0	0.0	0.0	2.3529411764705883	4.705882352941177	5.555555555555555	11.11111111111111
0.0	0.0	0.0	0.0	0.0	0.0	0.0	0.0	0.0	0.0	0.0	0.0	0.0	1.1111111111111112	1.1764705882352942	3.1578947368421053	2.1052631578947367	2.857142857142857	4.0	2.3529411764705883	2.2222222222222223	8.75	13.333333333333334	21.05263157894737	23.157894736842106	25.0	20.0	14.736842105263158	12.380952380952381	16.0	13.333333333333334	10.476190476190476	14.0	11.578947368421053	8.0	1.1764705882352942	0.0	0.0	0.0	0.0	0.0	0.0	1.0526315789473684	1.9047619047619047	2.3529411764705883	2.3529411764705883	3.1578947368421053	6.0	8.181818181818182	18.0
0.0	0.0	0.0	0.0	0.0	0.0	0.0	0.0	0.0	0.0	0.0	0.0	0.0	0.0	1.0526315789473684	1.0	2.0	0.9523809523809523	4.705882352941177	1.1111111111111112	1.0	5.555555555555555	10.0	11.578947368421053	13.333333333333334	12.0	9.473684210526315	6.315789473684211	7.0	7.368421052631579	4.444444444444445	10.476190476190476	10.526315789473685	4.0	5.454545454545454	2.1052631578947367	0.0	0.0	0.0	0.9523809523809523	3.0	2.0	3.0	3.0	5.2631578947368425	7.777777777777778	4.444444444444445	5.0	14.0	20.0
0.0	1.0526315789473684	1.0	0.0	0.0	0.0	0.0	0.0	0.0	1.0526315789473684	1.1764705882352942	0.0	0.0	1.0	1.0	1.25	2.3529411764705883	3.3333333333333335	4.285714285714286	1.1111111111111112	0.0	1.1764705882352942	6.315789473684211	7.0	7.777777777777778	4.2105263157894735	3.0	3.6363636363636362	2.727272727272727	2.0	7.5	7.0588235294117645	7.368421052631579	4.0	2.0	2.1052631578947367	1.0526315789473684	0.0	0.0	2.857142857142857	5.714285714285714	8.0	3.1578947368421053	4.444444444444445	7.0	8.88888888888889	9.473684210526315	8.88888888888889	14.444444444444445	16.470588235294116
2.5	1.0	2.2222222222222223	0.0	0.0	0.0	0.0	0.0	0.0	1.1111111111111112	1.0526315789473684	0.0	0.0	1.0	1.0	1.0	1.0526315789473684	1.9047619047619047	1.1111111111111112	0.0	0.0	0.0	1.1111111111111112	3.1578947368421053	3.3333333333333335	2.2222222222222223	3.0	2.1052631578947367	1.9047619047619047	6.666666666666667	5.714285714285714	2.857142857142857	2.857142857142857	1.0526315789473684	1.0526315789473684	1.25	0.0	0.0	2.5	6.666666666666667	10.526315789473685	10.526315789473685	14.0	10.0	7.619047619047619	13.333333333333334	14.444444444444445	14.444444444444445	20.0	15.555555555555555
7.6923076923076925	4.705882352941177	5.882352941176471	2.6666666666666665	1.0	1.0526315789473684	1.0526315789473684	0.9523809523809523	1.1111111111111112	2.3529411764705883	1.1111111111111112	0.0	0.0	0.0	1.0526315789473684	0.0	0.0	0.0	0.0	0.0	0.0	0.0	0.0	1.0526315789473684	1.1764705882352942	1.1111111111111112	2.1052631578947367	2.1052631578947367	3.8095238095238093	5.714285714285714	5.0	1.9047619047619047	0.0	0.0	0.0	0.0	0.0	0.0	4.444444444444445	9.0	9.473684210526315	14.736842105263158	16.470588235294116	15.454545454545455	11.428571428571429	11.428571428571429	17.647058823529413	17.5	18.0	16.25
15.555555555555555	15.555555555555555	12.0	7.142857142857143	1.6666666666666667	1.6666666666666667	1.4285714285714286	1.6666666666666667	3.076923076923077	1.8181818181818181	1.6666666666666667	0.0	0.0	0.0	0.0	0.0	0.0	0.0	0.0	0.0	0.0	0.0	0.0	0.0	0.0	1.8181818181818181	1.8181818181818181	1.8181818181818181	3.3333333333333335	4.285714285714286	3.3333333333333335	1.3333333333333333	0.0	0.0	0.0	0.0	0.0	1.6666666666666667	3.3333333333333335	8.333333333333334	7.6923076923076925	8.0	14.666666666666666	15.714285714285714	15.0	15.384615384615385	15.384615384615385	18.333333333333332	20.0	18.333333333333332
[truncated: 50 more columns]
