# Supplementary material for: Iso-orientation bias of layer 2/3 connections unifies spontaneous, visually and optogenetically driven V1 dynamics
Source: Nat Commun. 2026 Jan 21;17:1901. doi: 10.1038/s41467-026-68578-y (PMC12923880; doi:10.1038/s41467-026-68578-y)
Supplement: Supplementary file 6 — Source data [file 41467_2026_68578_MOESM6_ESM.zip › source_data/fig1/C_model_optogenetic_example_frame_1.csv]

8.0	6.25	2.6666666666666665	1.1111111111111112	1.1111111111111112	3.3333333333333335	3.3333333333333335	4.0	1.25	2.5	2.6666666666666665	3.75	1.1764705882352942	1.25	2.3529411764705883	5.0	8.0	8.75	7.5	7.0588235294117645	5.0	1.4285714285714286	1.25	1.1111111111111112	0.0	0.0	0.0	0.0	0.0	0.0	0.0	0.0	0.0	0.0	0.0	1.1764705882352942	1.1111111111111112	0.0	0.0	0.0	1.1111111111111112	6.25	6.666666666666667	8.75	6.666666666666667	4.0	3.5294117647058822	1.0526315789473684	2.3529411764705883	2.2222222222222223
4.705882352941177	4.2105263157894735	2.0	4.2105263157894735	4.2105263157894735	1.9047619047619047	3.6363636363636362	2.1052631578947367	4.2105263157894735	3.1578947368421053	2.3529411764705883	2.1052631578947367	2.0	1.1111111111111112	1.9047619047619047	4.444444444444445	4.444444444444445	7.0588235294117645	6.666666666666667	3.8095238095238093	3.1578947368421053	0.0	2.1052631578947367	2.0	1.1764705882352942	0.0	0.0	0.0	0.0	0.0	0.0	0.0	0.0	0.0	1.1764705882352942	2.2222222222222223	2.0	0.9523809523809523	0.0	1.25	3.75	4.0	7.368421052631579	4.444444444444445	4.2105263157894735	2.1052631578947367	0.0	0.0	0.9090909090909091	2.1052631578947367
3.5294117647058822	5.0	5.714285714285714	6.666666666666667	6.0	2.857142857142857	0.9523809523809523	4.2105263157894735	2.2222222222222223	2.5	1.0	2.857142857142857	2.2222222222222223	2.0	0.0	2.3529411764705883	3.1578947368421053	4.0	3.1578947368421053	1.0	1.0	1.0	1.1111111111111112	1.1111111111111112	1.0526315789473684	0.0	0.0	0.0	0.0	2.1052631578947367	3.0	1.9047619047619047	0.0	0.0	0.0	1.1764705882352942	1.0526315789473684	0.0	0.0	3.0	4.444444444444445	3.8095238095238093	3.1578947368421053	3.4782608695652173	2.1052631578947367	1.1111111111111112	0.0	0.0	2.1052631578947367	1.1111111111111112
4.0	4.761904761904762	5.714285714285714	10.0	7.619047619047619	4.545454545454546	2.857142857142857	3.1578947368421053	5.0	5.2631578947368425	2.3529411764705883	5.2631578947368425	4.0	1.0526315789473684	0.0	0.9523809523809523	1.0	2.1052631578947367	2.5	0.0	1.0526315789473684	1.0	0.0	0.0	0.0	0.0	0.0	1.0526315789473684	1.1764705882352942	2.2222222222222223	3.1578947368421053	2.2222222222222223	0.9523809523809523	0.9523809523809523	2.0	2.3529411764705883	2.857142857142857	4.705882352941177	2.3529411764705883	2.1052631578947367	4.0	1.7391304347826086	4.444444444444445	4.444444444444445	2.2222222222222223	0.0	0.0	2.2222222222222223	4.705882352941177	5.2631578947368425
4.0	4.2105263157894735	8.0	11.11111111111111	10.588235294117647	5.2631578947368425	3.5294117647058822	2.3529411764705883	5.555555555555555	8.235294117647058	8.0	7.0588235294117645	7.0	3.3333333333333335	2.2222222222222223	0.9523809523809523	0.0	0.0	0.0	0.0	0.0	0.0	0.0	0.0	0.0	1.1111111111111112	1.0	0.9523809523809523	1.1764705882352942	2.1052631578947367	2.857142857142857	1.25	2.1052631578947367	1.8181818181818181	3.5294117647058822	4.2105263157894735	5.2631578947368425	5.2631578947368425	4.705882352941177	2.1052631578947367	1.1111111111111112	2.2222222222222223	4.2105263157894735	4.0	0.0	0.0	1.0	5.714285714285714	9.0	11.11111111111111
6.666666666666667	6.0	8.88888888888889	9.411764705882353	10.0	8.88888888888889	2.6666666666666665	4.705882352941177	8.88888888888889	11.764705882352942	9.473684210526315	8.88888888888889	8.421052631578947	7.368421052631579	4.0	3.0	1.0	2.0	0.0	0.0	0.0	0.0	1.1764705882352942	0.9523809523809523	1.0	1.9047619047619047	2.2222222222222223	1.0	1.9047619047619047	1.0	1.1764705882352942	2.2222222222222223	3.0	2.0	2.2222222222222223	3.3333333333333335	5.882352941176471	6.315789473684211	6.0	2.0	0.0	1.9047619047619047	2.857142857142857	2.2222222222222223	1.0	0.9090909090909091	1.0526315789473684	6.315789473684211	9.523809523809524	10.434782608695652
8.75	5.0	4.444444444444445	5.0	6.315789473684211	4.2105263157894735	2.1052631578947367	4.761904761904762	8.421052631578947	12.380952380952381	9.473684210526315	5.882352941176471	10.0	5.0	5.0	5.0	4.444444444444445	2.1052631578947367	1.0	0.9523809523809523	0.0	0.0	1.0526315789473684	1.1111111111111112	1.0	1.1111111111111112	1.1111111111111112	1.9047619047619047	1.8181818181818181	3.0	1.0526315789473684	3.1578947368421053	3.6363636363636362	3.8095238095238093	8.88888888888889	6.666666666666667	9.0	9.0	6.666666666666667	3.3333333333333335	1.1764705882352942	1.8181818181818181	1.0	1.0526315789473684	2.5	1.1764705882352942	2.1052631578947367	5.555555555555555	10.0	11.0
1.3333333333333333	6.363636363636363	3.3333333333333335	1.3333333333333333	3.1578947368421053	3.1578947368421053	1.0	1.0	5.2631578947368425	10.588235294117647	10.526315789473685	10.0	10.0	6.315789473684211	4.0	5.2631578947368425	5.0	5.2631578947368425	4.705882352941177	2.727272727272727	1.9047619047619047	0.0	0.0	0.0	0.0	0.0	0.0	0.0	1.0	0.0	2.2222222222222223	2.2222222222222223	3.0	6.666666666666667	8.421052631578947	8.181818181818182	9.565217391304348	7.0588235294117645	9.473684210526315	5.714285714285714	2.0	1.0526315789473684	0.0	1.0	1.25	2.2222222222222223	4.2105263157894735	3.75	9.0	11.11111111111111
1.5384615384615385	3.5294117647058822	3.3333333333333335	0.0	1.1764705882352942	1.0	0.0	2.1052631578947367	4.2105263157894735	8.421052631578947	13.0	11.578947368421053	11.0	8.0	5.714285714285714	7.619047619047619	8.181818181818182	6.666666666666667	4.0	2.857142857142857	4.761904761904762	1.1764705882352942	1.0526315789473684	0.0	0.0	0.0	0.0	0.0	0.0	0.0	0.0	1.0526315789473684	2.0	5.882352941176471	9.0	14.285714285714286	16.842105263157894	15.294117647058824	9.473684210526315	6.666666666666667	2.1052631578947367	1.0526315789473684	1.0526315789473684	2.3529411764705883	2.1052631578947367	6.0	5.555555555555555	5.0	5.0	10.526315789473685
2.5	6.666666666666667	5.0	1.0	0.0	1.0526315789473684	0.0	4.444444444444445	3.3333333333333335	12.0	9.473684210526315	12.631578947368421	8.0	10.0	10.0	10.526315789473685	11.0	10.0	7.5	6.666666666666667	3.5294117647058822	4.0	1.3333333333333333	1.0526315789473684	0.0	0.0	0.0	0.0	0.0	0.0	0.0	0.0	1.0	4.2105263157894735	10.476190476190476	15.789473684210526	20.0	11.764705882352942	7.0	4.2105263157894735	4.2105263157894735	3.0	2.2222222222222223	3.0	5.2631578947368425	3.8095238095238093	5.0	3.8095238095238093	4.0	4.2105263157894735
2.857142857142857	3.1578947368421053	2.2222222222222223	3.5294117647058822	2.2222222222222223	0.0	2.0	2.0	3.0	9.523809523809524	12.631578947368421	14.285714285714286	11.0	9.523809523809524	10.526315789473685	10.526315789473685	12.0	14.0	14.285714285714286	10.476190476190476	7.0	2.2222222222222223	0.0	1.3333333333333333	0.0	0.0	0.9523809523809523	1.0526315789473684	0.0	2.3529411764705883	0.0	1.1764705882352942	1.0	2.0	6.666666666666667	14.117647058823529	12.222222222222221	10.0	8.421052631578947	7.0	7.0	2.2222222222222223	1.3333333333333333	2.0	2.0	2.2222222222222223	2.1052631578947367	4.761904761904762	5.555555555555555	4.2105263157894735
2.5	2.2222222222222223	1.1764705882352942	2.2222222222222223	2.3529411764705883	0.0	1.1111111111111112	2.3529411764705883	2.2222222222222223	11.0	14.444444444444445	17.0	14.285714285714286	12.727272727272727	13.0	12.631578947368421	12.631578947368421	12.380952380952381	13.0	10.909090909090908	5.2631578947368425	3.8095238095238093	2.1052631578947367	1.1111111111111112	2.2222222222222223	0.0	1.1764705882352942	1.1111111111111112	3.3333333333333335	3.5294117647058822	5.2631578947368425	3.8095238095238093	4.444444444444445	1.9047619047619047	1.1764705882352942	6.666666666666667	7.777777777777778	9.0	13.333333333333334	12.631578947368421	6.086956521739131	1.0	0.0	0.0	2.2222222222222223	2.5	3.0	5.0	4.705882352941177	1.1111111111111112
4.444444444444445	4.2105263157894735	2.1052631578947367	2.1052631578947367	2.0	1.0	1.0526315789473684	1.1111111111111112	7.368421052631579	8.421052631578947	12.222222222222221	14.285714285714286	13.68421052631579	15.0	14.736842105263158	12.0	13.68421052631579	11.0	10.526315789473685	9.473684210526315	6.315789473684211	5.555555555555555	2.857142857142857	3.1578947368421053	1.0	0.9523809523809523	1.0526315789473684	0.0	1.0526315789473684	6.666666666666667	6.0	6.315789473684211	3.5294117647058822	1.9047619047619047	3.1578947368421053	4.2105263157894735	8.0	9.523809523809524	13.68421052631579	11.11111111111111	8.421052631578947	2.1052631578947367	0.0	0.9523809523809523	2.2222222222222223	3.1578947368421053	5.555555555555555	4.2105263157894735	2.2222222222222223	2.3529411764705883
4.0	7.0	4.2105263157894735	2.2222222222222223	2.857142857142857	3.1578947368421053	3.3333333333333335	7.368421052631579	10.0	11.578947368421053	10.0	9.473684210526315	12.222222222222221	15.0	18.0	12.222222222222221	9.411764705882353	7.368421052631579	9.0	5.882352941176471	3.75	3.1578947368421053	4.705882352941177	3.8095238095238093	4.705882352941177	0.0	3.1578947368421053	5.2631578947368425	5.714285714285714	9.0	11.428571428571429	9.0	4.2105263157894735	2.857142857142857	5.0	4.761904761904762	5.454545454545454	7.619047619047619	12.0	12.631578947368421	10.0	6.666666666666667	2.0	1.0	1.8181818181818181	2.727272727272727	2.0	3.0	2.2222222222222223	2.1052631578947367
5.0	4.0	3.1578947368421053	2.3529411764705883	6.0	8.0	8.571428571428571	7.368421052631579	11.0	8.421052631578947	9.0	9.0	9.473684210526315	12.380952380952381	12.380952380952381	6.666666666666667	2.2222222222222223	5.714285714285714	7.0	5.0	3.5294117647058822	3.3333333333333335	4.2105263157894735	6.666666666666667	6.666666666666667	3.0	6.0	10.0	6.666666666666667	14.0	14.736842105263158	13.0	7.619047619047619	4.2105263157894735	3.1578947368421053	2.0	4.0	5.2631578947368425	9.0	11.428571428571429	12.0	6.315789473684211	4.615384615384615	2.3529411764705883	1.0	3.3333333333333335	3.0	3.0	3.3333333333333335	1.1111111111111112
5.2631578947368425	6.0	7.0	3.5294117647058822	5.882352941176471	8.421052631578947	8.75	8.88888888888889	9.411764705882353	13.68421052631579	13.68421052631579	13.68421052631579	12.380952380952381	11.428571428571429	11.0	4.444444444444445	1.0526315789473684	0.0	2.0	5.0	7.368421052631579	7.368421052631579	5.882352941176471	5.555555555555555	6.0	6.363636363636363	10.0	14.0	14.117647058823529	14.117647058823529	14.117647058823529	11.578947368421053	8.0	3.0	1.9047619047619047	3.1578947368421053	4.2105263157894735	5.555555555555555	11.11111111111111	12.727272727272727	10.476190476190476	8.88888888888889	5.333333333333333	2.1052631578947367	1.1111111111111112	3.75	4.0	2.0	3.1578947368421053	2.2222222222222223
5.882352941176471	8.421052631578947	8.235294117647058	5.2631578947368425	2.6666666666666665	7.5	7.619047619047619	7.368421052631579	12.631578947368421	10.588235294117647	13.333333333333334	13.0	9.473684210526315	11.304347826086957	10.0	5.2631578947368425	3.3333333333333335	0.9523809523809523	1.9047619047619047	5.714285714285714	8.181818181818182	8.571428571428571	4.0	4.2105263157894735	6.0	10.0	13.0	20.0	21.0	15.0	10.0	8.235294117647058	5.2631578947368425	1.0526315789473684	1.0	2.857142857142857	4.0	3.3333333333333335	12.941176470588236	13.333333333333334	10.666666666666666	11.11111111111111	5.882352941176471	3.3333333333333335	1.1764705882352942	5.2631578947368425	2.857142857142857	2.727272727272727	3.0	2.0
8.0	9.473684210526315	11.578947368421053	7.368421052631579	7.5	8.0	8.0	9.0	9.523809523809524	8.181818181818182	9.523809523809524	8.571428571428571	6.0	6.666666666666667	11.25	8.235294117647058	4.2105263157894735	3.6363636363636362	1.0526315789473684	4.2105263157894735	7.368421052631579	5.0	3.0	3.0	5.454545454545454	7.826086956521739	14.736842105263158	21.25	22.5	13.68421052631579	11.428571428571429	10.0	5.0	3.0	3.3333333333333335	3.1578947368421053	0.9523809523809523	3.1578947368421053	10.588235294117647	15.789473684210526	14.444444444444445	12.0	5.555555555555555	3.5294117647058822	2.1052631578947367	3.3333333333333335	7.777777777777778	4.444444444444445	7.0	5.555555555555555
10.0	9.473684210526315	9.0	6.315789473684211	8.0	10.0	11.578947368421053	11.0	13.0	13.333333333333334	10.909090909090908	7.368421052631579	2.3529411764705883	6.0	9.473684210526315	8.421052631578947	7.0	5.714285714285714	4.444444444444445	3.6363636363636362	4.444444444444445	3.3333333333333335	3.1578947368421053	7.777777777777778	8.235294117647058	8.88888888888889	16.666666666666668	17.333333333333332	16.470588235294116	16.842105263157894	17.0	17.647058823529413	12.380952380952381	7.0	6.315789473684211	5.0	3.0	2.2222222222222223	12.631578947368421	17.894736842105264	15.789473684210526	7.142857142857143	6.666666666666667	5.882352941176471	2.2222222222222223	2.0	3.75	9.333333333333334	8.75	4.705882352941177
13.75	14.0	11.578947368421053	11.0	8.75	11.764705882352942	10.666666666666666	9.333333333333334	11.764705882352942	15.0	11.764705882352942	6.666666666666667	8.0	8.0	9.565217391304348	6.666666666666667	5.882352941176471	5.2631578947368425	3.8095238095238093	5.2631578947368425	5.555555555555555	6.25	6.315789473684211	9.0	9.523809523809524	10.526315789473685	13.333333333333334	15.294117647058824	15.789473684210526	15.0	18.095238095238095	13.333333333333334	11.0	10.526315789473685	4.0	3.5294117647058822	3.0	5.454545454545454	7.0588235294117645	12.631578947368421	12.631578947368421	7.368421052631579	6.0	8.0	5.2631578947368425	3.0	5.714285714285714	10.0	10.0	9.411764705882353
13.333333333333334	12.631578947368421	11.0	8.75	8.421052631578947	8.88888888888889	7.5	7.777777777777778	12.222222222222221	12.307692307692308	11.764705882352942	8.235294117647058	12.0	10.476190476190476	6.666666666666667	4.2105263157894735	5.714285714285714	4.0	4.444444444444445	6.666666666666667	7.777777777777778	7.619047619047619	7.0	10.0	9.473684210526315	9.0	14.0	18.095238095238095	22.22222222222222	18.823529411764707	14.117647058823529	5.882352941176471	6.666666666666667	6.315789473684211	4.2105263157894735	4.444444444444445	4.761904761904762	3.8095238095238093	6.315789473684211	8.0	10.526315789473685	7.0	5.454545454545454	7.142857142857143	8.75	7.0	10.588235294117647	11.578947368421053	10.0	11.0
6.25	8.181818181818182	7.2727272727272725	5.454545454545454	5.0	11.11111111111111	9.411764705882353	8.235294117647058	9.411764705882353	11.764705882352942	12.5	12.0	12.631578947368421	10.0	7.0	9.090909090909092	8.571428571428571	4.0	4.2105263157894735	4.444444444444445	5.555555555555555	3.5294117647058822	4.705882352941177	4.444444444444445	8.88888888888889	12.631578947368421	13.0	20.0	23.75	20.0	11.11111111111111	3.3333333333333335	4.444444444444445	6.315789473684211	4.444444444444445	3.1578947368421053	5.0	3.3333333333333335	2.5	2.6666666666666665	3.1578947368421053	2.857142857142857	1.8181818181818181	5.2631578947368425	6.25	6.666666666666667	13.333333333333334	8.75	9.473684210526315	12.631578947368421
2.2222222222222223	2.857142857142857	3.0	3.0	2.857142857142857	6.666666666666667	9.0	7.368421052631579	9.411764705882353	15.555555555555555	15.789473684210526	13.68421052631579	12.5	12.0	7.777777777777778	12.380952380952381	9.0	5.2631578947368425	4.2105263157894735	6.0	4.444444444444445	1.3333333333333333	2.3529411764705883	4.444444444444445	4.2105263157894735	10.0	15.238095238095237	20.869565217391305	21.0	14.117647058823529	11.818181818181818	7.0588235294117645	8.0	6.315789473684211	5.555555555555555	3.8095238095238093	6.315789473684211	5.714285714285714	7.0588235294117645	4.2105263157894735	2.2222222222222223	0.0	0.0	3.5294117647058822	4.0	7.368421052631579	6.666666666666667	11.764705882352942	12.941176470588236	18.88888888888889
2.5	3.3333333333333335	4.2105263157894735	1.0526315789473684	2.3529411764705883	5.2631578947368425	7.0588235294117645	8.571428571428571	9.473684210526315	11.578947368421053	11.428571428571429	9.473684210526315	12.631578947368421	8.235294117647058	11.0	9.523809523809524	8.0	2.857142857142857	5.0	3.8095238095238093	4.444444444444445	1.25	1.3333333333333333	1.25	2.2222222222222223	3.75	12.222222222222221	15.454545454545455	14.0	10.526315789473685	9.473684210526315	10.588235294117647	8.421052631578947	6.666666666666667	4.0	2.857142857142857	5.714285714285714	7.619047619047619	8.421052631578947	6.0	4.0	3.1578947368421053	0.9523809523809523	0.9523809523809523	3.0	3.75	4.705882352941177	7.0	14.736842105263158	21.05263157894737
2.2222222222222223	4.705882352941177	5.882352941176471	4.2105263157894735	1.9047619047619047	4.444444444444445	5.882352941176471	4.705882352941177	8.88888888888889	5.555555555555555	4.2105263157894735	3.0	7.0588235294117645	10.526315789473685	14.736842105263158	12.631578947368421	5.714285714285714	4.0	2.0	1.9047619047619047	0.9523809523809523	0.0	0.0	0.0	2.2222222222222223	4.2105263157894735	6.666666666666667	7.5	7.368421052631579	3.1578947368421053	3.3333333333333335	6.0	6.363636363636363	3.0	3.0	2.1052631578947367	2.857142857142857	4.761904761904762	5.2631578947368425	4.2105263157894735	2.857142857142857	3.8095238095238093	1.9047619047619047	0.0	0.9523809523809523	3.1578947368421053	5.555555555555555	9.411764705882353	13.333333333333334	17.142857142857142
0.0	2.0	6.666666666666667	5.0	1.0	1.0	2.5	8.75	5.555555555555555	4.0	2.0	5.2631578947368425	8.421052631578947	15.0	16.25	12.5	9.0	6.363636363636363	6.315789473684211	1.0526315789473684	1.0	0.0	0.0	1.0	5.0	4.0	2.6666666666666665	3.75	3.0	1.8181818181818181	1.0526315789473684	0.9523809523809523	2.0	2.857142857142857	3.1578947368421053	3.0	2.1052631578947367	3.6363636363636362	3.6363636363636362	1.0526315789473684	0.0	1.1111111111111112	2.0	1.1111111111111112	0.0	2.2222222222222223	4.705882352941177	8.88888888888889	13.333333333333334	14.0
1.5384615384615385	2.0	5.2631578947368425	4.761904761904762	1.0526315789473684	0.0	2.2222222222222223	4.444444444444445	5.333333333333333	2.0	3.1578947368421053	5.882352941176471	9.473684210526315	15.0	21.05263157894737	15.294117647058824	5.2631578947368425	6.315789473684211	4.0	0.0	0.0	0.0	0.0	3.0	3.5294117647058822	4.0	2.2222222222222223	1.0	1.9047619047619047	1.0	0.0	0.0	0.0	2.3529411764705883	2.2222222222222223	3.1578947368421053	3.0	4.0	5.0	4.0	2.1052631578947367	3.5294117647058822	2.2222222222222223	2.3529411764705883	1.0	0.0	3.3333333333333335	5.0	9.090909090909092	12.380952380952381
5.0	3.5294117647058822	1.9047619047619047	2.727272727272727	1.0526315789473684	0.0	1.0	2.2222222222222223	2.3529411764705883	1.3333333333333333	4.444444444444445	4.705882352941177	2.1052631578947367	12.380952380952381	18.0	12.0	6.0	4.761904761904762	5.2631578947368425	1.1764705882352942	0.0	0.0	1.0526315789473684	1.9047619047619047	4.2105263157894735	2.2222222222222223	2.0	3.0	0.9523809523809523	1.8181818181818181	1.0	0.9090909090909091	1.1111111111111112	0.0	1.1111111111111112	0.0	0.0	2.857142857142857	5.555555555555555	4.444444444444445	4.444444444444445	2.0	4.444444444444445	2.3529411764705883	2.0	1.9047619047619047	3.0	4.2105263157894735	6.0	10.526315789473685
3.076923076923077	1.25	1.8181818181818181	2.1052631578947367	3.3333333333333335	1.9047619047619047	0.9090909090909091	2.0	4.0	4.705882352941177	3.5294117647058822	4.444444444444445	4.285714285714286	9.523809523809524	15.789473684210526	13.0	4.2105263157894735	5.217391304347826	3.4782608695652173	0.9523809523809523	0.0	0.0	0.0	2.0	1.0526315789473684	3.0	3.1578947368421053	2.857142857142857	1.0526315789473684	1.1111111111111112	2.2222222222222223	3.1578947368421053	2.0	1.0	0.0	0.0	0.0	1.0526315789473684	2.1052631578947367	4.444444444444445	2.1052631578947367	1.0	5.0	7.0588235294117645	4.705882352941177	3.3333333333333335	4.2105263157894735	3.1578947368421053	2.0	7.368421052631579
0.0	0.0	1.0526315789473684	1.1764705882352942	5.555555555555555	5.2631578947368425	3.3333333333333335	2.5	4.2105263157894735	2.2222222222222223	4.2105263157894735	4.444444444444445	4.705882352941177	7.777777777777778	10.0	11.764705882352942	8.0	3.8095238095238093	2.1052631578947367	0.0	0.0	0.0	0.0	0.0	1.0526315789473684	2.0	3.1578947368421053	3.0	2.727272727272727	0.0	1.0526315789473684	0.9523809523809523	1.0	0.0	0.0	0.0	0.0	0.0	1.0526315789473684	2.0	1.0526315789473684	1.0	5.2631578947368425	5.0	2.1052631578947367	1.9047619047619047	2.3529411764705883	2.1052631578947367	2.3529411764705883	2.1052631578947367
1.1111111111111112	2.1052631578947367	2.0	4.444444444444445	5.555555555555555	6.315789473684211	4.444444444444445	2.2222222222222223	2.5	3.3333333333333335	3.3333333333333335	4.545454545454546	2.3529411764705883	1.9047619047619047	2.0	6.666666666666667	4.444444444444445	2.727272727272727	0.0	0.0	0.0	0.0	0.0	2.1052631578947367	2.2222222222222223	3.8095238095238093	4.2105263157894735	4.0	3.1578947368421053	0.0	0.0	0.0	0.0	0.0	0.0	0.0	0.0	0.0	0.0	1.25	4.0	3.1578947368421053	1.1111111111111112	1.0526315789473684	1.0526315789473684	1.0526315789473684	2.0	3.1578947368421053	0.9523809523809523	2.5
2.3529411764705883	4.2105263157894735	4.761904761904762	5.0	8.235294117647058	6.0	3.6363636363636362	1.1111111111111112	1.0	1.1764705882352942	2.3529411764705883	0.0	0.0	0.9523809523809523	0.9523809523809523	0.0	0.0	0.0	1.1764705882352942	1.0526315789473684	0.0	0.0	0.0	1.8181818181818181	3.1578947368421053	3.8095238095238093	5.0	3.0	1.0	0.0	0.0	0.0	0.0	0.0	0.0	0.0	0.0	0.0	0.0	4.2105263157894735	8.88888888888889	6.0	2.0	0.0	1.1111111111111112	1.0	0.0	1.0526315789473684	1.1764705882352942	1.0
2.5	3.8095238095238093	3.8095238095238093	4.3478260869565215	7.619047619047619	8.421052631578947	4.444444444444445	0.9523809523809523	1.0	0.0	0.0	0.0	0.0	0.0	0.0	0.0	0.0	0.0	0.9523809523809523	0.9523809523809523	0.0	0.0	0.9523809523809523	2.1052631578947367	2.0	3.3333333333333335	5.333333333333333	2.5	0.0	0.0	0.0	0.0	0.0	0.0	0.0	0.0	0.0	0.0	4.2105263157894735	7.777777777777778	11.578947368421053	10.909090909090908	11.0	7.0	2.5	0.0	1.0526315789473684	1.1764705882352942	0.0	1.1111111111111112
2.6666666666666665	3.3333333333333335	5.555555555555555	5.0	7.777777777777778	5.714285714285714	2.1052631578947367	4.2105263157894735	3.1578947368421053	2.2222222222222223	2.2222222222222223	0.0	0.0	0.0	0.0	0.0	0.0	0.0	0.0	0.0	0.0	0.0	1.1111111111111112	1.9047619047619047	0.0	4.2105263157894735	6.25	3.1578947368421053	2.3529411764705883	2.5	1.1111111111111112	0.0	0.0	0.0	0.0	0.0	2.2222222222222223	4.761904761904762	8.0	11.764705882352942	15.789473684210526	19.09090909090909	22.105263157894736	14.285714285714286	5.454545454545454	0.0	1.0526315789473684	1.1111111111111112	0.0	0.0
1.1764705882352942	1.1764705882352942	3.5294117647058822	5.333333333333333	5.882352941176471	6.666666666666667	4.0	4.2105263157894735	5.0	4.444444444444445	2.857142857142857	0.0	0.0	0.0	0.0	0.0	0.0	0.0	0.0	0.9523809523809523	1.8181818181818181	1.8181818181818181	1.8181818181818181	1.0	2.857142857142857	6.25	7.368421052631579	7.619047619047619	7.0	4.444444444444445	4.2105263157894735	4.0	3.75	0.9523809523809523	1.1111111111111112	1.1111111111111112	4.0	11.428571428571429	14.736842105263158	20.0	20.0	22.352941176470587	23.333333333333332	15.0	7.368421052631579	2.3529411764705883	0.0	1.0526315789473684	1.1111111111111112	0.0
0.0	1.0	2.3529411764705883	6.315789473684211	8.235294117647058	7.777777777777778	7.0588235294117645	3.6363636363636362	3.1578947368421053	4.0	2.0	0.9523809523809523	0.0	0.0	0.0	0.0	0.0	0.0	0.0	1.1764705882352942	2.2222222222222223	1.9047619047619047	2.0	1.7391304347826086	4.2105263157894735	7.777777777777778	8.0	10.0	10.909090909090908	10.526315789473685	5.2631578947368425	5.333333333333333	3.1578947368421053	1.0	1.0526315789473684	2.5	3.5294117647058822	14.117647058823529	18.0	18.94736842105263	22.352941176470587	20.952380952380953	23.157894736842106	17.142857142857142	9.473684210526315	5.2631578947368425	1.1764705882352942	1.1111111111111112	1.0526315789473684	0.0
0.0	1.1111111111111112	5.0	6.0	9.473684210526315	7.368421052631579	7.0588235294117645	4.2105263157894735	4.545454545454546	6.666666666666667	5.2631578947368425	1.3333333333333333	0.0	0.9523809523809523	0.9523809523809523	0.0	0.0	0.0	0.0	0.0	0.0	2.0	2.857142857142857	4.0	4.2105263157894735	8.571428571428571	9.473684210526315	7.368421052631579	14.285714285714286	14.736842105263158	13.333333333333334	5.882352941176471	5.555555555555555	4.444444444444445	3.75	6.666666666666667	11.578947368421053	18.94736842105263	16.470588235294116	17.0	20.0	20.0	20.0	15.294117647058824	10.0	3.5294117647058822	0.0	0.0	0.0	0.0
1.4285714285714286	2.3529411764705883	2.2222222222222223	7.368421052631579	5.714285714285714	5.2631578947368425	8.75	5.2631578947368425	5.2631578947368425	7.368421052631579	3.5294117647058822	1.25	0.0	0.9523809523809523	1.0	0.0	0.0	0.0	0.0	0.0	0.0	1.1111111111111112	6.315789473684211	7.0588235294117645	3.6363636363636362	6.0	8.75	15.0	20.0	20.0	13.68421052631579	7.368421052631579	7.0	8.0	8.235294117647058	10.588235294117647	15.0	19.047619047619047	20.0	15.0	14.444444444444445	15.789473684210526	17.0	11.428571428571429	6.666666666666667	2.2222222222222223	0.0	0.0	0.0	0.0
1.6666666666666667	1.4285714285714286	2.3529411764705883	4.2105263157894735	5.2631578947368425	3.1578947368421053	5.555555555555555	8.88888888888889	7.0	4.0	2.1052631578947367	0.0	1.0	1.9047619047619047	2.0	0.0	0.0	0.0	0.0	0.0	0.0	0.9523809523809523	6.315789473684211	8.0	6.086956521739131	6.363636363636363	8.421052631578947	16.666666666666668	18.94736842105263	21.176470588235293	18.0	8.0	5.555555555555555	4.444444444444445	7.777777777777778	8.88888888888889	13.0	17.894736842105264	17.647058823529413	14.0	13.333333333333334	11.25	12.941176470588236	8.235294117647058	4.545454545454546	2.3529411764705883	0.0	0.0	0.0	0.0
0.0	0.0	0.0	1.1764705882352942	1.1764705882352942	0.0	1.9047619047619047	3.8095238095238093	5.2631578947368425	1.9047619047619047	1.0526315789473684	0.0	1.0526315789473684	1.0	2.0	0.9523809523809523	0.0	0.0	1.0	0.9090909090909091	2.0	1.0526315789473684	4.0	7.0	5.0	6.666666666666667	8.421052631578947	14.117647058823529	16.470588235294116	16.666666666666668	20.0	14.0	7.0	4.2105263157894735	3.3333333333333335	4.2105263157894735	7.777777777777778	16.470588235294116	15.0	16.666666666666668	15.294117647058824	12.941176470588236	12.941176470588236	5.555555555555555	1.1764705882352942	1.0526315789473684	1.0	1.1111111111111112	0.0	0.0
0.0	0.0	1.0	1.1764705882352942	1.0526315789473684	0.0	0.0	2.1052631578947367	2.3529411764705883	2.5	2.1052631578947367	1.1111111111111112	0.0	0.0	1.0	1.0	0.0	0.0	1.0526315789473684	1.0526315789473684	1.0526315789473684	0.9523809523809523	2.2222222222222223	2.0	1.0526315789473684	2.2222222222222223	6.315789473684211	9.0	15.294117647058824	21.428571428571427	18.88888888888889	11.0	4.545454545454546	2.0	2.1052631578947367	1.7391304347826086	3.0	6.315789473684211	13.0	15.0	16.470588235294116	14.736842105263158	11.764705882352942	4.0	0.9523809523809523	1.0	2.1052631578947367	1.0526315789473684	2.1052631578947367	2.0
0.0	0.0	1.1764705882352942	1.0526315789473684	0.0	0.0	0.0	0.0	0.0	2.1052631578947367	3.1578947368421053	2.1052631578947367	1.25	1.1111111111111112	1.0526315789473684	1.1111111111111112	2.0	0.9523809523809523	0.0	0.0	0.0	0.0	0.0	0.0	0.0	0.0	2.1052631578947367	7.368421052631579	12.941176470588236	14.444444444444445	11.578947368421053	6.666666666666667	1.0	1.0526315789473684	0.9090909090909091	1.0	0.9090909090909091	2.0	4.761904761904762	10.0	15.555555555555555	13.0	6.666666666666667	3.0	1.0	1.0526315789473684	1.1111111111111112	1.1764705882352942	2.0	3.1578947368421053
0.0	0.0	0.0	0.0	0.0	0.0	2.727272727272727	4.2105263157894735	0.0	0.9523809523809523	2.0	0.9523809523809523	1.1764705882352942	1.1111111111111112	0.0	1.1764705882352942	3.6363636363636362	2.857142857142857	2.1052631578947367	1.0	0.0	0.0	0.0	0.0	0.0	0.0	0.0	3.1578947368421053	6.666666666666667	5.555555555555555	3.5294117647058822	1.1111111111111112	0.0	0.0	0.0	1.1111111111111112	1.0526315789473684	0.0	0.0	4.0	6.0	3.6363636363636362	1.0526315789473684	1.0526315789473684	2.1052631578947367	3.75	6.666666666666667	6.25	6.666666666666667	3.3333333333333335
0.0	0.0	0.0	0.8695652173913043	4.0	3.8095238095238093	8.421052631578947	8.88888888888889	5.2631578947368425	4.2105263157894735	1.1764705882352942	0.0	0.0	0.0	0.0	1.1764705882352942	4.0	2.2222222222222223	2.2222222222222223	3.8095238095238093	2.1052631578947367	0.0	0.0	0.0	0.0	0.0	0.0	0.0	1.1111111111111112	0.0	0.0	0.0	0.0	0.0	0.0	1.0526315789473684	1.25	0.0	0.0	1.25	2.1052631578947367	0.0	0.0	0.0	0.0	3.3333333333333335	4.2105263157894735	8.421052631578947	6.315789473684211	4.2105263157894735
0.0	2.2222222222222223	3.1578947368421053	4.0	7.619047619047619	10.0	8.571428571428571	12.0	9.473684210526315	5.555555555555555	4.2105263157894735	1.0	0.0	0.0	0.0	1.0526315789473684	1.9047619047619047	1.0526315789473684	2.0	2.727272727272727	3.0	0.0	0.0	0.0	0.0	0.0	0.0	0.0	0.0	0.0	0.0	0.0	0.0	0.0	0.0	0.0	0.0	0.0	0.0	0.0	0.0	0.0	0.0	0.0	2.2222222222222223	1.1764705882352942	1.9047619047619047	3.8095238095238093	6.666666666666667	4.2105263157894735
3.3333333333333335	7.777777777777778	9.0	7.368421052631579	12.631578947368421	13.0	11.0	10.526315789473685	11.11111111111111	10.588235294117647	6.0	4.0	1.25	0.0	0.0	0.9523809523809523	1.8181818181818181	1.0	2.1052631578947367	3.1578947368421053	2.0	1.8181818181818181	1.0	0.0	0.0	0.0	0.0	0.0	0.0	0.0	0.0	0.0	0.0	0.0	0.0	0.0	1.0	1.0526315789473684	0.0	0.0	0.0	0.0	0.0	1.1764705882352942	2.1052631578947367	1.7391304347826086	1.8181818181818181	3.6363636363636362	3.1578947368421053	6.315789473684211
5.0	10.476190476190476	14.0	13.333333333333334	17.0	14.736842105263158	12.0	12.631578947368421	11.11111111111111	8.88888888888889	12.222222222222221	6.666666666666667	3.5294117647058822	0.0	0.0	0.8695652173913043	1.0526315789473684	1.0526315789473684	2.727272727272727	3.8095238095238093	4.761904761904762	2.2222222222222223	0.0	0.0	0.0	0.0	0.0	0.0	0.0	0.0	0.0	0.0	0.0	0.0	0.0	0.0	1.1111111111111112	1.0	0.0	0.0	0.0	0.0	1.0526315789473684	1.1111111111111112	2.857142857142857	2.0	4.2105263157894735	4.2105263157894735	6.363636363636363	8.88888888888889
5.714285714285714	10.526315789473685	16.842105263157894	20.0	16.842105263157894	16.19047619047619	16.842105263157894	16.666666666666668	14.736842105263158	15.0	10.434782608695652	8.88888888888889	2.2222222222222223	1.0	0.0	1.0	0.9523809523809523	3.0	6.315789473684211	4.0	4.2105263157894735	1.0526315789473684	0.0	0.0	0.0	0.0	0.0	0.0	0.0	0.0	0.0	0.0	0.0	0.0	0.0	0.0	0.0	0.0	0.0	0.0	0.0	0.0	1.0526315789473684	1.1111111111111112	1.7391304347826086	3.1578947368421053	3.6363636363636362	5.0	3.6363636363636362	6.0
11.25	12.222222222222221	23.529411764705884	25.0	18.94736842105263	16.19047619047619	20.869565217391305	18.94736842105263	14.117647058823529	14.0	13.0	7.777777777777778	3.1578947368421053	0.9090909090909091	0.0	0.0	2.2222222222222223	2.857142857142857	4.545454545454546	3.6363636363636362	1.9047619047619047	0.0	0.0	0.0	0.0	0.0	0.0	0.0	0.0	0.0	0.0	0.0	0.0	0.0	0.0	0.0	0.0	0.0	0.0	0.0	0.0	0.0	0.0	0.0	0.0	0.0	2.3529411764705883	5.714285714285714	5.833333333333333	10.526315789473685
17.77777777777778	17.894736842105264	25.555555555555557	33.333333333333336	30.0	25.454545454545453	27.272727272727273	24.0	22.352941176470587	19.0	19.047619047619047	12.0	7.0	2.1052631578947367	0.0	0.0	0.9090909090909091	0.9090909090909091	1.0526315789473684	2.1052631578947367	2.1052631578947367	1.0	0.0	0.0	0.0	0.0	0.0	0.0	0.0	0.0	0.0	0.0	0.0	0.0	0.0	0.0	0.0	0.0	1.25	1.1764705882352942	0.0	0.0	0.0	0.0	0.0	0.0	1.0	5.555555555555555	9.411764705882353	16.470588235294116
13.333333333333334	22.352941176470587	24.705882352941178	28.235294117647058	37.64705882352941	36.8421052631579	34.0	32.22222222222222	37.5	29.473684210526315	27.36842105263158	17.77777777777778	4.705882352941177	1.1764705882352942	0.0	0.0	0.0	0.0	0.0	0.0	1.0	1.0	0.0	0.0	0.0	0.0	0.0	0.0	0.0	0.0	0.0	0.0	0.0	0.0	0.0	0.0	0.0	0.0	1.0	1.0	0.0	0.0	0.0	0.0	0.0	0.0	0.9523809523809523	6.315789473684211	8.75	15.555555555555555
3.5294117647058822	18.0	27.058823529411764	24.444444444444443	36.19047619047619	42.10526315789474	36.19047619047619	35.78947368421053	36.666666666666664	31.11111111111111	22.22222222222222	13.333333333333334	7.0	2.1052631578947367	0.0	0.0	0.0	0.0	0.0	0.0	1.0526315789473684	0.9523809523809523	0.0	0.0	0.0	0.0	0.0	0.0	0.0	0.0	0.0	0.0	0.0	0.0	0.0	1.0526315789473684	1.1764705882352942	0.0	0.0	0.0	0.0	0.0	0.0	0.0	0.0	0.0	1.1111111111111112	4.0	9.473684210526315	16.842105263157894
2.2222222222222223	8.0	11.0	16.470588235294116	30.0	32.5	32.0	27.77777777777778	24.210526315789473	21.05263157894737	14.736842105263158	7.777777777777778	6.666666666666667	2.5	3.076923076923077	1.25	0.0	0.0	0.0	0.0	2.2222222222222223	0.0	0.0	0.0	0.0	0.0	0.0	0.0	0.0	0.0	0.0	0.0	0.0	0.0	0.0	1.0	1.0526315789473684	0.0	0.0	0.0	0.0	0.0	0.0	0.0	0.0	0.0	0.0	6.315789473684211	12.727272727272727	20.0
2.5	5.0	4.705882352941177	9.411764705882353	17.647058823529413	18.823529411764707	15.294117647058824	17.894736842105264	16.666666666666668	15.789473684210526	10.526315789473685	6.315789473684211	6.25	5.555555555555555	5.0	1.1111111111111112	1.0	1.0526315789473684	0.0	4.0	5.0	3.1578947368421053	1.0	0.0	0.0	3.3333333333333335	3.3333333333333335	1.1764705882352942	0.0	0.0	0.0	0.0	0.0	0.0	0.0	0.0	0.0	0.0	0.0	0.0	0.0	0.0	0.0	0.0	0.0	0.0	0.0	6.315789473684211	11.818181818181818	18.94736842105263
2.5	0.9523809523809523	1.1764705882352942	1.1764705882352942	4.2105263157894735	2.2222222222222223	2.1052631578947367	3.3333333333333335	3.3333333333333335	2.5	3.0	5.714285714285714	5.882352941176471	7.0588235294117645	4.705882352941177	5.882352941176471	5.0	6.315789473684211	8.421052631578947	12.631578947368421	16.842105263157894	11.818181818181818	13.333333333333334	15.238095238095237	20.0	16.19047619047619	8.571428571428571	1.0	0.0	0.0	0.0	0.0	0.0	0.0	0.0	0.0	0.0	0.0	0.0	0.0	0.0	0.0	0.0	0.0	0.0	0.0	1.1111111111111112	6.0	16.0	26.31578947368421
4.705882352941177	2.3529411764705883	2.2222222222222223	1.0526315789473684	1.0	0.0	0.0	0.0	0.0	0.0	0.0	3.0	5.555555555555555	5.0	4.2105263157894735	10.588235294117647	16.842105263157894	18.88888888888889	18.88888888888889	16.666666666666668	21.05263157894737	22.857142857142858	27.272727272727273	32.63157894736842	40.0	31.57894736842105	11.818181818181818	1.0526315789473684	0.0	0.0	0.0	0.0	0.0	0.0	0.0	0.0	0.0	0.0	0.0	0.0	0.0	0.0	0.0	0.0	0.0	0.0	0.0	6.363636363636363	15.555555555555555	23.157894736842106
2.6666666666666665	3.3333333333333335	2.3529411764705883	1.0526315789473684	0.9090909090909091	0.0	0.0	0.0	0.0	0.0	0.0	1.0526315789473684	2.3529411764705883	3.0	6.0	13.68421052631579	16.842105263157894	18.94736842105263	17.77777777777778	21.11111111111111	21.0	26.31578947368421	31.25	35.0	38.8235294117647	32.63157894736842	10.0	2.1052631578947367	0.0	0.0	0.0	0.0	0.0	0.0	0.0	0.0	0.0	0.0	0.0	0.0	0.0	0.0	0.0	0.0	0.0	0.0	0.0	1.0	6.0	14.736842105263158
0.0	2.0	3.1578947368421053	1.3333333333333333	1.25	0.0	0.0	0.0	0.0	0.0	0.0	0.0	0.0	0.0	2.0	6.666666666666667	11.578947368421053	6.315789473684211	10.526315789473685	10.909090909090908	16.470588235294116	28.0	27.058823529411764	32.22222222222222	31.428571428571427	25.263157894736842	14.285714285714286	3.1578947368421053	2.1052631578947367	0.9090909090909091	1.1111111111111112	1.0526315789473684	0.0	0.0	0.0	0.0	0.0	0.0	0.0	0.0	0.0	0.0	0.0	0.0	0.0	0.0	0.0	0.0	1.9047619047619047	2.0
1.3333333333333333	3.0	1.9047619047619047	0.0	0.0	0.0	0.0	0.0	0.0	0.0	0.0	0.0	0.0	0.0	0.0	0.0	1.25	1.0526315789473684	3.0	4.545454545454546	8.235294117647058	18.88888888888889	25.88235294117647	28.88888888888889	25.555555555555557	23.529411764705884	15.238095238095237	8.421052631578947	2.857142857142857	2.2222222222222223	1.25	1.0	0.0	0.0	1.0	0.0	0.0	0.0	0.0	0.0	0.0	0.0	0.0	0.0	0.0	0.0	0.0	0.0	0.0	0.0
1.1764705882352942	1.0	1.0	0.0	0.0	0.0	0.0	0.0	0.0	0.0	0.0	0.0	0.0	0.0	0.0	0.0	0.0	0.0	1.0	2.2222222222222223	5.555555555555555	11.25	20.0	26.0	23.157894736842106	22.0	21.11111111111111	7.0588235294117645	4.444444444444445	0.0	0.0	1.0	2.2222222222222223	3.0	2.2222222222222223	0.0	0.0	0.0	0.0	0.0	0.0	0.0	0.0	0.0	0.0	0.0	0.0	0.0	0.0	0.0
1.25	0.0	0.0	0.0	0.0	0.0	0.0	0.0	0.0	0.0	0.0	0.0	0.0	0.0	0.0	0.0	0.0	0.0	0.0	1.0526315789473684	1.0526315789473684	7.368421052631579	14.444444444444445	21.904761904761905	24.0	22.727272727272727	15.789473684210526	6.25	2.2222222222222223	0.0	2.857142857142857	3.3333333333333335	2.1052631578947367	4.444444444444445	6.315789473684211	2.0	1.0	0.0	0.0	0.0	0.0	0.0	0.0	0.0	0.0	0.0	0.0	0.0	0.0	0.0
2.2222222222222223	0.0	0.0	0.0	0.0	0.0	0.0	0.0	0.0	0.0	0.0	0.0	0.0	0.0	0.0	0.0	0.0	0.0	0.0	0.0	0.0	2.1052631578947367	8.421052631578947	18.095238095238095	25.833333333333332	24.210526315789473	12.5	3.75	0.0	0.0	3.3333333333333335	3.3333333333333335	3.3333333333333335	5.2631578947368425	6.363636363636363	6.0	5.555555555555555	7.777777777777778	8.0	3.8095238095238093	1.0	1.0	1.1111111111111112	1.1764705882352942	0.0	0.0	0.0	0.0	0.0	0.0
2.3529411764705883	0.0	0.0	0.0	0.0	0.0	0.0	0.0	0.0	0.0	0.0	0.0	0.0	0.0	0.0	0.0	0.0	0.0	0.0	0.0	0.0	0.0	5.555555555555555	11.0	17.0	16.666666666666668	7.5	0.0	0.0	2.0	4.444444444444445	3.1578947368421053	3.0	6.666666666666667	6.0	5.882352941176471	7.777777777777778	12.941176470588236	11.11111111111111	5.0	2.2222222222222223	3.1578947368421053	2.5	1.1764705882352942	0.0	0.0	0.0	0.0	0.0	0.0
1.1764705882352942	1.0	0.0	0.0	0.0	0.0	0.0	0.0	0.0	0.0	0.0	0.0	0.0	0.0	1.1764705882352942	0.0	0.0	0.0	0.0	0.0	0.0	0.0	1.1764705882352942	2.0	6.666666666666667	8.88888888888889	4.2105263157894735	1.0	1.1111111111111112	2.2222222222222223	2.1052631578947367	0.0	6.25	11.11111111111111	9.473684210526315	9.411764705882353	11.578947368421053	19.0	16.842105263157894	11.764705882352942	4.2105263157894735	4.444444444444445	2.2222222222222223	2.2222222222222223	0.0	0.0	0.0	1.3333333333333333	0.0	0.0
1.0526315789473684	1.0526315789473684	0.0	0.0	0.0	0.0	0.0	0.0	0.0	0.0	0.0	0.0	0.0	1.1111111111111112	1.25	1.25	0.0	0.0	0.0	0.0	0.0	0.0	0.0	0.0	1.1764705882352942	2.857142857142857	3.3333333333333335	2.0	1.0526315789473684	1.1111111111111112	0.9523809523809523	1.9047619047619047	5.2631578947368425	9.473684210526315	12.941176470588236	12.941176470588236	17.894736842105264	20.952380952380953	16.842105263157894	10.0	9.473684210526315	3.0	2.1052631578947367	2.1052631578947367	1.25	0.0	1.1111111111111112	1.0	0.9523809523809523	0.0
1.1111111111111112	1.0526315789473684	1.25	1.1111111111111112	1.0	0.0	0.0	0.0	0.0	0.0	0.0	0.0	0.0	0.0	1.0	0.0	0.0	0.0	0.0	0.0	0.0	0.0	0.0	0.0	0.0	1.1111111111111112	2.0	1.0	0.0	0.0	0.8695652173913043	2.857142857142857	6.0	4.444444444444445	10.0	13.68421052631579	18.0	17.894736842105264	10.0	8.0	10.526315789473685	8.0	5.555555555555555	3.5294117647058822	2.5	3.5294117647058822	2.0	1.9047619047619047	0.0	0.0
1.1764705882352942	1.0	1.0526315789473684	1.1111111111111112	0.9523809523809523	0.0	0.0	0.0	0.0	0.0	0.0	0.0	0.0	2.0	0.0	0.0	0.0	0.0	0.0	0.0	0.0	0.0	0.0	0.0	0.0	0.0	0.0	0.0	0.0	0.0	1.1111111111111112	2.2222222222222223	5.2631578947368425	7.0	9.473684210526315	16.666666666666668	18.0	21.0	12.631578947368421	10.476190476190476	9.473684210526315	8.181818181818182	5.714285714285714	5.0	4.2105263157894735	7.368421052631579	6.666666666666667	3.1578947368421053	0.0	0.0
1.1764705882352942	0.0	0.0	0.0	0.0	0.0	0.0	0.0	0.0	0.0	1.0	1.0526315789473684	3.75	5.882352941176471	4.705882352941177	1.25	0.0	0.0	0.0	0.0	0.0	0.0	0.0	0.0	0.0	0.0	0.0	0.0	0.0	0.0	0.0	0.0	4.2105263157894735	9.473684210526315	9.523809523809524	11.11111111111111	18.0	22.352941176470587	15.238095238095237	6.315789473684211	8.571428571428571	11.0	7.619047619047619	5.454545454545454	4.545454545454546	8.0	8.0	4.444444444444445	0.0	0.0
0.0	0.0	0.0	0.0	0.0	0.0	0.0	0.0	1.1111111111111112	3.5294117647058822	3.1578947368421053	4.0	10.0	11.11111111111111	8.0	6.666666666666667	3.3333333333333335	0.0	0.0	0.0	0.0	0.0	0.0	0.0	0.0	0.0	0.0	0.0	0.0	0.0	1.0	1.0526315789473684	5.0	10.476190476190476	13.68421052631579	11.578947368421053	11.578947368421053	16.666666666666668	11.11111111111111	10.0	11.0	11.578947368421053	7.777777777777778	5.0	4.0	6.0	7.777777777777778	4.761904761904762	0.0	0.0
0.0	0.0	0.0	0.0	0.0	0.0	0.0	1.0	3.8095238095238093	4.705882352941177	6.0	10.0	14.0	17.894736842105264	16.470588235294116	14.117647058823529	6.666666666666667	5.2631578947368425	1.1764705882352942	0.0	0.0	0.0	0.0	0.0	0.0	0.0	0.0	0.0	0.0	0.0	1.1764705882352942	1.0526315789473684	4.705882352941177	12.222222222222221	16.842105263157894	16.842105263157894	14.444444444444445	12.222222222222221	13.0	9.473684210526315	5.555555555555555	5.2631578947368425	2.0	2.0	3.6363636363636362	7.0	7.826086956521739	5.555555555555555	1.0	0.0
0.0	0.0	0.0	0.0	0.0	0.0	0.0	0.0	3.1578947368421053	4.761904761904762	4.705882352941177	8.421052631578947	15.0	19.0	22.105263157894736	18.94736842105263	10.0	8.235294117647058	1.0526315789473684	0.0	0.0	0.0	0.0	0.0	0.0	0.0	0.0	0.0	0.0	0.0	0.0	1.0526315789473684	4.2105263157894735	12.0	11.818181818181818	13.91304347826087	14.736842105263158	13.0	12.727272727272727	8.421052631578947	7.0588235294117645	4.444444444444445	2.0	0.9523809523809523	3.8095238095238093	6.0	6.0	6.0	2.0	0.0
0.0	0.0	0.0	0.0	0.0	0.0	0.0	1.0526315789473684	2.2222222222222223	4.0	2.857142857142857	4.444444444444445	11.578947368421053	12.0	17.77777777777778	20.0	17.333333333333332	10.0	5.555555555555555	1.0	0.0	0.0	0.0	0.0	0.0	0.0	0.0	0.0	0.0	0.0	0.0	0.0	3.8095238095238093	7.0	10.0	11.11111111111111	16.842105263157894	15.555555555555555	13.333333333333334	12.380952380952381	6.315789473684211	3.6363636363636362	0.0	1.0	2.1052631578947367	5.555555555555555	6.666666666666667	5.2631578947368425	2.0	0.0
0.0	0.0	0.0	0.0	2.0	1.1111111111111112	0.0	0.0	1.0526315789473684	1.0526315789473684	1.0526315789473684	2.0	5.0	11.428571428571429	12.631578947368421	16.666666666666668	12.941176470588236	14.444444444444445	7.5	3.3333333333333335	0.0	0.0	1.0	1.1111111111111112	0.0	0.0	0.0	0.0	0.0	0.0	0.0	0.0	0.0	4.0	5.0	11.764705882352942	17.77777777777778	18.94736842105263	25.88235294117647	16.0	5.714285714285714	1.8181818181818181	0.0	0.0	2.2222222222222223	5.0	4.444444444444445	4.444444444444445	2.1052631578947367	0.0
0.0	0.0	1.0526315789473684	3.1578947368421053	6.315789473684211	3.3333333333333335	0.0	0.0	2.857142857142857	3.0	2.1052631578947367	3.8095238095238093	8.181818181818182	10.0	18.0	18.095238095238095	17.272727272727273	12.5	12.222222222222221	4.705882352941177	0.0	0.0	1.1111111111111112	1.1111111111111112	0.0	0.0	0.0	0.0	0.0	0.0	0.0	0.0	1.25	4.2105263157894735	6.315789473684211	7.777777777777778	15.555555555555555	23.157894736842106	28.0	29.0	14.444444444444445	1.0526315789473684	0.0	0.0	1.0	3.0	3.3333333333333335	2.2222222222222223	1.0526315789473684	1.0526315789473684
1.1764705882352942	1.0526315789473684	1.0526315789473684	4.2105263157894735	8.421052631578947	8.421052631578947	1.1111111111111112	2.1052631578947367	3.0	4.2105263157894735	2.2222222222222223	6.0	9.0	11.0	18.0	20.90909090909091	15.0	11.578947368421053	11.578947368421053	5.2631578947368425	0.0	0.0	0.0	1.0	0.0	0.0	0.0	0.0	0.0	0.0	0.0	1.0526315789473684	2.0	5.0	5.2631578947368425	7.777777777777778	14.444444444444445	18.88888888888889	25.263157894736842	26.363636363636363	15.0	0.9523809523809523	0.0	0.0	0.0	1.0	2.1052631578947367	1.0526315789473684	0.0	0.0
1.1764705882352942	1.0526315789473684	0.0	1.0526315789473684	7.368421052631579	9.0	5.2631578947368425	1.0	6.315789473684211	8.0	4.2105263157894735	5.2631578947368425	8.421052631578947	11.818181818181818	16.19047619047619	14.736842105263158	15.789473684210526	12.631578947368421	13.68421052631579	9.523809523809524	4.2105263157894735	2.0	4.444444444444445	4.444444444444445	2.2222222222222223	1.1111111111111112	1.0526315789473684	0.0	0.0	0.0	0.0	0.0	2.608695652173913	2.1052631578947367	3.75	4.444444444444445	10.588235294117647	11.764705882352942	11.578947368421053	12.0	5.0	0.0	0.0	1.0526315789473684	1.25	1.0	1.1111111111111112	2.0	0.0	0.0
1.1111111111111112	0.9523809523809523	0.0	3.1578947368421053	10.0	12.0	7.777777777777778	4.0	11.0	9.523809523809524	9.473684210526315	13.636363636363637	17.894736842105264	21.11111111111111	18.0	15.789473684210526	16.363636363636363	17.0	14.444444444444445	11.578947368421053	8.0	6.666666666666667	5.2631578947368425	9.411764705882353	4.705882352941177	1.3333333333333333	2.5	0.0	0.0	0.0	0.0	0.0	1.0526315789473684	2.1052631578947367	2.6666666666666665	5.555555555555555	4.705882352941177	4.2105263157894735	4.2105263157894735	1.0	0.0	0.0	0.0	1.1111111111111112	0.9523809523809523	0.0	2.727272727272727	3.0	0.0	0.0
3.5294117647058822	2.0	0.0	2.6666666666666665	10.0	13.0	8.88888888888889	7.368421052631579	12.0	11.578947368421053	12.0	21.05263157894737	25.263157894736842	30.0	23.157894736842106	22.0	20.0	17.77777777777778	12.941176470588236	12.631578947368421	12.631578947368421	10.0	9.473684210526315	9.0	5.2631578947368425	3.75	2.3529411764705883	1.0526315789473684	0.0	0.0	0.0	0.0	0.0	3.0	5.2631578947368425	5.882352941176471	3.1578947368421053	5.555555555555555	2.1052631578947367	1.0526315789473684	0.0	0.0	0.0	0.0	0.0	0.0	2.0	2.0	0.0	0.0
3.75	4.0	4.0	8.0	12.941176470588236	15.238095238095237	15.0	8.421052631578947	15.238095238095237	14.736842105263158	18.095238095238095	21.904761904761905	26.666666666666668	28.75	25.714285714285715	20.0	19.0	18.0	17.77777777777778	14.285714285714286	16.19047619047619	9.473684210526315	5.2631578947368425	9.473684210526315	7.777777777777778	3.5294117647058822	3.5294117647058822	1.1111111111111112	0.0	0.0	0.0	0.0	0.0	2.1052631578947367	4.444444444444445	5.555555555555555	4.2105263157894735	3.3333333333333335	2.857142857142857	1.25	0.0	0.0	0.0	0.0	0.0	0.0	0.0	0.0	0.0	0.0
5.333333333333333	8.0	10.476190476190476	13.0	13.68421052631579	17.142857142857142	14.0	9.090909090909092	15.454545454545455	17.894736842105264	15.238095238095237	14.0	17.0	22.22222222222222	19.047619047619047	18.823529411764707	16.0	20.0	17.894736842105264	14.545454545454545	12.631578947368421	11.11111111111111	5.2631578947368425	8.235294117647058	9.473684210526315	10.0	6.666666666666667	3.0	0.0	0.0	0.0	0.0	0.0	1.1764705882352942	1.25	3.5294117647058822	3.1578947368421053	3.1578947368421053	2.2222222222222223	1.3333333333333333	1.1764705882352942	0.0	0.0	0.0	0.0	0.0	0.0	0.0	0.0	2.857142857142857
8.75	13.0	14.736842105263158	18.94736842105263	18.94736842105263	19.047619047619047	17.647058823529413	10.0	12.631578947368421	12.727272727272727	8.0	5.714285714285714	7.368421052631579	11.11111111111111	13.91304347826087	17.77777777777778	15.789473684210526	13.333333333333334	16.0	11.818181818181818	12.0	14.0	10.0	15.0	15.0	15.0	14.117647058823529	7.368421052631579	2.2222222222222223	1.9047619047619047	1.0526315789473684	1.0	1.0526315789473684	2.1052631578947367	4.705882352941177	5.882352941176471	5.882352941176471	3.0	2.1052631578947367	1.1111111111111112	0.0	0.0	0.0	0.0	0.0	0.0	0.0	0.0	0.0	2.0
23.75	23.0	23.333333333333332	27.82608695652174	25.714285714285715	21.05263157894737	16.0	8.75	6.666666666666667	4.0	1.0526315789473684	0.9090909090909091	2.3529411764705883	2.2222222222222223	9.473684210526315	18.823529411764707	16.666666666666668	12.0	12.0	14.736842105263158	14.117647058823529	15.789473684210526	18.0	16.470588235294116	21.25	19.0	15.555555555555555	13.333333333333334	6.25	4.2105263157894735	1.0526315789473684	1.1111111111111112	3.0	5.0	6.25	5.555555555555555	7.142857142857143	5.882352941176471	1.0	0.0	0.0	0.0	0.0	0.0	0.0	0.0	0.0	0.0	1.0526315789473684	5.2631578947368425
34.11764705882353	37.89473684210526	37.0	38.888888888888886	25.714285714285715	19.0	13.333333333333334	6.666666666666667	1.0526315789473684	1.0	0.0	0.0	0.0	0.0	4.2105263157894735	8.88888888888889	10.0	6.666666666666667	12.727272727272727	16.0	18.88888888888889	19.0	18.94736842105263	21.0	22.22222222222222	21.05263157894737	16.842105263157894	14.0	8.0	3.8095238095238093	2.2222222222222223	1.1764705882352942	3.6363636363636362	4.0	5.2631578947368425	5.333333333333333	5.2631578947368425	2.2222222222222223	0.0	0.0	0.0	0.0	0.0	0.0	0.0	0.0	0.0	1.1764705882352942	5.555555555555555	13.333333333333334
35.55555555555556	37.77777777777778	43.1578947368421	41.0	28.88888888888889	20.0	12.631578947368421	3.3333333333333335	0.0	0.0	0.0	0.0	0.0	0.0	0.0	4.705882352941177	5.2631578947368425	5.714285714285714	8.571428571428571	17.894736842105264	19.09090909090909	15.454545454545455	16.363636363636363	17.142857142857142	16.842105263157894	15.555555555555555	14.736842105263158	11.764705882352942	9.0	5.555555555555555	3.5294117647058822	3.1578947368421053	4.2105263157894735	4.761904761904762	3.75	4.705882352941177	3.0	0.9090909090909091	0.0	0.0	0.0	0.0	0.0	0.0	0.0	0.0	0.0	0.0	9.473684210526315	15.0
32.94117647058823	36.666666666666664	38.94736842105263	42.5	32.38095238095238	24.705882352941178	17.894736842105264	7.0	2.2222222222222223	0.0	0.0	0.0	0.0	0.0	0.0	0.0	1.0	3.0	8.571428571428571	10.0	13.0	11.0	11.428571428571429	10.0	10.0	11.428571428571429	10.588235294117647	10.526315789473685	7.5	7.777777777777778	5.882352941176471	7.368421052631579	10.526315789473685	9.0	6.666666666666667	7.777777777777778	4.444444444444445	0.0	0.0	0.0	0.0	0.0	0.0	0.0	0.0	0.0	0.0	1.0	6.25	13.333333333333334
28.88888888888889	32.38095238095238	38.095238095238095	38.095238095238095	36.666666666666664	26.0	17.0	5.0	3.5294117647058822	0.0	0.0	0.0	0.0	0.0	0.0	0.0	0.0	2.0	4.2105263157894735	6.666666666666667	5.714285714285714	8.0	8.571428571428571	9.411764705882353	10.526315789473685	8.421052631578947	6.315789473684211	6.315789473684211	5.555555555555555	6.666666666666667	10.0	8.421052631578947	13.68421052631579	13.75	8.421052631578947	9.523809523809524	5.882352941176471	3.3333333333333335	0.0	0.0	0.0	0.0	0.0	0.0	0.0	0.0	0.0	0.0	4.0	7.368421052631579
20.0	29.523809523809526	36.0	35.0	32.63157894736842	21.904761904761905	9.473684210526315	2.2222222222222223	0.0	0.0	0.0	0.0	0.0	0.0	0.0	0.0	0.0	0.0	0.0	0.0	2.0	6.315789473684211	6.315789473684211	6.666666666666667	6.315789473684211	4.761904761904762	6.315789473684211	7.368421052631579	8.0	10.526315789473685	11.11111111111111	11.0	14.444444444444445	16.470588235294116	11.0	6.666666666666667	7.5	4.761904761904762	0.0	0.0	0.0	0.0	0.0	0.0	0.0	0.0	0.0	0.0	1.1111111111111112	4.2105263157894735
12.0	17.894736842105264	26.0	27.0	30.526315789473685	20.0	6.666666666666667	1.0526315789473684	0.0	0.0	0.0	0.0	0.0	0.0	0.0	0.0	0.0	0.0	0.0	1.1111111111111112	3.5294117647058822	2.1052631578947367	3.3333333333333335	3.1578947368421053	2.1052631578947367	1.9047619047619047	7.777777777777778	10.0	10.0	8.421052631578947	10.0	14.285714285714286	17.77777777777778	21.0	14.545454545454545	9.411764705882353	8.235294117647058	3.3333333333333335	0.0	0.0	0.0	0.0	0.0	0.0	0.0	0.0	0.0	1.1111111111111112	0.9523809523809523	0.0
7.0588235294117645	5.555555555555555	5.555555555555555	12.0	13.68421052631579	10.526315789473685	1.3333333333333333	0.0	0.0	0.0	0.0	0.0	0.0	0.0	0.0	0.0	0.0	0.0	0.0	2.0	2.1052631578947367	2.2222222222222223	2.3529411764705883	2.857142857142857	4.0	5.2631578947368425	7.777777777777778	13.333333333333334	14.0	11.0	11.578947368421053	20.0	24.444444444444443	24.0	20.0	11.25	7.0588235294117645	3.0	0.0	0.0	0.0	0.0	0.0	0.0	0.0	0.0	0.0	1.1764705882352942	2.6666666666666665	2.1052631578947367
0.0	0.0	0.0	0.9523809523809523	4.0	2.2222222222222223	0.0	0.0	0.0	0.0	0.0	0.0	0.0	0.0	0.0	0.0	0.0	0.0	0.0	1.0526315789473684	1.9047619047619047	0.0	2.857142857142857	4.705882352941177	7.368421052631579	9.523809523809524	12.0	13.68421052631579	19.0	15.789473684210526	14.444444444444445	20.0	24.210526315789473	26.666666666666668	21.05263157894737	12.0	4.444444444444445	2.0	0.0	0.0	0.0	0.0	0.0	0.0	0.0	0.0	0.0	1.25	3.3333333333333335	4.444444444444445
0.0	0.0	0.0	0.0	0.0	0.0	0.0	0.0	0.0	0.0	0.0	0.0	0.0	0.0	0.0	0.0	0.0	0.0	0.0	0.0	0.0	1.0	5.0	8.0	6.315789473684211	12.380952380952381	13.333333333333334	19.0	17.0	20.952380952380953	20.0	22.0	23.333333333333332	22.352941176470587	20.0	10.0	4.705882352941177	2.857142857142857	0.9523809523809523	0.0	0.0	0.0	0.0	0.0	0.0	0.0	0.0	0.0	6.25	4.705882352941177
0.0	0.0	0.0	0.0	1.1111111111111112	1.0	0.0	0.0	0.0	0.0	0.0	0.0	0.0	0.0	0.0	0.0	0.0	0.0	0.0	0.0	0.0	1.0	4.0	10.0	11.428571428571429	9.523809523809524	15.789473684210526	22.0	22.0	21.11111111111111	24.545454545454547	22.0	22.352941176470587	20.0	12.631578947368421	4.705882352941177	1.25	1.0	1.1111111111111112	0.0	0.0	0.0	0.0	0.0	0.0	0.0	0.0	1.9047619047619047	3.5294117647058822	3.8095238095238093
0.0	0.0	0.0	0.0	1.1111111111111112	0.9090909090909091	0.0	0.0	0.0	0.0	0.0	0.0	0.0	0.0	0.0	0.0	0.0	0.0	0.0	0.0	1.0	1.9047619047619047	4.2105263157894735	11.578947368421053	10.526315789473685	15.238095238095237	16.842105263157894	22.22222222222222	21.904761904761905	19.047619047619047	20.0	20.0	17.647058823529413	14.0	6.666666666666667	2.0	0.0	0.9523809523809523	1.1111111111111112	0.0	0.0	0.0	0.0	0.0	1.1764705882352942	1.1764705882352942	2.0	2.1052631578947367	5.2631578947368425	6.363636363636363
0.0	0.0	0.0	0.0	0.0	0.0	0.0	0.0	0.0	0.0	0.0	1.0526315789473684	0.0	0.0	0.0	0.0	0.0	0.0	0.0	0.0	1.1111111111111112	3.3333333333333335	6.666666666666667	10.526315789473685	12.941176470588236	15.0	17.0	18.94736842105263	17.142857142857142	15.238095238095237	11.578947368421053	10.476190476190476	7.0588235294117645	5.2631578947368425	3.0	0.0	0.0	0.0	0.0	0.0	0.0	0.0	0.0	0.0	1.3333333333333333	1.25	3.5294117647058822	4.705882352941177	4.444444444444445	5.555555555555555
0.0	0.0	0.0	0.0	0.0	0.0	0.0	0.0	0.0	0.0	0.9523809523809523	1.1111111111111112	1.1111111111111112	0.0	0.0	0.0	0.0	0.0	0.0	0.0	0.0	3.75	8.88888888888889	14.736842105263158	14.736842105263158	12.0	9.0	7.368421052631579	8.571428571428571	6.0	4.761904761904762	3.8095238095238093	3.0	1.0526315789473684	1.0	0.0	0.0	0.0	0.0	0.0	0.0	0.0	0.0	2.857142857142857	2.3529411764705883	1.1764705882352942	2.1052631578947367	4.0	4.545454545454546	10.0
0.0	0.0	0.0	0.0	0.0	0.0	0.0	0.0	0.0	0.0	0.0	1.0526315789473684	0.0	0.0	0.0	0.0	0.0	0.0	0.0	0.0	0.0	2.2222222222222223	6.666666666666667	10.526315789473685	8.88888888888889	4.0	2.1052631578947367	6.315789473684211	3.0	2.1052631578947367	0.0	0.0	0.0	0.0	0.0	0.0	0.0	0.0	0.0	0.0	2.0	3.0	3.0	5.0	6.315789473684211	2.2222222222222223	2.2222222222222223	3.0	6.0	7.368421052631579
1.1764705882352942	2.1052631578947367	1.0	1.0	1.0	0.0	0.0	0.0	0.0	0.0	0.0	0.0	0.0	0.0	0.0	0.0	0.0	0.0	0.0	0.0	0.0	0.0	2.1052631578947367	3.0	1.1111111111111112	2.1052631578947367	3.0	2.727272727272727	0.0	0.0	0.0	0.0	0.0	0.0	0.0	0.0	0.0	0.0	1.0526315789473684	1.9047619047619047	5.714285714285714	6.0	5.2631578947368425	7.777777777777778	6.0	4.444444444444445	2.1052631578947367	3.3333333333333335	4.444444444444445	3.5294117647058822
3.75	3.0	3.3333333333333335	3.1578947368421053	1.1111111111111112	1.9047619047619047	2.1052631578947367	1.9047619047619047	0.0	0.0	0.0	0.0	0.0	0.0	0.0	0.0	0.0	0.0	0.0	0.0	0.0	0.0	0.0	0.0	2.2222222222222223	2.2222222222222223	4.0	2.1052631578947367	0.0	1.1111111111111112	4.285714285714286	2.857142857142857	1.9047619047619047	0.0	0.0	0.0	0.0	0.0	2.5	4.444444444444445	4.2105263157894735	9.473684210526315	5.0	4.0	4.761904761904762	2.2222222222222223	5.555555555555555	6.666666666666667	3.1578947368421053	4.444444444444445
12.307692307692308	8.235294117647058	4.705882352941177	2.6666666666666665	3.0	2.1052631578947367	5.2631578947368425	3.8095238095238093	0.0	0.0	0.0	0.0	0.0	0.0	0.0	0.0	0.0	0.0	0.0	0.0	0.0	0.0	1.1111111111111112	1.0526315789473684	0.0	2.2222222222222223	2.1052631578947367	2.1052631578947367	0.9523809523809523	3.8095238095238093	6.0	6.666666666666667	4.0	3.0	0.0	0.0	1.1111111111111112	1.1111111111111112	3.3333333333333335	6.0	8.421052631578947	8.421052631578947	7.0588235294117645	4.545454545454546	3.8095238095238093	3.8095238095238093	4.705882352941177	6.25	7.0	5.0
24.444444444444443	17.77777777777778	12.0	5.714285714285714	1.6666666666666667	1.6666666666666667	4.285714285714286	5.0	0.0	0.0	0.0	0.0	0.0	0.0	0.0	0.0	0.0	0.0	0.0	0.0	0.0	0.0	1.8181818181818181	1.8181818181818181	0.0	0.0	1.8181818181818181	1.8181818181818181	1.6666666666666667	2.857142857142857	6.666666666666667	6.666666666666667	7.2727272727272725	5.454545454545454	4.0	0.0	2.5	3.3333333333333335	5.0	11.666666666666666	9.23076923076923	12.0	8.0	8.571428571428571	6.666666666666667	4.615384615384615	4.615384615384615	8.333333333333334	6.153846153846154	8.333333333333334
[truncated: 50 more columns]
