# Supplementary material for: Iso-orientation bias of layer 2/3 connections unifies spontaneous, visually and optogenetically driven V1 dynamics
Source: Nat Commun. 2026 Jan 21;17:1901. doi: 10.1038/s41467-026-68578-y (PMC12923880; doi:10.1038/s41467-026-68578-y)
Supplement: Supplementary file 6 — Source data [file 41467_2026_68578_MOESM6_ESM.zip › source_data/fig1/C_model_optogenetic_example_frame_2.csv]

13.333333333333334	13.75	9.333333333333334	4.444444444444445	1.1111111111111112	0.0	0.0	0.0	0.0	0.0	2.6666666666666665	1.25	3.5294117647058822	7.5	8.235294117647058	6.25	1.3333333333333333	0.0	0.0	1.1764705882352942	1.25	0.0	1.25	1.1111111111111112	0.0	1.25	3.3333333333333335	2.2222222222222223	0.0	0.0	0.0	1.1111111111111112	1.1111111111111112	0.0	0.0	2.3529411764705883	3.3333333333333335	7.5	3.3333333333333335	2.2222222222222223	2.2222222222222223	2.5	2.2222222222222223	2.5	0.0	0.0	1.1764705882352942	2.1052631578947367	3.5294117647058822	1.1111111111111112
7.0588235294117645	6.315789473684211	3.0	2.1052631578947367	0.0	0.0	0.0	0.0	0.0	4.2105263157894735	7.0588235294117645	9.473684210526315	12.0	16.666666666666668	14.285714285714286	11.11111111111111	2.2222222222222223	0.0	0.0	0.9523809523809523	2.1052631578947367	0.0	1.0526315789473684	1.0	0.0	0.9523809523809523	1.9047619047619047	1.0526315789473684	0.0	0.0	0.0	1.0	1.0526315789473684	0.0	0.0	1.1111111111111112	4.0	6.666666666666667	8.571428571428571	5.0	5.0	6.666666666666667	3.1578947368421053	2.2222222222222223	0.0	0.0	1.0526315789473684	3.75	3.6363636363636362	3.1578947368421053
2.3529411764705883	3.0	0.0	0.0	0.0	0.0	0.0	0.0	1.1111111111111112	6.25	13.0	21.904761904761905	22.22222222222222	21.0	15.555555555555555	8.235294117647058	4.2105263157894735	1.0	1.0526315789473684	5.0	3.0	1.0	0.0	0.0	0.0	0.0	0.0	0.0	0.0	0.0	0.0	0.9523809523809523	0.9523809523809523	0.0	0.0	3.5294117647058822	7.368421052631579	10.0	11.11111111111111	14.0	14.444444444444445	11.428571428571429	8.421052631578947	4.3478260869565215	4.2105263157894735	0.0	0.0	1.1111111111111112	3.1578947368421053	2.2222222222222223
1.3333333333333333	0.9523809523809523	0.0	0.0	0.0	0.0	0.0	0.0	4.0	13.68421052631579	25.88235294117647	32.63157894736842	30.0	20.0	13.0	12.380952380952381	10.0	6.315789473684211	6.25	6.666666666666667	6.315789473684211	3.0	1.0	0.0	0.0	0.0	0.0	0.0	0.0	0.0	0.0	0.0	0.9523809523809523	0.9523809523809523	1.0	5.882352941176471	10.476190476190476	12.941176470588236	14.117647058823529	21.05263157894737	20.0	19.130434782608695	11.11111111111111	6.666666666666667	5.555555555555555	5.0	2.1052631578947367	0.0	1.1764705882352942	2.1052631578947367
0.0	0.0	0.0	1.1111111111111112	1.1764705882352942	0.0	0.0	1.1764705882352942	12.222222222222221	22.352941176470587	31.0	36.470588235294116	31.0	22.22222222222222	14.444444444444445	15.238095238095237	9.523809523809524	10.0	6.315789473684211	8.0	6.315789473684211	4.2105263157894735	0.9523809523809523	0.0	0.0	0.0	0.0	0.0	0.0	0.0	0.0	1.25	1.0526315789473684	1.8181818181818181	5.882352941176471	9.473684210526315	11.578947368421053	11.578947368421053	18.823529411764707	21.05263157894737	22.22222222222222	18.88888888888889	14.736842105263158	8.0	7.777777777777778	7.368421052631579	5.0	1.9047619047619047	2.0	1.1111111111111112
0.0	0.0	0.0	1.1764705882352942	1.1111111111111112	0.0	2.6666666666666665	10.588235294117647	24.444444444444443	31.764705882352942	33.68421052631579	33.333333333333336	30.526315789473685	23.157894736842106	17.0	14.0	11.0	12.0	11.0	6.666666666666667	9.0	4.761904761904762	3.5294117647058822	0.9523809523809523	1.0	0.0	0.0	1.0	0.0	0.0	1.1764705882352942	1.1111111111111112	1.0	3.0	11.11111111111111	12.222222222222221	12.941176470588236	14.736842105263158	22.0	23.0	28.0	19.047619047619047	11.428571428571429	10.0	7.0	6.363636363636363	4.2105263157894735	3.1578947368421053	0.9523809523809523	0.0
0.0	0.0	0.0	0.0	0.0	0.0	2.1052631578947367	16.19047619047619	31.57894736842105	32.38095238095238	30.526315789473685	35.294117647058826	27.77777777777778	23.0	19.0	19.0	17.77777777777778	17.894736842105264	15.0	14.285714285714286	11.11111111111111	7.0	2.1052631578947367	1.1111111111111112	2.0	1.1111111111111112	0.0	0.9523809523809523	0.9090909090909091	0.0	1.0526315789473684	1.0526315789473684	0.0	1.9047619047619047	5.555555555555555	12.222222222222221	15.0	15.0	16.666666666666668	24.444444444444443	18.823529411764707	18.181818181818183	16.0	10.526315789473685	6.25	1.1764705882352942	2.1052631578947367	2.2222222222222223	3.0	2.0
0.0	0.0	0.0	0.0	0.0	0.0	1.0	15.0	29.473684210526315	31.764705882352942	30.526315789473685	25.555555555555557	28.88888888888889	23.157894736842106	21.0	23.157894736842106	26.0	27.36842105263158	22.352941176470587	20.90909090909091	18.095238095238095	4.761904761904762	1.0	0.0	2.1052631578947367	1.0526315789473684	0.0	1.0	1.0	0.0	0.0	0.0	0.0	6.666666666666667	14.736842105263158	15.454545454545455	16.52173913043478	20.0	21.05263157894737	19.047619047619047	21.0	17.894736842105264	14.117647058823529	15.0	10.0	4.444444444444445	2.1052631578947367	2.5	3.0	2.2222222222222223
0.0	0.0	0.0	0.0	0.0	0.0	1.0	12.631578947368421	27.36842105263158	30.526315789473685	27.0	25.263157894736842	25.0	21.0	21.904761904761905	25.714285714285715	29.09090909090909	30.0	26.0	23.80952380952381	16.19047619047619	5.882352941176471	0.0	1.0526315789473684	2.1052631578947367	1.1764705882352942	0.0	0.0	0.0	0.0	1.0	3.1578947368421053	8.0	12.941176470588236	19.0	22.857142857142858	16.842105263157894	22.352941176470587	21.05263157894737	20.952380952380953	24.210526315789473	21.05263157894737	21.05263157894737	16.470588235294116	14.736842105263158	8.0	0.0	1.0	0.0	0.0
0.0	0.0	0.0	0.0	0.0	0.0	2.1052631578947367	11.11111111111111	25.555555555555557	31.0	25.263157894736842	25.263157894736842	24.0	21.0	20.0	23.157894736842106	27.0	29.0	30.0	23.80952380952381	12.941176470588236	4.0	1.3333333333333333	1.0526315789473684	1.1111111111111112	0.0	0.0	0.0	1.0	1.1111111111111112	4.444444444444445	7.777777777777778	12.0	13.68421052631579	18.095238095238095	24.210526315789473	23.529411764705884	23.529411764705884	24.0	27.36842105263158	25.263157894736842	19.0	22.22222222222222	22.0	18.94736842105263	9.523809523809524	3.0	0.0	0.0	0.0
0.0	0.0	0.0	0.0	0.0	0.0	2.0	10.0	20.0	27.61904761904762	26.31578947368421	23.80952380952381	22.0	20.952380952380953	21.05263157894737	21.05263157894737	25.0	26.0	25.714285714285715	19.047619047619047	5.0	3.3333333333333335	1.25	0.0	0.0	0.0	0.0	0.0	1.0526315789473684	2.3529411764705883	5.882352941176471	11.764705882352942	16.0	15.0	17.77777777777778	25.88235294117647	18.88888888888889	21.11111111111111	27.36842105263158	32.0	31.0	24.444444444444443	21.333333333333332	24.0	17.0	10.0	3.1578947368421053	0.9523809523809523	0.0	0.0
0.0	0.0	0.0	0.0	0.0	1.1111111111111112	4.444444444444445	10.588235294117647	17.77777777777778	25.0	23.333333333333332	24.0	21.904761904761905	20.90909090909091	20.0	20.0	22.105263157894736	22.857142857142858	18.0	9.090909090909092	0.0	0.9523809523809523	1.0526315789473684	1.1111111111111112	0.0	0.0	0.0	1.1111111111111112	0.0	0.0	4.2105263157894735	9.523809523809524	10.0	12.380952380952381	15.294117647058824	16.666666666666668	15.555555555555555	20.0	25.555555555555557	27.36842105263158	30.434782608695652	29.0	28.75	23.0	18.88888888888889	8.75	8.0	3.0	1.1764705882352942	0.0
0.0	0.0	0.0	0.0	0.0	4.0	11.578947368421053	16.666666666666668	20.0	23.157894736842106	23.333333333333332	21.904761904761905	20.0	20.0	20.0	20.0	24.210526315789473	24.0	15.789473684210526	6.315789473684211	3.1578947368421053	0.0	0.0	1.0526315789473684	1.0	0.0	1.0526315789473684	1.1111111111111112	1.0526315789473684	0.0	4.0	7.368421052631579	7.0588235294117645	7.619047619047619	9.473684210526315	12.631578947368421	17.0	20.0	22.105263157894736	23.333333333333332	25.263157894736842	27.36842105263158	28.571428571428573	21.904761904761905	15.555555555555555	14.736842105263158	10.0	7.368421052631579	3.3333333333333335	0.0
0.0	0.0	0.0	0.0	0.9523809523809523	8.421052631578947	16.666666666666668	18.94736842105263	22.0	23.157894736842106	23.0	21.05263157894737	20.0	20.0	19.0	18.88888888888889	16.470588235294116	17.894736842105264	17.0	9.411764705882353	3.75	2.1052631578947367	1.1764705882352942	0.9523809523809523	1.1764705882352942	0.0	0.0	1.0526315789473684	0.9523809523809523	0.0	1.9047619047619047	6.0	5.2631578947368425	5.714285714285714	8.0	10.476190476190476	11.818181818181818	18.095238095238095	22.0	23.157894736842106	26.25	24.761904761904763	22.0	18.0	18.181818181818183	15.454545454545455	14.0	10.0	11.11111111111111	5.2631578947368425
0.0	0.0	0.0	0.0	3.0	9.0	16.19047619047619	16.842105263157894	21.0	26.31578947368421	22.0	20.0	17.894736842105264	16.19047619047619	16.19047619047619	13.333333333333334	10.0	13.333333333333334	16.0	15.0	8.235294117647058	3.3333333333333335	1.0526315789473684	0.0	0.9523809523809523	1.0	0.0	0.0	0.0	0.0	0.0	3.0	4.761904761904762	4.2105263157894735	5.2631578947368425	6.0	8.0	12.631578947368421	21.0	22.857142857142858	26.0	23.157894736842106	20.0	20.0	19.0	15.555555555555555	13.0	18.0	17.77777777777778	14.444444444444445
0.0	0.0	0.0	0.0	1.1764705882352942	7.368421052631579	13.75	18.88888888888889	27.058823529411764	28.42105263157895	22.105263157894736	18.94736842105263	17.142857142857142	15.238095238095237	15.0	16.666666666666668	10.526315789473685	9.473684210526315	13.0	16.0	8.421052631578947	2.1052631578947367	0.0	0.0	1.0	1.8181818181818181	1.25	0.0	0.0	0.0	0.0	1.0526315789473684	2.0	4.0	4.761904761904762	5.2631578947368425	9.473684210526315	14.444444444444445	20.0	23.636363636363637	20.952380952380953	21.11111111111111	21.333333333333332	20.0	18.88888888888889	15.0	16.0	19.0	24.210526315789473	20.0
0.0	0.0	0.0	0.0	1.3333333333333333	10.0	17.142857142857142	24.210526315789473	32.63157894736842	34.11764705882353	26.666666666666668	24.0	21.05263157894737	18.26086956521739	14.444444444444445	11.578947368421053	10.0	10.476190476190476	11.428571428571429	11.428571428571429	8.181818181818182	0.9523809523809523	0.0	0.0	0.0	1.0	1.0	0.0	0.0	0.0	0.0	1.1764705882352942	2.1052631578947367	4.2105263157894735	3.0	3.8095238095238093	9.0	11.11111111111111	18.823529411764707	23.333333333333332	25.333333333333332	22.22222222222222	23.529411764705884	22.22222222222222	20.0	18.94736842105263	20.952380952380953	23.636363636363637	22.0	24.0
0.0	0.0	0.0	0.0	2.5	12.0	22.0	28.0	35.23809523809524	36.36363636363637	32.38095238095238	32.38095238095238	27.0	19.047619047619047	11.25	7.0588235294117645	9.473684210526315	10.909090909090908	13.68421052631579	12.631578947368421	7.368421052631579	2.0	1.0	0.0	0.0	0.0	0.0	0.0	0.0	0.0	0.0	1.25	2.0	2.0	1.1111111111111112	3.1578947368421053	4.761904761904762	11.578947368421053	21.176470588235293	25.263157894736842	23.333333333333332	25.0	26.666666666666668	24.705882352941178	24.210526315789473	24.444444444444443	23.333333333333332	25.555555555555557	25.0	26.666666666666668
0.0	0.0	0.0	1.0526315789473684	7.0	13.333333333333334	25.263157894736842	34.0	38.0	36.19047619047619	36.36363636363637	32.63157894736842	29.41176470588235	24.0	14.736842105263158	10.526315789473685	7.0	6.666666666666667	10.0	10.0	7.777777777777778	1.1111111111111112	1.0526315789473684	0.0	0.0	0.0	0.0	0.0	1.1764705882352942	1.0526315789473684	0.0	0.0	0.0	0.0	1.0526315789473684	4.0	7.0	15.555555555555555	28.42105263157895	32.63157894736842	26.31578947368421	21.428571428571427	23.333333333333332	22.352941176470587	25.555555555555557	25.0	27.5	26.666666666666668	27.5	28.235294117647058
0.0	0.0	0.0	2.0	7.5	20.0	34.666666666666664	38.666666666666664	37.64705882352941	37.5	36.470588235294116	34.44444444444444	26.0	19.0	13.91304347826087	9.523809523809524	7.0588235294117645	6.315789473684211	4.761904761904762	7.368421052631579	5.555555555555555	1.25	0.0	0.0	0.0	0.0	0.0	0.0	1.0526315789473684	1.0	0.0	0.0	0.0	0.0	0.0	2.3529411764705883	8.0	15.454545454545455	21.176470588235293	30.526315789473685	29.473684210526315	25.263157894736842	24.0	18.666666666666668	24.210526315789473	28.0	29.523809523809526	30.0	26.25	24.705882352941178
0.0	0.0	0.0	2.5	14.736842105263158	30.0	37.5	37.77777777777778	38.888888888888886	36.92307692307692	34.11764705882353	24.705882352941178	22.0	16.19047619047619	10.0	8.421052631578947	6.666666666666667	6.0	5.555555555555555	3.8095238095238093	4.444444444444445	0.9523809523809523	0.0	0.0	0.0	0.0	0.0	0.0	1.1111111111111112	0.0	0.0	0.0	0.0	0.0	0.0	1.1111111111111112	4.761904761904762	7.619047619047619	17.894736842105264	20.0	25.263157894736842	25.0	21.818181818181817	20.0	22.5	27.0	32.94117647058823	27.36842105263158	24.0	22.0
0.0	0.0	0.0	4.545454545454546	17.0	35.55555555555556	35.294117647058826	37.64705882352941	36.470588235294116	34.11764705882353	28.75	18.0	14.736842105263158	12.727272727272727	10.0	5.454545454545454	6.666666666666667	8.0	6.315789473684211	4.444444444444445	4.444444444444445	1.1764705882352942	0.0	0.0	0.0	1.0526315789473684	1.0	2.857142857142857	3.75	1.25	0.0	0.0	0.0	0.0	0.0	1.0526315789473684	2.0	1.1111111111111112	2.5	6.666666666666667	9.473684210526315	12.380952380952381	14.545454545454545	18.94736842105263	23.75	24.444444444444443	28.0	26.25	25.263157894736842	28.42105263157895
0.0	0.0	0.0	4.0	13.333333333333334	25.555555555555557	32.0	31.57894736842105	31.764705882352942	32.22222222222222	24.210526315789473	10.526315789473685	3.75	12.0	11.11111111111111	10.476190476190476	10.0	8.421052631578947	7.368421052631579	6.0	6.666666666666667	2.6666666666666665	1.1764705882352942	0.0	0.0	1.0	0.9523809523809523	1.7391304347826086	3.0	0.0	0.0	0.0	0.0	0.0	0.0	0.0	0.0	0.0	0.0	0.0	2.2222222222222223	3.75	8.0	16.470588235294116	18.0	17.894736842105264	21.333333333333332	22.352941176470587	24.705882352941178	25.555555555555557
0.0	0.0	0.0	2.1052631578947367	5.882352941176471	14.736842105263158	18.823529411764707	20.0	22.105263157894736	17.894736842105264	11.428571428571429	3.1578947368421053	2.1052631578947367	7.0588235294117645	15.0	17.142857142857142	16.0	10.476190476190476	8.75	6.666666666666667	6.666666666666667	2.5	1.3333333333333333	0.0	0.0	0.0	0.0	0.9090909090909091	1.0	0.0	0.0	0.0	0.0	0.0	0.0	0.0	0.0	0.0	1.0526315789473684	1.0	1.0	2.1052631578947367	2.857142857142857	6.666666666666667	9.0	11.25	15.294117647058824	18.0	17.894736842105264	17.894736842105264
0.0	0.0	0.0	0.0	0.9523809523809523	5.555555555555555	8.235294117647058	11.764705882352942	13.333333333333334	7.777777777777778	3.1578947368421053	1.0	2.3529411764705883	8.421052631578947	15.789473684210526	17.894736842105264	17.142857142857142	11.0	11.0	7.619047619047619	5.714285714285714	3.0	1.0526315789473684	0.0	0.0	0.0	0.0	0.0	0.0	0.0	0.0	0.0	0.0	0.0	0.0	0.0	0.0	0.0	1.0526315789473684	1.0526315789473684	2.857142857142857	1.9047619047619047	0.9523809523809523	1.0526315789473684	1.9047619047619047	4.2105263157894735	10.0	9.411764705882353	14.444444444444445	13.333333333333334
0.0	0.0	0.0	0.0	0.0	1.0	1.25	3.75	6.666666666666667	4.0	0.0	0.0	3.1578947368421053	7.0	11.25	18.75	18.0	14.545454545454545	11.578947368421053	8.421052631578947	9.0	4.761904761904762	2.857142857142857	0.0	0.0	0.0	0.0	0.0	1.0	0.9090909090909091	0.0	0.0	0.0	0.0	0.0	0.0	0.0	0.0	0.9090909090909091	1.0526315789473684	2.3529411764705883	1.1111111111111112	0.0	0.0	0.0	0.0	2.3529411764705883	7.777777777777778	11.11111111111111	14.0
0.0	0.0	0.0	0.0	0.0	0.0	0.0	0.0	2.6666666666666665	2.0	0.0	0.0	1.0526315789473684	6.0	14.736842105263158	18.823529411764707	18.94736842105263	15.789473684210526	12.0	11.764705882352942	6.0	5.2631578947368425	2.0	1.0	0.0	0.0	0.0	0.0	0.9523809523809523	1.0	0.0	0.0	0.0	0.0	0.0	0.0	0.0	0.0	1.0	1.0	1.0526315789473684	0.0	0.0	0.0	0.0	0.0	0.0	4.0	10.909090909090908	12.380952380952381
0.0	0.0	0.0	0.0	1.0526315789473684	0.0	0.0	0.0	0.0	0.0	0.0	0.0	2.1052631578947367	7.619047619047619	15.0	18.0	15.0	15.238095238095237	12.631578947368421	8.235294117647058	7.368421052631579	3.0	2.1052631578947367	2.857142857142857	2.1052631578947367	0.0	0.0	0.0	0.0	0.0	1.0	0.9090909090909091	0.0	0.0	0.0	0.0	0.0	0.0	0.0	0.0	0.0	0.0	0.0	0.0	0.0	0.0	0.0	2.1052631578947367	5.0	9.473684210526315
0.0	1.25	0.9090909090909091	2.1052631578947367	2.2222222222222223	0.9523809523809523	0.0	0.0	0.0	0.0	0.0	0.0	0.0	4.761904761904762	9.473684210526315	15.0	15.789473684210526	16.52173913043478	12.173913043478262	8.571428571428571	5.0	3.8095238095238093	1.9047619047619047	3.0	4.2105263157894735	3.0	2.1052631578947367	0.9523809523809523	0.0	0.0	1.1111111111111112	2.1052631578947367	1.0	0.0	0.0	0.0	0.0	0.0	0.0	0.0	0.0	0.0	0.0	0.0	0.0	0.0	0.0	0.0	1.0	3.1578947368421053
1.3333333333333333	2.1052631578947367	3.1578947368421053	3.5294117647058822	2.2222222222222223	0.0	0.0	0.0	0.0	0.0	0.0	0.0	0.0	1.1111111111111112	5.555555555555555	10.588235294117647	12.0	13.333333333333334	13.68421052631579	7.5	11.11111111111111	2.3529411764705883	1.0526315789473684	3.75	3.1578947368421053	3.0	2.1052631578947367	1.0	0.9090909090909091	1.0526315789473684	2.1052631578947367	0.9523809523809523	1.0	0.0	0.0	0.0	1.0526315789473684	1.0526315789473684	0.0	0.0	1.0526315789473684	1.0	1.0526315789473684	0.0	0.0	0.0	0.0	0.0	0.0	2.1052631578947367
3.3333333333333335	2.1052631578947367	2.0	2.2222222222222223	0.0	1.0526315789473684	1.1111111111111112	0.0	0.0	0.0	0.0	0.0	0.0	0.0	2.0	5.555555555555555	6.666666666666667	11.818181818181818	16.842105263157894	17.894736842105264	11.764705882352942	10.0	5.2631578947368425	2.1052631578947367	2.2222222222222223	0.9523809523809523	2.1052631578947367	0.0	0.0	0.9523809523809523	1.0526315789473684	1.1764705882352942	0.0	1.1111111111111112	0.0	0.0	2.0	2.3529411764705883	1.0526315789473684	0.0	1.0	1.0526315789473684	1.1111111111111112	0.0	0.0	0.0	0.0	0.0	0.0	0.0
3.5294117647058822	2.1052631578947367	1.9047619047619047	3.0	2.3529411764705883	3.0	0.9090909090909091	0.0	0.0	0.0	0.0	0.0	0.0	0.0	0.0	0.0	1.9047619047619047	5.2631578947368425	12.941176470588236	14.736842105263158	13.68421052631579	13.333333333333334	8.0	4.545454545454546	1.0526315789473684	1.9047619047619047	1.0	1.0	1.0	0.0	1.0526315789473684	1.0526315789473684	2.2222222222222223	1.0526315789473684	1.0526315789473684	0.9523809523809523	1.25	4.2105263157894735	2.2222222222222223	0.0	1.1111111111111112	2.0	1.0	0.0	0.0	0.0	0.0	0.0	0.0	0.0
2.5	1.9047619047619047	2.857142857142857	2.608695652173913	3.8095238095238093	4.2105263157894735	1.1111111111111112	0.0	0.0	0.0	0.0	0.0	0.0	0.0	0.0	0.0	0.0	6.0	7.619047619047619	10.476190476190476	14.0	10.909090909090908	10.476190476190476	9.473684210526315	5.0	4.444444444444445	0.0	6.25	4.444444444444445	1.1764705882352942	4.444444444444445	4.545454545454546	4.444444444444445	2.727272727272727	3.1578947368421053	2.1052631578947367	2.857142857142857	2.2222222222222223	4.2105263157894735	1.1111111111111112	1.0526315789473684	3.6363636363636362	6.0	5.0	2.5	0.0	0.0	0.0	0.0	0.0
1.3333333333333333	1.1111111111111112	3.3333333333333335	3.0	3.3333333333333335	2.857142857142857	0.0	1.0526315789473684	1.0526315789473684	0.0	0.0	0.0	0.0	0.0	0.0	0.0	0.0	5.882352941176471	9.411764705882353	7.619047619047619	10.476190476190476	8.235294117647058	12.222222222222221	15.238095238095237	14.0	9.473684210526315	5.0	11.578947368421053	15.294117647058824	11.25	7.777777777777778	4.444444444444445	2.2222222222222223	3.3333333333333335	4.444444444444445	4.444444444444445	4.444444444444445	4.761904761904762	6.0	7.0588235294117645	12.631578947368421	12.727272727272727	14.736842105263158	10.476190476190476	3.6363636363636362	0.0	0.0	0.0	0.0	0.0
0.0	0.0	1.1764705882352942	1.3333333333333333	1.1764705882352942	1.1111111111111112	0.0	1.0526315789473684	1.25	0.0	0.0	0.0	0.0	0.0	0.0	0.0	0.0	2.0	3.0	4.761904761904762	10.909090909090908	17.272727272727273	17.272727272727273	19.0	18.095238095238095	12.5	11.578947368421053	17.142857142857142	22.0	18.88888888888889	14.736842105263158	10.0	8.75	7.619047619047619	6.666666666666667	6.666666666666667	7.0	3.8095238095238093	6.315789473684211	10.588235294117647	16.666666666666668	20.0	20.0	15.0	5.2631578947368425	1.1764705882352942	0.0	0.0	0.0	0.0
0.0	0.0	1.1764705882352942	2.1052631578947367	2.3529411764705883	1.1111111111111112	0.0	0.9090909090909091	1.0526315789473684	0.0	0.0	0.0	0.0	0.0	0.0	0.0	0.0	0.0	0.9523809523809523	3.5294117647058822	14.444444444444445	20.0	21.0	13.91304347826087	12.631578947368421	15.555555555555555	15.0	19.09090909090909	17.272727272727273	18.94736842105263	14.736842105263158	16.0	15.789473684210526	9.0	8.421052631578947	8.75	8.235294117647058	5.882352941176471	6.0	5.2631578947368425	11.764705882352942	21.904761904761905	29.473684210526315	21.904761904761905	12.631578947368421	4.2105263157894735	0.0	0.0	0.0	0.0
0.0	0.0	0.0	2.0	2.1052631578947367	2.1052631578947367	2.3529411764705883	1.0526315789473684	0.0	0.0	0.0	0.0	1.0526315789473684	0.9523809523809523	0.0	1.0526315789473684	1.0526315789473684	0.0	0.0	2.1052631578947367	8.0	15.0	19.047619047619047	22.0	18.94736842105263	18.095238095238095	20.0	17.894736842105264	20.952380952380953	18.94736842105263	20.0	20.0	17.77777777777778	16.666666666666668	12.5	12.222222222222221	10.526315789473685	9.473684210526315	5.882352941176471	10.0	14.736842105263158	26.666666666666668	30.0	23.529411764705884	18.88888888888889	8.235294117647058	0.0	0.0	0.0	0.0
0.0	0.0	0.0	0.0	0.9523809523809523	1.0526315789473684	3.75	4.2105263157894735	1.0526315789473684	2.1052631578947367	3.5294117647058822	5.0	2.1052631578947367	2.857142857142857	2.0	3.5294117647058822	3.0	0.0	0.0	1.0	6.0	14.444444444444445	22.105263157894736	21.176470588235293	21.818181818181817	18.0	21.25	24.0	24.761904761904763	26.31578947368421	28.42105263157895	29.473684210526315	25.0	18.666666666666668	11.764705882352942	10.588235294117647	10.0	8.571428571428571	10.0	15.0	21.11111111111111	30.526315789473685	32.0	22.857142857142858	13.333333333333334	5.555555555555555	1.0526315789473684	1.1111111111111112	1.1764705882352942	0.0
0.0	0.0	0.0	0.0	0.0	0.0	3.3333333333333335	3.3333333333333335	5.0	7.0	9.473684210526315	6.25	4.0	4.761904761904762	5.0	3.8095238095238093	3.1578947368421053	0.0	0.0	0.0	3.1578947368421053	7.619047619047619	10.526315789473685	17.0	18.26086956521739	26.363636363636363	26.31578947368421	34.44444444444444	32.63157894736842	28.235294117647058	30.0	30.0	22.22222222222222	15.555555555555555	5.555555555555555	2.2222222222222223	5.0	5.2631578947368425	5.882352941176471	17.0	22.857142857142858	26.25	27.058823529411764	18.823529411764707	12.727272727272727	3.5294117647058822	1.0	1.1764705882352942	1.0526315789473684	0.0
0.0	0.0	0.0	0.0	0.0	0.0	0.9523809523809523	3.8095238095238093	6.315789473684211	10.476190476190476	10.526315789473685	9.473684210526315	7.368421052631579	7.0	5.0	4.761904761904762	3.0	0.9523809523809523	0.0	0.0	0.0	1.0526315789473684	5.0	10.0	13.0	19.047619047619047	30.526315789473685	31.764705882352942	32.94117647058823	34.44444444444444	35.55555555555556	31.0	22.0	10.526315789473685	4.444444444444445	2.1052631578947367	2.2222222222222223	4.705882352941177	10.0	22.22222222222222	30.58823529411765	24.705882352941178	25.88235294117647	15.555555555555555	12.941176470588236	10.526315789473685	5.0	3.3333333333333335	3.0	0.0
0.0	0.0	0.0	0.0	0.0	0.0	4.0	3.1578947368421053	7.0588235294117645	8.75	10.526315789473685	12.222222222222221	10.526315789473685	10.0	7.0	3.0	3.8095238095238093	1.1111111111111112	0.0	0.0	0.0	0.9523809523809523	2.2222222222222223	6.0	7.368421052631579	15.555555555555555	23.157894736842106	30.0	34.11764705882353	40.0	35.55555555555556	26.0	15.454545454545455	11.0	5.2631578947368425	2.608695652173913	0.0	3.1578947368421053	10.0	23.0	25.88235294117647	26.31578947368421	24.705882352941178	16.0	14.285714285714286	13.0	11.578947368421053	7.368421052631579	3.1578947368421053	1.0
0.0	0.0	0.0	0.0	0.0	1.1111111111111112	3.8095238095238093	6.0	4.444444444444445	10.526315789473685	11.578947368421053	12.631578947368421	12.5	10.0	8.421052631578947	4.444444444444445	5.0	3.8095238095238093	0.0	0.0	0.0	0.0	0.0	2.0	2.6666666666666665	8.235294117647058	15.789473684210526	23.157894736842106	23.529411764705884	32.22222222222222	27.36842105263158	20.0	7.0	3.1578947368421053	3.6363636363636362	2.0	0.0	1.0	4.761904761904762	15.0	20.0	18.0	19.047619047619047	14.0	12.0	13.68421052631579	13.333333333333334	8.235294117647058	5.0	1.0526315789473684
0.0	0.0	0.0	0.0	0.9090909090909091	3.1578947368421053	7.2727272727272725	9.473684210526315	6.0	8.571428571428571	10.0	12.380952380952381	12.941176470588236	10.0	6.666666666666667	5.882352941176471	5.454545454545454	3.8095238095238093	0.0	0.0	0.0	0.0	0.0	1.0	2.3529411764705883	4.0	8.235294117647058	9.473684210526315	14.444444444444445	14.444444444444445	16.470588235294116	6.666666666666667	2.3529411764705883	1.25	1.1111111111111112	1.1111111111111112	0.0	0.0	3.0	9.0	10.0	8.181818181818182	12.631578947368421	11.578947368421053	12.631578947368421	12.5	11.11111111111111	8.75	6.666666666666667	1.1111111111111112
3.5294117647058822	3.0	3.5294117647058822	6.956521739130435	10.0	9.523809523809524	14.736842105263158	10.0	6.315789473684211	5.2631578947368425	4.705882352941177	6.315789473684211	9.473684210526315	5.882352941176471	2.3529411764705883	4.705882352941177	5.0	2.2222222222222223	0.0	0.0	0.0	0.0	0.0	1.0526315789473684	1.0526315789473684	0.9523809523809523	2.2222222222222223	3.3333333333333335	3.3333333333333335	6.315789473684211	2.3529411764705883	1.0526315789473684	0.0	0.0	1.25	0.0	0.0	0.0	1.0	5.0	4.2105263157894735	1.0526315789473684	5.0	8.421052631578947	10.666666666666666	11.11111111111111	9.473684210526315	10.526315789473685	6.315789473684211	2.1052631578947367
10.588235294117647	10.0	11.578947368421053	17.0	16.19047619047619	19.0	18.095238095238095	19.0	8.421052631578947	7.777777777777778	4.2105263157894735	3.0	2.608695652173913	1.1111111111111112	0.0	1.0526315789473684	2.857142857142857	3.1578947368421053	1.0	0.0	0.0	0.0	0.0	0.0	0.0	0.0	0.0	0.0	1.25	1.25	0.0	0.0	0.0	0.0	0.0	0.0	0.0	0.0	0.0	0.0	0.0	0.0	1.1764705882352942	4.705882352941177	6.666666666666667	9.411764705882353	9.523809523809524	4.761904761904762	4.761904761904762	3.1578947368421053
14.444444444444445	13.333333333333334	17.0	22.105263157894736	17.894736842105264	20.0	21.0	21.05263157894737	15.555555555555555	11.764705882352942	8.0	5.0	0.0	0.0	0.0	0.0	1.8181818181818181	2.0	1.0526315789473684	0.0	0.0	0.0	0.0	0.0	0.0	0.0	0.0	0.0	0.0	0.0	0.0	0.0	0.0	0.0	0.0	0.0	0.0	0.0	0.0	0.0	0.0	0.0	0.0	1.1764705882352942	4.2105263157894735	4.3478260869565215	6.363636363636363	3.6363636363636362	4.2105263157894735	7.368421052631579
18.75	20.0	20.0	21.904761904761905	22.0	24.210526315789473	27.0	21.05263157894737	17.77777777777778	15.555555555555555	14.444444444444445	11.11111111111111	4.705882352941177	1.1764705882352942	0.0	0.0	0.0	0.0	0.0	0.0	0.0	0.0	0.0	0.0	0.0	0.0	0.0	0.0	0.0	0.0	0.0	0.0	0.0	0.0	0.0	0.0	0.0	0.0	0.0	0.0	0.0	0.0	0.0	0.0	0.0	1.0	0.0	1.0526315789473684	5.454545454545454	12.222222222222221
17.142857142857142	17.894736842105264	21.05263157894737	26.0	20.0	24.761904761904763	27.36842105263158	18.88888888888889	13.68421052631579	18.0	18.26086956521739	18.88888888888889	11.11111111111111	2.0	1.0526315789473684	0.0	0.0	0.0	0.0	0.0	0.0	0.0	0.0	0.0	0.0	0.0	0.0	0.0	0.0	0.0	0.0	0.0	0.0	0.0	0.0	0.0	0.0	0.0	0.0	0.0	0.0	0.0	0.0	0.0	0.0	0.0	1.8181818181818181	4.0	10.909090909090908	18.0
17.5	27.77777777777778	30.58823529411765	30.0	27.36842105263158	23.80952380952381	22.608695652173914	16.842105263157894	14.117647058823529	18.0	20.0	23.333333333333332	14.736842105263158	3.6363636363636362	3.0	1.0526315789473684	0.0	0.0	0.0	0.0	0.0	0.0	0.0	0.0	0.0	0.0	0.0	0.0	0.0	0.0	0.0	0.0	0.0	0.0	0.0	0.0	0.0	0.0	0.0	0.0	0.0	0.0	0.0	0.0	0.0	0.0	3.5294117647058822	13.333333333333334	20.0	24.210526315789473
23.333333333333332	29.473684210526315	32.22222222222222	32.22222222222222	30.0	23.636363636363637	18.181818181818183	16.0	17.647058823529413	18.0	18.095238095238095	19.0	15.0	7.368421052631579	6.315789473684211	3.8095238095238093	2.727272727272727	0.9090909090909091	0.0	1.0526315789473684	1.0526315789473684	0.0	0.0	0.0	0.0	0.0	0.0	0.0	0.0	0.0	0.0	0.0	0.0	0.0	0.0	0.0	0.0	0.0	0.0	0.0	0.0	0.0	1.0526315789473684	0.9090909090909091	1.0526315789473684	0.0	5.0	13.333333333333334	24.705882352941178	29.41176470588235
18.88888888888889	27.058823529411764	27.058823529411764	27.058823529411764	27.058823529411764	20.0	19.0	15.555555555555555	16.25	17.894736842105264	21.05263157894737	21.11111111111111	10.588235294117647	8.235294117647058	7.777777777777778	8.88888888888889	4.444444444444445	0.9523809523809523	0.0	1.1764705882352942	1.0	0.0	0.0	0.0	0.0	0.0	0.0	0.0	0.0	0.0	0.0	0.0	1.0	0.0	0.0	0.0	0.0	0.0	0.0	0.0	0.0	0.0	1.25	1.1111111111111112	0.9523809523809523	0.0	7.619047619047619	18.94736842105263	30.0	32.22222222222222
9.411764705882353	17.0	22.352941176470587	25.555555555555557	24.761904761904763	23.157894736842106	22.857142857142858	24.210526315789473	23.333333333333332	17.77777777777778	18.88888888888889	16.19047619047619	14.0	6.315789473684211	7.5	8.0	5.882352941176471	1.0	1.0	2.2222222222222223	0.0	0.0	0.0	0.0	0.0	0.0	0.0	0.0	0.0	0.0	0.0	1.0	0.9523809523809523	1.1111111111111112	0.0	0.0	0.0	0.0	0.0	0.0	0.0	1.1764705882352942	1.25	0.0	1.0	1.1111111111111112	8.88888888888889	18.666666666666668	29.473684210526315	36.8421052631579
2.2222222222222223	4.0	10.0	16.470588235294116	18.75	17.5	22.0	20.0	17.894736842105264	16.842105263157894	12.631578947368421	13.333333333333334	11.11111111111111	5.0	7.6923076923076925	6.25	2.3529411764705883	1.1764705882352942	2.1052631578947367	2.1052631578947367	3.3333333333333335	0.0	0.0	0.0	0.0	0.0	0.0	0.0	0.0	0.0	0.0	0.0	1.0	0.0	0.0	0.0	0.0	0.0	0.0	0.0	1.1111111111111112	3.0	3.1578947368421053	0.0	1.8181818181818181	3.1578947368421053	2.6666666666666665	17.894736842105264	28.181818181818183	34.44444444444444
0.0	0.0	3.5294117647058822	4.705882352941177	8.235294117647058	9.411764705882353	8.235294117647058	8.421052631578947	6.666666666666667	9.473684210526315	8.421052631578947	5.2631578947368425	3.75	3.3333333333333335	5.0	10.0	11.0	5.2631578947368425	4.444444444444445	9.0	9.0	3.1578947368421053	3.0	0.0	0.0	0.0	0.0	0.0	0.0	0.0	0.0	0.0	0.0	0.0	0.0	0.0	0.0	0.0	0.0	0.0	1.1111111111111112	2.2222222222222223	1.1111111111111112	0.0	2.1052631578947367	2.1052631578947367	3.1578947368421053	15.789473684210526	27.272727272727273	32.63157894736842
1.25	0.9523809523809523	1.1764705882352942	1.1764705882352942	1.0526315789473684	1.1111111111111112	1.0526315789473684	0.0	2.2222222222222223	3.75	3.0	3.8095238095238093	3.5294117647058822	4.705882352941177	5.882352941176471	11.764705882352942	15.0	18.94736842105263	17.894736842105264	21.05263157894737	24.210526315789473	17.272727272727273	11.11111111111111	6.666666666666667	10.666666666666666	8.571428571428571	1.9047619047619047	0.0	0.0	0.0	0.0	0.0	0.0	0.0	0.0	0.0	0.0	0.0	0.0	0.0	0.0	1.1111111111111112	2.0	2.2222222222222223	2.0	2.0	4.444444444444445	14.0	23.0	26.31578947368421
1.1764705882352942	1.1764705882352942	1.1111111111111112	0.0	1.0	2.727272727272727	2.3529411764705883	1.1111111111111112	2.1052631578947367	2.0	0.9523809523809523	3.0	4.444444444444445	5.0	9.473684210526315	17.647058823529413	24.210526315789473	31.11111111111111	35.55555555555556	33.333333333333336	26.31578947368421	30.476190476190474	22.727272727272727	17.894736842105264	23.333333333333332	17.894736842105264	5.454545454545454	2.1052631578947367	0.0	0.0	0.0	0.0	0.0	0.0	0.0	0.0	0.0	0.0	0.0	0.0	1.0526315789473684	3.0	3.0	4.0	3.0	1.1111111111111112	2.1052631578947367	10.0	14.444444444444445	21.05263157894737
0.0	0.0	0.0	1.0526315789473684	4.545454545454546	5.0	2.2222222222222223	1.4285714285714286	2.2222222222222223	1.1764705882352942	1.9047619047619047	1.0526315789473684	2.3529411764705883	3.0	12.0	15.789473684210526	20.0	25.263157894736842	32.22222222222222	26.666666666666668	29.0	28.42105263157895	32.5	24.0	23.529411764705884	15.789473684210526	8.88888888888889	4.2105263157894735	0.0	0.9090909090909091	1.1111111111111112	1.1111111111111112	1.0	0.0	0.0	0.0	0.0	0.0	0.0	0.0	1.0	1.0526315789473684	3.0	4.0	4.444444444444445	2.0	0.0	1.0	5.0	16.842105263157894
0.0	0.0	0.0	1.3333333333333333	3.75	4.444444444444445	0.0	1.3333333333333333	1.25	2.1052631578947367	1.0526315789473684	0.9523809523809523	3.0	3.8095238095238093	10.0	16.19047619047619	15.789473684210526	14.736842105263158	18.94736842105263	19.09090909090909	18.823529411764707	25.333333333333332	18.823529411764707	24.444444444444443	20.0	14.736842105263158	7.619047619047619	5.2631578947368425	0.0	1.8181818181818181	1.1111111111111112	1.0526315789473684	0.9090909090909091	0.0	0.0	0.0	0.0	0.0	0.0	0.0	0.0	2.857142857142857	3.1578947368421053	2.0	2.1052631578947367	1.1111111111111112	0.0	0.0	1.9047619047619047	7.0
0.0	0.0	0.0	0.0	2.3529411764705883	2.1052631578947367	1.0526315789473684	1.1111111111111112	2.3529411764705883	4.0	3.0	3.3333333333333335	4.2105263157894735	5.0	11.0	10.526315789473685	8.75	9.473684210526315	11.0	10.0	15.294117647058824	16.666666666666668	18.823529411764707	21.11111111111111	21.11111111111111	10.588235294117647	10.476190476190476	5.2631578947368425	3.8095238095238093	3.3333333333333335	3.75	2.0	0.0	0.0	0.0	0.0	0.0	0.0	0.0	0.0	0.9523809523809523	3.1578947368421053	2.727272727272727	0.9523809523809523	0.0	1.1111111111111112	1.0526315789473684	0.0	0.0	1.1111111111111112
0.0	0.0	0.0	1.1111111111111112	1.0526315789473684	2.1052631578947367	2.0	1.0	3.3333333333333335	4.0	3.1578947368421053	4.2105263157894735	5.0	3.3333333333333335	4.444444444444445	5.2631578947368425	1.0	4.761904761904762	6.0	7.777777777777778	8.88888888888889	16.25	16.0	16.0	20.0	17.0	7.777777777777778	5.882352941176471	3.3333333333333335	3.1578947368421053	2.2222222222222223	1.0	0.0	0.0	0.0	0.0	0.0	0.0	0.0	0.0	2.2222222222222223	2.857142857142857	1.0	0.0	1.1111111111111112	1.1111111111111112	1.1111111111111112	0.0	0.0	0.0
1.25	0.0	2.5	2.5	1.0	3.1578947368421053	2.2222222222222223	0.0	1.1111111111111112	1.0526315789473684	2.2222222222222223	4.0	4.0	2.1052631578947367	2.0	3.3333333333333335	1.0	4.761904761904762	7.619047619047619	9.473684210526315	9.473684210526315	13.68421052631579	15.555555555555555	14.285714285714286	21.0	17.272727272727273	8.421052631578947	3.75	2.2222222222222223	1.0526315789473684	0.0	0.0	0.0	0.0	0.0	0.0	1.0	0.0	0.0	0.9523809523809523	2.1052631578947367	2.857142857142857	2.3529411764705883	1.0526315789473684	1.1111111111111112	0.0	0.0	0.0	0.0	0.0
2.2222222222222223	2.0	3.1578947368421053	2.857142857142857	2.0	4.0	3.1578947368421053	0.0	0.0	0.0	1.0526315789473684	1.0	2.0	1.0526315789473684	2.1052631578947367	1.7391304347826086	2.1052631578947367	1.0526315789473684	3.8095238095238093	7.368421052631579	6.666666666666667	12.631578947368421	11.578947368421053	10.476190476190476	20.833333333333332	20.0	10.0	2.5	1.25	1.0526315789473684	0.0	0.0	0.0	1.0526315789473684	3.6363636363636362	6.0	6.666666666666667	6.666666666666667	7.0	3.8095238095238093	2.0	3.0	2.2222222222222223	1.1764705882352942	1.0526315789473684	0.0	0.0	0.0	0.0	0.0
3.5294117647058822	2.0	1.0	1.1111111111111112	0.0	2.0	1.7391304347826086	0.0	0.0	0.0	0.0	0.0	0.0	0.0	1.0	3.0	1.1111111111111112	0.0	1.1111111111111112	1.1111111111111112	4.0	5.882352941176471	5.555555555555555	9.0	19.0	20.0	12.5	1.4285714285714286	0.0	1.0	1.1111111111111112	0.0	2.0	6.666666666666667	9.0	11.764705882352942	12.222222222222221	16.470588235294116	14.444444444444445	11.25	4.444444444444445	4.2105263157894735	2.5	1.1764705882352942	0.0	0.0	0.0	0.0	0.0	0.0
1.1764705882352942	1.0	0.0	0.0	0.0	0.0	0.0	0.0	0.0	0.0	0.0	0.0	1.1111111111111112	1.0526315789473684	2.3529411764705883	4.0	2.6666666666666665	0.0	2.2222222222222223	1.0526315789473684	1.7391304347826086	3.3333333333333335	3.5294117647058822	7.0	13.333333333333334	14.444444444444445	6.315789473684211	1.0	0.0	1.1111111111111112	1.0526315789473684	1.0526315789473684	6.25	14.444444444444445	16.842105263157894	17.647058823529413	17.894736842105264	21.0	21.05263157894737	16.470588235294116	11.578947368421053	5.555555555555555	1.1111111111111112	0.0	0.0	0.0	0.0	0.0	0.0	0.0
0.0	0.0	0.0	0.0	0.0	0.0	0.0	0.0	0.0	0.0	0.0	0.0	1.0	1.1111111111111112	0.0	1.25	1.0526315789473684	1.0526315789473684	1.1111111111111112	0.0	0.9523809523809523	1.0	3.1578947368421053	5.0	5.882352941176471	5.714285714285714	3.3333333333333335	2.0	0.0	0.0	0.9523809523809523	1.9047619047619047	8.421052631578947	17.894736842105264	24.705882352941178	25.88235294117647	22.105263157894736	22.857142857142858	23.157894736842106	25.555555555555557	18.94736842105263	9.0	0.0	0.0	0.0	0.0	0.0	0.0	0.0	0.0
0.0	0.0	0.0	0.0	0.0	0.0	0.0	0.0	0.0	0.0	0.0	0.0	0.0	0.0	2.0	1.0526315789473684	0.9523809523809523	1.0	1.0526315789473684	0.0	0.0	0.9090909090909091	1.0526315789473684	2.1052631578947367	1.1111111111111112	1.1111111111111112	3.0	0.0	0.0	0.0	0.8695652173913043	1.9047619047619047	15.0	20.0	23.333333333333332	27.36842105263158	23.0	22.105263157894736	29.0	30.0	29.473684210526315	17.0	6.666666666666667	2.3529411764705883	0.0	0.0	0.0	0.0	0.0	0.0
0.0	0.0	0.0	0.0	0.0	0.0	0.0	0.0	0.0	0.0	0.0	0.0	0.0	3.0	2.2222222222222223	3.8095238095238093	1.0	0.0	0.0	1.0	2.727272727272727	2.727272727272727	1.0	0.9523809523809523	0.0	0.0	0.0	0.0	0.0	0.0	0.0	5.555555555555555	13.68421052631579	22.0	28.42105263157895	32.22222222222222	29.0	26.0	27.36842105263158	30.476190476190474	29.473684210526315	22.727272727272727	12.380952380952381	5.0	2.1052631578947367	0.0	0.0	0.0	0.0	0.0
0.0	0.0	0.0	0.0	0.0	0.0	0.0	0.0	0.0	0.0	0.0	0.0	2.5	5.882352941176471	7.0588235294117645	2.5	2.1052631578947367	0.0	1.1764705882352942	2.857142857142857	4.2105263157894735	4.0	2.2222222222222223	3.1578947368421053	3.3333333333333335	0.0	0.0	0.0	0.0	0.0	0.0	6.315789473684211	12.631578947368421	23.157894736842106	30.476190476190474	35.55555555555556	32.0	34.11764705882353	30.476190476190474	27.36842105263158	27.61904761904762	22.0	13.333333333333334	9.090909090909092	7.2727272727272725	4.0	1.0	1.1111111111111112	0.0	0.0
0.0	0.0	0.0	0.0	0.0	0.0	0.0	0.0	0.0	0.0	0.0	0.0	3.0	6.666666666666667	5.0	5.333333333333333	4.444444444444445	3.75	2.0	3.8095238095238093	6.25	4.705882352941177	4.444444444444445	6.0	4.444444444444445	4.2105263157894735	1.0	1.1111111111111112	0.0	0.0	2.0	4.2105263157894735	9.0	19.047619047619047	26.31578947368421	30.526315789473685	31.57894736842105	34.44444444444444	31.11111111111111	27.272727272727273	23.0	18.94736842105263	14.444444444444445	10.0	9.0	5.0	1.1111111111111112	0.9523809523809523	0.0	0.0
0.0	0.0	0.0	0.0	0.0	0.0	0.0	0.0	0.0	0.0	0.0	1.1111111111111112	1.0	3.1578947368421053	4.705882352941177	5.882352941176471	5.555555555555555	5.2631578947368425	4.705882352941177	4.0	4.705882352941177	4.2105263157894735	3.8095238095238093	7.0	8.0	7.0	2.3529411764705883	1.0526315789473684	0.0	0.0	0.0	2.1052631578947367	3.5294117647058822	13.333333333333334	24.210526315789473	27.36842105263158	26.666666666666668	32.22222222222222	30.0	25.263157894736842	21.11111111111111	16.842105263157894	8.0	6.0	6.363636363636363	5.0	2.608695652173913	1.1111111111111112	1.0	0.0
0.0	0.0	0.0	0.0	0.0	0.0	1.0	1.1764705882352942	1.0526315789473684	1.9047619047619047	1.1764705882352942	1.0526315789473684	3.0	2.0	3.1578947368421053	3.1578947368421053	5.714285714285714	9.411764705882353	5.2631578947368425	2.3529411764705883	0.0	1.0	1.1764705882352942	7.777777777777778	7.777777777777778	6.0	2.727272727272727	2.0	1.0	0.0	1.1111111111111112	3.1578947368421053	5.2631578947368425	12.0	19.09090909090909	26.08695652173913	30.526315789473685	32.0	32.72727272727273	30.526315789473685	23.529411764705884	15.555555555555555	9.0	4.761904761904762	4.761904761904762	2.0	2.0	1.0	1.0	0.0
1.25	2.1052631578947367	1.1111111111111112	1.0	0.0	0.0	1.9047619047619047	1.0526315789473684	1.1111111111111112	2.0	3.8095238095238093	3.3333333333333335	5.2631578947368425	3.0	4.444444444444445	3.75	4.0	10.0	6.666666666666667	2.0	1.0	2.0	5.2631578947368425	4.705882352941177	3.0	3.0	2.0	1.0526315789473684	1.1764705882352942	0.0	1.0526315789473684	1.9047619047619047	6.666666666666667	7.0	11.0	25.555555555555557	31.57894736842105	32.22222222222222	35.55555555555556	30.476190476190474	23.157894736842106	17.272727272727273	11.11111111111111	8.0	5.2631578947368425	1.1111111111111112	0.0	0.0	0.0	0.0
1.1764705882352942	3.1578947368421053	2.1052631578947367	1.1111111111111112	0.0	1.1111111111111112	3.1578947368421053	2.1052631578947367	0.0	2.1052631578947367	3.1578947368421053	5.0	4.0	3.8095238095238093	6.315789473684211	7.777777777777778	7.0588235294117645	6.666666666666667	7.5	2.2222222222222223	2.1052631578947367	1.9047619047619047	6.0	3.3333333333333335	0.0	1.0	1.0	0.0	0.0	0.0	0.0	1.0	1.0526315789473684	4.0	5.0	16.470588235294116	26.666666666666668	29.473684210526315	31.764705882352942	31.0	27.61904761904762	19.09090909090909	9.0	4.444444444444445	5.555555555555555	1.25	0.0	0.0	0.0	0.0
2.3529411764705883	3.1578947368421053	2.1052631578947367	2.1052631578947367	5.2631578947368425	5.555555555555555	3.3333333333333335	2.1052631578947367	0.0	0.0	2.1052631578947367	1.9047619047619047	1.8181818181818181	3.6363636363636362	8.0	9.523809523809524	9.090909090909092	10.0	13.333333333333334	7.0588235294117645	0.0	3.1578947368421053	2.2222222222222223	3.3333333333333335	2.1052631578947367	1.9047619047619047	1.9047619047619047	0.0	0.0	0.0	0.0	0.0	1.25	1.0526315789473684	4.2105263157894735	7.777777777777778	13.333333333333334	23.157894736842106	25.0	30.0	27.77777777777778	16.842105263157894	5.714285714285714	2.0	1.0	1.0	0.0	0.0	0.0	0.0
2.3529411764705883	4.2105263157894735	3.1578947368421053	4.2105263157894735	13.68421052631579	14.736842105263158	6.666666666666667	1.0526315789473684	0.0	0.0	0.0	2.0	1.0	1.0	3.0	9.090909090909092	11.0	12.631578947368421	16.842105263157894	11.578947368421053	5.2631578947368425	4.0	4.444444444444445	2.0	3.0	6.666666666666667	3.0	1.0	1.0	0.0	0.0	0.0	0.0	0.0	2.1052631578947367	2.2222222222222223	5.555555555555555	12.222222222222221	21.05263157894737	29.09090909090909	27.0	14.285714285714286	4.444444444444445	2.2222222222222223	0.0	0.0	0.0	0.0	0.0	0.0
2.3529411764705883	4.2105263157894735	5.0	4.2105263157894735	17.894736842105264	18.0	8.421052631578947	5.0	3.1578947368421053	2.0	3.1578947368421053	5.2631578947368425	5.2631578947368425	6.363636363636363	6.666666666666667	9.473684210526315	11.578947368421053	15.789473684210526	20.0	17.142857142857142	9.473684210526315	5.0	2.2222222222222223	1.1111111111111112	2.2222222222222223	4.444444444444445	3.1578947368421053	3.1578947368421053	2.0	0.0	0.0	0.0	0.0	1.0526315789473684	1.25	1.1111111111111112	2.3529411764705883	9.411764705882353	13.68421052631579	16.0	17.0	4.2105263157894735	3.5294117647058822	2.1052631578947367	0.0	0.0	0.0	0.0	0.0	0.0
5.555555555555555	4.761904761904762	4.2105263157894735	5.2631578947368425	17.0	15.0	12.222222222222221	9.0	2.0	2.857142857142857	6.315789473684211	5.454545454545454	6.315789473684211	13.333333333333334	11.0	8.421052631578947	13.636363636363637	15.0	21.11111111111111	18.94736842105263	10.0	3.3333333333333335	0.0	0.0	0.0	2.6666666666666665	1.25	1.1111111111111112	0.9523809523809523	0.0	0.0	0.0	0.0	1.0526315789473684	2.6666666666666665	1.1111111111111112	1.1764705882352942	4.2105263157894735	6.315789473684211	3.0	1.0526315789473684	0.0	0.0	0.0	0.0	0.0	0.0	0.0	0.0	0.0
8.235294117647058	7.0	6.0	10.666666666666666	14.0	13.0	10.0	8.421052631578947	4.0	2.1052631578947367	3.0	3.1578947368421053	6.315789473684211	15.0	15.789473684210526	17.0	16.0	16.666666666666668	16.470588235294116	18.94736842105263	15.789473684210526	7.777777777777778	1.0526315789473684	2.0	2.1052631578947367	2.5	1.1764705882352942	1.0526315789473684	1.1111111111111112	0.0	0.0	0.0	0.0	1.0	2.1052631578947367	1.1764705882352942	1.0526315789473684	2.2222222222222223	1.0526315789473684	0.0	0.0	0.0	0.0	0.0	0.0	0.0	0.0	0.0	0.0	0.0
8.75	8.0	8.0	12.0	16.470588235294116	9.523809523809524	8.0	8.421052631578947	4.761904761904762	2.1052631578947367	0.9523809523809523	1.9047619047619047	8.571428571428571	13.75	19.047619047619047	18.88888888888889	22.0	16.0	16.666666666666668	15.238095238095237	17.142857142857142	11.578947368421053	5.2631578947368425	2.1052631578947367	4.444444444444445	3.5294117647058822	0.0	0.0	0.0	0.0	0.0	0.0	0.0	0.0	0.0	0.0	0.0	0.0	0.0	0.0	0.0	0.0	0.0	0.0	0.0	0.0	0.0	0.0	0.0	0.0
6.666666666666667	8.0	8.571428571428571	11.0	13.68421052631579	12.857142857142858	4.0	4.545454545454546	2.727272727272727	0.0	0.0	3.0	6.0	12.222222222222221	15.238095238095237	20.0	16.0	22.0	25.263157894736842	17.272727272727273	12.631578947368421	10.0	4.2105263157894735	2.3529411764705883	4.2105263157894735	2.5	1.1111111111111112	0.0	0.0	0.0	0.0	1.0	1.0	0.0	0.0	0.0	0.0	0.0	0.0	0.0	0.0	0.0	0.0	0.0	0.0	0.0	0.0	0.0	0.0	2.857142857142857
6.25	8.0	7.368421052631579	7.368421052631579	9.473684210526315	4.761904761904762	1.1764705882352942	2.2222222222222223	2.1052631578947367	0.0	0.0	1.9047619047619047	3.1578947368421053	7.777777777777778	13.91304347826087	16.666666666666668	22.105263157894736	22.857142857142858	22.0	18.181818181818183	12.0	5.0	3.0	2.0	2.0	4.0	1.1764705882352942	0.0	0.0	0.0	0.0	1.0	1.0526315789473684	0.0	0.0	0.0	0.0	0.0	0.0	0.0	0.0	0.0	0.0	0.0	0.0	0.0	0.0	0.0	0.0	4.0
10.0	9.0	11.11111111111111	9.565217391304348	5.714285714285714	3.1578947368421053	3.0	1.25	0.9523809523809523	0.0	0.0	0.0	1.1764705882352942	3.3333333333333335	10.526315789473685	20.0	25.555555555555557	17.0	20.0	18.94736842105263	10.588235294117647	7.368421052631579	4.0	0.0	3.75	3.0	2.2222222222222223	1.1111111111111112	0.0	1.0526315789473684	1.0526315789473684	0.0	0.0	0.0	0.0	0.0	0.0	0.0	0.0	0.0	0.0	0.0	0.0	0.0	0.0	0.0	0.0	0.0	0.0	2.1052631578947367
10.588235294117647	12.631578947368421	13.0	8.88888888888889	4.761904761904762	3.0	1.9047619047619047	1.1111111111111112	1.0526315789473684	0.0	0.0	0.0	0.0	0.0	3.1578947368421053	10.0	15.555555555555555	12.380952380952381	13.636363636363637	12.0	11.11111111111111	7.0	6.315789473684211	2.0	1.1111111111111112	3.1578947368421053	3.1578947368421053	3.0	1.0	0.9523809523809523	1.1111111111111112	0.0	0.0	0.0	0.0	0.0	0.0	0.0	0.0	0.0	0.0	0.0	0.0	0.0	0.0	0.0	0.0	0.0	0.0	2.2222222222222223
12.222222222222221	17.77777777777778	23.157894736842106	14.0	5.555555555555555	1.1764705882352942	0.0	0.0	0.0	0.0	0.0	0.0	0.0	0.0	0.0	0.0	4.2105263157894735	7.619047619047619	7.619047619047619	8.421052631578947	5.454545454545454	5.454545454545454	6.363636363636363	3.8095238095238093	4.2105263157894735	4.444444444444445	4.2105263157894735	3.5294117647058822	0.0	0.0	0.0	0.0	0.0	0.0	0.0	0.0	0.0	0.0	0.0	0.0	0.0	0.0	0.0	0.0	0.0	0.0	0.0	1.1764705882352942	4.2105263157894735	9.0
16.470588235294116	15.555555555555555	18.94736842105263	18.75	10.476190476190476	5.882352941176471	3.1578947368421053	1.0	0.0	0.0	0.0	0.0	0.0	0.0	0.0	0.0	1.0	3.0	4.761904761904762	5.555555555555555	6.0	3.0	4.761904761904762	8.0	12.222222222222221	8.571428571428571	5.882352941176471	6.315789473684211	2.5	0.0	1.1764705882352942	4.2105263157894735	1.0526315789473684	0.0	0.0	0.0	0.0	0.0	0.0	0.0	0.0	0.0	0.0	0.0	0.0	0.0	0.0	2.0	8.75	11.428571428571429
17.77777777777778	20.952380952380953	19.047619047619047	19.047619047619047	17.77777777777778	10.0	5.0	2.5	1.1764705882352942	0.0	0.0	0.0	0.0	0.0	0.0	0.0	0.0	0.0	2.1052631578947367	3.3333333333333335	3.8095238095238093	5.0	3.8095238095238093	12.941176470588236	17.894736842105264	13.68421052631579	7.368421052631579	4.2105263157894735	4.444444444444445	0.0	5.0	5.2631578947368425	5.2631578947368425	2.5	2.1052631578947367	0.9523809523809523	0.0	0.0	0.0	0.0	0.0	0.0	0.0	0.0	0.0	0.0	0.0	6.0	15.0	17.894736842105264
17.647058823529413	20.952380952380953	19.0	21.0	17.894736842105264	10.476190476190476	3.1578947368421053	1.1111111111111112	1.4285714285714286	0.0	0.0	0.0	0.0	0.0	0.0	0.0	0.0	0.0	2.1052631578947367	2.6666666666666665	5.0	9.473684210526315	7.368421052631579	12.380952380952381	18.94736842105263	11.428571428571429	8.421052631578947	5.2631578947368425	2.6666666666666665	4.2105263157894735	5.555555555555555	8.0	6.666666666666667	7.0588235294117645	2.0	1.1111111111111112	0.0	0.0	0.0	0.0	0.0	0.0	0.0	0.0	0.0	0.0	0.8695652173913043	6.666666666666667	20.0	18.94736842105263
12.0	9.473684210526315	11.0	18.0	18.94736842105263	11.428571428571429	1.3333333333333333	1.0526315789473684	1.0	0.0	0.0	0.0	0.0	0.0	0.0	0.0	1.0526315789473684	0.9523809523809523	1.0	1.1111111111111112	5.882352941176471	9.473684210526315	10.0	11.578947368421053	14.736842105263158	14.285714285714286	15.555555555555555	12.0	12.222222222222221	6.315789473684211	3.3333333333333335	4.761904761904762	8.88888888888889	6.0	0.9090909090909091	0.0	0.0	0.0	0.0	0.0	0.0	0.0	1.0526315789473684	1.1764705882352942	0.0	1.3333333333333333	2.2222222222222223	6.666666666666667	17.142857142857142	18.88888888888889
10.588235294117647	6.666666666666667	8.88888888888889	14.0	15.789473684210526	9.473684210526315	0.0	1.0	0.9090909090909091	0.0	0.0	0.0	0.0	0.0	0.0	1.0526315789473684	2.2222222222222223	2.1052631578947367	2.3529411764705883	0.0	2.1052631578947367	8.88888888888889	7.0588235294117645	12.380952380952381	16.0	18.94736842105263	16.666666666666668	16.19047619047619	13.0	9.0	6.315789473684211	10.0	7.777777777777778	4.0	0.0	0.0	0.0	0.0	0.0	0.0	0.0	0.0	1.0526315789473684	1.0526315789473684	1.1764705882352942	2.5	5.333333333333333	10.588235294117647	16.0	23.157894736842106
4.285714285714286	4.705882352941177	4.705882352941177	8.571428571428571	7.0	3.3333333333333335	0.0	0.0	0.0	0.0	0.0	0.0	0.0	0.0	0.0	1.0	2.0	2.6666666666666665	1.1764705882352942	0.0	0.9523809523809523	4.545454545454546	8.571428571428571	16.470588235294116	20.0	17.142857142857142	15.0	14.736842105263158	14.0	12.631578947368421	8.88888888888889	8.571428571428571	6.315789473684211	5.555555555555555	4.2105263157894735	2.0	1.1111111111111112	0.0	0.0	0.0	0.0	0.0	0.0	0.0	0.8695652173913043	2.0	8.88888888888889	15.0	21.11111111111111	24.444444444444443
0.0	1.0	2.2222222222222223	1.0	2.1052631578947367	2.1052631578947367	0.8333333333333334	0.0	0.0	0.0	0.0	1.1111111111111112	1.1111111111111112	0.0	0.0	0.0	1.0526315789473684	2.1052631578947367	1.1111111111111112	0.0	3.0	7.0	11.0	15.0	16.842105263157894	18.095238095238095	16.666666666666668	19.0	16.0	9.523809523809524	10.0	9.0	3.3333333333333335	3.5294117647058822	3.75	2.5	1.1764705882352942	0.0	0.0	0.0	0.0	0.0	0.0	0.0	0.0	4.0	13.333333333333334	23.75	27.5	24.705882352941178
0.0	0.0	0.0	3.1578947368421053	2.2222222222222223	1.0	1.0526315789473684	0.0	0.0	0.0	0.0	1.1764705882352942	1.0	0.0	0.0	0.0	0.9090909090909091	3.0	2.2222222222222223	0.0	7.0	9.0	15.0	17.77777777777778	20.0	24.761904761904763	17.894736842105264	16.0	13.0	8.88888888888889	11.818181818181818	10.0	4.705882352941177	3.1578947368421053	3.1578947368421053	0.0	0.0	0.0	0.0	0.0	0.0	0.0	0.0	1.1111111111111112	2.2222222222222223	7.368421052631579	18.095238095238095	24.761904761904763	28.235294117647058	27.61904761904762
1.4285714285714286	1.0	0.0	2.0	2.2222222222222223	2.727272727272727	2.2222222222222223	0.0	0.0	0.0	0.0	0.0	0.0	0.0	0.0	0.0	0.0	3.3333333333333335	2.1052631578947367	3.0	8.0	10.476190476190476	11.578947368421053	17.894736842105264	22.105263157894736	21.904761904761905	14.736842105263158	7.777777777777778	7.619047619047619	4.761904761904762	8.421052631578947	7.777777777777778	5.882352941176471	3.0	1.1111111111111112	1.0	0.0	0.0	0.0	0.0	0.0	0.0	0.0	1.1764705882352942	4.705882352941177	11.764705882352942	21.0	24.210526315789473	25.263157894736842	25.454545454545453
1.5384615384615385	1.0526315789473684	0.0	1.0526315789473684	2.1052631578947367	4.444444444444445	4.444444444444445	1.1111111111111112	1.1764705882352942	0.0	0.0	0.0	0.0	0.0	0.0	0.0	1.1764705882352942	3.1578947368421053	3.8095238095238093	4.444444444444445	12.222222222222221	11.11111111111111	13.333333333333334	16.842105263157894	16.470588235294116	14.0	9.0	7.368421052631579	5.714285714285714	2.857142857142857	2.1052631578947367	3.8095238095238093	1.1764705882352942	0.0	1.0	1.25	0.0	0.0	0.0	0.0	0.0	0.0	0.0	1.1764705882352942	6.666666666666667	13.75	20.0	22.352941176470587	21.11111111111111	24.444444444444443
0.0	0.0	0.0	2.5	2.3529411764705883	2.1052631578947367	5.555555555555555	2.857142857142857	2.2222222222222223	1.1111111111111112	0.9523809523809523	0.0	0.0	0.0	0.0	0.0	1.0526315789473684	4.761904761904762	5.0	3.5294117647058822	4.444444444444445	7.5	8.88888888888889	10.526315789473685	5.2631578947368425	5.0	5.0	3.1578947368421053	3.8095238095238093	2.0	1.9047619047619047	0.9523809523809523	2.0	1.0526315789473684	2.0	1.1764705882352942	0.0	0.0	0.0	0.0	0.0	0.0	1.0526315789473684	1.9047619047619047	4.705882352941177	11.764705882352942	14.736842105263158	19.0	23.636363636363637	27.0
0.0	0.0	0.0	3.0	5.0	4.761904761904762	2.1052631578947367	3.3333333333333335	2.0	1.0526315789473684	1.8181818181818181	0.0	0.0	0.0	1.0526315789473684	1.0	0.0	1.9047619047619047	4.705882352941177	3.3333333333333335	2.0	0.0	2.2222222222222223	3.1578947368421053	1.1111111111111112	1.0	1.0526315789473684	1.0526315789473684	2.0	2.1052631578947367	1.1111111111111112	0.0	1.0526315789473684	1.0	1.8181818181818181	1.0526315789473684	0.0	0.0	0.0	0.0	1.0	4.0	5.0	5.0	7.368421052631579	11.11111111111111	15.555555555555555	17.0	22.0	26.31578947368421
0.0	1.0526315789473684	1.0	5.0	7.0	6.0	4.2105263157894735	1.0	0.0	2.1052631578947367	2.3529411764705883	1.9047619047619047	0.8695652173913043	0.0	1.0	1.25	0.0	0.0	1.4285714285714286	3.3333333333333335	2.1052631578947367	0.0	2.1052631578947367	3.0	1.1111111111111112	1.0526315789473684	0.0	0.0	0.0	0.0	0.0	0.0	1.0526315789473684	1.0	0.0	0.0	0.0	0.0	0.0	0.9523809523809523	2.857142857142857	7.0	9.473684210526315	10.0	11.0	14.444444444444445	12.631578947368421	15.555555555555555	20.0	24.705882352941178
1.25	1.0	2.2222222222222223	3.1578947368421053	6.666666666666667	6.666666666666667	4.2105263157894735	1.9047619047619047	4.0	2.2222222222222223	1.0526315789473684	1.0526315789473684	1.0526315789473684	0.0	0.0	0.0	0.0	0.0	2.2222222222222223	2.1052631578947367	1.0526315789473684	0.0	2.2222222222222223	3.1578947368421053	2.2222222222222223	1.1111111111111112	1.0	0.0	0.0	0.0	0.0	0.0	1.9047619047619047	2.1052631578947367	1.0526315789473684	0.0	0.0	0.0	0.0	1.1111111111111112	2.1052631578947367	6.315789473684211	9.0	10.0	12.380952380952381	14.444444444444445	14.444444444444445	16.666666666666668	21.05263157894737	21.11111111111111
1.5384615384615385	1.1764705882352942	0.0	2.6666666666666665	5.0	5.2631578947368425	5.2631578947368425	7.619047619047619	8.88888888888889	4.705882352941177	1.1111111111111112	1.1111111111111112	0.9523809523809523	0.0	0.0	0.0	0.0	1.25	1.9047619047619047	1.9047619047619047	2.1052631578947367	1.1111111111111112	3.3333333333333335	4.2105263157894735	2.3529411764705883	2.2222222222222223	1.0526315789473684	1.0526315789473684	0.0	0.0	0.0	0.0	2.0	2.0	1.4285714285714286	0.0	0.0	1.1111111111111112	1.1111111111111112	4.0	3.1578947368421053	3.1578947368421053	9.411764705882353	10.909090909090908	12.380952380952381	10.476190476190476	11.764705882352942	16.25	17.0	17.5
2.2222222222222223	0.0	0.0	1.4285714285714286	6.666666666666667	3.3333333333333335	5.714285714285714	10.0	12.307692307692308	5.454545454545454	1.6666666666666667	3.6363636363636362	1.5384615384615385	0.0	0.0	0.0	0.0	1.8181818181818181	1.5384615384615385	1.5384615384615385	1.5384615384615385	1.8181818181818181	3.6363636363636362	5.454545454545454	3.6363636363636362	1.8181818181818181	1.8181818181818181	1.8181818181818181	0.0	0.0	0.0	0.0	0.0	0.0	0.0	0.0	2.5	3.3333333333333335	5.0	6.666666666666667	4.615384615384615	2.0	6.666666666666667	12.857142857142858	13.333333333333334	10.76923076923077	10.76923076923077	11.666666666666666	16.923076923076923	18.333333333333332
[truncated: 50 more columns]
