# Supplementary material for: Iso-orientation bias of layer 2/3 connections unifies spontaneous, visually and optogenetically driven V1 dynamics
Source: Nat Commun. 2026 Jan 21;17:1901. doi: 10.1038/s41467-026-68578-y (PMC12923880; doi:10.1038/s41467-026-68578-y)
Supplement: Supplementary file 6 — Source data [file 41467_2026_68578_MOESM6_ESM.zip › source_data/fig1/C_model_optogenetic_example_frame_3.csv]

8.0	7.5	0.0	1.1111111111111112	1.1111111111111112	3.3333333333333335	4.444444444444445	5.333333333333333	2.5	2.5	2.6666666666666665	3.75	3.5294117647058822	5.0	3.5294117647058822	2.5	0.0	0.0	0.0	0.0	0.0	0.0	1.25	6.666666666666667	7.5	7.5	7.777777777777778	5.555555555555555	5.0	4.444444444444445	3.3333333333333335	2.2222222222222223	4.444444444444445	2.1052631578947367	0.0	1.1764705882352942	3.3333333333333335	3.75	5.555555555555555	4.444444444444445	3.3333333333333335	1.25	0.0	0.0	0.0	0.0	0.0	0.0	0.0	0.0
7.0588235294117645	5.2631578947368425	3.0	1.0526315789473684	1.0526315789473684	0.9523809523809523	1.8181818181818181	1.0526315789473684	5.2631578947368425	6.315789473684211	2.3529411764705883	5.2631578947368425	4.0	5.555555555555555	4.761904761904762	2.2222222222222223	0.0	0.0	0.0	0.0	0.0	2.1052631578947367	3.1578947368421053	4.0	5.882352941176471	8.571428571428571	10.476190476190476	6.315789473684211	3.1578947368421053	2.0	0.0	2.0	4.2105263157894735	2.1052631578947367	0.0	1.1111111111111112	4.0	5.714285714285714	6.666666666666667	8.75	3.75	0.0	1.0526315789473684	1.1111111111111112	2.1052631578947367	2.1052631578947367	0.0	0.0	0.0	0.0
3.5294117647058822	5.0	2.857142857142857	2.857142857142857	1.0	0.0	0.0	2.1052631578947367	5.555555555555555	6.25	5.0	4.761904761904762	4.444444444444445	5.0	3.3333333333333335	1.1764705882352942	0.0	0.0	0.0	1.0	1.0	2.0	2.2222222222222223	3.3333333333333335	7.368421052631579	9.473684210526315	10.0	4.761904761904762	2.2222222222222223	0.0	0.0	0.9523809523809523	2.857142857142857	0.9523809523809523	0.0	1.1764705882352942	6.315789473684211	12.0	10.0	10.0	6.666666666666667	2.857142857142857	1.0526315789473684	1.7391304347826086	2.1052631578947367	2.2222222222222223	0.0	0.0	0.0	0.0
2.6666666666666665	2.857142857142857	2.857142857142857	3.0	0.9523809523809523	0.0	0.9523809523809523	4.2105263157894735	4.0	7.368421052631579	7.0588235294117645	6.315789473684211	5.0	5.2631578947368425	5.0	1.9047619047619047	0.0	0.0	0.0	1.1111111111111112	1.0526315789473684	0.0	1.0	2.0	4.705882352941177	5.882352941176471	5.2631578947368425	2.1052631578947367	0.0	0.0	0.0	2.2222222222222223	1.9047619047619047	0.9523809523809523	1.0	2.3529411764705883	8.571428571428571	16.470588235294116	17.647058823529413	15.789473684210526	13.0	7.826086956521739	6.666666666666667	2.2222222222222223	0.0	0.0	0.0	0.0	0.0	0.0
4.0	2.1052631578947367	2.0	2.2222222222222223	1.1764705882352942	0.0	3.5294117647058822	5.882352941176471	4.444444444444445	3.5294117647058822	8.0	3.5294117647058822	6.0	7.777777777777778	5.555555555555555	2.857142857142857	0.9523809523809523	0.0	0.0	0.0	0.0	0.0	0.9523809523809523	1.0	1.0	2.2222222222222223	2.0	1.9047619047619047	0.0	1.0526315789473684	0.9523809523809523	0.0	1.0526315789473684	2.727272727272727	5.882352941176471	8.421052631578947	10.526315789473685	17.894736842105264	20.0	16.842105263157894	11.11111111111111	11.11111111111111	10.526315789473685	4.0	0.0	0.0	0.0	0.0	0.0	0.0
3.3333333333333335	1.0	1.1111111111111112	1.1764705882352942	1.1111111111111112	0.0	1.3333333333333333	4.705882352941177	2.2222222222222223	5.882352941176471	5.2631578947368425	5.555555555555555	7.368421052631579	8.421052631578947	5.0	3.0	1.0	1.0	0.0	0.0	0.0	0.0	0.0	0.0	0.0	0.0	0.0	1.0	1.9047619047619047	1.0	1.1764705882352942	2.2222222222222223	1.0	6.0	15.555555555555555	16.666666666666668	18.823529411764707	20.0	21.0	14.0	10.0	10.476190476190476	9.523809523809524	3.3333333333333335	1.0	0.0	0.0	0.0	0.0	0.8695652173913043
2.5	2.0	1.1111111111111112	1.25	0.0	0.0	0.0	3.8095238095238093	7.368421052631579	4.761904761904762	5.2631578947368425	4.705882352941177	7.777777777777778	7.0	3.0	2.0	0.0	1.0526315789473684	2.0	0.9523809523809523	1.1111111111111112	1.0	0.0	0.0	0.0	0.0	0.0	0.9523809523809523	0.9090909090909091	0.0	1.0526315789473684	2.1052631578947367	3.6363636363636362	10.476190476190476	20.0	20.0	20.0	22.0	16.666666666666668	16.666666666666668	12.941176470588236	15.454545454545455	12.0	7.368421052631579	3.75	2.3529411764705883	2.1052631578947367	0.0	0.0	1.0
6.666666666666667	2.727272727272727	1.1111111111111112	0.0	1.0526315789473684	0.0	1.0	5.0	5.2631578947368425	2.3529411764705883	2.1052631578947367	5.555555555555555	6.666666666666667	8.421052631578947	8.0	3.1578947368421053	1.0	2.1052631578947367	4.705882352941177	2.727272727272727	2.857142857142857	3.8095238095238093	0.0	0.0	0.0	0.0	0.0	0.0	0.0	1.0	1.1111111111111112	2.2222222222222223	4.0	10.476190476190476	17.894736842105264	18.181818181818183	20.0	18.823529411764707	17.894736842105264	18.095238095238095	15.0	13.68421052631579	11.764705882352942	8.0	3.75	4.444444444444445	4.2105263157894735	0.0	0.0	0.0
6.153846153846154	4.705882352941177	1.1111111111111112	1.1111111111111112	1.1764705882352942	0.0	2.0	6.315789473684211	6.315789473684211	3.1578947368421053	2.0	4.2105263157894735	5.0	8.0	5.714285714285714	2.857142857142857	0.0	1.1111111111111112	6.0	6.666666666666667	4.761904761904762	4.705882352941177	1.0526315789473684	0.0	0.0	0.0	0.0	0.0	0.0	1.1764705882352942	1.0	1.0526315789473684	6.0	10.588235294117647	18.0	20.952380952380953	17.894736842105264	14.117647058823529	15.789473684210526	16.19047619047619	12.631578947368421	9.473684210526315	6.315789473684211	7.0588235294117645	4.2105263157894735	3.0	3.3333333333333335	1.0	0.0	0.0
3.75	3.3333333333333335	2.5	2.0	2.1052631578947367	1.0526315789473684	3.1578947368421053	5.555555555555555	7.777777777777778	5.0	6.315789473684211	7.368421052631579	5.0	4.0	5.0	1.0526315789473684	1.0	4.0	8.75	6.666666666666667	7.0588235294117645	4.0	0.0	0.0	0.0	0.0	0.0	0.0	0.0	0.0	1.1111111111111112	2.2222222222222223	4.0	9.473684210526315	15.238095238095237	17.894736842105264	14.117647058823529	12.941176470588236	9.0	11.578947368421053	8.421052631578947	4.0	4.444444444444445	3.0	2.1052631578947367	0.9523809523809523	0.0	0.9523809523809523	0.0	0.0
4.285714285714286	5.2631578947368425	5.555555555555555	2.3529411764705883	3.3333333333333335	3.5294117647058822	6.0	6.0	5.0	4.761904761904762	10.526315789473685	12.380952380952381	9.0	6.666666666666667	5.2631578947368425	4.2105263157894735	4.0	3.0	4.761904761904762	5.714285714285714	4.0	1.1111111111111112	0.0	0.0	0.0	0.0	0.0	0.0	0.0	0.0	1.1764705882352942	2.3529411764705883	5.0	6.0	8.88888888888889	15.294117647058824	10.0	5.555555555555555	7.368421052631579	4.0	4.0	4.444444444444445	2.6666666666666665	3.0	2.0	1.1111111111111112	1.0526315789473684	1.9047619047619047	2.2222222222222223	0.0
5.0	5.555555555555555	2.3529411764705883	4.444444444444445	3.5294117647058822	4.444444444444445	6.666666666666667	8.235294117647058	5.555555555555555	7.0	10.0	11.0	8.571428571428571	5.454545454545454	5.0	4.2105263157894735	5.2631578947368425	3.8095238095238093	3.0	2.727272727272727	2.1052631578947367	0.9523809523809523	0.0	0.0	0.0	0.0	0.0	0.0	0.0	0.0	2.1052631578947367	5.714285714285714	6.666666666666667	5.714285714285714	8.235294117647058	4.444444444444445	4.444444444444445	4.0	1.1111111111111112	1.0526315789473684	0.8695652173913043	0.0	1.25	1.0	1.1111111111111112	0.0	1.0	2.0	1.1764705882352942	1.1111111111111112
3.3333333333333335	3.1578947368421053	4.2105263157894735	6.315789473684211	6.0	8.0	11.578947368421053	10.0	9.473684210526315	11.578947368421053	13.333333333333334	11.428571428571429	6.315789473684211	4.166666666666667	2.1052631578947367	5.0	4.2105263157894735	5.0	3.1578947368421053	1.0526315789473684	1.0526315789473684	0.0	0.0	0.0	1.0	0.0	0.0	0.0	0.0	0.0	3.0	5.2631578947368425	5.882352941176471	3.8095238095238093	2.1052631578947367	2.1052631578947367	1.0	0.0	0.0	0.0	0.0	0.0	0.0	0.9523809523809523	1.1111111111111112	2.1052631578947367	3.3333333333333335	2.1052631578947367	1.1111111111111112	0.0
2.6666666666666665	2.0	5.2631578947368425	6.666666666666667	6.666666666666667	7.368421052631579	12.222222222222221	12.631578947368421	14.0	16.842105263157894	16.0	12.631578947368421	15.555555555555555	7.0	3.0	3.3333333333333335	3.5294117647058822	1.0526315789473684	2.0	1.1764705882352942	1.25	1.0526315789473684	0.0	0.9523809523809523	1.1764705882352942	1.0526315789473684	0.0	0.0	0.0	2.0	3.8095238095238093	4.0	3.1578947368421053	3.8095238095238093	1.0	0.0	0.0	0.0	0.0	0.0	0.0	0.9523809523809523	0.0	1.0	2.727272727272727	3.6363636363636362	4.0	2.0	0.0	1.0526315789473684
3.75	2.0	1.0526315789473684	5.882352941176471	6.0	8.0	13.333333333333334	15.789473684210526	18.0	15.789473684210526	13.0	15.0	15.789473684210526	10.476190476190476	3.8095238095238093	2.857142857142857	2.2222222222222223	0.9523809523809523	0.0	1.0	1.1764705882352942	1.1111111111111112	0.0	0.0	0.9523809523809523	0.0	0.0	0.0	1.1111111111111112	4.0	4.2105263157894735	5.0	2.857142857142857	1.0526315789473684	0.0	0.0	0.0	0.0	0.0	0.0	1.0	1.0526315789473684	0.0	3.5294117647058822	7.0	5.555555555555555	6.0	2.0	2.2222222222222223	1.1111111111111112
5.2631578947368425	4.0	2.0	1.1764705882352942	5.882352941176471	11.578947368421053	16.25	17.77777777777778	16.470588235294116	16.842105263157894	13.68421052631579	12.631578947368421	15.238095238095237	11.428571428571429	9.0	5.555555555555555	3.1578947368421053	1.0526315789473684	0.0	0.0	0.0	0.0	0.0	0.0	0.0	0.0	0.0	2.0	2.3529411764705883	3.5294117647058822	3.5294117647058822	2.1052631578947367	2.0	0.0	0.0	0.0	0.0	0.0	0.0	0.0	0.9523809523809523	1.1111111111111112	2.6666666666666665	8.421052631578947	12.222222222222221	7.5	4.0	2.0	1.0526315789473684	1.1111111111111112
4.705882352941177	5.2631578947368425	2.3529411764705883	5.2631578947368425	9.333333333333334	11.25	10.476190476190476	10.526315789473685	13.68421052631579	10.588235294117647	10.0	12.0	12.631578947368421	10.434782608695652	8.88888888888889	5.2631578947368425	3.3333333333333335	1.9047619047619047	0.9523809523809523	0.0	0.0	0.0	1.0	1.0526315789473684	0.0	0.0	1.0	2.0	2.0	2.0	2.2222222222222223	1.1764705882352942	1.0526315789473684	1.0526315789473684	0.0	0.0	0.0	0.0	0.0	1.1111111111111112	1.3333333333333333	0.0	1.1764705882352942	7.777777777777778	8.235294117647058	7.368421052631579	7.619047619047619	3.6363636363636362	5.0	1.0
1.3333333333333333	2.1052631578947367	5.2631578947368425	6.315789473684211	10.0	9.0	6.0	8.0	8.571428571428571	9.090909090909092	9.523809523809524	8.571428571428571	10.0	9.523809523809524	8.75	9.411764705882353	2.1052631578947367	1.8181818181818181	1.0526315789473684	0.0	0.0	0.0	1.0	1.0	0.0	0.0	0.0	2.5	1.25	0.0	1.9047619047619047	1.25	1.0	1.0	0.0	0.0	0.0	0.0	0.0	1.0526315789473684	2.2222222222222223	3.0	1.1111111111111112	1.1764705882352942	6.315789473684211	8.88888888888889	12.222222222222221	12.222222222222221	6.0	5.555555555555555
1.4285714285714286	2.1052631578947367	3.0	6.315789473684211	6.0	5.555555555555555	7.368421052631579	8.0	11.0	8.571428571428571	10.0	11.578947368421053	8.235294117647058	8.0	8.421052631578947	8.421052631578947	7.0	5.714285714285714	2.2222222222222223	0.9090909090909091	0.0	0.0	0.0	0.0	0.0	0.0	0.0	1.3333333333333333	1.1764705882352942	1.0526315789473684	1.0	1.1764705882352942	0.0	0.0	0.0	0.0	0.0	0.0	0.0	1.0526315789473684	3.1578947368421053	4.285714285714286	3.3333333333333335	2.3529411764705883	3.3333333333333335	8.0	13.75	9.333333333333334	11.25	3.5294117647058822
1.25	1.0	0.0	4.0	6.25	10.588235294117647	13.333333333333334	10.666666666666666	10.588235294117647	11.25	7.0588235294117645	3.3333333333333335	4.0	3.0	5.217391304347826	6.666666666666667	8.235294117647058	7.368421052631579	4.761904761904762	2.1052631578947367	2.2222222222222223	0.0	0.0	0.0	0.0	0.0	0.0	0.0	1.0526315789473684	0.0	0.0	0.0	0.0	0.0	0.0	0.0	1.0	0.9090909090909091	2.3529411764705883	2.1052631578947367	3.1578947368421053	6.315789473684211	7.0	6.666666666666667	6.315789473684211	5.0	8.571428571428571	7.777777777777778	11.25	8.235294117647058
1.1111111111111112	1.0526315789473684	2.0	3.75	4.2105263157894735	13.333333333333334	15.0	8.88888888888889	11.11111111111111	13.846153846153847	8.235294117647058	2.3529411764705883	2.0	0.9523809523809523	3.3333333333333335	4.2105263157894735	4.761904761904762	6.0	2.2222222222222223	3.8095238095238093	3.3333333333333335	0.9523809523809523	1.0	0.0	0.0	0.0	0.0	0.0	0.0	0.0	0.0	0.0	0.0	0.0	0.0	0.0	0.9523809523809523	0.9523809523809523	3.1578947368421053	7.0	6.315789473684211	8.0	12.727272727272727	10.0	8.75	6.0	5.882352941176471	8.421052631578947	13.0	11.0
1.25	0.9090909090909091	0.9090909090909091	1.8181818181818181	1.0	8.88888888888889	12.941176470588236	5.882352941176471	7.0588235294117645	8.235294117647058	5.0	3.0	2.1052631578947367	0.9090909090909091	3.0	5.454545454545454	3.8095238095238093	4.0	5.2631578947368425	3.3333333333333335	3.3333333333333335	1.1764705882352942	1.1764705882352942	0.0	0.0	0.0	0.0	0.0	0.0	0.0	0.0	0.0	0.0	0.0	0.0	0.0	0.0	0.0	5.0	10.666666666666666	7.368421052631579	7.619047619047619	10.909090909090908	14.736842105263158	16.25	10.0	6.666666666666667	8.75	11.578947368421053	13.68421052631579
0.0	0.0	0.0	0.0	0.9523809523809523	8.88888888888889	10.0	8.421052631578947	4.705882352941177	0.0	1.0526315789473684	0.0	0.0	0.0	1.1111111111111112	5.714285714285714	4.0	3.1578947368421053	4.2105263157894735	4.0	1.1111111111111112	0.0	0.0	0.0	0.0	0.0	0.0	0.0	0.0	0.0	0.0	0.0	0.0	0.0	0.0	0.0	0.0	0.9523809523809523	2.3529411764705883	4.2105263157894735	3.3333333333333335	2.5	8.0	9.411764705882353	11.0	11.578947368421053	8.0	5.882352941176471	10.588235294117647	11.11111111111111
0.0	0.0	0.0	0.0	3.5294117647058822	5.2631578947368425	4.705882352941177	3.8095238095238093	4.2105263157894735	1.0526315789473684	0.0	0.0	0.0	0.0	1.0	2.857142857142857	3.0	1.9047619047619047	3.75	3.8095238095238093	3.3333333333333335	1.25	0.0	0.0	0.0	0.0	0.0	0.0	0.0	1.0526315789473684	0.0	0.0	0.0	0.9523809523809523	0.0	0.0	0.0	0.0	1.0526315789473684	2.0	1.0	0.0	0.9523809523809523	1.9047619047619047	6.0	6.25	7.0588235294117645	6.0	10.526315789473685	9.473684210526315
0.0	0.0	0.0	0.0	3.8095238095238093	6.666666666666667	4.705882352941177	1.1764705882352942	2.2222222222222223	1.1111111111111112	0.0	0.0	0.0	0.0	0.0	2.1052631578947367	1.9047619047619047	0.0	4.0	4.761904761904762	3.8095238095238093	3.0	1.0526315789473684	0.0	1.1111111111111112	1.0526315789473684	0.0	1.25	2.1052631578947367	2.1052631578947367	1.1111111111111112	0.0	0.9090909090909091	1.0	1.0	0.0	0.0	0.0	1.0526315789473684	2.1052631578947367	1.9047619047619047	0.0	0.0	0.0	1.9047619047619047	3.1578947368421053	4.444444444444445	9.411764705882353	12.222222222222221	9.523809523809524
0.0	0.0	0.0	0.0	2.0	3.0	2.5	1.25	1.1111111111111112	0.0	0.0	0.0	0.0	0.0	0.0	3.75	6.0	3.6363636363636362	3.1578947368421053	3.1578947368421053	2.0	1.9047619047619047	0.0	0.0	1.25	1.3333333333333333	1.3333333333333333	1.25	3.0	2.727272727272727	1.0526315789473684	0.9523809523809523	1.0	0.9523809523809523	0.0	0.0	0.0	0.0	0.0	1.0526315789473684	0.0	0.0	0.0	0.0	0.0	1.1111111111111112	4.705882352941177	8.88888888888889	11.11111111111111	9.0
0.0	0.0	0.0	0.9523809523809523	2.1052631578947367	1.8181818181818181	2.2222222222222223	1.1111111111111112	0.0	0.0	0.0	0.0	1.0526315789473684	1.0	1.0526315789473684	2.3529411764705883	5.2631578947368425	4.2105263157894735	2.0	2.3529411764705883	0.0	0.0	0.0	0.0	0.0	0.0	2.2222222222222223	5.0	4.761904761904762	3.0	2.1052631578947367	3.1578947368421053	1.25	0.0	0.0	1.0526315789473684	1.0	0.0	0.0	0.0	0.0	0.0	0.0	0.0	0.0	1.1111111111111112	1.1111111111111112	5.0	6.363636363636363	6.666666666666667
1.6666666666666667	0.0	0.0	1.8181818181818181	2.1052631578947367	0.0	2.0	4.444444444444445	2.3529411764705883	0.0	0.0	0.0	2.1052631578947367	0.9523809523809523	1.0	1.0	2.0	1.9047619047619047	1.0526315789473684	2.3529411764705883	1.0526315789473684	0.0	1.0526315789473684	0.0	0.0	0.0	5.0	6.0	5.714285714285714	0.0	2.0	2.727272727272727	2.2222222222222223	0.0	0.0	1.1764705882352942	0.9523809523809523	0.0	0.0	0.0	0.0	0.0	0.0	0.0	0.0	0.0	1.0	3.1578947368421053	5.0	9.473684210526315
1.5384615384615385	0.0	0.0	2.1052631578947367	2.2222222222222223	0.0	1.8181818181818181	3.0	3.0	0.0	0.0	1.1111111111111112	1.4285714285714286	0.9523809523809523	0.0	0.0	1.0526315789473684	1.7391304347826086	1.7391304347826086	1.9047619047619047	2.0	2.857142857142857	1.9047619047619047	1.0	0.0	3.0	5.2631578947368425	4.761904761904762	1.0526315789473684	1.1111111111111112	2.2222222222222223	3.1578947368421053	2.0	0.0	0.0	1.0	1.0526315789473684	1.0526315789473684	1.0526315789473684	0.0	0.0	0.0	0.0	0.0	0.0	0.0	2.1052631578947367	4.2105263157894735	8.0	10.526315789473685
1.3333333333333333	1.0526315789473684	1.0526315789473684	2.3529411764705883	3.3333333333333335	1.0526315789473684	0.0	1.25	0.0	0.0	0.0	1.1111111111111112	1.1764705882352942	0.0	1.1111111111111112	3.5294117647058822	4.0	1.9047619047619047	2.1052631578947367	1.25	2.2222222222222223	4.705882352941177	2.1052631578947367	0.0	1.0526315789473684	2.0	3.1578947368421053	1.0	0.0	1.0526315789473684	2.1052631578947367	1.9047619047619047	1.0	0.0	0.9090909090909091	2.0	2.1052631578947367	2.1052631578947367	2.1052631578947367	0.0	0.0	0.0	0.0	0.0	0.0	0.9523809523809523	2.3529411764705883	4.2105263157894735	4.705882352941177	6.315789473684211
1.1111111111111112	1.0526315789473684	1.0	1.1111111111111112	2.2222222222222223	1.0526315789473684	0.0	0.0	0.0	0.0	0.0	0.0	1.1764705882352942	0.9523809523809523	2.0	3.3333333333333335	3.3333333333333335	2.727272727272727	3.1578947368421053	1.0526315789473684	2.3529411764705883	4.444444444444445	2.1052631578947367	4.2105263157894735	3.3333333333333335	3.8095238095238093	2.1052631578947367	1.0	0.0	0.0	0.0	0.0	0.0	0.0	1.0	2.1052631578947367	4.0	2.3529411764705883	2.1052631578947367	3.75	3.0	1.0526315789473684	0.0	0.0	0.0	1.0526315789473684	3.0	4.2105263157894735	3.8095238095238093	1.25
1.1764705882352942	0.0	0.0	0.0	0.0	1.0	0.9090909090909091	0.0	0.0	0.0	0.0	0.0	1.0	1.9047619047619047	1.9047619047619047	1.0	4.761904761904762	7.368421052631579	5.882352941176471	4.2105263157894735	5.2631578947368425	6.666666666666667	5.0	7.2727272727272725	12.631578947368421	6.666666666666667	7.0	4.0	2.0	0.0	0.0	0.0	0.0	0.0	0.0	0.9523809523809523	2.5	3.1578947368421053	2.2222222222222223	6.315789473684211	6.666666666666667	5.0	0.0	1.1111111111111112	0.0	0.0	1.0526315789473684	2.1052631578947367	0.0	0.0
0.0	0.0	0.0	0.0	0.9523809523809523	1.0526315789473684	1.1111111111111112	0.0	0.0	0.0	0.0	0.0	0.0	0.9523809523809523	0.9523809523809523	0.0	4.2105263157894735	8.0	6.666666666666667	8.571428571428571	9.0	11.818181818181818	10.476190476190476	13.68421052631579	13.0	11.11111111111111	9.333333333333334	12.5	5.555555555555555	0.0	0.0	0.9090909090909091	0.0	0.0	0.0	1.0526315789473684	1.9047619047619047	1.1111111111111112	1.0526315789473684	2.2222222222222223	6.315789473684211	5.454545454545454	4.0	5.0	3.75	2.1052631578947367	4.2105263157894735	1.1764705882352942	1.25	2.2222222222222223
0.0	0.0	0.0	0.0	0.0	0.9523809523809523	0.0	0.0	0.0	0.0	0.0	1.0526315789473684	0.0	0.0	0.0	0.0	1.4285714285714286	4.705882352941177	4.705882352941177	10.476190476190476	14.285714285714286	16.470588235294116	15.555555555555555	14.285714285714286	17.0	17.894736842105264	17.5	16.842105263157894	11.764705882352942	5.0	2.2222222222222223	1.1111111111111112	1.1111111111111112	0.0	0.0	0.0	1.1111111111111112	1.9047619047619047	2.0	2.3529411764705883	5.2631578947368425	6.363636363636363	6.315789473684211	8.571428571428571	6.363636363636363	3.75	4.2105263157894735	3.3333333333333335	1.0526315789473684	2.1052631578947367
0.0	0.0	0.0	0.0	0.0	0.0	0.0	0.0	1.25	1.1111111111111112	0.9523809523809523	0.9523809523809523	2.857142857142857	3.1578947368421053	2.0	0.0	0.0	1.0	8.0	11.428571428571429	13.636363636363637	16.363636363636363	15.454545454545455	18.0	19.047619047619047	18.75	20.0	16.19047619047619	12.0	4.444444444444445	2.1052631578947367	2.0	0.0	0.0	0.0	0.0	1.0	0.9523809523809523	1.0526315789473684	2.3529411764705883	5.555555555555555	8.235294117647058	10.0	11.0	8.421052631578947	1.1764705882352942	4.2105263157894735	5.2631578947368425	5.555555555555555	3.3333333333333335
0.0	0.0	0.0	0.0	0.0	0.0	1.1764705882352942	0.9090909090909091	1.0526315789473684	1.0	0.0	0.9523809523809523	3.0	6.315789473684211	5.2631578947368425	1.25	0.0	0.9090909090909091	9.523809523809524	16.470588235294116	15.555555555555555	20.952380952380953	17.0	15.652173913043478	16.842105263157894	17.77777777777778	18.0	16.363636363636363	9.090909090909092	3.1578947368421053	1.0526315789473684	0.0	0.0	0.0	0.0	0.0	0.0	0.0	0.0	2.1052631578947367	8.235294117647058	8.571428571428571	14.736842105263158	12.380952380952381	6.315789473684211	3.1578947368421053	2.3529411764705883	6.666666666666667	4.2105263157894735	4.0
1.4285714285714286	0.0	0.0	2.0	2.1052631578947367	1.0526315789473684	1.1764705882352942	1.0526315789473684	0.0	0.0	0.0	0.0	3.1578947368421053	6.666666666666667	7.619047619047619	6.315789473684211	2.1052631578947367	2.2222222222222223	10.0	13.68421052631579	17.0	22.0	20.952380952380953	19.0	18.94736842105263	18.095238095238095	18.94736842105263	15.789473684210526	10.476190476190476	5.2631578947368425	2.6666666666666665	0.0	0.0	0.0	0.0	0.0	0.0	0.0	0.0	3.0	5.2631578947368425	8.88888888888889	13.636363636363637	12.941176470588236	11.11111111111111	7.0588235294117645	8.88888888888889	8.75	5.0	3.8095238095238093
1.4285714285714286	0.0	1.1111111111111112	3.1578947368421053	2.857142857142857	2.1052631578947367	1.25	1.0526315789473684	0.0	0.0	0.0	1.25	1.0526315789473684	5.714285714285714	10.0	5.882352941176471	4.0	1.0	4.0	9.0	14.0	17.77777777777778	20.0	22.352941176470587	19.09090909090909	19.0	20.0	12.0	7.619047619047619	5.2631578947368425	3.1578947368421053	2.1052631578947367	0.0	1.3333333333333333	1.1764705882352942	0.0	1.0	0.0	0.0	1.0	3.3333333333333335	6.315789473684211	9.0	10.476190476190476	12.222222222222221	8.88888888888889	8.421052631578947	10.0	7.0588235294117645	5.882352941176471
0.0	0.0	1.1764705882352942	2.1052631578947367	3.1578947368421053	2.1052631578947367	3.3333333333333335	1.1111111111111112	1.0	0.0	1.0526315789473684	1.25	1.0	2.857142857142857	4.0	3.8095238095238093	1.0526315789473684	0.0	2.0	7.0	11.578947368421053	11.428571428571429	20.0	21.0	19.130434782608695	15.454545454545455	15.789473684210526	12.222222222222221	3.1578947368421053	0.0	2.0	1.0	0.0	2.2222222222222223	4.444444444444445	3.3333333333333335	3.0	2.1052631578947367	1.1764705882352942	3.0	4.761904761904762	6.25	4.705882352941177	10.588235294117647	12.727272727272727	10.588235294117647	8.0	7.0588235294117645	6.315789473684211	5.555555555555555
0.0	0.0	0.0	0.0	1.1764705882352942	1.8181818181818181	1.9047619047619047	0.9523809523809523	0.0	0.0	1.0526315789473684	1.0526315789473684	0.0	0.0	0.0	0.0	1.0	0.0	2.0	6.363636363636363	6.0	10.526315789473685	16.0	17.0	16.0	12.380952380952381	11.578947368421053	11.764705882352942	4.705882352941177	2.2222222222222223	0.0	0.0	2.0	5.2631578947368425	8.88888888888889	7.368421052631579	3.3333333333333335	2.3529411764705883	3.75	3.3333333333333335	7.0588235294117645	10.588235294117647	9.411764705882353	13.333333333333334	11.764705882352942	7.368421052631579	5.0	4.444444444444445	3.0	3.0
0.0	0.0	0.0	0.0	0.0	1.0526315789473684	1.0	0.0	1.1764705882352942	1.25	0.0	0.0	0.0	0.0	0.0	1.0	0.9523809523809523	1.1111111111111112	1.0526315789473684	2.1052631578947367	3.1578947368421053	7.619047619047619	8.88888888888889	8.0	10.526315789473685	8.88888888888889	9.473684210526315	10.0	8.235294117647058	2.857142857142857	2.2222222222222223	2.0	3.6363636363636362	4.0	8.421052631578947	4.3478260869565215	3.0	3.1578947368421053	2.0	3.0	7.0588235294117645	10.526315789473685	11.764705882352942	9.333333333333334	5.714285714285714	4.0	3.1578947368421053	2.1052631578947367	2.1052631578947367	2.0
0.0	0.0	0.0	0.0	0.0	1.1111111111111112	0.9523809523809523	0.0	1.1111111111111112	1.0526315789473684	0.0	0.0	0.0	0.0	0.0	0.0	1.0	0.0	0.0	0.0	0.0	0.0	2.2222222222222223	4.0	4.0	5.882352941176471	5.2631578947368425	4.2105263157894735	2.3529411764705883	3.3333333333333335	3.1578947368421053	3.3333333333333335	4.0	6.315789473684211	6.363636363636363	8.0	4.545454545454546	3.0	0.9523809523809523	3.0	5.555555555555555	9.0	7.619047619047619	8.0	3.0	2.1052631578947367	2.2222222222222223	1.1764705882352942	1.0	0.0
0.0	0.0	0.0	0.0	0.0	0.0	0.9090909090909091	1.0526315789473684	1.0	0.0	0.0	0.0	0.0	0.0	0.0	0.0	0.0	0.0	0.0	0.0	0.0	0.0	1.1764705882352942	2.0	2.3529411764705883	3.0	1.1764705882352942	1.0526315789473684	3.3333333333333335	4.444444444444445	5.882352941176471	3.3333333333333335	4.705882352941177	7.5	7.777777777777778	6.666666666666667	4.2105263157894735	2.0	0.0	1.0	3.0	3.6363636363636362	5.2631578947368425	5.2631578947368425	3.1578947368421053	1.25	2.2222222222222223	3.75	2.2222222222222223	2.2222222222222223
0.0	0.0	0.0	0.0	0.0	1.9047619047619047	4.2105263157894735	3.3333333333333335	2.1052631578947367	0.0	2.3529411764705883	4.2105263157894735	2.1052631578947367	0.0	0.0	0.0	0.0	0.0	0.0	0.0	0.0	0.0	1.25	1.0526315789473684	2.1052631578947367	2.857142857142857	2.2222222222222223	1.1111111111111112	2.2222222222222223	4.2105263157894735	3.5294117647058822	3.1578947368421053	2.1052631578947367	5.882352941176471	6.25	2.1052631578947367	3.75	2.2222222222222223	1.0	1.25	1.0526315789473684	3.1578947368421053	4.0	2.1052631578947367	2.6666666666666665	3.3333333333333335	5.2631578947368425	4.2105263157894735	6.315789473684211	6.315789473684211
2.3529411764705883	3.3333333333333335	2.1052631578947367	0.0	0.9523809523809523	2.0	2.857142857142857	3.0	1.0526315789473684	0.0	4.2105263157894735	6.0	3.4782608695652173	0.0	0.0	0.0	0.0	0.0	0.0	0.0	0.0	0.0	1.9047619047619047	3.0	3.8095238095238093	5.555555555555555	7.368421052631579	5.882352941176471	3.75	2.5	2.5	2.2222222222222223	5.555555555555555	6.666666666666667	5.2631578947368425	6.315789473684211	5.217391304347826	3.1578947368421053	2.2222222222222223	1.0	1.0526315789473684	3.6363636363636362	2.3529411764705883	1.1764705882352942	5.555555555555555	5.882352941176471	4.761904761904762	9.523809523809524	10.476190476190476	8.421052631578947
10.0	8.88888888888889	5.0	4.2105263157894735	2.1052631578947367	3.0	1.0	3.1578947368421053	2.2222222222222223	0.0	3.0	4.0	0.0	0.0	0.0	0.0	0.0	0.0	0.0	0.0	0.0	0.0	2.0	3.1578947368421053	5.2631578947368425	9.0	8.88888888888889	6.315789473684211	2.6666666666666665	2.2222222222222223	2.2222222222222223	4.2105263157894735	6.315789473684211	6.315789473684211	6.666666666666667	6.25	7.0	4.2105263157894735	1.0	0.0	1.0526315789473684	0.9523809523809523	1.0526315789473684	3.5294117647058822	8.421052631578947	9.565217391304348	11.818181818181818	11.818181818181818	15.789473684210526	13.68421052631579
13.75	11.428571428571429	7.0	4.761904761904762	4.0	2.1052631578947367	2.0	3.1578947368421053	3.3333333333333335	2.2222222222222223	2.2222222222222223	1.1111111111111112	0.0	0.0	0.0	0.0	0.0	0.0	0.0	0.0	0.0	0.0	1.1111111111111112	3.3333333333333335	3.3333333333333335	4.761904761904762	5.555555555555555	4.0	3.6363636363636362	5.2631578947368425	5.0	4.761904761904762	5.555555555555555	4.0	4.0	4.2105263157894735	4.444444444444445	4.0	0.9523809523809523	0.0	0.0	0.0	1.0526315789473684	5.555555555555555	6.666666666666667	8.0	8.421052631578947	17.894736842105264	20.0	20.0
17.142857142857142	15.789473684210526	11.578947368421053	6.0	2.1052631578947367	0.0	0.0	1.1111111111111112	1.0526315789473684	1.0	1.7391304347826086	1.1111111111111112	0.0	0.0	0.0	0.0	0.0	0.0	0.0	0.0	0.0	0.0	1.0526315789473684	2.3529411764705883	1.9047619047619047	0.9090909090909091	2.2222222222222223	2.2222222222222223	6.0	8.0	7.368421052631579	3.8095238095238093	3.1578947368421053	4.545454545454546	3.8095238095238093	3.1578947368421053	3.3333333333333335	1.1111111111111112	2.0	3.3333333333333335	2.6666666666666665	1.0526315789473684	2.1052631578947367	7.777777777777778	6.086956521739131	3.1578947368421053	9.090909090909092	14.0	20.0	22.0
8.75	13.333333333333334	11.764705882352942	6.0	3.1578947368421053	0.9523809523809523	0.0	1.0526315789473684	1.1764705882352942	0.0	1.0	1.1111111111111112	0.0	0.0	1.0	0.0	0.0	0.0	0.0	0.0	0.0	0.0	0.0	0.0	0.9523809523809523	1.0	3.3333333333333335	6.0	4.0	5.0	4.761904761904762	2.1052631578947367	3.0	3.3333333333333335	2.857142857142857	2.1052631578947367	1.0526315789473684	0.0	2.2222222222222223	4.444444444444445	2.5	1.0526315789473684	5.217391304347826	7.619047619047619	6.0	3.1578947368421053	10.588235294117647	17.142857142857142	17.5	17.894736842105264
11.11111111111111	13.68421052631579	13.333333333333334	8.88888888888889	6.0	0.9090909090909091	0.0	1.0	2.3529411764705883	1.0	0.0	0.0	0.0	0.0	1.0526315789473684	0.9523809523809523	0.0	0.0	0.0	0.0	0.0	0.0	0.0	1.1111111111111112	2.1052631578947367	2.3529411764705883	3.3333333333333335	5.882352941176471	5.714285714285714	3.0	1.0526315789473684	0.0	0.9523809523809523	1.0	0.0	0.0	0.0	0.0	1.25	2.3529411764705883	5.882352941176471	7.368421052631579	8.421052631578947	10.0	8.421052631578947	5.714285714285714	11.0	20.0	18.823529411764707	21.176470588235293
15.555555555555555	17.647058823529413	17.647058823529413	15.294117647058824	8.235294117647058	1.0526315789473684	1.0	2.2222222222222223	1.25	1.0526315789473684	0.0	0.0	0.0	0.0	1.1111111111111112	1.1111111111111112	0.0	0.0	0.0	0.0	0.0	1.0	0.0	1.8181818181818181	3.5294117647058822	5.555555555555555	5.2631578947368425	3.0	2.0	0.9523809523809523	0.0	0.0	0.0	0.0	0.0	0.0	0.0	0.0	1.0	6.0	10.0	10.666666666666666	12.5	11.11111111111111	9.523809523809524	10.476190476190476	11.428571428571429	16.842105263157894	20.0	22.22222222222222
16.470588235294116	17.0	21.176470588235293	21.11111111111111	9.523809523809524	4.2105263157894735	1.9047619047619047	4.2105263157894735	3.3333333333333335	1.1111111111111112	0.0	0.0	1.0	1.0526315789473684	0.0	0.0	0.0	0.0	0.0	0.0	1.0526315789473684	0.9523809523809523	0.9523809523809523	1.0526315789473684	2.3529411764705883	4.444444444444445	4.705882352941177	3.8095238095238093	1.0526315789473684	0.0	0.0	0.0	0.0	0.0	0.0	0.0	0.0	0.0	1.0	4.2105263157894735	5.882352941176471	9.411764705882353	11.25	14.0	12.0	10.0	11.11111111111111	18.666666666666668	18.94736842105263	26.31578947368421
15.555555555555555	17.0	22.0	20.0	11.25	5.0	3.0	2.2222222222222223	3.1578947368421053	2.1052631578947367	1.0526315789473684	0.0	1.1111111111111112	1.25	0.0	0.0	0.0	1.1764705882352942	1.0526315789473684	1.0526315789473684	2.2222222222222223	4.2105263157894735	2.0	3.3333333333333335	1.1111111111111112	1.0526315789473684	0.0	1.1764705882352942	0.0	0.0	0.0	0.0	0.0	0.0	0.0	0.0	0.0	0.0	0.0	2.1052631578947367	4.444444444444445	6.0	11.578947368421053	13.333333333333334	10.909090909090908	9.473684210526315	10.666666666666666	18.94736842105263	22.727272727272727	21.11111111111111
12.5	16.25	17.647058823529413	18.823529411764707	10.588235294117647	5.882352941176471	3.5294117647058822	3.1578947368421053	0.0	1.0526315789473684	1.0526315789473684	0.0	0.0	0.0	0.0	0.0	0.0	1.0526315789473684	1.1111111111111112	1.0	5.0	7.368421052631579	6.0	4.0	3.3333333333333335	2.2222222222222223	1.1111111111111112	2.3529411764705883	2.2222222222222223	0.0	1.9047619047619047	3.5294117647058822	1.1111111111111112	0.0	0.0	0.0	0.0	0.0	0.0	1.1764705882352942	3.3333333333333335	3.3333333333333335	5.555555555555555	10.0	6.315789473684211	8.421052631578947	11.578947368421053	18.94736842105263	19.09090909090909	22.105263157894736
8.75	12.380952380952381	12.941176470588236	12.941176470588236	10.526315789473685	7.777777777777778	4.2105263157894735	3.3333333333333335	0.0	0.0	1.0	0.9523809523809523	1.1764705882352942	0.0	0.0	0.0	0.0	2.1052631578947367	4.2105263157894735	9.473684210526315	14.736842105263158	14.545454545454545	10.0	9.523809523809524	5.333333333333333	0.9523809523809523	0.0	3.0	2.2222222222222223	0.9523809523809523	2.2222222222222223	3.3333333333333335	1.1111111111111112	0.0	0.0	0.0	0.0	0.0	0.0	0.9090909090909091	1.1764705882352942	2.2222222222222223	3.0	6.666666666666667	6.0	7.0	12.222222222222221	16.0	20.0	17.894736842105264
8.235294117647058	8.235294117647058	8.88888888888889	8.421052631578947	9.0	7.2727272727272725	4.705882352941177	1.1111111111111112	0.0	1.0	0.9523809523809523	1.0	1.1111111111111112	1.25	0.0	2.3529411764705883	6.315789473684211	7.777777777777778	11.11111111111111	16.666666666666668	16.842105263157894	18.095238095238095	14.545454545454545	9.473684210526315	4.444444444444445	1.0526315789473684	0.0	2.1052631578947367	1.9047619047619047	0.9523809523809523	1.1111111111111112	1.0526315789473684	0.0	0.0	0.0	0.0	0.0	0.0	0.0	0.0	1.0526315789473684	1.0	1.0	5.0	4.0	3.3333333333333335	6.315789473684211	10.909090909090908	15.555555555555555	14.736842105263158
9.333333333333334	10.0	11.764705882352942	7.368421052631579	6.363636363636363	8.0	2.2222222222222223	0.0	2.2222222222222223	2.3529411764705883	0.9523809523809523	0.0	0.0	0.0	5.0	10.526315789473685	14.736842105263158	16.842105263157894	16.666666666666668	16.666666666666668	16.0	13.68421052631579	11.25	5.0	1.1764705882352942	1.0526315789473684	0.0	0.0	0.0	0.0	0.0	0.0	0.0	0.0	0.0	0.0	0.0	0.0	0.0	0.0	0.0	0.0	1.0	3.0	3.3333333333333335	2.0	1.9047619047619047	3.0	5.0	10.526315789473685
10.588235294117647	14.0	13.68421052631579	8.0	8.75	7.777777777777778	2.5	4.0	2.5	2.1052631578947367	0.0	0.0	0.0	0.9523809523809523	9.0	15.238095238095237	16.842105263157894	16.842105263157894	20.0	19.09090909090909	12.941176470588236	10.666666666666666	5.882352941176471	3.3333333333333335	0.9523809523809523	0.0	0.0	0.0	0.0	0.0	0.0	0.0	0.0	0.0	0.0	0.0	0.0	0.0	0.0	0.0	0.0	0.0	1.0526315789473684	2.0	1.0526315789473684	3.3333333333333335	3.1578947368421053	0.0	0.9523809523809523	4.0
17.333333333333332	13.0	10.476190476190476	9.411764705882353	9.411764705882353	6.315789473684211	2.1052631578947367	1.1111111111111112	2.3529411764705883	0.0	0.0	0.0	0.0	3.0	12.0	15.789473684210526	15.0	17.894736842105264	19.0	19.09090909090909	17.647058823529413	11.11111111111111	8.235294117647058	7.777777777777778	4.444444444444445	0.0	0.0	0.0	1.9047619047619047	3.3333333333333335	2.5	1.0	0.0	0.0	0.0	0.0	0.0	0.0	0.0	0.0	0.0	0.0	0.0	0.9523809523809523	2.0	3.3333333333333335	3.1578947368421053	0.0	0.0	2.2222222222222223
14.117647058823529	12.0	12.0	12.222222222222221	8.421052631578947	7.368421052631579	2.0	0.0	0.0	0.0	0.0	1.0526315789473684	2.0	4.444444444444445	7.777777777777778	11.578947368421053	13.0	15.238095238095237	16.0	17.77777777777778	16.666666666666668	13.75	9.333333333333334	8.0	5.2631578947368425	1.0	0.0	0.0	2.2222222222222223	2.1052631578947367	3.3333333333333335	2.0	1.1111111111111112	0.0	0.0	1.1764705882352942	1.0526315789473684	0.0	0.0	0.0	0.0	0.0	0.0	1.1111111111111112	2.2222222222222223	1.1111111111111112	1.1111111111111112	0.0	0.0	0.0
12.5	8.88888888888889	10.0	11.25	10.0	7.368421052631579	3.3333333333333335	0.0	0.0	0.0	0.0	1.0	2.0	4.2105263157894735	6.0	6.666666666666667	8.0	13.333333333333334	13.333333333333334	14.736842105263158	14.736842105263158	13.68421052631579	10.0	10.476190476190476	6.0	1.8181818181818181	1.0526315789473684	1.25	1.1111111111111112	1.0526315789473684	1.9047619047619047	1.1111111111111112	1.0526315789473684	0.0	0.0	1.0	1.0	1.1111111111111112	3.0	0.9523809523809523	0.0	0.0	0.0	1.0526315789473684	1.1111111111111112	0.0	0.0	0.0	0.0	0.0
7.777777777777778	7.0	7.368421052631579	9.523809523809524	6.0	4.0	1.0526315789473684	0.0	0.0	0.0	0.0	0.0	1.0	3.1578947368421053	4.2105263157894735	5.217391304347826	7.368421052631579	10.526315789473685	10.476190476190476	7.368421052631579	6.666666666666667	10.526315789473685	11.578947368421053	13.333333333333334	6.666666666666667	4.2105263157894735	2.5	1.25	1.25	1.0526315789473684	1.1111111111111112	1.1111111111111112	1.1111111111111112	1.0526315789473684	0.9090909090909091	1.0	0.0	2.2222222222222223	3.0	1.9047619047619047	0.0	0.0	0.0	1.1764705882352942	1.0526315789473684	0.0	0.0	0.0	0.0	0.0
9.411764705882353	6.0	7.0	5.555555555555555	3.5294117647058822	1.0	0.0	0.0	0.0	0.0	0.0	0.0	2.1052631578947367	4.705882352941177	3.0	4.0	5.555555555555555	8.88888888888889	5.555555555555555	2.2222222222222223	4.0	4.705882352941177	11.11111111111111	10.0	9.0	5.555555555555555	3.75	2.857142857142857	0.0	0.0	0.0	1.0526315789473684	1.0	0.9523809523809523	1.0	1.1764705882352942	0.0	1.1764705882352942	4.444444444444445	1.25	0.0	0.0	0.0	0.0	0.0	0.0	0.0	0.0	0.0	0.0
8.235294117647058	8.0	7.368421052631579	5.555555555555555	1.0	1.0	0.0	0.0	0.0	0.0	0.0	1.1111111111111112	3.3333333333333335	4.2105263157894735	3.5294117647058822	1.3333333333333333	2.6666666666666665	4.0	1.1111111111111112	0.0	1.7391304347826086	4.444444444444445	4.705882352941177	8.0	5.555555555555555	4.444444444444445	4.2105263157894735	1.0	0.0	0.0	0.0	1.0526315789473684	0.0	0.0	0.0	0.0	1.0526315789473684	3.0	2.1052631578947367	2.3529411764705883	1.0526315789473684	1.1111111111111112	1.1111111111111112	0.0	0.0	0.0	0.0	0.0	0.0	0.0
6.315789473684211	5.2631578947368425	5.555555555555555	5.882352941176471	2.0	0.0	0.0	0.0	0.0	0.0	0.0	0.0	2.0	6.666666666666667	5.0	1.25	0.0	0.0	1.1111111111111112	2.3529411764705883	2.857142857142857	4.0	3.1578947368421053	3.0	5.882352941176471	2.857142857142857	2.2222222222222223	0.0	0.0	0.0	0.9523809523809523	0.9523809523809523	2.1052631578947367	0.0	0.0	0.0	2.1052631578947367	2.857142857142857	5.2631578947368425	4.444444444444445	3.1578947368421053	1.0	1.0526315789473684	0.0	0.0	0.0	0.0	0.0	0.0	0.0
4.444444444444445	3.1578947368421053	3.75	4.444444444444445	2.0	0.0	0.0	0.0	0.0	0.0	0.0	0.0	0.9090909090909091	4.2105263157894735	6.0	2.1052631578947367	0.0	0.0	2.1052631578947367	2.857142857142857	2.0	1.8181818181818181	0.0	2.1052631578947367	2.2222222222222223	2.2222222222222223	1.0	0.0	0.0	0.0	0.0	1.9047619047619047	1.0	2.2222222222222223	0.0	0.0	0.0	1.0526315789473684	3.0	4.0	3.1578947368421053	2.0	1.1111111111111112	0.0	0.0	0.0	0.0	0.0	0.0	0.0
1.1764705882352942	2.0	2.1052631578947367	4.444444444444445	0.9523809523809523	2.1052631578947367	1.1764705882352942	2.2222222222222223	2.2222222222222223	0.0	0.0	0.0	0.0	4.0	7.777777777777778	3.8095238095238093	2.0	0.0	1.0	2.0	1.8181818181818181	1.8181818181818181	2.0	2.857142857142857	2.1052631578947367	1.1111111111111112	1.0526315789473684	0.0	0.0	0.0	0.0	0.0	3.1578947368421053	2.0	2.1052631578947367	1.1111111111111112	1.0	3.0	4.2105263157894735	9.523809523809524	8.421052631578947	4.545454545454546	3.8095238095238093	3.0	4.2105263157894735	3.1578947368421053	0.0	0.0	0.0	0.0
4.705882352941177	4.0	4.761904761904762	1.9047619047619047	1.8181818181818181	1.0526315789473684	2.608695652173913	3.3333333333333335	2.1052631578947367	0.0	0.0	0.0	0.0	4.705882352941177	8.235294117647058	7.5	4.2105263157894735	2.0	0.0	0.9523809523809523	2.1052631578947367	1.0	2.2222222222222223	3.1578947368421053	0.0	1.0526315789473684	1.0	2.3529411764705883	1.25	0.0	0.0	0.0	1.0526315789473684	2.1052631578947367	1.9047619047619047	2.2222222222222223	2.0	4.705882352941177	6.666666666666667	11.578947368421053	10.476190476190476	7.0	8.571428571428571	11.818181818181818	9.090909090909092	4.0	0.0	2.2222222222222223	1.3333333333333333	0.0
5.0	7.0588235294117645	4.2105263157894735	1.9047619047619047	0.0	0.0	0.9523809523809523	1.25	1.1111111111111112	0.0	0.0	0.0	0.0	2.2222222222222223	6.0	5.333333333333333	5.555555555555555	3.75	0.0	0.9523809523809523	3.75	2.3529411764705883	6.666666666666667	5.0	4.444444444444445	3.1578947368421053	2.0	1.1111111111111112	2.0	1.9047619047619047	1.0	0.0	0.0	0.0	1.0526315789473684	4.2105263157894735	4.2105263157894735	4.444444444444445	11.11111111111111	9.090909090909092	10.0	9.473684210526315	10.0	11.0	11.0	7.0	7.777777777777778	4.761904761904762	3.1578947368421053	2.5
2.5	3.5294117647058822	2.3529411764705883	0.0	0.0	0.0	0.0	0.0	0.0	0.0	0.0	0.0	0.0	0.0	0.0	4.705882352941177	6.666666666666667	4.2105263157894735	1.1764705882352942	2.0	2.3529411764705883	3.1578947368421053	3.8095238095238093	5.0	4.0	5.0	5.882352941176471	6.315789473684211	2.3529411764705883	2.857142857142857	2.3529411764705883	0.0	0.0	0.0	2.1052631578947367	4.2105263157894735	6.666666666666667	11.11111111111111	10.0	10.526315789473685	8.88888888888889	9.473684210526315	11.0	7.0	10.0	11.0	12.173913043478262	8.88888888888889	6.0	5.882352941176471
0.0	0.0	3.0	3.0	1.1764705882352942	0.0	0.0	0.0	0.0	0.0	0.0	0.0	0.0	0.0	0.0	1.0526315789473684	2.857142857142857	1.1764705882352942	1.0526315789473684	1.1764705882352942	0.0	3.0	4.705882352941177	2.2222222222222223	3.3333333333333335	6.0	10.0	8.0	9.0	5.0	3.3333333333333335	1.0526315789473684	1.0526315789473684	1.0	0.9090909090909091	5.217391304347826	7.368421052631579	5.0	7.2727272727272725	6.315789473684211	5.882352941176471	13.333333333333334	10.0	6.666666666666667	9.523809523809524	13.0	12.0	11.0	7.0	4.2105263157894735
0.0	1.0526315789473684	3.3333333333333335	5.0	1.1764705882352942	0.0	0.0	0.0	0.0	0.0	0.0	0.0	0.0	0.0	0.0	0.0	0.0	0.0	1.1111111111111112	1.0	1.0	2.0	2.1052631578947367	1.1764705882352942	5.0	8.0	7.0	10.526315789473685	10.588235294117647	8.421052631578947	3.1578947368421053	0.9523809523809523	0.9523809523809523	1.0	2.0	6.666666666666667	5.2631578947368425	3.3333333333333335	4.444444444444445	6.666666666666667	4.2105263157894735	6.363636363636363	6.666666666666667	5.0	10.526315789473685	10.0	11.11111111111111	8.421052631578947	7.0	2.727272727272727
0.0	0.0	2.1052631578947367	3.3333333333333335	4.0	0.0	0.0	0.0	0.0	0.0	0.0	0.0	0.0	0.0	0.0	0.0	0.0	0.0	2.5	5.555555555555555	2.1052631578947367	1.9047619047619047	1.0	2.2222222222222223	5.0	7.0	9.0	9.473684210526315	12.222222222222221	7.777777777777778	3.1578947368421053	1.0	1.0526315789473684	0.0	3.0	4.705882352941177	2.2222222222222223	2.1052631578947367	4.705882352941177	5.0	3.8095238095238093	2.727272727272727	2.0	3.3333333333333335	5.555555555555555	11.25	7.777777777777778	6.666666666666667	5.2631578947368425	1.0526315789473684
1.1764705882352942	1.0526315789473684	4.2105263157894735	6.315789473684211	5.2631578947368425	1.1111111111111112	0.0	0.0	0.0	3.0	2.1052631578947367	1.9047619047619047	0.9090909090909091	0.9090909090909091	0.0	0.0	0.0	0.0	4.444444444444445	7.0588235294117645	3.1578947368421053	1.0526315789473684	1.1111111111111112	2.2222222222222223	5.2631578947368425	9.523809523809524	11.428571428571429	9.0	10.909090909090908	4.761904761904762	1.0	1.1764705882352942	1.25	0.0	3.1578947368421053	3.3333333333333335	0.0	1.0526315789473684	1.0	6.0	4.444444444444445	2.1052631578947367	0.9523809523809523	2.0	3.0	6.0	6.666666666666667	7.777777777777778	5.2631578947368425	3.1578947368421053
1.1764705882352942	3.1578947368421053	3.1578947368421053	5.2631578947368425	4.2105263157894735	2.1052631578947367	1.1111111111111112	3.1578947368421053	2.0	3.1578947368421053	3.3333333333333335	2.0	1.0	1.0	0.0	0.0	0.0	0.0	6.315789473684211	9.473684210526315	6.315789473684211	1.0	1.1111111111111112	1.0	2.0	5.555555555555555	7.0	7.0	7.0	2.727272727272727	0.0	2.1052631578947367	2.0	0.0	2.1052631578947367	2.2222222222222223	1.1111111111111112	1.1111111111111112	2.1052631578947367	3.6363636363636362	3.0	0.0	0.0	1.1111111111111112	1.9047619047619047	3.0	6.315789473684211	6.315789473684211	4.2105263157894735	2.857142857142857
0.0	2.1052631578947367	4.0	3.1578947368421053	3.1578947368421053	2.0	2.1052631578947367	4.0	3.1578947368421053	2.0	1.0526315789473684	0.0	0.0	0.0	0.0	0.0	1.0526315789473684	0.0	4.2105263157894735	7.619047619047619	6.315789473684211	3.0	2.2222222222222223	2.2222222222222223	1.1111111111111112	4.444444444444445	3.1578947368421053	2.1052631578947367	4.0	1.7391304347826086	1.25	1.1111111111111112	0.8695652173913043	0.0	1.25	2.2222222222222223	2.3529411764705883	0.0	1.0526315789473684	2.0	1.0	0.0	0.0	0.0	0.0	1.0	3.3333333333333335	3.0	3.0	1.7391304347826086
0.0	1.9047619047619047	4.2105263157894735	2.1052631578947367	2.0	3.0	2.2222222222222223	4.0	2.0	0.0	0.0	0.0	0.0	0.0	0.0	2.1052631578947367	1.8181818181818181	2.0	2.2222222222222223	4.2105263157894735	6.0	3.3333333333333335	5.2631578947368425	3.5294117647058822	3.5294117647058822	6.666666666666667	5.0	1.1111111111111112	0.9523809523809523	1.0526315789473684	1.1111111111111112	3.5294117647058822	2.1052631578947367	2.1052631578947367	0.0	1.1111111111111112	1.1764705882352942	0.0	0.0	0.0	0.0	1.1764705882352942	1.1764705882352942	0.0	0.0	0.0	1.8181818181818181	2.0	2.2222222222222223	1.1111111111111112
1.1764705882352942	3.0	3.0	4.0	5.0	6.0	4.444444444444445	5.2631578947368425	4.0	0.0	1.0	1.0526315789473684	0.0	0.0	0.0	1.0	2.0	1.1111111111111112	3.5294117647058822	7.368421052631579	6.315789473684211	6.666666666666667	7.368421052631579	9.0	6.315789473684211	6.25	3.5294117647058822	3.1578947368421053	0.0	0.0	2.3529411764705883	4.444444444444445	5.2631578947368425	3.0	1.0526315789473684	1.1764705882352942	1.0526315789473684	0.0	0.0	0.0	2.3529411764705883	3.5294117647058822	3.3333333333333335	2.1052631578947367	1.0526315789473684	0.0	0.0	0.0	0.0	0.0
1.25	2.0	2.0	1.0	3.5294117647058822	4.761904761904762	2.0	2.1052631578947367	0.9523809523809523	0.0	0.9523809523809523	0.9523809523809523	0.0	0.0	0.0	1.1111111111111112	2.0	2.0	5.555555555555555	6.666666666666667	8.571428571428571	12.631578947368421	14.736842105263158	11.578947368421053	6.666666666666667	4.705882352941177	2.3529411764705883	2.2222222222222223	3.3333333333333335	1.1111111111111112	2.1052631578947367	4.761904761904762	6.0	3.1578947368421053	0.0	0.0	0.0	0.0	0.0	0.0	2.3529411764705883	4.0	2.1052631578947367	2.6666666666666665	0.9523809523809523	0.0	0.0	0.0	1.0526315789473684	1.0526315789473684
1.3333333333333333	2.0	2.857142857142857	3.0	2.1052631578947367	1.4285714285714286	1.0	0.0	0.0	0.0	0.0	0.0	0.0	0.0	0.0	1.1764705882352942	3.0	4.0	7.368421052631579	6.363636363636363	6.315789473684211	15.555555555555555	15.789473684210526	10.588235294117647	8.421052631578947	10.0	3.3333333333333335	3.0	2.5	1.25	2.1052631578947367	4.0	3.0	1.1764705882352942	1.25	2.3529411764705883	1.0526315789473684	0.0	0.0	1.3333333333333333	2.3529411764705883	2.1052631578947367	1.1111111111111112	1.1111111111111112	1.0526315789473684	0.0	0.0	0.0	2.1052631578947367	1.9047619047619047
2.5	1.0	2.1052631578947367	2.1052631578947367	2.1052631578947367	2.857142857142857	1.1764705882352942	0.0	0.0	0.0	0.0	0.9523809523809523	1.0526315789473684	1.1111111111111112	0.8695652173913043	2.2222222222222223	3.1578947368421053	4.761904761904762	6.0	4.545454545454546	2.0	6.0	7.0	7.0	11.0	8.0	4.705882352941177	1.0526315789473684	0.0	0.9523809523809523	2.1052631578947367	3.0	2.1052631578947367	4.2105263157894735	4.705882352941177	5.882352941176471	2.3529411764705883	1.0	1.0526315789473684	0.0	1.0	0.0	1.0526315789473684	0.0	0.0	0.0	0.0	0.0	1.0526315789473684	2.0
1.25	2.0	1.1111111111111112	1.7391304347826086	1.9047619047619047	2.1052631578947367	1.0	0.0	0.0	0.0	0.0	0.9090909090909091	1.1764705882352942	1.1111111111111112	3.1578947368421053	1.1764705882352942	4.444444444444445	3.0	5.0	7.368421052631579	1.1764705882352942	4.2105263157894735	5.0	7.0588235294117645	5.0	4.0	1.1111111111111112	0.0	0.0	1.0526315789473684	1.0526315789473684	2.2222222222222223	3.0	4.0	3.75	3.3333333333333335	4.285714285714286	1.1764705882352942	1.0	0.9523809523809523	1.1111111111111112	2.1052631578947367	1.0526315789473684	3.1578947368421053	2.0	2.2222222222222223	0.0	0.0	1.0526315789473684	2.1052631578947367
1.1764705882352942	2.1052631578947367	1.0	1.1111111111111112	0.9523809523809523	1.0	0.9523809523809523	0.0	0.0	0.0	0.0	0.0	0.0	1.0526315789473684	3.1578947368421053	3.3333333333333335	2.2222222222222223	2.857142857142857	4.545454545454546	7.0	6.666666666666667	4.0	4.2105263157894735	6.0	7.777777777777778	1.0526315789473684	0.0	0.0	0.0	0.0	1.1111111111111112	2.3529411764705883	2.727272727272727	2.0	0.0	2.6666666666666665	2.1052631578947367	2.2222222222222223	1.1111111111111112	2.3529411764705883	2.857142857142857	1.25	1.1111111111111112	2.1052631578947367	2.0	2.1052631578947367	0.0	0.0	2.2222222222222223	2.2222222222222223
1.1111111111111112	0.0	2.1052631578947367	3.0	1.1111111111111112	1.1764705882352942	0.0	0.0	0.0	0.0	0.0	0.0	0.0	1.0	3.0	1.1764705882352942	2.1052631578947367	2.857142857142857	0.9523809523809523	6.315789473684211	2.727272727272727	3.6363636363636362	4.545454545454546	6.666666666666667	6.315789473684211	4.444444444444445	2.1052631578947367	0.0	0.0	0.0	1.1764705882352942	4.2105263157894735	3.1578947368421053	2.857142857142857	3.75	0.0	1.0	1.8181818181818181	1.1111111111111112	1.1764705882352942	1.1111111111111112	1.0526315789473684	0.0	0.0	0.0	0.0	0.0	0.0	1.0526315789473684	1.0
0.0	2.2222222222222223	3.1578947368421053	3.75	0.9523809523809523	0.0	0.0	0.0	0.0	0.0	0.0	0.0	0.0	1.0	3.1578947368421053	3.0	0.0	1.0	0.9523809523809523	1.1111111111111112	2.0	1.0	3.8095238095238093	4.0	5.555555555555555	2.857142857142857	3.5294117647058822	1.0526315789473684	0.0	0.0	0.0	2.1052631578947367	2.1052631578947367	3.0	2.2222222222222223	0.0	0.0	0.0	0.0	0.0	0.0	0.0	0.0	0.0	0.0	0.0	0.0	0.0	2.5	0.9523809523809523
3.3333333333333335	1.9047619047619047	1.9047619047619047	0.9523809523809523	1.1111111111111112	1.0	0.0	0.0	0.0	0.0	0.0	0.0	1.25	1.25	1.9047619047619047	0.9523809523809523	0.0	0.0	1.0526315789473684	1.1111111111111112	0.0	2.0	2.857142857142857	3.5294117647058822	4.2105263157894735	4.2105263157894735	3.1578947368421053	2.1052631578947367	0.0	0.0	0.0	1.0526315789473684	1.0526315789473684	0.0	2.1052631578947367	0.9523809523809523	0.0	0.0	0.0	0.0	0.0	0.9523809523809523	1.0	0.0	0.0	0.0	2.1052631578947367	3.0	1.0	1.0526315789473684
5.882352941176471	4.761904761904762	3.0	3.0	2.1052631578947367	0.9523809523809523	0.0	0.0	0.0	0.0	1.0526315789473684	1.0	1.0526315789473684	1.1764705882352942	1.1111111111111112	2.1052631578947367	0.9090909090909091	0.0	1.0526315789473684	1.3333333333333333	2.0	3.1578947368421053	2.1052631578947367	4.761904761904762	5.2631578947368425	6.666666666666667	5.2631578947368425	1.0526315789473684	0.0	0.0	0.0	0.0	1.1111111111111112	2.3529411764705883	2.0	2.2222222222222223	0.0	0.0	0.0	0.0	1.1764705882352942	3.1578947368421053	2.1052631578947367	1.1764705882352942	1.1111111111111112	2.3529411764705883	2.608695652173913	2.857142857142857	1.1111111111111112	0.0
13.333333333333334	8.421052631578947	7.0	7.0	5.2631578947368425	1.4285714285714286	1.3333333333333333	1.0526315789473684	0.0	1.0	2.1052631578947367	3.1578947368421053	2.3529411764705883	3.3333333333333335	1.0	1.0526315789473684	1.0526315789473684	0.0	0.0	1.1111111111111112	3.5294117647058822	4.2105263157894735	4.444444444444445	4.2105263157894735	5.2631578947368425	8.571428571428571	11.11111111111111	5.0	2.2222222222222223	0.0	1.1111111111111112	0.9523809523809523	2.2222222222222223	2.0	1.8181818181818181	0.0	0.0	0.0	3.0	3.0	0.9090909090909091	2.857142857142857	2.1052631578947367	0.0	1.1111111111111112	2.6666666666666665	3.3333333333333335	2.2222222222222223	0.9523809523809523	0.0
16.470588235294116	12.222222222222221	6.666666666666667	9.0	9.473684210526315	7.368421052631579	2.6666666666666665	1.0	2.727272727272727	0.9523809523809523	1.1764705882352942	2.5	3.1578947368421053	3.1578947368421053	4.0	0.0	0.0	1.0526315789473684	1.1764705882352942	2.0	2.1052631578947367	4.444444444444445	4.705882352941177	5.714285714285714	5.0	8.421052631578947	7.777777777777778	3.8095238095238093	3.0	1.0	1.0526315789473684	2.2222222222222223	3.3333333333333335	6.0	2.0	1.25	0.0	2.0	4.2105263157894735	3.0	0.0	1.0	1.0526315789473684	1.0526315789473684	1.1764705882352942	3.75	2.6666666666666665	2.3529411764705883	1.3333333333333333	2.1052631578947367
14.285714285714286	11.764705882352942	9.411764705882353	7.619047619047619	11.0	7.777777777777778	3.0	2.2222222222222223	2.2222222222222223	3.0	0.0	0.0	0.0	3.3333333333333335	1.25	0.0	0.0	2.6666666666666665	4.705882352941177	3.1578947368421053	3.8095238095238093	3.6363636363636362	6.666666666666667	8.235294117647058	10.526315789473685	7.619047619047619	7.0	7.368421052631579	4.0	2.1052631578947367	2.2222222222222223	2.857142857142857	3.1578947368421053	5.555555555555555	2.1052631578947367	1.0	0.0	1.0	2.3529411764705883	4.0	2.0	1.9047619047619047	1.0526315789473684	0.0	0.0	2.0	5.555555555555555	5.0	6.666666666666667	4.444444444444445
7.5	8.0	5.555555555555555	9.0	10.526315789473685	8.421052631578947	5.833333333333333	0.0	2.5	0.0	0.0	0.0	1.1111111111111112	2.1052631578947367	1.1764705882352942	0.9523809523809523	0.0	2.1052631578947367	3.3333333333333335	2.0	2.0	7.0	8.0	8.0	11.578947368421053	12.380952380952381	11.11111111111111	8.0	4.0	1.9047619047619047	4.0	4.0	3.3333333333333335	1.1764705882352942	1.25	1.25	2.3529411764705883	2.857142857142857	1.9047619047619047	4.2105263157894735	5.0	1.9047619047619047	0.0	0.0	0.0	3.0	5.714285714285714	10.0	8.75	7.0588235294117645
4.0	3.3333333333333335	4.0	7.368421052631579	8.88888888888889	8.0	7.368421052631579	3.1578947368421053	0.0	1.1764705882352942	2.3529411764705883	1.1764705882352942	3.0	2.1052631578947367	1.0526315789473684	0.9090909090909091	0.0	1.0	0.0	1.1764705882352942	4.0	9.0	10.0	8.88888888888889	9.523809523809524	8.571428571428571	7.368421052631579	6.0	4.0	0.0	2.727272727272727	3.0	1.1764705882352942	1.0526315789473684	0.0	1.1764705882352942	3.75	2.0	1.1111111111111112	3.3333333333333335	3.1578947368421053	1.7391304347826086	0.0	0.0	1.1111111111111112	3.1578947368421053	5.714285714285714	5.714285714285714	7.0588235294117645	6.666666666666667
1.4285714285714286	3.0	7.0	10.0	10.0	10.909090909090908	8.88888888888889	5.2631578947368425	1.4285714285714286	1.25	3.5294117647058822	4.761904761904762	4.761904761904762	2.727272727272727	0.0	0.0	0.0	1.1111111111111112	1.0526315789473684	1.0	3.0	8.571428571428571	7.368421052631579	8.421052631578947	8.421052631578947	5.714285714285714	5.2631578947368425	4.444444444444445	2.857142857142857	0.9523809523809523	0.0	0.0	0.0	0.0	0.0	1.0	1.1111111111111112	1.9047619047619047	3.3333333333333335	2.2222222222222223	2.0	2.0	2.0	2.3529411764705883	3.5294117647058822	4.705882352941177	4.0	3.1578947368421053	7.368421052631579	8.181818181818182
3.076923076923077	3.1578947368421053	7.777777777777778	7.368421052631579	9.473684210526315	10.0	11.11111111111111	4.444444444444445	2.3529411764705883	1.4285714285714286	1.25	3.1578947368421053	5.2631578947368425	4.0	1.1111111111111112	1.1764705882352942	0.0	1.0526315789473684	0.9523809523809523	1.1111111111111112	2.2222222222222223	3.3333333333333335	3.3333333333333335	6.315789473684211	3.5294117647058822	5.0	5.0	3.1578947368421053	1.9047619047619047	0.9523809523809523	1.0526315789473684	0.9523809523809523	0.0	0.0	0.0	0.0	1.0526315789473684	2.857142857142857	4.761904761904762	3.6363636363636362	0.9523809523809523	2.0	4.705882352941177	3.5294117647058822	4.0	3.75	4.705882352941177	3.5294117647058822	6.666666666666667	6.666666666666667
3.75	1.0	3.0	5.0	7.0588235294117645	14.736842105263158	11.11111111111111	8.571428571428571	5.555555555555555	7.777777777777778	4.761904761904762	3.3333333333333335	4.444444444444445	4.444444444444445	3.5294117647058822	1.0526315789473684	0.0	0.9523809523809523	1.0	1.1764705882352942	1.1111111111111112	2.5	2.2222222222222223	2.1052631578947367	4.2105263157894735	4.0	2.0	2.1052631578947367	0.9523809523809523	1.0	1.9047619047619047	2.857142857142857	0.0	0.0	0.0	0.0	0.0	1.25	4.705882352941177	1.1111111111111112	0.9090909090909091	2.1052631578947367	6.315789473684211	8.571428571428571	4.705882352941177	2.3529411764705883	4.2105263157894735	6.0	7.2727272727272725	8.0
2.2222222222222223	1.0526315789473684	2.0	2.0	7.0	11.428571428571429	14.736842105263158	10.0	11.0	11.578947368421053	6.363636363636363	1.0526315789473684	3.0	2.3529411764705883	2.1052631578947367	1.0	0.0	0.0	0.0	1.1111111111111112	2.0	1.1111111111111112	1.1111111111111112	4.2105263157894735	4.444444444444445	2.0	1.0526315789473684	1.0526315789473684	2.0	1.0526315789473684	2.2222222222222223	2.857142857142857	2.1052631578947367	0.0	0.0	0.0	0.0	1.1111111111111112	1.1111111111111112	0.9523809523809523	2.0	5.0	12.0	9.0	6.315789473684211	3.3333333333333335	1.1111111111111112	6.0	9.0	8.421052631578947
2.3529411764705883	4.2105263157894735	4.0	3.0	7.0	14.0	12.631578947368421	10.0	8.421052631578947	10.526315789473685	8.235294117647058	2.857142857142857	0.8695652173913043	1.0	0.0	0.0	0.0	0.0	0.0	0.0	0.0	1.1764705882352942	0.0	1.0	2.2222222222222223	3.1578947368421053	2.0	2.727272727272727	2.727272727272727	1.0	2.5	2.3529411764705883	2.1052631578947367	0.0	0.0	0.0	0.0	1.1764705882352942	1.0526315789473684	0.0	2.857142857142857	9.0	12.631578947368421	10.0	9.0	4.444444444444445	3.1578947368421053	6.666666666666667	6.666666666666667	9.411764705882353
6.25	5.0	5.555555555555555	5.2631578947368425	7.777777777777778	8.571428571428571	13.68421052631579	13.333333333333334	9.0	7.777777777777778	9.473684210526315	7.368421052631579	3.1578947368421053	3.0	1.0	1.0	0.0	0.0	1.1111111111111112	1.0526315789473684	0.0	0.0	0.0	0.0	1.1111111111111112	3.3333333333333335	3.0	3.1578947368421053	0.9523809523809523	2.2222222222222223	2.857142857142857	0.0	0.0	0.0	0.0	0.0	0.0	0.0	0.0	1.1111111111111112	5.2631578947368425	8.421052631578947	12.0	9.0	7.619047619047619	7.777777777777778	5.555555555555555	7.777777777777778	9.473684210526315	10.0
7.6923076923076925	8.235294117647058	4.705882352941177	4.0	5.0	5.2631578947368425	9.473684210526315	11.428571428571429	11.11111111111111	7.0588235294117645	10.0	5.555555555555555	3.8095238095238093	3.0	2.1052631578947367	2.0	0.0	0.0	0.9523809523809523	0.9523809523809523	0.0	0.0	0.0	0.0	1.1764705882352942	2.2222222222222223	2.1052631578947367	0.0	0.0	0.9523809523809523	1.0	0.0	0.0	0.0	0.0	0.0	0.0	1.1111111111111112	1.1111111111111112	2.0	4.2105263157894735	9.473684210526315	10.588235294117647	7.2727272727272725	7.619047619047619	7.619047619047619	4.705882352941177	6.25	9.0	10.0
11.11111111111111	8.88888888888889	6.0	4.285714285714286	1.6666666666666667	5.0	5.714285714285714	11.666666666666666	7.6923076923076925	9.090909090909092	6.666666666666667	3.6363636363636362	1.5384615384615385	1.5384615384615385	3.6363636363636362	3.076923076923077	0.0	0.0	0.0	0.0	0.0	0.0	0.0	0.0	0.0	1.8181818181818181	0.0	0.0	0.0	0.0	0.0	0.0	0.0	0.0	0.0	0.0	0.0	1.6666666666666667	1.6666666666666667	0.0	1.5384615384615385	8.0	5.333333333333333	4.285714285714286	8.333333333333334	6.153846153846154	6.153846153846154	6.666666666666667	9.23076923076923	6.666666666666667
[truncated: 50 more columns]
