# Supplementary material for: Iso-orientation bias of layer 2/3 connections unifies spontaneous, visually and optogenetically driven V1 dynamics
Source: Nat Commun. 2026 Jan 21;17:1901. doi: 10.1038/s41467-026-68578-y (PMC12923880; doi:10.1038/s41467-026-68578-y)
Supplement: Supplementary file 6 — Source data [file 41467_2026_68578_MOESM6_ESM.zip › source_data/fig2/J.csv]

Wavelengths	Monkey MT 1	Model shuffled	No convolution	Model
0.00010357596526188	0	0.00578461692316251	0.000508784602928243	0.000231093025840653
0.000110983646336724	0	0.0109729016651477	0.00100059582704771	0.000474323063438868
0.000118921119615463	0	0.0156917780464731	0.0014749148012533	0.000723610827079109
0.000127426275468439	0	0.020015130620422	0.00194184494871195	0.000965261595853317
0.000136539714158958	0	0.0240442930635281	0.0024218266713712	0.00121187919438684
0.000146304939652948	0	0.0346173709990754	0.00604690522472119	0.00370283581233729
0.000156768567289757	0	0.0569102710171945	0.0138177463336575	0.00863807903034558
0.000167980546305415	0	0.0894274024094326	0.023444960641987	0.0146551667703888
0.000179994398270612	0	0.133344048967637	0.0344090653359235	0.0214283743697295
0.000192867472581587	0	0.19759382338483	0.0481560264520267	0.029480483574771
0.000206661220223556	0	0.292884874204552	0.0678846473133821	0.0404311683927012
0.0002214414871135	0	0.375363246876288	0.0858721495269742	0.0505920046638699
0.00023727882842264	0	0.447391523623346	0.102660984633939	0.060333552532955
0.000254248845379021	0	0.51094579505818	0.118749347873656	0.0698847797644262
0.000272432546157992	0	0.567425437520992	0.134500262866272	0.0793530734029616
0.000291916732583323	0	0.617883075910657	0.150026304542637	0.0888963541231302
0.000312794414484915	0	0.663070677995721	0.165474624627819	0.0984717208787044
0.00033516525369108	0	0.703602525274468	0.180939799453481	0.108147368687995
0.000359136039774852	0	0.739969293217666	0.196474368497695	0.117839500507901
0.000384821199825335	0	0.772624696602187	0.212204766315334	0.127496120712188
0.000412343344677545	0	0.801837518035272	0.22818155390793	0.137214916671222
0.000441833854208234	0	0.827929543332188	0.244491557445506	0.146989337900564
0.000473433504491661	0	0.851178247425242	0.261315208195503	0.156908381792513
0.000507293139809109	0	0.87175262962324	0.278680712038365	0.166998337991018
0.000543574392720061	0	0.889910571568097	0.296667434758818	0.177344374368416
0.000582450455632354	0.00107513355782384	0.905851392400709	0.315376508324801	0.187998386480563
0.000624106907554507	0.00358356609974956	0.91979193616629	0.334973170520899	0.199161565566146
0.000668742599976796	0.00826557701577216	0.931893072238025	0.355436110029524	0.21082722714958
0.000716570606109927	0.012198133157153	0.942373237047673	0.376842192800696	0.223006660902179
0.0007678192380126	0.019946069124855	0.951401998413334	0.399153006767631	0.235640497499934
0.000822733136463329	0.0330756697808253	0.959143243105997	0.422438934340222	0.248915839575997
0.000881574438779143	0.0446185923633691	0.965752507167997	0.446696689420333	0.262869780033277
0.00094462403015586	0.0590371453867773	0.971372243788387	0.471830425006892	0.277499145468756
0.00101218288450336	0.0721839846135711	0.976120936163708	0.497759751490798	0.292942631798073
0.00108457350117643	0.0853194002227071	0.980128198039748	0.524364829699507	0.30920881665518
0.00116214144445969	0.101349985828068	0.983504212990571	0.551491072002144	0.326393056055046
0.00124525699315527	0.125236678790207	0.986331269394775	0.579004366659741	0.344525176191122
0.00133431690814801	0.151870181311747	0.988696261849146	0.606684005635378	0.363581224496603
0.00142974632638555	0.180339414796829	0.990665826463738	0.634364624142361	0.383520468921221
0.00153200079031466	0.213959462413075	0.9923056289082	0.661804512998395	0.404334872722107
0.00164156842246143	0.263741529902771	0.993665009759774	0.688841125935887	0.425968907231245
0.00175897225553586	0.308687815221926	0.994791561441904	0.715218401293534	0.448385955798618
0.00188477272918401	0.351880059422032	0.995720548426542	0.740745392073051	0.471495365141918
0.00201957036530604	0.391801817201502	0.99648724489761	0.765250837014229	0.495249097898939
0.00216400863471119	0.431084600917395	0.997120324739695	0.788578684425038	0.519524743601819
0.00231877702879391	0.465719967720561	0.997641097704906	0.81063334405871	0.544265402613086
0.00248461435089418	0.501572075442492	0.998069632365521	0.831273191830725	0.569374021857028
0.00266231224305351	0.53573684994815	0.998420228823143	0.85046631301943	0.594751582524028
0.00285271896500227	0.567785908264859	0.998708343470537	0.86817282493994	0.620272457996098
0.00305674344341738	0.596415439299798	0.998944953892241	0.884379764938965	0.645778417108933
0.0032753596107802	0.624950365743429	0.999138382413804	0.899102709279146	0.671099643654133
0.00350961105454652	0.652606668176253	0.999296626459373	0.912372648406872	0.696144619745932
0.00376061599882191	0.67820888327559	0.99942607435336	0.924262335590467	0.720737118062637
0.00402957264232308	0.703695152450402	0.999531943804119	0.934820392369427	0.744752774936419
0.00431776487810649	0.728604317098148	0.999618508171812	0.94416251992722	0.7679966129845
0.004626568422368	0.750565064825751	0.999689144796081	0.952369350827657	0.790329258593609
0.00495745738157001	0.771502137217166	0.999746782358831	0.959533139753875	0.811638764291959
0.00531201128924495	0.790835449484335	0.999793895837278	0.965739259018195	0.831758371109255
0.00569192264606607	0.809153390465194	0.999832180115415	0.971100655604933	0.85060585259072
0.00609900499917891	0.825709646764556	0.999863279191172	0.975701533425569	0.868080447923566
0.00653520159936087	0.84235861140107	0.999888811693579	0.979631898207893	0.884207323320807
0.00700259467733486	0.857471557109229	0.999909680244764	0.982976323790285	0.898903552702017
0.00750341538351841	0.871680099854611	0.999926582716896	0.985811622179885	0.912215202962579
0.00804005443865681	0.884745567127004	0.99994025014201	0.988199017022114	0.9241670954229
0.00861507354618208	0.896829938726679	0.999951371439202	0.990208707348844	0.934816150119192
0.00923121762077591	0.908328198604252	0.999960381278359	0.991895149043457	0.94424600669771
0.00989142789151095	0.918774110578296	0.999967787658861	0.993303441766472	0.952512853741832
0.0105988559421197	0.928626198074923	0.999973847810054	0.994478824672831	0.959722696371603
0.0113568787554136	0.937338230929092	0.999978725412203	0.995453166138257	0.965972031899737
0.0121691148336685	0.944684021366019	0.999982689867977	0.996263822649482	0.971364073589004
0.0130394414719291	0.951443462980104	0.999985964071079	0.996933932944195	0.975991507633214
0.0139720132666879	0.957706921911095	0.999988597029256	0.997485975441394	0.979942659790767
0.014971281948292	0.963531408121763	0.999990737689854	0.997942196815139	0.983294497010556
0.0160420176317502	0.968518223916891	0.999992472235931	0.998316107247367	0.986124439481172
0.0171893315873824	0.972753243073367	0.999993890491197	0.998623553342901	0.988507712938611
0.0184187006400108	0.976552598727684	0.999995043368154	0.99887601367741	0.990505764200178
0.0197359933131639	0.980066634291576	0.99999598261818	0.99908330628133	0.992175093646226
0.0211474978430954	0.982975977631621	0.999996745668783	0.999253034121454	0.993564525218616
0.0226599521963474	0.98559441165951	0.999997359060593	0.999392024949508	0.994718579606667
0.0242805762341475	0.987863989537858	0.999997858439381	0.999506116329597	0.995673076379057
0.0260171061771825	0.989681217325985	0.999998264623707	0.999598764968717	0.996462457117412
0.0278778315352676	0.991433309784345	0.999998592245148	0.999674712545061	0.997114026038407
0.029871634678201	0.992869304987138	0.999998857954705	0.999736512433639	0.997651047201219
0.0320080332366975	0.994121414720445	0.999999078506613	0.999786988654859	0.998092562783031
0.0342972255358083	0.99508454465586	0.999999256092433	0.999828021994559	0.998454863455582
0.0367501392777068	0.995923750795325	0.999999400853711	0.999861494682	0.998750324521817
0.0393784837062337	0.996619480385728	0.99999952032262	0.999888674374148	0.998994104538765
0.0421948055022139	0.997231670582024	0.999999614313179	0.999910879828455	0.999193066330839
0.0452125486763682	0.997702584292142	0.999999695164427	0.999929115350134	0.999355753334696
0.0484461187457235	0.998142066537414	0.999999758577371	0.999943860797039	0.999488651873429
0.0519109514998762	0.998567294229097	0.999999810385999	0.999955807247807	0.999597120265019
0.0556235866853705	0.998865632035059	0.999999852434204	0.999965618621248	0.999685609415547
0.059601746959932	0.999123043864959	0.999999886916585	0.999973539114069	0.999757677299553
0.0638644224934539	0.999314247889365	0.999999912602586	0.999979970746624	0.999816641308696
0.0684319616195867	0.999453798667114	0.999999936026683	0.999985268377097	0.999864597520736
0.0733261679706661	0.999590440097687	0.999999953982333	0.999989524150148	0.999903721551657
0.0785704045596641	0.999729916413194	0.999999968695961	0.999993022436418	0.999935804127677
0.084189705306009	0.999845207070636	0.999999981982514	0.99999581744148	0.999961704180321
0.0902108945376535	0.999931977636684	0.999999991860769	0.999998124591221	0.999982897826125
0.0966627150398495	1	1	1	1
