# Supplementary material for: Iso-orientation bias of layer 2/3 connections unifies spontaneous, visually and optogenetically driven V1 dynamics
Source: Nat Commun. 2026 Jan 21;17:1901. doi: 10.1038/s41467-026-68578-y (PMC12923880; doi:10.1038/s41467-026-68578-y)
Supplement: Supplementary file 6 — Source data [file 41467_2026_68578_MOESM6_ESM.zip › source_data/fig2/F.csv]

time	signal	GP_signal	GP_phase
(7.990000000000000000e+03+0.000000000000000000e+00j)	(-7.385308336545671759e-01+0.000000000000000000e+00j)	(-6.597147583372845459e-01-9.359710240253794541e-03j)	(-3.127406094616222987e+00+0.000000000000000000e+00j)
(7.991000000000000000e+03+0.000000000000000000e+00j)	(-8.666051365787722505e-01+0.000000000000000000e+00j)	(-7.778156585240011411e-01-9.421125074986420878e-02j)	(-3.021056962752314945e+00+0.000000000000000000e+00j)
(7.992000000000000000e+03+0.000000000000000000e+00j)	(-9.051260778321956746e-01+0.000000000000000000e+00j)	(-9.124738317409557542e-01-2.562915456300176031e-01j)	(-2.867772282364800418e+00+0.000000000000000000e+00j)
(7.993000000000000000e+03+0.000000000000000000e+00j)	(-8.108712107756294030e-01+0.000000000000000000e+00j)	(-1.020986077068333442e+00-5.203734211845137958e-01j)	(-2.670233214557189427e+00+0.000000000000000000e+00j)
(7.994000000000000000e+03+0.000000000000000000e+00j)	(-6.436631355343204186e-01+0.000000000000000000e+00j)	(-1.042056411266929716e+00-8.876091082325616721e-01j)	(-2.436062612187757992e+00+0.000000000000000000e+00j)
(7.995000000000000000e+03+0.000000000000000000e+00j)	(-5.633533565719069935e-01+0.000000000000000000e+00j)	(-9.094045828990848790e-01-1.323057686177800063e+00j)	(-2.172982261929806924e+00+0.000000000000000000e+00j)
(7.996000000000000000e+03+0.000000000000000000e+00j)	(-6.569384043295006803e-01+0.000000000000000000e+00j)	(-5.737616831997470745e-01-1.751463109185905864e+00j)	(-1.887368945714403168e+00+0.000000000000000000e+00j)
(7.997000000000000000e+03+0.000000000000000000e+00j)	(-7.048520908906296123e-01+0.000000000000000000e+00j)	(-2.781983588047666489e-02-2.067243531552319435e+00j)	(-1.584252969042896808e+00+0.000000000000000000e+00j)
(7.998000000000000000e+03+0.000000000000000000e+00j)	(-2.308855320885341567e-01+0.000000000000000000e+00j)	(6.756790566433138467e-01-2.160571197791496978e+00j)	(-1.267700406046348149e+00+0.000000000000000000e+00j)
(7.999000000000000000e+03+0.000000000000000000e+00j)	(1.008606943557833535e+00+0.000000000000000000e+00j)	(1.423700099914384065e+00-1.954200872071142792e+00j)	(-9.411761556694422381e-01+0.000000000000000000e+00j)
(8.000000000000000000e+03+0.000000000000000000e+00j)	(2.558358996221203441e+00+0.000000000000000000e+00j)	(2.066707628265478380e+00-1.437690877867820571e+00j)	(-6.077958736637505410e-01+0.000000000000000000e+00j)
(8.001000000000000000e+03+0.000000000000000000e+00j)	(3.499879833340579172e+00+0.000000000000000000e+00j)	(2.462007881384665975e+00-6.826030307934279895e-01j)	(-2.704610916897003392e-01+0.000000000000000000e+00j)
(8.002000000000000000e+03+0.000000000000000000e+00j)	(3.288412607914337649e+00+0.000000000000000000e+00j)	(2.520567519853242011e+00+1.719260846200680315e-01j)	(6.810378856897258970e-02+0.000000000000000000e+00j)
(8.003000000000000000e+03+0.000000000000000000e+00j)	(2.242612853923296790e+00+0.000000000000000000e+00j)	(2.236872709430636874e+00+9.598383198977623598e-01j)	(4.053368330980298140e-01+0.000000000000000000e+00j)
(8.004000000000000000e+03+0.000000000000000000e+00j)	(1.131639209805773705e+00+0.000000000000000000e+00j)	(1.688823583520084215e+00+1.538330896249965329e+00j)	(7.387986776242847498e-01+0.000000000000000000e+00j)
(8.005000000000000000e+03+0.000000000000000000e+00j)	(4.307837786893074505e-01+0.000000000000000000e+00j)	(1.009408049611099312e+00+1.826903458255319634e+00j)	(1.066017351365356802e+00+0.000000000000000000e+00j)
(8.006000000000000000e+03+0.000000000000000000e+00j)	(8.467022412084176941e-02+0.000000000000000000e+00j)	(3.440522556724089909e-01+1.822146193326775743e+00j)	(1.384176367943094732e+00+0.000000000000000000e+00j)
(8.007000000000000000e+03+0.000000000000000000e+00j)	(-1.598288143704901798e-01+0.000000000000000000e+00j)	(-1.893141157463205659e-01+1.587170088023128312e+00j)	(1.689513218946270712e+00+0.000000000000000000e+00j)
(8.008000000000000000e+03+0.000000000000000000e+00j)	(-3.997442981454633615e-01+0.000000000000000000e+00j)	(-5.253493288317663268e-01+1.224127459100357918e+00j)	(1.976187172118383018e+00+0.000000000000000000e+00j)
(8.009000000000000000e+03+0.000000000000000000e+00j)	(-5.559579025048448919e-01+0.000000000000000000e+00j)	(-6.574068544272555492e-01+8.415271061904089356e-01j)	(2.233972608126290282e+00+0.000000000000000000e+00j)
(8.010000000000000000e+03+0.000000000000000000e+00j)	(-5.565608163243207507e-01+0.000000000000000000e+00j)	(-6.272761566966725821e-01+5.265438976527198056e-01j)	(2.443276960542728915e+00+0.000000000000000000e+00j)
(8.011000000000000000e+03+0.000000000000000000e+00j)	(-4.440332695467727464e-01+0.000000000000000000e+00j)	(-4.848676000730732238e-01+3.572413107107873520e-01j)	(2.506605421712887249e+00+0.000000000000000000e+00j)
(8.012000000000000000e+03+0.000000000000000000e+00j)	(-3.221106564419789486e-01+0.000000000000000000e+00j)	(-3.687199846357581690e-01+2.490048978903271482e-01j)	(2.547621473023067296e+00+0.000000000000000000e+00j)
(8.013000000000000000e+03+0.000000000000000000e+00j)	(-2.557518256360368780e-01+0.000000000000000000e+00j)	(-3.246108609014252133e-01+2.070867015476254291e-01j)	(2.573732495991347236e+00+0.000000000000000000e+00j)
(8.014000000000000000e+03+0.000000000000000000e+00j)	(-2.460962104477329437e-01+0.000000000000000000e+00j)	(-3.625910603710501556e-01+2.219308708549347087e-01j)	(2.592345872135123130e+00+0.000000000000000000e+00j)
(8.015000000000000000e+03+0.000000000000000000e+00j)	(-2.822728890628802279e-01+0.000000000000000000e+00j)	(-4.413736967097554587e-01+2.590376018394300872e-01j)	(2.610868982972927910e+00+0.000000000000000000e+00j)
(8.016000000000000000e+03+0.000000000000000000e+00j)	(-3.783315605503978496e-01+0.000000000000000000e+00j)	(-5.259069966045993860e-01+2.906479669014492284e-01j)	(2.636709210022385008e+00+0.000000000000000000e+00j)
(8.017000000000000000e+03+0.000000000000000000e+00j)	(-5.403924491706442179e-01+0.000000000000000000e+00j)	(-6.015993321358084067e-01+3.013045095466109213e-01j)	(2.677273934801117861e+00+0.000000000000000000e+00j)
(8.018000000000000000e+03+0.000000000000000000e+00j)	(-7.208828097966890613e-01+0.000000000000000000e+00j)	(-6.631752106876361852e-01+2.816548936381274570e-01j)	(2.739970538827204649e+00+0.000000000000000000e+00j)
(8.019000000000000000e+03+0.000000000000000000e+00j)	(-8.407857393552335967e-01+0.000000000000000000e+00j)	(-7.285126233688304920e-01+1.480908697728189893e-01j)	(2.941046796711301425e+00+0.000000000000000000e+00j)
(8.020000000000000000e+03+0.000000000000000000e+00j)	(-8.627196056090764564e-01+0.000000000000000000e+00j)	(-7.467945189492704028e-01+1.686968965960748690e-02j)	(3.119007028406880266e+00+0.000000000000000000e+00j)
(8.021000000000000000e+03+0.000000000000000000e+00j)	(-8.260611627631072595e-01+0.000000000000000000e+00j)	(-7.393193745758172009e-01-8.596010636239116709e-02j)	(-3.025843128424039463e+00+0.000000000000000000e+00j)
(8.022000000000000000e+03+0.000000000000000000e+00j)	(-8.043315503294519164e-01+0.000000000000000000e+00j)	(-7.417774835991171045e-01-1.560472691829890846e-01j)	(-2.934246707472848215e+00+0.000000000000000000e+00j)
(8.023000000000000000e+03+0.000000000000000000e+00j)	(-8.304863928342421930e-01+0.000000000000000000e+00j)	(-7.877563322067011597e-01-2.177864907673299488e-01j)	(-2.871865619300333350e+00+0.000000000000000000e+00j)
(8.024000000000000000e+03+0.000000000000000000e+00j)	(-8.577120920733871667e-01+0.000000000000000000e+00j)	(-8.892056066394856684e-01-3.203499158224641929e-01j)	(-2.795802239745025730e+00+0.000000000000000000e+00j)
(8.025000000000000000e+03+0.000000000000000000e+00j)	(-7.954655116826988559e-01+0.000000000000000000e+00j)	(-1.020644326560560700e+00-5.215364240510578231e-01j)	(-2.669193784435119454e+00+0.000000000000000000e+00j)
(8.026000000000000000e+03+0.000000000000000000e+00j)	(-6.194485921467508538e-01+0.000000000000000000e+00j)	(-1.114498827992352670e+00-8.621338366035495859e-01j)	(-2.483181669409614045e+00+0.000000000000000000e+00j)
(8.027000000000000000e+03+0.000000000000000000e+00j)	(-4.724809494269364141e-01+0.000000000000000000e+00j)	(-1.073262000522211101e+00-1.338160173925998508e+00j)	(-2.246781759907744203e+00+0.000000000000000000e+00j)
(8.028000000000000000e+03+0.000000000000000000e+00j)	(-5.780006571590589060e-01+0.000000000000000000e+00j)	(-7.994642642491761597e-01-1.881906073227035847e+00j)	(-1.972511318550996151e+00+0.000000000000000000e+00j)
(8.029000000000000000e+03+0.000000000000000000e+00j)	(-8.903616167148720173e-01+0.000000000000000000e+00j)	(-2.370444879572626562e-01-2.363413714741492644e+00j)	(-1.670759525435268955e+00+0.000000000000000000e+00j)
(8.030000000000000000e+03+0.000000000000000000e+00j)	(-8.243243573642969890e-01+0.000000000000000000e+00j)	(5.901359759596029875e-01-2.619166362717968877e+00j)	(-1.349182625654602674e+00+0.000000000000000000e+00j)
(8.031000000000000000e+03+0.000000000000000000e+00j)	(3.565714291863323337e-01+0.000000000000000000e+00j)	(1.561103692725599901e+00-2.504530710306466013e+00j)	(-1.013411876749014340e+00+0.000000000000000000e+00j)
(8.032000000000000000e+03+0.000000000000000000e+00j)	(2.585903312909499263e+00+0.000000000000000000e+00j)	(2.476646203134808211e+00-1.953281485278504981e+00j)	(-6.678003273612738155e-01+0.000000000000000000e+00j)
(8.033000000000000000e+03+0.000000000000000000e+00j)	(4.616788074755255877e+00+0.000000000000000000e+00j)	(3.115406092859256848e+00-1.018372350208531341e+00j)	(-3.159337918792424205e-01+0.000000000000000000e+00j)
(8.034000000000000000e+03+0.000000000000000000e+00j)	(5.030438063740987786e+00+0.000000000000000000e+00j)	(3.308877765538278393e+00+1.294469086494755283e-01j)	(3.910115169847827588e-02+0.000000000000000000e+00j)
(8.035000000000000000e+03+0.000000000000000000e+00j)	(3.638321206271317720e+00+0.000000000000000000e+00j)	(3.002949485967211452e+00+1.250578369750812602e+00j)	(3.946065060978618533e-01+0.000000000000000000e+00j)
(8.036000000000000000e+03+0.000000000000000000e+00j)	(1.586008248310599944e+00+0.000000000000000000e+00j)	(2.277116438956463984e+00+2.113883291144186494e+00j)	(7.482407898607199570e-01+0.000000000000000000e+00j)
(8.037000000000000000e+03+0.000000000000000000e+00j)	(1.187622584905725920e-01+0.000000000000000000e+00j)	(1.313760836353605965e+00+2.568231680029568587e+00j)	(1.097957049237638927e+00+0.000000000000000000e+00j)
(8.038000000000000000e+03+0.000000000000000000e+00j)	(-4.359980958237260618e-01+0.000000000000000000e+00j)	(3.344778671627250399e-01+2.579728166210749851e+00j)	(1.441859379674415464e+00+0.000000000000000000e+00j)
(8.039000000000000000e+03+0.000000000000000000e+00j)	(-5.220677803681545992e-01+0.000000000000000000e+00j)	(-4.676164254000749754e-01+2.225581198768874280e+00j)	(1.777893683116790413e+00+0.000000000000000000e+00j)
(8.040000000000000000e+03+0.000000000000000000e+00j)	(-6.176035931794787714e-01+0.000000000000000000e+00j)	(-9.752428984840353365e-01+1.655150071060924377e+00j)	(2.103249572548438806e+00+0.000000000000000000e+00j)
(8.041000000000000000e+03+0.000000000000000000e+00j)	(-8.252629732878100643e-01+0.000000000000000000e+00j)	(-1.163361639165851669e+00+1.037941920722941225e+00j)	(2.413108163089564329e+00+0.000000000000000000e+00j)
(8.042000000000000000e+03+0.000000000000000000e+00j)	(-9.746642363148794175e-01+0.000000000000000000e+00j)	(-1.087361269897637372e+00+5.170888240469767583e-01j)	(2.697700033317151025e+00+0.000000000000000000e+00j)
(8.043000000000000000e+03+0.000000000000000000e+00j)	(-8.967875868871643119e-01+0.000000000000000000e+00j)	(-8.533860761070457546e-01+1.793369829471444521e-01j)	(2.934459157074943647e+00+0.000000000000000000e+00j)
(8.044000000000000000e+03+0.000000000000000000e+00j)	(-6.018310936104783737e-01+0.000000000000000000e+00j)	(-5.818509824190002400e-01+5.260170969161016147e-02j)	(3.051433648818292710e+00+0.000000000000000000e+00j)
(8.045000000000000000e+03+0.000000000000000000e+00j)	(-2.861860184018332198e-01+0.000000000000000000e+00j)	(-3.851281434840629903e-01+3.572230884048840666e-03j)	(3.132317485036910654e+00+0.000000000000000000e+00j)
(8.046000000000000000e+03+0.000000000000000000e+00j)	(-1.756292928537203923e-01+0.000000000000000000e+00j)	(-3.544985390864384689e-01-1.723135000446873039e-02j)	(-3.093023205651537211e+00+0.000000000000000000e+00j)
(8.047000000000000000e+03+0.000000000000000000e+00j)	(-3.276462958473291276e-01+0.000000000000000000e+00j)	(-4.635104073686411308e-01-4.483362552732223644e-02j)	(-3.045166373090626877e+00+0.000000000000000000e+00j)
(8.048000000000000000e+03+0.000000000000000000e+00j)	(-5.945562599574467644e-01+0.000000000000000000e+00j)	(-6.013166255287250017e-01-8.924889257203434678e-02j)	(-2.994245888661556165e+00+0.000000000000000000e+00j)
(8.049000000000000000e+03+0.000000000000000000e+00j)	(-7.853447076279511663e-01+0.000000000000000000e+00j)	(-7.205891115267479829e-01-1.568925575015287788e-01j)	(-2.927210316567300907e+00+0.000000000000000000e+00j)
(8.050000000000000000e+03+0.000000000000000000e+00j)	(-8.316945295406548144e-01+0.000000000000000000e+00j)	(-8.042478821733498595e-01-2.581410728304479041e-01j)	(-2.831008221010382186e+00+0.000000000000000000e+00j)
(8.051000000000000000e+03+0.000000000000000000e+00j)	(-7.850429289620568518e-01+0.000000000000000000e+00j)	(-8.381437735216752394e-01-4.038410104287893931e-01j)	(-2.692588166193321086e+00+0.000000000000000000e+00j)
(8.052000000000000000e+03+0.000000000000000000e+00j)	(-6.890382457669815830e-01+0.000000000000000000e+00j)	(-6.625691320736600831e-01-7.480557802681060409e-01j)	(-2.295666546346968317e+00+0.000000000000000000e+00j)
(8.053000000000000000e+03+0.000000000000000000e+00j)	(-4.949274363076077154e-01+0.000000000000000000e+00j)	(-3.215347139172363700e-01-1.007226867359510170e+00j)	(-1.879798549857799372e+00+0.000000000000000000e+00j)
(8.054000000000000000e+03+0.000000000000000000e+00j)	(-1.106119435176327326e-01+0.000000000000000000e+00j)	(1.316541805558324452e-01-1.101741359404024179e+00j)	(-1.451863832757556594e+00+0.000000000000000000e+00j)
(8.055000000000000000e+03+0.000000000000000000e+00j)	(4.779655916481110323e-01+0.000000000000000000e+00j)	(6.078325197733490670e-01-9.871230509495240169e-01j)	(-1.018867917971068238e+00+0.000000000000000000e+00j)
(8.056000000000000000e+03+0.000000000000000000e+00j)	(1.134046105145102068e+00+0.000000000000000000e+00j)	(1.004218489612868526e+00-6.688799576757187282e-01j)	(-5.875895151553898188e-01+0.000000000000000000e+00j)
(8.057000000000000000e+03+0.000000000000000000e+00j)	(1.604373638017256409e+00+0.000000000000000000e+00j)	(1.232293920473761739e+00-2.037510468922912321e-01j)	(-1.638604095718285691e-01+0.000000000000000000e+00j)
(8.058000000000000000e+03+0.000000000000000000e+00j)	(1.648946894952991737e+00+0.000000000000000000e+00j)	(1.242884422154928892e+00+3.145742763112990836e-01j)	(2.478943485147162562e-01+0.000000000000000000e+00j)
(8.059000000000000000e+03+0.000000000000000000e+00j)	(1.210485671111587225e+00+0.000000000000000000e+00j)	(1.039710431644066180e+00+7.815599516922714374e-01j)	(6.445941333826219477e-01+0.000000000000000000e+00j)
(8.060000000000000000e+03+0.000000000000000000e+00j)	(4.952573091221779134e-01+0.000000000000000000e+00j)	(6.761905909089807043e-01+1.111160996288215186e+00j)	(1.024117993746028077e+00+0.000000000000000000e+00j)
(8.061000000000000000e+03+0.000000000000000000e+00j)	(-1.537804755925942235e-01+0.000000000000000000e+00j)	(2.366649982096629412e-01+1.257842020727592658e+00j)	(1.384818973712878432e+00+0.000000000000000000e+00j)
(8.062000000000000000e+03+0.000000000000000000e+00j)	(-5.108957434976216794e-01+0.000000000000000000e+00j)	(-1.904060252665721320e-01+1.223751229017846942e+00j)	(1.725150784903359380e+00+0.000000000000000000e+00j)
(8.063000000000000000e+03+0.000000000000000000e+00j)	(-6.048112657272964876e-01+0.000000000000000000e+00j)	(-5.368116689384515583e-01+1.049913010476424269e+00j)	(2.043436331068857470e+00+0.000000000000000000e+00j)
(8.064000000000000000e+03+0.000000000000000000e+00j)	(-6.183516681911199742e-01+0.000000000000000000e+00j)	(-7.682671673764249753e-01+7.970272858723247422e-01j)	(2.337822941811861455e+00+0.000000000000000000e+00j)
(8.065000000000000000e+03+0.000000000000000000e+00j)	(-6.862732957913632026e-01+0.000000000000000000e+00j)	(-8.847779964144852904e-01+5.244715710176927059e-01j)	(2.606504853605326133e+00+0.000000000000000000e+00j)
(8.066000000000000000e+03+0.000000000000000000e+00j)	(-8.016459083113078865e-01+0.000000000000000000e+00j)	(-9.106631851387275711e-01+2.749460145120378174e-01j)	(2.848376746727932840e+00+0.000000000000000000e+00j)
(8.067000000000000000e+03+0.000000000000000000e+00j)	(-8.808554963816374039e-01+0.000000000000000000e+00j)	(-8.800583768881182767e-01+6.811669768859224261e-02j)	(3.064346459456270821e+00+0.000000000000000000e+00j)
(8.068000000000000000e+03+0.000000000000000000e+00j)	(-8.661542865905695887e-01+0.000000000000000000e+00j)	(-8.234434566447339510e-01-9.718893351332440200e-02j)	(-3.024108724955691940e+00+0.000000000000000000e+00j)
(8.069000000000000000e+03+0.000000000000000000e+00j)	(-7.602369890066436042e-01+0.000000000000000000e+00j)	(-7.587410049952542090e-01-2.350947398839535740e-01j)	(-2.841125233724266508e+00+0.000000000000000000e+00j)
(8.070000000000000000e+03+0.000000000000000000e+00j)	(-6.132808162881335790e-01+0.000000000000000000e+00j)	(-6.883837892896046418e-01-3.624460979844210673e-01j)	(-2.656956797840745566e+00+0.000000000000000000e+00j)
(8.071000000000000000e+03+0.000000000000000000e+00j)	(-5.034329158050508957e-01+0.000000000000000000e+00j)	(-6.021279516289121947e-01-4.894427114310677118e-01j)	(-2.459062305260101056e+00+0.000000000000000000e+00j)
(8.072000000000000000e+03+0.000000000000000000e+00j)	(-4.791236980758952213e-01+0.000000000000000000e+00j)	(-4.842393750665240360e-01-6.135889045520858120e-01j)	(-2.238912112805689247e+00+0.000000000000000000e+00j)
(8.073000000000000000e+03+0.000000000000000000e+00j)	(-4.749996493329424196e-01+0.000000000000000000e+00j)	(-3.227941789782380888e-01-7.187397417056924365e-01j)	(-1.992911008945963403e+00+0.000000000000000000e+00j)
(8.074000000000000000e+03+0.000000000000000000e+00j)	(-3.335645964141505382e-01+0.000000000000000000e+00j)	(-1.181095283146158109e-01-7.797610975623816554e-01j)	(-1.721122506591779455e+00+0.000000000000000000e+00j)
(8.075000000000000000e+03+0.000000000000000000e+00j)	(1.972661036803328993e-02+0.000000000000000000e+00j)	(1.129648189771311206e-01-7.717370877869070833e-01j)	(-1.425451195920128811e+00+0.000000000000000000e+00j)
(8.076000000000000000e+03+0.000000000000000000e+00j)	(4.483578842279891674e-01+0.000000000000000000e+00j)	(3.392268102773745575e-01-6.804257407111432565e-01j)	(-1.108308734530634609e+00+0.000000000000000000e+00j)
(8.077000000000000000e+03+0.000000000000000000e+00j)	(7.238203782025800503e-01+0.000000000000000000e+00j)	(5.235185663312784676e-01-5.095653716403955036e-01j)	(-7.718926331916797778e-01+0.000000000000000000e+00j)
(8.078000000000000000e+03+0.000000000000000000e+00j)	(7.620115919954353334e-01+0.000000000000000000e+00j)	(6.339666869628984847e-01-2.815799559759942783e-01j)	(-4.179832377741483640e-01+0.000000000000000000e+00j)
(8.079000000000000000e+03+0.000000000000000000e+00j)	(6.697666688167933646e-01+0.000000000000000000e+00j)	(6.532413638883204365e-01-3.154546191787923476e-02j)	(-4.825318281076462767e-02+0.000000000000000000e+00j)
(8.080000000000000000e+03+0.000000000000000000e+00j)	(5.628403170363942554e-01+0.000000000000000000e+00j)	(5.823024528063688310e-01+2.026833341827860291e-01j)	(3.349564304161170014e-01+0.000000000000000000e+00j)
(8.081000000000000000e+03+0.000000000000000000e+00j)	(4.288831289552097470e-01+0.000000000000000000e+00j)	(4.379627267433758853e-01+3.899803571130381341e-01j)	(7.275092092116786091e-01+0.000000000000000000e+00j)
(8.082000000000000000e+03+0.000000000000000000e+00j)	(2.049825504420288991e-01+0.000000000000000000e+00j)	(2.460466979916322572e-01+5.118971222668895482e-01j)	(1.122742892084591659e+00+0.000000000000000000e+00j)
(8.083000000000000000e+03+0.000000000000000000e+00j)	(-8.175831167887355477e-02+0.000000000000000000e+00j)	(3.311961573755001220e-02+5.634687416300303564e-01j)	(1.512085788109164497e+00+0.000000000000000000e+00j)
(8.084000000000000000e+03+0.000000000000000000e+00j)	(-3.184506720580020933e-01+0.000000000000000000e+00j)	(-1.800294923862273688e-01+5.492463893618724224e-01j)	(1.887536490233618025e+00+0.000000000000000000e+00j)
(8.085000000000000000e+03+0.000000000000000000e+00j)	(-4.341712353715643791e-01+0.000000000000000000e+00j)	(-3.806060895561874102e-01+4.765669558371263825e-01j)	(2.244708290783695048e+00+0.000000000000000000e+00j)
(8.086000000000000000e+03+0.000000000000000000e+00j)	(-4.769690345933623177e-01+0.000000000000000000e+00j)	(-5.608747999409937623e-01+3.495222233470626216e-01j)	(2.584307968807355138e+00+0.000000000000000000e+00j)
(8.087000000000000000e+03+0.000000000000000000e+00j)	(-5.507053881846689647e-01+0.000000000000000000e+00j)	(-7.116577429521363518e-01+1.669793072346295315e-01j)	(2.911127294709888957e+00+0.000000000000000000e+00j)
(8.088000000000000000e+03+0.000000000000000000e+00j)	(-6.840623400279701727e-01+0.000000000000000000e+00j)	(-8.159350852837390367e-01-7.357719459863608369e-02j)	(-3.051660586385796847e+00+0.000000000000000000e+00j)
(8.089000000000000000e+03+0.000000000000000000e+00j)	(-7.754320695630158022e-01+0.000000000000000000e+00j)	(-8.467334558155131807e-01-3.675885967702561263e-01j)	(-2.732018073892877652e+00+0.000000000000000000e+00j)
(8.090000000000000000e+03+0.000000000000000000e+00j)	(-6.983309870870770819e-01+0.000000000000000000e+00j)	(-7.719920667789453850e-01-6.940967039870349353e-01j)	(-2.409275988456474948e+00+0.000000000000000000e+00j)
(8.091000000000000000e+03+0.000000000000000000e+00j)	(-4.753849782435007332e-01+0.000000000000000000e+00j)	(-5.661156093346886298e-01-1.010642345397415820e+00j)	(-2.081402069647229069e+00+0.000000000000000000e+00j)
(8.092000000000000000e+03+0.000000000000000000e+00j)	(-2.780334044867410204e-01+0.000000000000000000e+00j)	(-2.246639221993900759e-01-1.256464340003499602e+00j)	(-1.747732927694332972e+00+0.000000000000000000e+00j)
(8.093000000000000000e+03+0.000000000000000000e+00j)	(-1.635154894365250799e-01+0.000000000000000000e+00j)	(2.235951701824393234e-01-1.365465752232364993e+00j)	(-1.408486713139982527e+00+0.000000000000000000e+00j)
(8.094000000000000000e+03+0.000000000000000000e+00j)	(1.209022149115239059e-01+0.000000000000000000e+00j)	(7.134330286726552339e-01-1.286583129190270514e+00j)	(-1.064491303019540425e+00+0.000000000000000000e+00j)
(8.095000000000000000e+03+0.000000000000000000e+00j)	(8.662538480612165248e-01+0.000000000000000000e+00j)	(1.153176390351808633e+00-1.005557475783364962e+00j)	(-7.171222792634672771e-01+0.000000000000000000e+00j)
(8.096000000000000000e+03+0.000000000000000000e+00j)	(1.882885933862860517e+00+0.000000000000000000e+00j)	(1.448365576389004872e+00-5.590671298872330608e-01j)	(-3.683782681427238970e-01+0.000000000000000000e+00j)
(8.097000000000000000e+03+0.000000000000000000e+00j)	(2.475087397537861555e+00+0.000000000000000000e+00j)	(1.532917339231744114e+00-3.223915335049129527e-02j)	(-2.102814060495816761e-02+0.000000000000000000e+00j)
(8.098000000000000000e+03+0.000000000000000000e+00j)	(2.115699121063436383e+00+0.000000000000000000e+00j)	(1.395144535168149513e+00+4.642205668872522728e-01j)	(3.212165718296908778e-01+0.000000000000000000e+00j)
(8.099000000000000000e+03+0.000000000000000000e+00j)	(1.034153355101197658e+00+0.000000000000000000e+00j)	(1.084820921627216217e+00+8.305320061462073689e-01j)	(6.534065747867678908e-01+0.000000000000000000e+00j)
(8.100000000000000000e+03+0.000000000000000000e+00j)	(-1.568626110954624009e-02+0.000000000000000000e+00j)	(6.953357308989521757e-01+1.012079459303465434e+00j)	(9.688236509440137922e-01+0.000000000000000000e+00j)
(8.101000000000000000e+03+0.000000000000000000e+00j)	(-4.727332946935086655e-01+0.000000000000000000e+00j)	(3.282465433240487340e-01+1.014884049630402130e+00j)	(1.257982778771374655e+00+0.000000000000000000e+00j)
(8.102000000000000000e+03+0.000000000000000000e+00j)	(-3.338512617948082295e-01+0.000000000000000000e+00j)	(5.704726514735311560e-02+8.956821035675665010e-01j)	(1.507190821139456460e+00+0.000000000000000000e+00j)
(8.103000000000000000e+03+0.000000000000000000e+00j)	(4.919114226949769519e-02+0.000000000000000000e+00j)	(-9.360393293129548598e-02+7.330820278872086648e-01j)	(1.697794609561778856e+00+0.000000000000000000e+00j)
(8.104000000000000000e+03+0.000000000000000000e+00j)	(3.234920418424785393e-01+0.000000000000000000e+00j)	(-1.461253233255509210e-01+5.947449877299630927e-01j)	(1.811718272628095150e+00+0.000000000000000000e+00j)
(8.105000000000000000e+03+0.000000000000000000e+00j)	(3.187395466832192437e-01+0.000000000000000000e+00j)	(-1.500193613455975128e-01+5.151471043464060928e-01j)	(1.854175556297914085e+00+0.000000000000000000e+00j)
(8.106000000000000000e+03+0.000000000000000000e+00j)	(7.167511316777451513e-02+0.000000000000000000e+00j)	(-1.554443956903808211e-01+4.914487544550781850e-01j)	(1.877137798190087636e+00+0.000000000000000000e+00j)
(8.107000000000000000e+03+0.000000000000000000e+00j)	(-2.437834380829740633e-01+0.000000000000000000e+00j)	(-1.928618085131478255e-01+4.954471057399072453e-01j)	(1.942017065003110332e+00+0.000000000000000000e+00j)
(8.108000000000000000e+03+0.000000000000000000e+00j)	(-4.597963232552855217e-01+0.000000000000000000e+00j)	(-2.660239071296833790e-01+4.929654537302625705e-01j)	(2.065650870876279299e+00+0.000000000000000000e+00j)
(8.109000000000000000e+03+0.000000000000000000e+00j)	(-5.368222458349275472e-01+0.000000000000000000e+00j)	(-3.580700369279097295e-01+4.606231583205684932e-01j)	(2.231579160383571292e+00+0.000000000000000000e+00j)
(8.110000000000000000e+03+0.000000000000000000e+00j)	(-5.495061636840077313e-01+0.000000000000000000e+00j)	(-4.449439831761823338e-01+3.936072337620738493e-01j)	(2.417338944831808334e+00+0.000000000000000000e+00j)
(8.111000000000000000e+03+0.000000000000000000e+00j)	(-5.685469770434382619e-01+0.000000000000000000e+00j)	(-5.087901694685432741e-01+3.032652912270994983e-01j)	(2.604081306338539292e+00+0.000000000000000000e+00j)
(8.112000000000000000e+03+0.000000000000000000e+00j)	(-5.886098680699909380e-01+0.000000000000000000e+00j)	(-5.457526899316937907e-01+2.076915571127997684e-01j)	(2.777956533820397311e+00+0.000000000000000000e+00j)
(8.113000000000000000e+03+0.000000000000000000e+00j)	(-5.728901726047157528e-01+0.000000000000000000e+00j)	(-5.658157189339949600e-01+1.203178399413237926e-01j)	(2.932068603232746540e+00+0.000000000000000000e+00j)
(8.114000000000000000e+03+0.000000000000000000e+00j)	(-5.282731367373791898e-01+0.000000000000000000e+00j)	(-5.855299204476700492e-01+4.160577424878720426e-02j)	(3.070655266690064167e+00+0.000000000000000000e+00j)
(8.115000000000000000e+03+0.000000000000000000e+00j)	(-5.035759578625746968e-01+0.000000000000000000e+00j)	(-6.169761446637711533e-01-4.268762563113343705e-02j)	(-3.072514286207418621e+00+0.000000000000000000e+00j)
(8.116000000000000000e+03+0.000000000000000000e+00j)	(-5.261162883968536486e-01+0.000000000000000000e+00j)	(-6.577003382912105511e-01-1.555760952086965576e-01j)	(-2.909316524246545299e+00+0.000000000000000000e+00j)
(8.117000000000000000e+03+0.000000000000000000e+00j)	(-5.715710164716973907e-01+0.000000000000000000e+00j)	(-6.861817619308457905e-01-3.172025492484845666e-01j)	(-2.708580404366724537e+00+0.000000000000000000e+00j)
(8.118000000000000000e+03+0.000000000000000000e+00j)	(-5.966463592127383420e-01+0.000000000000000000e+00j)	(-6.655642658128059219e-01-5.317353833864512103e-01j)	(-2.467508045270218275e+00+0.000000000000000000e+00j)
(8.119000000000000000e+03+0.000000000000000000e+00j)	(-5.713514634583959362e-01+0.000000000000000000e+00j)	(-5.554240603904259110e-01-7.781749917760050206e-01j)	(-2.190692406404362913e+00+0.000000000000000000e+00j)
(8.120000000000000000e+03+0.000000000000000000e+00j)	(-4.657153191747872012e-01+0.000000000000000000e+00j)	(-3.282327740608548816e-01-1.009493099913609804e+00j)	(-1.885160389217329424e+00+0.000000000000000000e+00j)
(8.121000000000000000e+03+0.000000000000000000e+00j)	(-2.300701394502407127e-01+0.000000000000000000e+00j)	(1.512325458302416284e-02-1.162166924928144551e+00j)	(-1.557784081565781520e+00+0.000000000000000000e+00j)
(8.122000000000000000e+03+0.000000000000000000e+00j)	(1.780829071602974545e-01+0.000000000000000000e+00j)	(4.370633300482354988e-01-1.174429606802079862e+00j)	(-1.214527109554122575e+00+0.000000000000000000e+00j)
(8.123000000000000000e+03+0.000000000000000000e+00j)	(7.370315244805175636e-01+0.000000000000000000e+00j)	(8.669677009300766901e-01-1.007931131731512275e+00j)	(-8.604415293545422116e-01+0.000000000000000000e+00j)
(8.124000000000000000e+03+0.000000000000000000e+00j)	(1.328352729852180225e+00+0.000000000000000000e+00j)	(1.217571402443905049e+00-6.649530384222263057e-01j)	(-4.998676332176579251e-01+0.000000000000000000e+00j)
(8.125000000000000000e+03+0.000000000000000000e+00j)	(1.753089448068809730e+00+0.000000000000000000e+00j)	(1.409810707050819678e+00-1.938635072339904009e-01j)	(-1.366532810772547180e-01+0.000000000000000000e+00j)
(8.126000000000000000e+03+0.000000000000000000e+00j)	(1.805599221279956978e+00+0.000000000000000000e+00j)	(1.397697336931153611e+00+3.208772853166856343e-01j)	(2.256653281888851836e-01+0.000000000000000000e+00j)
(8.127000000000000000e+03+0.000000000000000000e+00j)	(1.407314666161327610e+00+0.000000000000000000e+00j)	(1.183760227626148298e+00+7.818104609250274839e-01j)	(5.836840580769298015e-01+0.000000000000000000e+00j)
(8.128000000000000000e+03+0.000000000000000000e+00j)	(7.107357038469250821e-01+0.000000000000000000e+00j)	(8.186024051985639760e-01+1.106813476749063829e+00j)	(9.339826674423115094e-01+0.000000000000000000e+00j)
(8.129000000000000000e+03+0.000000000000000000e+00j)	(2.709333917944468928e-02+0.000000000000000000e+00j)	(3.843360344280152829e-01+1.252017526083812005e+00j)	(1.272954290698468327e+00+0.000000000000000000e+00j)
(8.130000000000000000e+03+0.000000000000000000e+00j)	(-3.977322698009383428e-01+0.000000000000000000e+00j)	(-3.154104865932504803e-02+1.220802714040036374e+00j)	(1.596626899631079510e+00+0.000000000000000000e+00j)
(8.131000000000000000e+03+0.000000000000000000e+00j)	(-5.328604765232323182e-01+0.000000000000000000e+00j)	(-3.614070029733344458e-01+1.056382650379027677e+00j)	(1.900431698732578667e+00+0.000000000000000000e+00j)
(8.132000000000000000e+03+0.000000000000000000e+00j)	(-5.069032018670159845e-01+0.000000000000000000e+00j)	(-5.727404709654529968e-01+8.226428798318258240e-01j)	(2.178980907722294802e+00+0.000000000000000000e+00j)
(8.133000000000000000e+03+0.000000000000000000e+00j)	(-4.628547891280035964e-01+0.000000000000000000e+00j)	(-6.694433455128031563e-01+5.818871272456944688e-01j)	(2.426051135152935245e+00+0.000000000000000000e+00j)
(8.134000000000000000e+03+0.000000000000000000e+00j)	(-4.756764970435277684e-01+0.000000000000000000e+00j)	(-6.814850158292036220e-01+3.778944617851084375e-01j)	(2.635288746093753076e+00+0.000000000000000000e+00j)
(8.135000000000000000e+03+0.000000000000000000e+00j)	(-5.454510184864602707e-01+0.000000000000000000e+00j)	(-6.489993509001141803e-01+2.288266254848381476e-01j)	(2.802617908580092632e+00+0.000000000000000000e+00j)
(8.136000000000000000e+03+0.000000000000000000e+00j)	(-6.224884885919441668e-01+0.000000000000000000e+00j)	(-6.075474095980041289e-01+1.299450197530757356e-01j)	(2.930882879756214976e+00+0.000000000000000000e+00j)
(8.137000000000000000e+03+0.000000000000000000e+00j)	(-6.554373559347890232e-01+0.000000000000000000e+00j)	(-5.790640534421065411e-01+6.246517195871696682e-02j)	(3.034135530047311846e+00+0.000000000000000000e+00j)
(8.138000000000000000e+03+0.000000000000000000e+00j)	(-6.396814590036727921e-01+0.000000000000000000e+00j)	(-5.696386511070997694e-01+3.888186970793282207e-03j)	(3.134767051813984295e+00+0.000000000000000000e+00j)
(8.139000000000000000e+03+0.000000000000000000e+00j)	(-6.137297211610718284e-01+0.000000000000000000e+00j)	(-5.725403790506987667e-01-6.388585551149036923e-02j)	(-3.030469180301412990e+00+0.000000000000000000e+00j)
(8.140000000000000000e+03+0.000000000000000000e+00j)	(-6.036321641314691400e-01+0.000000000000000000e+00j)	(-5.737792037171765003e-01-1.501676056491743905e-01j)	(-2.885617259498946652e+00+0.000000000000000000e+00j)
(8.141000000000000000e+03+0.000000000000000000e+00j)	(-5.846864712358951222e-01+0.000000000000000000e+00j)	(-5.577930983211940585e-01-2.546795414886103281e-01j)	(-2.713276775086303161e+00+0.000000000000000000e+00j)
(8.142000000000000000e+03+0.000000000000000000e+00j)	(-5.079620601929552004e-01+0.000000000000000000e+00j)	(-5.118001110511336549e-01-3.691394655168480088e-01j)	(-2.516742180954867791e+00+0.000000000000000000e+00j)
(8.143000000000000000e+03+0.000000000000000000e+00j)	(-3.627471768833254728e-01+0.000000000000000000e+00j)	(-4.283744644226275544e-01-4.799297157620623921e-01j)	(-2.299495430233225335e+00+0.000000000000000000e+00j)
(8.144000000000000000e+03+0.000000000000000000e+00j)	(-2.066284283976125014e-01+0.000000000000000000e+00j)	(-3.066074336354373542e-01-5.707675325618003503e-01j)	(-2.063747118693715521e+00+0.000000000000000000e+00j)
(8.145000000000000000e+03+0.000000000000000000e+00j)	(-1.155278534399729884e-01+0.000000000000000000e+00j)	(-1.525578007492458255e-01-6.251091652597475790e-01j)	(-1.810167060274086026e+00+0.000000000000000000e+00j)
(8.146000000000000000e+03+0.000000000000000000e+00j)	(-8.333117192366705506e-02+0.000000000000000000e+00j)	(2.056328936660387074e-02-6.285681187793206171e-01j)	(-1.538093493821822477e+00+0.000000000000000000e+00j)
(8.147000000000000000e+03+0.000000000000000000e+00j)	(6.049273850290484700e-03+0.000000000000000000e+00j)	(1.927511786242684655e-01-5.719619536738024257e-01j)	(-1.245749409978277100e+00+0.000000000000000000e+00j)
(8.148000000000000000e+03+0.000000000000000000e+00j)	(2.467618912942169118e-01+0.000000000000000000e+00j)	(3.390899581268013718e-01-4.549175460061349319e-01j)	(-9.302536100908191941e-01+0.000000000000000000e+00j)
(8.149000000000000000e+03+0.000000000000000000e+00j)	(5.466124075206257871e-01+0.000000000000000000e+00j)	(4.341013355814321573e-01-2.889213634013004239e-01j)	(-5.872374607783577005e-01+0.000000000000000000e+00j)
(8.150000000000000000e+03+0.000000000000000000e+00j)	(6.727248742367898382e-01+0.000000000000000000e+00j)	(4.582441997780464238e-01-9.766512595422660592e-02j)	(-2.099871354307261129e-01+0.000000000000000000e+00j)
(8.151000000000000000e+03+0.000000000000000000e+00j)	(5.043690460744013615e-01+0.000000000000000000e+00j)	(4.043503969488252414e-01+8.677081587699862764e-02j)	(2.113872307586852628e-01+0.000000000000000000e+00j)
(8.152000000000000000e+03+0.000000000000000000e+00j)	(1.793761677799653731e-01+0.000000000000000000e+00j)	(2.809576564369026253e-01+2.312719462650650315e-01j)	(6.887017672861865947e-01+0.000000000000000000e+00j)
(8.153000000000000000e+03+0.000000000000000000e+00j)	(-6.248323166769892412e-02+0.000000000000000000e+00j)	(1.109057650209292617e-01+3.096673389750150274e-01j)	(1.226884016564820712e+00+0.000000000000000000e+00j)
(8.154000000000000000e+03+0.000000000000000000e+00j)	(-1.343725055633957499e-01+0.000000000000000000e+00j)	(-7.386651130093137285e-02+3.084008250185896194e-01j)	(1.805882327202919413e+00+0.000000000000000000e+00j)
(8.155000000000000000e+03+0.000000000000000000e+00j)	(-1.475527889390128855e-01+0.000000000000000000e+00j)	(-2.389193998953167419e-01+2.286515044489944026e-01j)	(2.378151043263908804e+00+0.000000000000000000e+00j)
(8.156000000000000000e+03+0.000000000000000000e+00j)	(-2.333195027491671292e-01+0.000000000000000000e+00j)	(-3.534240163428181147e-01+8.561323589913136245e-02j)	(2.903931277782742626e+00+0.000000000000000000e+00j)
(8.157000000000000000e+03+0.000000000000000000e+00j)	(-3.788171838040959027e-01+0.000000000000000000e+00j)	(-3.952349406361195250e-01-9.409706924857344501e-02j)	(-2.907865007777882482e+00+0.000000000000000000e+00j)
(8.158000000000000000e+03+0.000000000000000000e+00j)	(-4.512057549265035550e-01+0.000000000000000000e+00j)	(-3.549458876574550503e-01-2.765120375296591937e-01j)	(-2.479772282443246212e+00+0.000000000000000000e+00j)
(8.159000000000000000e+03+0.000000000000000000e+00j)	(-3.537411323799989349e-01+0.000000000000000000e+00j)	(-2.384395431443157298e-01-4.260802437622820404e-01j)	(-2.080989095692057589e+00+0.000000000000000000e+00j)
(8.160000000000000000e+03+0.000000000000000000e+00j)	(-1.206465384327500140e-01+0.000000000000000000e+00j)	(-6.676439252311341943e-02-5.126496454354311227e-01j)	(-1.700301394028866042e+00+0.000000000000000000e+00j)
(8.161000000000000000e+03+0.000000000000000000e+00j)	(1.456975253666671910e-01+0.000000000000000000e+00j)	(1.275629965420808642e-01-5.181401839222107286e-01j)	(-1.329402991092347719e+00+0.000000000000000000e+00j)
(8.162000000000000000e+03+0.000000000000000000e+00j)	(3.784445286076480452e-01+0.000000000000000000e+00j)	(3.073799882249484416e-01-4.406592146818824607e-01j)	(-9.617193704973310275e-01+0.000000000000000000e+00j)
(8.163000000000000000e+03+0.000000000000000000e+00j)	(5.450536073603235998e-01+0.000000000000000000e+00j)	(4.389173240744335680e-01-2.946242008857499761e-01j)	(-5.911704593324706991e-01+0.000000000000000000e+00j)
(8.164000000000000000e+03+0.000000000000000000e+00j)	(5.948019476933934513e-01+0.000000000000000000e+00j)	(4.985883519469133662e-01-1.068340311034357282e-01j)	(-2.110811946717880971e-01+0.000000000000000000e+00j)
(8.165000000000000000e+03+0.000000000000000000e+00j)	(4.880114541954760354e-01+0.000000000000000000e+00j)	(4.765479953739147900e-01+8.997634574897028781e-02j)	(1.866117781826410749e-01+0.000000000000000000e+00j)
(8.166000000000000000e+03+0.000000000000000000e+00j)	(2.652531251816743207e-01+0.000000000000000000e+00j)	(3.763137373552464804e-01+2.637481587535348004e-01j)	(6.113116670699305644e-01+0.000000000000000000e+00j)
(8.167000000000000000e+03+0.000000000000000000e+00j)	(2.668866951421915157e-02+0.000000000000000000e+00j)	(2.115106926973264467e-01+3.874371550965436950e-01j)	(1.071088958783793288e+00+0.000000000000000000e+00j)
(8.168000000000000000e+03+0.000000000000000000e+00j)	(-1.542227644370080808e-01+0.000000000000000000e+00j)	(2.248070981706421466e-03+4.401835009286240719e-01j)	(1.565689248878488371e+00+0.000000000000000000e+00j)
(8.169000000000000000e+03+0.000000000000000000e+00j)	(-2.630911960866786914e-01+0.000000000000000000e+00j)	(-2.264502987376783572e-01+4.065501455441634659e-01j)	(2.079001434053243003e+00+0.000000000000000000e+00j)
(8.170000000000000000e+03+0.000000000000000000e+00j)	(-3.138070389965464946e-01+0.000000000000000000e+00j)	(-4.436469351760553570e-01+2.767208922508733737e-01j)	(2.583899021593897061e+00+0.000000000000000000e+00j)
(8.171000000000000000e+03+0.000000000000000000e+00j)	(-3.332270577674888434e-01+0.000000000000000000e+00j)	(-6.110003426693609851e-01+4.997897845705389502e-02j)	(3.059975753622911299e+00+0.000000000000000000e+00j)
(8.172000000000000000e+03+0.000000000000000000e+00j)	(-3.742478846761603806e-01+0.000000000000000000e+00j)	(-6.844567953401134996e-01-2.584845938141862032e-01j)	(-2.780501380616673401e+00+0.000000000000000000e+00j)
(8.173000000000000000e+03+0.000000000000000000e+00j)	(-4.880758613592759976e-01+0.000000000000000000e+00j)	(-6.221729514847588183e-01-6.107008797830965063e-01j)	(-2.365499368211434472e+00+0.000000000000000000e+00j)
(8.174000000000000000e+03+0.000000000000000000e+00j)	(-6.239832858013782957e-01+0.000000000000000000e+00j)	(-3.986467459992719675e-01-9.443171819136503276e-01j)	(-1.970253443115556280e+00+0.000000000000000000e+00j)
(8.175000000000000000e+03+0.000000000000000000e+00j)	(-5.632438818969699446e-01+0.000000000000000000e+00j)	(-2.065812023063931871e-02-1.181144142742168501e+00j)	(-1.588284466851522581e+00+0.000000000000000000e+00j)
(8.176000000000000000e+03+0.000000000000000000e+00j)	(-5.794900131670988053e-02+0.000000000000000000e+00j)	(4.627396727458807368e-01-1.246696573928936402e+00j)	(-1.215385355197444284e+00+0.000000000000000000e+00j)
(8.177000000000000000e+03+0.000000000000000000e+00j)	(8.641402177149105635e-01+0.000000000000000000e+00j)	(9.638256674017051662e-01-1.095660867308888120e+00j)	(-8.493245661654817980e-01+0.000000000000000000e+00j)
(8.178000000000000000e+03+0.000000000000000000e+00j)	(1.783238809740568698e+00+0.000000000000000000e+00j)	(1.376281515293883650e+00-7.329472871300162229e-01j)	(-4.893521152282609421e-01+0.000000000000000000e+00j)
(8.179000000000000000e+03+0.000000000000000000e+00j)	(2.203199542580532633e+00+0.000000000000000000e+00j)	(1.606526505202129362e+00-2.194848476886019084e-01j)	(-1.357801200697430488e-01+0.000000000000000000e+00j)
(8.180000000000000000e+03+0.000000000000000000e+00j)	(1.985340149523964204e+00+0.000000000000000000e+00j)	(1.604120019255353746e+00+3.424321173427858911e-01j)	(2.103136683522244255e-01+0.000000000000000000e+00j)
(8.181000000000000000e+03+0.000000000000000000e+00j)	(1.391336113659289664e+00+0.000000000000000000e+00j)	(1.378098100000588300e+00+8.396181824744942679e-01j)	(5.471995295388261127e-01+0.000000000000000000e+00j)
(8.182000000000000000e+03+0.000000000000000000e+00j)	(7.518025802494846532e-01+0.000000000000000000e+00j)	(9.924163382440334136e-01+1.182157093414653470e+00j)	(8.724319798500310696e-01+0.000000000000000000e+00j)
(8.183000000000000000e+03+0.000000000000000000e+00j)	(2.228018097555988786e-01+0.000000000000000000e+00j)	(5.431329516448574202e-01+1.327935406254613371e+00j)	(1.182550732292380502e+00+0.000000000000000000e+00j)
(8.184000000000000000e+03+0.000000000000000000e+00j)	(-1.613431109261497798e-01+0.000000000000000000e+00j)	(1.270860466024161528e-01+1.289459594262698738e+00j)	(1.472555993287866016e+00+0.000000000000000000e+00j)
(8.185000000000000000e+03+0.000000000000000000e+00j)	(-3.657944874209287378e-01+0.000000000000000000e+00j)	(-1.861103105338305641e-01+1.122354115850452416e+00j)	(1.735122452466836052e+00+0.000000000000000000e+00j)
(8.186000000000000000e+03+0.000000000000000000e+00j)	(-3.734142619652294770e-01+0.000000000000000000e+00j)	(-3.695566641435284461e-01+9.017178648271916286e-01j)	(1.959753360951250301e+00+0.000000000000000000e+00j)
(8.187000000000000000e+03+0.000000000000000000e+00j)	(-2.639103596566214072e-01+0.000000000000000000e+00j)	(-4.384418192086926291e-01+6.959775711434770251e-01j)	(2.132958332253561906e+00+0.000000000000000000e+00j)
(8.188000000000000000e+03+0.000000000000000000e+00j)	(-1.874559287386526052e-01+0.000000000000000000e+00j)	(-4.359573034816493498e-01+5.476213862124861276e-01j)	(2.243150129449073660e+00+0.000000000000000000e+00j)
(8.189000000000000000e+03+0.000000000000000000e+00j)	(-2.394037033205457243e-01+0.000000000000000000e+00j)	(-4.129183994704591076e-01+4.662060115541823424e-01j)	(2.295654146371131077e+00+0.000000000000000000e+00j)
