# Supplementary material for: Iso-orientation bias of layer 2/3 connections unifies spontaneous, visually and optogenetically driven V1 dynamics
Source: Nat Commun. 2026 Jan 21;17:1901. doi: 10.1038/s41467-026-68578-y (PMC12923880; doi:10.1038/s41467-026-68578-y)
Supplement: Supplementary file 6 — Source data [file 41467_2026_68578_MOESM6_ESM.zip › source_data/fig2/E.csv]

Absolute difference in pref. Orientation	Layer 4	Layer 4 SEM	Layer 2/3	Layer 2/3 SEM	Layer 2/3 No bias	Layer 2/3 No bias SEM	V1 Exp. Data	V1 Exp. Data SEM
60-90	-0.000546662491489452	0.000602606490776523	-0.012887404245176	0.000817329062301062	-5.75828877168525E-05	0.00163697210892013	-0.0469244935543278	0.0119337016574586
30-60	0.000169235208827773	0.00062663162583779	0.000353999092261968	0.000852456809197357	0.00138171162998922	0.00196869355309462	0.00478821362799263	0.0137016574585635
0-30	0.000120534183813685	0.00064202257490882	0.0123757135756165	0.000796195212714562	-0.0019721544981645	0.00164836250021436	0.0405893186003683	0.012670349907919
