# Supplementary material for: Iso-orientation bias of layer 2/3 connections unifies spontaneous, visually and optogenetically driven V1 dynamics
Source: Nat Commun. 2026 Jan 21;17:1901. doi: 10.1038/s41467-026-68578-y (PMC12923880; doi:10.1038/s41467-026-68578-y)
Supplement: Supplementary file 6 — Source data [file 41467_2026_68578_MOESM6_ESM.zip › source_data/fig2/C_fit.csv]

Distance from ref. Neuron (mm)	stLFP amplitude
0	1.52841342665878
0.0140280561122245	1.50615058519613
0.0280561122244489	1.4843214869355
0.0420841683366734	1.46291768133093
0.0561122244488978	1.441930882477
0.0701402805611223	1.42135296590121
0.0841683366733467	1.40117596541879
0.0981963927855711	1.38139207004882
0.112224448897796	1.3619936209904
0.12625250501002	1.34297310865775
0.140280561122244	1.32432316977311
0.154308617234469	1.30603658451622
0.168336673346693	1.28810627372936
0.182364729458918	1.27052529617685
0.196392785571142	1.25328684585794
0.210420841683367	1.23638424937206
0.224448897795591	1.21981096333536
0.238476953907816	1.20356057184768
0.25250501002004	1.18762678400871
0.266533066132264	1.17200343148275
0.280561122244489	1.1566844661107
0.294589178356713	1.14166395756876
0.308617234468938	1.12693609107263
0.322645290581162	1.11249516512646
0.336673346693387	1.09833558931569
0.350701402805611	1.08445188214289
0.364729458917836	1.0708386689057
0.37875751503006	1.0574906796162
0.392785571142285	1.04440274696073
0.406813627254509	1.03156980429958
0.420841683366733	1.01898688370549
0.434869739478958	1.00664911404052
0.448897795591182	0.99455171907027
0.462925851703407	0.982690015614934
0.476953907815631	0.9710594117363
0.490981963927856	0.959655404960119
0.50501002004008	0.948473580533091
0.519038076152305	0.937509609713816
0.533066132264529	0.926759248097034
0.547094188376753	0.916218333970521
0.561122244488978	0.90588278670399
0.575150300601202	0.895748605169395
0.589178356713427	0.88581186619199
0.603206412825651	0.876068723031587
0.617234468937876	0.866515403893391
0.6312625250501	0.85714821046785
0.645290581162325	0.847963516498957
0.659318637274549	0.838957766380442
0.673346693386774	0.830127473779316
0.687374749498998	0.821469220286228
0.701402805611223	0.812979654092123
0.715430861723447	0.804655488690681
0.729458917835671	0.79649350160603
0.743486973947896	0.788490533145256
0.75751503006012	0.780643485175211
0.771543086172345	0.772949319923155
0.785571142284569	0.765405058800765
0.799599198396794	0.758007781251053
0.813627254509018	0.750754623617752
0.827655310621243	0.74364277803673
0.841683366733467	0.736669491349002
0.855711422845691	0.729832064034914
0.869739478957916	0.723127849169102
0.88376753507014	0.716554251395804
0.897795591182365	0.71010872592414
0.911823647294589	0.703788777542961
0.925851703406814	0.697591959654899
0.939879759519038	0.691515873329232
0.953907815631263	0.685558166373202
0.967935871743487	0.679716532421427
0.981963927855711	0.673988710043057
0.995991983967936	0.668372481866315
1.01002004008016	0.66286567372011
1.02404809619238	0.657466153792361
1.03807615230461	0.652171831804721
1.05210420841683	0.646980658203387
1.06613226452906	0.64189062336567
1.08016032064128	0.636899756822019
1.09418837675351	0.632006126493214
1.10821643286573	0.627207837942406
1.12224448897796	0.622503033641746
1.13627254509018	0.617889892253283
1.1503006012024	0.613366627923891
1.16432865731463	0.60893148959392
1.17835671342685	0.60458276031932
1.19238476953908	0.600318756606974
1.2064128256513	0.59613782776298
1.22044088176353	0.592038355253626
1.23446893787575	0.588018752078823
1.24849699398798	0.584077462157736
1.2625250501002	0.580212959726393
1.27655310621243	0.576423748747024
1.29058116232465	0.572708362328914
1.30460921843687	0.56906536216053
1.3186372745491	0.565493337952725
1.33266533066132	0.561990906892776
1.34669338677355	0.558556713109069
1.36072144288577	0.555189427146208
1.374749498998	0.551887745450355
1.38877755511022	0.548650389864592
1.40280561122245	0.545476107134115
1.41683366733467	0.542363668421078
1.43086172344689	0.539311868828871
1.44488977955912	0.536319526935687
1.45891783567134	0.533385484337159
1.47294589178357	0.530508605197917
1.48697394789579	0.527687775811884
1.50100200400802	0.524921904171128
1.51503006012024	0.522209919543127
1.52905811623247	0.519550772056259
1.54308617234469	0.516943432293376
1.55711422845691	0.51438689089329
1.57114228456914	0.511880158160029
1.58517034068136	0.509422263679701
1.59919839679359	0.507012255944823
1.61322645290581	0.504649201985975
1.62725450901804	0.502332187010624
1.64128256513026	0.500060314048983
1.65531062124249	0.497832703606779
1.66933867735471	0.495648493324779
1.68336673346693	0.493506837644949
1.69739478957916	0.49140690748312
1.71142284569138	0.489347889908031
1.72545090180361	0.487328987826625
1.73947895791583	0.485349419675473
1.75350701402806	0.483408419118217
1.76753507014028	0.481505234748901
1.78156312625251	0.479639129801086
1.79559118236473	0.477809381862629
1.80961923847695	0.47601528259602
1.82364729458918	0.474256137464172
1.8376753507014	0.472531265461547
1.85170340681363	0.470839998850523
1.86573146292585	0.469181682902898
1.87975951903808	0.46755567564643
1.8937875751503	0.465961347616315
1.90781563126253	0.464398081611503
1.92184368737475	0.462865272455773
1.93587174348697	0.461362326763447
1.9498997995992	0.459888662709682
1.96392785571142	0.458443709805232
1.97795591182365	0.457026908675594
1.99198396793587	0.455637710844468
2.0060120240481	0.454275578521423
2.02004008016032	0.452939984393709
2.03406813627255	0.451630411422125
2.04809619238477	0.450346352640852
2.06212424849699	0.449087310961207
2.07615230460922	0.447852798979199
2.09018036072144	0.446642338786847
2.10420841683367	0.445455461787172
2.11823647294589	0.444291708512792
2.13226452905812	0.443150628448048
2.14629258517034	0.442031779854605
2.16032064128257	0.44093472960044
2.17434869739479	0.43985905299217
2.18837675350701	0.438804333610639
2.20240480961924	0.43777016314972
2.21643286573146	0.436756141258241
2.23046092184369	0.435761875385008
2.24448897795591	0.434786980626834
2.25851703406814	0.433831079579537
2.27254509018036	0.432893802191838
2.28657314629259	0.431974785622103
2.30060120240481	0.431073674097883
2.31462925851703	0.430190118778182
2.32865731462926	0.429323777618416
2.34268537074148	0.428474315237997
2.35671342685371	0.4276414027905
2.37074148296593	0.426824717836363
2.38476953907816	0.426023944218055
2.39879759519038	0.425238771937694
2.41282565130261	0.424468897037032
2.42685370741483	0.423714021479788
2.44088176352705	0.422973853036274
2.45490981963928	0.422248105170262
2.4689378757515	0.421536496928062
2.48296593186373	0.420838752829757
2.49699398797595	0.42015460276256
2.51102204408818	0.419483781876245
2.5250501002004	0.41882603048062
2.53907815631263	0.418181093944991
2.55310621242485	0.417548722599594
2.56713426853707	0.416928671638937
2.5811623246493	0.416320701027032
2.59519038076152	0.415724575404474
2.60921843687375	0.415140063997323
2.62324649298597	0.414566940527772
2.6372745490982	0.414004983126543
2.65130260521042	0.413453974247004
2.66533066132265	0.412913700580944
2.67935871743487	0.412383952976002
2.69338677354709	0.411864526354695
2.70741482965932	0.411355219635034
2.72144288577154	0.410855835652674
2.73547094188377	0.410366181084589
2.74949899799599	0.409886066374236
2.76352705410822	0.409415305658167
2.77755511022044	0.408953716694084
2.79158316633267	0.408501120790281
2.80561122244489	0.408057342736476
2.81963927855711	0.407622210735978
2.83366733466934	0.407195556339182
2.84769539078156	0.406777214378358
2.86172344689379	0.406367022903713
2.87575150300601	0.405964823120692
2.88977955911824	0.40557045932851
2.90380761523046	0.405183778859872
2.91783567134269	0.404804632021877
2.93186372745491	0.404432872038063
2.94589178356713	0.404068354991591
2.95991983967936	0.403710939769529
2.97394789579158	0.403360488008224
2.98797595190381	0.40301686403974
3.00200400801603	0.402679934839335
3.01603206412826	0.402349569973967
3.03006012024048	0.402025641551799
3.04408817635271	0.401708024172689
3.05811623246493	0.401396594879644
3.07214428857715	0.401091233111223
3.08617234468938	0.400791820654862
3.1002004008016	0.400498241601114
3.11422845691383	0.400210382298774
3.12825651302605	0.399928131310888
3.14228456913828	0.399651379371604
3.1563126252505	0.399380019343884
3.17034068136273	0.39911394617802
3.18436873747495	0.398853056870969
3.19839679358717	0.398597250426481
3.2124248496994	0.398346427815999
3.22645290581162	0.39810049194032
3.24048096192385	0.397859347592012
3.25450901803607	0.39762290141855
3.2685370741483	0.397391061886184
3.28256513026052	0.397163739244499
3.29659318637275	0.396940845491672
3.31062124248497	0.396722294340404
3.32464929859719	0.396508001184519
3.33867735470942	0.396297883066208
3.35270541082164	0.396091858643915
3.36673346693387	0.395889848160847
3.38076152304609	0.395691773414101
3.39478957915832	0.395497557724387
3.40881763527054	0.395307125906345
3.42284569138277	0.395120404239437
3.43687374749499	0.394937320439414
3.45090180360721	0.394757803630324
3.46492985971944	0.394581784317083
3.47895791583166	0.394409194358565
3.49298597194389	0.39423996694123
3.50701402805611	0.394074036553252
3.52104208416834	0.393911338959161
3.53507014028056	0.393751811174976
3.54909819639279	0.393595391443825
3.56312625250501	0.39344201921203
3.57715430861723	0.393291635105675
3.59118236472946	0.393144180907613
3.60521042084168	0.392999599534932
3.61923847695391	0.392857835016858
3.63326653306613	0.392718832473086
3.64729458917836	0.392582538092534
3.66132264529058	0.392448899112513
3.67535070140281	0.3923178637983
3.68937875751503	0.392189381423111
3.70340681362725	0.392063402248465
3.71743486973948	0.391939877504925
3.7314629258517	0.391818759373222
3.74549098196393	0.391700000965742
3.75951903807615	0.391583556308374
3.77354709418838	0.391469380322713
3.7875751503006	0.391357428808609
3.80160320641283	0.391247658427056
3.81563126252505	0.391140026683416
3.82965931863727	0.391034491910964
3.8436873747495	0.390931013254764
3.85771543086172	0.390829550655846
3.87174348697395	0.390730064835707
3.88577154308617	0.390632517281097
3.8997995991984	0.390536870229114
3.91382765531062	0.390443086652584
3.92785571142285	0.390351130245729
3.94188376753507	0.390260965410107
3.95591182364729	0.390172557240839
3.96993987975952	0.390085871513087
3.98396793587174	0.390000874668814
3.99799599198397	0.389917533803786
4.01202404809619	0.389835816654837
4.02605210420842	0.38975569158738
4.04008016032064	0.389677127583158
4.05410821643287	0.389600094228239
4.06813627254509	0.389524561701238
4.08216432865731	0.389450500761779
4.09619238476954	0.389377882739167
4.11022044088176	0.389306679521297
4.12424849699399	0.389236863543764
4.13827655310621	0.389168407779198
4.15230460921844	0.3891012857268
4.16633266533066	0.389035471402077
4.18036072144289	0.388970939326792
4.19438877755511	0.388907664519094
4.20841683366734	0.38884562248385
4.22244488977956	0.388784789203161
4.23647294589178	0.388725141127065
4.25050100200401	0.38866665516442
4.26452905811623	0.388609308673965
4.27855711422846	0.388553079455554
4.29258517034068	0.388497945741564
4.30661322645291	0.388443886188466
4.32064128256513	0.388390879868564
4.33466933867735	0.388338906261892
4.34869739478958	0.388287945248272
4.3627254509018	0.388237977099523
4.37675350701403	0.388188982471826
4.39078156312625	0.388140942398234
4.40480961923848	0.388093838281329
4.4188376753507	0.388047651886024
4.43286573146293	0.388002365332504
4.44689378757515	0.387957961089302
4.46092184368738	0.387914421966514
4.4749498997996	0.387871731109145
4.48897795591182	0.387829871990582
4.50300601202405	0.387788828406197
4.51703406813627	0.387748584467075
4.5310621242485	0.387709124593861
4.54509018036072	0.387670433510731
4.55911823647295	0.387632496239478
4.57314629258517	0.38759529809371
4.58717434869739	0.38755882467317
4.60120240480962	0.387523061858158
4.61523046092184	0.387487995804066
4.62925851703407	0.387453612936018
4.64328657314629	0.387419899943614
4.65731462925852	0.387386843775781
4.67134268537074	0.387354431635716
4.68537074148297	0.387322650975932
4.69939879759519	0.387291489493407
4.71342685370742	0.387260935124814
4.72745490981964	0.387230976041854
4.74148296593186	0.387201600646676
4.75551102204409	0.38717279756739
4.76953907815631	0.387144555653662
4.78356713426854	0.387116863972396
4.79759519038076	0.387089711803507
4.81162324649299	0.387063088635765
4.82565130260521	0.38703698416273
4.83967935871744	0.38701138827876
4.85370741482966	0.386986291075099
4.86773547094188	0.386961682836044
4.88176352705411	0.386937554035177
4.89579158316633	0.386913895331687
4.90981963927856	0.386890697566744
4.92384769539078	0.38686795175996
4.93787575150301	0.386845649105911
4.95190380761523	0.386823780970725
4.96593186372746	0.386802338888745
4.97995991983968	0.386781314559249
4.9939879759519	0.386760699843233
5.00801603206413	0.386740486760268
5.02204408817635	0.386720667485405
5.03607214428858	0.386701234346146
5.0501002004008	0.386682179819476
5.06412825651303	0.38666349652895
5.07815631262525	0.386645177241835
5.09218436873748	0.386627214866316
5.1062124248497	0.386609602448743
5.12024048096192	0.386592333170944
5.13426853707415	0.386575400347585
5.14829659318637	0.38655879742358
5.1623246492986	0.386542517971555
5.17635270541082	0.386526555689361
5.19038076152305	0.386510904397631
5.20440881763527	0.386495558037389
5.2184368737475	0.386480510667707
5.23246492985972	0.386465756463402
5.24649298597194	0.386451289712782
5.26052104208417	0.386437104815435
5.27454909819639	0.386423196280062
5.28857715430862	0.386409558722347
5.30260521042084	0.38639618686288
5.31663326653307	0.386383075525106
5.33066132264529	0.386370219633323
5.34468937875752	0.386357614210722
5.35871743486974	0.386345254377453
5.37274549098196	0.38633313534874
5.38677354709419	0.386321252433028
5.40080160320641	0.386309601030168
5.41482965931864	0.386298176629633
5.42885771543086	0.386286974808776
5.44288577154309	0.386275991231114
5.45691382765531	0.386265221644651
5.47094188376754	0.386254661880232
5.48496993987976	0.386244307849931
5.49899799599198	0.386234155545463
5.51302605210421	0.386224201036639
5.52705410821643	0.386214440469839
5.54108216432866	0.386204870066523
5.55511022044088	0.386195486121767
5.56913827655311	0.386186285002832
5.58316633266533	0.386177263147751
5.59719438877756	0.386168417063959
5.61122244488978	0.386159743326932
5.625250501002	0.386151238578866
5.63927855711423	0.386142899527379
5.65330661322645	0.386134722944233
5.66733466933868	0.386126705664082
5.6813627254509	0.386118844583255
5.69539078156313	0.386111136658545
5.70941883767535	0.386103578906038
5.72344689378758	0.386096168399955
5.7374749498998	0.386088902271517
5.75150300601202	0.386081777707839
5.76553106212425	0.386074791950839
5.77955911823647	0.38606794229617
5.7935871743487	0.386061226092172
5.80761523046092	0.38605464073885
5.82164328657315	0.38604818368686
5.83567134268537	0.38604185243653
5.8496993987976	0.386035644536887
5.86372745490982	0.386029557584711
5.87775551102204	0.386023589223601
5.89178356713427	0.38601773714307
5.90581162324649	0.38601199907764
5.91983967935872	0.386006372805976
5.93386773547094	0.386000856150017
5.94789579158317	0.385995446974141
5.96192384769539	0.38599014318433
5.97595190380762	0.385984942727365
5.98997995991984	0.38597984359003
6.00400801603206	0.385974843798331
6.01803607214429	0.385969941416735
6.03206412825651	0.385965134547416
6.04609218436874	0.385960421329525
6.06012024048096	0.385955799938467
6.07414829659319	0.385951268585194
6.08817635270541	0.385946825515517
6.10220440881764	0.38594246900942
6.11623246492986	0.3859381973804
6.13026052104208	0.385934008974811
6.14428857715431	0.385929902171224
6.15831663326653	0.385925875379803
6.17234468937876	0.385921927041682
6.18637274549098	0.38591805562837
6.20040080160321	0.385914259641154
6.21442885771543	0.385910537610519
6.22845691382766	0.385906888095582
6.24248496993988	0.385903309683532
6.2565130260521	0.385899800989083
6.27054108216433	0.385896360653938
6.28456913827655	0.385892987346266
6.29859719438878	0.38588967976018
6.312625250501	0.385886436615239
6.32665330661323	0.385883256655946
6.34068136272545	0.385880138651267
6.35470941883768	0.385877081394148
6.3687374749499	0.385874083701057
6.38276553106212	0.385871144411517
6.39679358717435	0.385868262387662
6.41082164328657	0.385865436513793
6.4248496993988	0.385862665695951
6.43887775551102	0.385859948861487
6.45290581162325	0.385857284958653
6.46693386773547	0.385854672956191
6.4809619238477	0.385852111842934
6.49498997995992	0.385849600627416
6.50901803607214	0.385847138337489
6.52304609218437	0.385844724019943
6.53707414829659	0.38584235674014
6.55110220440882	0.385840035581652
6.56513026052104	0.385837759645906
6.57915831663327	0.385835528051833
6.59318637274549	0.385833339935533
6.60721442885772	0.385831194449935
6.62124248496994	0.385829090764473
6.63527054108216	0.385827028064762
6.64929859719439	0.385825005552283
6.66332665330661	0.385823022444074
6.67735470941884	0.385821077972431
6.69138276553106	0.385819171384601
6.70541082164329	0.385817301942502
6.71943887775551	0.38581546892243
6.73346693386774	0.38581367161478
6.74749498997996	0.385811909323773
6.76152304609219	0.385810181367186
6.77555110220441	0.385808487076086
6.78957915831663	0.385806825794576
6.80360721442886	0.385805196879535
6.81763527054108	0.385803599700372
6.83166332665331	0.385802033638782
6.84569138276553	0.385800498088507
6.85971943887776	0.385798992455101
6.87374749498998	0.385797516155697
6.8877755511022	0.385796068618787
6.90180360721443	0.385794649283995
6.91583166332665	0.385793257601865
6.92985971943888	0.385791893033644
6.9438877755511	0.385790555051076
6.95791583166333	0.385789243136198
6.97194388777555	0.385787956781138
6.98597194388778	0.385786695487917
7	0.38578545876826
