# Supplementary material for: Iso-orientation bias of layer 2/3 connections unifies spontaneous, visually and optogenetically driven V1 dynamics
Source: Nat Commun. 2026 Jan 21;17:1901. doi: 10.1038/s41467-026-68578-y (PMC12923880; doi:10.1038/s41467-026-68578-y)
Supplement: Supplementary file 6 — Source data [file 41467_2026_68578_MOESM6_ESM.zip › source_data/fig2/B.csv]

Distance from ref. Neuron (mm)	Time to peak (ms)
3.98026381035227	5
3.62801598673435	5
3.28671568590896	3
2.96015202312314	3
2.65377090194312	3
2.37539470404394	5
2.13600093632938	6
1.95	6
1.83371208208922	7
1.80069431053691	6
1.85539753152795	6
1.99060292373944	6
2.19146070008111	6
3.81608438061844	6
3.44710023062864	6
3.08585482484189	4
2.73541587331799	3
2.40052077683156	4
2.08865985742054	5
1.81176709319934	6
1.58823801742686	6
1.44308696896618	6
1.40089257261219	5
1.47054411698527	5
1.63783393541592	6
1.87683243791235	6
3.68815672118201	7
3.30492057393215	7
2.92617497767991	7
2.55391855782443	6
2.19146070008111	5
1.84458667456967	6
1.52397506541282	6
1.25	5
1.05948100502085	5
1.00124921972504	5
1.09658560997307	5
1.31244047484067	6
1.60078105935821	7
3.60034720547894	8
3.20663374896479	8
2.81469358900751	8
2.42538656712698	8
2.04022057631032	7
1.66207701385947	6
1.29711217710728	5
0.960468635614927	4
0.69462219947249	3
0.602079728939615	3
0.75	4
1.04043260233424	5
1.3865424623862	6
3.55562933951221	9
3.15634282041733	9
2.75726313579245	8
2.35849528301415	8
1.96022957839127	7
1.56284996080878	6
1.16726175299288	5
0.776208734813001	4
0.403112887414927	2
0.206155281280883	2
0.492442890089805	3
0.873212459828649	4
1.26589889011722	5
3.55562933951221	10
3.15634282041733	10
2.75726313579245	9
2.35849528301415	8
1.96022957839127	7
1.56284996080878	6
1.16726175299288	6
0.776208734813001	4
0.403112887414927	2
0.206155281280883	2
0.492442890089805	2
0.873212459828649	3
1.26589889011722	4
3.60034720547894	11
3.20663374896479	10
2.81469358900751	10
2.42538656712698	8
2.04022057631032	6
1.66207701385947	6
1.29711217710728	6
0.960468635614927	5
0.69462219947249	3
0.602079728939615	2
0.75	3
1.04043260233424	3
1.3865424623862	4
3.68815672118201	11
3.30492057393215	10
2.92617497767991	9
2.55391855782443	7
2.19146070008111	6
1.84458667456967	6
1.52397506541282	6
1.25	6
1.05948100502085	5
1.00124921972504	5
1.09658560997307	4
1.31244047484067	4
1.60078105935821	5
3.81608438061844	10
3.44710023062864	10
3.08585482484189	9
2.73541587331799	8
2.40052077683156	6
2.08865985742054	7
1.81176709319934	7
1.58823801742686	7
1.44308696896618	6
1.40089257261219	7
1.47054411698527	7
1.63783393541592	8
1.87683243791235	8
3.98026381035227	9
3.62801598673435	9
3.28671568590896	9
2.96015202312314	9
2.65377090194312	9
2.37539470404394	9
2.13600093632938	9
1.95	8
1.83371208208922	7
1.80069431053691	7
1.85539753152795	8
1.99060292373944	9
2.19146070008111	9
4.17642191355232	9
3.84219989068763	9
3.52171833058807	8
3.21908372056397	8
2.93981291921782	9
2.69118932815958	9
2.48243831746128	10
2.32432785983389	10
2.22766694099455	11
2.20056810846654	12
2.24555115728856	8
2.35849528301415	9
2.530316185776	9
4.40028408173836	9
4.08442162368187	8
3.78450789403325	8
3.50463978177501	8
3.25	9
3.02696217353306	10
2.8429737951659	10
2.70601182554696	11
2.62345192446898	12
2.60048072478917	13
2.63865496039175	12
2.73541587331799	8
2.88487434735033	9
4.64784896484384	10
4.35	8
4.06970514902493	8
3.81083980245825	8
3.57805813256297	9
3.37675880098061	10
3.21286476528347	11
3.09232921921325	12
3.02034766210779	13
3.0004166377355	13
3.0335622624235	13
3.11809236553377	6
3.25	7
