# Supplementary material for: Iso-orientation bias of layer 2/3 connections unifies spontaneous, visually and optogenetically driven V1 dynamics
Source: Nat Commun. 2026 Jan 21;17:1901. doi: 10.1038/s41467-026-68578-y (PMC12923880; doi:10.1038/s41467-026-68578-y)
Supplement: Supplementary file 6 — Source data [file 41467_2026_68578_MOESM6_ESM.zip › source_data/fig2/C_scatter.csv]

Distance from ref. Neuron (mm)	stLFP amplitude
3.98026381035227	0.295963662806859
3.62801598673435	0.305113959965383
3.28671568590896	0.294202944030634
2.96015202312314	0.345627064403265
2.65377090194312	0.344524814786213
2.37539470404394	0.30777858589467
2.13600093632938	0.330097159730905
1.95	0.411679351851943
1.83371208208922	0.464375287962314
1.80069431053691	0.511318712775844
1.85539753152795	0.534427876570687
1.99060292373944	0.453046387368989
2.19146070008111	0.283632555943583
3.81608438061844	0.319353731661865
3.44710023062864	0.336216598213526
3.08585482484189	0.25837276385303
2.73541587331799	0.359090512173063
2.40052077683156	0.391461666489004
2.08865985742054	0.408720708458435
1.81176709319934	0.527651395862101
1.58823801742686	0.646963875321737
1.44308696896618	0.638662558805305
1.40089257261219	0.703215445629235
1.47054411698527	0.798411630913336
1.63783393541592	0.732332439592173
1.87683243791235	0.440141634958164
3.68815672118201	0.266156342884885
3.30492057393215	0.351975456995786
2.92617497767991	0.322671235186542
2.55391855782443	0.307315994810564
2.19146070008111	0.376028898247391
1.84458667456967	0.48240652046043
1.52397506541282	0.625925845327868
1.25	0.691902315745943
1.05948100502085	0.659415754677235
1.00124921972504	0.765861455259627
1.09658560997307	0.954623368338835
1.31244047484067	0.84589581120328
1.60078105935821	0.467437819297963
3.60034720547894	0.274347492573094
3.20663374896479	0.466711491583856
2.81469358900751	0.495499036689437
2.42538656712698	0.427539787340797
2.04022057631032	0.463651384851818
1.66207701385947	0.565103798758822
1.29711217710728	0.701287892242052
0.960468635614927	0.730091145348537
0.69462219947249	0.746770198186794
0.602079728939615	0.859049572974808
0.75	0.971108226902261
1.04043260233424	0.799067426572637
1.3865424623862	0.403117722394437
3.55562933951221	0.359920664872665
3.15634282041733	0.574374068352509
2.75726313579245	0.57298180084375
2.35849528301415	0.533932455040715
1.96022957839127	0.563099133511166
1.56284996080878	0.659967780138649
1.16726175299288	0.715940774574386
0.776208734813001	0.772586542387381
0.403112887414927	1.08815386014495
0.206155281280883	1.26599718176917
0.492442890089805	0.981398523471323
0.873212459828649	0.731938034564643
1.26589889011722	0.415405951999164
3.55562933951221	0.47845899941356
3.15634282041733	0.651926701731249
2.75726313579245	0.602027703603965
2.35849528301415	0.564586182830389
1.96022957839127	0.622003538592085
1.56284996080878	0.767099744083781
1.16726175299288	0.73655927392393
0.776208734813001	0.690463660739549
0.403112887414927	1.04855313384855
0.206155281280883	1.28505458487698
0.492442890089805	0.969047342158374
0.873212459828649	0.727940256687445
1.26589889011722	0.461983452156901
3.60034720547894	0.44722562974695
3.20663374896479	0.609642740065302
2.81469358900751	0.58691883150993
2.42538656712698	0.522382374659703
2.04022057631032	0.586870553590875
1.66207701385947	0.700053973100022
1.29711217710728	0.731989541609059
0.960468635614927	0.625906091054222
0.69462219947249	0.621944095087417
0.602079728939615	0.753187907981691
0.75	0.724634038736918
1.04043260233424	0.626803193912509
1.3865424623862	0.378592540599359
3.68815672118201	0.395237147434109
3.30492057393215	0.556918224072726
2.92617497767991	0.527347056099769
2.55391855782443	0.471233322112939
2.19146070008111	0.543008214909052
1.84458667456967	0.580217835872487
1.52397506541282	0.580967050735824
1.25	0.533093364010559
1.05948100502085	0.458067438488101
1.00124921972504	0.421595142274926
1.09658560997307	0.405491929271045
1.31244047484067	0.351258108581268
1.60078105935821	0.208159687935522
3.81608438061844	0.355901043724259
3.44710023062864	0.491655885705785
3.08585482484189	0.483836991539124
2.73541587331799	0.430833319715951
2.40052077683156	0.466415806559609
2.08865985742054	0.490194148475049
1.81176709319934	0.471634240475825
1.58823801742686	0.443267135799088
1.44308696896618	0.3960687679575
1.40089257261219	0.350313940348349
1.47054411698527	0.310559609040294
1.63783393541592	0.288882455528369
1.87683243791235	0.201234643141676
3.98026381035227	0.374976917727148
3.62801598673435	0.478399924532365
3.28671568590896	0.471170166953412
2.96015202312314	0.468109237583176
2.65377090194312	0.494903066702413
2.37539470404394	0.505181650995883
2.13600093632938	0.453632611702449
1.95	0.403084155641243
1.83371208208922	0.352685181697657
1.80069431053691	0.315355142759647
1.85539753152795	0.376611712071786
1.99060292373944	0.474711827142662
2.19146070008111	0.342784519108536
4.17642191355232	0.402154151935256
3.84219989068763	0.494660886548645
3.52171833058807	0.487656454459905
3.21908372056397	0.512120193083812
2.93981291921782	0.533311332609575
2.69118932815958	0.498441671071681
2.48243831746128	0.440298927352099
2.32432785983389	0.361847853303239
2.22766694099455	0.330382259277512
2.20056810846654	0.288466962414655
2.24555115728856	0.366696908309053
2.35849528301415	0.476811996218016
2.530316185776	0.354138945522053
4.40028408173836	0.259534055902113
4.08442162368187	0.423121460039506
3.78450789403325	0.511745610103996
3.50463978177501	0.520935016424918
3.25	0.491437576832776
3.02696217353306	0.485236764202064
2.8429737951659	0.545728244649044
2.70601182554696	0.454830642968817
2.62345192446898	0.410254380524159
2.60048072478917	0.357984500351649
2.63865496039175	0.328846111547989
2.73541587331799	0.365776493149187
2.88487434735033	0.280118658232732
4.64784896484384	0.143402732848367
4.35	0.283850366027175
4.06970514902493	0.354827084109516
3.81083980245825	0.322577796517353
3.57805813256297	0.286666379309246
3.37675880098061	0.322887711987422
3.21286476528347	0.393865227537141
3.09232921921325	0.338950630547956
3.02034766210779	0.276098427571535
3.0004166377355	0.230791961009648
3.0335622624235	0.220340968222355
3.11809236553377	0.19796168894468
3.25	0.159754501235116
