# Supplementary material for: Iso-orientation bias of layer 2/3 connections unifies spontaneous, visually and optogenetically driven V1 dynamics
Source: Nat Commun. 2026 Jan 21;17:1901. doi: 10.1038/s41467-026-68578-y (PMC12923880; doi:10.1038/s41467-026-68578-y)
Supplement: Supplementary file 6 — Source data [file 41467_2026_68578_MOESM6_ESM.zip › source_data/fig2/A_frame10.csv]

4.404095149755393734e-01	4.385699697750964909e-01	4.379460647316770761e-01	4.392451620970306281e-01	4.430476291498599561e-01	4.497802667971140811e-01	4.596970447992016484e-01	4.728680600615639551e-01	4.891779454686694395e-01	5.083344710972775848e-01	5.298868063909268900e-01	5.532513713753427487e-01	5.777418354195867911e-01	6.025993662701667475e-01	6.270198570476476219e-01	6.501768160662900753e-01	6.712412921461839987e-01	6.894027739725051562e-01	7.038962661564295287e-01	7.140397294829872177e-01	7.192826512442603848e-01	7.192612996967806538e-01	7.138510303660972056e-01	7.032028325457077012e-01	6.877518667181768963e-01	6.681904234008450016e-01	6.454056303020514473e-01	6.203909345314102541e-01	5.941472874726638764e-01	5.675926381816852606e-01	5.414960772038979187e-01	5.164463487294677080e-01	4.928556544160437314e-01	4.709912071928662458e-01	4.510213581264176375e-01	4.330614387106285768e-01	4.172068839718086064e-01	4.035464947694400450e-01	3.921552024876002185e-01	3.830714455250433526e-01	3.762680242748655535e-01	3.716263335332002926e-01	3.689223097199589296e-01	3.678290573862282864e-01	3.679369328971108799e-01	3.687879122645925101e-01	3.699182414799123686e-01	3.709019440353107377e-01	3.713881004937102381e-01	3.711262518915053876e-01
4.468881715451865078e-01	4.434153993685006623e-01	4.407410645347925593e-01	4.396285866745633375e-01	4.407349047464338421e-01	4.445774128742298048e-01	4.515071962556271301e-01	4.616904104781466289e-01	4.750999348344225881e-01	4.915186277559397965e-01	5.105540206691462357e-01	5.316624821403590495e-01	5.541793992904499033e-01	5.773513454365170050e-01	6.003667400321578418e-01	6.223833337209634387e-01	6.425532686450869946e-01	6.600488515346542018e-01	6.740933160941743330e-01	6.840000066600029349e-01	6.892203438859875186e-01	6.893963575763893958e-01	6.844089250464437946e-01	6.744101088022557144e-01	6.598284807992926826e-01	6.413407262754363680e-01	6.198099976640695230e-01	5.961996877029240860e-01	5.714776155383277656e-01	5.465283566503096324e-01	5.220893215748424465e-01	4.987200977854833739e-01	4.768061443065464977e-01	4.565898469581857189e-01	4.382162408023068112e-01	4.217789214544611087e-01	4.073537309934005535e-01	3.950128429687276843e-01	3.848181979849356060e-01	3.767990344112945866e-01	3.709222075447877187e-01	3.670652644917177798e-01	3.650009989571318947e-01	3.643989182266688664e-01	3.648449029894256235e-01	3.658761781283867975e-01	3.670255921376503472e-01	3.678675277417182699e-01	3.680577591450667208e-01	3.673610506752083005e-01
4.516242694157944770e-01	4.467259773748293306e-01	4.421978007063622207e-01	4.388474192455359968e-01	4.373971290711899940e-01	4.384444954264883343e-01	4.424286243015137510e-01	4.496048336287102876e-01	4.600306066637427915e-01	4.735645186158538578e-01	4.898780158346177083e-01	5.084779540097007500e-01	5.287362618832786021e-01	5.499225935889104910e-01	5.712364795030230313e-01	5.918372673554888053e-01	6.108724025340460662e-01	6.275067379078443919e-01	6.409564245898509149e-01	6.505300748745357353e-01	6.556770055606463421e-01	6.560382482907785029e-01	6.514919723649483796e-01	6.421826335012098541e-01	6.285238251728901826e-01	6.111690085035822451e-01	5.909508985285760740e-01	5.687978819119531293e-01	5.456416566111522704e-01	5.223327989436369334e-01	4.995790263389340846e-01	4.779152560009036765e-01	4.577066340610898010e-01	4.391780531449613889e-01	4.224581688062443718e-01	4.076240355285635775e-01	3.947343015095317043e-01	3.838435972924222894e-01	3.749967815424831707e-01	3.682074021148374343e-01	3.634286923232447064e-01	3.605268767872150670e-01	3.592655551194367525e-01	3.593068397730901919e-01	3.602308582014047134e-01	3.615710560651224093e-01	3.628594193683967739e-01	3.636738653331089699e-01	3.636798067342729701e-01	3.626592697690294576e-01
4.543168135062410351e-01	4.482536904436180691e-01	4.421373510057573508e-01	4.368065109935752588e-01	4.330356122161439503e-01	4.314896857794053853e-01	4.326843840011830866e-01	4.369549790648704635e-01	4.444377112820024900e-01	4.550653722543392954e-01	4.685767845986739122e-01	4.845377283270013158e-01	5.023694049661301397e-01	5.213802215441796228e-01	5.407975783721157281e-01	5.597981895629523530e-01	5.775376970627253970e-01	5.931820944877734814e-01	6.059440904071773382e-01	6.151263721360538117e-01	6.201709532733455932e-01	6.207099480887536824e-01	6.166095968745071154e-01	6.079975234920754756e-01	5.952641446486893750e-01	5.790331870034732820e-01	5.601025627410445296e-01	5.393636888931551132e-01	5.177127517293023118e-01	4.959695863123212423e-01	4.748180199390354961e-01	4.547762221554923490e-01	4.361983100189259499e-01	4.193012199288246311e-01	4.042057159933776789e-01	3.909785057377175854e-01	3.796639922290546143e-01	3.702985426039330785e-01	3.629057891536136005e-01	3.574768467673559713e-01	3.539432444804597178e-01	3.521518864074333899e-01	3.518505177754017166e-01	3.526894009656685869e-01	3.542409665080751280e-01	3.560351942692445704e-01	3.576050817606141186e-01	3.585345698963420813e-01	3.585008944538900511e-01	3.573044913728779526e-01
4.547402355733173862e-01	4.478086237569640637e-01	4.404203936279388332e-01	4.334310342375680136e-01	4.276524280033404124e-01	4.238026263843742703e-01	4.224606333385508838e-01	4.240307996258180778e-01	4.287206408425874860e-01	4.365339353547614820e-01	4.472783729401806352e-01	4.605848129533214319e-01	4.759338991033769117e-01	4.926857698410994635e-01	5.101098386975860821e-01	5.274136884178530771e-01	5.437722587553930342e-01	5.583600461255245895e-01	5.703891825444249442e-01	5.791547981916906895e-01	5.840861305947770976e-01	5.847982574923600296e-01	5.811361723876262708e-01	5.732015829143599639e-01	5.613540783989204863e-01	5.461823204694730149e-01	5.284468903690943131e-01	5.090027372252580173e-01	4.887140427348536376e-01	4.683761823420982129e-01	4.486577071834289554e-01	4.300703252157229706e-01	4.129681500460820609e-01	3.975708211448825691e-01	3.840003080867603891e-01	3.723194210926044079e-01	3.625613746147122729e-01	3.547436861282948772e-01	3.488648247813137537e-01	3.448870306524857154e-01	3.427123982106219935e-01	3.421608040165591280e-01	3.429576600558728039e-01	3.447369201548642348e-01	3.470611910369222342e-01	3.494569409905327606e-01	3.514595635000481444e-01	3.526609331713476125e-01	3.527516084904904203e-01	3.515507934847533766e-01
4.527823993059659768e-01	4.452976108672672129e-01	4.369855884511116284e-01	4.287037830684265471e-01	4.212858525160028123e-01	4.154873517232562374e-01	4.119363696122964047e-01	4.110944261568815206e-01	4.132317373899444535e-01	4.184184803111700712e-01	4.265309102155933618e-01	4.372687952163990532e-01	4.501795899034609083e-01	4.646850656588181194e-01	4.801077748447295512e-01	4.956970183329720836e-01	5.106561598328327456e-01	5.241743680720499787e-01	5.354656413949032689e-01	5.438160673167503623e-01	5.486371513671082223e-01	5.495194674940536705e-01	5.462781248542525336e-01	5.389805553909258196e-01	5.279487344897852985e-01	5.137320442950438215e-01	4.970526940498939394e-01	4.787314820157515527e-01	4.596060814248557613e-01	4.404556324749079876e-01	4.219436521864528000e-01	4.045867917627799515e-01	3.887507217670806425e-01	3.746684339489406157e-01	3.624718556536261072e-01	3.522259299466330429e-01	3.439554904538014712e-01	3.376587135517742921e-01	3.333054915853790323e-01	3.308236562454280327e-01	3.300792459526953881e-01	3.308585636690164478e-01	3.328591952255219311e-01	3.356950294312589511e-01	3.389170568081754098e-01	3.420481972616329913e-01	3.446273423402508307e-01	3.462557297515328480e-01	3.466381439175890700e-01	3.456122272956196340e-01
4.484656915576391012e-01	4.407468189152633498e-01	4.318728508967006330e-01	4.226883625008074352e-01	4.140328264033382721e-01	4.066833957326326243e-01	4.013025927027694117e-01	3.983967893743617372e-01	3.982897115672466848e-01	4.011123524063852086e-01	4.068076476202369673e-01	4.151458730261516905e-01	4.257458520334406749e-01	4.380977510265984254e-01	4.515852659420391269e-01	4.655075784484938861e-01	4.791036480034152611e-01	4.915824620912633280e-01	5.021622168090223992e-01	5.101191216270541950e-01	5.148431043812919938e-01	5.158940877703100947e-01	5.130499618204530377e-01	5.063366966906290845e-01	4.960329405312358664e-01	4.826456223388548850e-01	4.668585926634896133e-01	4.494618852637575213e-01	4.312731708421386201e-01	4.130643332315585559e-01	3.955044719688503019e-01	3.791264176800825947e-01	3.643182772780137468e-01	3.513360013161430095e-01	3.403290488806660630e-01	3.313695427607790123e-01	3.244762362532375155e-01	3.196276232145353058e-01	3.167624749674912699e-01	3.157701298297419523e-01	3.164758054881346427e-01	3.186276102224243068e-01	3.218915615281250364e-01	3.258590791392743657e-01	3.300685958410269349e-01	3.340397880102624617e-01	3.373160704116698327e-01	3.395091047828802111e-01	3.403382501800026882e-01	3.396586337022961533e-01
4.419493507413699285e-01	4.343061937916495863e-01	4.252292943578140361e-01	4.155360578004151373e-01	4.060562018730916045e-01	3.975729013415352231e-01	3.907687591563530627e-01	3.861828409630393422e-01	3.841830464531910683e-01	3.849549434535343706e-01	3.885049531236128839e-01	3.946734407520922083e-01	4.031525457267791102e-01	4.135046460209412800e-01	4.251796705382139274e-01	4.375323356544941755e-01	4.498426213542419672e-01	4.613436688909289818e-01	4.712603714291331292e-01	4.788592031504425583e-01	4.835061980098329104e-01	4.847262453090120382e-01	4.822544085990597695e-01	4.760695206447957406e-01	4.664023992204847091e-01	4.537152406350550837e-01	4.386541675608007229e-01	4.219821707848239734e-01	4.045034119949408313e-01	3.869911030204620239e-01	3.701296429614154837e-01	3.544779304308505741e-01	3.404556277410847320e-01	3.283493249139773917e-01	3.183317863085727284e-01	3.104859995624444924e-01	3.048263078947262006e-01	3.013114642298603263e-01	2.998477511307542365e-01	3.002838790460586882e-01	3.024018849238348516e-01	3.059096104352685419e-01	3.104400980341441296e-01	3.155617649396414981e-01	3.208008119379438527e-01	3.256745998737347603e-01	3.297321983978489524e-01	3.325964461872629729e-01	3.340011221421953502e-01	3.338172762887379741e-01
4.335143752585666199e-01	4.262368781882462931e-01	4.172988862695287682e-01	4.074774179979198108e-01	3.975778956612885939e-01	3.883749633275788704e-01	3.805578677114318520e-01	3.746868902870585938e-01	3.711650465187685266e-01	3.702259226386288016e-01	3.719352362756399022e-01	3.762013356876481307e-01	3.827893907407631247e-01	3.913352511673209300e-01	4.013576452574753040e-01	4.122703445042498749e-01	4.233983106893366988e-01	4.340026163657678682e-01	4.433176969647503740e-01	4.506016042802915567e-01	4.551959060280091895e-01	4.565880926560429987e-01	4.544667809562727978e-01	4.487597096902014582e-01	4.396466334589917424e-01	4.275434844356466035e-01	4.130594729931408304e-01	3.969338870634219751e-01	3.799629392803840489e-01	3.629282608546652855e-01	3.465372916430353167e-01	3.313824796869103140e-01	3.179215848133037370e-01	3.064769557194410576e-01	2.972482503447551605e-01	2.903314935451577483e-01	2.857377039078476955e-01	2.834062663872569110e-01	2.832110578895964959e-01	2.849602833508265709e-01	2.883932034616101814e-01	2.931782147177918185e-01	2.989166549878161105e-01	3.051555778097001514e-01	3.114107775402533140e-01	3.171990673701421404e-01	3.220765094953371155e-01	3.256776674940035643e-01	3.277500981447198924e-01	3.281786592711198325e-01
4.235343997932035642e-01	4.168847852475823235e-01	4.083988665015951813e-01	3.988015347115736464e-01	3.888609621277673289e-01	3.793302756637673134e-01	3.708933688800002959e-01	3.641213876064051669e-01	3.594440372174273479e-01	3.571364018690759146e-01	3.573186594120416060e-01	3.599637713672831363e-01	3.649078849570495664e-01	3.718595724750562437e-01	3.804069149722683618e-01	3.900245570058318290e-01	4.000853059177560400e-01	4.098815723433651970e-01	4.186606591079709005e-01	4.256747324380397157e-01	4.302421266000544531e-01	4.318126688488776455e-01	4.300270135807409133e-01	4.247596533025199683e-01	4.161373217117695922e-01	4.045287374627829502e-01	3.905068098980715718e-01	3.747894658879749596e-01	3.581687916093097557e-01	3.414395422787083745e-01	3.253370751520489601e-01	3.104917412105892560e-01	2.974027768562362284e-01	2.864305486657997557e-01	2.778029067204099700e-01	2.716296443254142545e-01	2.679190864356417179e-01	2.665922522346018675e-01	2.674922989018728159e-01	2.703894145655753589e-01	2.749833098811691467e-01	2.809066891582577830e-01	2.877331510288124172e-01	2.949922245576651059e-01	3.021927060640881568e-01	3.088535097198905621e-01	3.145393419639644916e-01	3.188968953393564454e-01	3.216864806817316680e-01	3.228041754552007370e-01
4.124371391732143954e-01	4.066446270794774609e-01	3.988869129994871976e-01	3.898267895054189913e-01	3.801841402491513700e-01	3.706795443425402459e-01	3.619813259269448191e-01	3.546625807384835571e-01	3.491722073910216717e-01	3.458206042681931658e-01	3.447772999386758408e-01	3.460756838020201398e-01	3.496195968475037108e-01	3.551881239543466240e-01	3.624378018252166211e-01	3.709047453692986829e-01	3.800116706670775280e-01	3.890855709191940459e-01	3.973904524658595228e-01	4.041763242203126327e-01	4.087412651828163379e-01	4.104992366083004551e-01	4.090435115611485428e-01	4.041949827734175882e-01	3.960266257250760202e-01	3.848594013536885128e-01	3.712300036519755042e-01	3.558358634075514115e-01	3.394664152598627083e-01	3.229312362239256662e-01	3.069950301347643129e-01	2.923268608655034684e-01	2.794674540286606335e-01	2.688145913666902809e-01	2.606234817334170950e-01	2.550172025835402700e-01	2.520018124926308167e-01	2.514817369137307690e-01	2.532727110661915915e-01	2.571116255767906811e-01	2.626644568403164737e-01	2.695345928019113879e-01	2.772742583135609507e-01	2.854012792622327432e-01	2.934222667752883207e-01	3.008617503527599157e-01	3.072950774727352119e-01	3.123814626596094768e-01	3.158927168546531439e-01	3.177332731180716463e-01
4.006614768415073802e-01	3.959191220788764176e-01	3.891234466182936780e-01	3.808670169844007303e-01	3.718124601946378172e-01	3.626388658388711717e-01	3.539907117064318709e-01	3.464357007362814933e-01	3.404355514861916454e-01	3.363303544535006240e-01	3.343339442626185321e-01	3.345355539145274948e-01	3.369027202824552703e-01	3.412819080512194958e-01	3.473962689727403963e-01	3.548431764470470484e-01	3.630968288288144441e-01	3.715219879344229259e-01	3.794037184023006937e-01	3.859946971944758776e-01	3.905773178758224495e-01	3.925334114113089301e-01	3.914114235760500771e-01	3.869800106272928142e-01	3.792587635583255512e-01	3.685205881170001141e-01	3.552652929664905090e-01	3.401688853527046197e-01	3.240169469441959160e-01	3.076322476898013525e-01	2.918066319234023931e-01	2.772450662475948735e-01	2.645265544391913748e-01	2.540830828992225454e-01	2.461946369945955115e-01	2.409962267685527570e-01	2.384921185796391174e-01	2.385727463533918458e-01	2.410311734343927870e-01	2.455776007439892938e-01	2.518521404743490066e-01	2.594372813092118979e-01	2.678720778879287168e-01	2.766699657559411052e-01	2.853413005685277448e-01	2.934204434962418562e-01	3.004957633840392162e-01	3.062395262627368719e-01	3.104338126641785767e-01	3.129885618204436559e-01
3.886154239224639539e-01	3.850783762927332821e-01	3.794336011409060738e-01	3.721971137444422539e-01	3.639673224159609144e-01	3.553749237370903424e-01	3.470341204674153857e-01	3.395014471258206434e-01	3.332461866402441353e-01	3.286332174741347090e-01	3.259159164406773557e-01	3.252347282314582699e-01	3.266165659219854578e-01	3.299716853902621150e-01	3.350874748363810163e-01	3.416218900234881950e-01	3.491018977590132355e-01	3.569332573990560142e-01	3.644268984962411584e-01	3.708439432010371406e-01	3.754570752728531580e-01	3.776214451940432815e-01	3.768450197746040509e-01	3.728471190758758103e-01	3.655952992813888414e-01	3.553142495099284037e-01	3.424653391678379455e-01	3.277003656189130809e-01	3.117971273990763348e-01	2.955866780504489144e-01	2.798823138560338486e-01	2.654187865549548220e-01	2.528073468354880005e-01	2.425088846647412422e-01	2.348242710687439283e-01	2.298986478986869419e-01	2.277351886656968361e-01	2.282137279855945833e-01	2.311105623697871370e-01	2.361171300408480278e-01	2.428569024324965520e-01	2.509011332465977406e-01	2.597849921354580260e-01	2.690257181838848766e-01	2.781440045198036448e-01	2.866887695960017579e-01	2.942641601164459053e-01	3.005563425133538358e-01	3.053567688191820562e-01	3.085784096889146455e-01
3.766400486409952619e-01	3.744243602660187742e-01	3.700734628916496627e-01	3.640221890279801142e-01	3.567995765920665696e-01	3.489828058428775526e-01	3.411510042867512693e-01	3.338450782437819564e-01	3.275376497258777331e-01	3.226141388889794404e-01	3.193630887864620793e-01	3.179716665517598462e-01	3.185218101187097250e-01	3.209838008620654048e-01	3.252066545401264275e-01	3.309079920438585121e-01	3.376686808922524374e-01	3.449387655080192738e-01	3.520602226387699596e-01	3.583091576162786840e-01	3.629556766379948840e-01	3.653351458938506324e-01	3.649209254024854410e-01	3.613872388470395491e-01	3.546517714175494995e-01	3.448909045264083040e-01	3.325251930229873865e-01	3.181777009224865949e-01	3.026120782073028481e-01	2.866598594094044161e-01	2.711471297324184460e-01	2.568295904022040999e-01	2.443425141874311923e-01	2.341688933602369960e-01	2.266258311147105187e-01	2.218666521476015674e-01	2.198944839921778138e-01	2.205825705406567472e-01	2.236970581079484321e-01	2.289192152778689038e-01	2.358656290484867912e-01	2.441063817585384099e-01	2.531822976176503759e-01	2.626228025529165899e-01	2.719657171504237803e-01	2.807794808590086677e-01	2.886871242616588229e-01	2.953900603615141063e-01	3.006888370391052057e-01	3.044977636919528607e-01
3.649838098480883697e-01	3.641650474696645490e-01	3.612050587598903961e-01	3.564544213015863883e-01	3.503692310099547624e-01	3.434694849618208923e-01	3.362956710099427871e-01	3.293696073747994224e-01	3.231637362643662859e-01	3.180802834824310588e-01	3.144388926879287949e-01	3.124691233810779623e-01	3.123036552540587873e-01	3.139690081116580656e-01	3.173731287908083121e-01	3.222922481329492106e-01	3.283621752541879268e-01	3.350805380867392103e-01	3.418257836553543205e-01	3.478960734180271963e-01	3.525669428474962896e-01	3.551619843337908700e-01	3.551270528194993559e-01	3.520965852690158271e-01	3.459412633642991453e-01	3.367891592693835756e-01	3.250170017331684980e-01	3.112132718425628108e-01	2.961192051116124935e-01	2.805568194367132895e-01	2.653541204628409589e-01	2.512770010475342541e-01	2.389750941643541127e-01	2.289458169499797302e-01	2.215175338492974544e-01	2.168498946830165475e-01	2.149473476369490321e-01	2.156808988821089790e-01	2.188133726558716963e-01	2.240244437662438082e-01	2.309333214834269343e-01	2.391185368856261484e-01	2.481356088290408712e-01	2.575340794071975248e-01	2.668753965653742899e-01	2.757524567843964713e-01	2.838105634207095940e-01	2.907683030028715421e-01	2.964359226100484190e-01	3.007284554025884127e-01
3.537905523617406733e-01	3.544018192944247136e-01	3.528838037408145167e-01	3.495012985082778245e-01	3.446352671256793232e-01	3.387459772903219091e-01	3.323325571731928219e-01	3.258948403797879423e-01	3.199019125062178004e-01	3.147692441907586347e-01	3.108435885984936475e-01	3.083926209444678990e-01	3.075954675805833705e-01	3.085310722319686283e-01	3.111635248051822789e-01	3.153264908499778252e-01	3.207116204098808265e-01	3.268673365729150015e-01	3.332140376896780554e-01	3.390793025381139136e-01	3.437526223108199885e-01	3.465546029452657439e-01	3.469115648934942842e-01	3.444243102486196362e-01	3.389199836588301928e-01	3.304785378198802914e-01	3.194295863011800685e-01	3.063204094827647328e-01	2.918604455478848725e-01	2.768508925468950443e-01	2.621095521506234816e-01	2.484007155867397065e-01	2.363780344828528557e-01	2.265453925780129274e-01	2.192374635614540157e-01	2.146185634986658708e-01	2.126960120507309093e-01	2.133429367135443178e-01	2.163253689462717455e-01	2.213293406470503433e-01	2.279852606448531105e-01	2.358886201167484653e-01	2.446175410880706558e-01	2.537486233361062604e-01	2.628727405125196870e-01	2.716118803638468693e-01	2.796371423316698634e-01	2.866867981435506363e-01	2.925823608203690918e-01	2.972402259344524289e-01
3.431024562887978746e-01	3.451319045594953283e-01	3.450606290707199375e-01	3.430677363271134594e-01	3.394581364902815590e-01	3.346307206964957981e-01	3.290410256048802440e-01	3.231641610804867337e-01	3.174625994799910034e-01	3.123612848224379679e-01	3.082298512016788949e-01	3.053695679231268056e-01	3.040015349372009457e-01	3.042531193964955749e-01	3.061415819763371182e-01	3.095566300597830112e-01	3.142463998100922806e-01	3.198130857781220082e-01	3.257243525644772375e-01	3.313445333922215297e-01	3.359857938953670908e-01	3.389749109597679499e-01	3.397271878876126916e-01	3.378165366717694185e-01	3.330305650885881374e-01	3.254016881620743762e-01	3.152092630488434466e-01	3.029526861771907886e-01	2.892999616456103928e-01	2.750198583074235370e-01	2.609075635090831735e-01	2.477138322813897120e-01	2.360860325527014969e-01	2.265267357783303515e-01	2.193722304493708752e-01	2.147900344660231553e-01	2.127918639530163303e-01	2.132569897951257232e-01	2.159604515810433223e-01	2.206014627538576411e-01	2.268287967088641055e-01	2.342618478961694672e-01	2.425076859923615824e-01	2.511755449927915440e-01	2.598905011059949310e-01	2.683076894296778647e-01	2.761274647083752920e-01	2.831107258730505283e-01	2.890926908353891323e-01	2.939929644717804158e-01
3.328768752164928957e-01	3.362653578934920451e-01	3.375988141355159011e-01	3.369725428450200400e-01	3.346158248600579199e-01	3.308653055123267905e-01	3.261309737976775258e-01	3.208603157160682673e-01	3.155054988191374754e-01	3.104965735545720529e-01	3.062212147849149857e-01	3.030092243833411025e-01	3.011187250593357900e-01	3.007211180301441744e-01	3.018834991694705483e-01	3.045498412979359970e-01	3.085250001653498941e-01	3.134674846426099837e-01	3.188971315014553776e-01	3.242220361005119789e-01	3.287855714417821096e-01	3.319298552311538697e-01	3.330678860984226386e-01	3.317538174298942377e-01	3.277402418795247185e-01	3.210131966164738171e-01	3.117992736276829491e-01	3.005439193639451445e-01	2.878646974088151511e-01	2.744869550338238096e-01	2.611715028648979864e-01	2.486442795618998836e-01	2.375366895647643972e-01	2.283427694416868547e-01	2.213961120059895205e-01	2.168660842372046316e-01	2.147701119131271152e-01	2.149969810409332882e-01	2.173354871254676857e-01	2.215034287218644315e-01	2.271734132639682546e-01	2.339938604220769547e-01	2.416053630700937538e-01	2.496537822168421183e-01	2.578019250634764337e-01	2.657413186573965302e-01	2.732046872394938708e-01	2.799786455020979448e-01	2.859151453001121945e-01	2.909397889559704464e-01
3.230135822257448330e-01	3.276534995642063075e-01	3.303029300749972252e-01	3.309772722677938317e-01	3.298320667876154522e-01	3.271416904956418459e-01	3.232688408429012505e-01	3.186301722649672041e-01	3.136631643733380770e-01	3.087977470845731376e-01	3.044338800185227845e-01	3.009239744998116750e-01	2.985574931243687447e-01	2.975448444657496916e-01	2.979990472848852989e-01	2.999160009953291683e-01	3.031569237087816115e-01	3.074385419573406608e-01	3.123370990009469716e-01	3.173108385876022841e-01	3.217423471605369012e-01	3.249979037850976304e-01	3.264968335635199392e-01	3.257808453569665530e-01	3.225725256873527846e-01	3.168134842156760111e-01	3.086760567444676306e-01	2.985469105388118272e-01	2.869855146194779105e-01	2.746642255162952684e-01	2.622991109097294049e-01	2.505812942215039363e-01	2.401176295875616096e-01	2.313872162372405394e-01	2.247170931029741081e-01	2.202771849196822063e-01	2.180915402543008585e-01	2.180610072075117034e-01	2.199916470085505893e-01	2.236236895042605366e-01	2.286572751256790714e-01	2.347731172340310479e-01	2.416480904072854374e-01	2.489670367770105974e-01	2.564326539887645251e-01	2.637750668129624221e-01	2.707618431240216839e-01	2.772081596553315208e-01	2.829858764721079334e-01	2.880298800752540966e-01
3.133871682636690803e-01	3.191236948065820922e-01	3.229551334341662083e-01	3.248230964159027345e-01	3.248129429761003606e-01	3.231377585186919199e-01	3.201115153181856576e-01	3.161165471987285591e-01	3.115705404371666987e-01	3.068970712395896472e-01	3.025015395947280306e-01	2.987520034236063049e-01	2.959626239926181901e-01	2.943769558349573212e-01	2.941492751521232463e-01	2.953243339737275930e-01	2.978185875459295473e-01	3.014080491410947027e-01	3.057287275475153998e-01	3.102944994713466853e-01	3.145343502629233123e-01	3.178469103959180031e-01	3.196660878041826526e-01	3.195284881738302274e-01	3.171321442199756535e-01	3.123770769114532775e-01	3.053811869992178463e-01	2.964691768193632448e-01	2.861366537200784044e-01	2.749953936911899155e-01	2.637082739826927535e-01	2.529233429328449634e-01	2.432157388027816891e-01	2.350442065565082894e-01	2.287259154199420552e-01	2.244300710791646003e-01	2.221877995379318016e-01	2.219136595991336169e-01	2.234332249530851522e-01	2.265114749051535259e-01	2.308780906745101780e-01	2.362476025081346465e-01	2.423342198811410664e-01	2.488625283184254522e-01	2.555758596576930830e-01	2.622439499377156591e-01	2.686707429290786098e-01	2.747021518025908882e-01	2.802327481938927112e-01	2.852099197026853883e-01
3.038785774499666581e-01	3.105142745872784826e-01	3.153525982647802373e-01	3.182697436723169182e-01	3.192862694360733555e-01	3.185561438953725122e-01	3.163437210343535977e-01	3.129934314885146063e-01	3.088974701096425246e-01	3.044659183879094289e-01	3.001017006646342633e-01	2.961804529200984804e-01	2.930333757179487408e-01	2.909303678514736369e-01	2.900614236860551975e-01	2.905162264028028907e-01	2.922644437784367444e-01	2.951414708105284945e-01	2.988453822858590514e-01	3.029500754027922294e-01	3.069370730300010064e-01	3.102446616114917233e-01	3.123290184013431392e-01	3.127288226532013993e-01	3.111233602888007765e-01	3.073747931122358668e-01	3.015478234379802558e-01	2.939038539184812282e-01	2.848710061595560727e-01	2.749951521660007892e-01	2.648797613440982968e-01	2.551235245964624809e-01	2.462643159576462237e-01	2.387362499500313429e-01	2.328439001764669447e-01	2.287545565246833779e-01	2.265064446457688285e-01	2.260286352037964852e-01	2.271673005894257191e-01	2.297131021438721665e-01	2.334257720494292421e-01	2.380536383631073893e-01	2.433477853863474649e-01	2.490718445767417244e-01	2.550091392425027914e-01	2.609687415932953614e-01	2.667913113573334161e-01	2.723546218599661728e-01	2.775778790636772575e-01	2.824235642312266648e-01
2.944002406639554814e-01	3.017035854788071014e-01	3.073397775470117499e-01	3.111300838187528450e-01	3.130374732699215956e-01	3.131603461377733266e-01	3.117133437242123883e-01	3.089996255492770683e-01	3.053799312146850409e-01	3.012430618184271935e-01	2.969806918507574278e-01	2.929670289079792656e-01	2.895416993148199336e-01	2.869932391372859715e-01	2.855409464936845554e-01	2.853146145751311868e-01	2.863341482052184084e-01	2.884933686214654069e-01	2.915535423469336473e-01	2.951517499698984026e-01	2.988269897115338747e-01	3.020634470007769190e-01	3.043464908567868332e-01	3.052237186088309073e-01	3.043616757558141317e-01	3.015891793439957613e-01	2.969203112115553767e-01	2.905536575153456202e-01	2.828483916111222962e-01	2.742814836756115038e-01	2.653930578553858610e-01	2.567282519888597347e-01	2.487838169162480961e-01	2.419661890358669742e-01	2.365653189626379382e-01	2.327455418434711265e-01	2.305518999328208252e-01	2.299280840412759874e-01	2.307409587204309054e-01	2.328066441524887509e-01	2.359141689916967599e-01	2.398443584566564979e-01	2.443834193476102090e-01	2.493320550307589201e-01	2.545116560463314692e-01	2.597690388187012256e-01	2.649805832660561689e-01	2.700557145093913092e-01	2.749389322550689352e-01	2.796093154454285523e-01
2.849109830642617136e-01	2.926286324436023212e-01	2.988304029432622411e-01	3.032948533510754774e-01	3.059362507210472981e-01	3.068023995308774565e-01	3.060591494553631664e-01	3.039656211104549977e-01	3.008452738427854212e-01	2.970576373485458999e-01	2.929739075557281081e-01	2.889572359078156349e-01	2.853463731823177030e-01	2.824400498581182140e-01	2.804796802142627832e-01	2.796295173766060738e-01	2.799557927400345703e-01	2.814087256947254700e-01	2.838127158709848330e-01	2.868698955245457261e-01	2.901803701695849780e-01	2.932792922537433289e-01	2.956872338094734265e-01	2.969670376645331955e-01	2.967785153509426288e-01	2.949222198220077806e-01	2.913653188764436797e-01	2.862456926526347756e-01	2.798540838311609491e-01	2.725977405482412630e-01	2.649516959488366630e-01	2.574053526822099314e-01	2.504121852089554179e-01	2.443491685484864839e-01	2.394903752192643898e-01	2.359964386111797208e-01	2.339187814783114938e-01	2.332153024890780690e-01	2.337728943420555872e-01	2.354319797927784119e-01	2.380091348206178903e-01	2.413153474672093679e-01	2.451691583477165759e-01	2.494052965136885625e-01	2.538801570479879421e-01	2.584754780625558856e-01	2.631010133811879648e-01	2.676961795263079202e-01	2.722299687198477813e-01	2.766982039450481268e-01
2.754191940007267858e-01	2.832911121516640818e-01	2.898163445524722936e-01	2.947440855409627636e-01	2.979501045573325624e-01	2.994378898577531034e-01	2.993265993960783633e-01	2.978294389246337048e-01	2.952273823155294741e-01	2.918430210884087050e-01	2.880178962535723253e-01	2.840943403685103341e-01	2.804006226084896913e-01	2.772368006391713879e-01	2.748586722685738559e-01	2.734586225512680158e-01	2.731444631868881756e-01	2.739197862545098006e-01	2.756708879847400984e-01	2.781655253963782881e-01	2.810672118943625675e-01	2.839658765130578799e-01	2.864222482480077159e-01	2.880200615788363616e-01	2.884181704706585414e-01	2.873942486112881500e-01	2.848731001593804435e-01	2.809353170503157693e-01	2.758054267365487866e-01	2.698220541273118611e-01	2.633953749106055509e-01	2.569587462878132889e-01	2.509218295396473120e-01	2.456315960880559590e-01	2.413458142222573433e-01	2.382210380892782198e-01	2.363146171897776704e-01	2.355979115483763930e-01	2.359766044973576893e-01	2.373135682091871701e-01	2.394504137602651850e-01	2.422251790286774065e-01	2.454851519634166646e-01	2.490951993416606891e-01	2.529427338043293005e-01	2.569405292696809728e-01	2.610281409435047939e-01	2.651719458686597752e-01	2.693631761546769754e-01	2.736131544089039358e-01
2.659753624633289792e-01	2.737513386257728887e-01	2.803632016608769151e-01	2.855444914374420939e-01	2.891434537675351968e-01	2.911265837333422701e-01	2.915695985829357406e-01	2.906390723611481097e-01	2.885693127807186786e-01	2.856391563878236672e-01	2.821519539179575542e-01	2.784198591357782693e-01	2.747512515387853793e-01	2.714386258237831417e-01	2.687442012684835846e-01	2.668817198095490006e-01	2.659951702770394499e-01	2.661375950437127047e-01	2.672548586021726846e-01	2.691796579822635649e-01	2.716398685313067829e-01	2.742826935149258460e-01	2.767128316690428691e-01	2.785396950154357398e-01	2.794265122558315939e-01	2.791334945004909085e-01	2.775481610231191887e-01	2.746982392562518638e-01	2.707456237073605498e-01	2.659630392799657850e-01	2.606977558914488902e-01	2.553284437500334958e-01	2.502218727642918639e-01	2.456956365243370966e-01	2.419915381126040710e-01	2.392620898232410143e-01	2.375701555899897011e-01	2.368995819139601000e-01	2.371731937095464537e-01	2.382739430879814435e-01	2.400654142177911510e-01	2.424090247882321747e-01	2.451766674032600790e-01	2.482588768219557429e-01	2.515694229888889577e-01	2.550474262747411958e-01	2.586577087510136264e-01	2.623894562473171321e-01	2.662526675081990368e-01	2.702717319647800487e-01
2.566572182859209739e-01	2.641129590321215637e-01	2.705951071326566093e-01	2.758347857081244192e-01	2.796637981411984053e-01	2.820195894301383288e-01	2.829387045927708733e-01	2.825416118738945936e-01	2.810131304188951962e-01	2.785828370720686564e-01	2.755085345447032541e-01	2.720638194094165963e-01	2.685284786047267280e-01	2.651789942059242788e-01	2.622761885541443072e-01	2.600482333921212974e-01	2.586694384509510281e-01	2.582376455802071757e-01	2.587549587562553155e-01	2.601171335939024276e-01	2.621160319614297407e-01	2.644572816732642107e-01	2.667921359669784831e-01	2.687594832982668214e-01	2.700316341336170267e-01	2.703565619483441762e-01	2.695898541249543978e-01	2.677115148062307881e-01	2.648254786246608261e-01	2.611426357286072975e-01	2.569507699107225762e-01	2.525766426774668783e-01	2.483463204665574131e-01	2.445496241498885670e-01	2.414134034253943850e-01	2.390864747697155068e-01	2.376368372771877624e-01	2.370596556769021535e-01	2.372929187327095790e-01	2.382369049387456084e-01	2.397737364079542965e-01	2.417842008668070475e-01	2.441603386194286796e-01	2.468135564456437059e-01	2.496789541876107965e-01	2.527168417272077083e-01	2.559121702860287506e-01	2.592720508659205891e-01	2.628209610235900384e-01	2.665930943135043085e-01
2.475520128290817634e-01	2.545029960027530569e-01	2.606731423164942441e-01	2.658030925363795149e-01	2.697187121440611790e-01	2.723364521289921014e-01	2.736586848240620262e-01	2.737615162216616715e-01	2.727789804072621727e-01	2.708875465703897145e-01	2.682937504092556269e-01	2.652257158985489860e-01	2.619271621377206594e-01	2.586509973837171072e-01	2.556493628073192026e-01	2.531581011522012759e-01	2.513757743631132024e-01	2.504398068592650350e-01	2.504043381412182079e-01	2.512251520733428944e-01	2.527564259855775708e-01	2.547619993856156673e-01	2.569409774902361998e-01	2.589644510964802526e-01	2.605177660128071837e-01	2.613415412882791333e-01	2.612648860169515252e-01	2.602257440605737493e-01	2.582756421904896516e-01	2.555688234654787672e-01	2.523382222091286597e-01	2.488626564696360954e-01	2.454306913170539728e-01	2.423067360543564308e-01	2.397041460569910021e-01	2.377685530184691642e-01	2.365726338701057418e-01	2.361214663423888693e-01	2.363659238130904061e-01	2.372205721231732678e-01	2.385824057932043885e-01	2.403474308087024391e-01	2.424232974391447026e-01	2.447374485534352384e-01	2.472412314880470252e-01	2.499108845673319035e-01	2.527461793399424228e-01	2.557670018844785953e-01	2.590076873121404111e-01	2.625086331582119903e-01
2.387406789040009691e-01	2.450522623236560948e-01	2.507725624667729858e-01	2.556616888022499312e-01	2.595488301989594682e-01	2.623371002269350716e-01	2.640000645254794720e-01	2.645722683158670541e-01	2.641372066607599600e-01	2.628162530384446915e-01	2.607609039743497004e-01	2.581487709141236375e-01	2.551816649405160287e-01	2.520826730249103864e-01	2.490888802561513349e-01	2.464375131526584661e-01	2.443453492047339415e-01	2.429837916740974213e-01	2.424540376882132198e-01	2.427677996539145122e-01	2.438386077307779509e-01	2.454869399568999078e-01	2.474597370250979367e-01	2.494619007278792433e-01	2.511949582022133254e-01	2.523966428480954871e-01	2.528750525912392133e-01	2.525321471069348900e-01	2.513733410977597726e-01	2.495023634759633846e-01	2.471029531441726879e-01	2.444108897809657011e-01	2.416811839126475070e-01	2.391556793058222108e-01	2.370358959738811944e-01	2.354647370132171569e-01	2.345188643084474001e-01	2.342115494519081687e-01	2.345039654777109905e-01	2.353217066108052868e-01	2.365728749082144922e-01	2.381645709367307406e-01	2.400156682431011101e-01	2.420650317806175567e-01	2.442754367647567704e-01	2.466340585831412469e-01	2.491504113822372024e-01	2.518522263815431983e-01	2.547792358992971851e-01	2.579745688189994390e-01
2.302877092025260863e-01	2.358805055556232322e-01	2.410636451362255794e-01	2.456241639882228989e-01	2.494020893339883860e-01	2.522939467888524745e-01	2.542498627410196277e-01	2.552664076114422587e-01	2.553782403185227978e-01	2.546515411316149224e-01	2.531811171033771513e-01	2.510911608461871558e-01	2.485377057929673006e-01	2.457094171203063337e-01	2.428231900576395819e-01	2.401120999079987550e-01	2.378053646948013466e-01	2.361025262031317962e-01	2.351461961626905295e-01	2.349988938982553455e-01	2.356292811054062908e-01	2.369115441783331555e-01	2.386391349315866717e-01	2.405512557892316161e-01	2.423679531938598419e-01	2.438281219772877872e-01	2.447243107284098051e-01	2.449289414951948407e-01	2.444082633220301948e-01	2.432224409594564152e-01	2.415124954562806736e-01	2.394767780043576544e-01	2.373411758783454395e-01	2.353280199145507956e-01	2.336285980875767998e-01	2.323832754091788577e-01	2.316716292906186858e-01	2.315130088694520860e-01	2.318759975309242771e-01	2.326937916751787849e-01	2.338818563610383650e-01	2.353544596803462674e-01	2.370376513258793671e-01	2.388775586241806137e-01	2.408440991155474664e-01	2.429309677465172068e-01	2.451529641285605521e-01	2.475413312766785168e-01	2.501373368490562576e-01	2.529838977328801031e-01
2.222387808116237373e-01	2.270889850590463444e-01	2.316994501811459883e-01	2.358888356744940074e-01	2.395134158440691829e-01	2.424686099609808798e-01	2.446860990411162395e-01	2.461285733722351765e-01	2.467848019032347906e-01	2.466674898181102360e-01	2.458152577221991431e-01	2.442982456499991906e-01	2.422250130374313526e-01	2.397471129474727236e-01	2.370576061964360381e-01	2.343808779121705210e-01	2.319532543282448456e-01	2.299964846368063309e-01	2.286883734565116899e-01	2.281361552389681857e-01	2.283581784454308539e-01	2.292780656378790027e-01	2.307331741591162055e-01	2.324964095022175048e-01	2.343079058795094483e-01	2.359113842099998803e-01	2.370892991966223051e-01	2.376913292676027245e-01	2.376520856754855693e-01	2.369958001366661848e-01	2.358279008148100042e-01	2.343153976758421964e-01	2.326597247575883376e-01	2.310667277087611882e-01	2.297188032594275064e-01	2.287535551852575566e-01	2.282519345522232568e-01	2.282368460355866380e-01	2.286811118640412754e-01	2.295220269144600533e-01	2.306788028533485746e-01	2.320692668973388106e-01	2.336230892140910842e-01	2.352901215906201549e-01	2.370438591875328738e-01	2.388809114611177009e-01	2.408177557108353850e-01	2.428857138936182380e-01	2.451245970393769735e-01	2.475749500089086674e-01
2.146259471907108196e-01	2.187609589718262360e-01	2.228116137160471300e-01	2.266301083967162400e-01	2.300921194444643658e-01	2.330959346794100884e-01	2.355591301814998761e-01	2.374148254169697880e-01	2.386098556818040395e-01	2.391068136808436329e-01	2.388907188008206617e-01	2.379793174304773440e-01	2.364342750015158146e-01	2.343694001911562075e-01	2.319519452591693454e-01	2.293942306546427057e-01	2.269349549611338057e-01	2.248121631757969696e-01	2.232321282021626496e-01	2.223397969152084153e-01	2.221965691031605461e-01	2.227699394955763301e-01	2.239373312227045110e-01	2.255037167846614121e-01	2.272301666581670321e-01	2.288685297629097226e-01	2.301966327374553312e-01	2.310484942247078843e-01	2.313350972081320844e-01	2.310529062468076877e-01	2.302793285867835993e-01	2.291563980537927037e-01	2.278658010632259867e-01	2.265997338538245365e-01	2.255326669653628380e-01	2.247987578053958768e-01	2.244783434896135410e-01	2.245950089907191582e-01	2.251224720444242877e-01	2.259986456177465741e-01	2.271430976790897449e-01	2.284740300884890996e-01	2.299217444621763640e-01	2.314369829414291424e-01	2.329940598549814501e-01	2.345897931282896198e-01	2.362397073189536068e-01	2.379727791642773649e-01	2.398253591158809317e-01	2.418343265234605688e-01
2.074781263379875118e-01	2.109683155908928798e-01	2.145129822474698134e-01	2.179971783594341073e-01	2.213169392757571852e-01	2.243757977925622538e-01	2.270807334172920688e-01	2.293395903196770447e-01	2.310619945108412510e-01	2.321652286113200792e-01	2.325852323462148097e-01	2.322912294659008614e-01	2.313008517469401504e-01	2.296916388516831442e-01	2.276048252394939353e-01	2.252385560424574606e-01	2.228298573383415415e-01	2.206272655262908611e-01	2.188583726053422440e-01	2.176979834857250828e-01	2.172427958194501352e-01	2.174973891258379921e-01	2.183742313046605210e-01	2.197077671689811051e-01	2.212801574119207249e-01	2.228543249651099012e-01	2.242088840546030970e-01	2.251694722366757995e-01	2.256317800461011269e-01	2.255730052165225985e-01	2.250503611826232264e-01	2.241873498854152491e-01	2.231505123586465245e-01	2.221209577986403005e-01	2.212658322801807353e-01	2.207147717331844616e-01	2.205451942820778610e-01	2.207783071869365843e-01	2.213853655725659397e-01	2.223015886121323115e-01	2.234438426717318960e-01	2.247279814686155008e-01	2.260825351341403111e-01	2.274569793333590106e-01	2.288244640452531675e-01	2.301801582202120111e-01	2.315369423909286184e-01	2.329199871627300189e-01	2.343611078771019873e-01	2.358930189981258141e-01
2.008331397491771864e-01	2.037809572785140855e-01	2.069040991938160545e-01	2.101175599442587638e-01	2.133366933589827263e-01	2.164711346918371249e-01	2.194198853797239002e-01	2.220696371402531288e-01	2.242980974373446623e-01	2.259832638696403218e-01	2.270182595310081819e-01	2.273297338029018622e-01	2.268963176314417185e-01	2.257628262703364752e-01	2.240460129128537536e-01	2.219290287609902157e-01	2.196439198474593180e-01	2.174440772801976007e-01	2.155709202672095592e-01	2.142205063910534724e-01	2.135160577661742165e-01	2.134913306940064981e-01	2.140877495152417320e-01	2.151657072100873758e-01	2.165279451541641531e-01	2.179509975185016935e-01	2.192195142862404800e-01	2.201580456315865852e-01	2.206554289577251637e-01	2.206782054981383800e-01	2.202712481543172840e-01	2.195458946173402259e-01	2.186579551699492363e-01	2.177797589590057259e-01	2.170714689079911164e-01	2.166569298803535382e-01	2.166082511069184480e-01	2.169412721705152036e-01	2.176216330525978793e-01	2.185788708103911238e-01	2.197245104686718908e-01	2.209698108887555024e-01	2.222396472204657414e-01	2.234806396357448266e-01	2.246634119983673961e-01	2.257803242387163012e-01	2.268406613983376674e-01	2.278651093192588795e-01	2.288806115229526650e-01	2.299157981074743118e-01
1.947471649483009659e-01	1.972748944543499527e-01	2.000796924170425706e-01	2.031018263879150187e-01	2.062732863939945871e-01	2.095093349524490278e-01	2.127027700657131148e-01	2.157230263394582515e-01	2.184215968672418573e-01	2.206442428104902209e-01	2.222490601597144344e-01	2.231279219473520092e-01	2.232274844272454928e-01	2.225652870648354709e-01	2.212367824314095677e-01	2.194105396929404983e-01	2.173110445321083384e-01	2.151911336536203867e-01	2.132983106191553846e-01	2.118406691738565495e-01	2.109583297322324691e-01	2.107053497420821875e-01	2.110450697237484796e-01	2.118594644699476615e-01	2.129706540005938953e-01	2.141708123617004356e-01	2.152555269820472794e-01	2.160553160256749594e-01	2.164604310343960780e-01	2.164351975077153933e-01	2.160198166711787549e-01	2.153196176591929689e-01	2.144838818023816762e-01	2.136783012290071615e-01	2.130563238245141156e-01	2.127348059465505870e-01	2.127783751555434866e-01	2.131948591116435421e-01	2.139415781245957715e-01	2.149398877416133224e-01	2.160938097963425730e-01	2.173082116802974306e-01	2.185028434749569370e-01	2.196202635482502330e-01	2.206276032731084025e-01	2.215136855022432072e-01	2.222837227756719880e-01	2.229537299746453816e-01	2.235458939914421184e-01	2.240851662697895541e-01
1.892981684009608367e-01	1.915355251090376520e-01	1.941316229427877404e-01	1.970461143935311743e-01	2.002237220408435436e-01	2.035838206767854319e-01	2.070140938240252193e-01	2.103703938463302170e-01	2.134840197050419941e-01	2.161763797661174491e-01	2.182796052594748182e-01	2.196601646802752161e-01	2.202414606982557588e-01	2.200208501532265049e-01	2.190770956504208833e-01	2.175656757443837352e-01	2.157016275465571120e-01	2.137320781527632940e-01	2.119027676033408414e-01	2.104241925270626534e-01	2.094431249186404498e-01	2.090243070645430856e-01	2.091451696277876193e-01	2.097041396845546468e-01	2.105408016599357168e-01	2.114643480499065198e-01	2.122856190639047791e-01	2.128476272393792779e-01	2.130498096998155733e-01	2.128622704907910668e-01	2.123278108716451229e-01	2.115515858645656277e-01	2.106803572185166062e-01	2.098752922956202971e-01	2.092835519235994035e-01	2.090141491482557790e-01	2.091225772160479890e-01	2.096066377562321170e-01	2.104132822858774676e-01	2.114538063102760768e-01	2.126230918997814023e-01	2.138182109430521727e-01	2.149525834865632645e-01	2.159636856041343145e-01	2.168143304769598878e-01	2.174892048708646497e-01	2.179891411162284964e-01	2.183254703321098333e-01	2.185158919676315481e-01	2.185821382424035508e-01
1.845815429509227723e-01	1.866541030202367168e-01	1.891461226019883202e-01	1.920300842823997045e-01	1.952587802989140253e-01	1.987534990244209654e-01	2.023974164419460875e-01	2.060363413189376380e-01	2.094876439037484106e-01	2.125569139659418127e-01	2.150603519987621948e-01	2.168496089529011461e-01	2.178348530535968164e-01	2.180016204094657462e-01	2.174176972360435944e-01	2.162278383673608972e-01	2.146363334613267115e-01	2.128797676403836048e-01	2.111943346602916105e-01	2.097831553910128599e-01	2.087890939471952478e-01	2.082775129869164632e-01	2.082315537608640799e-01	2.085603128512823479e-01	2.091181920910337722e-01	2.097319885785848825e-01	2.102312710282954189e-01	2.104772199399135846e-01	2.103854256018252988e-01	2.099390309262894327e-01	2.091901214906368156e-01	2.082491223650380918e-01	2.072641258849728385e-01	2.063939870010671196e-01	2.057803745142087470e-01	2.055242005089718271e-01	2.056709277970750205e-01	2.062071468170934563e-01	2.070682078983050456e-01	2.081541685606952130e-01	2.093496584329881116e-01	2.105428749190707827e-01	2.116398429584505636e-01	2.125719249814035650e-01	2.132966893992579716e-01	2.137939680734431136e-01	2.140597823814244238e-01	2.141006717706236129e-01	2.139300112025620815e-01	2.135666207766796776e-01
1.806983048322504948e-01	1.827174551918540057e-01	1.851951173136346662e-01	1.881098952755591303e-01	1.914177076992699678e-01	1.950392307708718742e-01	1.988535272125819264e-01	2.026998419413017505e-01	2.063880788987097759e-01	2.097169615366741013e-01	2.124974264189608275e-01	2.145776408172071770e-01	2.158653659002549574e-01	2.163434520872782041e-01	2.160751248887443632e-01	2.151973827956692176e-01	2.139029541881979357e-01	2.124134385675120473e-01	2.109479889758884286e-01	2.096927719011884850e-01	2.087762538884939956e-01	2.082542791025289719e-01	2.081070452540964844e-01	2.082480457929227202e-01	2.085431378913663036e-01	2.088363821106404561e-01	2.089784806848410115e-01	2.088533272749375225e-01	2.083985134427592811e-01	2.076165185160662174e-01	2.065746429811473051e-01	2.053935673836839448e-01	2.042264353917548625e-01	2.032322122853648660e-01	2.025483715989527811e-01	2.022682172729465266e-01	2.024271749359155270e-01	2.030003737521295093e-01	2.039111932378510628e-01	2.050479867777695586e-01	2.062845133686487809e-01	2.074992723990462806e-01	2.085898594014255758e-01	2.094803478715471790e-01	2.101218818961536616e-01	2.104884130031190459e-01	2.105704133134856382e-01	2.103692410607395091e-01	2.098938555139691631e-01	2.091602110573294870e-01
1.777381886354353069e-01	1.797930400022775543e-01	1.823234342034292521e-01	1.853077214654537952e-01	1.887001467248284048e-01	1.924183016930729739e-01	1.963375309748029707e-01	2.002940429489880325e-01	2.040968262490524265e-01	2.075468489601506872e-01	2.104606427856592632e-01	2.126944357412441644e-01	2.141646166743797208e-01	2.148606943252684143e-01	2.148479807551801624e-01	2.142589716189988447e-01	2.132744030280672443e-01	2.120969258257157375e-01	2.109217313879087619e-01	2.099090360468315597e-01	2.091629479522270352e-01	2.087199996254092693e-01	2.085488639389027898e-01	2.085608839044831020e-01	2.086293481995371291e-01	2.086142537135591835e-01	2.083885958015810336e-01	2.078621513660079967e-01	2.069990327083504056e-01	2.058261724607561571e-01	2.044311345873131847e-01	2.029493212547754943e-01	2.015425192874270854e-01	2.003724652494811298e-01	1.995742989920830934e-01	1.992349761116751217e-01	1.993807754500735441e-01	1.999760131220487125e-01	2.009325423755654039e-01	2.021271829328263603e-01	2.034226306911548210e-01	2.046870543837760736e-01	2.058085676474004644e-01	2.067025843891904802e-01	2.073123366812172630e-01	2.076045100024432044e-01	2.075629302505836715e-01	2.071830510892681554e-01	2.064690357164158663e-01	2.054337851288787209e-01
1.757613108080958442e-01	1.779128112275364937e-01	1.805351439766119392e-01	1.836007658908347662e-01	1.870579840471013888e-01	1.908191933807365792e-01	1.947566210781452312e-01	1.987070341508787030e-01	2.024850034141106592e-01	2.059026615507715263e-01	2.087926846230146738e-01	2.110304935880150945e-01	2.125516913425536392e-01	2.133613822061435072e-01	2.135333536632638418e-01	2.131988316486597423e-01	2.125264225868911672e-01	2.116964752642717107e-01	2.108741696291349943e-01	2.101858058648885530e-01	2.097021795517736154e-01	2.094315288731832259e-01	2.093228766559941390e-01	2.092788430507493136e-01	2.091756134334664674e-01	2.088867972802340156e-01	2.083075133003070567e-01	2.073750815295805905e-01	2.060831501454419568e-01	2.044869134891997287e-01	2.026982572870365262e-01	2.008711773190439698e-01	1.991795229666294964e-01	1.977906627371924797e-01	1.968397456690174074e-01	1.964093259206683706e-01	1.965181836147067429e-01	1.971212194000387108e-01	1.981198539543174431e-01	1.993800505662012557e-01	2.007535726567002132e-01	2.020977763856254827e-01	2.032902052337340615e-01	2.042360991091145273e-01	2.048690460586277962e-01	2.051468027253746662e-01	2.050451726438446420e-01	2.045527500732602644e-01	2.036683438802127932e-01	2.024014976486774586e-01
1.747824114721675537e-01	1.770598029664896267e-01	1.797827613756994292e-01	1.829132817303629754e-01	1.863903220764488999e-01	1.901195562310002141e-01	1.939710207848340806e-01	1.977856641237702162e-01	2.013898384312989565e-01	2.046151651927676507e-01	2.073201326036528125e-01	2.094094280242094208e-01	2.108473251488356404e-01	2.116624529710217639e-01	2.119427361346277183e-01	2.118210816569922050e-01	2.114540625183893297e-01	2.109971444199641999e-01	2.105806428334824343e-01	2.102904381504250575e-01	2.101565448215328147e-01	2.101511997082366190e-01	2.101964989707696130e-01	2.101800565294413004e-01	2.099760813229349932e-01	2.094685826377362392e-01	2.085733083237383267e-01	2.072552303228224480e-01	2.055389737190153610e-01	2.035104055101666642e-01	2.013087162716503120e-01	1.991096910748297311e-01	1.971023767954090677e-01	1.954627075919371793e-01	1.943285131009945543e-01	1.937803643655062191e-01	1.938317208693549620e-01	1.944299634825725487e-01	1.954675952234221081e-01	1.968007226035645152e-01	1.982705197719367707e-01	1.997231488664106547e-01	2.010245382346498022e-01	2.020681892345154995e-01	2.027762507392640301e-01	2.030958081920659075e-01	2.029932093726108389e-01	2.024492058297284458e-01	2.014567297086834186e-01	2.000217645923878518e-01
1.747610307817395736e-01	1.771607378290554757e-01	1.799625051520132302e-01	1.831146161863287658e-01	1.865443289263544469e-01	1.901498140157097116e-01	1.938001805400177413e-01	1.973440611929969390e-01	2.006251972288295715e-01	2.035019462912387722e-01	2.058668216336164702e-01	2.076621354445631618e-01	2.088885506084595944e-01	2.096045991774019845e-01	2.099168967346594084e-01	2.099624994081825957e-01	2.098862811138203499e-01	2.098171763496583242e-01	2.098473054293181206e-01	2.100174752592430250e-01	2.103113737152657037e-01	2.106592330423884829e-01	2.109501732876970792e-01	2.110511221637451640e-01	2.108293544424298116e-01	2.101753486324872688e-01	2.090227767687070914e-01	2.073628728834221169e-01	2.052511176631343914e-01	2.028050300936102834e-01	2.001929389412601679e-01	1.976148224984324020e-01	1.952776366829636623e-01	1.933686828647645239e-01	1.920312340348820090e-01	1.913465008585898686e-01	1.913250311629215161e-01	1.919087925026199959e-01	1.929830545840015288e-01	1.943951863334291708e-01	1.959762147860873160e-01	1.975608290040460902e-01	1.990024005398592366e-01	2.001812737797719621e-01	2.010065326694249754e-01	2.014130448007260821e-01	2.013565047688475329e-01	2.008091110938697854e-01	1.997576992534839668e-01	1.982048202977948759e-01
1.755995551487218864e-01	1.780865725169414604e-01	1.809174295871175120e-01	1.840249151790872839e-01	1.873234085236469837e-01	1.907035551613521229e-01	1.940350512321155352e-01	1.971773789013705758e-01	1.999963117303732441e-01	2.023826494251754204e-01	2.042691274160547965e-01	2.056417838999859971e-01	2.065431253657679378e-01	2.070660202725927712e-01	2.073389620560230628e-01	2.075050264313445247e-01	2.076980059413726099e-01	2.080197701043036695e-01	2.085226829429376316e-01	2.092000084840946739e-01	2.099858322851620718e-01	2.107644178003893476e-01	2.113874322194346234e-01	2.116963453939950945e-01	2.115467415238362348e-01	2.108311623037904814e-01	2.094974872850945691e-01	2.075604670500751925e-01	2.051048237696183052e-01	2.022792856676168816e-01	1.992819401656852896e-01	1.963384366263977998e-01	1.936757292656759444e-01	1.914949326248531758e-01	1.899473352921204061e-01	1.891173236385994549e-01	1.890148815564244855e-01	1.895786052555834822e-01	1.906881441268488131e-01	1.921832019501455158e-01	1.938851138023660048e-01	1.956169228866221355e-01	1.972187248714036001e-01	1.985566263861306968e-01	1.995254434526818332e-01	2.000467958467489205e-01	2.000650742578179708e-01	1.995437832819768054e-01	1.984640064289833750e-01	1.968255487187253183e-01
1.771494081381100871e-01	1.796611746307465174e-01	1.824485086489780750e-01	1.854284123414345620e-01	1.885023677386031549e-01	1.915541552387262370e-01	1.944556491562988709e-01	1.970797270806869672e-01	1.993175045542787960e-01	2.010959543216882250e-01	2.023917871412586056e-01	2.032381867438300960e-01	2.037223791766432646e-01	2.039738194615303979e-01	2.041445765716246863e-01	2.043850222865258581e-01	2.048188419336465504e-01	2.055215549875535896e-01	2.065061636052489269e-01	2.077182987732701658e-01	2.090416567862345698e-01	2.103128593599660201e-01	2.113434635321576327e-01	2.119459121239199995e-01	2.119598312093113890e-01	2.112752378866009084e-01	2.098497536547216102e-01	2.077177437134258009e-01	2.049901994225452606e-01	2.018452188193614327e-01	1.985099875127400992e-01	1.952362418503169605e-01	1.922721908702618165e-01	1.898345901350534104e-01	1.880848706568403195e-01	1.871127725849285051e-01	1.869297602289779481e-01	1.874728213021120415e-01	1.886173598635183801e-01	1.901963312905340930e-01	1.920218116532265151e-01	1.939051705091625888e-01	1.956728498776019454e-01	1.971761535292768375e-01	1.982951126481535820e-01	1.989378390524003670e-01	1.990375912819421778e-01	1.985498537546768194e-01	1.974510732079388931e-01	1.957396762250849243e-01
1.792240750508347913e-01	1.816766990180512242e-01	1.843320758406847559e-01	1.870925222135788046e-01	1.898476383019586100e-01	1.924755117033841167e-01	1.948516270246601345e-01	1.968639005885765014e-01	1.984304594367445329e-01	1.995158992052036562e-01	2.001419409290449147e-01	2.003894651428640705e-01	2.003905874726581715e-01	2.003113922417255888e-01	2.003277695688381876e-01	2.005981333127097865e-01	2.012374713149533978e-01	2.022969951252711340e-01	2.037527527016129714e-01	2.055050866033553969e-01	2.073890731937312881e-01	2.091944127748715243e-01	2.106918958432536515e-01	2.116627898235409755e-01	2.119272794791731696e-01	2.113683930018276647e-01	2.099485789658373514e-01	2.077170097456844666e-01	2.048067630156268637e-01	2.014221256017207917e-01	1.978173901707456217e-01	1.942695740568643470e-01	1.910483628195051020e-01	1.883871359481824048e-01	1.864589125318610874e-01	1.853604095181549116e-01	1.851061514329473134e-01	1.856328870157068489e-01	1.868128487555524020e-01	1.884729867994657249e-01	1.904165487374588350e-01	1.924434262975443510e-01	1.943664858274844476e-01	1.960223511665714624e-01	1.972766043241534484e-01	1.980245510422530830e-01	1.981894875148465518e-01	1.977204939598328215e-01	1.965913372639655488e-01	1.948011377976576475e-01
1.816166478787823446e-01	1.839131227477022734e-01	1.863408732821983382e-01	1.887898067278199754e-01	1.911394676561876116e-01	1.932636958748236988e-01	1.950426279752291159e-01	1.963797431035218810e-01	1.972200182222154374e-01	1.975647206252320043e-01	1.974788616647035200e-01	1.970887462039261628e-01	1.965689673733380660e-01	1.961202376813116488e-01	1.959412186327432748e-01	1.961987035399747892e-01	1.970008835156911720e-01	1.983779976605401230e-01	2.002734728575451817e-01	2.025470308465562030e-01	2.049893612709585144e-01	2.073463251202712354e-01	2.093493399767072383e-01	2.107479459696018076e-01	2.113404286533592247e-01	2.109988013975576393e-01	2.096852782761374490e-01	2.074583893953101110e-01	2.044680879172973142e-01	2.009403911357066363e-01	1.971533357378418561e-01	1.934070707431989611e-01	1.899917662449762124e-01	1.871573717255695102e-01	1.850890963259841648e-01	1.838915908354002704e-01	1.835834920947194138e-01	1.841022916568084977e-01	1.853178617375799697e-01	1.870517914854423758e-01	1.890990315103774910e-01	1.912485267640571251e-01	1.933002161168252686e-01	1.950769585965622110e-01	1.964311733812714178e-01	1.972471058618362194e-01	1.974402715430386701e-01	1.969559006041417260e-01	1.957678010154851878e-01	1.938784250028260658e-01
1.841190934091216647e-01	1.861588876394573155e-01	1.882654588610317148e-01	1.903194226011001300e-01	1.921926086081215956e-01	1.937560852393652444e-01	1.948951127241723147e-01	1.955280253807065716e-01	1.956246650248441299e-01	1.952197277710339962e-01	1.944172565948508735e-01	1.933841904208054574e-01	1.923329570875434713e-01	1.914951659713268473e-01	1.910901629470865004e-01	1.912931772521281049e-01	1.922079837809826663e-01	1.938483297865322974e-01	1.961310372128378110e-01	1.988819078672741658e-01	2.018536798363770313e-01	2.047536412066547351e-01	2.072772313860946070e-01	2.091433786781322079e-01	2.101272361877064843e-01	2.100864809125662924e-01	2.089781873863668371e-01	2.068644178462110961e-01	2.039059504394138411e-01	2.003449012984354349e-01	1.964783097728919070e-01	1.926258907961991562e-01	1.890959641811151282e-01	1.861538482981784648e-01	1.839966097489109664e-01	1.827370933241580508e-01	1.823986239992370917e-01	1.829201176424083142e-01	1.841697874803312762e-01	1.859645632060595299e-01	1.880918938451899003e-01	1.903307693058181871e-01	1.924695310469281273e-01	1.943190294208740065e-01	1.957207726292693184e-01	1.965506525593853360e-01	1.967195040260843741e-01	1.961719996851815362e-01	1.948852483924492229e-01	1.928679766020190700e-01
1.865405717877287595e-01	1.882297091296860070e-01	1.899328517750816792e-01	1.915248588704573929e-01	1.928723831017271351e-01	1.938450147235316057e-01	1.943329443411916935e-01	1.942674971807429318e-01	1.936397791615204755e-01	1.925127388900861047e-01	1.910231312943770909e-01	1.893717540733330651e-01	1.878025105785228466e-01	1.865729050786342491e-01	1.859201335952976042e-01	1.860277442837813822e-01	1.869978519060428723e-01	1.888330768775010327e-01	1.914309308860998871e-01	1.945915871659762153e-01	1.980380598442144369e-01	2.014461956738056725e-01	2.044806733773895380e-01	2.068325661460818921e-01	2.082540070975902324e-01	2.085859345839754797e-01	2.077757972040236156e-01	2.058832462903879557e-01	2.030732202858572255e-01	1.995972641856604279e-01	1.957653696802583443e-01	1.919118296227302345e-01	1.883594222213839098e-01	1.853864315326965162e-01	1.832005264435359049e-01	1.819223602316507871e-01	1.815801495224839968e-01	1.821147977094501047e-01	1.833936373297929412e-01	1.852299243744814639e-01	1.874048406085087604e-01	1.896890276734096159e-01	1.918613067673335115e-01	1.937231202813899933e-01	1.951081691194049839e-01	1.958875074897207524e-01	1.959710236079798829e-01	1.953065529475047635e-01	1.938779478960185598e-01	1.917030860527935143e-01
1.887225238334055977e-01	1.899831267987677763e-01	1.912199202468079229e-01	1.923055358865126685e-01	1.931038627720214618e-01	1.934839770048024099e-01	1.933401917557081573e-01	1.926140327082128678e-01	1.913130798323215975e-01	1.895220091117475469e-01	1.874025845356779296e-01	1.851814040191462618e-01	1.831264274738113318e-01	1.815152813027953171e-01	1.805997343089639495e-01	1.805714238024074825e-01	1.815337621725829076e-01	1.834840928349803224e-01	1.863086829307575298e-01	1.897913889098170603e-01	1.936349685642644036e-01	1.974923868497221735e-01	2.010042953740118210e-01	2.038381813851903868e-01	2.057246211359971266e-01	2.064864727811015488e-01	2.060577115193575060e-01	2.044897774039498295e-01	2.019447287497341259e-01	1.986760511862862844e-01	1.949994939858239740e-01	1.912576415403320351e-01	1.877827439861347869e-01	1.848625368281502923e-01	1.827131844286719875e-01	1.814622292223535549e-01	1.811427658547315189e-01	1.816983107767023986e-01	1.829963992533900075e-01	1.848480710730457388e-01	1.870301081344346306e-01	1.893071337771996543e-01	1.914512976622410600e-01	1.932580035948858466e-01	1.945569292867242728e-01	1.952183199084406851e-01	1.951551350101366489e-01	1.943221177109709097e-01	1.927130474918919145e-01	1.903573494169535363e-01
1.905488572549278725e-01	1.913270471622802726e-01	1.920598603082395717e-01	1.926207920287698605e-01	1.928730074448903875e-01	1.926856476037579757e-01	1.919558916471570675e-01	1.906321374161503435e-01	1.887330527290425330e-01	1.863578997140561133e-01	1.836851756506680533e-01	1.809587436264120108e-01	1.784628393918564482e-01	1.764891783135022207e-01	1.753006579417519528e-01	1.750966683227318799e-01	1.759848357557761422e-01	1.779631128313378663e-01	1.809147526670146222e-01	1.846169721995723489e-01	1.887623441175880767e-01	1.929903787018087402e-01	1.969255396856167406e-01	2.002172423487836861e-01	2.025772244465646743e-01	2.038100280035162193e-01	2.038331122781367466e-01	2.026842918964072149e-01	2.005156325935461559e-01	1.975745559356962278e-01	1.941745255603289921e-01	1.906590836494632124e-01	1.873639009354367557e-01	1.845817096215749409e-01	1.825343626397631924e-01	1.813549915571105731e-01	1.810814931680013729e-01	1.816608453316952143e-01	1.829623275171573527e-01	1.847968592644957664e-01	1.869394184724492702e-01	1.891517102514527759e-01	1.912027971258204728e-01	1.928860231231265543e-01	1.940312615318671441e-01	1.945121433086051954e-01	1.942485977372334915e-01	1.932055864880069251e-01	1.913893212038506875e-01	1.888423107733317174e-01
1.919500990751830949e-01	1.922213254250343950e-01	1.924410243887504923e-01	1.924858606077336498e-01	1.922197680851587820e-01	1.915121880866784698e-01	1.902617228015165418e-01	1.884202651228142622e-01	1.860122540900410737e-01	1.831445794568878349e-01	1.800044684731904598e-01	1.768448392407532543e-01	1.739587284038594805e-01	1.716461323052594079e-01	1.701776935003279367e-01	1.697600898823534432e-01	1.705077506079982763e-01	1.724246903522680674e-01	1.753989288357749865e-01	1.792103841134126130e-01	1.835514333885945315e-01	1.880577957580293613e-01	1.923461607667475703e-01	1.960542493744203418e-01	1.988787217253082107e-01	2.006066234731891385e-01	2.011367681129765661e-01	2.004885676793899951e-01	1.987972534222560428e-01	1.962960834998352666e-01	1.932877668697409179e-01	1.901088356233522902e-01	1.870916181105647391e-01	1.845287349755309336e-01	1.826444539257764121e-01	1.815759667506047226e-01	1.813659464290983681e-01	1.819659971412788679e-01	1.832492133679751167e-01	1.850291585320349430e-01	1.870823371380249955e-01	1.891713409704127435e-01	1.910663178674672780e-01	1.925629322272746635e-01	1.934955833941246761e-01	1.937452923086123435e-01	1.932423243366079013e-01	1.919643537150077794e-01	1.899314818376833525e-01	1.871996966095267889e-01
1.929010243590810747e-01	1.926721992022746577e-01	1.923982848934659151e-01	1.919604123706608600e-01	1.912241646080913848e-01	1.900592769595466913e-01	1.883644604162142966e-01	1.860921782968937843e-01	1.832680426706165544e-01	1.800005428052856848e-01	1.764786785427879534e-01	1.729572439549004748e-01	1.697314988322595752e-01	1.671045339546710085e-01	1.653515998109753304e-01	1.646860143821824163e-01	1.652310313396399277e-01	1.670012893758718864e-01	1.698963256383196341e-01	1.737071066346802528e-01	1.781350159141946443e-01	1.828212028686918011e-01	1.873829787781876033e-01	1.914531324755767427e-01	1.947177223681751668e-01	1.969480392067230468e-01	1.980230947393174512e-01	1.979399969606285836e-01	1.968109820333065751e-01	1.948474461723616880e-01	1.923330142420387190e-01	1.895891505316429915e-01	1.869378467839019342e-01	1.846662380613104115e-01	1.829975200812211378e-01	1.820713468341871866e-01	1.819352548525053348e-01	1.825469465182845419e-01	1.837858639819577311e-01	1.854715487216264391e-01	1.873859495785089313e-01	1.892968650115758600e-01	1.909800485405480364e-01	1.922379552779260314e-01	1.929136353071755350e-01	1.928989503267772576e-01	1.921370076016722384e-01	1.906195675830229530e-01	1.883808193078675419e-01	1.854893550813496994e-01
1.934119541340083015e-01	1.927201954084653834e-01	1.919979926112411750e-01	1.911311525293880598e-01	1.899871897007095189e-01	1.884360530125319400e-01	1.863756606477740274e-01	1.837569938315530560e-01	1.806035032482089797e-01	1.770207676798005447e-01	1.731942418294433461e-01	1.693750014575221563e-01	1.658552882105395199e-01	1.629370219233263750e-01	1.608973098917395039e-01	1.599552510898520630e-01	1.602441526829247731e-01	1.617926129402479651e-01	1.645169138175650303e-01	1.682258346227275547e-01	1.726375320822464698e-01	1.774067080515778216e-01	1.821590334865767491e-01	1.865289817961514607e-01	1.901968095458762831e-01	1.929205127588121127e-01	1.945591306480459748e-01	1.950846876287633258e-01	1.945813609137203026e-01	1.932319713258088545e-01	1.912935079175569764e-01	1.890648611409986857e-01	1.868510266179551071e-01	1.849284462104969773e-01	1.835158329465612359e-01	1.827537645004643774e-01	1.826948400115359361e-01	1.833045205262201771e-01	1.844714059369709225e-01	1.860246723347805387e-01	1.877559302933543839e-01	1.894427020995216038e-01	1.908708755073908747e-01	1.918539135048272226e-01	1.922470915977869954e-01	1.919557179270782454e-01	1.909371481656332303e-01	1.891973419522282318e-01	1.867834784625710953e-01	1.837746602352343939e-01
1.935147299834885648e-01	1.924230142934487964e-01	1.913184617826029221e-01	1.900907446882506291e-01	1.886090941779543506e-01	1.867436550537429074e-01	1.843912911582973879e-01	1.815006036667147216e-01	1.780911287540201393e-01	1.742629108535419247e-01	1.701945343145614686e-01	1.661296706095995446e-01	1.623539058686939984e-01	1.591648356086959037e-01	1.568391446743905571e-01	1.556006293156511899e-01	1.555929867786311482e-01	1.568606280293262101e-01	1.593399477162313060e-01	1.628622655021393084e-01	1.671683076450139194e-01	1.719327521369067857e-01	1.767961247302910210e-01	1.814005075199736083e-01	1.854250679013769165e-01	1.886174540851494330e-01	1.908175364736961754e-01	1.919707989925497349e-01	1.921298259309930923e-01	1.914437067991845154e-01	1.901366840563970817e-01	1.884787775297335488e-01	1.867522402469160570e-01	1.852182286069504469e-01	1.840879086542696885e-01	1.835014007888845777e-01	1.835166027147003831e-01	1.841083944304656439e-01	1.851773292773786217e-01	1.865658384951387749e-01	1.880793239692840069e-01	1.895093330416060262e-01	1.906560240260755656e-01	1.913474710786448041e-01	1.914538919953659990e-01	1.908955833612289155e-01	1.896443577394972824e-01	1.877192491060115653e-01	1.851781600671895400e-01	1.821076500475121429e-01
1.932453266646397827e-01	1.918357697597356248e-01	1.904286845025376929e-01	1.889159609011328567e-01	1.871679798602166600e-01	1.850552525440719298e-01	1.824740410214847341e-01	1.793709024174039712e-01	1.757613726889701855e-01	1.717392940482607433e-01	1.674751361481335299e-01	1.632034656813403373e-01	1.592012500181632650e-01	1.557597809357307295e-01	1.531535699877095980e-01	1.516098320685327905e-01	1.512820593844969586e-01	1.522307750239067226e-01	1.544138136713435749e-01	1.576874497841184442e-01	1.618184274329018957e-01	1.665056803104864869e-01	1.714093486590625992e-01	1.761838931724697133e-01	1.805116400001886279e-01	1.841330869433447925e-01	1.868706715652327099e-01	1.886433788448836635e-01	1.894705528233168457e-01	1.894644624234150254e-01	1.888125199196625803e-01	1.877513781360108935e-01	1.865362360846537504e-01	1.854093651287816169e-01	1.845718954015365953e-01	1.841623144090906716e-01	1.842439916923482301e-01	1.848026396930930737e-01	1.857532101524988211e-01	1.869545669837228974e-01	1.882295062345412384e-01	1.893872627962717714e-01	1.902455986601103433e-01	1.906498523242948773e-01	1.904868022652390913e-01	1.896921103229217143e-01	1.882510809813677244e-01	1.861936273501870187e-01	1.835852448552569016e-01	1.805163037122170799e-01
1.926259226891434140e-01	1.909916954400426581e-01	1.893685374733257987e-01	1.876483421552937458e-01	1.857018844191739848e-01	1.834004196512116491e-01	1.806407345620610061e-01	1.773687801962704758e-01	1.735974839541638004e-01	1.694155799623228709e-01	1.649860616808777880e-01	1.605345059378582573e-01	1.563288683448339766e-01	1.526532774993800134e-01	1.497788520201173701e-01	1.479347930176163062e-01	1.472829534893695669e-01	1.478987635252115573e-01	1.497607987670755703e-01	1.527503271000362761e-01	1.566610491208137723e-01	1.612180348150446529e-01	1.661037545187241948e-01	1.709883377207339905e-01	1.755607557102668304e-01	1.795576125420409452e-01	1.827865198015788395e-01	1.851415970641647757e-01	1.866094266508515898e-01	1.872647916350633490e-01	1.872566452753060551e-01	1.867859979375298962e-01	1.860784861154591019e-01	1.853551720281626791e-01	1.848053693604855829e-01	1.845649662832399007e-01	1.847027904413464094e-01	1.852163221245013425e-01	1.860366723511779619e-01	1.870415171553370670e-01	1.880737229144140432e-01	1.889628370836552163e-01	1.895464439895366837e-01	1.896885786423636588e-01	1.892929803227493546e-01	1.883098703003627805e-01	1.867360617980212134e-01	1.846093734014613297e-01	1.819992804314472523e-01	1.789961874541655396e-01
1.916498115718311412e-01	1.898867963526970348e-01	1.881339145563981075e-01	1.862806000116487004e-01	1.841971948373007095e-01	1.817562686480922451e-01	1.788567181049516008e-01	1.754461052295458734e-01	1.715372182768908627e-01	1.672160928428133853e-01	1.626403391023504563e-01	1.580281102202417964e-01	1.536392375173968039e-01	1.497507846262003395e-01	1.466297499329677900e-01	1.445058107165169692e-01	1.435470434444605925e-01	1.438412870471728056e-01	1.453853262380627176e-01	1.480832377962731372e-01	1.517541970912118510e-01	1.561488887211442134e-01	1.609726981716080585e-01	1.659130873004848739e-01	1.706682452990406218e-01	1.749740566090777771e-01	1.786266985904662319e-01	1.814986362954105759e-01	1.835463714912180244e-01	1.848090927162299724e-01	1.853982906422781962e-01	1.854794704478807121e-01	1.852481608020517534e-01	1.849032644958172045e-01	1.846212533041332038e-01	1.845346227334069833e-01	1.847173318824625043e-01	1.851788990275803071e-01	1.858674520071233738e-01	1.866807724097896415e-01	1.874832787040127957e-01	1.881261835292253048e-01	1.884677655417399955e-01	1.883908748475984496e-01	1.878153685569033948e-01	1.867041683566443844e-01	1.850628240807267733e-01	1.829336456420196655e-01	1.803864219471372765e-01	1.775081217543564571e-01
1.902725108380324825e-01	1.884716830433115220e-01	1.866697936523916135e-01	1.847513996773819667e-01	1.825856188122464141e-01	1.800469679934389167e-01	1.770382018215838626e-01	1.735110287288542108e-01	1.694810855455612109e-01	1.650348300250841227e-01	1.603274388228805025e-01	1.555721405626866172e-01	1.510224078505752465e-01	1.469490404820376628e-01	1.436145818350240411e-01	1.412476703007104484e-01	1.400199829975421195e-01	1.400282750513955898e-01	1.412835437683252759e-01	1.437086397721471787e-01	1.471446296291992473e-01	1.513651527038082645e-01	1.560971244155265336e-01	1.610454572547396213e-01	1.659191996777284461e-01	1.704565282608621335e-01	1.744462478452921406e-01	1.777438231226785292e-01	1.802804107226589625e-01	1.820639294088921001e-01	1.831719132497937330e-01	1.837368108593718519e-01	1.839253765685079089e-01	1.839147076773368361e-01	1.838680843338471316e-01	1.839139061675050812e-01	1.841305472664849230e-01	1.845390732329807160e-01	1.851044655070258615e-01	1.857447218645174869e-01	1.863460013932685400e-01	1.867811811536259081e-01	1.869287652217331008e-01	1.866892599620713633e-01	1.859966846116076766e-01	1.848239613688493210e-01	1.831821177811502332e-01	1.811144557711928949e-01	1.786877256434768191e-01	1.759826584529234905e-01
1.884116254335702345e-01	1.866529042487847234e-01	1.848731986036974972e-01	1.829500739872980675e-01	1.807507178683745996e-01	1.781521236417212828e-01	1.750624655154510434e-01	1.714399383377954444e-01	1.673059094032347816e-01	1.627504158913695431e-01	1.579293515160143657e-01	1.530538511202848839e-01	1.483731919702925561e-01	1.441530968628922105e-01	1.406515881187209716e-01	1.380947881862090720e-01	1.366551008504490183e-01	1.364340908496911031e-01	1.374519985616889373e-01	1.396451074111511592e-01	1.428712438313667621e-01	1.469226907942409455e-01	1.515449512455892545e-01	1.564592194086800447e-01	1.613862452980236728e-01	1.660693329152278797e-01	1.702944830911853613e-01	1.739059813700382373e-01	1.768160811704584112e-01	1.790077827392214105e-01	1.805302790121212642e-01	1.814873430537740084e-01	1.820198479346160914e-01	1.822844912934902806e-01	1.824315195794661837e-01	1.825845219074577197e-01	1.828251353801506052e-01	1.831847210108114299e-01	1.836439743950444847e-01	1.841400975278505991e-01	1.845799933109487645e-01	1.848569865122648981e-01	1.848681703252442743e-01	1.845294945393018415e-01	1.837863472286928035e-01	1.826184094477436848e-01	1.810387557480167553e-01	1.790883998329026727e-01	1.768283014637053174e-01	1.743310449576758181e-01
1.859565085233936821e-01	1.843044729124481973e-01	1.826063795667842160e-01	1.807311821303129173e-01	1.785435183089649491e-01	1.759231274401021339e-01	1.727846331515468792e-01	1.690943918328250417e-01	1.648816957800732785e-01	1.602427196111655683e-01	1.553367897782548246e-01	1.503755140057503326e-01	1.456060649787497552e-01	1.412903055151757681e-01	1.376817646712047705e-01	1.350026508994514041e-01	1.334231839394842967e-01	1.330454377489462270e-01	1.338935076583175898e-01	1.359111193369086923e-01	1.389668841834664215e-01	1.428664461363078064e-01	1.473699663760852374e-01	1.522129123683070573e-01	1.571280114738884404e-01	1.618663662048107355e-01	1.662160494050358428e-01	1.700167703262275565e-01	1.731694761475584821e-01	1.756400057671534953e-01	1.774562820719320089e-01	1.786991228749098548e-01	1.794874591810714792e-01	1.799596687985942078e-01	1.802533826907574688e-01	1.804865514651116665e-01	1.807424799019996253e-01	1.810609133899569456e-01	1.814363053035178419e-01	1.818231627283684038e-01	1.821472033652723754e-01	1.823200920313070295e-01	1.822550464318059005e-01	1.818805716955643192e-01	1.811501738063543421e-01	1.800468610621348275e-01	1.785824637891502975e-01	1.767929087654768472e-01	1.747313585455481655e-01	1.724613105411772207e-01
1.827867548015779386e-01	1.812883075742976469e-01	1.797186287109988345e-01	1.779370512949003669e-01	1.758051353089873647e-01	1.732052326174658430e-01	1.700586736559482059e-01	1.663406240715532003e-01	1.620893694480904645e-01	1.574086931604717077e-01	1.524631037968150471e-01	1.474665042124237990e-01	1.426655175474121073e-01	1.383190800233527473e-01	1.346761691050656629e-01	1.319537399817520273e-01	1.303170831722023082e-01	1.298646653653027783e-01	1.306191913767533463e-01	1.325258864614127785e-01	1.354580908185485932e-01	1.392293187504105578e-01	1.436101664633054331e-01	1.483480402678408194e-01	1.531876525873916428e-01	1.578904523972316232e-01	1.622515362334979450e-01	1.661129318825746992e-01	1.693723775517498864e-01	1.719869293043810032e-01	1.739709831887622238e-01	1.753887059562865280e-01	1.763414756440971898e-01	1.769516572346522820e-01	1.773446763267952642e-01	1.776317955438024565e-01	1.778960036644054721e-01	1.781830055848620253e-01	1.784984899350532950e-01	1.788117858376201130e-01	1.790649550183691929e-01	1.791854174812443357e-01	1.790996876443847752e-01	1.787457246393839849e-01	1.780818683814648640e-01	1.770912335702994334e-01	1.757815456281230093e-01	1.741814820472451786e-01	1.723352167192489792e-01	1.702970848200550114e-01
1.787964930682571507e-01	1.774802815018181323e-01	1.760732602244400036e-01	1.744247917694198013e-01	1.723929037656809493e-01	1.698619953294066287e-01	1.667594633005290983e-01	1.630687460241177777e-01	1.588368399725273716e-01	1.541752256089912732e-01	1.492540586026758209e-01	1.442902517686048269e-01	1.395305873574015088e-01	1.352314395210436060e-01	1.316369045272133831e-01	1.289573814425146736e-01	1.273507702238398931e-01	1.269083090101525702e-01	1.276467025452798498e-01	1.295074163474164153e-01	1.323631156329725389e-01	1.360302381005649430e-01	1.402859736063334917e-01	1.448875442396626301e-01	1.495916995436413766e-01	1.541726877563230347e-01	1.584374066517651169e-01	1.622368848732724245e-01	1.654735340242619035e-01	1.681038200176503961e-01	1.701361779641259453e-01	1.716242787334484599e-01	1.726561610243944889e-01	1.733402790623684853e-01	1.737900179443757631e-01	1.741086060024221727e-01	1.743764083769789308e-01	1.746423335494664830e-01	1.749204740141964420e-01	1.751922533272880500e-01	1.754134544153986841e-01	1.755246311541515392e-01	1.754628783907577483e-01	1.751727687715478321e-01	1.746146170408809095e-01	1.737689781662969113e-01	1.726373019345210091e-01	1.712395992506359488e-01	1.696106337425008215e-01	1.677962065700640271e-01
1.739198290257872592e-01	1.727971220816920395e-01	1.715749971379775252e-01	1.700931337846073865e-01	1.682056956447346985e-01	1.657981536824404689e-01	1.628025248529177960e-01	1.592088398369687907e-01	1.550711880888930860e-01	1.505074225120757170e-01	1.456924321905665176e-01	1.408455941734321482e-01	1.362135179374822924e-01	1.320496222770447536e-01	1.285923802104752822e-01	1.260442873109511308e-01	1.245537403116757508e-01	1.242018332495263694e-01	1.249956502925935464e-01	1.268688228963286979e-01	1.296891817636168509e-01	1.332723172194837380e-01	1.373991500722828718e-01	1.418352613947029273e-01	1.463497981406930160e-01	1.507321880868207897e-01	1.548054850307670205e-01	1.584357098043349399e-01	1.615369643020822532e-01	1.640723757104801395e-01	1.660510746877419952e-01	1.675215654088918205e-01	1.685620730609757589e-01	1.692686923902941842e-01	1.697425118901796925e-01	1.700770540166032241e-01	1.703475124831632936e-01	1.706030801451179635e-01	1.708633403668535500e-01	1.711191143245171520e-01	1.713374489603111672e-01	1.714697451661821581e-01	1.714614644479820482e-01	1.712616252687581553e-01	1.708304483359908144e-01	1.701441411329156772e-01	1.691965663257287977e-01	1.679984754155546545e-01	1.665754556509133344e-01	1.649658946591769648e-01
1.681521888516555874e-01	1.672188421119203405e-01	1.661925567239081469e-01	1.649042206207387840e-01	1.632039621146875175e-01	1.609771240401385028e-01	1.581583032307991021e-01	1.547415748433099703e-01	1.507854251612987251e-01	1.464115479457935576e-01	1.417974017267669418e-01	1.371630819255226508e-01	1.327536145931922096e-01	1.288182321288494359e-01	1.255885211966266402e-01	1.232576152525714647e-01	1.219626244154985856e-01	1.217723618272194830e-01	1.226818562421912034e-01	1.246143186122237179e-01	1.274302244585500121e-01	1.309421502393340875e-01	1.349332719135654668e-01	1.391770736396178154e-01	1.434559403064595839e-01	1.475767795789521553e-01	1.513825294087225992e-01	1.547591072202020857e-01	1.576379312273832323e-01	1.599945231351169450e-01	1.618438859202036839e-01	1.632333914512280604e-01	1.642339316197994892e-01	1.649300430267478523e-01	1.654097582263738264e-01	1.657549395636633560e-01	1.660329140046944985e-01	1.662902028706232382e-01	1.665490433185159158e-01	1.668071456172635081e-01	1.670407214868718238e-01	1.672102787259481527e-01	1.672681907961931780e-01	1.671666718383483796e-01	1.668648333989743160e-01	1.663337987343678215e-01	1.655595386858151885e-01	1.645437564970196886e-01	1.633036769829806778e-01	1.618716545057195533e-01
1.615628226221436092e-01	1.608019748824188466e-01	1.599719238037654034e-01	1.588961648279197114e-01	1.574208884691276344e-01	1.554301105179523579e-01	1.528587442096160098e-01	1.497019188470981033e-01	1.460191851429134546e-01	1.419327460518239881e-01	1.376195399670715469e-01	1.332976518029668767e-01	1.292081682593222702e-01	1.255940867018459084e-01	1.226782996611340826e-01	1.206429178821852022e-01	1.196122455442553273e-01	1.196414222104651287e-01	1.207121918663705412e-01	1.227363280885661045e-01	1.255662099236082851e-01	1.290110281888876276e-01	1.328563088598697095e-01	1.368841308008738600e-01	1.408915172541982952e-01	1.447050320043304639e-01	1.481904355733754397e-01	1.512571012621429511e-01	1.538576644506008118e-01	1.559839045277704173e-01	1.576600712878566957e-01	1.589348937752874669e-01	1.598732346646632718e-01	1.605480775832096862e-01	1.610331947810579034e-01	1.613966275129350980e-01	1.616951125555434188e-01	1.619696055437959969e-01	1.622422918799655278e-01	1.625155007588023059e-01	1.627728948767032113e-01	1.629829323697779275e-01	1.631042341413008190e-01	1.630919677856869920e-01	1.629042215486184442e-01	1.625074405957141199e-01	1.618803952075870134e-01	1.610167369085234168e-01	1.599266081496699687e-01	1.586378293875480294e-01
1.542954467241712535e-01	1.536806659144057396e-01	1.530375073992962520e-01	1.521839132820693996e-01	1.509625824130105542e-01	1.492553038127716891e-01	1.469952332803364237e-01	1.441756264653252517e-01	1.408536671793311212e-01	1.371484542792071604e-01	1.332328365220090127e-01	1.293195326958219427e-01	1.256426231211015543e-01	1.224361453779752168e-01	1.199119606900278939e-01	1.182392769104695374e-01	1.175282267082552179e-01	1.178195035694151321e-01	1.190814072936689227e-01	1.212147025497253977e-01	1.240646215940981872e-01	1.274383139516488683e-01	1.311252821160218685e-01	1.349179978045788875e-01	1.386300292218980990e-01	1.421095863714646745e-01	1.452473060116548920e-01	1.479781111460474752e-01	1.502779121754384273e-01	1.521566232655797712e-01	1.536492624642671612e-01	1.548068560128948445e-01	1.556884280063046133e-01	1.563547434944904946e-01	1.568638064989623382e-01	1.572676490741642397e-01	1.576097752387286277e-01	1.579228162488534870e-01	1.582263427680773438e-01	1.585252104050438593e-01	1.588090846591906358e-01	1.590536655389038212e-01	1.592238159420112653e-01	1.592782655313442208e-01	1.591751726636845832e-01	1.588777251799792511e-01	1.583591086755758159e-01	1.576066203298264745e-01	1.566249694034299034e-01	1.554389587206621293e-01
1.465564901614876681e-01	1.460550821019056533e-01	1.455807926401628261e-01	1.449481638971058528e-01	1.439973114829746492e-01	1.426074361457666251e-01	1.407084513911208423e-01	1.382893660428762828e-01	1.354019959672423112e-01	1.321589509315918287e-01	1.287254360217552906e-01	1.253052225019516408e-01	1.221219277451489338e-01	1.193974427283622797e-01	1.173298480199811422e-01	1.160733381203770120e-01	1.157225906709725971e-01	1.163035183999067967e-01	1.177716494929743618e-01	1.200183442536366663e-01	1.228840186578171040e-01	1.261765627451224558e-01	1.296923472610141959e-01	1.332369363275140439e-01	1.366427066095775023e-01	1.397812245121658470e-01	1.425691430960236428e-01	1.449675874675542542e-01	1.469760274114513821e-01	1.486225375916820357e-01	1.499527257032978178e-01	1.510195166129471855e-01	1.518754010243507091e-01	1.525678348474651946e-01	1.531374926884916110e-01	1.536183630782310405e-01	1.540383262192923652e-01	1.544191315286080335e-01	1.547752880787837682e-01	1.551121533913508710e-01	1.554240305656849896e-01	1.556933361148362949e-01	1.558915348149681190e-01	1.559820803249657162e-01	1.559250061526956110e-01	1.556824294749785120e-01	1.552242908936726784e-01	1.545337639590490530e-01	1.536120672089151817e-01	1.524824826435447478e-01
1.385930317239412179e-01	1.381692807184961846e-01	1.378385915412122520e-01	1.374144756702494752e-01	1.367358626355483497e-01	1.356797224710778460e-01	1.341721240780949786e-01	1.321963709209508508e-01	1.297967621974826236e-01	1.270767101459326087e-01	1.241906474959712930e-01	1.213299983773248880e-01	1.187044057312013762e-01	1.165202317967822115e-01	1.149588005822854281e-01	1.141570273347537051e-01	1.141928662731900440e-01	1.150773982670900142e-01	1.167545987572619348e-01	1.191088181901503451e-01	1.219789537976823657e-01	1.251774005667933010e-01	1.285111503599348226e-01	1.318021156597269372e-01	1.349038813601777242e-01	1.377126906379648186e-01	1.401714718825209927e-01	1.422669026230873601e-01	1.440207609186651416e-01	1.454777509562964477e-01	1.466925278355455942e-01	1.477185210527902359e-01	1.486004445238040539e-01	1.493712349850499777e-01	1.500528992205748258e-01	1.506597455882519310e-01	1.512020411700979172e-01	1.516883912502225706e-01	1.521259302544156478e-01	1.525184447182484637e-01	1.528634019920838971e-01	1.531492979796771625e-01	1.533545514443418745e-01	1.534486615287185829e-01	1.533956233231206223e-01	1.531590869897716534e-01	1.527084857720407141e-01	1.520254397334234731e-01	1.511097896432961885e-01	1.499847697043977801e-01
1.306646586897770579e-01	1.302827917600536678e-01	1.300651132025694989e-01	1.298265751299991777e-01	1.294067666154632146e-01	1.286815730401346669e-01	1.275736058453443567e-01	1.260601194180876183e-01	1.241768200244721121e-01	1.220161657195778654e-01	1.197194309865677597e-01	1.174627797132486301e-01	1.154386480284711330e-01	1.138345804901523262e-01	1.128121621670038627e-01	1.124887453950769722e-01	1.129243319800330436e-01	1.141152572355159378e-01	1.159954450302902590e-01	1.184450289104143073e-01	1.213051471750770383e-01	1.243969371634575938e-01	1.275421289997457075e-01	1.305824024816251983e-01	1.333948041539904095e-01	1.359011067692316721e-01	1.380699491217887154e-01	1.399118496999034733e-01	1.414684431951969690e-01	1.427983792537834140e-01	1.439628817408469819e-01	1.450138943878900299e-01	1.459869263836488795e-01	1.468993893703168796e-01	1.477537617401079861e-01	1.485436484346756292e-01	1.492603021940248353e-01	1.498973412760091495e-01	1.504523855425759782e-01	1.509255198592272529e-01	1.513156348523536643e-01	1.516163186014212461e-01	1.518129416992781699e-01	1.518820865882132554e-01	1.517936550893612402e-01	1.515153759857900961e-01	1.510189704981005354e-01	1.502871308587646615e-01	1.493204816287572734e-01	1.481436600673470272e-01
1.230145819101440136e-01	1.226412853064659109e-01	1.225030869334607780e-01	1.224188174052355665e-01	1.222309322847664470e-01	1.218160516611907079e-01	1.210946558415607749e-01	1.200386735248660380e-01	1.186752505909646205e-01	1.170851606587674232e-01	1.153950117397301300e-01	1.137635108866310724e-01	1.123631790355751336e-01	1.113598314242517373e-01	1.108925827804960601e-01	1.110571050995004527e-01	1.118943292967874842e-01	1.133860110232780133e-01	1.154575791252805961e-01	1.179877751426826465e-01	1.208237460425417298e-01	1.237995531382305725e-01	1.267556499885769405e-01	1.295566506654659278e-01	1.321049301104489093e-01	1.343480810771268408e-01	1.362791968576403112e-01	1.379301213360044631e-01	1.393590895203474234e-01	1.406353023520413581e-01	1.418235784544238653e-01	1.429721849041867832e-01	1.441061341476451707e-01	1.452267667735145096e-01	1.463168535121972813e-01	1.473490723483737441e-01	1.482949981877980383e-01	1.491319888905490720e-01	1.498463063239131310e-01	1.504321985460023714e-01	1.508879558550615396e-01	1.512107739511296955e-01	1.513923679733330807e-01	1.514168028107501507e-01	1.512612525963164811e-01	1.508996092350362583e-01	1.503083196321663151e-01	1.494735663419800575e-01	1.483987957029820337e-01	1.471114668671900383e-01
1.158451908396984087e-01	1.154515903610935923e-01	1.153590828508541111e-01	1.153926684789221280e-01	1.154000361762679283e-01	1.152608250220564234e-01	1.148954108383360845e-01	1.142719666706612236e-01	1.134100253894674420e-01	1.123788642345946026e-01	1.112897949646635964e-01	1.102826642836003818e-01	1.095080808982644982e-01	1.091078264859199620e-01	1.091963222933800548e-01	1.098458125755320536e-01	1.110772834971259365e-01	1.128581511590024955e-01	1.151068091490669160e-01	1.177031836244551433e-01	1.205037994867172585e-01	1.233593317171887555e-01	1.261323663720579635e-01	1.287130205546470896e-01	1.310302542061974607e-01	1.330571846996301821e-01	1.348095400791380627e-01	1.363374729597694734e-01	1.377121479912677970e-01	1.390096395000228191e-01	1.402952772885581179e-01	1.416115960455650025e-01	1.429721976258176430e-01	1.443624129628415242e-01	1.457459398055797606e-01	1.470751820380806485e-01	1.483022439009329396e-01	1.493876617829311970e-01	1.503049653068272151e-01	1.510405747685331090e-01	1.515899721358063001e-01	1.519519907912434409e-01	1.521233499562174851e-01	1.520951444826588450e-01	1.518522961749034506e-01	1.513761112356416250e-01	1.506495206848682822e-01	1.496641270096347454e-01	1.484279552147406978e-01	1.469726195974143668e-01
1.093019014686418128e-01	1.088650026755871303e-01	1.087869158926927371e-01	1.089008157568544799e-01	1.090619302954119740e-01	1.091553584069492738e-01	1.091037303538438252e-01	1.088735266208413627e-01	1.084782101615025113e-01	1.079764221542660052e-01	1.074642797662991034e-01	1.070621500410405547e-01	1.068975234103703847e-01	1.070866325757116461e-01	1.077176904533699298e-01	1.088383609481994169e-01	1.104491781386078980e-01	1.125035878665753830e-01	1.149142428454417580e-01	1.175643851207526097e-01	1.203226083676269126e-01	1.230590454582094762e-01	1.256609382500943894e-01	1.280456150668530801e-01	1.301691320776364180e-01	1.320292518696244422e-01	1.336621279805951801e-01	1.351329839254362120e-01	1.365221842431544597e-01	1.379090780022997065e-01	1.393566515885464041e-01	1.409000027904084018e-01	1.425409246973178279e-01	1.442494695451191355e-01	1.459716867290834774e-01	1.476412671822276146e-01	1.491919580204784657e-01	1.505677476611893273e-01	1.517286962055892641e-01	1.526517716042852246e-01	1.533274511962316178e-01	1.537538854515858311e-01	1.539307868128232670e-01	1.538549057763266559e-01	1.535183267741154767e-01	1.529099785400814260e-01	1.520201140003346885e-01	1.508469696862463350e-01	1.494044806477286824e-01	1.477296150497293681e-01
1.034672187049211212e-01	1.029708898499974989e-01	1.028810853183605156e-01	1.030407515162981430e-01	1.033146623187203711e-01	1.035956275736537591e-01	1.038108427689526519e-01	1.039272207380204927e-01	1.039539144503829754e-01	1.039401544703351388e-01	1.039674945542180401e-01	1.041368653382891279e-01	1.045522571266952333e-01	1.053037059885255089e-01	1.064525720261437769e-01	1.080215180544508990e-01	1.099906361888540879e-01	1.122999530762771453e-01	1.148575012887369656e-01	1.175514175731456612e-01	1.202642123852484674e-01	1.228872894755778516e-01	1.253339744379605991e-01	1.275495129705024877e-01	1.295167758738201835e-01	1.312567763493739936e-01	1.328236527857032667e-01	1.342945070938862395e-01	1.357554151075541227e-01	1.372857882989635681e-01	1.389438615720745840e-01	1.407560951579523989e-01	1.427126138641056918e-01	1.447695351527518992e-01	1.468574002589589644e-01	1.488935409272562072e-01	1.507953418889249608e-01	1.524913868930113658e-01	1.539283212182818439e-01	1.550726054917554719e-01	1.559077839237592855e-01	1.564288957419475434e-01	1.566361417568298553e-01	1.565297279429524457e-01	1.561072861497070363e-01	1.553644605662087841e-01	1.542986220244536577e-01	1.529150412365276879e-01	1.512343593237331640e-01	1.492998670557208751e-01
9.836482170316072915e-02	9.780043797667835326e-02	9.768013180166938703e-02	9.785770582564608244e-02	9.820896246394114626e-02	9.863619265432416183e-02	9.907303432072298022e-02	9.948867705443879828e-02	9.988958012735070502e-02	1.003168551433214484e-01	1.008384135573469342e-01	1.015363514644026383e-01	1.024915076423757038e-01	1.037679759696947673e-01	1.054005373934047696e-01	1.073872617575336724e-01	1.096884003221810649e-01	1.122313599895245761e-01	1.149205080875024682e-01	1.176498995716196844e-01	1.203169052407794259e-01	1.228349057898541902e-01	1.251435907891314259e-01	1.272158044263859700e-01	1.290601837332693569e-01	1.307191799268729027e-01	1.322624261488030417e-01	1.337759713631417602e-01	1.353486001571463093e-01	1.370571636680442129e-01	1.389533480498159057e-01	1.410543335387590969e-01	1.433392357050778665e-01	1.457520652963465169e-01	1.482105174144195681e-01	1.506185505392707014e-01	1.528799199462539116e-01	1.549097900738934663e-01	1.566422817636133336e-01	1.580330335750834148e-01	1.590572313038457475e-01	1.597045387673018679e-01	1.599729153554260430e-01	1.598632399326309905e-01	1.593762026482907768e-01	1.585122472220979184e-01	1.572746744270076269e-01	1.556753334626182483e-01	1.537417825561562534e-01	1.515243201081397095e-01
9.397179260363873465e-02	9.333865519183738579e-02	9.317807844638989478e-02	9.335519303615759379e-02	9.375762933374147401e-02	9.429821409480564076e-02	9.491825745373828893e-02	9.559049635099101105e-02	9.631992723308684112e-02	9.714068442667285475e-02	9.810807349803510324e-02	9.928634473080984180e-02	1.007341900646532423e-01	1.024908422654535051e-01	1.045656724559873296e-01	1.069333862453544087e-01	1.095355947590079676e-01	1.122881640246558288e-01	1.150926267722604812e-01	1.178494484133528891e-01	1.204709501575271791e-01	1.228921310821354945e-01	1.250782310685809307e-01	1.270284166862100661e-01	1.287753791247533419e-01	1.303809007688394306e-01	1.319277186486030873e-01	1.335083320821392194e-01	1.352118882011311696e-01	1.371107964290220749e-01	1.392490961932289217e-01	1.416346250411842644e-01	1.442365712323384619e-01	1.469890059230184176e-01	1.497997558008119512e-01	1.525627748596803390e-01	1.551714557550025186e-01	1.575302118419425468e-01	1.595623281958243878e-01	1.612131033748744058e-01	1.624486041063874786e-01	1.632512672177425517e-01	1.636141617043737895e-01	1.635357750068994753e-01	1.630167930378911556e-01	1.620597753674176689e-01	1.606719318586799783e-01	1.588704976806213920e-01	1.566895904356610247e-01	1.541868502379503680e-01
9.023629079409346831e-02	8.954188668812212981e-02	8.934122974796236683e-02	8.951060680895035759e-02	8.994949085169717806e-02	9.058150280187381165e-02	9.135606760480229072e-02	9.225008156819275440e-02	9.326782173682944543e-02	9.443731475470616699e-02	9.580230783392708338e-02	9.741047193753762934e-02	9.929988456457143620e-02	1.014866982348364144e-01	1.039568230603016147e-01	1.066635525720233679e-01	1.095316174468802944e-01	1.124666727358232393e-01	1.153681574630658346e-01	1.181429883923891394e-01	1.207177696029163583e-01	1.230478366460426159e-01	1.251222050238625927e-01	1.269642751996771513e-01	1.286285406696751621e-01	1.301938451269851194e-01	1.317538592233063743e-01	1.334055805421618945e-01	1.352369322165418442e-01	1.373148237766710356e-01	1.396752914287758551e-01	1.423173336140461098e-01	1.452016522241183771e-01	1.482547238837638726e-01	1.513775758639555324e-01	1.544576600566749947e-01	1.573815262954992300e-01	1.600459599436490077e-01	1.623657223377377445e-01	1.642769862840607609e-01	1.657366633697325564e-01	1.667186926227202937e-01	1.672089508281678072e-01	1.672005297941473456e-01	1.666908286979699727e-01	1.656814076132072378e-01	1.641808182036076647e-01	1.622099288515732041e-01	1.598085538514500969e-01	1.570416371147637935e-01
8.709778710102554500e-02	8.635783664224186418e-02	8.612742686631770506e-02	8.629313189530563033e-02	8.676554386041414324e-02	8.747852805123097764e-02	8.838934774157405916e-02	8.947904896746525227e-02	9.075147914090858636e-02	9.222918521660160296e-02	9.394537998965052372e-02	9.593262251765873050e-02	9.821030652926808491e-02	1.007738257030248580e-01	1.035881808802543158e-01	1.065877807581006032e-01	1.096826539830279557e-01	1.127697889366613554e-01	1.157471907553772744e-01	1.185279067540724457e-01	1.210515645536060642e-01	1.232917912052815534e-01	1.252588463070849201e-01	1.269976296396403137e-01	1.285817956201222301e-01	1.301049131956126537e-01	1.316697051748706992e-01	1.333763116665040993e-01	1.353106327091543604e-01	1.375338609621545860e-01	1.400744289491319405e-01	1.429235477544606447e-01	1.460351663730853067e-01	1.493305685175412845e-01	1.527069647505148453e-01	1.560486730064625238e-01	1.592388955195266076e-01	1.621700528238504968e-01	1.647510605358543656e-01	1.669107304073607911e-01	1.685974300457060981e-01	1.697759856076747897e-01	1.704233312706256442e-01	1.705245211652313408e-01	1.700705463044742682e-01	1.690588013296832337e-01	1.674963973249830596e-01	1.654057605004838893e-01	1.628311668938504930e-01	1.598444341875035757e-01
8.450748979556649276e-02	8.374565928760464850e-02	8.350526787015254138e-02	8.368168993362677666e-02	8.419520436336376534e-02	8.498874147957043157e-02	8.602654811055390760e-02	8.729336920667360444e-02	8.879261979570919616e-02	9.054186214411061306e-02	9.256481728974537415e-02	9.488056781019525709e-02	9.749203862619312821e-02	1.003765595153708196e-01	1.034811702223591701e-01	1.067242814609831864e-01	1.100036817585254290e-01	1.132093518881462507e-01	1.162384646648312453e-01	1.190096106332877435e-01	1.214737370473793487e-01	1.236201867906119300e-01	1.254773638961377835e-01	1.271084742793037736e-01	1.286034168810758771e-01	1.300681610313742798e-01	1.316128951646046708e-01	1.333401114037962853e-01	1.353336373462021569e-01	1.376495358833134675e-01	1.403097576270900537e-01	1.432993028398568680e-01	1.465673624010220832e-01	1.500324049697029649e-01	1.535905731382615491e-01	1.571260872333538339e-01	1.605219762281242801e-01	1.636693877334134128e-01	1.664741118219245641e-01	1.688596317141711767e-01	1.707668738196491676e-01	1.721515580387057709e-01	1.729805768822539058e-01	1.732289371642378450e-01	1.728785898534180021e-01	1.719199208763102782e-01	1.703559689038752212e-01	1.682085732687370050e-01	1.655250148141614863e-01	1.623831869381708315e-01
8.244707308106619115e-02	8.169415021078997585e-02	8.147144751953727670e-02	8.168109133539327993e-02	8.225111184085853733e-02	8.313186762426864884e-02	8.429341339721348192e-02	8.572354310432057922e-02	8.742516402095598660e-02	8.941137548428709780e-02	9.169756229697841043e-02	9.429113625334697990e-02	9.718096855381831711e-02	1.003292135559426534e-01	1.036680977699866307e-01	1.071030903311301768e-01	1.105223043833596652e-01	1.138104111551496433e-01	1.168642825138822561e-01	1.196072991596645319e-01	1.219997495706359458e-01	1.240437718316528687e-01	1.257824655561483318e-01	1.272938405454744626e-01	1.286809634139535197e-01	1.300598850019592245e-01	1.315469270241987065e-01	1.332466145285456371e-01	1.352412855617794452e-01	1.375831674315097786e-01	1.402895027824231367e-01	1.433411414833237474e-01	1.466847304231721216e-01	1.502382527615090946e-01	1.538992109652899953e-01	1.575542720039559419e-01	1.610889203271776982e-01	1.643956513511228290e-01	1.673795598448732935e-01	1.699608147865001306e-01	1.720742529281701072e-01	1.736669974401579553e-01	1.746955084518123369e-01	1.751235089805486533e-01	1.749220570138638464e-01	1.740723575113525268e-01	1.725711760316508969e-01	1.704378386202853313e-01	1.677211012619321817e-01	1.645038154980014433e-01
8.094410011325513243e-02	8.023646300474177040e-02	8.006459787166637920e-02	8.033496294343603350e-02	8.098109068859718485e-02	8.195894257973980468e-02	8.324312917026792380e-02	8.482390121237196046e-02	8.670372133108553148e-02	8.889195474681563236e-02	9.139701680972095454e-02	9.421663524368190101e-02	9.732816243151044822e-02	1.006815534756721336e-01	1.041973888916705310e-01	1.077712383038124250e-01	1.112840752109418296e-01	1.146169119397579816e-01	1.176667887348821773e-01	1.203610306407511404e-01	1.226671768717323280e-01	1.245970867436198837e-01	1.262049221399429433e-01	1.275798376460517136e-01	1.288348665830111595e-01	1.300938338645687420e-01	1.314780104137295846e-01	1.330939439191990148e-01	1.350235291554809092e-01	1.373169864713753019e-01	1.399891514565713146e-01	1.430191880717400776e-01	1.463536104451540476e-01	1.499121621555765393e-01	1.535957779555001124e-01	1.572955379124802155e-01	1.609013142623648418e-01	1.643088728587069891e-01	1.674244877149423660e-01	1.701667216750210321e-01	1.724656893516326450e-01	1.742607951221765983e-01	1.754983242810656541e-01	1.761303708118599487e-01	1.761161986357430154e-01	1.754265547527735780e-01	1.740504593211036066e-01	1.720032116367870290e-01	1.693335926232329147e-01	1.661280486815066848e-01
8.008238711458909309e-02	7.945962773738378393e-02	7.937405332977787165e-02	7.973387337094255123e-02	8.047580595249907709e-02	8.155963635389201771e-02	8.296344506198376212e-02	8.467960011470894444e-02	8.671050364539317767e-02	8.906283164323783308e-02	9.173967377343822394e-02	9.473124893096207533e-02	9.800602005901153102e-02	1.015046947744016187e-01	1.051392731898938421e-01	1.087983317643392844e-01	1.123581042536132835e-01	1.156974868528829886e-01	1.187141121958482787e-01	1.213383925567814714e-01	1.235430385426340288e-01	1.253465585753898159e-01	1.268105324435966907e-01	1.280315377661325194e-01	1.291293178163349098e-01	1.302331085436635172e-01	1.314679634100951733e-01	1.329425717584338251e-01	1.347396549346647487e-01	1.369095759745221352e-01	1.394673952866742617e-01	1.423933341273622977e-01	1.456363065870973361e-01	1.491199556762329015e-01	1.527503641922228206e-01	1.564243938748351992e-01	1.600374721186508808e-01	1.634897483464471946e-01	1.666898321389079507e-01	1.695558853791205856e-01	1.720145043410875318e-01	1.739984578061873344e-01	1.754447178906840266e-01	1.762942654510254725e-01	1.764947300112754136e-01	1.760061625275192443e-01	1.748092414666077010e-01	1.729143069705128821e-01	1.703689279732726325e-01	1.672616256052443517e-01
[truncated: 30 more columns]
