# Supplementary material for: Iso-orientation bias of layer 2/3 connections unifies spontaneous, visually and optogenetically driven V1 dynamics
Source: Nat Commun. 2026 Jan 21;17:1901. doi: 10.1038/s41467-026-68578-y (PMC12923880; doi:10.1038/s41467-026-68578-y)
Supplement: Supplementary file 6 — Source data [file 41467_2026_68578_MOESM6_ESM.zip › source_data/fig2/A_frame1.csv]

1.323610919828687726e-01	1.337320794668115376e-01	1.350815073893717466e-01	1.361432115591722780e-01	1.366926858523035415e-01	1.365590287670332414e-01	1.356328357348780267e-01	1.338699107657964904e-01	1.312907788714252344e-01	1.279761889097644212e-01	1.240589417149590978e-01	1.197126003264399191e-01	1.151377372546029537e-01	1.105466604221017335e-01	1.061477069158792141e-01	1.021304253594004091e-01	9.865303686238635628e-02	9.583344947092452271e-02	9.374471343196774664e-02	9.241516284142307913e-02	9.183283086691704233e-02	9.195305660456914998e-02	9.270787071391851930e-02	9.401569552759422854e-02	9.579021472780803459e-02	9.794765742929664731e-02	1.004122093039835212e-01	1.031194590507082537e-01	1.060179016200109708e-01	1.090684318490582894e-01	1.122417404089989246e-01	1.155136913941408883e-01	1.188590839345666922e-01	1.222446933469524821e-01	1.256229111473751159e-01	1.289275077592066387e-01	1.320728407121211923e-01	1.349572905559393299e-01	1.374709173605355716e-01	1.395064667178066431e-01	1.409721963602940109e-01	1.418046385287766442e-01	1.419793349968904439e-01	1.415179161669230523e-01	1.404903318686710756e-01	1.390117069449841036e-01	1.372339993486596799e-01	1.353332747260604374e-01	1.334942068328530407e-01	1.318937364304456072e-01
1.303890790444739711e-01	1.317974518832638886e-01	1.332105158715070903e-01	1.343624810172072415e-01	1.350298859257030581e-01	1.350441593574671084e-01	1.342998916029417011e-01	1.327584177558726597e-01	1.304466383863256418e-01	1.274512625883324757e-01	1.239090446924127203e-01	1.199938168802117122e-01	1.159013241295635405e-01	1.118330290685897732e-01	1.079801405265400777e-01	1.045092571190639474e-01	1.015509786744355630e-01	9.919268400786945827e-02	9.747626595665626059e-02	9.640097074684970957e-02	9.593071268292216458e-02	9.600457580258626999e-02	9.654872425864950702e-02	9.748790226708224649e-02	9.875494553648671292e-02	1.002973253144553573e-01	1.020802775625012093e-01	1.040866629475055288e-01	1.063139308081239992e-01	1.087687730131964153e-01	1.114600618374449320e-01	1.143907936225344729e-01	1.175498988181990639e-01	1.209050325171910911e-01	1.243975397506769526e-01	1.279407825672875254e-01	1.314226139870233456e-01	1.347122061451560826e-01	1.376706911561439428e-01	1.401643878168108426e-01	1.420789259999870047e-01	1.433324084733700599e-01	1.438858965577664295e-01	1.437498486596067437e-01	1.429856655106133967e-01	1.417020400377991818e-01	1.400464193446337713e-01	1.381924666688333636e-01	1.363249712760606080e-01	1.346240836096679050e-01
1.292900640319507022e-01	1.306534979997543422e-01	1.320514765970396409e-01	1.332207091155000467e-01	1.339404108928452519e-01	1.340457252932463483e-01	1.334365273106566108e-01	1.320809155670022716e-01	1.300132370881502963e-01	1.273269077266263871e-01	1.241628300815762476e-01	1.206945861991213093e-01	1.171117619274064242e-01	1.136028470332798440e-01	1.103391353334077229e-01	1.074610241578093789e-01	1.050679906480251752e-01	1.032133257935501647e-01	1.019042719082830645e-01	1.011076072011963672e-01	1.007599179254627247e-01	1.007810700231225459e-01	1.010888478330261991e-01	1.016125484502231613e-01	1.023035307224147428e-01	1.031413949862280133e-01	1.041351042207147026e-01	1.053192687226347929e-01	1.067463233324713323e-01	1.084757932963538729e-01	1.105620441373028340e-01	1.130420094825443228e-01	1.159243749350195446e-01	1.191816321409187168e-01	1.227461995916597631e-01	1.265113897284248778e-01	1.303374526316842807e-01	1.340621878560971092e-01	1.375149600095350033e-01	1.405324521227158396e-01	1.429742632011134496e-01	1.447365451770855072e-01	1.457622336286459042e-01	1.460468635521788572e-01	1.456394970307257064e-01	1.446387412925283777e-01	1.431842884632793522e-01	1.414448542880632209e-01	1.396037818265023489e-01	1.378439882135699679e-01
1.289838236358871459e-01	1.302373293713615932e-01	1.315574863296387897e-01	1.326849381756262103e-01	1.334026788181842671e-01	1.335505445647087175e-01	1.330345978388113581e-01	1.318305357383040000e-01	1.299808065179794414e-01	1.275858700372946020e-01	1.247906816753706627e-01	1.217679689289542788e-01	1.187000561956607914e-01	1.157609555445397315e-01	1.131002919618612768e-01	1.108304150375172131e-01	1.090178839249196230e-01	1.076801938877426507e-01	1.067882794175230715e-01	1.062747185488864543e-01	1.060468305615584889e-01	1.060030751633071339e-01	1.060504989024997347e-01	1.061207010200205803e-01	1.061818765931498154e-01	1.062450913539372405e-01	1.063638623149949919e-01	1.066270880579695407e-01	1.071463850860924355e-01	1.080396225869314497e-01	1.094128922923468111e-01	1.113432862260576306e-01	1.138647562721547962e-01	1.169588980406937179e-01	1.205518980834797832e-01	1.245181131068174157e-01	1.286898310023816272e-01	1.328719676159991758e-01	1.368598150207728792e-01	1.404576095417931769e-01	1.434958190792465782e-01	1.458453822120029109e-01	1.474277347436089014e-01	1.482200613234254949e-01	1.482556881474796084e-01	1.476199295019476609e-01	1.464419284400727550e-01	1.448832946459512050e-01	1.431246356781298856e-01	1.413513016718286330e-01
1.293506963350119221e-01	1.304510420674205029e-01	1.316510481607236493e-01	1.326960756364029825e-01	1.333735278430924209e-01	1.335284507676881560e-01	1.330735351007117373e-01	1.319923610564506522e-01	1.303355344009126393e-01	1.282103336809316818e-01	1.257652542992562517e-01	1.231714303832927571e-01	1.206030823606181190e-01	1.182189552194814197e-01	1.161464160749060559e-01	1.144695053099449578e-01	1.132219261581351166e-01	1.123856729222362794e-01	1.118956797408291737e-01	1.116503628458004466e-01	1.115272534046220926e-01	1.114021370480265810e-01	1.111693220906397883e-01	1.107602010250833269e-01	1.101572143483250665e-01	1.094008220241340229e-01	1.085880630887155751e-01	1.078625566434479044e-01	1.073971643806445608e-01	1.073716316947912891e-01	1.079483548517914671e-01	1.092496190785899185e-01	1.113394869049467023e-01	1.142127479896049153e-01	1.177923144538075978e-01	1.219352390200062614e-01	1.264462387483346884e-01	1.310966771330168978e-01	1.356462835262004230e-01	1.398648128154846570e-01	1.435512317460118370e-01	1.465486968886038632e-01	1.487544817340622494e-01	1.501247190113256524e-01	1.506743558024640217e-01	1.504729305944759732e-01	1.496368818796917077e-01	1.483190615904162457e-01	1.466963035765711520e-01	1.449560353883516117e-01
1.302382162091027529e-01	1.311647047774738284e-01	1.322235425152048505e-01	1.331650793963117529e-01	1.337813131998805416e-01	1.339225923984728728e-01	1.335081434701003988e-01	1.325290781418666797e-01	1.310435412246147568e-01	1.291647706223219005e-01	1.270438453117319899e-01	1.248494492514948956e-01	1.227471592848222159e-01	1.208804344758259985e-01	1.193550236083588817e-01	1.182279776048982128e-01	1.175020456888605236e-01	1.171259579429665548e-01	1.170008606379297905e-01	1.169927615846481916e-01	1.169503145825611656e-01	1.167263951397497224e-01	1.162011096759556633e-01	1.153031202572919051e-01	1.140259286488528451e-01	1.124361010693899765e-01	1.106714418064548983e-01	1.089285975707215137e-01	1.074413544712919943e-01	1.064524734914471527e-01	1.061830283997390045e-01	1.068037195838258124e-01	1.084122705696256850e-01	1.110200418046871501e-01	1.145494995778081199e-01	1.188424172078740432e-01	1.236770947773132290e-01	1.287916815411748184e-01	1.339100097896047670e-01	1.387665260803788714e-01	1.431275177968976964e-01	1.468069758439128070e-01	1.496764920331997428e-01	1.516695658508761813e-01	1.527811762077125601e-01	1.530635773526846100e-01	1.526191436821268677e-01	1.515908593721642661e-01	1.501509943025798322e-01	1.484885857284920230e-01
1.314716330803677724e-01	1.322235386043797423e-01	1.331391912357194618e-01	1.339738137114223071e-01	1.345238481627256955e-01	1.346446320615642955e-01	1.342613201187353444e-01	1.333715902501372841e-01	1.320398344863903950e-01	1.303838088283229280e-01	1.285558442433722692e-01	1.267212626899200667e-01	1.250368119092576391e-01	1.236314187150369809e-01	1.225910027603379915e-01	1.219483910466064858e-01	1.216789000422092981e-01	1.217019215022251410e-01	1.218886649779753195e-01	1.220760201185866756e-01	1.220859986978302530e-01	1.217493982859134405e-01	1.209313776807950103e-01	1.195556115534230079e-01	1.176232016987883433e-01	1.152226636750537658e-01	1.125283002665422999e-01	1.097860027705026692e-01	1.072876677584871513e-01	1.053374698970858253e-01	1.042148555179065322e-01	1.041397487987603399e-01	1.052451911938529910e-01	1.075612711833724838e-01	1.110123113543156348e-01	1.154270087349646007e-01	1.205591623562120712e-01	1.261152409854168766e-01	1.317843334801126753e-01	1.372663678773247131e-01	1.422954490495251245e-01	1.466566334849326581e-01	1.501958608490620017e-01	1.528238555150066846e-01	1.545153428936496820e-01	1.553048960601841055e-01	1.552803430887990666e-01	1.545742621563513386e-01	1.533537595261335318e-01	1.518088272104096415e-01
1.328672272124694909e-01	1.334587081873793435e-01	1.342433599974710845e-01	1.349809407748176482e-01	1.354719629903803069e-01	1.355761196147346470e-01	1.352234546823135597e-01	1.344167198032026889e-01	1.332247268988175359e-01	1.317678686848982872e-01	1.301981513644150934e-01	1.286766823380981195e-01	1.273515640405071536e-01	1.263386447906595378e-01	1.257067646609758005e-01	1.254684322119813122e-01	1.255763002002758533e-01	1.259256069588755023e-01	1.263627440519398681e-01	1.266999856050260720e-01	1.267360901562152586e-01	1.262816601574972830e-01	1.251870189848878767e-01	1.233691431242239095e-01	1.208333595644316555e-01	1.176854452994127859e-01	1.141307195941865388e-01	1.104586171278696405e-01	1.070137825356951566e-01	1.041572859285614105e-01	1.022235675214018119e-01	1.014797407311949090e-01	1.020934394086489283e-01	1.041139678297317295e-01	1.074689811838673847e-01	1.119763019866089199e-01	1.173678992921442371e-01	1.233214657879239257e-01	1.294942653452473558e-01	1.355544856323641079e-01	1.412065786204942108e-01	1.462088857156345345e-01	1.503835625480863247e-01	1.536200692527341927e-01	1.558740267457062456e-01	1.571630961710048791e-01	1.575609534170117620e-01	1.571897431926242150e-01	1.562109624114818573e-01	1.548146369063007344e-01
1.342467857774611029e-01	1.347003537174149279e-01	1.353741489674149812e-01	1.360320822976234800e-01	1.364782561353152790e-01	1.365759023575842390e-01	1.362586186175489544e-01	1.355323932270249554e-01	1.344683056373677521e-01	1.331872608765708177e-01	1.318393094592091586e-01	1.305806240761812897e-01	1.295512203258910588e-01	1.288558504954726569e-01	1.285496963733056830e-01	1.286295927744941225e-01	1.290310385334731968e-01	1.296310825223546959e-01	1.302571913319767738e-01	1.307023692168441387e-01	1.307464351005385439e-01	1.301826560834327962e-01	1.288475873830271512e-01	1.266505816942669338e-01	1.235982227372669634e-01	1.198086992552191421e-01	1.155119589742347602e-01	1.110335802369511460e-01	1.067631725565378609e-01	1.031111954433169692e-01	1.004605061504130065e-01	9.912024020356530185e-02	9.928924861276786085e-02	1.010345842499312113e-01	1.042876623659771268e-01	1.088575238579997662e-01	1.144577467821360356e-01	1.207416089485557203e-01	1.273394190788233737e-01	1.338926284566645808e-01	1.400808483874987909e-01	1.456401101038117818e-01	1.503726482258193609e-01	1.541498984975341324e-01	1.569109502824067859e-01	1.586584455100553404e-01	1.594530681507475844e-01	1.594069327973113293e-01	1.586755199196032140e-01	1.574476763984766214e-01
1.354514009166419564e-01	1.357911349767815523e-01	1.363756594426339952e-01	1.369727419656015799e-01	1.373896484272386087e-01	1.374922881535727004e-01	1.372163850666791862e-01	1.365692022168194797e-01	1.356218423919958171e-01	1.344936031377929331e-01	1.333310455827574348e-01	1.322849024385239214e-01	1.314879402830992916e-01	1.310361403786087231e-01	1.309747498307309577e-01	1.312898358126584897e-01	1.319055059907414396e-01	1.326867943637431435e-01	1.334484503823374080e-01	1.339700044307012283e-01	1.340173132513627907e-01	1.333700268292270508e-01	1.318529865986760585e-01	1.293679246189795851e-01	1.259203790866766925e-01	1.216362449346206354e-01	1.167631397618190126e-01	1.116539823413716104e-01	1.067333764050878292e-01	1.024508664288519277e-01	9.922800886388778718e-02	9.740769891708406236e-02	9.721390713631236635e-02	9.872796084658334859e-02	1.018843316423875267e-01	1.064852180985126212e-01	1.122299769820555571e-01	1.187533099313613366e-01	1.256654521064162477e-01	1.325883944712551721e-01	1.391840557423846825e-01	1.451727791630021136e-01	1.503427051065579223e-01	1.545521275657675830e-01	1.577274916906117042e-01	1.598592519642939858e-01	1.609968656877587556e-01	1.612430778683630328e-01	1.607468873898407480e-01	1.596943894525139074e-01
1.363530819406669481e-01	1.365986917469283468e-01	1.371112062299022771e-01	1.376622045840916186e-01	1.380618579832359472e-01	1.381780233075765030e-01	1.379472200471254240e-01	1.373761427244722111e-01	1.365338229214242416e-01	1.355360340712184752e-01	1.345245439396680065e-01	1.336443769318018115e-01	1.330220642752366622e-01	1.327472086538128149e-01	1.328587988294503974e-01	1.333368725843123714e-01	1.340996300923575080e-01	1.350060365722769162e-01	1.358641902704599003e-01	1.364460354955330523e-01	1.365088304348140713e-01	1.358230205854451811e-01	1.342047097847330062e-01	1.315489990241344997e-01	1.278588836791137995e-01	1.232636418717954346e-01	1.180213388192707519e-01	1.125024110117376630e-01	1.071546887581675683e-01	1.024540786302561707e-01	9.884834118166557770e-02	9.670307896924103253e-02	9.625880061777869479e-02	9.760576855370178828e-02	1.006797500817804697e-01	1.052778705288903854e-01	1.110901117313350117e-01	1.177398279451602470e-01	1.248259269293491291e-01	1.319603429064762634e-01	1.387966274554570945e-01	1.450480817888276375e-01	1.504963362431828988e-01	1.549928571314409809e-01	1.584563765032450944e-01	1.608686962994638758e-01	1.622701728049605330e-01	1.627549073722186213e-01	1.624647644211453801e-01	1.615811110543405038e-01
1.368631496054702745e-01	1.370257280722756987e-01	1.374750209498212805e-01	1.379866979666563576e-01	1.383738767795164304e-01	1.385059005150424405e-01	1.383190425327277540e-01	1.378178942560571441e-01	1.370676888612509803e-01	1.361791036317573922e-01	1.352881340923235143e-01	1.345340304473494619e-01	1.340381449231631827e-01	1.338859218517479133e-01	1.341133926610640625e-01	1.346987456911555858e-01	1.355591258139204613e-01	1.365527294567157324e-01	1.374865913521562955e-01	1.381307343065645010e-01	1.382392924756589425e-01	1.375784024687783103e-01	1.359591637287415611e-01	1.332719417309238819e-01	1.295165320904735906e-01	1.248218031139513712e-01	1.194490861644734586e-01	1.137759063087467881e-01	1.082603066099406680e-01	1.033900474662788616e-01	9.962446436821346951e-02	9.733859675960036817e-02	9.677893266530743221e-02	9.803780491019620236e-02	1.010496730662568399e-01	1.056081994905570115e-01	1.113994068890650502e-01	1.180436598861749620e-01	1.251388259104375400e-01	1.322979575523036411e-01	1.391773317508232244e-01	1.454934935806786733e-01	1.510305320259791029e-01	1.556404569478674338e-01	1.592399442166735901e-01	1.618060669672922169e-01	1.633723103234530349e-01	1.640247188471098683e-01	1.638970486173786656e-01	1.631635341500535519e-01
1.369369148534414493e-01	1.370169363125631479e-01	1.374012882562510585e-01	1.378703811678503866e-01	1.382406810862632229e-01	1.383829445628663724e-01	1.382325741925865825e-01	1.377910116397002005e-01	1.371184370722692003e-01	1.363193323399918833e-01	1.355232815020412374e-01	1.348638476659328456e-01	1.344581702175356719e-01	1.343893985901839505e-01	1.346932821194833929e-01	1.353495306907644136e-01	1.362781734685807600e-01	1.373410610188626202e-01	1.383490080311342296e-01	1.390753070718904472e-01	1.392763005904352203e-01	1.387189114165958692e-01	1.372134835666138641e-01	1.346482467517323700e-01	1.310198899328057498e-01	1.264536970552190831e-01	1.212073835668907029e-01	1.156550371396346255e-01	1.102513306614153615e-01	1.054803913838115170e-01	1.017972434106691887e-01	9.957173943781209846e-02	9.904451919844718677e-02	1.003021487695872072e-01	1.032745562557639829e-01	1.077534701631709113e-01	1.134266947969101436e-01	1.199207145469538827e-01	1.268436712493557217e-01	1.338220667599531732e-01	1.405271739366983630e-01	1.466901205702391409e-01	1.521072906565710814e-01	1.566392110936818405e-01	1.602064898084283595e-01	1.627854769931308399e-01	1.644048732801170754e-01	1.651429433447698381e-01	1.651239594459676663e-01	1.645121723421784643e-01
1.365746348240365893e-01	1.365623098716725881e-01	1.368697061477725518e-01	1.372829695601316680e-01	1.376226843086464924e-01	1.377613775011199970e-01	1.376334733542031452e-01	1.372367615493321480e-01	1.366257074558613893e-01	1.358979827334270418e-01	1.351764639990660766e-01	1.345892238509833472e-01	1.342499683473003247e-01	1.342409269156315255e-01	1.345994921033492331e-01	1.353093308444340004e-01	1.362962579143701392e-01	1.374291934838030860e-01	1.385266937462067693e-01	1.393698377848833492e-01	1.397221090454622006e-01	1.393562153936651893e-01	1.380861730833752576e-01	1.358011064746375840e-01	1.324952544068869476e-01	1.282877660204857218e-01	1.234264334280083114e-01	1.182717916683063836e-01	1.132617901268781480e-01	1.088614293588793386e-01	1.055053472217494237e-01	1.035432463970968331e-01	1.031977067490720407e-01	1.045413182711824596e-01	1.074960182509741430e-01	1.118529920320580073e-01	1.173076335255127112e-01	1.235018502784328426e-01	1.300656916381206230e-01	1.366518248553475201e-01	1.429591711726565240e-01	1.487451270021457050e-01	1.538284222699607129e-01	1.580861766757361841e-01	1.614488628557145256e-01	1.638959035210161008e-01	1.654529706408452705e-01	1.661904302160399916e-01	1.662212607189152425e-01	1.656965123737758061e-01
1.358189397443674840e-01	1.356967116389891370e-01	1.359071043294972359e-01	1.362432213476107712e-01	1.365308524423401448e-01	1.366450688813149184e-01	1.365197200033877178e-01	1.361490468074469662e-01	1.355817134004690394e-01	1.349084898011109757e-01	1.342455791762227624e-01	1.337158187552687505e-01	1.334300391105558981e-01	1.334704012292030617e-01	1.338771071025877946e-01	1.346392576405807950e-01	1.356903371033379990e-01	1.369087215179541350e-01	1.381237230082052458e-01	1.391279031988543469e-01	1.396961996149824470e-01	1.396116686328113810e-01	1.386962620166952154e-01	1.368430930282160951e-01	1.340449522353072687e-01	1.304128975386932843e-01	1.261792914254120102e-01	1.216819770875508661e-01	1.173298660973059321e-01	1.135543883369911217e-01	1.107546568582732510e-01	1.092460588058889737e-01	1.092214616310207553e-01	1.107315910043773083e-01	1.136869980912340178e-01	1.178795708308674056e-01	1.230177712721564620e-01	1.287677872457725914e-01	1.347926925005853704e-01	1.407834958033456485e-01	1.464789042320080170e-01	1.516737699975382603e-01	1.562187755350816498e-01	1.600152657361486042e-01	1.630090902018256904e-01	1.651861165783759244e-01	1.665703318996668014e-01	1.672236796269084003e-01	1.672457015317113660e-01	1.667707884332627621e-01
1.347492292970661198e-01	1.344958358940144261e-01	1.345849114315664508e-01	1.348178087547773074e-01	1.350267990477297120e-01	1.350906024963979823e-01	1.349433746812422341e-01	1.345764686795792031e-01	1.340332427830878692e-01	1.333979616246718236e-01	1.327804975003191446e-01	1.322987999792822889e-01	1.320611597303575913e-01	1.321500579394459252e-01	1.326089667400335848e-01	1.334330595323239554e-01	1.345644390925037626e-01	1.358923609369716012e-01	1.372589604415737907e-01	1.384710873956877530e-01	1.393185835643517279e-01	1.395987159155877289e-01	1.391450734011683843e-01	1.378575848847271024e-01	1.357286940990488910e-01	1.328599362577129461e-01	1.294637659089251658e-01	1.258476643888010171e-01	1.223810430671472133e-01	1.194493650103763543e-01	1.174031673904501055e-01	1.165112261290862788e-01	1.169265476913960156e-01	1.186710818220165914e-01	1.216409839880689542e-01	1.256298726620777018e-01	1.303640164465698636e-01	1.355415845336001568e-01	1.408683804376958948e-01	1.460844289129058782e-01	1.509788757629713096e-01	1.553938705773317830e-01	1.592205029534696226e-01	1.623910448034887044e-01	1.648714974245734932e-01	1.666569990894818110e-01	1.677707851342095657e-01	1.682655847161109441e-01	1.682252143062756555e-01	1.677639483866922576e-01
1.334736473907009446e-01	1.330689463641505643e-01	1.330126731926284944e-01	1.331155968377139842e-01	1.332177526882210583e-01	1.332028214783182729e-01	1.330065120446711491e-01	1.326184488283343177e-01	1.320777036253528991e-01	1.314629000219973975e-01	1.308782465941012163e-01	1.304372372227591836e-01	1.302458417211994901e-01	1.303868730899332140e-01	1.309069844292160556e-01	1.318073767176997368e-01	1.330389409310971938e-01	1.345023951826196940e-01	1.360538691473403838e-01	1.375163329839280135e-01	1.386970080377630532e-01	1.394102370506013489e-01	1.395040995276166651e-01	1.388875821020139067e-01	1.375537344186112954e-01	1.355936230734725301e-01	1.331964900463238621e-01	1.306336968878500371e-01	1.282272083726224421e-01	1.263070710864102331e-01	1.251652342661590533e-01	1.250144231702650099e-01	1.259599680305365510e-01	1.279897012469159712e-01	1.309830246926248221e-01	1.347360440852196917e-01	1.389964151698222516e-01	1.435001824638292012e-01	1.480033267899086291e-01	1.523031047395065340e-01	1.562473662857420953e-01	1.597332473317029655e-01	1.626988961703792202e-01	1.651128366181357776e-01	1.669650263416637137e-01	1.682620896755314122e-01	1.690271576685927202e-01	1.693029054288519297e-01	1.691552895042541527e-01	1.686753340615955998e-01
1.321194904082907406e-01	1.315491259529449342e-01	1.313282553325307300e-01	1.312778619048954321e-01	1.312468766066620385e-01	1.311252779141638680e-01	1.308518300465345008e-01	1.304159627895958573e-01	1.298539493838875569e-01	1.292400569765845553e-01	1.286738108688244286e-01	1.282648470775146210e-01	1.281169786877821570e-01	1.283131407164802562e-01	1.289027110934179710e-01	1.298923668596632941e-01	1.312413561971128850e-01	1.328617453891325906e-01	1.346240022874288234e-01	1.363680943598471196e-01	1.379200004284306391e-01	1.391128519389490947e-01	1.398109801290768894e-01	1.399338523460448291e-01	1.394757701448455789e-01	1.385167732707965338e-01	1.372208794557709666e-01	1.358197554068147905e-01	1.345829833620082461e-01	1.337793042912062691e-01	1.336358670729687614e-01	1.343034862956806463e-01	1.358349799603864594e-01	1.381807602605697738e-01	1.412020171084820142e-01	1.446977571586759714e-01	1.484391792491809858e-01	1.522037257320937864e-01	1.558020466496914669e-01	1.590936309959704864e-01	1.619901252292627603e-01	1.644484928307275995e-01	1.664582609337931229e-01	1.680277750207183063e-01	1.691736165910649736e-01	1.699155335133063494e-01	1.702770712767501526e-01	1.702902548146595085e-01	1.700015609625268875e-01	1.694763270416811407e-01
1.308229330343521901e-01	1.300820136348099509e-01	1.296857067254276463e-01	1.294655099787181407e-01	1.292800189702552893e-01	1.290267484446161461e-01	1.286491022070994916e-01	1.281381238253788135e-01	1.275291208356292005e-01	1.268936659063885919e-01	1.263278999875829534e-01	1.259383741038712090e-01	1.258269711816896730e-01	1.260764647052624032e-01	1.267382829758445240e-01	1.278237183816626210e-01	1.292995250286482489e-01	1.310884435319240870e-01	1.330748915108918018e-01	1.351157957590070902e-01	1.370561516187382700e-01	1.387483634700950597e-01	1.400735856874988638e-01	1.409622351829219467e-01	1.414100709628697550e-01	1.414858996353217935e-01	1.413277715314337768e-01	1.411263958385280959e-01	1.410972513534446970e-01	1.414457823902720845e-01	1.423322911191502727e-01	1.438438324915024547e-01	1.459792430796625906e-01	1.486505824444300794e-01	1.517004256904729009e-01	1.549308103677895787e-01	1.581370195652576638e-01	1.611387579278371063e-01	1.638024333930627741e-01	1.660510251662250802e-01	1.678613767820434088e-01	1.692517931916488472e-01	1.702647645970100654e-01	1.709500335702763829e-01	1.713522299412698902e-01	1.715053159366766167e-01	1.714338400535809215e-01	1.711591177404623854e-01	1.707073961103978410e-01	1.701169702786032578e-01
1.297190083414790363e-01	1.288141204007315910e-01	1.282421152726982705e-01	1.278446918508588936e-01	1.274904407046812682e-01	1.270853869229649769e-01	1.265791151569942152e-01	1.259662169637686957e-01	1.252831106460935984e-01	1.246006216365214692e-01	1.240130585582571859e-01	1.236248901105016645e-01	1.235364090937255965e-01	1.238299718528206583e-01	1.245583261142251125e-01	1.257363626081859087e-01	1.273372144649247140e-01	1.292931959002199260e-01	1.315016834814714819e-01	1.338356782898771635e-01	1.361584081379428879e-01	1.383408491286269026e-01	1.402803499557388756e-01	1.419178002709028941e-01	1.432501480239624370e-01	1.443350164689634341e-01	1.452849567136364761e-01	1.462506605948153959e-01	1.473949301603731388e-01	1.488617643100313970e-01	1.507467500528975601e-01	1.530753886466905966e-01	1.557945494273007270e-01	1.587794659832743316e-01	1.618549157416789008e-01	1.648258751609091577e-01	1.675107023476093415e-01	1.697695288253628643e-01	1.715221092657694679e-01	1.727522704736841608e-01	1.734995493071103678e-01	1.738415659076776032e-01	1.738724436921600947e-01	1.736827641273796796e-01	1.733453361749470178e-01	1.729089453712054636e-01	1.723999408048406123e-01	1.718296333663243969e-01	1.712044527539727523e-01	1.705356876799217214e-01
1.289325262392403693e-01	1.278817483152305257e-01	1.271447017895076248e-01	1.265723729329640834e-01	1.260431897291957870e-01	1.254723292171490978e-01	1.248169321130377235e-01	1.240770544943124998e-01	1.232923979533728093e-01	1.225351518653130939e-01	1.218995419263187580e-01	1.214891183829899246e-01	1.214030846424041798e-01	1.217232153451513893e-01	1.225028895432828252e-01	1.237595373106927937e-01	1.254713908467469108e-01	1.275789382692710250e-01	1.299910297666365955e-01	1.325951564492015844e-01	1.352710893058048092e-01	1.379066256131657175e-01	1.404136467076156081e-01	1.427421697218350660e-01	1.448896238376896628e-01	1.469027029945097484e-01	1.488699532207507226e-01	1.509049214985098419e-01	1.531219418561808876e-01	1.556088525487502039e-01	1.584024517065295845e-01	1.614726131313971302e-01	1.647195085072157839e-01	1.679854671790499132e-01	1.710795191016660222e-01	1.738094593338807559e-01	1.760143834717808331e-01	1.775905953269081849e-01	1.785055584475403190e-01	1.787976308921896129e-01	1.785628119325238794e-01	1.779325702238183371e-01	1.770484666876122049e-01	1.760392470875365156e-01	1.750047445948149649e-01	1.740087118575870673e-01	1.730803754081759460e-01	1.722226340031136060e-01	1.714238311887696931e-01	1.706698678127461788e-01
1.285703168929701323e-01	1.274012592587630277e-01	1.265192490147295790e-01	1.257831780349156769e-01	1.250807109905208436e-01	1.243364613099434690e-01	1.235162485372695157e-01	1.226273500484695161e-01	1.217148681805407667e-01	1.208544708457306577e-01	1.201421103598032947e-01	1.196816873032304773e-01	1.195719208590494825e-01	1.198939606467461783e-01	1.207012147870647339e-01	1.220126202204587229e-01	1.238101688994979743e-01	1.260409351057527882e-01	1.286233935102778225e-01	1.314574108636459571e-01	1.344369234327266183e-01	1.374639974720774094e-01	1.404625788749638282e-01	1.433898072885575747e-01	1.462425442081246585e-01	1.490569673703078524e-01	1.518998981384041547e-01	1.548521043523401197e-01	1.579858403292034863e-01	1.613408050332002242e-01	1.649039688390894487e-01	1.685985740208111039e-01	1.722860811353920385e-01	1.757819295020433548e-01	1.788826435161228467e-01	1.813988563178155211e-01	1.831871572184061436e-01	1.841739015640311283e-01	1.843660127624143774e-01	1.838470117908103385e-01	1.827599417138525695e-01	1.812816496596894589e-01	1.795943644500782033e-01	1.778603727452962302e-01	1.762041583522461208e-01	1.747041188736278006e-01	1.733936722381417550e-01	1.722697510720482550e-01	1.713056576249372964e-01	1.704651239524071216e-01
1.287149710968193417e-01	1.274611485851338821e-01	1.264606192812821606e-01	1.255785348457303663e-01	1.247108841217631353e-01	1.237916836188200642e-01	1.227962338909112522e-01	1.217405249493607733e-01	1.206769312815499096e-01	1.196865432285319913e-01	1.188687464130527977e-01	1.183290209700670476e-01	1.181662427673664389e-01	1.184609667726755633e-01	1.192661123953500102e-01	1.206011613624312917e-01	1.224505228668479467e-01	1.247661667432346383e-01	1.274741486421337167e-01	1.304842638625283713e-01	1.337017947289132203e-01	1.370400393971244468e-01	1.404320559678884917e-01	1.438397085844460299e-01	1.472580534124946494e-01	1.507132787795110174e-01	1.542532797132543376e-01	1.579313913333144637e-01	1.617855925461083866e-01	1.658172713479717786e-01	1.699745829406302255e-01	1.741452434196908150e-01	1.781619499153214714e-01	1.818208451399041525e-01	1.849102117729202188e-01	1.872438654889335419e-01	1.886922375330205848e-01	1.892044870353023489e-01	1.888170442378500347e-01	1.876470999887331348e-01	1.858730092458005245e-01	1.837062408994776519e-01	1.813608808892628876e-01	1.790265055610170131e-01	1.768487803166681749e-01	1.749199278360905885e-01	1.732789913290632700e-01	1.719200471470971880e-01	1.708055386284086929e-01	1.698816761871010661e-01
1.294200989995100415e-01	1.281161864765531511e-01	1.270258135348698025e-01	1.260187500709540331e-01	1.249982828843542310e-01	1.239075487261686453e-01	1.227318091201070188e-01	1.214968534929745797e-01	1.202638045706596048e-01	1.191207463766299213e-01	1.181718981788558026e-01	1.175253502694851432e-01	1.172806729054288455e-01	1.175178485774665688e-01	1.182888410505310572e-01	1.196127785176948899e-01	1.214751914017456469e-01	1.238312641520766810e-01	1.266125204026365414e-01	1.297361325471311500e-01	1.331157773366947461e-01	1.366727947212495187e-01	1.403462601515548802e-01	1.441002844934631266e-01	1.479268699722864344e-01	1.518428482594937345e-01	1.558802424269541131e-01	1.600707072088727589e-01	1.644263673544696935e-01	1.689209028911318189e-01	1.734756015190659084e-01	1.779547680914660701e-01	1.821733094621876825e-01	1.859165841462137037e-01	1.889696356036721370e-01	1.911502582445827325e-01	1.923391629210258746e-01	1.925007880273419958e-01	1.916904481620786693e-01	1.900465232263087167e-01	1.877697212128798809e-01	1.850940347374148698e-01	1.822552662015722025e-01	1.794628536950963749e-01	1.768792747757729211e-01	1.746092411163152336e-01	1.726987689047852492e-01	1.711425667839191755e-01	1.698971804294986121e-01	1.688970549058347592e-01
1.307073722030033247e-01	1.293839354421656707e-01	1.282299471371069477e-01	1.271184617724120669e-01	1.259591288987314261e-01	1.247038002039986132e-01	1.233478432349977144e-01	1.219274634883345532e-01	1.205134357560935371e-01	1.192018401941686290e-01	1.181026218424201107e-01	1.173271092245955632e-01	1.169758531454535566e-01	1.171281560954460371e-01	1.178345436778633626e-01	1.191129358789860399e-01	1.209487774330132992e-01	1.232988695169587590e-01	1.260982049347864897e-01	1.292689024527095831e-01	1.327302263261096738e-01	1.364085630644076008e-01	1.402461288462767686e-01	1.442070154929963877e-01	1.482790975873750638e-01	1.524705881974452171e-01	1.568006960708972497e-01	1.612850676590804333e-01	1.659182136405009111e-01	1.706565048881294178e-01	1.754061126744891341e-01	1.800199489161242727e-01	1.843061221824589258e-01	1.880479265410857359e-01	1.910325092875035935e-01	1.930829322747659449e-01	1.940871631461145164e-01	1.940179002171093514e-01	1.929391128439653103e-01	1.909980802034891290e-01	1.884048573501979906e-01	1.854035568440364767e-01	1.822410543157438334e-01	1.791385939485882206e-01	1.762704622421119582e-01	1.737519958585247160e-01	1.716372442243560559e-01	1.699250483903007869e-01	1.685713648577983614e-01	1.675052739470928587e-01
1.325659046808649044e-01	1.312441452657708840e-01	1.300455899562550366e-01	1.288458461251308640e-01	1.275602943673030953e-01	1.261490936462178747e-01	1.246175672976257143e-01	1.230124059580617601e-01	1.214142491391309586e-01	1.199274178998122886e-01	1.186677620306973574e-01	1.177498919920830361e-01	1.172751796603058866e-01	1.173218878895599115e-01	1.179385131398712067e-01	1.191409331569205365e-01	1.209134093686504707e-01	1.232129594786827570e-01	1.259762982702454515e-01	1.291284068447169919e-01	1.325917601161148152e-01	1.362952780494817995e-01	1.401819676919912605e-01	1.442141034636158781e-01	1.483747073907946412e-01	1.526642230210829287e-01	1.570919163165108157e-01	1.616625780815954816e-01	1.663605176947385855e-01	1.711341305146330816e-01	1.758850626877524193e-01	1.804657256737521587e-01	1.846875337653677285e-01	1.883399025756366252e-01	1.912173694616719488e-01	1.931499584033813666e-01	1.940307258174206184e-01	1.938347791420263477e-01	1.926258217867467815e-01	1.905490116550342949e-01	1.878117977872132693e-01	1.846567353633851993e-01	1.813314615594439072e-01	1.780609341547952362e-01	1.750259236455354861e-01	1.723500654003026489e-01	1.700960193029075751e-01	1.682699150006862210e-01	1.668323080138023051e-01	1.657134378196074842e-01
1.349548243044769724e-01	1.336417363275875236e-01	1.324060638331313877e-01	1.311260572869722973e-01	1.297227067852656235e-01	1.281641857958392694e-01	1.264653725647893745e-01	1.246829407834942477e-01	1.229068212434861473e-01	1.212489203500977664e-01	1.198302887816035667e-01	1.187680786874978772e-01	1.181637351009060949e-01	1.180937169985299268e-01	1.186037009988999968e-01	1.197066808327807430e-01	1.213847718916215984e-01	1.235940794858328834e-01	1.262717088192279735e-01	1.293439461882857910e-01	1.327347526668210542e-01	1.363738037267502867e-01	1.402032907642865589e-01	1.441825450000447650e-01	1.482894581997070971e-01	1.525176776246859323e-01	1.568690729115773397e-01	1.613419065984472434e-01	1.659163938156253681e-01	1.705405952422116012e-01	1.751203056312156392e-01	1.795164348083845285e-01	1.835521673009009036e-01	1.870300733528748316e-01	1.897568866305248958e-01	1.915715637434383944e-01	1.923710883475187039e-01	1.921287226380345714e-01	1.909009732514943547e-01	1.888219613433343436e-01	1.860865395634747621e-01	1.829256283236132263e-01	1.795784052534210862e-01	1.762659847954579084e-01	1.731703265670186676e-01	1.704206688847116347e-01	1.680882850159369224e-01	1.661891042171391164e-01	1.646929123659441330e-01	1.635372629733101990e-01
1.378098132233219753e-01	1.364940632534293319e-01	1.352132425128785287e-01	1.338493470424224618e-01	1.323294971069752246e-01	1.306298352739754531e-01	1.287741956096185858e-01	1.268281887128183405e-01	1.248896184318067648e-01	1.230763491940381760e-01	1.215129215493578330e-01	1.203173765704373677e-01	1.195897353188938167e-01	1.194033682444266969e-01	1.198000624638425465e-01	1.207890239529757354e-01	1.223494195925978745e-01	1.244356694866648877e-01	1.269844521243465585e-01	1.299224802966635062e-01	1.331742793556769944e-01	1.366693892691679679e-01	1.403484564868531792e-01	1.441675105189894612e-01	1.480995488468187238e-01	1.521325009432392683e-01	1.562629802000175816e-01	1.604860471632038321e-01	1.647823532114118528e-01	1.691052036858788632e-01	1.733708642595777893e-01	1.774553516843974110e-01	1.811999501184707595e-01	1.844258304921401470e-01	1.869559072847770953e-01	1.886401236203393561e-01	1.893792165585200249e-01	1.891421446095994385e-01	1.879736352177673042e-01	1.859904825313908605e-01	1.833675207058697854e-01	1.803161856360207260e-01	1.770596554082310703e-01	1.738086738303590284e-01	1.707414647961627563e-01	1.679899898983741868e-01	1.656335252448871698e-01	1.636994887545837329e-01	1.621706332483858759e-01	1.609971697747416552e-01
1.410538828007948942e-01	1.397026366658575269e-01	1.383500026149779849e-01	1.368839344519782453e-01	1.352389600325558661e-01	1.333994662229156525e-01	1.313975488445293660e-01	1.293061996943381253e-01	1.272288900443507009e-01	1.252868195492174985e-01	1.236052629013886933e-01	1.223005048830000108e-01	1.214688157918886180e-01	1.211785822661343437e-01	1.214662793123708201e-01	1.223363343448454071e-01	1.237643255189950636e-01	1.257025952859796014e-01	1.280871679533981400e-01	1.308450537542294456e-01	1.339012864814618509e-01	1.371853148037642522e-01	1.406364225041053795e-01	1.442077465326971342e-01	1.478681229456978719e-01	1.516009265919729954e-01	1.553992100370557849e-01	1.592571143147984425e-01	1.631586087564700083e-01	1.670656711597802713e-01	1.709088794394482413e-01	1.745834097857088818e-01	1.779526430791430469e-01	1.808599805088613455e-01	1.831474560414290131e-01	1.846779335195399274e-01	1.853565884985607093e-01	1.851473383817596741e-01	1.840809570219860691e-01	1.822533917863936315e-01	1.798148630512578505e-01	1.769520370282815502e-01	1.738666073123015521e-01	1.707538053414878187e-01	1.677838760759402525e-01	1.650886301811364809e-01	1.627542205943378617e-01	1.608203325796065952e-01	1.592853324911963353e-01	1.581162960714969645e-01
1.446115791795348771e-01	1.431685578389144675e-01	1.416966189262766351e-01	1.400930065915580169e-01	1.383017293103672440e-01	1.363160967693072545e-01	1.341757622493926494e-01	1.319591598539695543e-01	1.297725225169542307e-01	1.277368636264452073e-01	1.259744392669382984e-01	1.245961717882091702e-01	1.236914089786131099e-01	1.233210198067893337e-01	1.235143560721497086e-01	1.242699545103446573e-01	1.255593093147009953e-01	1.273326729954879777e-01	1.295257678501698373e-01	1.320665079486781635e-01	1.348812207498802096e-01	1.379001712479626662e-01	1.410623002100519219e-01	1.443189414963017836e-01	1.476359297553379857e-01	1.509932998687202876e-01	1.543817963308636576e-01	1.577959461940775798e-01	1.612243884924151049e-01	1.646392001701603158e-01	1.679867921974282086e-01	1.711831274642496847e-01	1.741154264692052200e-01	1.766511360828902644e-01	1.786532102535231536e-01	1.799990797733612424e-01	1.805996505100700977e-01	1.804145436082738585e-01	1.794605566754182979e-01	1.778118788970426134e-01	1.755922642094236430e-01	1.729609110201294764e-01	1.700947228002767930e-01	1.671698676778173576e-01	1.643452721229032021e-01	1.617499605838712551e-01	1.594754478279087062e-01	1.575736116291846789e-01	1.560599001970234545e-01	1.549211321846662159e-01
1.484245606896412994e-01	1.468097181962690345e-01	1.451492662626013841e-01	1.433541251311163667e-01	1.413806330698504643e-01	1.392321495968093792e-01	1.369552799945598365e-01	1.346317280312493425e-01	1.323670660234292362e-01	1.302778873852667163e-01	1.284788570896761850e-01	1.270710937189696577e-01	1.261330985981553299e-01	1.257151045605433559e-01	1.258371482400198749e-01	1.264906334639140373e-01	1.276425775973903387e-01	1.292414582076084617e-01	1.312235416710363367e-01	1.335188766055231124e-01	1.360565681122838377e-01	1.387693221262382703e-01	1.415974098941628900e-01	1.444919760790040475e-01	1.474173252204393214e-01	1.503513674268441291e-01	1.532834127813703651e-01	1.562088501444189870e-01	1.591210786579237979e-01	1.620020407597889400e-01	1.648135576630345434e-01	1.674919656362167664e-01	1.699481178998060449e-01	1.720736982473805299e-01	1.737532780717329084e-01	1.748800772762523215e-01	1.753723694290226787e-01	1.751872898717198035e-01	1.743293573652272832e-01	1.728522484480712607e-01	1.708537779605421580e-01	1.684653250924263435e-01	1.658377720467185124e-01	1.631262978475686853e-01	1.604762135303019754e-01	1.580115305180916085e-01	1.558274147118628716e-01	1.539871259442495421e-01	1.525235140802292944e-01	1.514446159668650371e-01
1.524654635032881289e-01	1.505767286048479148e-01	1.486377063104677987e-01	1.465782636013105711e-01	1.443706153838703321e-01	1.420297510420655829e-01	1.396088246445024994e-01	1.371905929528661472e-01	1.348762885441084913e-01	1.327734149815279208e-01	1.309839350000266411e-01	1.295941403851812446e-01	1.286672281767738679e-01	1.282392217593170680e-01	1.283183601888415459e-01	1.288875448130535617e-01	1.299089805230579930e-01	1.313298968989936866e-01	1.330882968420941115e-01	1.351180212169839079e-01	1.373529019567861775e-01	1.397301770613238181e-01	1.421935243753493228e-01	1.446958494541915330e-01	1.472015557449557199e-01	1.496876027283977617e-01	1.521424405997555129e-01	1.545622040307109424e-01	1.569442306953517940e-01	1.592789004282126886e-01	1.615416178504777700e-01	1.636871588814312051e-01	1.656483143159948879e-01	1.673398931895193065e-01	1.686678238545671615e-01	1.695418373244962362e-01	1.698892565700067248e-01	1.696671634647924087e-01	1.688706326153758819e-01	1.675356387215036769e-01	1.657364085619895677e-01	1.635780542786196556e-01	1.611859950457042168e-01	1.586939909137158045e-01	1.562325076345221775e-01	1.539188474493150549e-01	1.518500889472352566e-01	1.500994864046877597e-01	1.487165677147002374e-01	1.477306907915594547e-01
1.567465300697882535e-01	1.544640615784800275e-01	1.521386588661272077e-01	1.497250410284526323e-01	1.472153798914686562e-01	1.446383112908463109e-01	1.420534324875531995e-01	1.395425013875160047e-01	1.371987653163410925e-01	1.351158985705534499e-01	1.333778899877858248e-01	1.320509754527349477e-01	1.311783543048305745e-01	1.307780711669407070e-01	1.308439271256718883e-01	1.313488780400802469e-01	1.322499861707745472e-01	1.334938382758227016e-01	1.350215009714205161e-01	1.367724274731559053e-01	1.386872921358788258e-01	1.407101108262556188e-01	1.427901831734521287e-01	1.448841900840968921e-01	1.469582925501591586e-01	1.489896022090335115e-01	1.509660932436437675e-01	1.528841921096572021e-01	1.547438537249399559e-01	1.565417989650642328e-01	1.582643659522493529e-01	1.598819077515290510e-01	1.613464992915520091e-01	1.625940452302491457e-01	1.635508038057931213e-01	1.641432133654713299e-01	1.643091158439031196e-01	1.640081402515167763e-01	1.632293011751957401e-01	1.619945820231072087e-01	1.603581604049290343e-01	1.584017806543429885e-01	1.562273353069102144e-01	1.539479822062499725e-01	1.516790841515113231e-01	1.495301156956375666e-01	1.475984128980528665e-01	1.459654149624130259e-01	1.446957057555211812e-01	1.438387804221882005e-01
1.613200733495082084e-01	1.585132765130766452e-01	1.556815800273284867e-01	1.528107566635515391e-01	1.499173566498712973e-01	1.470460256449682424e-01	1.442630741489931145e-01	1.416475846918104076e-01	1.392815395646572196e-01	1.372403762920174908e-01	1.355851288914623476e-01	1.343569745302673757e-01	1.335746000941126777e-01	1.332344069810765808e-01	1.333131800244465592e-01	1.337725031711750334e-01	1.345639339165653758e-01	1.356339650713606348e-01	1.369279483130597386e-01	1.383926422468821082e-01	1.399775202333782831e-01	1.416354455345785190e-01	1.433233845836277554e-01	1.450036613220075932e-01	1.466457251942770157e-01	1.482278568310790856e-01	1.497378702134027073e-01	1.511719579856656559e-01	1.525312702587297287e-01	1.538166049732215546e-01	1.550223320121198456e-01	1.561311660712422777e-01	1.571113529359427774e-01	1.579173418675277052e-01	1.584941310151017635e-01	1.587845481664403868e-01	1.587380198346072802e-01	1.583190876508942802e-01	1.575141079119617427e-01	1.563350732042412261e-01	1.548202010862608780e-01	1.530315442295245298e-01	1.510503107369525755e-01	1.489707866086270593e-01	1.468937558077400007e-01	1.449202609373675954e-01	1.431463767498041550e-01	1.416596053087626761e-01	1.405372103960702002e-01	1.398465088411369184e-01
1.662693540489716681e-01	1.628065509920423037e-01	1.593447491096824931e-01	1.559068834758661204e-01	1.525383755303200695e-01	1.493025094490785243e-01	1.462729996958362366e-01	1.435251499147191523e-01	1.411270812127887464e-01	1.391323261036709613e-01	1.375747360377752859e-01	1.364661357430791699e-01	1.357967861899063988e-01	1.355382558263340531e-01	1.356480477425587028e-01	1.360750766221163754e-01	1.367650141110179907e-01	1.376646131427926301e-01	1.387244255331129827e-01	1.398997905831922128e-01	1.411504775943744072e-01	1.424397878467182910e-01	1.437339512802479624e-01	1.450024465244817984e-01	1.462193081752515000e-01	1.473648968098602852e-01	1.484272298040912874e-01	1.494019089673869205e-01	1.502900996048661952e-01	1.510946831386572875e-01	1.518153837375865178e-01	1.524441831136542636e-01	1.529623631965009722e-01	1.533401714459169118e-01	1.535394048874035577e-01	1.535184741381513118e-01	1.532389141934216159e-01	1.526720378240195020e-01	1.518045380902713903e-01	1.506422006052096918e-01	1.492113885147997032e-01	1.475583876683849716e-01	1.457469989270677446e-01	1.438549047875588016e-01	1.419693612371637492e-01	1.401827392480806123e-01	1.385884403570609158e-01	1.372776619974801493e-01	1.363373460556093486e-01	1.358493628438018630e-01
1.716906183248896323e-01	1.674507832631305926e-01	1.632414766282936081e-01	1.591283871472707612e-01	1.551901085095741539e-01	1.515113286016043781e-01	1.481743154918709338e-01	1.452502347546858752e-01	1.427917095893294908e-01	1.408278282343929100e-01	1.393622018702784793e-01	1.383741568158223523e-01	1.378226354225311756e-01	1.376520030442664744e-01	1.377987746268855007e-01	1.381981817229320231e-01	1.387896161665438943e-01	1.395201920555735609e-01	1.403460987965386708e-01	1.412319066601691597e-01	1.421484640421503687e-01	1.430703832810169829e-01	1.439741116178092084e-01	1.448372772435900235e-01	1.456394669380642881e-01	1.463639457327063353e-01	1.469994253057333999e-01	1.475408985882619428e-01	1.479888721187602729e-01	1.483468932267651141e-01	1.486179346130061807e-01	1.488006204725442760e-01	1.488864238557258968e-01	1.488586947134317995e-01	1.486938922536675534e-01	1.483647820703252185e-01	1.478449361917681670e-01	1.471136108116168906e-01	1.461601622855311644e-01	1.449873906013289804e-01	1.436135195168940504e-01	1.420728130103622311e-01	1.404149626495060921e-01	1.387034880669918979e-01	1.370133798266914282e-01	1.354282758989977797e-01	1.340375026713667150e-01	1.329333624589156548e-01	1.322089773498335841e-01	1.319567507588878252e-01
1.776692728723452130e-01	1.725547412904236133e-01	1.674984191867054661e-01	1.626134140007257367e-01	1.580153459614506428e-01	1.538130907018891713e-01	1.500991063296823469e-01	1.469409254562328571e-01	1.443752429673703930e-01	1.424055681459262257e-01	1.410037365020007649e-01	1.401149199965164571e-01	1.396651966308291026e-01	1.395704549877121170e-01	1.397452869133110620e-01	1.401106381894325348e-01	1.405992716651716934e-01	1.411584668855831171e-01	1.417499302829621499e-01	1.423473689847372103e-01	1.429326463684505444e-01	1.434917183168407107e-01	1.440114372340523530e-01	1.444779844798925739e-01	1.448771096815068826e-01	1.451957036128383172e-01	1.454238528209558512e-01	1.455563687870067291e-01	1.455930499142009671e-01	1.455374451319705331e-01	1.453944218227286311e-01	1.451672800342163616e-01	1.448553021022257470e-01	1.444524597721636161e-01	1.439476551058836706e-01	1.433264301908045990e-01	1.425737402096253770e-01	1.416772292056441007e-01	1.406304563303729938e-01	1.394357027612807831e-01	1.381061312579946743e-01	1.366672419176851450e-01	1.351576056156588712e-01	1.336288465853163743e-01	1.321448885692258490e-01	1.307805237329862369e-01	1.296194991027744547e-01	1.287524183549994816e-01	1.282747243797869030e-01	1.282848130285265675e-01
1.842547807689756956e-01	1.782034456616046203e-01	1.722297960579617926e-01	1.664977541301813635e-01	1.611631493100347812e-01	1.563617679107549008e-01	1.521983727042775791e-01	1.487383461954930597e-01	1.460033644591710589e-01	1.439718279998315753e-01	1.425839860737873055e-01	1.417508953219769330e-01	1.413657628259162580e-01	1.413159830143851659e-01	1.414941850814424862e-01	1.418069143638160390e-01	1.421800412951964576e-01	1.425605516905911196e-01	1.429149913265083116e-01	1.432253517941518839e-01	1.434836058697465944e-01	1.436862360203794986e-01	1.438299395101322320e-01	1.439092786199096252e-01	1.439164199727137605e-01	1.438425288141456648e-01	1.436799393656071622e-01	1.434241506724592552e-01	1.430748573364456211e-01	1.426356981049040074e-01	1.421128583082679198e-01	1.415130360482733940e-01	1.408414564882932429e-01	1.401005025089962774e-01	1.392893053526356173e-01	1.384043281548223703e-01	1.374407545221921489e-01	1.363943788951088032e-01	1.352637314422075743e-01	1.340522405580009402e-01	1.327703235791344305e-01	1.314373139625290288e-01	1.300830992475178749e-01	1.287492505787866393e-01	1.274895030070095636e-01	1.263694518201620987e-01	1.254655759307579665e-01	1.248637915789540531e-01	1.246577931801220590e-01	1.249471934316639665e-01
1.914393420859465123e-01	1.844346788170181384e-01	1.775122295071550615e-01	1.708885961475696547e-01	1.647621762936514744e-01	1.592982626632267196e-01	1.546165235231450330e-01	1.507826824038014935e-01	1.478057156783145476e-01	1.456410532879091335e-01	1.441993214731373263e-01	1.433592353911496142e-01	1.429826801487876220e-01	1.429298058909521940e-01	1.430721406860498701e-01	1.433022146237036831e-01	1.435388615226418640e-01	1.437280885724539214e-01	1.438401234346403379e-01	1.438637493950660484e-01	1.437994206987928403e-01	1.436526248085644164e-01	1.434287278266626608e-01	1.431300242221160146e-01	1.427550875043715195e-01	1.422999403830482457e-01	1.417602088552399053e-01	1.411333215965826227e-01	1.404200044598250818e-01	1.396247104285036345e-01	1.387550156455045480e-01	1.378203308653432602e-01	1.368304148297182776e-01	1.357941150016138132e-01	1.347186160805109723e-01	1.336092666714562560e-01	1.324699292166922060e-01	1.313037588869765682e-01	1.301143417373677447e-01	1.289071723028258343e-01	1.276914716515498704e-01	1.264822563888279017e-01	1.253024705369111813e-01	1.241848844248416295e-01	1.231734362699218738e-01	1.223238281212682965e-01	1.217033600237250601e-01	1.213901866166312155e-01	1.214721985477644761e-01	1.220455195697357220e-01
1.991446036711625733e-01	1.912219898820815278e-01	1.833646611910029200e-01	1.758420894958734049e-01	1.688966982847549536e-01	1.627256956107447083e-01	1.574667302305040595e-01	1.531893455024008477e-01	1.498935020843148724e-01	1.475153987603109729e-01	1.459396726921861065e-01	1.450160765064126278e-01	1.445781295634347985e-01	1.444611076275167105e-01	1.445170797876964008e-01	1.446253740503372076e-01	1.446977462459546337e-01	1.446783852425544137e-01	1.445396932105315613e-01	1.442753061319284047e-01	1.438920514192638944e-01	1.434024460275671042e-01	1.428189739937006375e-01	1.421507434060406139e-01	1.414025653276086147e-01	1.405758906069576597e-01	1.396707923619177061e-01	1.386881069105119213e-01	1.376310624753127321e-01	1.365060516895573173e-01	1.353225441017636144e-01	1.340923730102543676e-01	1.328287410305948046e-01	1.315452212492255191e-01	1.302549382228121444e-01	1.289699895062711432e-01	1.277011114372451905e-01	1.264576167917487171e-01	1.252476888480754391e-01	1.240791636436349293e-01	1.229608917615792885e-01	1.219046593586488869e-01	1.209274788450876575e-01	1.200538877665320858e-01	1.193178847775712287e-01	1.187642199594899778e-01	1.184489689389491424e-01	1.184395312880352075e-01	1.188142195578804072e-01	1.196613946922977373e-01
2.072187377187040824e-01	1.984669474411752121e-01	1.897364892252475510e-01	1.813481871241386656e-01	1.735890072789474381e-01	1.666902633030957759e-01	1.608110512573141804e-01	1.560291021132932665e-01	1.523402752099481949e-01	1.496666736914797624e-01	1.478720110711846114e-01	1.467817807307337519e-01	1.462052122970238510e-01	1.459559269425556027e-01	1.458687256877707616e-01	1.458108334154312735e-01	1.456869391220834697e-01	1.454384666590324005e-01	1.450383093900164122e-01	1.444828070066869752e-01	1.437828763655235320e-01	1.429559772853790933e-01	1.420200859063722176e-01	1.409901897784981983e-01	1.398771802490707539e-01	1.386885352806211114e-01	1.374299754132990714e-01	1.361072901968888582e-01	1.347277719483037095e-01	1.333009955530326807e-01	1.318389666091870083e-01	1.303558151647654373e-01	1.288672545403203307e-01	1.273899675676765653e-01	1.259409729871328321e-01	1.245369566683810075e-01	1.231935843065769948e-01	1.219248536899903979e-01	1.207426799939584489e-01	1.196569674895912455e-01	1.186763664629625487e-01	1.178098036561663758e-01	1.170686357766956287e-01	1.164690923824716617e-01	1.160345991297616897e-01	1.157976426805907427e-01	1.158010658610909294e-01	1.160988643883555521e-01	1.167566095917561414e-01	1.178514132568705269e-01
2.154438188166596657e-01	2.060012306758426115e-01	1.965050975246002696e-01	1.873244484927899522e-01	1.787903489023679182e-01	1.711701023863234083e-01	1.646479807990920974e-01	1.593149554860874839e-01	1.551686701979436422e-01	1.521233693328315206e-01	1.500279816041947822e-01	1.486893940040124040e-01	1.478973566676370366e-01	1.474475510205233153e-01	1.471599801682801079e-01	1.468909385185312166e-01	1.465380367498165526e-01	1.460389281293306141e-01	1.453652836518982694e-01	1.445140583465512052e-01	1.434981288246971465e-01	1.423380287179145942e-01	1.410558746101977790e-01	1.396718392120922803e-01	1.382029213310041471e-01	1.366633110538220952e-01	1.350655580071105921e-01	1.334218421679194133e-01	1.317449196431276781e-01	1.300486273116403801e-01	1.283480197389008926e-01	1.266593182150952679e-01	1.249998122019946589e-01	1.233877302308805657e-01	1.218419995231516811e-01	1.203817761248706653e-01	1.190256652523547232e-01	1.177907087731971530e-01	1.166913735159288978e-01	1.157388877984112108e-01	1.149412759558061520e-01	1.143043041019294465e-01	1.138332951315280256e-01	1.135355463266470022e-01	1.134229307457323838e-01	1.135143223015671332e-01	1.138376283174464265e-01	1.144314452104498170e-01	1.153463927067581440e-01	1.166459973019056268e-01
2.235512814061900166e-01	2.135970906303460704e-01	2.034820112466323994e-01	1.936186222724364248e-01	1.843806703324899765e-01	1.760728794134336916e-01	1.689084425206863471e-01	1.629970113850155722e-01	1.583445077439876447e-01	1.548642492419566308e-01	1.523971827904291865e-01	1.507377559535059142e-01	1.496613842627448343e-01	1.489496574556902486e-01	1.484102163312948919e-01	1.478894946040600344e-01	1.472778985703601662e-01	1.465082749175719568e-01	1.455494736959511703e-01	1.443972586496605204e-01	1.430647738811772762e-01	1.415743004815279704e-01	1.399512892480267168e-01	1.382208913025996522e-01	1.364065669558801597e-01	1.345300369186861467e-01	1.326117851772807832e-01	1.306715646324969060e-01	1.287286329033215937e-01	1.268017633354161233e-01	1.249092136789768936e-01	1.230688456704634587e-01	1.212984632169865629e-01	1.196162664375119422e-01	1.180411805665634584e-01	1.165927833914656292e-01	1.152906452521504227e-01	1.141531034182362292e-01	1.131957153970873098e-01	1.124298559004871939e-01	1.118619406290183305e-01	1.114936658200534753e-01	1.113233872913061834e-01	1.113484508649956323e-01	1.115680868017070726e-01	1.119864314231311248e-01	1.126153665867404702e-01	1.134770789598872343e-01	1.146062968123860160e-01	1.160520587910271878e-01
2.312419186219701606e-01	2.209833751996707063e-01	2.104254754360226076e-01	2.000183552815275601e-01	1.901759827822918358e-01	1.812412569127959672e-01	1.734597057980381274e-01	1.669650632731436435e-01	1.617781846978586513e-01	1.578186322981594003e-01	1.549263797188702718e-01	1.528897026488783839e-01	1.514747764661809881e-01	1.504527619051027609e-01	1.496211116201951741e-01	1.488171989987858435e-01	1.479239237903367810e-01	1.468682910914082818e-01	1.456149562039660839e-01	1.441571388978161727e-01	1.425072024076437516e-01	1.406885983980383503e-01	1.387300649626963533e-01	1.366621553059757244e-01	1.345155773638389562e-01	1.323205518501568978e-01	1.301064858873804686e-01	1.279015341348608836e-01	1.257319894525887882e-01	1.236216926859856902e-01	1.215917731476604396e-01	1.196609247822001121e-01	1.178462206212621405e-01	1.161642345849344393e-01	1.146320516776959397e-01	1.132677221215076524e-01	1.120898389012959934e-01	1.111161744265208307e-01	1.103616475998801388e-01	1.098361679029708216e-01	1.095430239934427896e-01	1.094783973080300232e-01	1.096323197102549302e-01	1.099909765994283445e-01	1.105399933150252034e-01	1.112681598011684703e-01	1.121711587170442642e-01	1.132550055660538763e-01	1.145391077389243256e-01	1.160587286466267798e-01
2.382067752475045541e-01	2.278639978638836716e-01	2.170567880988068521e-01	2.062656840787842338e-01	1.959412801313404895e-01	1.864644122610325527e-01	1.781155889439203222e-01	1.710574907017075319e-01	1.653321968967379207e-01	1.608724312574731641e-01	1.575239682581781320e-01	1.550749008531480955e-01	1.532869067682067765e-01	1.519239818983142420e-01	1.507751494604905595e-01	1.496691856451120295e-01	1.484809985233402907e-01	1.471307574188097378e-01	1.455778432905863173e-01	1.438121341815224719e-01	1.418449090823465375e-01	1.397010606832627400e-01	1.374133877602245202e-01	1.350189583885999245e-01	1.325569518715873085e-01	1.300672105081278895e-01	1.275888969337847789e-01	1.251590036329365274e-01	1.228108437502660050e-01	1.205728708687014011e-01	1.184682418146039140e-01	1.165153122913123451e-01	1.147290056256395629e-01	1.131226547147549250e-01	1.117097554373749080e-01	1.105049800945564764e-01	1.095240137885462317e-01	1.087820811895500173e-01	1.082914295513176112e-01	1.080584567510044919e-01	1.080813072326400198e-01	1.083487658535058906e-01	1.088409127205127169e-01	1.095315827640842288e-01	1.103922090733138461e-01	1.113964037067316087e-01	1.125245956156497446e-01	1.137683049736168822e-01	1.151337838300791477e-01	1.166448780004814417e-01
2.441461644815167975e-01	2.339363475158379169e-01	2.230780580625348619e-01	2.120740992342945719e-01	2.014068393262344880e-01	1.914934808536637445e-01	1.826509055903814405e-01	1.750745020315646883e-01	1.688329605239484998e-01	1.638783301194150221e-01	1.600683151200322230e-01	1.571962353777466570e-01	1.550234727225856812e-01	1.533096048302564074e-01	1.518365552297576415e-01	1.504246561545827809e-01	1.489402160272515763e-01	1.472956715816084727e-01	1.454444050383491560e-01	1.433727213286498103e-01	1.410912474511797632e-01	1.386273889702301643e-01	1.360195427217711084e-01	1.333130129433922340e-01	1.305570494852592300e-01	1.278023323104599540e-01	1.250984429663126452e-01	1.224912607444920837e-01	1.200205940446425895e-01	1.177185386676533468e-01	1.156089972980397645e-01	1.137085357670231944e-01	1.120283843421543135e-01	1.105770556320495590e-01	1.093627994579650237e-01	1.083951405741254287e-01	1.076849167541981400e-01	1.072426490562521512e-01	1.070755714030853234e-01	1.071841016127536433e-01	1.075588116015131768e-01	1.081788888772995810e-01	1.090127571951927665e-01	1.100209397016915086e-01	1.111606881334505359e-01	1.123915295056443636e-01	1.136808355061175169e-01	1.150087325673305738e-01	1.163720151467692171e-01	1.177869599423213981e-01
2.487855550479387279e-01	2.389083252941601732e-01	2.281899602280340889e-01	2.171466030379080037e-01	2.062861969125714401e-01	1.960590910527628961e-01	1.868182023429880712e-01	1.787937657401275915e-01	1.720850286223877257e-01	1.666683167111681074e-01	1.624184050646828303e-01	1.591384460232366516e-01	1.565930814506097390e-01	1.545397305727142512e-01	1.527541996479773734e-01	1.510483493000799038e-01	1.492792807835988667e-01	1.473510033166311184e-01	1.452105466592936156e-01	1.428409397906045264e-01	1.402532147902014470e-01	1.374789999287243103e-01	1.345643978900020465e-01	1.315650928798821617e-01	1.285422359373290246e-01	1.255585725700959776e-01	1.226745756118507308e-01	1.199447275922205514e-01	1.174144213936792747e-01	1.151180463182656238e-01	1.130786893434134605e-01	1.113095205528814857e-01	1.098165265954562514e-01	1.086018802812213635e-01	1.076670325739701589e-01	1.070146412614280673e-01	1.066486917577576521e-01	1.065726638908792295e-01	1.067861294085998281e-01	1.072807275350166761e-01	1.080367338264785065e-01	1.090214241961595665e-01	1.101899944918618979e-01	1.114891354938967460e-01	1.128626703228375328e-01	1.142581561740459439e-01	1.156332878083246446e-01	1.169611815048978709e-01	1.182341409207282173e-01	1.194658897421828209e-01
2.518884584981889163e-01	2.425138464504592306e-01	2.321090232651219776e-01	2.211940067285420308e-01	2.102947634222313289e-01	1.998897025284260276e-01	1.903653525300074145e-01	1.819868618470212862e-01	1.748860990865953313e-01	1.690670254970085551e-01	1.644253560679244941e-01	1.607777340555734957e-01	1.578949672260162307e-01	1.555341852862189844e-01	1.534658932554575916e-01	1.514934787577955633e-01	1.494644102458842772e-01	1.472738735215311789e-01	1.448625932606036337e-01	1.422110576381430957e-01	1.393321918907068635e-01	1.362639441726460621e-01	1.330625148002618219e-01	1.297962789802269146e-01	1.265401379794917902e-01	1.233700256259094019e-01	1.203575813138332562e-01	1.175653657605344876e-01	1.150432055105009843e-01	1.128262647783281336e-01	1.109351680423916742e-01	1.093780978499839102e-01	1.081543209846693304e-01	1.072582659278892292e-01	1.066831107945457602e-01	1.064229221064797448e-01	1.064727306846016269e-01	1.068264386602010285e-01	1.074730754667863053e-01	1.083924917311760577e-01	1.095518760770215205e-01	1.109044068094600377e-01	1.123908590558626852e-01	1.139442139288008582e-01	1.154964681211567146e-01	1.169863058795886784e-01	1.183661416954060602e-01	1.196074357658655773e-01	1.207038069253610485e-01	1.216721247684875579e-01
2.532673352956141266e-01	2.445273213284145097e-01	2.345845459066850103e-01	2.239532073848820859e-01	2.131685286634900367e-01	2.027299945489260957e-01	1.930530584391638715e-01	1.844355086402753863e-01	1.770417167884312248e-01	1.709047724302935611e-01	1.659437384172107177e-01	1.619913868915540955e-01	1.588269957170956592e-01	1.562090315295925902e-01	1.539035696466680980e-01	1.517057813739106364e-01	1.494534612486725644e-01	1.470330032569527601e-01	1.443792670315096338e-01	1.414712614089629339e-01	1.383254993751800166e-01	1.349884249852598417e-01	1.315286903819425091e-01	1.280295278931034564e-01	1.245812310465872902e-01	1.212738108723194069e-01	1.181901424482230678e-01	1.154001901767226362e-01	1.129570102649664065e-01	1.108950565685765804e-01	1.092309655417628006e-01	1.079665037631276914e-01	1.070929076393791202e-01	1.065955740725527817e-01	1.064579587506586933e-01	1.066637544110120156e-01	1.071967872636495345e-01	1.080386697356046644e-01	1.091648758877293846e-01	1.105404589903197649e-01	1.121169189133434385e-01	1.138315782372725377e-01	1.156102643140526076e-01	1.173731932273175127e-01	1.190430520874091458e-01	1.205536165859378145e-01	1.218571613932000197e-01	1.229293708549571568e-01	1.237712975038116614e-01	1.244087570781109708e-01
2.527935084049079406e-01	2.447775820029632066e-01	2.354152139094053964e-01	2.252052438693638581e-01	2.146824796793069257e-01	2.043588011840830609e-01	1.946717067631327236e-01	1.859469705377033433e-01	1.783790578087641188e-01	1.720296860588607646e-01	1.668421286319011487e-01	1.626668826951789271e-01	1.592934684774628407e-01	1.564832394410931860e-01	1.539989743261787614e-01	1.516283700870413864e-01	1.492000697444267610e-01	1.465922369073970333e-01	1.437347003629949049e-01	1.406062388452158363e-01	1.372286290044182622e-01	1.336587665579160034e-01	1.299797386066564586e-01	1.262913579126905828e-01	1.227005185919134156e-01	1.193118475622096941e-01	1.162193034521084578e-01	1.134995333764339948e-01	1.112077200817732231e-01	1.093763552843296932e-01	1.080168501773588058e-01	1.071234081243497976e-01	1.066781363896029955e-01	1.066561977085874469e-01	1.070298430693658459e-01	1.077704557055298995e-01	1.088482201454896992e-01	1.102296075554996813e-01	1.118735283391779911e-01	1.137274559927096973e-01	1.157250969893673653e-01	1.177869151830143457e-01	1.198241946553599280e-01	1.217463483353902892e-01	1.234701939651118435e-01	1.249292881308750047e-01	1.260813081973423677e-01	1.269121001565660101e-01	1.274359884318902458e-01	1.276930269589378608e-01
2.504064058238209545e-01	2.431610930877989574e-01	2.344649420747675073e-01	2.247925012365111497e-01	2.146680806348654769e-01	2.046060019228551630e-01	1.950570725157943219e-01	1.863682425236717066e-01	1.787594772054715009e-01	1.723186788130607328e-01	1.670126627025374511e-01	1.627102486248852287e-01	1.592125201328876138e-01	1.562853103461485649e-01	1.536896599264081509e-01	1.512071797536864992e-01	1.486585867581769471e-01	1.459149643357331994e-01	1.429023115677032496e-01	1.396005042045492528e-01	1.360380256195269921e-01	1.322836931054533482e-01	1.284363694220112817e-01	1.246134733487235247e-01	1.209390846282282772e-01	1.175325288903756593e-01	1.144984784910204195e-01	1.119195570543601165e-01	1.098522118668568553e-01	1.083260853058599232e-01	1.073465364121962279e-01	1.068994082286932878e-01	1.069567880915091029e-01	1.074824381843894339e-01	1.084357861116917732e-01	1.097737427866447429e-01	1.114501828511043763e-01	1.134134888518205236e-01	1.156031384321376115e-01	1.179467058930103035e-01	1.203587880555213596e-01	1.227430402924609837e-01	1.249978059183760037e-01	1.270248073698122815e-01	1.287393774689831460e-01	1.300800938719739175e-01	1.310156600062807319e-01	1.315476117730467465e-01	1.317085671208995945e-01	1.315570224388889486e-01
2.461214428350945171e-01	2.396533528782962830e-01	2.316766686309117695e-01	2.226337975917129230e-01	2.130286523422714462e-01	2.033674144841650377e-01	1.941041756627131798e-01	1.855985465859930073e-01	1.780895639426783583e-01	1.716871382643294364e-01	1.663795729273358781e-01	1.620536934896750492e-01	1.585230921287863748e-01	1.555597944121512310e-01	1.529251710566048028e-01	1.503968579727678334e-01	1.477896185513838667e-01	1.449692190601039044e-01	1.418593498070718772e-01	1.384422758354118266e-01	1.347542455891417579e-01	1.308767931350910685e-01	1.269250466005687472e-01	1.230341933787603009e-01	1.193453261821637301e-01	1.159920304550791370e-01	1.130890861884348425e-01	1.107244608020586246e-01	1.089553010267651639e-01	1.078079592568223222e-01	1.072813747480821644e-01	1.073525930859371286e-01	1.079829640731428675e-01	1.091236463896814862e-01	1.107194042783005705e-01	1.127102057902149429e-01	1.150307000754575287e-01	1.176081728542908156e-01	1.203600673218984812e-01	1.231923888623569358e-01	1.260003281947423281e-01	1.286720759046575402e-01	1.310960202007836750e-01	1.331705645608032007e-01	1.348148559355114295e-01	1.359781406633102097e-01	1.366455750665473701e-01	1.368391306792186568e-01	1.366134933235330084e-01	1.360482602528136076e-01
2.400350083358847308e-01	2.343166872446458271e-01	2.270822181901605841e-01	2.187355264480254913e-01	2.097510514473347187e-01	2.006163552166502773e-01	1.917782382542407849e-01	1.835994108284093596e-01	1.763302240410169197e-01	1.700970798216116797e-01	1.649065661085934442e-01	1.606624329727203426e-01	1.571914197180034056e-01	1.542736046847603126e-01	1.516732556145541644e-01	1.491668489508064521e-01	1.465658930389671377e-01	1.437331499792763034e-01	1.405917825336734928e-01	1.371276236689007999e-01	1.333852605097759492e-01	1.294589600094503690e-01	1.254796644905646352e-01	1.215995321390956618e-01	1.179756860492899295e-01	1.147549731316720445e-01	1.120614356961251862e-01	1.099878114929255246e-01	1.085916956602975270e-01	1.078961492552789336e-01	1.078937620723824098e-01	1.085526627810714240e-01	1.098228672070673678e-01	1.116416206337046413e-01	1.139369143396094242e-01	1.166289684480614069e-01	1.196300350187094602e-01	1.228432926937417374e-01	1.261619048102672891e-01	1.294694100149456351e-01	1.326424546743097954e-01	1.355565124562213009e-01	1.380944604763998940e-01	1.401570319467328463e-01	1.416733450101378133e-01	1.426092327991257958e-01	1.429713449945779757e-01	1.428058134777872856e-01	1.421916377826940858e-01	1.412303718713300016e-01
2.323247531840813562e-01	2.273024600513414983e-01	2.208061912877899713e-01	2.131968660970778584e-01	2.049117809893787612e-01	1.964102451155954610e-01	1.881214272851482461e-01	1.804012738082131639e-01	1.735030137561623387e-01	1.675631689465628960e-01	1.626026121923783430e-01	1.585403634032563902e-01	1.552167096474126040e-01	1.524217697307240216e-01	1.499257038174698631e-01	1.475072470427249427e-01	1.449779544905338280e-01	1.422003581312033804e-01	1.390990536221866358e-01	1.356644470905445377e-01	1.319495236131527360e-01	1.280605104286161589e-01	1.241427716394403052e-01	1.203636948880487112e-01	1.168946434884827051e-01	1.138941640996819354e-01	1.114944498101351489e-01	1.097924609638857574e-01	1.088462309193978378e-01	1.086758859582696995e-01	1.092680900126365151e-01	1.105821770147877303e-01	1.125562927798149926e-01	1.151123333296302231e-01	1.181591416283913343e-01	1.215940942174971312e-01	1.253036945656357537e-01	1.291640678336187786e-01	1.330422793111424029e-01	1.367993113062243582e-01	1.402952855787648612e-01	1.433970761825605900e-01	1.459878678541870201e-01	1.479775350597403172e-01	1.493120487532530183e-01	1.499799019391746813e-01	1.500137718172891432e-01	1.494865575568769256e-01	1.485022268695279646e-01	1.471832686427046455e-01
2.232438002698428625e-01	2.188462121020095796e-01	2.130623236045425806e-01	2.062074822395291440e-01	1.986760095170275742e-01	1.908907898268759340e-01	1.832539948536574537e-01	1.761053832762064508e-01	1.696926212982059479e-01	1.641556855675282145e-01	1.595253248797385281e-01	1.557338334251871237e-01	1.526352963363102611e-01	1.500319443693370614e-01	1.477031282887179275e-01	1.454336904016818588e-01	1.430389833097649444e-01	1.403844048827419533e-01	1.373980364984686287e-01	1.340756730744432079e-01	1.304782704408834482e-01	1.267225259281227479e-01	1.229659852754111521e-01	1.193886721913233195e-01	1.161736527988011664e-01	1.134890685707407171e-01	1.114738492940346021e-01	1.102285598746632206e-01	1.098117692830502673e-01	1.102412330123207357e-01	1.114983255764949305e-01	1.135338480497037755e-01	1.162735677377744609e-01	1.196225106851067088e-01	1.234678406022390040e-01	1.276808502179522797e-01	1.321189279663904925e-01	1.366283979339676102e-01	1.410488820272326749e-01	1.452195063316360779e-01	1.489869027697732495e-01	1.522146044331393888e-01	1.547930358794746830e-01	1.566488932038227200e-01	1.577523816601903162e-01	1.581207032220240949e-01	1.578165369390752970e-01	1.569410858060214520e-01	1.556224611135750835e-01	1.540013601208828631e-01
2.131084762130873445e-01	2.092552990758644316e-01	2.041417733853310990e-01	1.980370279845271031e-01	1.912886185956959306e-01	1.842767411853256931e-01	1.773687417718143311e-01	1.708798567162718163e-01	1.650443660797614731e-01	1.599992782392727353e-01	1.557808168875239596e-01	1.523324536043396127e-01	1.495222568248463779e-01	1.471666730773870391e-01	1.450576967913444482e-01	1.429903664197872404e-01	1.407878325624535576e-01	1.383216342462229020e-01	1.355254132739084627e-01	1.324009814022106268e-01	1.290164423078683786e-01	1.254968948637203985e-01	1.220091422637643169e-01	1.187425399249423807e-01	1.158886820818502139e-01	1.136226826048592070e-01	1.120884343563740004e-01	1.113892810951526008e-01	1.115843455896628339e-01	1.126895690678856310e-01	1.146817034449338774e-01	1.175033172681188703e-01	1.210673210238413927e-01	1.252603827226171918e-01	1.299455305764466995e-01	1.349648864947416149e-01	1.401436178196529547e-01	1.452959133543638981e-01	1.502331763947455101e-01	1.547740623972633511e-01	1.587555124770352599e-01	1.620437266387920461e-01	1.645439130633906955e-01	1.662076830481129530e-01	1.670369526434006546e-01	1.670834314525788955e-01	1.664431529281077959e-01	1.652462178861565933e-01	1.636428693400807377e-01	1.617879364541301990e-01
2.022803748305498639e-01	1.988898809827607805e-01	1.943940936475710424e-01	1.890169713060439183e-01	1.830575549905674726e-01	1.768491841429911671e-01	1.707184532292503054e-01	1.649492887587566958e-01	1.597558867346286493e-01	1.552665708362070407e-01	1.515189955806564848e-01	1.484658560232804125e-01	1.459893907294294579e-01	1.439223486817838293e-01	1.420728183894375829e-01	1.402501690496625875e-01	1.382894103260834118e-01	1.360715328002810032e-01	1.335377783511403071e-01	1.306964594746809205e-01	1.276217280560405509e-01	1.244446299787442811e-01	1.213378194530088383e-01	1.184961675965126304e-01	1.161160973453652656e-01	1.143765903418426655e-01	1.134242954546455934e-01	1.133641341625285098e-01	1.142554798217081391e-01	1.161127632419821920e-01	1.189086079213868691e-01	1.225775853376207258e-01	1.270193494356531283e-01	1.321009721498680456e-01	1.376593076050410258e-01	1.435047986700322964e-01	1.494279799072055215e-01	1.552093054266131811e-01	1.606318882628933742e-01	1.654958904824324895e-01	1.696327743733744842e-01	1.729176014123821603e-01	1.752778718353993348e-01	1.766979293263978845e-01	1.772184110741820695e-01	1.769307192490718605e-01	1.759668843879428068e-01	1.744857197550363503e-01	1.726567721998803484e-01	1.706441030791963631e-01
1.911445865642187047e-01	1.881392659089773101e-01	1.842028500387594137e-01	1.795165255613220545e-01	1.743309208812122424e-01	1.689304057162233363e-01	1.635969444286015650e-01	1.585781702500012602e-01	1.540629507222909256e-01	1.501662503734442766e-01	1.469237537977650387e-01	1.442957286871969502e-01	1.421788332110327790e-01	1.404241181652869097e-01	1.388590741077770085e-01	1.373113790538217638e-01	1.356318473236229061e-01	1.337141396993683506e-01	1.315090676791074997e-01	1.290318479890623371e-01	1.263614606325106637e-01	1.236322607144906965e-01	1.210191099121514097e-01	1.187182561663948366e-01	1.169268761641818338e-01	1.158242608693080683e-01	1.155570930440758537e-01	1.162301056342276290e-01	1.179020467614910611e-01	1.205856191788785975e-01	1.242494294623408130e-01	1.288201389835506305e-01	1.341839160724654645e-01	1.401875237820201514e-01	1.466404802270140917e-01	1.533201617135134809e-01	1.599812995938946492e-01	1.663701832860023100e-01	1.722424748845676201e-01	1.773823295069137385e-01	1.816199741328485273e-01	1.848450731251340684e-01	1.870140734454281140e-01	1.881507629510182356e-01	1.883403256293638139e-01	1.877179384643520854e-01	1.864533659145524158e-01	1.847332977554087818e-01	1.827433461237129575e-01	1.806516709346811522e-01
1.800864827928982392e-01	1.773963013532995070e-01	1.739586740622466043e-01	1.699153870441942049e-01	1.654702733909492185e-01	1.608584963983940574e-01	1.563154827278221137e-01	1.520494689376526154e-01	1.482203548484857802e-01	1.449262903292753979e-01	1.421984040933766957e-01	1.400032794910617828e-01	1.382523195476719757e-01	1.368166979824272378e-01	1.355463099661116944e-01	1.342907929654962029e-01	1.329204183037275833e-01	1.313445433903452364e-01	1.295254204249010055e-01	1.274855570347286082e-01	1.253075809988748457e-01	1.231265633632779577e-01	1.211159198660802377e-01	1.194690436031653202e-01	1.183795466827507331e-01	1.180230636865273325e-01	1.185429999584223515e-01	1.200413967043562902e-01	1.225746818877273409e-01	1.261528371233646695e-01	1.307399840526935197e-01	1.362547545468716370e-01	1.425698798635182396e-01	1.495119470909428983e-01	1.568633391989333603e-01	1.643687213735691155e-01	1.717477005711811056e-01	1.787136441266911902e-01	1.849967955616677873e-01	1.903682757079131205e-01	1.946609759538379947e-01	1.977837978364837546e-01	1.997270803627708979e-01	2.005587517477635806e-01	2.004123659179853911e-01	1.994692456995138530e-01	1.979374293225192594e-01	1.960300436815815006e-01	1.939454611657367433e-01	1.918511599033091708e-01
1.694694413189354043e-01	1.670326030851511656e-01	1.640328102684934786e-01	1.605764238785359621e-01	1.568232732559328435e-01	1.529606449784621236e-01	1.491773105123900822e-01	1.456407971946167557e-01	1.424799962789410346e-01	1.397740706086554874e-01	1.375478429497959121e-01	1.357733764021310796e-01	1.343771405015018461e-01	1.332519673026894835e-01	1.322726928483703157e-01	1.313140397958830197e-01	1.302689369904229955e-01	1.290651552809756741e-01	1.276781322930157780e-01	1.261381039957461536e-01	1.245303487751915072e-01	1.229883115642925323e-01	1.216805409380275899e-01	1.207934590244401224e-01	1.205127135798431809e-01	1.210059778848594642e-01	1.224094446344770326e-01	1.248190921613378107e-01	1.282863234289969567e-01	1.328164211062591582e-01	1.383678272569247025e-01	1.448507494284610453e-01	1.521249352314965608e-01	1.599980678998303429e-01	1.682274192632615128e-01	1.765276101411134280e-01	1.845862545269798538e-01	1.920872186022884454e-01	1.987388576208076740e-01	2.043027370142999899e-01	2.086176978387895009e-01	2.116148288889597717e-01	2.133208248477939106e-01	2.138495691247905839e-01	2.133839798621545991e-01	2.121515642091123255e-01	2.103975952128227245e-01	2.083595213653709199e-01	2.062453439319350545e-01	2.042178923102647703e-01
1.596153812073252409e-01	1.573769437497861967e-01	1.547538503551600941e-01	1.518213287393075650e-01	1.486988276111556317e-01	1.455283652057191290e-01	1.424534666785263748e-01	1.396012528027896493e-01	1.370690684457037678e-01	1.349161068656949958e-01	1.331599328782853420e-01	1.317775731454240151e-01	1.307107913447130565e-01	1.298751627984394419e-01	1.291723380644648478e-01	1.285045429263391159e-01	1.277899361326035044e-01	1.269769831772914193e-01	1.260558715121308238e-01	1.250650898918218290e-01	1.240918769949561073e-01	1.232661416971861795e-01	1.227485917839896551e-01	1.227148964644984991e-01	1.233384423947687381e-01	1.247744031818041888e-01	1.271472404228854991e-01	1.305425827837793928e-01	1.350029898416153784e-01	1.405259687474036956e-01	1.470622440995905389e-01	1.545129231339653908e-01	1.627256920007658647e-01	1.714919452389475907e-01	1.805480286694637615e-01	1.895839080341562843e-01	1.982612400609611303e-01	2.062403863903858880e-01	2.132131130432432242e-01	2.189354937956241587e-01	2.232548295581649189e-01	2.261252804472670408e-01	2.276093163993027080e-01	2.278650498157353821e-01	2.271222823695087378e-01	2.256518244210899415e-01	2.237332019178216447e-01	2.216252150205035576e-01	2.195426224995838393e-01	2.176407647169278647e-01
1.507892319137298931e-01	1.486983515899777120e-01	1.463896251914065527e-01	1.439115596986370871e-01	1.413474416374217724e-01	1.387976134735070255e-01	1.363630591853043361e-01	1.341321922172112047e-01	1.321715868673295768e-01	1.305205494440728198e-01	1.291890915347257696e-01	1.281588787327120060e-01	1.273869356651007312e-01	1.268120380921081980e-01	1.263636716825808082e-01	1.259730676499808688e-01	1.255853717277744530e-01	1.251714512694393766e-01	1.247375533785698293e-01	1.243310228389930966e-01	1.240407438899085862e-01	1.239917595036715836e-01	1.243346077046025705e-01	1.252309665834592245e-01	1.268379688678584194e-01	1.292936996233562674e-01	1.327059039557465792e-01	1.371447420414109719e-01	1.426390362607650175e-01	1.491743327925044715e-01	1.566907551682978350e-01	1.650793273749620316e-01	1.741770788035002793e-01	1.837631183777201083e-01	1.935593017672810889e-01	2.032391915336413946e-01	2.124475847331121214e-01	2.208300926694407029e-01	2.280691028279631938e-01	2.339199332997188852e-01	2.382400707741431367e-01	2.410054560379305544e-01	2.423104945780912844e-01	2.423519724509562434e-01	2.414002655010434317e-01	2.397633732519530991e-01	2.377498216592681957e-01	2.356357760329559625e-01	2.336400428720077360e-01	2.319088615760750149e-01
1.431878129526194532e-01	1.411946172527816512e-01	1.391352547869380007e-01	1.370359629806060242e-01	1.349484953758320338e-01	1.329359015884807038e-01	1.310603848526981641e-01	1.293745363410329918e-01	1.279160544134070043e-01	1.267053134841826800e-01	1.257449646760481210e-01	1.250210217181739747e-01	1.245052997335955453e-01	1.241594327766981504e-01	1.239407209600863063e-01	1.238098035059309876e-01	1.237395851511426392e-01	1.237243136596880289e-01	1.237872398324404433e-01	1.239852068342783831e-01	1.244088331475237674e-01	1.251776364522052543e-01	1.264304460670332697e-01	1.283124629897138269e-01	1.309610950139412366e-01	1.344929418976923696e-01	1.389938271774822098e-01	1.445127102875631842e-01	1.510588966388218546e-01	1.586008343330890247e-01	1.670643947363749104e-01	1.763292375511805454e-01	1.862235312419135980e-01	1.965193252704083293e-01	2.069324313980547836e-01	2.171308746961740643e-01	2.267545205559454713e-01	2.354455603176165701e-01	2.428860681081792539e-01	2.488360458749029336e-01	2.531642557807364247e-01	2.558651612701320355e-01	2.570582469775135048e-01	2.569697691257913363e-01	2.559006887826255627e-01	2.541868423839571123e-01	2.521581925163455806e-01	2.501030905916412639e-01	2.482417068002719107e-01	2.467106453889208739e-01
1.369331360950657439e-01	1.349862103212557674e-01	1.331074953914284653e-01	1.313053976028853709e-01	1.296050836254945826e-01	1.280373101838727934e-01	1.266301211566113194e-01	1.254041353707949780e-01	1.243709799335907390e-01	1.235337194699790697e-01	1.228881457123441462e-01	1.224241924143736060e-01	1.221274310812493630e-01	1.219810647403656162e-01	1.219690253394370011e-01	1.220805165029019423e-01	1.223158532425776268e-01	1.226927875216744929e-01	1.232520459123940121e-01	1.240605737987420659e-01	1.252111862575145118e-01	1.268179231813008068e-01	1.290072605702157482e-01	1.319063433592509438e-01	1.356301618035034018e-01	1.402699091277926080e-01	1.458844075934141449e-01	1.524954493282703882e-01	1.600865251634449038e-01	1.686032000210789528e-01	1.779528655020769512e-01	1.880022510747479114e-01	1.985726646419362917e-01	2.094351259593916492e-01	2.203092699162680357e-01	2.308703402135526828e-01	2.407673307475408642e-01	2.496523390379957463e-01	2.572176723872166559e-01	2.632341127350140697e-01	2.675824050012011179e-01	2.702708430126586348e-01	2.714347988735595352e-01	2.713179328435092463e-01	2.702387685597482658e-01	2.685489193752410575e-01	2.665901430013262186e-01	2.646566334692047606e-01	2.629670752644300835e-01	2.616487082041250578e-01
1.320700154823959138e-01	1.301152737700354833e-01	1.283448845977319674e-01	1.267538647383792960e-01	1.253459493242368439e-01	1.241250848116192684e-01	1.230904340205493108e-01	1.222352265998921661e-01	1.215484851776141018e-01	1.210180540393860499e-01	1.206334876175832321e-01	1.203879487398462761e-01	1.202790645815097481e-01	1.203093287919742155e-01	1.204869007382263907e-01	1.208274372577815420e-01	1.213571283940069606e-01	1.221164304249134497e-01	1.231634645838951270e-01	1.245757543949425339e-01	1.264490904888988798e-01	1.288927588086000164e-01	1.320211713092332151e-01	1.359428767587954612e-01	1.407487386280330821e-01	1.465014434469946725e-01	1.532282856489141087e-01	1.609181870184151486e-01	1.695225256525879354e-01	1.789579930073015301e-01	1.891089896913219492e-01	1.998274910343605659e-01	2.109298477422997253e-01	2.221922398048987446e-01	2.333484492706457414e-01	2.440944616741825002e-01	2.541033947989461139e-01	2.630515644053533775e-01	2.706528742549257904e-01	2.766954285958561077e-01	2.810725836610589723e-01	2.838011151930620590e-01	2.850218906444748068e-01	2.849822936831407083e-01	2.840036089303116795e-01	2.824394355320916650e-01	2.806322779890306207e-01	2.788749400227485409e-01	2.773815087254011269e-01	2.762705568452093474e-01
1.285679708649204722e-01	1.265492259378379614e-01	1.248129151538922704e-01	1.233450627784082321e-01	1.221332835432912128e-01	1.211604764411705892e-01	1.204026256196909922e-01	1.198306193123421792e-01	1.194147358893899447e-01	1.191298985908281899e-01	1.189600088161350266e-01	1.189004036319719210e-01	1.189583879212813694e-01	1.191525151315594722e-01	1.195116353589206482e-01	1.200745489751309236e-01	1.208906781063110586e-01	1.220214768277487344e-01	1.235417950545562582e-01	1.255400342062447105e-01	1.281159618193071781e-01	1.313754441530276540e-01	1.354220238891304107e-01	1.403462176086998636e-01	1.462142278653349448e-01	1.530582832303340746e-01	1.608706484078599175e-01	1.696025157535137884e-01	1.791674565423647114e-01	1.894476452605188543e-01	2.003000329773978183e-01	2.115597889561072753e-01	2.230397340406594375e-01	2.345267285946520119e-01	2.457782746174701494e-01	2.565238756632486350e-01	2.664751785103194326e-01	2.753466379487181093e-01	2.828849656348827457e-01	2.889022070152871824e-01	2.933051703492284279e-01	2.961140136067066386e-01	2.974649034969342187e-01	2.975953115449809783e-01	2.968143627261812800e-01	2.954635702411596010e-01	2.938747868304704136e-01	2.923318552189830832e-01	2.910409821542619402e-01	2.901128703788591889e-01
1.263274631283664295e-01	1.241885735406594998e-01	1.224133379823229284e-01	1.209831256496889801e-01	1.198747326736154389e-01	1.190558587765962878e-01	1.184851346001568051e-01	1.181162755123284502e-01	1.179047487859264526e-01	1.178148056847021230e-01	1.178250543790853588e-01	1.179315345110850538e-01	1.181482227020446696e-01	1.185057025145519610e-01	1.190490524274884498e-01	1.198359391033460425e-01	1.209354489442688169e-01	1.224275670633037244e-01	1.244026874143178141e-01	1.269601789843019801e-01	1.302049452820956132e-01	1.342412732846680334e-01	1.391638682495349999e-01	1.450468804920453658e-01	1.519326366478692125e-01	1.598223847890674898e-01	1.686713520744882178e-01	1.783895563588180355e-01	1.888483103536559848e-01	1.998905290339340890e-01	2.113416642054487815e-01	2.230178224626154226e-01	2.347288067282845558e-01	2.462760927679777945e-01	2.574483650251199740e-01	2.680190341029307644e-01	2.777503254452672321e-01	2.864067898595457629e-01	2.937778688871736099e-01	2.997056966775432096e-01	3.041117903666026301e-01	3.070157401448720402e-01	3.085404659278769279e-01	3.089017695431693356e-01	3.083834529208463460e-01	3.073023403141526000e-01	3.059692217510006085e-01	3.046519269755912362e-01	3.035456312332359685e-01	3.027538575443649016e-01
1.251904687699080254e-01	1.228785405827885341e-01	1.209968305211008011e-01	1.195262603362167997e-01	1.184379428096345582e-01	1.176900348369905869e-01	1.172294086990128686e-01	1.169975163557943065e-01	1.169386347353841560e-01	1.170082454508880321e-01	1.171796284483745537e-01	1.174475962905544152e-01	1.178292895038825921e-01	1.183627169386742145e-01	1.191041173967427869e-01	1.201251189585378215e-01	1.215103067896596556e-01	1.233552065952124854e-01	1.257642090685175684e-01	1.288475796537962570e-01	1.327166159664469880e-01	1.374762778931838680e-01	1.432151960230984844e-01	1.499938889495029126e-01	1.578329706077754579e-01	1.667038609103380919e-01	1.765245887483186393e-01	1.871624930378493756e-01	1.984439601667869202e-01	2.101692990457605659e-01	2.221291267607296838e-01	2.341179916951256490e-01	2.459418465354782091e-01	2.574182490278681956e-01	2.683711002032169168e-01	2.786241004650785724e-01	2.879980552239117531e-01	2.963160292096818083e-01	3.034176187507200417e-01	3.091801153710231342e-01	3.135414595134336513e-01	3.165186109529998792e-01	3.182156748054192907e-01	3.188185896360667404e-01	3.185763226755761734e-01	3.177716203286011787e-01	3.166862795550695608e-01	3.155666197151853480e-01	3.145942818496032523e-01	3.138662072353863297e-01
1.249550563102757306e-01	1.224239787593033729e-01	1.203781971045009558e-01	1.188021736469314082e-01	1.176661308766928510e-01	1.169238434839652008e-01	1.165154127676790163e-01	1.163742551552644361e-01	1.164363918386639718e-01	1.166497817352160071e-01	1.169817670703504897e-01	1.174235433229159631e-01	1.179915364363564867e-01	1.187263030388971685e-01	1.196899354881300337e-01	1.209629108819644527e-01	1.226409416178588924e-01	1.248319195971670653e-01	1.276525323933833667e-01	1.312238208516698090e-01	1.356648430963414698e-01	1.410838077443024863e-01	1.475666683573236826e-01	1.551640385831762892e-01	1.638783830523900253e-01	1.736542317898158438e-01	1.843743837884634640e-01	1.958642657397610676e-01	2.079048492721380648e-01	2.202522218896585393e-01	2.326597299505105965e-01	2.448975669407232603e-01	2.567652580548420715e-01	2.680946781335662998e-01	2.787444606157885030e-01	2.885896577203471147e-01	2.975121641293770880e-01	3.053971023985679878e-01	3.121380879008270326e-01	3.176509286977651780e-01	3.218920683771322455e-01	3.248761307825174249e-01	3.266867904812236212e-01	3.274768416596713916e-01	3.274560926728554699e-01	3.268686105733706326e-01	3.259631241002931001e-01	3.249615726808036120e-01	3.240308709675304710e-01	3.232620869416990006e-01
1.253930980412376883e-01	1.226067246114248277e-01	1.203532071018410810e-01	1.186242588898670097e-01	1.173934626630990102e-01	1.166145984077241321e-01	1.162250294999786354e-01	1.161533039998605549e-01	1.163290711322379073e-01	1.166930944308997575e-01	1.172054526133677610e-01	1.178508709078893435e-01	1.186409809726333975e-01	1.196140083555266437e-01	1.208327483227687738e-01	1.223816206446426275e-01	1.243633138983601255e-01	1.268950749048087800e-01	1.301043066980353269e-01	1.341228081614225520e-01	1.390789081987864328e-01	1.450869447296480874e-01	1.522341386306789446e-01	1.605658409578806234e-01	1.700712837213071149e-01	1.806728682667767538e-01	1.922223378300235985e-01	2.045063966536133926e-01	2.172624576978863520e-01	2.302026249501623878e-01	2.430414527684422177e-01	2.555215631176032121e-01	2.674314175608080157e-01	2.786116842425553353e-01	2.889500226174523401e-01	2.983676937466652745e-01	3.068037773221583553e-01	3.142032131492433766e-01	3.205131825753439467e-01	3.256891264108430217e-01	3.297082393805045308e-01	3.325856187330688551e-01	3.343873326636578325e-01	3.352354803859168841e-01	3.353025791172748460e-01	3.347952939309466469e-01	3.339301310149346280e-01	3.329053299379948205e-01	3.318738633249018188e-01	3.309221114046478340e-01
1.262696346199308206e-01	1.232041007718981257e-01	1.207159489760045029e-01	1.188074934380469322e-01	1.174592434645940764e-01	1.166283797362572539e-01	1.162523276951022144e-01	1.162565998574463105e-01	1.165650653414937732e-01	1.171105040487448457e-01	1.178436079621229121e-01	1.187393542808709568e-01	1.198004338240789002e-01	1.210581269766419915e-01	1.225712532358870233e-01	1.244238572156105005e-01	1.267220204526581795e-01	1.295898331767314782e-01	1.331642085551356380e-01	1.375879545470891918e-01	1.430004170822123388e-01	1.495252435903329791e-01	1.572553753888158157e-01	1.662363817519230957e-01	1.764504446410239957e-01	1.878043255414104662e-01	2.001250178866911533e-01	2.131660357471650835e-01	2.266253301991486835e-01	2.401729954460012084e-01	2.534840601116223890e-01	2.662697577582021635e-01	2.783006022887070108e-01	2.894165532202315760e-01	2.995231049260477230e-01	3.085761148617273131e-01	3.165612102914523995e-01	3.234747999620093961e-01	3.293125089530034022e-01	3.340679885273251104e-01	3.377413479998313539e-01	3.403533394503354126e-01	3.419597085699562777e-01	3.426602049579345888e-01	3.425984406934456383e-01	3.419513134485185901e-01	3.409094409702101425e-01	3.396521530202020744e-01	3.383217761426672854e-01	3.370020849451076939e-01
1.273620143715789577e-01	1.240069824398695175e-01	1.212753674422246269e-01	1.191830036514633789e-01	1.177201176866270321e-01	1.168495638344713289e-01	1.165102788443580506e-01	1.166251100403050550e-01	1.171113479525853346e-01	1.178918533469466984e-01	1.189050249526849012e-01	1.201124436304017024e-01	1.215038078622509010e-01	1.230992841647136071e-01	1.249497505554013482e-01	1.271353944030063354e-01	1.297629469770671395e-01	1.329615601339078357e-01	1.368770284149702088e-01	1.416638377181113351e-01	1.474744296182805559e-01	1.544452757739802340e-01	1.626799699762149221e-01	1.722305348434592931e-01	1.830794198861493693e-01	1.951257729235530702e-01	2.081800181221601653e-01	2.219700529135623102e-01	2.361603763457337801e-01	2.503824667543206872e-01	2.642715963817756086e-01	2.775030270597341753e-01	2.898201382076174837e-01	3.010488200978609918e-01	3.110959840710064706e-01	3.199343233038270395e-01	3.275790080539732751e-01	3.340637292929624635e-01	3.394229359257616707e-01	3.436844861054504929e-01	3.468732852935609290e-01	3.490229445744414405e-01	3.501901988403627319e-01	3.504662463590610399e-01	3.499803640473501121e-01	3.488934458947312023e-01	3.473819794851580878e-01	3.456154128673757375e-01	3.437314813304966354e-01	3.418146243868047662e-01
1.284768434137497362e-01	1.248357276661810344e-01	1.218696149023887620e-01	1.196102869422508569e-01	1.180596445651687088e-01	1.171873806911389176e-01	1.169340556221257071e-01	1.172188507336588970e-01	1.179503991149972869e-01	1.190386843184853549e-01	1.204062452109437020e-01	1.219974205841238418e-01	1.237850642163631915e-01	1.257746405453202265e-01	1.280059581679386660e-01	1.305528250989466676e-01	1.335208371745561506e-01	1.370432713000569180e-01	1.412748577295312169e-01	1.463829437733976391e-01	1.525355239157481224e-01	1.598857707409709894e-01	1.685533099247672750e-01	1.786035027992800284e-01	1.900273170247918086e-01	2.027255561219533098e-01	2.165017399080989835e-01	2.310672922557042985e-01	2.460606819223956077e-01	2.610791158269401557e-01	2.757180484350933436e-01	2.896112872867798727e-01	3.024637582740328234e-01	3.140705021476630776e-01	3.243189084685456081e-01	3.331755183993250768e-01	3.406626119025165100e-01	3.468320179482772270e-01	3.517434992337934996e-01	3.554528338519450936e-01	3.580112208682801889e-01	3.594738917645979859e-01	3.599131550841607741e-01	3.594300044743727884e-01	3.581591644546700537e-01	3.562645611435050763e-01	3.539250740199521572e-01	3.513130942039506821e-01	3.485704214146990720e-01	3.457867613396279349e-01
1.294631026491451509e-01	1.255525165342894767e-01	1.223770381752903036e-01	1.199862467312175912e-01	1.183948573289942546e-01	1.175795422844183868e-01	1.174814900019206521e-01	1.180140989569524873e-01	1.190742962152457757e-01	1.205555206915042560e-01	1.223605117570944478e-01	1.244125119687657516e-01	1.266640405991044660e-01	1.291029330966045330e-01	1.317556566229321491e-01	1.346880726651912275e-01	1.380037791368776134e-01	1.418400766606411345e-01	1.463613479768844650e-01	1.517494883356443058e-01	1.581908808801340549e-01	1.658595978777728241e-01	1.748970352187421140e-01	1.853892619620654270e-01	1.973446813555456147e-01	2.106758664589676311e-01	2.251900791926987333e-01	2.405924004353193202e-01	2.565035201855066505e-01	2.724911673988015814e-01	2.881107868749118173e-01	3.029483538747576588e-01	3.166572434559042915e-01	3.289822260176659130e-01	3.397668459198174840e-01	3.489446224890922488e-01	3.565185366739406225e-01	3.625357606567718993e-01	3.670649890401708748e-01	3.701819152245313660e-01	3.719651773842524434e-01	3.725014630855915665e-01	3.718955816565032713e-01	3.702799527723428241e-01	3.678183487699090426e-01	3.647006488971296645e-01	3.611281752106070830e-01	3.572919824269366051e-01	3.533486287946341897e-01	3.493988249914100064e-01
1.302205841872625391e-01	1.260693165406342464e-01	1.227231644806497241e-01	1.202506885513499324e-01	1.186797760652455042e-01	1.179934056951266602e-01	1.181316047982379214e-01	1.189991963723183860e-01	1.204778718217384553e-01	1.224406047655609564e-01	1.247664264805216916e-01	1.273539198777466908e-01	1.301323122168693558e-01	1.330695880332404268e-01	1.361774155814597098e-01	1.395129700562182384e-01	1.431777901118620466e-01	1.473137606473884365e-01	1.520961687906555726e-01	1.577235220096984136e-01	1.644036889544032987e-01	1.723360261138385252e-01	1.816896128036218361e-01	1.925788135943375667e-01	2.050386706962153138e-01	2.190040132695303954e-01	2.342968944351005167e-01	2.506265581274526033e-01	2.676044117053921756e-01	2.847735255456645409e-01	3.016488375295713342e-01	3.177614096222814988e-01	3.326988264190864353e-01	3.461345936054930905e-01	3.578421393058915934e-01	3.676929246842132737e-01	3.756419993747106001e-01	3.817070570694828802e-01	3.859477487881916580e-01	3.884507078404785263e-01	3.893229711140264171e-01	3.886931222826106591e-01	3.867167185451208522e-01	3.835810892199870148e-01	3.795047760835654760e-01	3.747286706977488446e-01	3.694985233005543268e-01	3.640413242317863673e-01	3.585401922832691657e-01	3.531132351390967594e-01
1.307036260907069036e-01	1.263514021428505940e-01	1.228836885349954278e-01	1.203884118124679964e-01	1.189063000132599968e-01	1.184253819526665114e-01	1.188823633869275920e-01	1.201705611854574501e-01	1.221529922719166855e-01	1.246785713567470227e-01	1.275992237109515315e-01	1.307859595906042949e-01	1.341424891605866587e-01	1.376154750061872878e-01	1.412010618732481571e-01	1.449476694602410687e-01	1.489552557565933522e-01	1.533712845739667596e-01	1.583834738081149052e-01	1.642091460050078833e-01	1.710807729753775208e-01	1.792272953125660928e-01	1.888512524494232181e-01	2.001027128845932479e-01	2.130523747285982816e-01	2.276676083676107132e-01	2.437961011110732212e-01	2.611615444770231109e-01	2.793743203760304383e-01	2.979574057893774608e-01	3.163844759675915053e-01	3.341243443523461143e-01	3.506843208874193540e-01	3.656454069803824480e-01	3.786844109874273889e-01	3.895814307670960042e-01	3.982146903110165836e-01	4.045473201627623472e-01	4.086117337722202647e-01	4.104964151940828643e-01	4.103377621359001193e-01	4.083168441684389416e-01	4.046584833830902395e-01	3.996287105176964394e-01	3.935268662631515868e-01	3.866701200245737380e-01	3.793707147112251321e-01	3.719088340257814540e-01	3.645058739442746387e-01	3.573036580197759271e-01
1.309209812026974062e-01	1.264171590282739677e-01	1.228840909253130914e-01	1.204285879965350387e-01	1.191032336928427027e-01	1.188995588387622149e-01	1.197488471173490110e-01	1.215303787282480952e-01	1.240857713032692961e-01	1.272372071864750487e-01	1.308071270409668918e-01	1.346370884145742519e-01	1.386040079554355098e-01	1.426325859319022837e-01	1.467033657284478598e-01	1.508564007387032391e-01	1.551908412557241879e-01	1.598608298219080792e-01	1.650679949418699111e-01	1.710504771055849360e-01	1.780681149702401933e-01	1.863832654808258160e-01	1.962371029528392763e-01	2.078221103046589691e-01	2.212528753989773389e-01	2.365387699503758157e-01	2.535631303456880592e-01	2.720736232549473832e-01	2.916872733034858167e-01	3.119111957963919268e-01	3.321770806424799716e-01	3.518846215940142352e-01	3.704472931397598257e-01	3.873336868480897199e-01	4.020991164453074362e-01	4.144048098313795059e-01	4.240250061518720526e-01	4.308447136690678470e-01	4.348520682580003793e-01	4.361289843947643297e-01	4.348423485324018345e-01	4.312359501317887811e-01	4.256215379450402625e-01	4.183663922246927402e-01	4.098750875953801054e-01	4.005645610341496687e-01	3.908338138007649842e-01	3.810317880262292789e-01	3.714285137042068752e-01	3.621949159304598820e-01
1.309330256920668012e-01	1.263352339257652890e-01	1.227969106899115398e-01	1.204423063570683183e-01	1.193343352107843758e-01	1.194664230134674793e-01	1.207627754369525047e-01	1.230870255269755770e-01	1.262579136235632005e-01	1.300696649587853027e-01	1.343143532239934324e-01	1.388035967377135027e-01	1.433874231345640127e-01	1.479688149201257852e-01	1.525132208474949402e-01	1.570530191838449274e-01	1.616873395713864792e-01	1.665778945787693144e-01	1.719412798342322968e-01	1.780378493992321454e-01	1.851567774973275626e-01	1.935966886721203484e-01	2.036414065080118518e-01	2.155312116121037014e-01	2.294313701070491429e-01	2.454012090270848989e-01	2.633682982757988844e-01	2.831126013315009016e-01	3.042646411208902446e-01	3.263196946008509181e-01	3.486672976046052974e-01	3.706325735252261611e-01	3.915238976873348653e-01	4.106806345497850397e-01	4.275153760565322258e-01	4.415468420035044139e-01	4.524218761776862552e-01	4.599270310890697933e-01	4.639915190644225973e-01	4.646836081750997938e-01	4.622019597600074414e-01	4.568623122869966413e-01	4.490789660251218729e-01	4.393400977264406704e-01	4.281765051974585345e-01	4.161246828041788026e-01	4.036870115298470951e-01	3.912935292123194131e-01	3.792706716251832977e-01	3.678220836308169206e-01
1.308473811610808002e-01	1.262200159707088654e-01	1.227374657144913866e-01	1.205390084764157155e-01	1.196959281660914948e-01	1.202020855185489123e-01	1.219737073395820021e-01	1.248584372827354766e-01	1.286523231884293406e-01	1.331222662314666128e-01	1.380309439691519979e-01	1.431612198323804486e-01	1.483374918590354974e-01	1.534422347938905473e-01	1.584268683463838923e-01	1.633169245379006707e-01	1.682121027985395700e-01	1.732820653321577031e-01	1.787586597243747411e-01	1.849248155323514886e-01	1.920997461614460944e-01	2.006196666943091955e-01	2.108132849427776234e-01	2.229720714564703554e-01	2.373166035516328098e-01	2.539619584890772663e-01	2.728865288933575162e-01	2.939093001608833466e-01	3.166802460801636521e-01	3.406868720080582502e-01	3.652776048583150081e-01	3.897000735164295460e-01	4.131501061085161575e-01	4.348259394092545693e-01	4.539818874531171833e-01	4.699764727200340664e-01	4.823113828297225791e-01	4.906591782798362389e-01	4.948789569326885185e-01	4.950200418212276632e-01	4.913141095847646245e-01	4.841562570824253786e-01	4.740755718493067650e-01	4.616962275224917311e-01	4.476909448686443582e-01	4.327300571527181172e-01	4.174307143922180718e-01	4.023118260169117888e-01	3.877604226467041282e-01	3.740140698267601649e-01
1.308133835578692561e-01	1.262257862442997258e-01	1.228582944717699077e-01	1.208619157247339954e-01	1.203139946565531665e-01	1.212076798084877893e-01	1.234512524654072102e-01	1.268775089060868444e-01	1.312618565118325031e-01	1.363465633730575333e-01	1.418679216549956768e-01	1.475830449576128189e-01	1.532934184455767013e-01	1.588632337121048399e-01	1.642314548577639144e-01	1.694176596062298146e-01	1.745223420637175560e-01	1.797227524991888148e-01	1.852652027502202925e-01	1.914541739590755465e-01	1.986379106038931863e-01	2.071895084235578777e-01	2.174824516199632962e-01	2.298601610332396405e-01	2.446003787320939482e-01	2.618769522611746892e-01	2.817231830352149302e-01	3.040019120818173715e-01	3.283875629338319779e-01	3.543642856690453202e-01	3.812423618975423478e-01	4.081926212341919769e-01	4.342961875607845856e-01	4.586049551491249154e-01	4.802070124644064464e-01	4.982908664297727164e-01	5.122026743469593191e-01	5.214916195569547774e-01	5.259397812051281873e-01	5.255742298796747258e-01	5.206604284265460292e-01	5.116774137633273156e-01	4.992765066912561722e-01	4.842267266866255859e-01	4.673514334594193187e-01	4.494620024495069588e-01	4.312951956265609343e-01	4.134610387626060923e-01	3.964071295713481602e-01	3.804033635125222412e-01
[truncated: 30 more columns]
