# Supplementary material for: Iso-orientation bias of layer 2/3 connections unifies spontaneous, visually and optogenetically driven V1 dynamics
Source: Nat Commun. 2026 Jan 21;17:1901. doi: 10.1038/s41467-026-68578-y (PMC12923880; doi:10.1038/s41467-026-68578-y)
Supplement: Supplementary file 6 — Source data [file 41467_2026_68578_MOESM6_ESM.zip › source_data/fig2/A_frame2.csv]

9.716037796998351628e-02	1.000476120597569296e-01	1.030143616549957092e-01	1.057180866437985312e-01	1.078623585505624621e-01	1.092122922011866670e-01	1.096085324001987299e-01	1.089782589520809780e-01	1.073410574599506090e-01	1.048076777196457893e-01	1.015704599983726919e-01	9.788547557655673248e-02	9.404770769763796945e-02	9.036189897786973957e-02	8.711247149396246503e-02	8.453629682957383706e-02	8.280181419533118314e-02	8.199714699538765417e-02	8.212852748315722928e-02	8.312870758304106988e-02	8.487352488870170131e-02	8.720354830349351383e-02	8.994717624861550687e-02	9.294166661991792866e-02	9.604939327884617906e-02	9.916775672441539846e-02	1.022324975845896738e-01	1.052151679213417373e-01	1.081162410834908411e-01	1.109555473290258221e-01	1.137616362041575929e-01	1.165614211462953770e-01	1.193711531404545168e-01	1.221895416904315995e-01	1.249936489591015470e-01	1.277379854242489399e-01	1.303569422450326643e-01	1.327703480405698633e-01	1.348915709950321562e-01	1.366372431109436625e-01	1.379375190511596128e-01	1.387457694397479513e-01	1.390466559550752879e-01	1.388617439993274083e-01	1.382519223072983805e-01	1.373161075836581979e-01	1.361859624971432370e-01	1.350166452443592735e-01	1.339742650111030720e-01	1.332211579964136250e-01
9.340061120102878534e-02	9.634553246276378324e-02	9.942174492586132450e-02	1.022820956017779503e-01	1.046247578695595759e-01	1.062095489305955737e-01	1.068726639752311386e-01	1.065380199178972698e-01	1.052229861912188230e-01	1.030364929890817127e-01	1.001684939318772255e-01	9.687103319727768946e-02	9.343254297718960044e-02	9.014817076778856852e-02	8.728964784767946627e-02	8.507848815738007497e-02	8.366592245450718557e-02	8.312210895965078949e-02	8.343583272343138568e-02	8.452432663106064503e-02	8.625128430526318724e-02	8.844995738819620701e-02	9.094756044557197883e-02	9.358732673912671662e-02	9.624525057451686905e-02	9.883980753574199418e-02	1.013342114169265978e-01	1.037320470176839315e-01	1.060678510007492664e-01	1.083946665400925546e-01	1.107705326807139762e-01	1.132456545661621322e-01	1.158516100727224329e-01	1.185936310400153848e-01	1.214465966165909905e-01	1.243550859856549784e-01	1.272374005149102816e-01	1.299930769270210840e-01	1.325130146072847626e-01	1.346910557934339336e-01	1.364357508876312408e-01	1.376810871157133909e-01	1.383951495330023873e-01	1.385858811960262171e-01	1.383033521097337959e-01	1.376381292319278360e-01	1.367156091120205474e-01	1.356865179215988593e-01	1.347142788581781603e-01	1.339605113477563558e-01
9.022473711078331238e-02	9.318192648766707165e-02	9.632591566977234676e-02	9.930646913561472222e-02	1.018176189869763881e-01	1.036149534072939721e-01	1.045310941768428925e-01	1.044872977716952561e-01	1.034988895718261109e-01	1.016725848334345400e-01	9.919486576228295216e-02	9.631198030288924683e-02	9.330346465526118127e-02	9.045217926282352050e-02	8.801444820368377331e-02	8.619400705518756589e-02	8.512300926456567440e-02	8.485246608030191928e-02	8.535318562835216005e-02	8.652680765420413256e-02	8.822501344677299850e-02	9.027381217600316532e-02	9.249912510799225551e-02	9.474987321302445753e-02	9.691539036867409529e-02	9.893522341648576524e-02	1.008006266631700509e-01	1.025485196579827840e-01	1.042495718544882571e-01	1.059927076303379123e-01	1.078684327772728158e-01	1.099531890530927869e-01	1.122965028856954400e-01	1.149122101069686985e-01	1.177744972136959556e-01	1.208189457071448952e-01	1.239482662599766249e-01	1.270418855502260802e-01	1.299681802796814334e-01	1.325979341410758738e-01	1.348175644403976636e-01	1.365408214500851425e-01	1.377179582939631608e-01	1.383416245243610510e-01	1.384490257070659369e-01	1.381200863511610755e-01	1.374715975258431200e-01	1.366476694623450783e-01	1.358072233392075279e-01	1.351098250497867470e-01
8.765057915452789672e-02	9.057904758251701660e-02	9.375090957465219421e-02	9.681449652683826734e-02	9.946124083028669294e-02	1.014439406618505291e-01	1.025928343968940115e-01	1.028273190604880316e-01	1.021608998810678570e-01	1.006975960252670388e-01	9.861920810659637049e-02	9.616433052269457438e-02	9.360130837595184716e-02	9.119828632049187256e-02	8.919395850673493553e-02	8.777255698980637733e-02	8.704613934718041790e-02	8.704627784395321810e-02	8.772610670314533177e-02	8.897228070618554141e-02	9.062503552475098534e-02	9.250337602558220129e-02	9.443166825127660702e-02	9.626379866678506925e-02	9.790151428163786085e-02	9.930462169423130703e-02	1.004921262795741704e-01	1.015347745470061569e-01	1.025407351468062139e-01	1.036369597644823531e-01	1.049490843216935865e-01	1.065826024458708943e-01	1.086076172165319764e-01	1.110487677569092640e-01	1.138811762163518537e-01	1.170325080157005593e-01	1.203904897984478389e-01	1.238146895182976881e-01	1.271509740249417708e-01	1.302468778317781017e-01	1.329662821718767540e-01	1.352020401023928120e-01	1.368855892117737671e-01	1.379929632829494657e-01	1.385468731313810320e-01	1.386147724870936404e-01	1.383029873367786766e-01	1.377472864521316342e-01	1.371006856360936499e-01	1.365196910662561380e-01
8.570730127315973057e-02	8.857218546830430972e-02	9.173522610524549592e-02	9.484513754060895641e-02	9.759264196511764633e-02	9.972951798739239371e-02	1.010850918540683319e-01	1.015778214088715742e-01	1.012195893090406668e-01	1.001111236666891169e-01	9.842821638789288341e-02	9.639994319231222353e-02	9.428135374611484876e-02	9.232388086975354402e-02	9.074702440592968822e-02	8.971464719941187049e-02	8.931862721519590043e-02	8.957173590873319935e-02	9.041054922139445116e-02	9.170797939913545582e-02	9.329378838524333972e-02	9.498035772668468601e-02	9.659014485341292644e-02	9.798096672979725308e-02	9.906551544864100611e-02	9.982238745098405419e-02	1.002972507872075675e-01	1.005943200858633729e-01	1.008598064143238632e-01	1.012600769293868497e-01	1.019579080292059292e-01	1.030901625324345261e-01	1.047498051460403062e-01	1.069742637647167482e-01	1.097411374685156316e-01	1.129712380905908836e-01	1.165379651375313824e-01	1.202814018388866091e-01	1.240250771189697621e-01	1.275933202796888377e-01	1.308273937178079105e-01	1.335989921157293148e-01	1.358202553310726979e-01	1.374498459593891664e-01	1.384949772943432911e-01	1.390094357166526129e-01	1.390878241615026434e-01	1.388564003656672652e-01	1.384612890433797872e-01	1.380552040631608246e-01
8.442472154870310497e-02	8.719772751883064776e-02	9.031892908360045213e-02	9.343943834806549276e-02	9.625142300904690473e-02	9.850769637829315251e-02	1.000383068772269096e-01	1.007617265176951604e-01	1.006883562394204623e-01	9.991493995893187263e-02	9.860990646213013688e-02	9.699108794782407283e-02	9.529850104394109456e-02	9.376547919677429010e-02	9.259158508885220740e-02	9.192037082441074924e-02	9.182440362330991646e-02	9.229916110441059585e-02	9.326649720826728218e-02	9.458734094678696025e-02	9.608228845886351843e-02	9.755763278546120132e-02	9.883355145756715643e-02	9.977058467989702306e-02	1.002905782218411479e-01	1.003889151045099237e-01	1.001361428457103048e-01	9.966872956120780003e-02	9.917046383362630724e-02	9.884745948448925290e-02	9.890059731876546523e-02	9.949948372990193024e-02	1.007614468749324504e-01	1.027381019065855550e-01	1.054107057869448361e-01	1.086941319908194120e-01	1.124481575548432893e-01	1.164939571125406942e-01	1.206332484940715460e-01	1.246676806304724133e-01	1.284163871930759648e-01	1.317303251655462804e-01	1.345025944654592298e-01	1.366745283146028334e-01	1.382376382674539717e-01	1.392316371948028875e-01	1.397388515903603134e-01	1.398754332752158991e-01	1.397800617759372144e-01	1.396011599694911842e-01
8.382237943145948167e-02	8.648095835715881308e-02	8.953051956052369975e-02	9.262671399567526387e-02	9.546549184553010381e-02	9.780288644096291062e-02	9.947135366365145170e-02	1.003903104929350226e-01	1.005687381750890036e-01	1.000986847150550224e-01	9.913997232100055235e-02	9.789777213966180391e-02	9.659587259567474493e-02	9.544886738315534747e-02	9.463651939236336630e-02	9.428305131380475268e-02	9.444344142904029238e-02	9.509810018861908354e-02	9.615653034727679460e-02	9.746982727850014849e-02	9.885097475918244725e-02	1.001008833973534712e-01	1.010371859142685652e-01	1.015219561362705192e-01	1.014842825777378804e-01	1.009340226688605624e-01	9.996422754509520781e-02	9.874150167226998509e-02	9.748559176963907114e-02	9.644130435317628536e-02	9.584714760793919264e-02	9.590542923423896193e-02	9.675811531898893814e-02	9.847147457288395189e-02	1.010309850874883675e-01	1.043462479958053302e-01	1.082642011372514368e-01	1.125880412970533123e-01	1.170987908157239688e-01	1.215766848612837431e-01	1.258201013820202108e-01	1.296606131655549943e-01	1.329735197647751999e-01	1.356838477231921136e-01	1.377681506946324685e-01	1.392525255559995123e-01	1.402072228228617434e-01	1.407382916064499057e-01	1.409768006721338895e-01	1.410665728209206105e-01
8.390025325304797943e-02	8.642577500831051529e-02	8.937591395335850453e-02	9.241304483748451204e-02	9.523927946573958192e-02	9.761604192871156660e-02	9.937982182914611995e-02	1.004518291669828645e-01	1.008396533841366960e-01	1.006300170409312328e-01	9.997314530166347135e-02	9.906060516262062132e-02	9.809941322877312186e-02	9.728558229542595692e-02	9.678005559568846061e-02	9.668949390468381533e-02	9.705367201538725452e-02	9.784063461482662982e-02	9.895024172424157771e-02	1.002261221416557296e-01	1.014753884028373049e-01	1.024944891086323889e-01	1.030984929117053223e-01	1.031500531446069430e-01	1.025837156177414611e-01	1.014213729022028915e-01	9.977573378841922414e-02	9.784053039931754625e-02	9.586851623719749860e-02	9.414051018824116934e-02	9.293033486335201820e-02	9.247117652339471860e-02	9.292831351131632112e-02	9.438189753318690367e-02	9.682141713633217461e-02	1.001515557681382923e-01	1.042073356250672322e-01	1.087754441303032532e-01	1.136181370926906964e-01	1.184965165524620723e-01	1.231906875042759336e-01	1.275153591224640059e-01	1.313304157825934682e-01	1.345466956783644141e-01	1.371275528597022952e-01	1.390868114993084326e-01	1.404835936384504769e-01	1.414143940547354372e-01	1.420028713581609758e-01	1.423880653775242144e-01
8.463251895693556237e-02	8.700788740858794723e-02	8.983128402202252005e-02	9.277394803825263214e-02	9.554642182598666045e-02	9.791755560234774447e-02	9.972934174553906017e-02	1.009055350109835658e-01	1.014523865716788903e-01	1.014508434516691593e-01	1.010409353191525084e-01	1.004002319610488719e-01	9.971913980009453060e-02	9.917597417763526768e-02	9.891453184643481111e-02	9.902624475770924195e-02	9.953843863349874643e-02	1.004097215131750515e-01	1.015331038918893258e-01	1.027471887542148604e-01	1.038551061996452751e-01	1.046500350961156872e-01	1.049448605193398359e-01	1.046023098886039171e-01	1.035609419710460666e-01	1.018523191432556679e-01	9.960559478915698151e-02	9.703773369519168301e-02	9.443014936500444823e-02	9.209515601991671852e-02	9.033754500617455219e-02	8.941748860364992502e-02	8.952045185767000535e-02	9.073828824851579156e-02	9.306342346940255084e-02	9.639568612247213786e-02	1.005593564235189030e-01	1.053267554765844188e-01	1.104443019835778944e-01	1.156574497021335968e-01	1.207317969114719003e-01	1.254689871608108409e-01	1.297170975567591145e-01	1.333760116149064201e-01	1.363986183597114266e-01	1.387886570636287786e-01	1.405957229658833241e-01	1.419077954828392441e-01	1.428415930815640222e-01	1.435312937287373525e-01
8.596514739291602480e-02	8.817244664458216696e-02	9.084080915245161536e-02	9.365232372864662480e-02	9.632802840824385149e-02	9.864598426792887953e-02	1.004549619711067182e-01	1.016819198030958632e-01	1.023318975126250446e-01	1.024798990315574920e-01	1.022556066816991960e-01	1.018227854020720136e-01	1.013560098230546352e-01	1.010173794464764019e-01	1.009356561947658965e-01	1.011896294306565414e-01	1.017970233356784576e-01	1.027098469715945206e-01	1.038169478591110390e-01	1.049542904364786367e-01	1.059230350518088060e-01	1.065146185836738507e-01	1.065406591773760403e-01	1.058640593364680860e-01	1.044264684822593797e-01	1.022669741107818525e-01	9.952771108264193978e-02	9.644414627974855214e-02	9.332060652643762999e-02	9.049453413352041842e-02	8.829522880256691908e-02	8.700385730009602137e-02	8.682107755541905447e-02	8.784686837650348967e-02	9.007468321935203914e-02	9.339934770173921597e-02	9.763590422064170882e-02	1.025452392881632535e-01	1.078619787218473708e-01	1.133206827894787244e-01	1.186775343414515488e-01	1.237261924706443555e-01	1.283077014439054087e-01	1.323152420825252640e-01	1.356948502308579219e-01	1.384430551713982938e-01	1.406020598643273334e-01	1.422527191486809006e-01	1.435054749789788919e-01	1.444895968617254112e-01
8.781769870182092041e-02	8.983647391391542947e-02	9.231966119260459624e-02	9.496199350029092823e-02	9.749676925426803420e-02	9.971275268551925419e-02	1.014665439946016295e-01	1.026889021846958128e-01	1.033839059342025746e-01	1.036207669785038782e-01	1.035191245457739162e-01	1.032296596571735531e-01	1.029123791510100222e-01	1.027149973916158254e-01	1.027535234675415882e-01	1.030966511812448638e-01	1.037551014814402928e-01	1.046768238043472854e-01	1.057488887120608956e-01	1.068068681898774047e-01	1.076520661953165314e-01	1.080760842571408809e-01	1.078907991852449400e-01	1.069601010035926836e-01	1.052284218775499242e-01	1.027405505049756446e-01	9.964798792385677617e-02	9.619926496964339990e-02	9.271459704493256737e-02	8.954847083690049836e-02	8.704627953526537787e-02	8.550226357308891856e-02	8.512558945502923802e-02	8.601954372285408601e-02	8.817600798565392028e-02	9.148454273627019961e-02	9.575286828189424893e-02	1.007342007876242951e-01	1.061565025212507923e-01	1.117494099946025055e-01	1.172660135707759704e-01	1.224982035535437108e-01	1.272857617773777983e-01	1.315202613141927268e-01	1.351451446628172681e-01	1.381531076001440150e-01	1.405814314703226209e-01	1.425054368453639309e-01	1.440300311504389419e-01	1.452795024667890289e-01
9.008910545013600057e-02	9.189575123202568807e-02	9.416185150484343569e-02	9.659632511585433678e-02	9.894617804724491206e-02	1.010120518767395198e-01	1.026592228186771483e-01	1.038227976012375264e-01	1.045063118013606629e-01	1.047736392385920229e-01	1.047351024104979378e-01	1.045294214701980307e-01	1.043036036159237512e-01	1.041929166430536485e-01	1.043027892320623207e-01	1.046940379704812268e-01	1.053725272505000865e-01	1.062841667850772942e-01	1.073162298803404940e-01	1.083059343620536297e-01	1.090569069987764178e-01	1.093631982434969258e-01	1.090390638332704304e-01	1.079508988536052594e-01	1.060462411312945302e-01	1.033741162618880272e-01	1.000917382231902575e-01	9.645472040151226167e-02	9.279113424658186338e-02	8.946305937876997127e-02	8.682200499921016723e-02	8.516580746113593114e-02	8.470414735974107767e-02	8.553785140159593514e-02	8.765418341455730178e-02	9.093717113522201134e-02	9.518957652452743334e-02	1.001614544634702314e-01	1.055801720311710518e-01	1.111774388000390523e-01	1.167105429616910744e-01	1.219766937788617639e-01	1.268209029371251684e-01	1.311387806724228222e-01	1.348758368080124059e-01	1.380245553113969570e-01	1.406198942158871090e-01	1.427332515031965177e-01	1.444646881540679884e-01	1.459333504474283894e-01
9.266664281948068516e-02	9.423521113992848475e-02	9.625175121419747570e-02	9.844063658387545990e-02	1.005636966375676872e-01	1.024343357677511279e-01	1.039271628011692594e-01	1.049821811004986033e-01	1.056029378109750727e-01	1.058487226676940035e-01	1.058215869549691684e-01	1.056496751072743406e-01	1.054686724908588807e-01	1.054032415370757814e-01	1.055500624128725418e-01	1.059637763834992003e-01	1.066469126513558408e-01	1.075447597329306365e-01	1.085462834370068824e-01	1.094921321206045045e-01	1.101904557326407047e-01	1.104403207909145368e-01	1.100609829123179728e-01	1.089234454573388133e-01	1.069792210553584810e-01	1.042804755211147877e-01	1.009865403824581065e-01	9.735386546615135139e-02	9.370973491045268833e-02	9.041351065112294971e-02	8.781186384179615056e-02	8.619580629620281209e-02	8.576674960972449635e-02	8.661679255820638190e-02	8.872529973038245643e-02	9.197064531202482629e-02	9.615335353040023458e-02	1.010254006904194868e-01	1.063202907883645937e-01	1.117794573622340887e-01	1.171722821325393848e-01	1.223088634930971363e-01	1.270462999928513304e-01	1.312901037319693931e-01	1.349926072823588175e-01	1.381497037778361414e-01	1.407965367741597917e-01	1.430020460268083549e-01	1.448619686728683242e-01	1.464899779685684689e-01
9.543677987339467539e-02	9.674118078385411656e-02	9.847742420144543762e-02	1.003863106633278851e-01	1.022452841349715952e-01	1.038811308603532074e-01	1.051783176394980313e-01	1.060822826888337955e-01	1.065973086053199903e-01	1.067790676852091725e-01	1.067226126226705901e-01	1.065470295602440887e-01	1.063783116570274218e-01	1.063320894260283284e-01	1.064976581016702645e-01	1.069245710298974555e-01	1.076128580766340520e-01	1.085079726320027776e-01	1.095015657126844899e-01	1.104391977140040115e-01	1.111356667683743166e-01	1.113977622976502629e-01	1.110526503525126607e-01	1.099784391694257624e-01	1.081318627515231445e-01	1.055674492966525574e-01	1.024432550957766613e-01	9.901035824348369818e-02	9.558653868442081036e-02	9.251794283164635480e-02	9.013523336218619286e-02	8.871196378367783575e-02	8.843235834531980311e-02	8.937347108956650299e-02	9.150358317624311677e-02	9.469544124760168047e-02	9.875030393936957973e-02	1.034274029550660695e-01	1.084733517453957408e-01	1.136471491335204476e-01	1.187382731642233902e-01	1.235773220499034458e-01	1.280402658161155782e-01	1.320482589821505015e-01	1.355650233419040118e-01	1.385932382983767475e-01	1.411704699935221463e-01	1.433643958026755705e-01	1.452666811607348230e-01	1.469849994224678158e-01
9.829614509243146669e-02	9.931347235009349572e-02	1.007435586705826835e-01	1.023442542765971436e-01	1.039091006278103496e-01	1.052786567278409385e-01	1.063476583789966928e-01	1.070675583384302909e-01	1.074442106631911253e-01	1.075308265670218977e-01	1.074168715837903326e-01	1.072138977886367833e-01	1.070396854927140456e-01	1.070020572297570305e-01	1.071837822194020018e-01	1.076297777474296419e-01	1.083377734738669440e-01	1.092535741284745426e-01	1.102720249899174776e-01	1.112447277293258513e-01	1.119950652890838866e-01	1.123401657200365222e-01	1.121180568470470373e-01	1.112165414186775669e-01	1.095990064681267584e-01	1.073218216619181431e-01	1.045387069939056890e-01	1.014895988573689539e-01	9.847456178740410238e-02	9.581661881675027082e-02	9.381985995419961366e-02	9.273037190442988409e-02	9.270682729644676157e-02	9.380538028426856079e-02	9.598036344527163810e-02	9.909909526557124371e-02	1.029665461428898726e-01	1.073543941055826456e-01	1.120290576952072265e-01	1.167745592952647016e-01	1.214080348233463474e-01	1.257877008987791922e-01	1.298147055560629204e-01	1.334311005011221685e-01	1.366161139402179148e-01	1.393821673718192156e-01	1.417711057518551698e-01	1.438501834943774482e-01	1.457069586236037217e-01	1.474423550641903169e-01
1.011609178958980254e-01	1.018753534564933033e-01	1.029817918997972537e-01	1.042553642636261102e-01	1.055058765012638899e-01	1.065878447042475641e-01	1.074066158597535153e-01	1.079202732398509279e-01	1.081372004948806392e-01	1.081094284456401711e-01	1.079223097130349446e-01	1.076813602693158511e-01	1.074974082135310843e-01	1.074713435872403783e-01	1.076797754615536340e-01	1.081628977561886196e-01	1.089157817188137756e-01	1.098842523025444357e-01	1.109664050360951032e-01	1.120206329236161646e-01	1.128804625520189731e-01	1.133756760740019937e-01	1.133578163012595591e-01	1.127267806446465431e-01	1.114540059183493498e-01	1.095973630061620602e-01	1.073036761568750552e-01	1.047967848591713352e-01	1.023519663054906909e-01	1.002605656693212333e-01	9.879101801536127603e-02	9.815335042582097602e-02	9.847355930702060556e-02	9.978196894122262628e-02	1.020166363929640441e-01	1.050397674339047377e-01	1.086627482505914677e-01	1.126742832950539813e-01	1.168664409509692498e-01	1.210547462039679306e-01	1.250905142337194464e-01	1.288656964856042808e-01	1.323120135178294243e-01	1.353968855878375510e-01	1.381185011235264715e-01	1.405014501206088562e-01	1.425932748824467189e-01	1.444613079919555843e-01	1.461887014737758006e-01	1.478687113861853752e-01
1.039732781062937955e-01	1.043798777682955758e-01	1.051568241032772855e-01	1.060963222143998796e-01	1.070242674382398534e-01	1.078091341003305226e-01	1.083671622865742673e-01	1.086637396210610867e-01	1.087108412418732184e-01	1.085606996171035871e-01	1.082960717630144787e-01	1.080178421295956565e-01	1.078309659424314254e-01	1.078299470376880009e-01	1.080852060408285381e-01	1.086316981911970847e-01	1.094610446941186588e-01	1.105183429848731053e-01	1.117045776293250220e-01	1.128852142738146214e-01	1.139049897339380335e-01	1.146080699289601934e-01	1.148616004009379160e-01	1.145794951804772754e-01	1.137423859927513686e-01	1.124094645006107618e-01	1.107187379339198141e-01	1.088741968290921347e-01	1.071209506481445306e-01	1.057121933844428069e-01	1.048738388793581666e-01	1.047734188171274006e-01	1.054989636644144968e-01	1.070513637004758128e-01	1.093507686217864289e-01	1.122546401777477498e-01	1.155829001962268288e-01	1.191448080976453827e-01	1.227625253644248904e-01	1.262879678736990308e-01	1.296115625352887990e-01	1.326636296460585729e-01	1.354105592863033558e-01	1.378485649870752894e-01	1.399974429724656633e-01	1.418957840563195572e-01	1.435978497332064119e-01	1.451712864090919930e-01	1.466943861686167416e-01	1.482517551020366697e-01
1.067043047727229410e-01	1.068119332617371853e-01	1.072676535244690976e-01	1.078800185620748808e-01	1.084905102774199187e-01	1.089813626938708618e-01	1.092799617151732627e-01	1.093597173944958756e-01	1.092373718578705383e-01	1.089668174555829261e-01	1.086297476996269107e-01	1.083237620841276672e-01	1.081488394674527953e-01	1.081934022615698016e-01	1.085213754565094724e-01	1.091616477786437056e-01	1.101012867398270118e-01	1.112835833676815295e-01	1.126116455034848751e-01	1.139577823561748193e-01	1.151783419683471560e-01	1.161328247485720472e-01	1.167052426236077495e-01	1.168247492519653707e-01	1.164819442485185708e-01	1.157372727969785409e-01	1.147188059691575390e-01	1.136084246556298416e-01	1.126178473950063402e-01	1.119582520127756220e-01	1.118089984012197863e-01	1.122913883133434959e-01	1.134524839848327499e-01	1.152617648165994296e-01	1.176206689471966244e-01	1.203822352501459914e-01	1.233762536637554030e-01	1.264346101695028035e-01	1.294121389659297905e-01	1.321999721254598636e-01	1.347305073281590548e-01	1.369751700798354233e-01	1.389375206171074850e-01	1.406447221722310903e-01	1.421399229981697987e-01	1.434769684173983206e-01	1.447175272237473942e-01	1.459296646154407129e-01	1.471863658468973990e-01	1.485626977576703645e-01
1.093533898050817743e-01	1.091862318967677242e-01	1.093442158497359151e-01	1.096510184490347289e-01	1.099628327127125937e-01	1.101752921881233860e-01	1.102271317250496374e-01	1.101005679225782463e-01	1.098183635572617112e-01	1.094376105459205356e-01	1.090404976796502112e-01	1.087226134271514766e-01	1.085797436732079124e-01	1.086943764076030161e-01	1.091234352149903497e-01	1.098887238439478775e-01	1.109714392166313152e-01	1.123117043868842868e-01	1.138135743545305723e-01	1.153554001151377295e-01	1.168047571233323118e-01	1.180364971738501051e-01	1.189517992380311057e-01	1.194954477196918108e-01	1.196683259368825081e-01	1.195322267780118131e-01	1.192050452872948640e-01	1.188460045261374026e-01	1.186326283707231505e-01	1.187331666060881252e-01	1.192795443069123995e-01	1.203461299761901665e-01	1.219385633030821980e-01	1.239947615922462748e-01	1.263975285101143209e-01	1.289957583073308989e-01	1.316294785842576642e-01	1.341536143365238964e-01	1.364560869601434134e-01	1.384676704370933487e-01	1.401632079650433071e-01	1.415557890935013330e-01	1.426868091025914886e-01	1.436151401933884186e-01	1.444080624615636799e-01	1.451353563335658625e-01	1.458665597348176024e-01	1.466702803881344552e-01	1.476139341829628970e-01	1.487624453641014088e-01
1.119448537488603596e-01	1.115421349295220160e-01	1.114405893546730475e-01	1.114773059227579383e-01	1.115219991253203480e-01	1.114831623751969814e-01	1.113110484372466513e-01	1.109975131427663742e-01	1.105726773612668856e-01	1.100984344079806720e-01	1.096590314055587156e-01	1.093493074431662604e-01	1.092615547837140766e-01	1.094723748364519328e-01	1.100310833238679481e-01	1.109512618688447277e-01	1.122067526296599144e-01	1.137328809952829339e-01	1.154330597475067971e-01	1.171902344841149191e-01	1.188819806954093394e-01	1.203975220348612318e-01	1.216544680217634816e-01	1.226127972121909965e-01	1.232835587498957025e-01	1.237301657689949264e-01	1.240610653851928896e-01	1.244140343887580186e-01	1.249340899964786894e-01	1.257486390510511032e-01	1.269444987937871361e-01	1.285514702802927622e-01	1.305359261661586390e-01	1.328059063705257226e-01	1.352266162062478738e-01	1.376430327985683211e-01	1.399048511506825465e-01	1.418887449892879959e-01	1.435139125596789911e-01	1.447487061720543478e-01	1.456083808359381060e-01	1.461459502214946526e-01	1.464393744491098159e-01	1.465785092882869456e-01	1.466545448024009768e-01	1.467533384652898731e-01	1.469526005636492827e-01	1.473217445401577286e-01	1.479227020824941952e-01	1.488101109238671726e-01
1.145225826423693638e-01	1.139364782851466501e-01	1.136261482826689817e-01	1.134399821486892362e-01	1.132597595246865457e-01	1.130061564476360358e-01	1.126410822336753326e-01	1.121668978039618153e-01	1.116224761639300622e-01	1.110761604093418314e-01	1.106158429087291256e-01	1.103368424525161540e-01	1.103286356115916744e-01	1.106619340142391134e-01	1.113777912056889419e-01	1.124803518488008830e-01	1.139344703225767114e-01	1.156687745666620110e-01	1.175839900651731440e-01	1.195655520391352006e-01	1.214989523396983878e-01	1.232858231789421000e-01	1.248585238905570716e-01	1.261910287901366057e-01	1.273040944876418501e-01	1.282632738721246057e-01	1.291692483040311479e-01	1.301412457343961160e-01	1.312957873243471574e-01	1.327242837943552467e-01	1.344737305698859298e-01	1.365345423972948724e-01	1.388383925202998359e-01	1.412668819974234047e-01	1.436695708622093837e-01	1.458878094794640035e-01	1.477795821720681579e-01	1.492405083222365925e-01	1.502172208677630960e-01	1.507112597555058109e-01	1.507738801385823113e-01	1.504940502422078552e-01	1.499831193138342345e-01	1.493597190220761484e-01	1.487377153140249653e-01	1.482186368687762323e-01	1.478885404374236101e-01	1.478181193930038217e-01	1.480643514535271710e-01	1.486720376372825669e-01
1.171433478669830774e-01	1.164353833110838843e-01	1.159759557144351416e-01	1.156223961975735987e-01	1.152669134139029938e-01	1.148415998241927166e-01	1.143201413863498689e-01	1.137162815410449335e-01	1.130790763385578629e-01	1.124849804306722184e-01	1.120271193312983582e-01	1.118025202361700443e-01	1.118985019531882896e-01	1.123798827754233509e-01	1.132787813461238607e-01	1.145886273316673309e-01	1.162635119752505608e-01	1.182231886246256775e-01	1.203631835777836945e-01	1.225686777456097831e-01	1.247302114918707183e-01	1.267590056833835244e-01	1.285996939450761989e-01	1.302384736664701781e-01	1.317051496725820392e-01	1.330682410827405959e-01	1.344232184012520148e-01	1.358751023857722173e-01	1.375178668554351002e-01	1.394140551167251385e-01	1.415785226297069932e-01	1.439698038057325991e-01	1.464914219214953073e-01	1.490034769620360300e-01	1.513426982790988806e-01	1.533472548064123975e-01	1.548815274734156033e-01	1.558561520171268533e-01	1.562397484175175599e-01	1.560607574607089099e-01	1.554000063883959892e-01	1.543765065091313171e-01	1.531300911713548707e-01	1.518045676817512679e-01	1.505342544821903494e-01	1.494353772435242089e-01	1.486023444537336868e-01	1.481077952725313451e-01	1.480047476353090752e-01	1.483292592139728860e-01
1.198692215578292253e-01	1.191056679867037310e-01	1.185612361883944532e-01	1.180997580832658933e-01	1.176221784574346119e-01	1.170712181320254786e-01	1.164324417239626652e-01	1.157318640624198647e-01	1.150301313274355169e-01	1.144134527905304455e-01	1.139817528154005027e-01	1.138349732022587713e-01	1.140589394744698365e-01	1.147125863692808195e-01	1.158184278334744854e-01	1.173578678222053640e-01	1.192723253596048999e-01	1.214702329932185465e-01	1.238390119481091872e-01	1.262602946948836180e-01	1.286261571212530541e-01	1.308539538865479412e-01	1.328975736400115071e-01	1.347533197689312068e-01	1.364593445546100070e-01	1.380882769038764002e-01	1.397336406947694565e-01	1.414916750516501676e-01	1.434411221503584521e-01	1.456243572195110025e-01	1.480334174794657731e-01	1.506040396824971372e-01	1.532195474581558581e-01	1.557245756375095214e-01	1.579465592772552607e-01	1.597212138744564525e-01	1.609172610216353660e-01	1.614558145627278118e-01	1.613210642336546652e-01	1.605608010852118128e-01	1.592775705429717581e-01	1.576130403325134433e-01	1.557292330130721492e-01	1.537903300216842128e-01	1.519479494443309597e-01	1.503314386038038519e-01	1.490433225425527586e-01	1.481589374401934833e-01	1.477287310498152373e-01	1.477817047438424181e-01
1.227592391514198272e-01	1.220061417743653620e-01	1.214403090615128605e-01	1.209297326933995026e-01	1.203824870714978318e-01	1.197511693823799100e-01	1.190333428591273945e-01	1.182681348595366194e-01	1.175291322241703851e-01	1.169138613872476307e-01	1.165305301630030349e-01	1.164831589719553945e-01	1.168567317475120715e-01	1.177043355954199705e-01	1.190382450293777788e-01	1.208265274603302908e-01	1.229959505765560318e-01	1.254410191959203502e-01	1.280378553215438808e-01	1.306608951464129920e-01	1.331998587192290973e-01	1.355744263874428257e-01	1.377444636763859587e-01	1.397141766912636807e-01	1.415294547767176891e-01	1.432684661379635127e-01	1.450265136764421203e-01	1.468970538523475255e-01	1.489516005806217902e-01	1.512217757732617907e-01	1.536868598203796066e-01	1.562695863241621019e-01	1.588417103277791620e-01	1.612390385620810496e-01	1.632837656159879525e-01	1.648102589684713737e-01	1.656897175070745631e-01	1.658491917151660444e-01	1.652817688462050461e-01	1.640465568743761648e-01	1.622592715205253833e-01	1.600760073961072782e-01	1.576737581149852130e-01	1.552313691372266546e-01	1.529138042262034314e-01	1.508613538814871091e-01	1.491840688223278200e-01	1.479606779907067793e-01	1.472406668763123760e-01	1.470481396567760446e-01
1.258606426561753588e-01	1.251790446121520961e-01	1.246502123706291904e-01	1.241442422141863511e-01	1.235749389015251831e-01	1.229041451584156897e-01	1.221415525692112897e-01	1.213401794560625274e-01	1.205877577055649991e-01	1.199945289566945877e-01	1.196783150419923752e-01	1.197482623583576572e-01	1.202891285959338252e-01	1.213482080445016376e-01	1.229269732500224005e-01	1.249789197920887635e-01	1.274142497341728686e-01	1.301109344107128640e-01	1.329305793815769021e-01	1.357367179159195691e-01	1.384127674930413221e-01	1.408769297803825205e-01	1.430918392098436409e-01	1.450675309679850256e-01	1.468571907583339498e-01	1.485461225807816754e-01	1.502352418489825425e-01	1.520212536726122943e-01	1.539763529941217401e-01	1.561306549040306635e-01	1.584605237179838866e-01	1.608853083564231456e-01	1.632737312559754961e-01	1.654594919476056192e-01	1.672638320158614800e-01	1.685213016503240568e-01	1.691042359544638329e-01	1.689416256532288996e-01	1.680292677569118209e-01	1.664298778421574310e-01	1.642639053874607458e-01	1.616935014694945438e-01	1.589030571569469974e-01	1.560798508176495791e-01	1.533976436323761239e-01	1.510049171678841951e-01	1.490182247242136382e-01	1.475201521300776308e-01	1.465608487957349715e-01	1.461619407189307940e-01
1.292004146537051590e-01	1.286421757422015755e-01	1.281994212941919564e-01	1.277427502968448425e-01	1.271906220551136668e-01	1.265136747952708973e-01	1.257338850233901961e-01	1.249188119564964700e-01	1.241713149383835701e-01	1.236154624770797461e-01	1.233797449506774530e-01	1.235792794523533078e-01	1.242990870735444509e-01	1.255807349435354159e-01	1.274144399422490748e-01	1.297380896745853884e-01	1.324436579923155277e-01	1.353902765314945467e-01	1.384221222130854467e-01	1.413884623048025369e-01	1.441628327590062375e-01	1.466585214247150271e-01	1.488380981757615462e-01	1.507156510259943794e-01	1.523514010042534284e-01	1.538393483707850840e-01	1.552895572446857664e-01	1.568074279708484287e-01	1.584729030379088410e-01	1.603228038859524363e-01	1.623393307939745844e-01	1.644470359204501519e-01	1.665193552225284201e-01	1.683941446970014244e-01	1.698959568673698017e-01	1.708614326620954416e-01	1.711634622683206042e-01	1.707299938061704048e-01	1.695544607931619985e-01	1.676965400083181845e-01	1.652738440902809802e-01	1.624467913636437055e-01	1.593998382685741233e-01	1.563223902462298753e-01	1.533921371232827291e-01	1.507625513464331823e-01	1.485551862244954002e-01	1.468565751469393665e-01	1.457189661907873635e-01	1.451639383990827592e-01
1.327783657135851447e-01	1.323827529777652501e-01	1.320625107517220398e-01	1.316877031766210127e-01	1.311808099741286482e-01	1.305210466536367020e-01	1.297428553918629768e-01	1.289288068022100830e-01	1.281975402789594098e-01	1.276876374215012988e-01	1.275388861618391989e-01	1.278728549193808850e-01	1.287751120489701862e-01	1.302815161116680220e-01	1.323707248637605860e-01	1.349643302959884772e-01	1.379349159446703887e-01	1.411211007426707853e-01	1.443474667386777099e-01	1.474464411842369982e-01	1.502789105248939494e-01	1.527505714990234076e-01	1.548217162870353103e-01	1.565091206180157513e-01	1.578798611474002689e-01	1.590378973099055848e-01	1.601052393694859799e-01	1.612002606669634130e-01	1.624161904360651443e-01	1.638030069588723159e-01	1.653556627897520281e-01	1.670108100372197368e-01	1.686529712943709014e-01	1.701295282335443249e-01	1.712723044248075088e-01	1.719222547991491601e-01	1.719531224032357364e-01	1.712901388681165593e-01	1.699208799633376010e-01	1.678969704194778478e-01	1.653271128028219461e-01	1.623634091651296740e-01	1.591838603049234302e-01	1.559740844638024537e-01	1.529108456135642724e-01	1.501491263551662236e-01	1.478135581399442067e-01	1.459942517003893769e-01	1.447466124275565702e-01	1.440943920382729837e-01
1.365633759100217393e-01	1.363544575764483735e-01	1.361780179708191596e-01	1.359032324116996038e-01	1.354564766100062878e-01	1.348256271782262705e-01	1.340577854248254930e-01	1.332507820777138752e-01	1.325392312547392371e-01	1.320763498471528297e-01	1.320132474404699940e-01	1.324779019296535021e-01	1.335563515701469195e-01	1.352786564793682644e-01	1.376117956946658616e-01	1.404608515567589977e-01	1.436786226289591684e-01	1.470825533080859504e-01	1.504766308512890949e-01	1.536751241827321313e-01	1.565247268372193246e-01	1.589219541792765145e-01	1.608234182239679511e-01	1.622476479472363953e-01	1.632683431998479817e-01	1.640000777700200418e-01	1.645784478192194311e-01	1.651374047100218068e-01	1.657869367860711485e-01	1.665943242371924204e-01	1.675718540175779869e-01	1.686730235135345535e-01	1.697980542435321705e-01	1.708080336144170430e-01	1.715455010329589025e-01	1.718581531038288757e-01	1.716217571306986323e-01	1.707585992266751340e-01	1.692487137346789516e-01	1.671326424456944515e-01	1.645060241175052285e-01	1.615077268447181469e-01	1.583040525911534324e-01	1.550717383867951382e-01	1.519821279132680392e-01	1.491882122689863477e-01	1.468154588737328181e-01	1.449567363906792139e-01	1.436711739209559635e-01	1.429864955591242659e-01
1.404943340334708912e-01	1.404790960894867491e-01	1.404508711463998416e-01	1.402783538477356540e-01	1.398922873192698368e-01	1.392896174921849084e-01	1.385303370079025431e-01	1.377274940208970400e-01	1.370313454223595073e-01	1.366091452196577793e-01	1.366225811887845920e-01	1.372052967560919712e-01	1.384432251452553941e-01	1.403603401775951609e-01	1.429120040579218986e-01	1.459871664676363756e-01	1.494194310747025134e-01	1.530057124601879592e-01	1.565299476702375070e-01	1.597885570291107393e-01	1.626140489003702894e-01	1.648934853330230599e-01	1.665793166888824284e-01	1.676912764032505720e-01	1.683092245577932633e-01	1.685581230227579941e-01	1.685872936220618457e-01	1.685468456973271412e-01	1.685645886856499409e-01	1.687266547874813338e-01	1.690646714451150556e-01	1.695513836469651758e-01	1.701054107046214570e-01	1.706043932504728577e-01	1.709043895456817952e-01	1.708623495075151377e-01	1.703580270863502000e-01	1.693119080941027366e-01	1.676966330819826267e-01	1.655406885599270683e-01	1.629245906624214590e-01	1.599709793244225575e-01	1.568308054607712443e-01	1.536679822061836342e-01	1.506446263132930341e-01	1.479084672448140181e-01	1.455834512987138618e-01	1.437639914976887312e-01	1.425129910742205797e-01	1.418633864726812910e-01
1.444866265648976078e-01	1.446537903821250859e-01	1.447603120704087365e-01	1.446756272910295626e-01	1.443359599614673638e-01	1.437481049588968940e-01	1.429852143412313203e-01	1.421752126781401504e-01	1.414830600521853055e-01	1.410886405108542074e-01	1.411625767878744997e-01	1.418426077841445088e-01	1.432133620870710278e-01	1.452921603976704557e-01	1.480229650431057753e-01	1.512796054847877214e-01	1.548781850830372175e-01	1.585972280914126342e-01	1.622029193498501776e-01	1.654759789552041616e-01	1.682364661822838559e-01	1.703631176912001610e-01	1.718046681530454312e-01	1.725818022422700437e-01	1.727796908622757088e-01	1.725323872317299778e-01	1.720013779469808102e-01	1.713513331998212097e-01	1.707264474955979827e-01	1.702306395128095062e-01	1.699143488414519843e-01	1.697696948648896864e-01	1.697345460579999799e-01	1.697046429926330480e-01	1.695516866117980914e-01	1.691443733979241526e-01	1.683690105894244116e-01	1.671466169689922177e-01	1.654441989798150492e-01	1.632791314517225700e-01	1.607167645451640925e-01	1.578624572136252679e-01	1.548498679059821803e-01	1.518275011609027114e-01	1.489453677001545684e-01	1.463431686624340478e-01	1.441410472852149294e-01	1.424335014049358250e-01	1.412867660658585767e-01	1.407396022721868756e-01
1.484439184347841334e-01	1.487635742136650951e-01	1.489732945834942035e-01	1.489453189942585853e-01	1.486231283591388508e-01	1.480245361802632331e-01	1.472361730470121144e-01	1.464001961996145851e-01	1.456947115349992161e-01	1.453099888397057227e-01	1.454230089564794715e-01	1.461731496328819990e-01	1.476418546517835606e-01	1.498388946740233096e-01	1.526971562911444702e-01	1.560769737008743663e-01	1.597797330569084573e-01	1.635692043908614501e-01	1.671978639805914713e-01	1.704346991795443744e-01	1.730907353038475260e-01	1.750388508826780376e-01	1.762253254056518337e-01	1.766717252389449488e-01	1.764671950029775838e-01	1.757524437997737277e-01	1.746978804738826274e-01	1.734790405412205139e-01	1.722527545339521127e-01	1.711372991493603501e-01	1.701991552875917191e-01	1.694479812947469466e-01	1.688401533573833935e-01	1.682899250253877821e-01	1.676861273307524158e-01	1.669115795556821158e-01	1.658621128204283701e-01	1.644624630201961535e-01	1.626770274550121964e-01	1.605145587574811905e-01	1.580269179619908093e-01	1.553028818857078164e-01	1.524585111028592954e-01	1.496257246904974525e-01	1.469406218645810669e-01	1.445327915480013048e-01	1.425165801036915314e-01	1.409850171894748427e-01	1.400068180120143946e-01	1.396265464209020812e-01
1.522737232477645308e-01	1.526979966275263667e-01	1.529620825788002569e-01	1.529438980773243917e-01	1.525966029104356414e-01	1.519505711082181354e-01	1.511062864834981645e-01	1.502192216461004926e-01	1.494785105145073623e-01	1.490817877226889576e-01	1.492089520421447657e-01	1.499977391882886535e-01	1.515239012769845350e-01	1.537884244656395338e-01	1.567135205572778023e-01	1.601481592890855732e-01	1.638827286069406419e-01	1.676711592655897309e-01	1.712577646009763033e-01	1.744053098245258171e-01	1.769206015656648867e-01	1.786742116019353899e-01	1.796118298705367544e-01	1.797559185822899253e-01	1.791977411906049422e-01	1.780811896465182287e-01	1.765808895764532371e-01	1.748778022618765748e-01	1.731357598025677624e-01	1.714821011251431437e-01	1.699948596317764071e-01	1.686979047442622726e-01	1.675641808026941404e-01	1.665259917446837989e-01	1.654902554677493975e-01	1.643560942246903300e-01	1.630319765535180598e-01	1.614500222780334004e-01	1.595758288689738125e-01	1.574130790890188591e-01	1.550030864249605789e-01	1.524201282962037440e-01	1.497637604343918238e-01	1.471494349729513818e-01	1.446986262996285688e-01	1.425295126611995922e-01	1.407490873896264649e-01	1.394474142357050583e-01	1.386945372585272895e-01	1.385402179170672765e-01
1.559041747886566465e-01	1.563692326380446140e-01	1.566235999544385027e-01	1.565544696600845442e-01	1.561276528925834850e-01	1.553879593502352496e-01	1.544501516801831120e-01	1.534818796081459658e-01	1.526807332978006027e-01	1.522480877687032164e-01	1.523626516699049804e-01	1.531566229629203746e-01	1.546970729665784194e-01	1.569747351125756751e-01	1.599015873061102877e-01	1.633177269918554553e-01	1.670069146327435583e-01	1.707190401019032799e-01	1.741968206348355475e-01	1.772033411879025411e-01	1.795469133263249417e-01	1.811000222929426140e-01	1.818099814656600477e-01	1.817000955895641812e-01	1.808614672775258336e-01	1.794369210275320869e-01	1.775995580978210198e-01	1.755291376384710555e-01	1.733896300220182374e-01	1.713109626781157968e-01	1.693771672402737960e-01	1.676220877550877730e-01	1.660325628165077450e-01	1.645579045509628080e-01	1.631236533843417047e-01	1.616471458315327514e-01	1.600524878247773786e-01	1.582829283481199667e-01	1.563093562457977814e-01	1.541344384178396365e-01	1.517926112678129325e-01	1.493466437509292921e-01	1.468817130735309284e-01	1.444979814865769430e-01	1.423025645259497485e-01	1.404017279288807540e-01	1.388940601450935619e-01	1.378653336225629245e-01	1.373855879150684689e-01	1.375086641028548107e-01
1.592989594120997887e-01	1.597285710052351315e-01	1.598973248669942615e-01	1.597058465376775260e-01	1.591359959022430326e-01	1.582491133044068576e-01	1.571747000713822617e-01	1.560913010255339795e-01	1.552021182910479913e-01	1.547082965885921424e-01	1.547828981674991000e-01	1.555483831395554628e-01	1.570599589933296958e-01	1.592965546932312293e-01	1.621604161821087464e-01	1.654854487427267207e-01	1.690534390347618598e-01	1.726163976046918569e-01	1.759223830530624311e-01	1.787416951146458266e-01	1.808901440889492951e-01	1.822464962631612784e-01	1.827619071040296195e-01	1.824603284329278652e-01	1.814301302777840963e-01	1.798084306391484755e-01	1.777606123014489059e-01	1.754581339413595342e-01	1.730577986267688995e-01	1.706852524566048190e-01	1.684246353676833174e-01	1.663152365021937917e-01	1.643548295169831308e-01	1.625084049108800055e-01	1.607203287926699808e-01	1.589277125902226195e-01	1.570729448277360940e-01	1.551138265314563613e-01	1.530304254498167094e-01	1.508284111268586303e-01	1.485391836649822273e-01	1.462173972113495757e-01	1.439365775337579922e-01	1.417835062400192581e-01	1.398519744476099669e-01	1.382365262103572023e-01	1.370268018281379230e-01	1.363031898934833619e-01	1.361343116277665966e-01	1.365765772010961721e-01
1.624675695537423081e-01	1.627782265338940104e-01	1.627784684555341754e-01	1.623868440577927175e-01	1.616048751179041398e-01	1.605126415144473573e-01	1.592548498444293081e-01	1.580196138239583492e-01	1.570128534339750026e-01	1.564314925483150376e-01	1.564385377727648407e-01	1.571426242728340139e-01	1.585840559276673889e-01	1.607285581981432732e-01	1.634692529372954450e-01	1.666365386454575770e-01	1.700147924899655105e-01	1.733640738968051376e-01	1.764443995168131218e-01	1.790397719805250365e-01	1.809790754667247037e-01	1.821513233021255507e-01	1.825133957975330623e-01	1.820894796750643918e-01	1.809625610175695787e-01	1.792594650159603786e-01	1.771318611382738661e-01	1.747361207907478509e-01	1.722149520102425613e-01	1.696832554403374105e-01	1.672197533518790802e-01	1.648649156303516883e-01	1.626246130579100946e-01	1.604781159251483236e-01	1.583885565314948063e-01	1.563139217909761403e-01	1.542169363234754398e-01	1.520727281328823621e-01	1.498737968764814188e-01	1.476323192791167693e-01	1.453801811538908695e-01	1.431672336360746700e-01	1.410582366304787838e-01	1.391288666741178071e-01	1.374611251273138990e-01	1.361385385770944589e-01	1.352416964635889951e-01	1.348447670931426368e-01	1.350135446986925336e-01	1.358052394404544727e-01
1.654689030956445484e-01	1.655761854180822223e-01	1.653238543822006246e-01	1.646529294505784946e-01	1.635882122027378371e-01	1.622307083725836596e-01	1.607407989661565617e-01	1.593149256068587538e-01	1.581590298164392561e-01	1.574621832635176577e-01	1.573733923358658360e-01	1.579839242537738608e-01	1.593166574387964718e-01	1.613231064197151177e-01	1.638880356003054040e-01	1.668408898048778788e-01	1.699727291165984422e-01	1.730568346740914976e-01	1.758708063178611725e-01	1.782177423409305461e-01	1.799441040211084419e-01	1.809522155030492685e-01	1.812059525790061520e-01	1.807290657585917393e-01	1.795966378362315596e-01	1.779211398668681665e-01	1.758353536911545778e-01	1.734748136128092810e-01	1.709623489582268174e-01	1.683967554564570202e-01	1.658467779911184381e-01	1.633505287585294563e-01	1.609195549527665803e-01	1.585460781682488385e-01	1.562116739655924624e-01	1.538957461140611493e-01	1.515826172900187896e-01	1.492665860698255964e-01	1.469548824356649297e-01	1.446688164280499622e-01	1.424435656043766540e-01	1.403270036551055311e-01	1.383777801384755146e-01	1.366627580967230415e-01	1.352538748456063866e-01	1.342246627644753387e-01	1.336468814108040248e-01	1.335878931323858654e-01	1.341093522292534646e-01	1.352673943284943281e-01
1.684074772797463648e-01	1.682330242364343253e-01	1.676491470913351600e-01	1.666236523772732514e-01	1.652080429195146860e-01	1.635263112920709860e-01	1.617550237155540860e-01	1.600979359790477008e-01	1.587588037407096642e-01	1.579159118550404473e-01	1.577012012734847202e-01	1.581859534742889040e-01	1.593739380502316449e-01	1.612020409505390828e-01	1.635476432224797771e-01	1.662415272863418669e-01	1.690847702999138946e-01	1.718678421614345531e-01	1.743900411725129440e-01	1.764773197296762297e-01	1.779966616238401189e-01	1.788655054436207315e-01	1.790551779539575894e-01	1.785880796852923336e-01	1.775292310415179931e-01	1.759735866936874837e-01	1.740312216605049700e-01	1.718127232006771143e-01	1.694169774683280116e-01	1.669229670439984214e-01	1.643862931035627029e-01	1.618402002121547278e-01	1.593000752543541065e-01	1.567698943560025260e-01	1.542490401359707386e-01	1.517382011676073894e-01	1.492436071303802347e-01	1.467794557821258394e-01	1.443688345688608765e-01	1.420436913268734447e-01	1.398443254789724366e-01	1.378186792829335927e-01	1.360214144541101733e-01	1.345125755176360682e-01	1.333557015397872081e-01	1.326154586789215217e-01	1.323552093353859427e-01	1.326351675627375493e-01	1.335117313711950415e-01	1.350381613661978675e-01
1.714227732205977905e-01	1.709009827136765969e-01	1.699175222806862395e-01	1.684708217238698458e-01	1.666421441062123920e-01	1.645803792272411414e-01	1.624788907564843066e-01	1.605481702867081473e-01	1.589883187357665761e-01	1.579649204163008080e-01	1.575909771692198258e-01	1.579163734497310567e-01	1.589251359471689773e-01	1.605398054013550124e-01	1.626315596569247457e-01	1.650344268489575550e-01	1.675618592861483902e-01	1.700240047106545693e-01	1.722441477965459544e-01	1.740728998345441592e-01	1.753989053815971921e-01	1.761550798747426316e-01	1.763197943564343562e-01	1.759130167458871352e-01	1.749880851049772645e-01	1.736204861241777975e-01	1.718954775793015144e-01	1.698966012182543672e-01	1.676968404182531958e-01	1.653535997546811132e-01	1.629077909966083204e-01	1.603864358872966189e-01	1.578075510243736046e-01	1.551857601141457266e-01	1.525372352767935535e-01	1.498830325125971585e-01	1.472505433510237494e-01	1.446733690077416368e-01	1.421903135335290946e-01	1.398442334748241644e-01	1.376812598398867160e-01	1.357505110143137350e-01	1.341040481391837513e-01	1.327965899906363711e-01	1.318846711817967809e-01	1.314251669914454634e-01	1.314736131682711084e-01	1.320829882779422371e-01	1.333036245761070326e-01	1.351844030620217296e-01
1.746731753892276640e-01	1.737566903836485488e-01	1.723211876079396299e-01	1.703988758586425789e-01	1.681033926633491993e-01	1.656103136692304578e-01	1.631306521602075288e-01	1.608816833005160540e-01	1.590593691242062624e-01	1.578159331606648619e-01	1.572449485846757755e-01	1.573748326890542226e-01	1.581703394306027965e-01	1.595406363441025932e-01	1.613520114862897203e-01	1.634431518857171473e-01	1.656411451139296886e-01	1.677766971435770971e-01	1.696974439875197638e-01	1.712784672490349491e-01	1.724293920838930461e-01	1.730975861885080125e-01	1.732672920916680792e-01	1.729549172693904402e-01	1.722012189693025719e-01	1.710616307850406914e-01	1.695963653676901273e-01	1.678619823255137200e-01	1.659057990249674930e-01	1.637638880150619758e-01	1.614625466621760208e-01	1.590223317057733732e-01	1.564632275703833342e-01	1.538093937584807391e-01	1.510922850196426415e-01	1.483515548804288930e-01	1.456338996830124077e-01	1.429905940171260770e-01	1.404747386740297921e-01	1.381391397106017660e-01	1.360353387447912898e-01	1.342137456365109227e-01	1.327243792241507847e-01	1.316175187075210584e-01	1.309437004138810090e-01	1.307529524345436012e-01	1.310936536319707579e-01	1.320117807922770448e-01	1.335512572129664843e-01	1.357555949816587615e-01
1.783164548082505907e-01	1.769796455239576460e-01	1.750580330965265385e-01	1.726199626123460507e-01	1.698136135073623487e-01	1.668429856838632153e-01	1.639380006550872071e-01	1.613235810882190924e-01	1.591922214900734767e-01	1.576835092325518106e-01	1.568725361988172196e-01	1.567674992756694918e-01	1.573153547576491285e-01	1.584134146123656606e-01	1.599243750336760417e-01	1.616923869601703256e-01	1.635582777355219508e-01	1.653726231315686135e-01	1.670059657224875482e-01	1.683558625095938066e-01	1.693506597861417218e-01	1.699500147575467301e-01	1.701423370171012139e-01	1.699395023570417218e-01	1.693696151458396471e-01	1.684689038953172679e-01	1.672741610727395689e-01	1.658170997842076666e-01	1.641216666223557497e-01	1.622046772531187953e-01	1.600793247408006104e-01	1.577603783935712101e-01	1.552695006111987908e-01	1.526391357939948512e-01	1.499139413300341062e-01	1.471495015867475553e-01	1.444088711747140708e-01	1.417580795385351144e-01	1.392619101124761838e-01	1.369810198778247112e-01	1.349708809339014992e-01	1.332823567963905276e-01	1.319631927863577359e-01	1.310594767795864313e-01	1.306163588498769901e-01	1.306778228242797268e-01	1.312859132441482890e-01	1.324802527239156702e-01	1.342986437714073222e-01	1.367789995599387465e-01
1.824887807914534754e-01	1.807287520296190497e-01	1.783060857202622140e-01	1.753267734026413838e-01	1.719752866273502601e-01	1.684858535127791712e-01	1.651090915917156898e-01	1.620793834250557064e-01	1.595876789656027472e-01	1.577630346297304309e-01	1.566643630539745757e-01	1.562820270019012747e-01	1.565474402679914723e-01	1.573478843769559044e-01	1.585435420045491206e-01	1.599841219670200265e-01	1.615231580061982919e-01	1.630289837675520381e-01	1.643920889967830645e-01	1.655290676847746556e-01	1.663835647655561578e-01	1.669246412249882627e-01	1.671429614600905278e-01	1.670452764796186429e-01	1.666478841531401078e-01	1.659700194759125558e-01	1.650283438425694527e-01	1.638336459496466946e-01	1.623905106512799901e-01	1.607000381668427513e-01	1.587649107624062861e-01	1.565954208189448971e-01	1.542147736003993130e-01	1.516621623678790776e-01	1.489927355555772936e-01	1.462744614420178335e-01	1.435827865042063889e-01	1.409945119861012175e-01	1.385824448919464880e-01	1.364119961601185094e-01	1.345401683913254598e-01	1.330166204321505119e-01	1.318858741034677484e-01	1.311895335380313388e-01	1.309676411844492849e-01	1.312588755545584518e-01	1.321000120063028915e-01	1.335255191153174870e-01	1.355681738851014229e-01	1.382610170276141470e-01
1.872840224119153574e-01	1.851191178083687605e-01	1.821983832664167691e-01	1.786661310842794781e-01	1.747444863978649954e-01	1.706998246243695561e-01	1.668058412408457702e-01	1.633091574972713456e-01	1.604023070334956724e-01	1.582071894959322378e-01	1.567699775806267459e-01	1.560664545842343764e-01	1.560152145903042076e-01	1.564953561238271451e-01	1.573652196219860466e-01	1.584793613083379238e-01	1.597019366837417742e-01	1.609157543584650574e-01	1.620271519037340957e-01	1.629673774306255873e-01	1.636913120647522368e-01	1.641742708768993420e-01	1.644074432912718264e-01	1.643924426935469973e-01	1.641355547359435174e-01	1.636424414992563026e-01	1.629142721024530172e-01	1.619461858010687594e-01	1.607286371685657245e-01	1.592515383278464980e-01	1.575103136213547583e-01	1.555123704992217304e-01	1.532822490906891322e-01	1.508639642605576481e-01	1.483197956123417371e-01	1.457257515325142416e-01	1.431648217561873881e-01	1.407197026327941802e-01	1.384667062171016372e-01	1.364720917724611682e-01	1.347912502950455726e-01	1.334703087328433790e-01	1.325490587761071481e-01	1.320639178543106251e-01	1.320498888037525964e-01	1.325411527895083152e-01	1.335706506288202866e-01	1.351695731049492033e-01	1.373677093385397285e-01	1.401950748621327569e-01
1.927349178814268260e-01	1.902011129923079080e-01	1.868006566107465738e-01	1.827160193653694920e-01	1.782079393311782334e-01	1.735769212386739369e-01	1.691226229713285734e-01	1.651075242917948438e-01	1.617298804367594267e-01	1.591088164050210585e-01	1.572820501308054286e-01	1.562145690685307342e-01	1.558150318256214806e-01	1.559559669658155401e-01	1.564939649292342860e-01	1.572869245988224030e-01	1.582066340087693035e-01	1.591462319060001074e-01	1.600231118993272750e-01	1.607783613752786778e-01	1.613739227979860691e-01	1.617884370869781263e-01	1.620123933310939068e-01	1.620430098533202079e-01	1.618792547281929783e-01	1.615176089261902148e-01	1.609493337954500114e-01	1.601600328083213065e-01	1.591319354515086104e-01	1.578487376088283933e-01	1.563020597160432179e-01	1.544979815825144598e-01	1.524618993340426942e-01	1.502402657524588292e-01	1.478985546904152126e-01	1.455158046231948832e-01	1.431770170284519250e-01	1.409652356320627020e-01	1.389551091801172478e-01	1.372092406974434742e-01	1.357777189777349680e-01	1.347003268675803778e-01	1.340102310795101281e-01	1.337377080063079371e-01	1.339127495198450535e-01	1.345660427718349539e-01	1.357286106161343930e-01	1.374310135681524048e-01	1.397031020779343213e-01	1.425748871449256383e-01
1.987976669075068592e-01	1.959435825188180769e-01	1.920939147583287099e-01	1.874682818735380063e-01	1.823664655561945125e-01	1.771249494899315158e-01	1.720724696851907431e-01	1.674914986723817223e-01	1.635908139976736397e-01	1.604917912006118830e-01	1.582284526216675979e-01	1.567589808685107278e-01	1.559848697245330429e-01	1.557732845598547300e-01	1.559785430892322300e-01	1.564596661085493334e-01	1.570924117655549124e-01	1.577756022642093359e-01	1.584326522523430980e-01	1.590097322717196893e-01	1.594720261617711687e-01	1.597991687968982333e-01	1.599804892838872783e-01	1.600103641614304406e-01	1.598839247495520421e-01	1.595935205098594767e-01	1.591265876389791889e-01	1.584656091153870128e-01	1.575906018874353998e-01	1.564839560271754360e-01	1.551367365961055234e-01	1.535549314434400958e-01	1.517639219787348670e-01	1.498097817775245755e-01	1.477567846353463887e-01	1.456815379678585709e-01	1.436650835278729943e-01	1.417848343640087660e-01	1.401082078548857301e-01	1.386892609694074519e-01	1.375687334658875216e-01	1.367769530220788454e-01	1.363383540338919953e-01	1.362760410379668385e-01	1.366151153571987242e-01	1.373840836697787782e-01	1.386145207585451344e-01	1.403397750160788882e-01	1.425937879537352015e-01	1.454107006512471434e-01
2.053417548056807873e-01	2.022231597498672373e-01	1.979638986878655416e-01	1.928188199258168700e-01	1.871264260102712129e-01	1.812605212897725748e-01	1.755818132282263577e-01	1.703969221599979655e-01	1.659301021316705593e-01	1.623101847633753592e-01	1.595723411471661468e-01	1.576718516966429673e-01	1.565055280510465330e-01	1.559359370197761219e-01	1.558140649666708566e-01	1.559973334663597166e-01	1.563614529330794034e-01	1.568061671646953648e-01	1.572560498458769884e-01	1.576580731108002398e-01	1.579775495885065439e-01	1.581936262504387292e-01	1.582948747829292513e-01	1.582751538978554307e-01	1.581297977902348939e-01	1.578523842306619740e-01	1.574326332768007652e-01	1.568561141669615466e-01	1.561062484010801998e-01	1.551685276327372798e-01	1.540361776569894314e-01	1.527158272790932469e-01	1.512315455494663008e-01	1.496258630036688131e-01	1.479572005416627811e-01	1.462940769701433497e-01	1.447074352785370777e-01	1.432629345218028039e-01	1.420150299557099982e-01	1.410041801131201589e-01	1.402575702394487922e-01	1.397928477217565690e-01	1.396235566846905363e-01	1.397646628817594827e-01	1.402366979655380874e-01	1.410676760353446191e-01	1.422927095649521301e-01	1.439520496572049002e-01	1.460885665421924051e-01	1.487455825629999118e-01
2.121470464172519055e-01	2.088216808865399898e-01	2.041992077858014176e-01	1.985667844471821486e-01	1.923002377143864794e-01	1.858110401459696914e-01	1.794939456374539111e-01	1.736832445232605604e-01	1.686231744474860350e-01	1.644548818701231097e-01	1.612192217927124194e-01	1.588721573891756500e-01	1.573079577554517550e-01	1.563849916180261868e-01	1.559495598223468449e-01	1.558545909065763846e-01	1.559717651413454198e-01	1.561972685690352358e-01	1.564525321398501922e-01	1.566818223449449321e-01	1.568483878067716553e-01	1.569303408131736965e-01	1.569167227682455035e-01	1.568037824643453426e-01	1.565913626623816612e-01	1.562795405094270229e-01	1.558660203630720664e-01	1.553450007754362261e-01	1.547081164605975390e-01	1.539475446371487977e-01	1.530606421085199398e-01	1.520548336762676533e-01	1.509511866815423098e-01	1.497853493064210673e-01	1.486052068956315031e-01	1.474656128333436955e-01	1.464214063981985614e-01	1.455204839035980358e-01	1.447987050055327407e-01	1.442779258750204463e-01	1.439676198775258764e-01	1.438695739966193710e-01	1.439843941164024033e-01	1.443181160236092497e-01	1.448872963333270036e-01	1.457214765226132192e-01	1.468627274520934722e-01	1.483627830381514523e-01	1.502788153460677956e-01	1.526689640206185250e-01
2.189102119556343984e-01	2.154335420838567328e-01	2.104995913297918464e-01	2.044237987694471348e-01	1.976165063182914461e-01	1.905256742734667275e-01	1.835806892923290135e-01	1.771457179273721039e-01	1.714883774624623713e-01	1.667661047342224589e-01	1.630293066761061838e-01	1.602377279001832022e-01	1.582849143636375633e-01	1.570252994204006658e-01	1.562991820417835576e-01	1.559523513570421627e-01	1.558489437841646119e-01	1.558778048821633788e-01	1.559537843300480287e-01	1.560159156446831452e-01	1.560241800976881199e-01	1.559559777693587113e-01	1.558026786010985598e-01	1.555661208694043840e-01	1.552548702738622555e-01	1.548802935932398206e-01	1.544529697974000304e-01	1.539802467803620678e-01	1.534656949596881759e-01	1.529107314504687676e-01	1.523179823435003299e-01	1.516952564840548245e-01	1.510586769970005405e-01	1.504336664423761571e-01	1.498531190116323131e-01	1.493529953126459531e-01	1.489664132362577831e-01	1.487178807840555672e-01	1.486193424334622815e-01	1.486693256173226285e-01	1.488556552132528077e-01	1.491613117476501549e-01	1.495721615355111167e-01	1.500847941671333008e-01	1.507126650827962377e-01	1.514891452212609735e-01	1.524669032047779593e-01	1.537139162554576055e-01	1.553071792984478117e-01	1.573254452574334716e-01
2.252619087712236512e-01	2.216841547948192048e-01	2.164952007426751424e-01	2.100335925255667202e-01	2.027396865083817834e-01	1.950947489148428804e-01	1.875613066236621329e-01	1.805336373469979550e-01	1.743044185903875332e-01	1.690499840048737545e-01	1.648331726470312619e-01	1.616200154043328507e-01	1.593049393376391454e-01	1.577388356422504412e-01	1.567551255201487248e-01	1.561905196690154540e-01	1.558990122982955306e-01	1.557593756087818360e-01	1.556775633631974354e-01	1.555859265443885198e-01	1.554409025973781389e-01	1.552201838713886672e-01	1.549196570021309227e-01	1.545498863782709675e-01	1.541318884256845656e-01	1.536922571620431832e-01	1.532582111950090697e-01	1.528535038165158566e-01	1.524961052885751844e-01	1.521981411962347597e-01	1.519678327685753394e-01	1.518124989074230990e-01	1.517412582005280286e-01	1.517661738988994868e-01	1.519011254766017005e-01	1.521585107104555523e-01	1.525447132871389222e-01	1.530557953881800937e-01	1.536749867873896114e-01	1.543732068156475901e-01	1.551131254280356531e-01	1.558563758356731332e-01	1.565726761063516714e-01	1.572490241653747567e-01	1.578969392383408887e-01	1.585560881346781692e-01	1.592933747939994371e-01	1.601976182623631728e-01	1.613708605081848046e-01	1.629179372454034325e-01
2.307948741677238735e-01	2.271593432449623973e-01	2.217763642737652086e-01	2.150013235950659629e-01	2.072982807465393595e-01	1.991763415863305187e-01	1.911271879614007130e-01	1.835729965122520069e-01	1.768310062595974397e-01	1.710973019710446408e-01	1.664488097831887947e-01	1.628597014937948895e-01	1.602267988572665669e-01	1.583982507246414762e-01	1.572005533758184248e-01	1.564605282504230865e-01	1.560207419210310475e-01	1.557485235260703260e-01	1.555398932119466116e-01	1.553201611319110775e-01	1.550427279524912993e-01	1.546869857700853002e-01	1.542555084928294851e-01	1.537702654237860511e-01	1.532676015292500082e-01	1.527921099780047420e-01	1.523900631264410999e-01	1.521034771320048107e-01	1.519659049929011907e-01	1.520006031891401044e-01	1.522210146089641170e-01	1.526327724852510614e-01	1.532359807122914419e-01	1.540265652611561287e-01	1.549959285654109453e-01	1.561289241882015677e-01	1.574008961258369366e-01	1.587750864271510465e-01	1.602018501634826508e-01	1.616208352327028475e-01	1.629666448501822795e-01	1.641776186294642836e-01	1.652064947353412416e-01	1.660310122167900082e-01	1.666622486836017436e-01	1.671487057018563316e-01	1.675749502827241222e-01	1.680547297876817670e-01	1.687196434045009075e-01	1.697052771445657637e-01
2.351011377431043436e-01	2.314436987525927414e-01	2.259317909301862826e-01	2.189304766694570303e-01	2.109195048782724902e-01	2.024280694970515826e-01	1.939704113425547161e-01	1.859917457324575252e-01	1.788309596744540875e-01	1.727027786679816435e-01	1.676985180236277850e-01	1.638016721964748734e-01	1.609129860634139486e-01	1.588793061521105721e-01	1.575212820054371632e-01	1.566564949887961911e-01	1.561163968471239727e-01	1.557570704062037348e-01	1.554649262318331115e-01	1.551588890332396831e-01	1.547904211026212840e-01	1.543421284327027021e-01	1.538250634402018313e-01	1.532744660180389851e-01	1.527437284036971266e-01	1.522968287115744057e-01	1.520000281857819824e-01	1.519140560215168356e-01	1.520880109083373177e-01	1.525557976799443993e-01	1.533351614479650793e-01	1.544286873101420599e-01	1.558256298919276639e-01	1.575034295022643416e-01	1.594281593340423631e-01	1.615538203690025099e-01	1.638211073064973211e-01	1.661567547123385113e-01	1.684747696304451092e-01	1.706805752512000063e-01	1.726785570594862318e-01	1.743826129141153869e-01	1.757284385284008099e-01	1.766855131358155417e-01	1.772663730308017827e-01	1.775309604033255828e-01	1.775845725415727550e-01	1.775692138930151653e-01	1.776494716917311756e-01	1.779951431771889525e-01
2.378145203282423792e-01	2.341639596620519181e-01	2.285913477595865606e-01	2.214637102108489297e-01	2.132671466554728890e-01	2.045412136307855622e-01	1.958137435138387894e-01	1.875456279433146689e-01	1.800921231066345274e-01	1.736835307637106529e-01	1.684244948622619642e-01	1.643083684092073449e-01	1.612414364334711081e-01	1.590714417572612893e-01	1.576155581019174357e-01	1.566844030926747011e-01	1.561003748001596469e-01	1.557101389533539493e-01	1.553921604809912482e-01	1.550605364885098703e-01	1.546662586883474910e-01	1.541964870207188087e-01	1.536718733567755124e-01	1.531417030366374055e-01	1.526767618422624206e-01	1.523602880254727177e-01	1.522779774577042722e-01	1.525083754290676996e-01	1.531150227766703842e-01	1.541412476308985091e-01	1.556078044615051559e-01	1.575128320435891793e-01	1.598331365878628563e-01	1.625257520233310826e-01	1.655290881609337850e-01	1.687635436909668274e-01	1.721321086361844166e-01	1.755219013276038686e-01	1.788077418442221567e-01	1.818586298449851590e-01	1.845474702121487065e-01	1.867635659381052804e-01	1.884265256629858165e-01	1.894994482814010561e-01	1.899988310147161241e-01	1.899988103450646060e-01	1.896281105763499009e-01	1.890594325095416306e-01	1.884924923983586631e-01	1.881332552185759899e-01
2.386529217967769678e-01	2.350318902297968415e-01	2.294681194422258652e-01	2.223228132885372299e-01	2.140783477715605398e-01	2.052735900207929565e-01	1.964392081441385662e-01	1.880423836448689434e-01	1.804474767288355985e-01	1.738955777660968760e-01	1.685023826076605946e-01	1.642710561394561120e-01	1.611151560821748596e-01	1.588862850461042753e-01	1.574018033791759752e-01	1.564692543285119142e-01	1.559057440438108288e-01	1.555519262029376737e-01	1.552812063654968322e-01	1.550051476425825525e-01	1.546759178404953916e-01	1.542861890862720353e-01	1.538664535658523236e-01	1.534795797416284857e-01	1.532126254105892205e-01	1.531664438118403582e-01	1.534441767258835354e-01	1.541400847160055432e-01	1.553301290433535820e-01	1.570652692660556571e-01	1.593677355423037678e-01	1.622298598113089407e-01	1.656146293110768442e-01	1.694570831872613814e-01	1.736659837706970855e-01	1.781257087745280743e-01	1.826988207423887733e-01	1.872300850027338870e-01	1.915528104192155689e-01	1.954980984717199499e-01	1.989070802473010546e-01	2.016454915671182513e-01	2.036190730188233433e-01	2.047875867650468529e-01	2.051748453878403100e-01	2.048722975188811135e-01	2.040345501444026377e-01	2.028665953825903590e-01	2.016040891574521210e-01	2.004894807678801461e-01
2.374541731701568792e-01	2.338804772321143033e-01	2.283938590590154083e-01	2.213423746584504970e-01	2.131946186784124120e-01	2.044772443180090660e-01	1.957120855157883643e-01	1.873619965864235792e-01	1.797918139170523733e-01	1.732473798977612611e-01	1.678522182080213476e-01	1.636187993482075553e-01	1.604697877051004806e-01	1.582642694444577336e-01	1.568245685089474373e-01	1.559604542732299648e-01	1.554890024841259766e-01	1.552496081828258490e-01	1.551145340692624830e-01	1.549956638060488445e-01	1.548480142454489450e-01	1.546702298464775471e-01	1.545019439490957214e-01	1.544178771914823944e-01	1.545188135631994364e-01	1.549201380592159782e-01	1.557391455583028717e-01	1.570826318466961857e-01	1.590361887077327008e-01	1.616561558472305038e-01	1.649645283297568321e-01	1.689465060861173873e-01	1.735500452825703976e-01	1.786867804349207833e-01	1.842339880768302240e-01	1.900376909750608190e-01	1.959173606652441502e-01	2.016728218932296313e-01	2.070938904218261045e-01	2.119729387749796079e-01	2.161200301629729315e-01	2.193796608566874196e-01	2.216473959964126161e-01	2.228841429014354891e-01	2.231255362387343233e-01	2.224841104902076094e-01	2.211428437915262113e-01	2.193399906311941094e-01	2.173467585351649689e-01	2.154408283451547945e-01
2.341997804422465135e-01	2.306877985961835187e-01	2.253424085609343763e-01	2.184921603575928628e-01	2.105826215236394350e-01	2.021172078705671948e-01	1.935973522888878307e-01	1.854706991121434501e-01	1.780934058287364785e-01	1.717093965817610979e-01	1.664462589782426671e-01	1.623249661745129191e-01	1.592791827306488106e-01	1.571795611443241869e-01	1.558589784222156327e-01	1.551357839481717626e-01	1.548334058407818126e-01	1.547957663451387522e-01	1.548986691610644284e-01	1.550575534344521833e-01	1.552318990204728244e-01	1.554262856241528934e-01	1.556879155768288447e-01	1.561004926437863927e-01	1.567747059700347612e-01	1.578361094648715324e-01	1.594116927990738841e-01	1.616166482322361209e-01	1.645426982275315086e-01	1.682488683455453382e-01	1.727549992838425252e-01	1.780377941676093700e-01	1.840290055759541410e-01	1.906154890128018142e-01	1.976411651689149729e-01	2.049112652089309927e-01	2.121993831979661072e-01	2.192577744971469511e-01	2.258309727612019813e-01	2.316723200687229867e-01	2.365624628098333126e-01	2.403283120422541053e-01	2.428605189531855280e-01	2.441272319157672954e-01	2.441818127159274265e-01	2.431626351669872177e-01	2.412839134826992860e-01	2.388178634195191608e-01	2.360699875974948958e-01	2.333505979012351628e-01
2.290226386363991562e-01	2.255846307294643860e-01	2.204372632721590952e-01	2.138846038303009178e-01	2.063414788734417860e-01	1.982784545846087154e-01	1.901661332377820035e-01	1.824268117956426294e-01	1.753991821791838490e-01	1.693186585800352251e-01	1.643130401287746234e-01	1.604109006697679030e-01	1.575588159773537167e-01	1.556432893094049363e-01	1.545137517779401892e-01	1.540040600966024187e-01	1.539510403201073130e-01	1.542095481935193690e-01	1.546640821219318895e-01	1.552371030937721719e-01	1.558940911284507624e-01	1.566451346731490002e-01	1.575427608312574834e-01	1.586758980919207029e-01	1.601602875792633995e-01	1.621262164768406677e-01	1.647048782218921148e-01	1.680148055903921966e-01	1.721496042476333144e-01	1.771677479519684351e-01	1.830846596980168772e-01	1.898669987485719357e-01	1.974290657625094036e-01	2.056315218678916312e-01	2.142829903698162675e-01	2.231453500898677444e-01	2.319434002920890137e-01	2.403791329188119663e-01	2.481501234801937184e-01	2.549708217163038082e-01	2.605949093976131503e-01	2.648365451702252016e-01	2.675882045124110542e-01	2.688329423161221476e-01	2.686492475957431569e-01	2.672072586313051223e-01	2.647560071421039551e-01	2.616025253540267270e-01	2.580849284946121203e-01	2.545426243126026611e-01
2.221973614683621367e-01	2.188444147002837348e-01	2.139418508790902895e-01	2.077659343278444593e-01	2.006950904561631832e-01	1.931595995319314030e-01	1.855908022576259753e-01	1.783771714303791778e-01	1.718323516079916236e-01	1.661774105837357796e-01	1.615368865012879740e-01	1.579461497219911414e-01	1.553665580586971462e-01	1.537046722302141677e-01	1.528324487755907679e-01	1.526062342139050676e-01	1.528834315708529901e-01	1.535364231041680128e-01	1.544637302557485548e-01	1.555984026085406036e-01	1.569134379324992057e-01	1.584238180855592482e-01	1.601847800822702728e-01	1.622861576971053876e-01	1.648431734713091124e-01	1.679845565083560310e-01	1.718392766818428175e-01	1.765231970989357413e-01	1.821266689880331746e-01	1.887036112406927091e-01	1.962621932149111181e-01	2.047571324032146090e-01	2.140838828993667509e-01	2.240755064202224478e-01	2.345034978507790913e-01	2.450839670924896685e-01	2.554901360698976220e-01	2.653711932411731977e-01	2.743763068511646530e-01	2.821815320419294726e-01	2.885166243759603177e-01	2.931886639426471430e-01	2.960997438092392020e-01	2.972567260435928227e-01	2.967718830803038887e-01	2.948541993131236771e-01	2.917920033160876780e-01	2.879285356079288594e-01	2.836329352924427671e-01	2.792697571388921274e-01
2.141146451256746575e-01	2.108569809106936310e-01	2.062337867258600965e-01	2.004919499759494628e-01	1.939701942900954879e-01	1.870537240104977739e-01	1.801288067313320529e-01	1.735439477243888862e-01	1.675820368671399052e-01	1.624452773198059030e-01	1.582522268841626556e-01	1.550445285658031691e-01	1.528000759928373475e-01	1.514493426904616191e-01	1.508923091509760950e-01	1.510143336077397480e-01	1.517001973299731965e-01	1.528461550220815979e-01	1.543699756047831606e-01	1.562188770084350919e-01	1.583749631167263028e-01	1.608575672125880374e-01	1.637220006374343062e-01	1.670545168599109342e-01	1.709638514387542829e-01	1.755702450857759278e-01	1.809931377121571650e-01	1.873386555556001143e-01	1.946876246702797519e-01	2.030843452130866034e-01	2.125260468277854475e-01	2.229530869422170769e-01	2.342405527036501844e-01	2.461927628755639919e-01	2.585428105727983206e-01	2.709593580750673247e-01	2.830620454342500092e-01	2.944454108004166404e-01	3.047093138261878775e-01	3.134923081439802139e-01	3.205035493872392394e-01	3.255489703391917788e-01	3.285484092683677582e-01	3.295418865073881376e-01	3.286847276783530503e-01	3.262325996691214924e-01	3.225184328407221246e-01	3.179238318277217146e-01	3.128479244240769397e-01	3.076766536500469829e-01
2.052434055255710488e-01	2.020898396931313235e-01	1.977667473317605840e-01	1.924917464616374418e-01	1.865629703346668999e-01	1.803185681592063550e-01	1.740968486724553399e-01	1.682029170148947317e-01	1.628854806641381880e-01	1.583250435546174062e-01	1.546324824299985246e-01	1.518555522813493930e-01	1.499902397505403218e-01	1.489941669468394236e-01	1.487999749531036808e-01	1.493276108646642564e-01	1.504951927729936134e-01	1.522285548827717605e-01	1.544695882953968924e-01	1.571832033255337047e-01	1.603623849234017684e-01	1.640306026902578207e-01	1.682409573124717950e-01	1.730718328075539492e-01	1.786194469556642017e-01	1.849881779794023684e-01	1.922797840407186321e-01	2.005823919522287113e-01	2.099596368337492969e-01	2.204397519342903566e-01	2.320042191469270931e-01	2.445759858583607393e-01	2.580082688767154075e-01	2.720761973875048256e-01	2.864744863483399406e-01	3.008243366855511969e-01	3.146915723141376353e-01	3.276158035530031820e-01	3.391478042400354886e-01	3.488900635305094977e-01	3.565344277956726260e-01	3.618911095144592971e-01	3.649050663756580604e-01	3.656580855577065692e-01	3.643573227349646282e-01	3.613128763469838911e-01	3.569079410834016253e-01	3.515653579292396524e-01	3.457140806746986650e-01	3.397584378615726708e-01
1.960858620661697360e-01	1.930423825774130742e-01	1.890252190978196911e-01	1.842243360690064002e-01	1.788986128399098208e-01	1.733398859842225914e-01	1.678385098939937370e-01	1.626555439703173678e-01	1.580044882985516264e-01	1.540431245121485493e-01	1.508740668389162709e-01	1.485513824771453328e-01	1.470904046220865014e-01	1.464782740232075386e-01	1.466837164500637281e-01	1.476655139112427739e-01	1.493798295869935289e-01	1.517868213249745080e-01	1.548568039835268306e-01	1.585757678653177405e-01	1.629496235611954946e-01	1.680063116488746122e-01	1.737950796837476330e-01	1.803826980120608325e-01	1.878470535016319720e-01	1.962690375793768593e-01	2.057237783528057529e-01	2.162718538334151563e-01	2.279504334918340258e-01	2.407635999945840211e-01	2.546709632861196004e-01	2.695743714012177605e-01	2.853039376759121115e-01	3.016064544159284821e-01	3.181404980483666378e-01	3.344826463195715305e-01	3.501476915832640313e-01	3.646227437511237457e-01	3.774116415901102584e-01	3.880830919851249727e-01	3.963145753478644617e-01	4.019246435275695140e-01	4.048886855682239938e-01	4.053365906217573644e-01	4.035341128120554233e-01	3.998521568677116389e-01	3.947293252151138909e-01	3.886328875396642957e-01	3.820223862253721570e-01	3.753187296871302592e-01
1.871311479844705028e-01	1.841988244816640530e-01	1.804779905689104236e-01	1.761338181233374767e-01	1.713891807832967074e-01	1.664927163983446479e-01	1.616894452805505422e-01	1.571983087586911465e-01	1.531988370706166558e-01	1.498268133058647256e-01	1.471770358531452050e-01	1.453103741348628908e-01	1.442622882798673400e-01	1.440507432811900523e-01	1.446824942023527405e-01	1.461577481253308330e-01	1.484738622455765988e-01	1.516288111269458450e-01	1.556248550090777727e-01	1.604722132970825554e-01	1.661920381913889744e-01	1.728177381292068104e-01	1.803939157329643161e-01	1.889727673901115124e-01	1.986085065914394154e-01	2.093508687635229903e-01	2.212387331783441102e-01	2.342943214588843193e-01	2.485174090008952785e-01	2.638781249917045990e-01	2.803067446514807548e-01	2.976797764935912305e-01	3.158036317335300991e-01	3.343995711272584326e-01	3.530954564287036579e-01	3.714301452255133751e-01	3.888745367919030360e-01	4.048696051485395353e-01	4.188772519523256133e-01	4.304359404376761344e-01	4.392112009982996335e-01	4.450317958750992231e-01	4.479054697759450865e-01	4.480126173583138249e-01	4.456805989249681410e-01	4.413445588525325980e-01	4.355018869888979682e-01	4.286670129760317693e-01	4.213314909388374829e-01	4.139323677853502526e-01
1.788125028268372219e-01	1.759852102824803755e-01	1.725358259665583371e-01	1.686085372135976979e-01	1.643949305245862302e-01	1.601054728052798970e-01	1.559446051512255460e-01	1.520932428189178121e-01	1.487001270480571014e-01	1.458812320730844547e-01	1.437248363078987290e-01	1.422992019372120998e-01	1.416600883605942385e-01	1.418563450433251993e-01	1.429330163024170597e-01	1.449324605774095776e-01	1.478945787408247337e-01	1.518571658364090693e-01	1.568569517991290352e-01	1.629311257468810392e-01	1.701185683327760267e-01	1.784597861785996997e-01	1.879948510294841835e-01	1.987593519712640977e-01	2.107791701203179380e-01	2.240654137663838086e-01	2.386106945687404557e-01	2.543870590130666298e-01	2.713445210669548358e-01	2.894079332761517742e-01	3.084696090061407325e-01	3.283761991152591708e-01	3.489108094992617315e-01	3.697744901825089636e-01	3.905737920632905702e-01	4.108218024150920855e-01	4.299581275776999112e-01	4.473889828266690571e-01	4.625430490673184680e-01	4.749338373670264346e-01	4.842167985169123501e-01	4.902300196655070552e-01	4.930110585451238925e-01	4.927878286917060091e-01	4.899469061889067945e-01	4.849865075455774277e-01	4.784630190403173500e-01	4.709392131735439802e-01	4.629401186471809870e-01	4.549197030908061490e-01
1.714720294554841762e-01	1.687346854871624724e-01	1.655176681453240650e-01	1.619486118009480502e-01	1.581935552475350615e-01	1.544311614467710203e-01	1.508316394705120911e-01	1.475436025584334343e-01	1.446896588118349036e-01	1.423692829123956172e-01	1.406660942687667781e-01	1.396562477273379232e-01	1.394152123579313340e-01	1.400214259301568731e-01	1.415566971387109130e-01	1.441042657886591749e-01	1.477459672883795483e-01	1.525597386078971496e-01	1.586180789586897899e-01	1.659872272339605326e-01	1.747262075256267311e-01	1.848847056012401235e-01	1.964991906918522324e-01	2.095875621379998943e-01	2.241435645216396655e-01	2.401327397163136868e-01	2.574914560309400358e-01	2.761292998257873221e-01	2.959332902753412098e-01	3.167706869636975897e-01	3.384865280981776969e-01	3.608931762196508908e-01	3.837521449691580488e-01	4.067524123059473307e-01	4.294929522571753200e-01	4.514785296834605277e-01	4.721360649885225080e-01	4.908540328630668359e-01	5.070409255780135016e-01	5.201928122273310473e-01	5.299565927268244936e-01	5.361759005971090675e-01	5.389105683710717631e-01	5.384267669253528510e-01	5.351613103639861757e-01	5.296684099000888990e-01	5.225591079774166703e-01	5.144429912642487501e-01	5.058791209397935917e-01	4.973398834903338672e-01
1.653357995281728721e-01	1.626638128366037495e-01	1.596281911679099108e-01	1.563447620903828661e-01	1.529602870715702778e-01	1.496287862693969073e-01	1.464935667117501783e-01	1.436777366842951487e-01	1.412834098051155007e-01	1.393975794241925359e-01	1.381013404356936647e-01	1.374789726808405832e-01	1.376242008399109207e-01	1.386423722500711164e-01	1.406487406210160940e-01	1.437641443143479192e-01	1.481097170024192056e-01	1.538020177744915673e-01	1.609491412243937158e-01	1.696474803166870549e-01	1.799781921024588560e-01	1.920023334471964993e-01	2.057542636721135798e-01	2.212339966063665564e-01	2.384003372639010576e-01	2.571672732886168822e-01	2.774056733147177711e-01	2.989507663331102405e-01	3.216134209181469861e-01	3.451909120000621334e-01	3.694717395052363740e-01	3.942301190715336578e-01	4.192091668620611111e-01	4.440966401426056365e-01	4.685016863314778179e-01	4.919433303461844265e-01	5.138601189336248209e-01	5.336453031126530133e-01	5.507046395837086328e-01	5.645267711656386522e-01	5.747516577034383900e-01	5.812222169940827188e-01	5.840083039975311197e-01	5.833987995206306731e-01	5.798648902567092867e-01	5.740031050159205561e-01	5.664693590103194731e-01	5.579147117683521673e-01	5.489308960144612115e-01	5.400100639059562946e-01
1.605009093002681686e-01	1.578613190866647864e-01	1.549480010364834848e-01	1.518696894034688993e-01	1.487602242513068884e-01	1.457563840953522705e-01	1.429823187342321722e-01	1.405429433423044383e-01	1.385260170887467335e-01	1.370103918057760661e-01	1.360767879153899629e-01	1.358174356669333005e-01	1.363420029660269706e-01	1.377787469799793829e-01	1.402713780595447046e-01	1.439731199128193861e-01	1.490397642908649345e-01	1.556230401833862687e-01	1.638647627438027665e-01	1.738912470630970819e-01	1.858069028381198473e-01	1.996860181112746491e-01	2.155625502756232936e-01	2.334191561698623907e-01	2.531780673268678172e-01	2.746971723239816643e-01	2.977741624631088380e-01	3.221595528643463324e-01	3.475762775257458803e-01	3.737403983597893942e-01	4.003756425627970073e-01	4.272153144736494657e-01	4.539887784443198404e-01	4.803955122241893583e-01	5.060755244891077531e-01	5.305884458335426990e-01	5.534131209791952610e-01	5.739745113912437802e-01	5.916968896199770178e-01	6.060739847379214007e-01	6.167410543206178763e-01	6.235325331186334363e-01	6.265124779068483862e-01	6.259717766997590083e-01	6.223939976543352293e-01	6.163980711177249328e-01	6.086693391236011053e-01	5.998905465634586376e-01	5.906818655731153056e-01	5.815554115657286527e-01
1.569351039321520425e-01	1.542895179189400778e-01	1.514364135202312944e-01	1.484818110670448055e-01	1.455526126790411823e-01	1.427755083615264708e-01	1.402631148719305221e-01	1.381094675569793373e-01	1.363941560623887495e-01	1.351922308868850064e-01	1.345859976872939012e-01	1.346750147640334849e-01	1.355817984030550372e-01	1.374524005023236572e-01	1.404525493273184600e-01	1.447609492038971213e-01	1.505615247810116741e-01	1.580357831516998879e-01	1.673555068676876589e-01	1.786750182503750173e-01	1.921217809373162999e-01	2.077843493991673174e-01	2.256978044723416121e-01	2.458285217658493227e-01	2.680618252999347195e-01	2.921969765370288075e-01	3.179533722749617319e-01	3.449893290531139134e-01	3.729309541056063382e-01	4.014044822529009293e-01	4.300627860895868682e-01	4.585970986664262283e-01	4.867288479063845985e-01	5.141831465553067249e-01	5.406526239909328346e-01	5.657653256013545073e-01	5.890709885944174218e-01	6.100555485534820965e-01	6.281854534877487906e-01	6.429740593090160772e-01	6.540553109099302986e-01	6.612472841566278126e-01	6.645908378974518804e-01	6.643551506601670376e-01	6.610100545883861312e-01	6.551721591111294707e-01	6.475359024345770376e-01	6.388015264908606383e-01	6.296099646260129301e-01	6.204913709704872327e-01
1.544886959120997938e-01	1.517976136519024744e-01	1.489456771340580965e-01	1.460399047325348643e-01	1.432055234788809639e-01	1.405655604735252806e-01	1.382281285432492290e-01	1.362832405340856645e-01	1.348081564116305198e-01	1.338781664608799937e-01	1.335788157475491789e-01	1.340159465286695772e-01	1.353212378989886722e-01	1.376525978367305614e-01	1.411902464224739084e-01	1.461300917542961986e-01	1.526760436958174705e-01	1.610321481389193621e-01	1.713944360284251622e-01	1.839413966010807755e-01	1.988216291949382875e-01	2.161377335660449039e-01	2.359268789599953953e-01	2.581406093913310440e-01	2.826284594657144100e-01	3.091311081986244935e-01	3.372880934916038242e-01	3.666622794254619233e-01	3.967784896883106427e-01	4.271686285215621215e-01	4.574118814640155684e-01	4.871582777520565566e-01	5.161277975129658913e-01	5.440845620420801110e-01	5.707942379299113522e-01	5.959794691539732625e-01	6.192901696566619485e-01	6.403018974759252524e-01	6.585472017012400370e-01	6.735746654477957618e-01	6.850218033213226754e-01	6.926838985224201828e-01	6.965621161097507175e-01	6.968801594689977286e-01	6.940668266193411595e-01	6.887093914612887335e-01	6.814879384159829856e-01	6.731024785697971025e-01	6.642036239021378297e-01	6.553348828883759358e-01
1.529174925788775452e-01	1.501452167397946125e-01	1.472445636336776609e-01	1.443263760014958097e-01	1.415183988698305306e-01	1.389453396651753048e-01	1.367168219650107264e-01	1.349248215386441851e-01	1.336494228820087893e-01	1.329696763498550982e-01	1.329756235420376242e-01	1.337780251801657661e-01	1.355136933024065626e-01	1.383460089953719441e-01	1.424615092437104269e-01	1.480640955858759655e-01	1.553682319947034540e-01	1.645916472518677010e-01	1.759469971932643151e-01	1.896310475347798008e-01	2.058096694205066024e-01	2.245977237760435896e-01	2.460346131963619953e-01	2.700587487911828011e-01	2.964865985131112103e-01	3.250033478161639122e-01	3.551715324056194389e-01	3.864607038600276212e-01	4.182957355291248014e-01	4.501150843050332750e-01	4.814255895978113431e-01	5.118392365625120677e-01	5.410810541593423784e-01	5.689653114188275573e-01	5.953471152666890420e-01	6.200649014449338692e-01	6.428930478738101861e-01	6.635213507624845297e-01	6.815700234530323032e-01	6.966380736428505749e-01	7.083729505913000102e-01	7.165435404014145471e-01	7.210982486019180682e-01	7.221947754412840759e-01	7.201958754523807293e-01	7.156334315293830795e-01	7.091491707420219948e-01	7.014233166247144657e-01	6.931024284724754958e-01	6.847358201956020851e-01
1.519143949238795643e-01	1.490335053279633060e-01	1.460486186283551924e-01	1.430761985603029862e-01	1.402494304346968979e-01	1.376986798111416443e-01	1.355397489694522839e-01	1.338713617209633944e-01	1.327805884332035613e-01	1.323530465796736444e-01	1.326840938131679526e-01	1.338878290483095090e-01	1.361021119801704704e-01	1.394893601446836329e-01	1.442340801799981420e-01	1.505385046861473786e-01	1.586173819470530488e-01	1.686919777329777548e-01	1.809822662412467753e-01	1.956954421690668966e-01	2.130088041690500755e-01	2.330460468332882784e-01	2.558480346074097911e-01	2.813419814957748288e-01	3.093157279546323024e-01	3.394054568073027189e-01	3.711045247362632082e-01	4.037975094800213549e-01	4.368173439975345795e-01	4.695161533997553316e-01	5.013345105623503439e-01	5.318518217307158791e-01	5.608039491139876764e-01	5.880626145570839736e-01	6.135822683727564231e-01	6.373301658786978408e-01	6.592209519561464948e-01	6.790758559622417367e-01	6.966191625863280557e-01	7.115133602905580057e-01	7.234232008916062773e-01	7.320912910627462855e-01	7.374057500797441822e-01	7.394439434711976844e-01	7.384833256289085046e-01	7.349786866875954727e-01	7.295118727719909213e-01	7.227242472408054175e-01	7.152433902777723951e-01	7.076145891364871154e-01
1.511462207798464075e-01	1.481406566645785960e-01	1.450537292795575917e-01	1.420082771179058678e-01	1.391445229191601574e-01	1.366009454247388288e-01	1.345026325231975239e-01	1.329583807363646508e-01	1.320651984375202370e-01	1.319172012224395230e-01	1.326153962338083026e-01	1.342755399448018472e-01	1.370326286617108147e-01	1.410420077088778146e-01	1.464780703687420527e-01	1.535317499943984199e-01	1.624074394838494750e-01	1.733189510993119742e-01	1.864829483648729747e-01	2.021075562361281663e-01	2.203739200681705257e-01	2.414096552056597678e-01	2.652555272540267906e-01	2.918298143792196764e-01	3.208979897681447646e-01	3.520572276502855202e-01	3.847446924232094112e-01	4.182747275220610739e-01	4.519032697256217812e-01	4.849096668135348676e-01	5.166790986639763217e-01	5.467659222967241606e-01	5.749212034410723371e-01	6.010763163942089982e-01	6.252865876252647892e-01	6.476505700859455095e-01	6.682277394633630019e-01	6.869777588111178890e-01	7.037377709110225199e-01	7.182428492470677162e-01	7.301825392933932735e-01	7.392771938320271685e-01	7.453539003731408652e-01	7.484036866981216285e-01	7.486079341710484281e-01	7.463300258580315427e-01	7.420758079807975305e-01	7.364317556423513045e-01	7.299922905792142203e-01	7.232877503253080098e-01
1.502914720058951270e-01	1.471576182586078474e-01	1.439693998413795750e-01	1.408559090635625177e-01	1.379647515357791399e-01	1.354434647513799161e-01	1.334279002564334737e-01	1.320386605586870432e-01	1.313842739276648020e-01	1.315682972797074801e-01	1.326971960932364913e-01	1.348866536025204732e-01	1.382652467565858301e-01	1.429757245620582873e-01	1.491749179590778907e-01	1.570332733739769338e-01	1.667342957689006699e-01	1.784729939398084497e-01	1.924512836342657796e-01	2.088675792616078719e-01	2.278980278849544183e-01	2.496682133165130657e-01	2.742167806360781279e-01	3.014558674882328315e-01	3.311366946964003355e-01	3.628308026698530697e-01	3.959369956585027106e-01	4.297201002801798175e-01	4.633804335372332939e-01	4.961440270715248846e-01	5.273557947258854517e-01	5.565541113552074926e-01	5.835076169041693017e-01	6.082037080583035937e-01	6.307908293465821492e-01	6.514895318708010530e-01	6.704959832634355132e-01	6.879034112607211870e-01	7.036612844030619707e-01	7.175808675635275691e-01	7.293829769024994247e-01	7.387730930027628373e-01	7.455234466039426522e-01	7.495419649110360849e-01	7.509132243953271502e-01	7.499043230832270757e-01	7.469367174406947862e-01	7.425313404718140164e-01	7.372380962899670598e-01	7.315619781306785807e-01
1.490744591214984704e-01	1.458201188971864626e-01	1.425481725369550923e-01	1.393932363982361700e-01	1.365096433348797766e-01	1.340535998108491333e-01	1.321716462760753330e-01	1.309963513527097889e-01	1.306479433855881611e-01	1.312393061492606872e-01	1.328816061467756882e-01	1.356886805683916175e-01	1.397795365555234426e-01	1.452795414063630386e-01	1.523213633127692423e-01	1.610465516175112466e-01	1.716076952821597723e-01	1.841698155118877966e-01	1.989084420541186726e-01	2.160011621381303648e-01	2.356097186275480926e-01	2.578513060900299303e-01	2.827604887799613498e-01	3.102468731285890069e-01	3.400573609800642827e-01	3.717541972607578127e-01	4.047197351758217709e-01	4.381949007772246163e-01	4.713509339617327765e-01	5.033846496421128247e-01	5.336189925211167751e-01	5.615861548198282094e-01	5.870723094020875443e-01	6.101113463066493159e-01	6.309279196851502736e-01	6.498437242107674150e-01	6.671708283018343844e-01	6.831190567547407166e-01	6.977397279439874200e-01	7.109174730540414044e-01	7.224086845346107122e-01	7.319135599460377950e-01	7.391616793445758837e-01	7.439898856671895988e-01	7.463953750517940966e-01	7.465542622167107289e-01	7.448042331661629545e-01	7.415970235831330637e-01	7.374312794144148864e-01	7.327784967000158245e-01
1.472917394723587403e-01	1.439334046127252742e-01	1.406081877283353598e-01	1.374552417017175510e-01	1.346343327583389426e-01	1.323089186031057574e-01	1.306348619885517037e-01	1.297554401841402305e-01	1.298014393099572172e-01	1.308939269837401109e-01	1.331474209203884207e-01	1.366720253642881855e-01	1.415744168320324514e-01	1.479585258725763797e-01	1.559271980036944505e-01	1.655856406255356017e-01	1.770463597441540582e-01	1.904338618537644578e-01	2.058861062951609922e-01	2.235490343160557447e-01	2.435608506606307122e-01	2.660243832648476747e-01	2.909688176156411399e-01	3.183059428844861038e-01	3.477899535552833599e-01	3.789924387759496804e-01	4.113040853408970188e-01	4.439708015241873307e-01	4.761645781454874604e-01	5.070798945743594244e-01	5.360376283360865912e-01	5.625733575789418905e-01	5.864880966066843282e-01	6.078473639481719593e-01	6.269271819128100498e-01	6.441195440347068368e-01	6.598205924157251046e-01	6.743289270081682663e-01	6.877779534540414685e-01	7.001162662557048888e-01	7.111371057022022324e-01	7.205457551660123805e-01	7.280456839361625354e-01	7.334218045199381031e-01	7.366022735660564535e-01	7.376870164181063005e-01	7.369395616313547670e-01	7.347464424447261999e-01	7.315540537299763946e-01	7.277958535474728929e-01
1.448281282931861147e-01	1.413873307824319303e-01	1.380469603110773824e-01	1.349498258244830606e-01	1.322595855522103736e-01	1.301449334708400241e-01	1.287687495558198225e-01	1.282826696362849572e-01	1.288257858192429217e-01	1.305252810563586885e-01	1.334970701913914537e-01	1.378454817713606617e-01	1.436623413699930629e-01	1.510267198484543938e-01	1.600068840183979657e-01	1.706653169800361192e-01	1.830664019366433082e-01	1.972847280319824648e-01	2.134106092948676037e-01	2.315486316129733158e-01	2.518054488159707227e-01	2.742647333335647697e-01	2.989502534612389351e-01	3.257820274486887269e-01	3.545345396426630158e-01	3.848087759412672226e-01	4.160299233353370596e-01	4.474790187573858824e-01	4.783596393296181137e-01	5.078913512084534121e-01	5.354126650713603164e-01	5.604708364737917003e-01	5.828763807596153423e-01	6.027073104277553828e-01	6.202602702811438329e-01	6.359594251024206502e-01	6.502449869137706395e-01	6.634682409723409169e-01	6.758174304519923847e-01	6.872899213018773823e-01	6.977136853540270023e-01	7.068088812702431056e-01	7.142716638042475585e-01	7.198589216073444375e-01	7.234546890039538214e-01	7.251050914898715671e-01	7.250168682313391511e-01	7.235224658783945273e-01	7.210209739376085558e-01	7.179076811423449334e-01
1.416613946822190551e-01	1.381610784889331645e-01	1.348458559317441685e-01	1.318616968249494148e-01	1.293747509621084035e-01	1.275567519819034989e-01	1.265748332857457303e-01	1.265859360067751460e-01	1.277344176250223007e-01	1.301507797508977549e-01	1.339498432239887293e-01	1.392278673694174462e-01	1.460594180932081876e-01	1.544957533721449949e-01	1.645666018515096751e-01	1.762864355741277089e-01	1.896648061288034315e-01	2.047185413128889131e-01	2.214819543726848916e-01	2.400104204276226061e-01	2.603729521929992186e-01	2.826311641358794646e-01	3.068050901085578319e-01	3.328304263803292251e-01	3.605158813214037195e-01	3.895122351952168271e-01	4.193050612119595955e-01	4.492397856472394868e-01	4.785810244471023212e-01	5.065990909904195538e-01	5.326678137251392720e-01	5.563521926810923723e-01	5.774644206508035005e-01	5.960730374013711863e-01	6.124612327675322820e-01	6.270432820933256046e-01	6.402589952470753021e-01	6.524714397848581093e-01	6.638916881253897895e-01	6.745464960951651490e-01	6.842933500881605013e-01	6.928755253543099624e-01	7.000009188863465237e-01	7.054243804092212855e-01	7.090144262112568763e-01	7.107906354681614580e-01	7.109258184896820598e-01	7.097150498475485181e-01	7.075202201746504382e-01	7.047026565874293658e-01
1.378568523390335532e-01	1.343186095871478358e-01	1.310663083330395051e-01	1.282491314763053447e-01	1.260347331117374070e-01	1.245959142054085395e-01	1.241012692395069145e-01	1.247097477772159818e-01	1.265675358120077199e-01	1.298051824820609101e-01	1.345335100452513255e-01	1.408381479738868014e-01	1.487739832310986943e-01	1.583618188213144207e-01	1.695895843740158060e-01	1.824195563100380058e-01	1.968012918319041460e-01	2.126879276495262927e-01	2.300516845494489093e-01	2.488933492807511583e-01	2.692407418241052897e-01	2.911328903174304483e-01	3.145897241006482825e-01	3.395713110874021834e-01	3.659348018194322205e-01	3.934003498233900054e-01	4.215378387378627134e-01	4.497834031198280624e-01	4.774885406852429903e-01	5.039961483881355564e-01	5.287294747561579467e-01	5.512743929377887930e-01	5.714348732106708795e-01	5.892467908883963768e-01	6.049451935867263819e-01	6.188920613319873754e-01	6.314818183348110958e-01	6.430474491123040481e-01	6.537893086210200266e-01	6.637421364129455492e-01	6.727855285389628959e-01	6.806921521034215994e-01	6.871993792884799612e-01	6.920856378813269316e-01	6.952332551552663498e-01	6.966643167413832938e-01	6.965432638103891128e-01	6.951478026296705748e-01	6.928162827405460744e-01	6.898837363359412445e-01
1.335546460100739408e-01	1.299973546875581865e-01	1.268400243018643070e-01	1.242356104259614707e-01	1.223528645736686599e-01	1.213641653965798067e-01	1.214371400969811582e-01	1.227296331872664431e-01	1.253862084667715093e-01	1.295340364821743750e-01	1.352767971540456415e-01	1.426867196504800761e-01	1.517965398135303901e-01	1.625941983397651558e-01	1.750232256505510064e-01	1.889906990281504107e-01	2.043827297751883987e-01	2.210850970476217481e-01	2.390045089147794510e-01	2.580847030394897712e-01	2.783116598207600045e-01	2.997038456702588172e-01	3.222865822170270511e-01	3.460538075092245980e-01	3.709247996972552253e-01	3.967066169021437050e-01	4.230738617926830258e-01	4.495749814345087469e-01	4.756687945675224793e-01	5.007872108218223151e-01	5.244123383162785368e-01	5.461507842449149219e-01	5.657869381523525920e-01	5.833012355388648151e-01	5.988479126959966869e-01	6.126972363313776260e-01	6.251565081917952460e-01	6.364895077177710192e-01	6.468540234218597140e-01	6.562717704564382526e-01	6.646361726012662841e-01	6.717537403876252533e-01	6.774067465047587389e-01	6.814205016648718916e-01	6.837186249386396630e-01	6.843536452775035306e-01	6.835069629357408694e-01	6.814595905996548852e-01	6.785414106697660319e-01	6.750707697754887437e-01
1.289534716135614656e-01	1.253934829798894757e-01	1.223560567964307316e-01	1.199988559106468511e-01	1.184918352188892993e-01	1.180061013045579504e-01	1.187065034538560826e-01	1.207471737058452566e-01	1.242679540548424916e-01	1.293893644827503464e-01	1.362047867063245488e-01	1.447702123595443202e-01	1.550937697049614983e-01	1.671284302325243554e-01	1.807714547404032090e-01	1.958730156133593192e-01	2.122542697589328564e-01	2.297324824877339244e-01	2.481483803662924148e-01	2.673893150607980496e-01	2.874017292162383552e-01	3.081879629795690745e-01	3.297856580180744679e-01	3.522322239893187490e-01	3.755212377914651789e-01	3.995609637157957472e-01	4.241462932274800424e-01	4.489535368516324176e-01	4.735626645856623740e-01	4.975046975080195666e-01	5.203249146333356334e-01	5.416473893832515207e-01	5.612249684620485013e-01	5.789618915975499602e-01	5.949032033940390152e-01	6.091938841920374603e-01	6.220187464438483582e-01	6.335391439541476766e-01	6.438430057538410134e-01	6.529206600389236836e-01	6.606716675724240151e-01	6.669395347525016726e-01	6.715641041939622857e-01	6.744372958231628079e-01	6.755476533234984204e-01	6.750025484368704642e-01	6.730228545163609022e-01	6.699116755504458398e-01	6.660046718137272448e-01	6.616132212394498779e-01
1.242942707299655447e-01	1.207468898447321276e-01	1.178475222360328561e-01	1.157595356301743539e-01	1.146545716172102242e-01	1.147022084244011392e-01	1.160634229631053449e-01	1.188867596192378917e-01	1.233048415711138907e-01	1.294286907185354663e-01	1.373384887840200241e-01	1.470713145249319675e-01	1.586084567541557189e-01	1.718662786284617106e-01	1.866948260543173643e-01	2.028871873354504973e-01	2.202001958834342576e-01	2.383841487693559857e-01	2.572163582692406081e-01	2.765315218343586401e-01	2.962415434165833195e-01	3.163389761082605056e-01	3.368814183351473979e-01	3.579585263563335173e-01	3.796477919841064752e-01	4.019686675587170743e-01	4.248460682265537969e-01	4.480928536613484892e-01	4.714168099715386751e-01	4.944516420927838052e-01	5.168051790742926865e-01	5.381131885229755163e-01	5.580854619074581136e-01	5.765328029688557843e-01	5.933688561910743786e-01	6.085877263929609926e-01	6.222250810580683966e-01	6.343148538938074843e-01	6.448545266222246442e-01	6.537891364627105295e-01	6.610185422869898630e-01	6.664257234521274720e-01	6.699179685499084824e-01	6.714691915930350863e-01	6.711513531631447815e-01	6.691457882546386626e-01	6.657305015367117607e-01	6.612455249054428608e-01	6.560437082421629595e-01	6.504375119319086851e-01
1.198463160525799626e-01	1.163280482669094423e-01	1.135796851447609945e-01	1.117710389786946840e-01	1.110760374205048834e-01	1.116629070546040631e-01	1.136883294758696122e-01	1.172941560054948651e-01	1.226040529953838776e-01	1.297173457740353752e-01	1.386986292838833512e-01	1.495638397206242864e-01	1.622657117205698885e-01	1.766831433399720097e-01	1.926192456431397027e-01	2.098116010840474777e-01	2.279556849496252313e-01	2.467391304020938314e-01	2.658813445638200657e-01	2.851708470689052755e-01	3.044921617145031623e-01	3.238355262320157801e-01	3.432858872470006539e-01	3.629920638734440708e-01	3.831214890296169573e-01	4.038096077408678819e-01	4.251146431858797148e-01	4.469875347523005193e-01	4.692634914826821491e-01	4.916764072173931410e-01	5.138918851807032784e-01	5.355501531781565738e-01	5.563081190990437630e-01	5.758707621463818871e-01	5.940056987280636358e-01	6.105400195563440713e-01	6.253437516107086536e-01	6.383080557583052927e-01	6.493273857006540695e-01	6.582931390047052078e-01	6.651023164904661389e-01	6.696796485508537122e-01	6.720069866340706577e-01	6.721509485316233823e-01	6.702794989560656447e-01	6.666607018271841767e-01	6.616412387667793826e-01	6.556075421679963267e-01	6.489367924802218468e-01	6.419475506444183299e-01
1.158963346450962717e-01	1.124271887921306640e-01	1.098397215907153529e-01	1.083103673105373921e-01	1.080157359795432676e-01	1.091230737533342016e-01	1.117848413141256242e-01	1.161357959091355585e-01	1.222896942807002452e-01	1.303327467049961719e-01	1.403123233275235249e-01	1.522217425032290350e-01	1.659843474613661440e-01	1.814418662136726146e-01	1.983522867261127420e-01	2.164012798249208280e-01	2.352283588826346583e-01	2.544654714581210952e-01	2.737822606533281133e-01	2.929297571991523741e-01	3.117736443895408605e-01	3.303095080201645106e-01	3.486557676223409619e-01	3.670244360026095332e-01	3.856744859068891862e-01	4.048563949258338068e-01	4.247583234181807055e-01	4.454639138197895032e-01	4.669289836521601789e-01	4.889800476765853721e-01	5.113327742507097762e-01	5.336244526836829705e-01	5.554522281431456543e-01	5.764088564373690549e-01	5.961098460197550297e-01	6.142093665293990590e-01	6.304061054975214073e-01	6.444432564807679453e-01	6.561081006521379821e-01	6.652359444205869776e-01	6.717206944955090853e-01	6.755310041254201092e-01	6.767276269894517693e-01	6.754756828685718473e-01	6.720454966050853907e-01	6.667978094737689876e-01	6.601528412171393523e-01	6.525469007161281976e-01	6.443836792135345659e-01	6.359890689562656130e-01
[truncated: 30 more columns]
