# Supplementary material for: Iso-orientation bias of layer 2/3 connections unifies spontaneous, visually and optogenetically driven V1 dynamics
Source: Nat Commun. 2026 Jan 21;17:1901. doi: 10.1038/s41467-026-68578-y (PMC12923880; doi:10.1038/s41467-026-68578-y)
Supplement: Supplementary file 6 — Source data [file 41467_2026_68578_MOESM6_ESM.zip › source_data/fig2/A_frame3.csv]

1.011651065187081922e-01	1.034522709672258123e-01	1.057543235714993451e-01	1.077804429584867801e-01	1.092813988473276265e-01	1.100622119977458790e-01	1.099957397821171717e-01	1.090350330915017263e-01	1.072212600458861131e-01	1.046841007872578999e-01	1.016325632763098452e-01	9.833595369939045205e-02	9.509659374929477216e-02	9.221763230881223350e-02	8.997030132441194428e-02	8.856528396103210965e-02	8.813229729238462873e-02	8.871071866351407098e-02	9.025229150668148681e-02	9.263492830972500092e-02	9.568486585543471701e-02	9.920309817560164778e-02	1.029915527622873445e-01	1.068748478083000886e-01	1.107146952335314322e-01	1.144156510526714854e-01	1.179227391320552126e-01	1.212128761888108808e-01	1.242829238805921999e-01	1.271372750181306299e-01	1.297773818943230018e-01	1.321947534624405285e-01	1.343679525680853137e-01	1.362633020345738744e-01	1.378384866415929277e-01	1.390480217973243393e-01	1.398495664552189821e-01	1.402102160119743368e-01	1.401121372679622612e-01	1.395570936719968957e-01	1.385696191861938431e-01	1.371987513830965899e-01	1.355182539482416015e-01	1.336252840811991971e-01	1.316373262689403134e-01	1.296871574436253560e-01	1.279156496854070568e-01	1.264623649347655643e-01	1.254544788466695759e-01	1.249949883661975597e-01
9.722141535665422551e-02	9.951566683921246603e-02	1.019012661534567099e-01	1.040821359630703380e-01	1.058003851235445880e-01	1.068500151010026017e-01	1.070915927549438151e-01	1.064654685872716416e-01	1.050002585833552937e-01	1.028134363991004274e-01	1.001021291030801813e-01	9.712398317402913539e-02	9.416990071761739689e-02	9.153207072896611673e-02	8.947165085436852017e-02	8.819069026022259561e-02	8.781222873175439925e-02	8.837125632101147654e-02	8.981748515209241057e-02	9.202899185357255041e-02	9.483405423469085105e-02	9.803731054329443972e-02	1.014458330655382545e-01	1.048910804152639459e-01	1.082437214342380771e-01	1.114199557773693505e-01	1.143795731417723560e-01	1.171175224801897369e-01	1.196515637001861754e-01	1.220088784263088921e-01	1.242140803539922983e-01	1.262803400208222238e-01	1.282044053700924502e-01	1.299655530513860180e-01	1.315278931948014596e-01	1.328452166524123068e-01	1.338674394849360683e-01	1.345477661510870171e-01	1.348497900144927653e-01	1.347538772478889813e-01	1.342623319075028077e-01	1.334029578516582604e-01	1.322307450270707729e-01	1.308274235952808506e-01	1.292986709128474965e-01	1.277687636053941034e-01	1.263726292041681687e-01	1.252455494188685348e-01	1.245112548084572890e-01	1.242697085011056218e-01
9.358457338995951336e-02	9.587365417630155928e-02	9.833233199692271997e-02	1.006602520070613016e-01	1.025919524901025420e-01	1.039115311188912039e-01	1.044682124416293767e-01	1.041901795839518668e-01	1.030933464248135062e-01	1.012819742174379672e-01	9.893937487630216632e-02	9.630880102139197096e-02	9.366648838650558362e-02	9.129033764653782246e-02	8.942853916541640413e-02	8.827252600022626738e-02	8.793793863812861267e-02	8.845606615654649785e-02	8.977657458854675088e-02	9.178063131627604843e-02	9.430193131392784756e-02	9.715201553299325499e-02	1.001457738630382316e-01	1.031232580753878025e-01	1.059648175394887065e-01	1.085980600605943869e-01	1.109965765498174828e-01	1.131719143897705199e-01	1.151611232239364707e-01	1.170126177744565538e-01	1.187728603448023473e-01	1.204757591357396851e-01	1.221358413444721958e-01	1.237455165290724246e-01	1.252761387922594061e-01	1.266821890122895866e-01	1.279077377052716957e-01	1.288942628651263689e-01	1.295889371746250796e-01	1.299525740793215089e-01	1.299665155632479252e-01	1.296378517709617928e-01	1.290024963010053816e-01	1.281256916200936569e-01	1.270996417768271158e-01	1.260380817374446571e-01	1.250678442074693308e-01	1.243178945902011362e-01	1.239067959534835978e-01	1.239301557611497406e-01
9.029915074149773291e-02	9.257023901790677189e-02	9.508771991187610351e-02	9.754832313511246911e-02	9.968068590139732288e-02	1.012608084960594929e-01	1.021281761330751214e-01	1.021998870759732309e-01	1.014793965385898389e-01	1.000569670835594754e-01	9.810026872598155701e-02	9.583546090593035582e-02	9.352089327773527305e-02	9.141692014742866523e-02	8.975599335127415479e-02	8.871710384532148497e-02	8.840794840808480215e-02	8.885694085100806494e-02	9.001576486644884134e-02	9.177161099835083602e-02	9.396688697626977282e-02	9.642317423170712609e-02	9.896569680797268065e-02	1.014447104186838033e-01	1.037508902085362977e-01	1.058229931645009170e-01	1.076475012120580721e-01	1.092512476792592419e-01	1.106890992292398762e-01	1.120292743165600124e-01	1.133388440210660875e-01	1.146714926197163475e-01	1.160589323842290549e-01	1.175065660003147133e-01	1.189933486523977874e-01	1.204753438515942104e-01	1.218921384366620647e-01	1.231751812335468571e-01	1.242570669614331130e-01	1.250807802702055549e-01	1.256080548924617402e-01	1.258260526591330752e-01	1.257517010324794293e-01	1.254331516993439088e-01	1.249479364413156740e-01	1.243976473387771592e-01	1.238992617504504762e-01	1.235737309316165822e-01	1.235330362364829293e-01	1.238673957463900660e-01
8.744531245066637648e-02	8.968524733446746333e-02	9.224358212343095054e-02	9.481586845292412635e-02	9.712707523239000329e-02	9.894748392442265228e-02	1.001090037915274705e-01	1.005191689433465319e-01	1.001695377516587937e-01	9.913581292517947841e-02	9.756836884773616159e-02	9.567375562992055937e-02	9.368945350539971406e-02	9.185530988310888767e-02	9.038559240918388193e-02	8.944536123012820916e-02	8.913408003917766553e-02	8.947826251028616340e-02	9.043367696291959579e-02	9.189635170780197093e-02	9.372049820683667209e-02	9.574062975480300552e-02	9.779461623517725355e-02	9.974440765134345854e-02	1.014916019438506095e-01	1.029859376987041358e-01	1.042260103952377809e-01	1.052527891234339846e-01	1.061376430275434574e-01	1.069672486071838180e-01	1.078280029761176373e-01	1.087922267481128275e-01	1.099078867678720678e-01	1.111927433454119457e-01	1.126331082275820877e-01	1.141868409331125572e-01	1.157897490168361548e-01	1.173644119326198026e-01	1.188303090315526445e-01	1.201141754312668175e-01	1.211595960599093080e-01	1.219349061303563880e-01	1.224386356225280609e-01	1.227018272831396917e-01	1.227867613572189570e-01	1.227818615248645606e-01	1.227929932064214941e-01	1.229318411580270221e-01	1.233027322598985454e-01	1.239897362609847786e-01
8.512422957319362715e-02	8.731969685762581979e-02	8.989761536311251244e-02	9.255441709235627534e-02	9.501401662688727101e-02	9.704378217578596422e-02	9.847057429579535170e-02	9.919418638253776899e-02	9.919511294486904607e-02	9.853419240432344239e-02	9.734315535111089102e-02	9.580682035178975098e-02	9.413930205660540895e-02	9.255753295204940945e-02	9.125571835348453287e-02	9.038397153178594212e-02	9.003356551348108694e-02	9.023021600854691515e-02	9.093576964945521146e-02	9.205765538522231450e-02	9.346465562471439892e-02	9.500678520304735308e-02	9.653662736557476476e-02	9.792920826730291961e-02	9.909768604795109181e-02	1.000027250268096801e-01	1.006544312822705844e-01	1.011069122903483913e-01	1.014467625729975203e-01	1.017776828665779704e-01	1.022038559585407569e-01	1.028146822708354974e-01	1.036728866675000887e-01	1.048072632588075148e-01	1.062104912795844291e-01	1.078416966848647074e-01	1.096329446770598209e-01	1.114985724433683462e-01	1.133460941995640819e-01	1.150875183487758274e-01	1.166499287749205305e-01	1.179843774462971395e-01	1.190721914990631042e-01	1.199280078962985802e-01	1.205990130081364131e-01	1.211601548361328912e-01	1.217055523834691261e-01	1.223368778589779549e-01	1.231501435391380850e-01	1.242228138127820236e-01
8.344128417126288333e-02	8.557870681387752532e-02	8.815199350741000084e-02	9.086066975629372711e-02	9.343040020183121519e-02	9.562861750080425827e-02	9.727982319684826129e-02	9.827807398843745046e-02	9.859384367638227009e-02	9.827312891600087363e-02	9.742813113566115013e-02	9.622042455319960996e-02	9.483899659485549305e-02	9.347624103380733351e-02	9.230515541825096149e-02	9.146047683189499622e-02	9.102567325166885381e-02	9.102683959097039590e-02	9.143370434605024855e-02	9.216731127272803636e-02	9.311334672124087219e-02	9.413952187278931683e-02	9.511496200366342801e-02	9.592907690401754339e-02	9.650729807971919483e-02	9.682133417442807810e-02	9.689234969579500756e-02	9.678663162244063867e-02	9.660461480710136328e-02	9.646525051893836689e-02	9.648845688961889266e-02	9.677845682998795218e-02	9.741043552037878528e-02	9.842206538967088192e-02	9.981056965328982677e-02	1.015350746095587675e-01	1.035233433717998724e-01	1.056816869458453156e-01	1.079066340812847996e-01	1.100970550256506059e-01	1.121655200179264567e-01	1.140478762984874772e-01	1.157101566106322199e-01	1.171521048539254789e-01	1.184068089573929311e-01	1.195362242570596339e-01	1.206227996119048629e-01	1.217580472490816246e-01	1.230294610731312716e-01	1.245077909571221247e-01
8.248960036135478957e-02	8.455462174795763675e-02	8.709634056770733379e-02	8.981957656062157513e-02	9.245450645257467792e-02	9.477153484312525467e-02	9.659545650578407749e-02	9.781663730158800252e-02	9.839676853040776883e-02	9.836741848316364611e-02	9.782097458939681411e-02	9.689505556916723494e-02	9.575266678192670411e-02	9.456097091583076653e-02	9.347143201895348474e-02	9.260357185761503018e-02	9.203373799246784837e-02	9.178954452134346909e-02	9.185011915621366096e-02	9.215186899744212679e-02	9.259922349689933552e-02	9.307938808874351155e-02	9.347963488999734560e-02	9.370503961809481530e-02	9.369414578965966356e-02	9.342998852302432378e-02	9.294444730514551944e-02	9.231496748861336976e-02	9.165411429964664958e-02	9.109377161991256966e-02	9.076674802969476874e-02	9.078893549776709260e-02	9.124471064823125310e-02	9.217754305281501692e-02	9.358657273479442651e-02	9.542900457221573096e-02	9.762728445189856885e-02	1.000796944837897134e-01	1.026727537880931240e-01	1.052940121913864685e-01	1.078439380049874413e-01	1.102458725011239149e-01	1.124532093149036432e-01	1.144531434642796636e-01	1.162665216159252668e-01	1.179436112386376828e-01	1.195560289448888980e-01	1.211856153255173180e-01	1.229116829452187587e-01	1.247985486343524825e-01
8.233602291465925982e-02	8.431262039147757736e-02	8.679316436499504017e-02	8.948980868096854946e-02	9.213974033907484928e-02	9.451897626934886720e-02	9.645503922445693157e-02	9.783659580394578337e-02	9.861797359716570344e-02	9.881715852607914075e-02	9.850714728847884127e-02	9.780177773788256701e-02	9.683822514082400523e-02	9.575867487378611487e-02	9.469352458087736124e-02	9.374775922508031545e-02	9.299144966108927046e-02	9.245472625975663383e-02	9.212720564811185953e-02	9.196185964986516859e-02	9.188316783640175511e-02	9.179922640611999640e-02	9.161686704819223259e-02	9.125813118715518646e-02	9.067565581550826592e-02	8.986424730941079686e-02	8.886618982794738941e-02	8.776887622208474904e-02	8.669483437213185151e-02	8.578581398813418801e-02	8.518375418371744445e-02	8.501201519683275476e-02	8.535990843042201570e-02	8.627271998573680933e-02	8.774818171635910546e-02	8.973918141521233793e-02	9.216159849310970320e-02	9.490564995665502768e-02	9.784898946217016058e-02	1.008700094551292642e-01	1.038599749124762411e-01	1.067330239066217462e-01	1.094332732274609088e-01	1.119384798944141751e-01	1.142598929339011943e-01	1.164381954769020538e-01	1.185357426429953093e-01	1.206258736317447761e-01	1.227806157633301309e-01	1.250586107332689600e-01
8.301104344987418615e-02	8.488052031745202397e-02	8.726762674012779331e-02	8.989359242778183212e-02	9.250472086530049654e-02	9.488485075661921841e-02	9.686635000297383336e-02	9.833805376138854415e-02	9.924849494275116146e-02	9.960338967682857980e-02	9.945748413009709854e-02	9.890191829018910030e-02	9.804913767454899454e-02	9.701749539235533792e-02	9.591743792380078015e-02	9.484043014921167414e-02	9.385113353090376864e-02	9.298285993829380480e-02	9.223628472693844171e-02	9.158152577847375464e-02	9.096386427645956896e-02	9.031328876671516903e-02	8.955743667104600070e-02	8.863663683164169083e-02	8.751874399898454393e-02	8.621090258760530367e-02	8.476546655573867495e-02	8.327828689373761861e-02	8.187913491652965003e-02	8.071576561610538381e-02	7.993452774015748219e-02	7.966106748047495356e-02	7.998445943771338718e-02	8.094711506987813110e-02	8.254154521235644582e-02	8.471370228992446128e-02	8.737163281506850343e-02	9.039762322700087283e-02	9.366191946590582407e-02	9.703631034351291318e-02	1.004062190810551952e-01	1.036804043436845429e-01	1.067976298685479608e-01	1.097299282497512102e-01	1.124822549296140561e-01	1.150884709141083290e-01	1.176039155966292910e-01	1.200952319239815547e-01	1.226286458241683669e-01	1.252583811393369884e-01
8.450361913765358501e-02	8.624386357233411460e-02	8.850280715223031447e-02	9.101217378388820611e-02	9.352900344675384170e-02	9.584667931770253502e-02	9.780414746826161798e-02	9.929212877511151003e-02	1.002550615632894354e-01	1.006881367015343559e-01	1.006296611415997411e-01	1.001499824467414479e-01	9.933874208464191224e-02	9.829229515339017731e-02	9.710271255926174183e-02	9.584910452243249057e-02	9.459138259232227619e-02	9.336626657045289657e-02	9.218542385755543189e-02	9.103603361751395895e-02	8.988435232721915524e-02	8.868286701270131078e-02	8.738108960419443960e-02	8.593896486588908923e-02	8.434078183671367412e-02	8.260665413542521429e-02	8.079858874196373109e-02	7.901911298973998687e-02	7.740198042508315834e-02	7.609636302590482015e-02	7.524747512072510469e-02	7.497728763480125680e-02	7.536881389814413523e-02	7.645647099604552244e-02	7.822354924441718427e-02	8.060648821412744192e-02	8.350445796486459515e-02	8.679229182113573637e-02	9.033466024224354185e-02	9.399967892378899292e-02	9.767065950848928535e-02	1.012551443856223310e-01	1.046908130439941215e-01	1.079480750058624122e-01	1.110293096612568753e-01	1.139648081518002398e-01	1.168056638844921086e-01	1.196141804185227725e-01	1.224528097795862386e-01	1.253731152395916038e-01
8.676112209352422611e-02	8.834653709635539864e-02	9.044083053918135218e-02	9.278729376593963796e-02	9.515485641015185292e-02	9.734767495473041488e-02	9.921263629498487668e-02	1.006438913752695230e-01	1.015836039136423508e-01	1.020185359245139034e-01	1.019729420973980866e-01	1.014989360086551023e-01	1.006659093982348735e-01	9.955051600713606119e-02	9.822824881985618706e-02	9.676695019751178906e-02	9.522209990704906535e-02	9.363345953888971285e-02	9.202293351224105633e-02	9.039397968399685845e-02	8.873339994159849808e-02	8.701637415863872071e-02	8.521512266270674096e-02	8.331046782472155410e-02	8.130436304156139771e-02	7.923050975918613514e-02	7.716004952895666458e-02	7.520013498142566477e-02	7.348483129279750892e-02	7.215963700436694994e-02	7.136257007746228676e-02	7.120551470290507889e-02	7.175933712814308585e-02	7.304526771009151043e-02	7.503354960466862567e-02	7.764883522577066544e-02	8.078080477531714154e-02	8.429774328556048635e-02	8.806095584731016279e-02	9.193812080660733466e-02	9.581434802832865250e-02	9.960024157355271135e-02	1.032367469525360126e-01	1.066968435772019802e-01	1.099842178018332617e-01	1.131290831705099864e-01	1.161813928708621685e-01	1.192018661463893209e-01	1.222516419260747528e-01	1.253818202602498544e-01
8.969396042596732010e-02	9.109643382817682322e-02	9.298927102089685204e-02	9.512810064782968589e-02	9.729447690944889593e-02	9.930414238594084675e-02	1.010129512802635660e-01	1.023198990450004120e-01	1.031667456037128755e-01	1.035342119009540207e-01	1.034352959402157629e-01	1.029068920872649034e-01	1.020010858842415741e-01	1.007773624821633185e-01	9.929642454393311501e-02	9.761568364612679960e-02	9.578602079982655171e-02	9.384923578779796882e-02	9.183598192460014353e-02	8.976450775664664150e-02	8.764111737100351018e-02	8.546339756864465564e-02	8.322679545287954561e-02	8.093407713305005025e-02	7.860598292586042091e-02	7.629034311497079335e-02	7.406679792394681161e-02	7.204493787316551545e-02	7.035528550019677640e-02	6.913440588162378386e-02	6.850696209532990133e-02	6.856837619666465711e-02	6.937146865831064768e-02	7.091946248467252689e-02	7.316617770990438419e-02	7.602278966237913105e-02	7.936939541887494398e-02	8.306909868379891426e-02	8.698236319952142026e-02	9.097979109500430039e-02	9.495217710015815826e-02	9.881730798975572883e-02	1.025235452543952902e-01	1.060504351736404755e-01	1.094067274061365641e-01	1.126260426749236127e-01	1.157604013061288156e-01	1.188718928453127155e-01	1.220230773347286413e-01	1.252670769584472710e-01
9.318386099222583652e-02	9.437488312456755735e-02	9.603142720513825614e-02	9.792197425364491947e-02	9.984110289738117039e-02	1.016166244829754955e-01	1.031141513438156576e-01	1.042388037187727823e-01	1.049338694584443649e-01	1.051765710578908691e-01	1.049716962287865069e-01	1.043441861740965065e-01	1.033319273151326739e-01	1.019797735601445238e-01	1.003352452679184270e-01	9.844578736160485011e-02	9.635696613191391258e-02	9.411096380144845508e-02	9.174499211794086284e-02	8.928990364823082004e-02	8.676982342187945785e-02	8.420391458373088778e-02	8.161091750420385038e-02	7.901627634190043492e-02	7.646038308591987520e-02	7.400557989383743651e-02	7.173930629272617931e-02	6.977141640116797661e-02	6.822518776202883550e-02	6.722325991764699360e-02	6.687120836014553982e-02	6.724217322511928663e-02	6.836571392287671411e-02	7.022297149411724226e-02	7.274875882550443928e-02	7.583977046469235483e-02	7.936701729850340059e-02	8.319016350688657191e-02	8.717150899262918196e-02	9.118786660311495318e-02	9.513932191497523339e-02	9.895456454865685092e-02	1.025930307730912872e-01	1.060443767830478307e-01	1.093257968497813593e-01	1.124775376177069713e-01	1.155567571815425826e-01	1.186298555152726225e-01	1.217635924883126164e-01	1.250157120311035930e-01
9.709433524790929415e-02	9.804814878032978853e-02	9.943858302154662265e-02	1.010472460029601394e-01	1.026818987818760853e-01	1.041826827637252623e-01	1.054255894763752588e-01	1.063230825973258686e-01	1.068219005940452548e-01	1.068983980361676717e-01	1.065522907032773053e-01	1.057998721348685778e-01	1.046679027103077642e-01	1.031889753334471471e-01	1.013987397654837613e-01	9.933468867648198586e-02	9.703582962152546010e-02	9.454245970972184610e-02	9.189551589353150973e-02	8.913560407659554263e-02	8.630235212781620091e-02	8.343502814934471157e-02	8.057516624111366044e-02	7.777110456660057958e-02	7.508337274260273864e-02	7.258899309089118790e-02	7.038249770758789325e-02	6.857208995697602893e-02	6.727060424391441418e-02	6.658252994190887175e-02	6.658957472742922656e-02	6.733788771459854605e-02	6.882969668550870113e-02	7.102109165548435576e-02	7.382626310097634148e-02	7.712719282422811351e-02	8.078681007180486817e-02	8.466330518468975774e-02	8.862342684026904005e-02	9.255315866372824940e-02	9.636496287479733025e-02	1.000014873941257182e-01	1.034362114045473124e-01	1.066717633538265542e-01	1.097365793719784072e-01	1.126802831970461771e-01	1.155679006572509632e-01	1.184728271157785701e-01	1.214686316117384035e-01	1.246201422460655600e-01
1.012818891906852453e-01	1.019792552168308775e-01	1.030822416556901183e-01	1.043856318458038362e-01	1.057103433048734997e-01	1.069089707596708322e-01	1.078684291956625019e-01	1.085097014462672316e-01	1.087848925303815661e-01	1.086721022651351287e-01	1.081690580201165319e-01	1.072866221503684658e-01	1.060432891134011485e-01	1.044614805117681927e-01	1.025659000193155507e-01	1.003836697645114073e-01	9.794550476220563462e-02	9.528702631027148595e-02	9.244950989989132728e-02	8.947988267110354443e-02	8.643028519783962915e-02	8.335794770807609944e-02	8.032597872093284741e-02	7.740518833296962387e-02	7.467624262037839133e-02	7.223076198192933395e-02	7.016977730269446933e-02	6.859841905697118547e-02	6.761678708393448201e-02	6.730823030183545608e-02	6.772730248486681648e-02	6.889002661090769253e-02	7.076877046280889705e-02	7.329296769703329273e-02	7.635565306071810665e-02	7.982459357092880348e-02	8.355600030288570790e-02	8.740854598197568548e-02	9.125571042897345775e-02	9.499503457817008722e-02	9.855367803007837602e-02	1.018904481052917144e-01	1.049949667578462947e-01	1.078848860366732471e-01	1.106019539502931248e-01	1.132073153135695204e-01	1.157760730306835878e-01	1.183908656862792674e-01	1.211342820656902408e-01	1.240803302755150994e-01
1.056067360057385690e-01	1.060386932318647807e-01	1.068447377182583508e-01	1.078326375281299793e-01	1.088362732917164399e-01	1.097207485861071280e-01	1.103844161713372490e-01	1.107579517307484135e-01	1.108007142814018270e-01	1.104950868647050083e-01	1.098397524441410006e-01	1.088431087204543707e-01	1.075179542612493405e-01	1.058782454138966350e-01	1.039382615345176147e-01	1.017139253108571839e-01	9.922551183631346527e-02	9.650076082587187576e-02	9.357744880885514316e-02	9.050484935434378875e-02	8.734401317797138575e-02	8.416724129762107043e-02	8.105722424950700944e-02	7.810608872823986137e-02	7.541407914896493259e-02	7.308713309843470340e-02	7.123241860124709945e-02	6.995133619787471946e-02	6.933020960768969398e-02	6.942993357242324692e-02	7.027651841656254450e-02	7.185469487039035374e-02	7.410626393672935242e-02	7.693390772040864523e-02	8.021005742329667676e-02	8.378938944809963263e-02	8.752289270392042686e-02	9.127142373235198891e-02	9.491688352516765292e-02	9.836991867907214637e-02	1.015737569825226477e-01	1.045045740775761983e-01	1.071692624794829407e-01	1.096016668004091282e-01	1.118581297317481904e-01	1.140127590606857810e-01	1.161523262797991424e-01	1.183703714052986578e-01	1.207601356828062883e-01	1.234063267834087096e-01
1.099422788587517547e-01	1.101131924996828632e-01	1.106273205083182082e-01	1.113049148798809923e-01	1.119924926654038144e-01	1.125676612957837025e-01	1.129407490874846237e-01	1.130533002485768074e-01	1.128737956733908560e-01	1.123913165371629164e-01	1.116082263176606526e-01	1.105331300596689298e-01	1.091753061963454813e-01	1.075415418505787368e-01	1.056358145033679946e-01	1.034616350452371436e-01	1.010263507485386902e-01	9.834628861107061470e-02	9.545151796867898386e-02	9.238922357253152862e-02	8.922515574710174202e-02	8.604306331523450813e-02	8.294241593941556467e-02	8.003475591272264655e-02	7.743883755059488561e-02	7.527449430632579541e-02	7.365508912018146892e-02	7.267862186752716003e-02	7.241815664331277547e-02	7.291278569391509978e-02	7.416080175980417633e-02	7.611666599575991898e-02	7.869285935898799600e-02	8.176675575174779942e-02	8.519175309939820695e-02	8.881099341295274618e-02	9.247168781124716352e-02	9.603805320660774303e-02	9.940128048224673718e-02	1.024856628087540272e-01	1.052507701440759114e-01	1.076902755187618410e-01	1.098284779200766337e-01	1.117156764568079108e-01	1.134232972772634407e-01	1.150391420116172875e-01	1.166625547821217301e-01	1.183989570168041267e-01	1.203531748181560085e-01	1.226214033388080132e-01
1.141829671997090373e-01	1.141122822583724716e-01	1.143554432502095902e-01	1.147443798594796893e-01	1.151377349783129223e-01	1.154255929243642592e-01	1.155308108105845971e-01	1.154070116850853117e-01	1.150336192877701447e-01	1.144087046945000685e-01	1.135408007224877752e-01	1.124410309587946105e-01	1.111169291255844488e-01	1.095689897626186404e-01	1.077906005453899557e-01	1.057713084183038721e-01	1.035027576768353386e-01	1.009860557141253751e-01	9.823903260996537379e-02	9.530193542213918900e-02	9.224043159342960874e-02	8.914539633950117892e-02	8.612953279250076810e-02	8.332122010114220712e-02	8.085623558655677390e-02	7.886792588278625227e-02	7.747647326977809279e-02	7.677800802624515364e-02	7.683458516107287417e-02	7.766629296744513578e-02	7.924683930370005069e-02	8.150368165709810653e-02	8.432315454955634226e-02	8.756022926471808410e-02	9.105169120173885189e-02	9.463099279492111215e-02	9.814273492638816987e-02	1.014549961028802655e-01	1.044681503367513031e-01	1.071195581452312195e-01	1.093842649318406829e-01	1.112724860425631096e-01	1.128250759578365986e-01	1.141081933268978527e-01	1.152080723596032724e-01	1.162262234381724463e-01	1.172747780127223888e-01	1.184712980743482802e-01	1.199323563671455956e-01	1.217656146025329067e-01
1.182503832908724517e-01	1.179726958160455530e-01	1.179815629082320572e-01	1.181194553356785665e-01	1.182564738452973330e-01	1.182950997549939015e-01	1.181712999479106879e-01	1.178520174628562289e-01	1.173294179157576833e-01	1.166127251946902366e-01	1.157188775847910189e-01	1.146635098451613960e-01	1.134537768777056921e-01	1.120843430406834179e-01	1.105373430136639690e-01	1.087864841269526733e-01	1.068046563825226225e-01	1.045736765061960477e-01	1.020943145350821923e-01	9.939462455203482150e-02	9.653489551507150879e-02	9.360819810555387477e-02	9.073627534042549847e-02	8.806126774003178448e-02	8.573426177568220508e-02	8.390193668544976280e-02	8.269267973135906169e-02	8.220358739593358610e-02	8.248975677249578697e-02	8.355718892044734780e-02	8.536036228278269522e-02	8.780508729109154364e-02	9.075648334300123743e-02	9.405125746538670062e-02	9.751270457452658469e-02	1.009665312867554093e-01	1.042555227374240556e-01	1.072513613171021396e-01	1.098625022246916133e-01	1.120376945997863388e-01	1.137654903757621405e-01	1.150706722183385128e-01	1.160088908254018614e-01	1.166607661615716440e-01	1.171263438568290460e-01	1.175201823480076235e-01	1.179667253616865780e-01	1.185952016099950240e-01	1.195333080986669266e-01	1.208993213024933538e-01
1.220972727876405151e-01	1.216606832914340214e-01	1.214857517816418514e-01	1.214240547279516746e-01	1.213563284123834601e-01	1.211973286402250743e-01	1.208967394373350879e-01	1.204360946038302294e-01	1.198220817223158430e-01	1.190771365427042150e-01	1.182286385599683048e-01	1.172984118051070834e-01	1.162942575101218595e-01	1.152050968149569421e-01	1.140008044033408580e-01	1.126370690532538243e-01	1.110647030674973834e-01	1.092418988477984049e-01	1.071472416070609057e-01	1.047909708087283731e-01	1.022222555722579473e-01	9.953093625537991207e-02	9.684316837991793769e-02	9.431148170981619450e-02	9.210056454798289105e-02	9.037065407422199825e-02	8.926059954187648415e-02	8.887262820519936657e-02	8.926062192882459889e-02	9.042330707861581662e-02	9.230322288623873939e-02	9.479162979465373395e-02	9.773878014531436897e-02	1.009682253213987219e-01	1.042933528614219257e-01	1.075340841523364510e-01	1.105317718957296580e-01	1.131607458869320904e-01	1.153355626509964260e-01	1.170137241507162307e-01	1.181943787751613961e-01	1.189140180861044394e-01	1.192405367538629107e-01	1.192668989769412602e-01	1.191052927802631473e-01	1.188820049293783099e-01	1.187326384604682761e-01	1.187968993053599848e-01	1.192122181898380290e-01	1.201058468673509155e-01
1.257089658781983255e-01	1.251720224261597958e-01	1.248742516122327562e-01	1.246746846494290600e-01	1.244637445911755125e-01	1.241683096924203755e-01	1.237524152230598806e-01	1.232134820255246788e-01	1.225745027333481896e-01	1.218731026217517444e-01	1.211489780284639023e-01	1.204315967912527735e-01	1.197301428912342508e-01	1.190275941064720400e-01	1.182802747819357431e-01	1.174234094440236992e-01	1.163821667420853329e-01	1.150865373659019364e-01	1.134875132309866308e-01	1.115715909092674374e-01	1.093707534707946266e-01	1.069658743986383054e-01	1.044826774372134837e-01	1.020806773390116468e-01	9.993669019514973828e-02	9.822530019779733557e-02	9.709896954250719914e-02	9.667041280129094749e-02	9.699944369121814292e-02	9.808581995989372471e-02	9.986884987140141889e-02	1.022335965969861510e-01	1.050227363751498055e-01	1.080523950097393576e-01	1.111299021511113067e-01	1.140712875682303867e-01	1.167165396608062788e-01	1.189411686187168415e-01	1.206632169468455362e-01	1.218456264241097736e-01	1.224945414096956370e-01	1.226546436507793547e-01	1.224028785568241212e-01	1.218418181247987869e-01	1.210935054010504608e-01	1.202939938556293192e-01	1.195882156504183974e-01	1.191244635748359149e-01	1.190477916172063971e-01	1.194920765085551173e-01
1.291015018436745543e-01	1.285292595715825381e-01	1.281757697026015275e-01	1.279057382906489126e-01	1.276182587571029758e-01	1.272521744472183414e-01	1.267865200083243826e-01	1.262359432563231465e-01	1.256415120932498353e-01	1.250579713115461122e-01	1.245391066755323489e-01	1.241233247101802967e-01	1.238217536968020532e-01	1.236110401226054589e-01	1.234324868681356824e-01	1.231982507251769970e-01	1.228041307605392402e-01	1.221471704892086035e-01	1.211452090683489274e-01	1.197549022664783774e-01	1.179848309777692394e-01	1.159011002062420859e-01	1.136242061088472977e-01	1.113174518186622608e-01	1.091687138864541329e-01	1.073683129710785306e-01	1.060862510399747799e-01	1.054519869569982560e-01	1.055393382965568727e-01	1.063582888817396627e-01	1.078543955414765221e-01	1.099154776964876706e-01	1.123843488754468767e-01	1.150756682210942183e-01	1.177946263091900481e-01	1.203551918226510725e-01	1.225959044035745127e-01	1.243917558423021236e-01	1.256613956994020453e-01	1.263695808004717258e-01	1.265255113319083968e-01	1.261781517769051675e-01	1.254098702625842110e-01	1.243296129057089583e-01	1.230664257309989906e-01	1.217635431882884978e-01	1.205727378550092432e-01	1.196483136071408299e-01	1.191401884662456889e-01	1.191859026784532760e-01
1.323158249336945091e-01	1.317756827782766704e-01	1.314351470035461933e-01	1.311627851204405504e-01	1.308653495579233383e-01	1.304934990621109403e-01	1.300419500129419703e-01	1.295439133852471225e-01	1.290602976116517753e-01	1.286648536485264782e-01	1.284271507287055025e-01	1.283957507787467922e-01	1.285842068815787331e-01	1.289623959130050401e-01	1.294551116086379017e-01	1.299488513381289734e-01	1.303063562065762682e-01	1.303870424511658077e-01	1.300700985378349939e-01	1.292763465715442983e-01	1.279849091675859807e-01	1.262415435293554322e-01	1.241570238213350191e-01	1.218956522685279154e-01	1.196557639241992155e-01	1.176453050188695504e-01	1.160562258200516089e-01	1.150413703363893786e-01	1.146969201807338801e-01	1.150524096667570606e-01	1.160691303847952299e-01	1.176465064507037916e-01	1.196350536566780642e-01	1.218537659434967696e-01	1.241095215070196212e-01	1.262160387707295106e-01	1.280103809488830346e-01	1.293654574735531027e-01	1.301977884506846650e-01	1.304704472133244308e-01	1.301917999729994835e-01	1.294111291817765241e-01	1.282123982246944349e-01	1.267073482265471673e-01	1.250286974609780000e-01	1.233236991218814999e-01	1.217478373680222770e-01	1.204582208635100599e-01	1.196062862825811451e-01	1.193298015553531377e-01
1.354080517558386432e-01	1.349659362809879637e-01	1.347042792472324946e-01	1.344937593039239598e-01	1.342478312123648876e-01	1.339288628605234122e-01	1.335479368353366669e-01	1.331581484137946414e-01	1.328419459064798525e-01	1.326938973220386508e-01	1.328009761112811382e-01	1.332230642232217210e-01	1.339766419450106050e-01	1.350244714421996173e-01	1.362735427942928235e-01	1.375823782339406776e-01	1.387773401965290143e-01	1.396759516219382713e-01	1.401137400730892157e-01	1.399702225121713661e-01	1.391895561083686117e-01	1.377921499150569495e-01	1.358751283513191799e-01	1.336015041153371663e-01	1.311798537229932060e-01	1.288378459480804261e-01	1.267937620419411215e-01	1.252302085149160360e-01	1.242735644924248678e-01	1.239815336572583498e-01	1.243398053080996546e-01	1.252674513261020361e-01	1.266295454283406507e-01	1.282547393466434982e-01	1.299551833768398112e-01	1.315462238174589515e-01	1.328637222259806683e-01	1.337774221773935512e-01	1.341995534969262771e-01	1.340885661151848540e-01	1.334485620523869209e-01	1.323254525672299398e-01	1.308010374135643028e-01	1.289861198584464352e-01	1.270134096068762652e-01	1.250305158246918236e-01	1.231929458476678368e-01	1.216568502751198405e-01	1.205713657738738537e-01	1.200707147111669398e-01
1.384366857527342676e-01	1.381539405568056877e-01	1.380307841756957532e-01	1.379383970497492506e-01	1.377960786932395376e-01	1.375778506600564555e-01	1.373118339259229437e-01	1.370722360865600231e-01	1.369646125122398472e-01	1.371059940586552839e-01	1.376022415138448696e-01	1.385256728866869624e-01	1.398962546448706545e-01	1.416695345669560790e-01	1.437338310802973862e-01	1.459179988107674741e-01	1.480094939955966249e-01	1.497806280592396122e-01	1.510192843991377543e-01	1.515592880263409992e-01	1.513053851934901550e-01	1.502485878270837516e-01	1.484692279968892192e-01	1.461272419043752324e-01	1.434413939944548244e-01	1.406609170179926593e-01	1.380341225599985566e-01	1.357786735849106363e-01	1.340575850018857484e-01	1.329637634041948846e-01	1.325143602833885603e-01	1.326546641911800772e-01	1.332699995711583429e-01	1.342032291943366651e-01	1.352750682822934369e-01	1.363045038908058115e-01	1.371270061746296398e-01	1.376088777396504981e-01	1.376568403537064278e-01	1.372227243672172470e-01	1.363037550795501984e-01	1.349393922799952683e-01	1.332058504483894790e-01	1.312093244276419934e-01	1.290786571153885731e-01	1.269578089867233472e-01	1.249981808050926180e-01	1.233507793067444430e-01	1.221582982942440304e-01	1.215474591600036874e-01
1.414486581834500933e-01	1.413797123064343964e-01	1.414457549358305588e-01	1.415170324712203276e-01	1.415179822248159303e-01	1.414342726259556204e-01	1.413116781351371753e-01	1.412465749927082903e-01	1.413689381719039906e-01	1.418196088915394670e-01	1.427245638805936800e-01	1.441695286210531723e-01	1.461785975170097340e-01	1.487003431851793567e-01	1.516042062475960739e-01	1.546886843374456477e-01	1.577010951563887764e-01	1.603667573526498247e-01	1.624236261821421223e-01	1.636571592611172632e-01	1.639298595849767448e-01	1.632006434939582973e-01	1.615308487162391282e-01	1.590759730728974752e-01	1.560647147573013815e-01	1.527688825720328880e-01	1.494690796038442848e-01	1.464213810536291183e-01	1.438296086135480156e-01	1.418265142617221863e-01	1.404654743886431800e-01	1.397225802750695078e-01	1.395075843350362665e-01	1.396811706767699113e-01	1.400755819295375071e-01	1.405157049188314466e-01	1.408381468965071437e-01	1.409065358432136372e-01	1.406220872872076810e-01	1.399292429286328188e-01	1.388168393609928719e-01	1.373156807249549805e-01	1.354935638278594867e-01	1.334487020297453752e-01	1.313022543541862708e-01	1.291903739341057344e-01	1.272559974277316930e-01	1.256405669898453814e-01	1.244760498032442403e-01	1.238777309284249395e-01
1.444667762665649280e-01	1.446574416985475231e-01	1.449526777651032883e-01	1.452205965248129227e-01	1.453902312996736279e-01	1.454589584041027506e-01	1.454907040944205809e-01	1.456048090080625246e-01	1.459565606351148903e-01	1.467114975815942968e-01	1.480165068733416689e-01	1.499714241131277215e-01	1.526051149633136650e-01	1.558598133028886168e-01	1.595867345366820955e-01	1.635546603428582602e-01	1.674713250504536732e-01	1.710154189720908546e-01	1.738750185573343099e-01	1.757868869165011283e-01	1.765705766406716060e-01	1.761519028230736084e-01	1.745720516256752397e-01	1.719809847509304879e-01	1.686164849528865861e-01	1.647725028653623525e-01	1.607620194999637708e-01	1.568801512282989030e-01	1.533726768545620456e-01	1.504137873005822468e-01	1.480950433665092214e-01	1.464255862351014070e-01	1.453420572766810637e-01	1.447255679816478458e-01	1.444225462698405515e-01	1.442663658470839105e-01	1.440971267974232306e-01	1.437777356777003301e-01	1.432052579255519709e-01	1.423173603490124617e-01	1.410942428551344163e-01	1.395569002366902622e-01	1.377626690585446734e-01	1.357989264718485189e-01	1.337756062570742699e-01	1.318170056054006611e-01	1.300532421805921934e-01	1.286117999597325701e-01	1.276097263833170514e-01	1.271471569069934915e-01
1.474813340551919538e-01	1.479674125561976639e-01	1.485199575784191539e-01	1.490040390117765567e-01	1.493529664550912461e-01	1.495759335318106731e-01	1.497553737229724846e-01	1.500339980534595996e-01	1.505927490166990568e-01	1.516220807101724133e-01	1.532899542126419379e-01	1.557105638980976758e-01	1.589180854272518040e-01	1.628494250231976859e-01	1.673391874011982972e-01	1.721286604068784920e-01	1.768887105199326015e-01	1.812543653185320069e-01	1.848667301960544573e-01	1.874163821198401303e-01	1.886817347804024270e-01	1.885564206104453910e-01	1.870613996695617287e-01	1.843400752252594421e-01	1.806374890117075360e-01	1.762673357269295416e-01	1.715722902543061756e-01	1.668838261835356995e-01	1.624872807966141752e-01	1.585964261488475580e-01	1.553398916591801349e-01	1.527596381563548766e-01	1.508199126924729405e-01	1.494238841798382900e-01	1.484345818927877425e-01	1.476968364997754135e-01	1.470574709841390992e-01	1.463818051713821899e-01	1.455654717162284950e-01	1.445413464671978232e-01	1.432820344339968965e-01	1.417986901375695441e-01	1.401370595146083087e-01	1.383715211858110861e-01	1.365977519748270974e-01	1.349245050998260087e-01	1.334650361311060518e-01	1.323287681717161268e-01	1.316140051149022883e-01	1.314024694543439176e-01
1.504480559722985167e-01	1.512539753225773664e-01	1.520792317972411156e-01	1.527853184892626059e-01	1.533097724717913390e-01	1.536737863803887549e-01	1.539784597059190574e-01	1.543898131380320449e-01	1.551140747350271409e-01	1.563659949311105857e-01	1.583339427145545597e-01	1.611460934682606427e-01	1.648422158818733108e-01	1.693551951266290545e-01	1.745055954522571895e-01	1.800110968391308297e-01	1.855107370604424932e-01	1.906016817177506872e-01	1.948840789218744818e-01	1.980078978942305112e-01	1.997149228684729771e-01	1.998695040867781159e-01	1.984733354923872428e-01	1.956621415951943221e-01	1.916851573509946449e-01	1.868711477931974119e-01	1.815866980491172011e-01	1.761933709612339694e-01	1.710099294193967723e-01	1.662843302729095918e-01	1.621780960217343026e-01	1.587633826652070645e-01	1.560311370228482653e-01	1.539073615211539736e-01	1.522739358109744534e-01	1.509905181883661185e-01	1.499146849086213096e-01	1.489183853162114324e-01	1.478997277199053106e-01	1.467900117478930511e-01	1.455564573042917309e-01	1.442014092321942664e-01	1.427588281283099225e-01	1.412887391168606011e-01	1.398702225037851410e-01	1.385934327962125567e-01	1.375513004678801943e-01	1.368316894998174715e-01	1.365109711622354283e-01	1.366498726059814928e-01
1.532933986891444333e-01	1.544307780336323932e-01	1.555307903558160176e-01	1.564513047325780670e-01	1.571343730719022280e-01	1.576134583502639130e-01	1.580082611430286277e-01	1.585075048249706131e-01	1.593415184377730553e-01	1.607477625335846372e-01	1.629333859622069391e-01	1.660393926095360406e-01	1.701110366339003421e-01	1.750786578361624157e-01	1.807521848480726778e-01	1.868311351726484326e-01	1.929299772621102804e-01	1.986165552367838150e-01	2.034590730091376531e-01	2.070754275165914426e-01	2.091778496759656158e-01	2.096061678627062774e-01	2.083446569717689045e-01	2.055200225627512034e-01	2.013813000034021528e-01	1.962653381057681279e-01	1.905538103835419383e-01	1.846286376027115317e-01	1.788323603903122783e-01	1.734384613955557153e-01	1.686344217911561194e-01	1.645178868995205157e-01	1.611042270187217074e-01	1.583423714717226982e-01	1.561351947635112591e-01	1.543608958709062340e-01	1.528924935940531582e-01	1.516136019946447699e-01	1.504296340601994353e-01	1.492744556459954519e-01	1.481130289724074955e-01	1.469408119844445582e-01	1.457806417895967932e-01	1.446776771413874618e-01	1.436928918626993457e-01	1.428956203984958206e-01	1.423558652559601401e-01	1.421373128077542125e-01	1.422921100880078227e-01	1.428583007610044753e-01
1.559267995572245491e-01	1.573930614541904915e-01	1.587561049740106311e-01	1.598707290330300679e-01	1.606841918335746577e-01	1.612425938706827100e-01	1.616839237715974320e-01	1.622184129605639402e-01	1.630984492329533297e-01	1.645815989329943718e-01	1.668911526031813253e-01	1.701789547871849495e-01	1.744951702560808282e-01	1.797690866131441412e-01	1.858040358331216613e-01	1.922880733793326802e-01	1.988201984033741432e-01	2.049497535949657001e-01	2.102245234573401345e-01	2.142413277922921022e-01	2.166920371916364885e-01	2.173982206022505304e-01	2.163292381958222266e-01	2.136011829134841500e-01	2.094572834472238632e-01	2.042334741283514943e-01	1.983151018701813095e-01	1.920918285755741917e-01	1.859174293429785574e-01	1.800796225462771849e-01	1.747827507803084990e-01	1.701436385335365897e-01	1.661987850732539462e-01	1.629196439617963676e-01	1.602321565628916644e-01	1.580369852298378064e-01	1.562276633427659156e-01	1.547049818326063364e-01	1.533869936672853929e-01	1.522148095774268906e-01	1.511548260032929136e-01	1.501981546461499950e-01	1.493578698252214232e-01	1.486645427311205359e-01	1.481604315234016644e-01	1.478928194629292314e-01	1.479072594740040714e-01	1.482417656681011553e-01	1.489230959321752590e-01	1.499660020268381577e-01
1.582580127395903924e-01	1.600354170396475761e-01	1.616360480141291189e-01	1.629128902177290339e-01	1.638195262682123898e-01	1.644151668696145763e-01	1.648555110989758932e-01	1.653705091569106778e-01	1.662317245920211239e-01	1.677132675013913166e-01	1.700509914683848434e-01	1.734048262263027662e-01	1.778287835983154708e-01	1.832525101385060751e-01	1.894771289464450559e-01	1.961867449038698363e-01	2.029751999212855429e-01	2.093856663029140530e-01	2.149586944624717333e-01	2.192826389284763255e-01	2.220395732089114060e-01	2.230400148104870750e-01	2.222413058000607122e-01	2.197470608650010926e-01	2.157882309690959122e-01	2.106894362224984718e-01	2.048265141916766618e-01	1.985823169806306687e-01	1.923074154072808850e-01	1.862907880902083257e-01	1.807431769916048037e-01	1.757932904049982759e-01	1.714948451029135734e-01	1.678410895736081043e-01	1.647829854635664004e-01	1.622475732052677255e-01	1.601539946996810293e-01	1.584257595436683597e-01	1.569989211014377883e-01	1.558265683719221861e-01	1.548803718975858557e-01	1.541499219587957048e-01	1.536403666062422790e-01	1.533686565298892079e-01	1.533586302716686278e-01	1.536353935515591962e-01	1.542197654525467865e-01	1.551239156183886470e-01	1.563493623118836218e-01	1.578881601117644029e-01
1.602166855485131214e-01	1.622722612364440598e-01	1.640721339143675905e-01	1.654694721820835490e-01	1.664257373776734383e-01	1.670137834444547220e-01	1.674061680476781333e-01	1.678502175497200988e-01	1.686330583285363116e-01	1.700409894320331905e-01	1.723181127334413032e-01	1.756290871291620592e-01	1.800303247991210942e-01	1.854530754260388381e-01	1.917007107891729456e-01	1.984611664594939928e-01	2.053338564941043221e-01	2.118686440984599295e-01	2.176125822277442945e-01	2.221587004573478130e-01	2.251902603257168733e-01	2.265141907533531895e-01	2.260787647066102857e-01	2.239730858108477662e-01	2.204089654982039070e-01	2.156887583385080631e-01	2.101649521308403823e-01	2.041983491989089183e-01	1.981212363707263724e-01	1.922103309610855570e-01	1.866718960075716416e-01	1.816389287515221829e-01	1.771782242626172288e-01	1.733039006970192586e-01	1.699936485763652028e-01	1.672044876313320549e-01	1.648858526203623998e-01	1.629890176732322338e-01	1.614728919903008209e-01	1.603068301630849457e-01	1.594713128002445968e-01	1.589571681419921501e-01	1.587636826563287862e-01	1.588957044861610546e-01	1.593598213284413700e-01	1.601599886224306379e-01	1.612933675957666790e-01	1.627475703613761315e-01	1.645004692410478864e-01	1.665233164560153412e-01
1.617708704074623527e-01	1.640576691037902712e-01	1.660073629599409795e-01	1.674760182956764876e-01	1.684348922757718525e-01	1.689710449150418625e-01	1.692727710123178575e-01	1.696019694641709985e-01	1.702571759035007293e-01	1.715319992709564978e-01	1.736740478761404638e-01	1.768490467196396354e-01	1.811141410622560122e-01	1.864032563506335671e-01	1.925262697760014297e-01	1.991824239933749074e-01	2.059870230221653997e-01	2.125089209005302515e-01	2.183147776049256805e-01	2.230147684098986727e-01	2.263037279781749400e-01	2.279919872904733469e-01	2.280214178277483184e-01	2.264645396838446123e-01	2.235073648234374988e-01	2.194194393689911093e-01	2.145166489558832934e-01	2.091232015484276452e-01	2.035387409011117921e-01	1.980148833208013881e-01	1.927430913323863737e-01	1.878534230074651867e-01	1.834217439608844535e-01	1.794819699674645164e-01	1.760398031783178552e-01	1.730851416870841930e-01	1.706014921048868982e-01	1.685719149419059593e-01	1.669819776104747300e-01	1.658206415000948730e-01	1.650800102763290700e-01	1.647545058758760339e-01	1.648396025286472388e-01	1.653299754976126357e-01	1.662169570734579327e-01	1.674855468025330252e-01	1.691117575139210460e-01	1.710614827138299265e-01	1.732920627579263850e-01	1.757571813774004565e-01
1.629413507991938348e-01	1.654012158865948989e-01	1.674431157673123560e-01	1.689293252465859652e-01	1.698430800809662411e-01	1.702861842861696784e-01	1.704613251799950713e-01	1.706418721377265524e-01	1.711333369010205052e-01	1.722316032334673119e-01	1.741829930822312578e-01	1.771506731277950608e-01	1.811908623713432143e-01	1.862410865845677277e-01	1.921215424134595229e-01	1.985494432414312005e-01	2.051650738675160068e-01	2.115670267621996004e-01	2.173529047127359393e-01	2.221607254983075930e-01	2.257057159672309077e-01	2.278074595764482679e-01	2.284035461668825762e-01	2.275479572651000759e-01	2.253950338661589448e-01	2.221723615270416452e-01	2.181477748571439834e-01	2.135963718185145133e-01	2.087728389299894627e-01	2.038926816205311188e-01	1.991237007597096709e-01	1.945867510910083420e-01	1.903631632320112177e-01	1.865054091065745379e-01	1.830478022256831205e-01	1.800149122867510387e-01	1.774266876757271683e-01	1.753004331243006586e-01	1.736506259676543484e-01	1.724877853751562162e-01	1.718173549605130357e-01	1.716390169655299669e-01	1.719462709984119486e-01	1.727258422605305321e-01	1.739565607557079230e-01	1.756078445619023709e-01	1.776385249746355033e-01	1.799972132326376206e-01	1.826253850915440236e-01	1.854637202870049184e-01
1.638093459012959219e-01	1.663770449541523144e-01	1.684490379690517792e-01	1.698975240429887179e-01	1.707200477056518839e-01	1.710336417353690019e-01	1.710539337612104471e-01	1.710625771195432576e-01	1.713677020946896834e-01	1.722626592476520779e-01	1.739880662477393536e-01	1.767012879175408058e-01	1.804561888095201627e-01	1.851947001093450784e-01	1.907505180276574119e-01	1.968642406994750016e-01	2.032083504986772204e-01	2.094195357164789495e-01	2.151350047348122851e-01	2.200286597677444667e-01	2.238426273823496127e-01	2.264099578995888984e-01	2.276653404012625448e-01	2.276425679351235798e-01	2.264597785326940282e-01	2.242956589755032981e-01	2.213614078555395104e-01	2.178736800205410551e-01	2.140330248807018054e-01	2.100106314032296473e-01	2.059439647350622682e-01	2.019398285847820718e-01	1.980819813215351499e-01	1.944399664349817092e-01	1.910763383108097790e-01	1.880506153654986357e-01	1.854196783933142190e-01	1.832355084102811060e-01	1.815417656235483734e-01	1.803707267802547864e-01	1.797415202807544354e-01	1.796598558041266613e-01	1.801187423464068460e-01	1.810993696722081603e-01	1.825715411761600904e-01	1.844936154633740888e-01	1.868126604897633325e-01	1.894660313780923422e-01	1.923855435474915998e-01	1.955047161531472955e-01
1.645161250315310963e-01	1.671243399229446203e-01	1.691638368016400717e-01	1.705206381889431966e-01	1.712089524793012074e-01	1.713615173958261684e-01	1.712054937434119850e-01	1.710278666379071166e-01	1.711354648186661220e-01	1.718149449537340612e-01	1.732975505850954390e-01	1.757322777211614839e-01	1.791696044508086227e-01	1.835565594470809081e-01	1.887427193177066698e-01	1.944958968327629156e-01	2.005256488288054417e-01	2.065121843081052233e-01	2.121377269080328976e-01	2.171168955348396212e-01	2.212224850253824704e-01	2.243033151079050491e-01	2.262917770824076635e-01	2.272003287941671557e-01	2.271081303669817697e-01	2.261408940277662427e-01	2.244482227955991172e-01	2.221829859766200066e-01	2.194863588464306126e-01	2.164804670608448389e-01	2.132684482302226181e-01	2.099398989488573675e-01	2.065786008115468586e-01	2.032693029838484322e-01	2.001012016416168215e-01	1.971671608836481349e-01	1.945592312905209398e-01	1.923621125004341126e-01	1.906466428930678469e-01	1.894650666539434980e-01	1.888489890955341033e-01	1.888099031483572443e-01	1.893413728502443827e-01	1.904216061353778966e-01	1.920155184323060760e-01	1.940760275893098907e-01	1.965452568818900625e-01	1.993568476663270528e-01	2.024406045679535693e-01	2.057299264266130023e-01
1.652541179361778356e-01	1.678385298092554823e-01	1.697861978577314135e-01	1.710008117126553262e-01	1.715155513849457580e-01	1.714794170746300195e-01	1.711299873002234684e-01	1.707571897134204653e-01	1.706634626446528469e-01	1.711256209915121840e-01	1.723629077833957746e-01	1.745142509689411314e-01	1.776261708990531374e-01	1.816513231570776044e-01	1.864565989895001497e-01	1.918390575642142937e-01	1.975476257208566844e-01	2.033082714941036595e-01	2.088501712169404390e-01	2.139301347276952037e-01	2.183525589475693307e-01	2.219824292044439151e-01	2.247497624365562552e-01	2.266452238466754587e-01	2.277082909110544062e-01	2.280108400697289095e-01	2.276399695565488601e-01	2.266838475547033604e-01	2.252233634809108764e-01	2.233306251946295673e-01	2.210733436960838072e-01	2.185225330925103515e-01	2.157601895407132153e-01	2.128838794487142583e-01	2.100063829437407159e-01	2.072501888240436130e-01	2.047382519424164049e-01	2.025834507249787420e-01	2.008793619996928626e-01	1.996943287634435904e-01	1.990696286108134538e-01	1.990212530004923930e-01	1.995438938272063034e-01	2.006154359352317895e-01	2.022006370435876221e-01	2.042535941379955144e-01	2.067195617795085372e-01	2.095373831434497180e-01	2.126437981611964678e-01	2.159801616399685542e-01
1.662500993842675190e-01	1.687537425685833314e-01	1.705563627649331060e-01	1.715829017453716909e-01	1.718877547323253152e-01	1.716369510596978953e-01	1.710779428166927241e-01	1.705021151980529170e-01	1.702055909969179825e-01	1.704534921817476845e-01	1.714516540275596856e-01	1.733281701911315031e-01	1.761254470550353834e-01	1.798020207511040469e-01	1.842424508885290024e-01	1.892731761009005809e-01	1.946821647857808757e-01	2.002402547955819401e-01	2.057221745477906816e-01	2.109252433177618014e-01	2.156838035691618360e-01	2.198777414123034568e-01	2.234341671301235677e-01	2.263223823606521634e-01	2.285436641690554715e-01	2.301185143839715730e-01	2.310747145387467560e-01	2.314392650247982242e-01	2.312361809720537009e-01	2.304903522285438044e-01	2.292358015996338594e-01	2.275252740929113171e-01	2.254376475637125121e-01	2.230802701397999743e-01	2.205848748627188549e-01	2.180976326351775907e-01	2.157655876567217690e-01	2.137226590701554740e-01	2.120783293493297139e-01	2.109111648988399590e-01	2.102677893801155329e-01	2.101664169211004962e-01	2.106030086961428738e-01	2.115578242718653412e-01	2.130006846948448718e-01	2.148943026572635029e-01	2.171961813464420299e-01	2.198603887373052901e-01	2.228405829884751999e-01	2.260949771948680131e-01
1.677418804869250935e-01	1.701180758638871360e-01	1.717301652034224080e-01	1.725275127921071516e-01	1.725879125242445744e-01	1.720955656100183473e-01	1.713080583192202744e-01	1.705179285604887240e-01	1.700144745398061985e-01	1.700507124880324961e-01	1.708189268323985488e-01	1.724364692468840776e-01	1.749417576139552233e-01	1.782990345699660972e-01	1.824096963665647608e-01	1.871278086855950040e-01	1.922775843355526149e-01	1.976710078098668222e-01	2.031240616436920388e-01	2.084702228968209892e-01	2.135700317964047967e-01	2.183157926575259311e-01	2.226310197006654001e-01	2.264651134550129674e-01	2.297848069801470827e-01	2.325648284417694556e-01	2.347806391084656386e-01	2.364056966072884958e-01	2.374144997354053765e-01	2.377909167455690143e-01	2.375395430431560262e-01	2.366966247329416462e-01	2.353369145112243210e-01	2.335737835199051815e-01	2.315517288832636134e-01	2.294325354804536699e-01	2.273781292446219460e-01	2.255339531080214344e-01	2.240164168216338125e-01	2.229066587506563502e-01	2.222510024453588362e-01	2.220667649071453031e-01	2.223509006892162576e-01	2.230887326761675504e-01	2.242606697974853236e-01	2.258460173053286058e-01	2.278243303835008338e-01	2.301756584956762275e-01	2.328812328549563493e-01	2.359255361137154450e-01
1.699506462048680500e-01	1.721641520136048265e-01	1.735483099726778944e-01	1.740795677824860666e-01	1.738612481347874827e-01	1.730973382210563571e-01	1.720567826890219143e-01	1.710342880390987585e-01	1.703133156626391309e-01	1.701358116046769176e-01	1.706815239702781373e-01	1.720578512796202275e-01	1.742994307169270229e-01	1.773754620437249796e-01	1.812021400533653792e-01	1.856576316087062417e-01	1.905974497264270318e-01	1.958686718550415595e-01	2.013219543319612614e-01	2.068206117849872849e-01	2.122462017821498403e-01	2.175002557247321111e-01	2.225021880713090039e-01	2.271840590917550695e-01	2.314837073421061320e-01	2.353384171064405450e-01	2.386815514011013384e-01	2.414440601549172616e-01	2.435615351854621413e-01	2.449857950569083453e-01	2.456982967642658555e-01	2.457216661237273947e-01	2.451256912142768807e-01	2.440253113359955317e-01	2.425702104154750793e-01	2.409279073794476644e-01	2.392640093059998641e-01	2.377240318262144880e-01	2.364206328752818109e-01	2.354284996804882069e-01	2.347870032864843026e-01	2.345087782796743958e-01	2.345911342503695374e-01	2.350270146580836494e-01	2.358129716467644021e-01	2.369530364456677030e-01	2.384588261375265861e-01	2.403473407008113183e-01	2.426382202300509106e-01	2.453517562519809125e-01
1.730517140720271296e-01	1.750781224408373138e-01	1.762044162618235099e-01	1.764361941268034473e-01	1.759043561268638090e-01	1.748347475742918766e-01	1.735098381961297231e-01	1.722287958308543476e-01	1.712716192218411981e-01	1.708714910589628211e-01	1.711975915784593738e-01	1.723486136657621237e-01	1.743555309728992142e-01	1.771910914074689702e-01	1.807830963730007734e-01	1.850287941365468258e-01	1.898083587364678693e-01	1.949962031618738267e-01	2.004695433364288570e-01	2.061140045124767450e-01	2.118262419439518873e-01	2.175136553738356571e-01	2.230914955744713046e-01	2.284781249345462784e-01	2.335897831270765668e-01	2.383367543415347289e-01	2.426229313616150296e-01	2.463502752027240950e-01	2.494284172787341602e-01	2.517880477220271196e-01	2.533951652972005752e-01	2.542623885169623676e-01	2.544537396485760383e-01	2.540806986549015711e-01	2.532895379556679982e-01	2.522423306637523455e-01	2.510958047294835072e-01	2.499828329416757255e-01	2.490005677291586561e-01	2.482073940738880047e-01	2.476284717222705378e-01	2.472675255403029571e-01	2.471212392558165549e-01	2.471924210561501911e-01	2.474990123362209582e-01	2.480775422715928158e-01	2.489813015540294772e-01	2.502747918382745573e-01	2.520264872958878910e-01	2.543016741008014558e-01
1.771469664561239055e-01	1.789707620370870889e-01	1.798156919295393341e-01	1.797179134120768795e-01	1.788377412477189787e-01	1.774252380749050950e-01	1.757792721624061583e-01	1.742067530145579302e-01	1.729876657896132486e-01	1.723496839394961511e-01	1.724540313807402803e-01	1.733921761931550842e-01	1.751913239688329404e-01	1.778257341927098056e-01	1.812306935444226441e-01	1.853164087609759925e-01	1.899799564101782023e-01	1.951143354757531034e-01	2.006144484361117863e-01	2.063802543611517604e-01	2.123174873677677876e-01	2.183363157555478495e-01	2.243483757329406414e-01	2.302628787866613791e-01	2.359829283168572989e-01	2.414035824598042279e-01	2.464133150718080534e-01	2.509000159944683728e-01	2.547615655004533131e-01	2.579194740577303580e-01	2.603326665607154644e-01	2.620076982231151486e-01	2.630020039348163752e-01	2.634182635881301970e-01	2.633902298081259863e-01	2.630627743244876027e-01	2.625706484566162624e-01	2.620209348133218930e-01	2.614832396906796586e-01	2.609896042118949877e-01	2.605435571124230520e-01	2.601354749406171174e-01	2.597600857483642889e-01	2.594317705935195728e-01	2.591943475956040022e-01	2.591236654912090209e-01	2.593232183725087125e-01	2.599144147237735236e-01	2.610239176317609711e-01	2.627703160632265944e-01
1.822425618771362499e-01	1.838544946713216721e-01	1.844001616582984227e-01	1.839469408529549599e-01	1.826859604055885988e-01	1.808937752852326775e-01	1.788887762142684912e-01	1.769893768131860778e-01	1.754795515768895475e-01	1.745852074417245381e-01	1.744625161542927017e-01	1.751972300133294025e-01	1.768124410187323081e-01	1.792814412236421462e-01	1.825423146231745508e-01	1.865115456410988692e-01	1.910949088036607013e-01	1.961949870897614912e-01	2.017154765597490573e-01	2.075629176154717703e-01	2.136465218399412058e-01	2.198766800587780290e-01	2.261625705155426436e-01	2.324094103077868623e-01	2.385161651774151681e-01	2.443748943982015365e-01	2.498730401427482484e-01	2.548995793546603439e-01	2.593549952274911696e-01	2.631636344321583998e-01	2.662857458545368483e-01	2.687257492195066488e-01	2.705336669739448752e-01	2.717980807581894531e-01	2.726312609490386119e-01	2.731493997275767915e-01	2.734525832479161589e-01	2.736094849704914234e-01	2.736506773376127244e-01	2.735723072163405156e-01	2.733491523783037613e-01	2.729538080631068730e-01	2.723773263102280962e-01	2.716465547468779329e-01	2.708344416191551529e-01	2.700614089021063924e-01	2.694878637053343962e-01	2.692996648725960451e-01	2.696892626077326827e-01	2.708354414415499178e-01
1.882354817910923406e-01	1.896299816263205540e-01	1.898639630709813009e-01	1.890358291370996535e-01	1.873681495994762580e-01	1.851656516558933541e-01	1.827689839881725675e-01	1.805116008405992789e-01	1.786853718878077257e-01	1.775181181798363150e-01	1.771637858973710844e-01	1.777038078346223904e-01	1.791566806758965735e-01	1.814921150093755375e-01	1.846462639124695770e-01	1.885353035754022410e-01	1.930657877600211736e-01	1.981413591602480262e-01	2.036662775088066424e-01	2.095466715114824019e-01	2.156904044485583039e-01	2.220062139400804935e-01	2.284024406216363934e-01	2.347856283807840394e-01	2.410594358105302704e-01	2.471246557163881974e-01	2.528813361251374126e-01	2.582337880562294297e-01	2.630985078342774619e-01	2.674138619019971741e-01	2.711492051371655054e-01	2.743104579913622221e-01	2.769394785531801295e-01	2.791059440540618053e-01	2.808925371196892562e-01	2.823764736256407226e-01	2.836118922141507848e-01	2.846179084322769115e-01	2.853759746537162800e-01	2.858379254686512771e-01	2.859433988054755349e-01	2.856429425726849103e-01	2.849217687934628707e-01	2.838189882498274863e-01	2.824382535374149739e-01	2.809476307828792652e-01	2.795686964612035807e-01	2.785567452183441151e-01	2.781752550151721515e-01	2.786681915037204638e-01
1.949119845943045326e-01	1.960852191405308420e-01	1.960013695212617646e-01	1.947886846344528411e-01	1.927006598776579149e-01	1.900706869955836598e-01	1.872632695162085026e-01	1.846294417116905451e-01	1.824720384383454463e-01	1.810238379609718506e-01	1.804389693009421647e-01	1.807957472726352544e-01	1.821076355860129226e-01	1.843384620467723445e-01	1.874182838062419809e-01	1.912571967746471147e-01	1.957556397445240348e-01	2.008109751215179650e-01	2.063210213271380600e-01	2.121856706098613488e-01	2.183075845445510421e-01	2.245926023254473658e-01	2.309500216309223475e-01	2.372926685518705336e-01	2.435368136728612021e-01	2.496023041782059471e-01	2.554136486997594102e-01	2.609027808257809999e-01	2.660137237409617716e-01	2.707084221522820799e-01	2.749719901461823435e-01	2.788149912510654582e-01	2.822706059016369950e-01	2.853857248231022603e-01	2.882069066046946682e-01	2.907641280871868794e-01	2.930565910770409066e-01	2.950450421433103432e-01	2.966538377266352833e-01	2.977837763416434358e-01	2.983340170853491236e-01	2.982291074595811997e-01	2.974457424844207387e-01	2.960337710335362305e-01	2.941270653085877873e-01	2.919417918954772539e-01	2.897619613830904606e-01	2.879142299384916392e-01	2.867355143512156923e-01	2.865376647360181606e-01
2.019598454954455724e-01	2.029088096394305318e-01	2.025088680624063664e-01	2.009158672806116430e-01	1.984122188366983230e-01	1.953587170755119173e-01	1.921434793934908292e-01	1.891358991699041148e-01	1.866513203327909154e-01	1.849293552228349624e-01	1.841260008599990283e-01	1.843174327424225989e-01	1.855119366034349571e-01	1.876659325591419902e-01	1.907004151263226588e-01	1.945151533155540791e-01	1.989993030048417544e-01	2.040383850494347229e-01	2.095184712834743390e-01	2.153288310908510472e-01	2.213640921043883714e-01	2.275264243650153562e-01	2.337276764341933710e-01	2.398909975954242602e-01	2.459515558023721848e-01	2.518563361211016427e-01	2.575635070419847183e-01	2.630420993222367665e-01	2.682724983355781467e-01	2.732475688453848695e-01	2.779733340039334810e-01	2.824675497422669546e-01	2.867545875174715153e-01	2.908560175981951823e-01	2.947778823771879386e-01	2.984973652132183464e-01	3.019527365329774393e-01	3.050405182429923312e-01	3.076226352109319162e-01	3.095441719067300590e-01	3.106597657670015500e-01	3.108644074425317427e-01	3.101230575069586770e-01	3.084933424438539018e-01	3.061366298127194963e-01	3.033147791292856721e-01	3.003722527197248415e-01	2.977056689033130699e-01	2.957247037449015625e-01	2.948092968630921518e-01
2.089945465227244503e-01	2.097172577582599728e-01	2.090128420804766018e-01	2.070613992162486094e-01	2.041705291708654779e-01	2.007250059860569147e-01	1.971339417507812219e-01	1.937835187437019768e-01	1.910010620403393145e-01	1.890333073265872965e-01	1.880388574270220603e-01	1.880925146493564737e-01	1.891977714364162511e-01	1.913033172012782446e-01	1.943198779858481551e-01	1.981347828922601639e-01	2.026230507776369816e-01	2.076550755536581971e-01	2.131018997102114287e-01	2.188393786384763007e-01	2.247522556623467727e-01	2.307385020216347338e-01	2.367135312002945635e-01	2.426134181981225157e-01	2.483962795519782385e-01	2.540414287749137023e-01	2.595465818511071832e-01	2.649239103919971972e-01	2.701958113025826336e-01	2.753908043480763901e-01	2.805392585851682608e-01	2.856680408224784862e-01	2.907931136368398506e-01	2.959098121691469130e-01	3.009817745049567228e-01	3.059309533767671230e-01	3.106320569483033700e-01	3.149147972789643202e-01	3.185761959993522185e-01	3.214031646161975009e-01	3.232031598413829809e-01	3.238385277064824708e-01	3.232588106747233958e-01	3.215250702750683254e-01	3.188212831308165351e-01	3.154497933334563520e-01	3.118103504324005737e-01	3.083648353826266564e-01	3.055919415688314045e-01	3.039373973843436660e-01
2.155973689443698715e-01	2.160940059376649236e-01	2.151083966054156416e-01	2.128405293485309824e-01	2.096177183793234700e-01	2.058429928196639225e-01	2.019412161757158930e-01	1.983111380617498809e-01	1.952891623233171670e-01	1.931276097145574189e-01	1.919873610145835519e-01	1.919424185443592556e-01	1.929925679249747394e-01	1.950799654528504734e-01	1.981060179680787792e-01	2.019460750013297445e-01	2.064608783393981906e-01	2.115050119845211518e-01	2.169334382165019337e-01	2.226074456293324622e-01	2.284009363315570029e-01	2.342071688442697863e-01	2.399452145222675525e-01	2.455648373150523534e-01	2.510484895363524482e-01	2.564096912128019934e-01	2.616878910005852599e-01	2.669406997648349211e-01	2.722347370730038296e-01	2.776361613648594684e-01	2.832013396108818970e-01	2.889675495290082163e-01	2.949433429454785816e-01	3.010986091917923768e-01	3.073552926353987358e-01	3.135808216850536345e-01	3.195870619897045461e-01	3.251375403088175298e-01	3.299646847630374746e-01	3.337969164630640861e-01	3.363932327528093569e-01	3.375808024154847153e-01	3.372897807660892866e-01	3.355792570617964210e-01	3.326491326540962912e-01	3.288346620380832031e-01	3.245829490804423845e-01	3.204135349585354176e-01	3.168676220447826930e-01	3.144521316715832571e-01
2.213611918215573349e-01	2.216358377151533554e-01	2.204049420358103750e-01	2.178832046051304983e-01	2.144106605903107199e-01	2.104007420366486303e-01	2.062863263286797699e-01	2.024719279170618669e-01	1.992977617111185984e-01	1.970183643305487564e-01	1.957954955829263877e-01	1.957027731435239948e-01	1.967381471181058328e-01	1.988400841360292715e-01	2.019039517902417868e-01	2.057963369093447903e-01	2.103664640625872440e-01	2.154551488592843234e-01	2.209025142979319511e-01	2.265557563655271056e-01	2.322777594865766959e-01	2.379563935825488308e-01	2.435133523206159389e-01	2.489107852195004411e-01	2.541539981043653973e-01	2.592891244592011035e-01	2.643957420531652391e-01	2.695754102977195865e-01	2.749377759192822013e-01	2.805859055414336445e-01	2.866020855237735310e-01	2.930347060671364412e-01	2.998864546297538847e-01	3.071041400823744105e-01	3.145710685444452204e-01	3.221036628876154939e-01	3.294545993473145251e-01	3.363246191055448420e-01	3.423842519376558702e-01	3.473049849315548721e-01	3.507973630829036016e-01	3.526515238996495993e-01	3.527743447552994516e-01	3.512170102287590634e-01	3.481875872413283113e-01	3.440450748096720024e-01	3.392740238021007548e-01	3.344418405220191404e-01	3.301435562319260386e-01	3.269407891220963425e-01
2.259380927914601822e-01	2.260006414745769632e-01	2.245726830998920620e-01	2.218779697962531550e-01	2.182611953082276290e-01	2.141367506695048550e-01	2.099358046480470086e-01	2.060596971571149738e-01	2.028451932489576115e-01	2.005440805746996069e-01	1.993166686686977662e-01	1.992364863925308871e-01	2.003022766923231446e-01	2.024532343798210454e-01	2.055842098703844212e-01	2.095589087672342643e-01	2.142205966104535342e-01	2.194010193919790908e-01	2.249289099792540492e-01	2.306393860535701501e-01	2.363848420990387611e-01	2.420468534226434820e-01	2.475475114086720940e-01	2.528579845155584649e-01	2.580021279112335031e-01	2.630537434805466090e-01	2.681273143096596367e-01	2.733633028050128089e-01	2.789099930794332605e-01	2.849041183255734411e-01	2.914521837911842050e-01	2.986137795580548482e-01	3.063876452072846202e-01	3.147010883907305767e-01	3.234036433646119701e-01	3.322663746353996528e-01	3.409886106140623818e-01	3.492137321994412402e-01	3.565548281443477463e-01	3.626294563835252283e-01	3.671008631601265781e-01	3.697211697678874920e-01	3.703706687666906139e-01	3.690869763094281608e-01	3.660784683420865160e-01	3.617182303201195159e-01	3.565174679275552871e-01	3.510804622759453042e-01	3.460460394108330617e-01	3.420226695027636654e-01
2.290820479576005653e-01	2.289498328017616491e-01	2.273835653958382053e-01	2.246103181242831426e-01	2.209709610312321770e-01	2.168705962811257604e-01	2.127278311916546705e-01	2.089305631825361942e-01	2.058035098158217391e-01	2.035896470767901145e-01	2.024448352279318852e-01	2.024427537516584052e-01	2.035861971894519229e-01	2.058208191831807921e-01	2.090483607725704129e-01	2.131378158572030113e-01	2.179345072631414804e-01	2.232681536989746252e-01	2.289615467325678000e-01	2.348411578336624117e-01	2.407500893770533335e-01	2.465625402031331181e-01	2.521977397642096164e-01	2.576306592546245833e-01	2.628968867175396906e-01	2.680899567877030321e-01	2.733508214181809004e-01	2.788506298724673926e-01	2.847690870803944452e-01	2.912710941301188683e-01	2.984841628476694875e-01	3.064784704674884952e-01	3.152507909427066379e-01	3.247131812426082842e-01	3.346873412157638228e-01	3.449058602404327378e-01	3.550217745826677596e-01	3.646276477610099209e-01	3.732845872004099674e-01	3.805601830183044654e-01	3.860725414904194741e-01	3.895358805314892980e-01	3.908017917660717155e-01	3.898898600190126018e-01	3.870019775229424641e-01	3.825164431623521710e-01	3.769607325957032296e-01	3.709649957048810065e-01	3.652014129158242528e-01	3.603167877695325760e-01
2.306804300447363731e-01	2.303791777803849139e-01	2.287406866314349585e-01	2.259899778285554828e-01	2.224559432302663231e-01	2.185243147412788967e-01	2.145902092587609333e-01	2.110175188746834518e-01	2.081098871727039001e-01	2.060949792722397700e-01	2.051209357321640003e-01	2.052618512257472494e-01	2.065282608366885431e-01	2.088788973953580319e-01	2.122311254153666782e-01	2.164690669645884247e-01	2.214499709577092135e-01	2.270104382527196318e-01	2.329744280600859196e-01	2.391644532789397315e-01	2.454162168926286858e-01	2.515954800452689932e-01	2.576146495699462857e-01	2.634458897692654733e-01	2.691277127352562082e-01	2.747630148103484826e-01	2.805081094170567835e-01	2.865539461665680410e-01	2.931019875454847212e-01	3.003377864029713185e-01	3.084051888671743846e-01	3.173834818479115416e-01	3.272691206818941767e-01	3.379632136792380392e-01	3.492658187510759848e-01	3.608782307248683541e-01	3.724144947918154869e-01	3.834230945678226976e-01	3.934188802070234803e-01	4.019239118360272700e-01	4.085141781400156713e-01	4.128674445766722934e-01	4.148062710668615760e-01	4.143298656550492010e-01	4.116290622886442097e-01	4.070805957505159167e-01	4.012195487003344385e-01	3.946921371732286521e-01	3.881940701701464547e-01	3.824019717620930625e-01
2.307695486630665371e-01	2.303333402204458535e-01	2.286917296519941079e-01	2.260630767936053775e-01	2.227572073310166434e-01	2.191315349970446025e-01	2.155478113493220771e-01	2.123361905305350406e-01	2.097707876034192731e-01	2.080577995693158877e-01	2.073345553056421542e-01	2.076759609215799440e-01	2.091041869066168901e-01	2.115980352729076863e-01	2.150998356660618616e-01	2.195195384973825659e-01	2.247372807128057981e-01	2.306066725755805680e-01	2.369611720019041967e-01	2.436250987494825715e-01	2.504294159230828765e-01	2.572307157364661645e-01	2.639304235116218811e-01	2.704905256295093152e-01	2.769423420428605565e-01	2.833860078279583639e-01	2.899800318600480598e-01	2.969220960745574400e-01	3.044236454107524525e-01	3.126815048824322374e-01	3.218496821678972775e-01	3.320139907278932823e-01	3.431714582038057904e-01	3.552160207382134005e-01	3.679318398904182774e-01	3.809956176260827498e-01	3.939891807044368921e-01	4.064231578602522377e-01	4.177715373016014366e-01	4.275153999757418388e-01	4.351923632266395670e-01	4.404466672641695335e-01	4.430737457668477708e-01	4.430528937256807409e-01	4.405624811086584214e-01	4.359740704405719591e-01	4.298245752629853977e-01	4.227687988754313952e-01	4.155177107306885498e-01	4.087699337409703149e-01
2.295318706990588653e-01	2.290019183545330406e-01	2.274243319325906787e-01	2.250072858178852886e-01	2.220361182290241375e-01	2.188329858264297101e-01	2.157184483179042933e-01	2.129810756401814553e-01	2.108585344301373565e-01	2.095304951500701618e-01	2.091210362552599622e-01	2.097065175631294409e-01	2.113246035854453586e-01	2.139809723197512170e-01	2.176520874144113604e-01	2.222843990163995975e-01	2.277920980581428501e-01	2.340564147774283899e-01	2.409293556166643147e-01	2.482436742697279042e-01	2.558291274521483083e-01	2.635331227282891042e-01	2.712423546736831281e-01	2.789012337144640696e-01	2.865232548294867065e-01	2.941926453368152727e-01	3.020554901457175867e-01	3.103013824496257400e-01	3.191381013757318974e-01	3.287625338677437337e-01	3.393310398447527687e-01	3.509320090346483290e-01	3.635628204484451786e-01	3.771130795507875999e-01	3.913559409031427960e-01	4.059493454598218642e-01	4.204487664090790222e-01	4.343323595319178998e-01	4.470380511687051528e-01	4.580103644328427093e-01	4.667528792908930968e-01	4.728806876812123861e-01	4.761663182499321079e-01	4.765727275967885368e-01	4.742680413575747211e-01	4.696188768826061732e-01	4.631618666859579347e-01	4.555560813307027446e-01	4.475218347993120127e-01	4.397732155522625641e-01
2.272752969484891084e-01	2.266975089692901124e-01	2.252440156575126751e-01	2.231105617876978364e-01	2.205546689257709969e-01	2.178589114627003109e-01	2.152976454466755951e-01	2.131127125008120959e-01	2.115007369068421794e-01	2.106115464969778028e-01	2.105545746084032943e-01	2.114086375262999862e-01	2.132304810197355460e-01	2.160587562140241502e-01	2.199122843656225734e-01	2.247837653700499316e-01	2.306319189803997249e-01	2.373759073346839721e-01	2.448955095784393909e-01	2.530391651689511967e-01	2.616399121746669221e-01	2.705370722350259882e-01	2.795998927644307019e-01	2.887485638733355287e-01	2.979683905750695749e-01	3.073142410983785155e-01	3.169042595944544516e-01	3.269037256959124171e-01	3.375013540387334920e-01	3.488810031645599996e-01	3.611917608285023507e-01	3.745190454720828677e-01	3.888590576810705968e-01	4.040988784209317841e-01	4.200046918837783139e-01	4.362207552759911344e-01	4.522813394256043895e-01	4.676368477326404149e-01	4.816934503470113316e-01	4.938633882324612867e-01	5.036209447672402861e-01	5.105575739865180207e-01	5.144290954094827839e-01	5.151884688596665152e-01	5.129992247958699014e-01	5.082270968177869941e-01	5.014102251936400911e-01	4.932111983409159239e-01	4.843566115951961071e-01	4.755712714987407330e-01
2.243973714358064864e-01	2.238189033503787395e-01	2.225378048959297528e-01	2.207364922735544077e-01	2.186436164675761018e-01	2.165007511666920403e-01	2.145342788817964641e-01	2.129373594400267855e-01	2.118638047126195634e-01	2.114324540380146944e-01	2.117380284695053738e-01	2.128632047503762059e-01	2.148869266668893274e-01	2.178857384044398382e-01	2.219274298155391456e-01	2.270589553077079770e-01	2.332925112091197017e-01	2.405944510742793474e-01	2.488811706269322688e-01	2.580243886011929222e-01	2.678658942404535948e-01	2.782394442879208007e-01	2.889957213903640576e-01	3.000254835717637292e-01	3.112764892439188746e-01	3.227611430827629913e-01	3.345537283584178456e-01	3.467778691491343324e-01	3.595861573345869311e-01	3.731343797860849354e-01	3.875527740398566068e-01	4.029165403558298553e-01	4.192179020103251053e-01	4.363424312944525485e-01	4.540530235856257146e-01	4.719852541330512574e-01	4.896574077796804203e-01	5.064969257689774240e-01	5.218825550079949638e-01	5.351985678861422846e-01	5.458948892759444282e-01	5.535453828697907142e-01	5.578964299068014387e-01	5.588990842053815911e-01	5.567203898101082959e-01	5.517323221243812803e-01	5.444797446831238785e-01	5.356314431583351077e-01	5.259202245436571665e-01	5.160789668186299695e-01
2.213391431461955439e-01	2.208043841271767616e-01	2.197284984421505327e-01	2.182809746348046143e-01	2.166627369964335137e-01	2.150758427080570745e-01	2.137002030095003502e-01	2.126816575812964238e-01	2.121324189118585779e-01	2.121415155910952588e-01	2.127903239165049865e-01	2.141671624576317046e-01	2.163756480621986111e-01	2.195335896064719017e-01	2.237622011804956401e-01	2.291683053882289378e-01	2.358242753895133659e-01	2.437512015645118546e-01	2.529100108631957555e-01	2.632032843365602059e-01	2.744879179369228983e-01	2.865962085597358877e-01	2.993611179855322213e-01	3.126407390558474386e-01	3.263375192675094794e-01	3.404092108082724111e-01	3.548703715861868946e-01	3.697848230438559591e-01	3.852504616281878236e-01	4.013780457065411755e-01	4.182654406804175995e-01	4.359687932579461300e-01	4.544725801427608181e-01	4.736616894978309400e-01	4.932999515721687711e-01	5.130203604496514913e-01	5.323317627500750993e-01	5.506446891734273485e-01	5.673157104132103834e-01	5.817058757798669877e-01	5.932456474912791711e-01	6.014970482000047136e-01	6.062040158058731310e-01	6.073238893061143617e-01	6.050360827520190332e-01	5.997274523483361319e-01	5.919570329082660676e-01	5.824051698508994068e-01	5.718134932112457491e-01	5.609224940431344342e-01
2.185343808848418112e-01	2.180810386151585401e-01	2.172254932177793418e-01	2.161258426532966237e-01	2.149583708412325378e-01	2.138896733119387827e-01	2.130576738881635457e-01	2.125653194331463269e-01	2.124872403650589492e-01	2.128860595706654479e-01	2.138325043052553831e-01	2.154226158790037704e-01	2.177863370019780531e-01	2.210843312862234289e-01	2.254931883580487961e-01	2.311823520944032428e-01	2.382883035587730625e-01	2.468921391555310429e-01	2.570057841499278628e-01	2.685698386334680055e-01	2.814632726201199420e-01	2.955225275414395392e-01	3.105657702185065094e-01	3.264174509846519689e-01	3.429289521297795296e-01	3.599925809324097670e-01	3.775478425017186335e-01	3.955802272220585447e-01	4.141132036250501636e-01	4.331939132403407333e-01	4.528726751776755988e-01	4.731765026219535430e-01	4.940779568797324384e-01	5.154627066900626664e-01	5.371014249940060381e-01	5.586331232438769279e-01	5.795666275158740666e-01	5.993043076848348916e-01	6.171878189149635485e-01	6.325606904687006704e-01	6.448386080825637690e-01	6.535762637703023126e-01	6.585202865625258140e-01	6.596405415362999181e-01	6.571361670393373045e-01	6.514169221502312812e-01	6.430638649487794289e-01	6.327755996335940880e-01	6.213071047738758512e-01	6.094079697349332747e-01
2.163599458877519532e-01	2.160159966022662525e-01	2.153779778556438040e-01	2.145950207140099320e-01	2.138233480708247036e-01	2.132002000205353853e-01	2.128283928837839678e-01	2.127749409197930708e-01	2.130832728925832475e-01	2.137948649697323233e-01	2.149735892368570822e-01	2.167253995705351599e-01	2.192072964632565957e-01	2.226224783319210310e-01	2.272021902294384665e-01	2.331781717589348768e-01	2.407518457336322859e-01	2.500668908238872223e-01	2.611907662174324241e-01	2.741083168732989517e-01	2.887277040638840941e-01	3.048962509945644661e-01	3.224221297232680583e-01	3.410974287126086191e-01	3.607189414206362077e-01	3.811045409039055532e-01	4.021044610463084257e-01	4.236076049293144297e-01	4.455427967489763441e-01	4.678740123101735593e-01	4.905878172816143246e-01	5.136714396113781778e-01	5.370816720697733082e-01	5.607079545864240844e-01	5.843365003987640582e-01	6.076247276173774026e-01	6.300951441692773658e-01	6.511547661415542088e-01	6.701406966092007256e-01	6.863862083713313522e-01	6.992966186574413046e-01	7.084217566969527313e-01	7.135127114545366522e-01	7.145541117490822325e-01	7.117683174869443574e-01	7.055929564547804844e-01	6.966371809284517269e-01	6.856240942968971908e-01	6.733272515781654199e-01	6.605082008570022367e-01
2.150925965439478005e-01	2.148748314263289327e-01	2.144355740450525905e-01	2.139179666267257973e-01	2.134637213667979483e-01	2.131881705540914218e-01	2.131675779440964369e-01	2.134417847112601574e-01	2.140311032805669311e-01	2.149624772890225688e-01	2.162974467326736205e-01	2.181539770772466524e-01	2.207158530261003893e-01	2.242265916011637883e-01	2.289687469410668363e-01	2.352329356976868568e-01	2.432831461243950832e-01	2.533252616746909380e-01	2.654844495777529123e-01	2.797945147184910941e-01	2.961994111630054660e-01	3.145645720918836541e-01	3.346943354573056473e-01	3.563516758654986516e-01	3.792775303648162621e-01	4.032085382227171833e-01	4.278932488361161246e-01	4.531069577911070456e-01	4.786642493773433094e-01	5.044265322792501616e-01	5.303004297837150549e-01	5.562230519115568539e-01	5.821326699826355755e-01	6.079277207615664258e-01	6.334221619390384417e-01	6.583087899223107886e-01	6.821426447683420768e-01	7.043531559307634193e-01	7.242871350901483041e-01	7.412769593458724549e-01	7.547218112920400790e-01	7.641666464388177094e-01	7.693643818831416015e-01	7.703110725533518499e-01	7.672499330625554004e-01	7.606461801089994257e-01	7.511391095931591044e-01	7.394801700576464354e-01	7.264658635594283265e-01	7.128730131655829361e-01
2.148766463355817335e-01	2.147912608274998303e-01	2.145202644030070604e-01	2.142039771589663300e-01	2.139755083165983673e-01	2.139363465541521125e-01	2.141455985656353922e-01	2.146256886760084248e-01	2.153828771537226461e-01	2.164369448519195271e-01	2.178519443278765788e-01	2.197596648924681761e-01	2.223693753428277464e-01	2.259609416271001203e-01	2.308624649202980494e-01	2.374171318424356247e-01	2.459459973936317101e-01	2.567136967383741308e-01	2.699025462044977175e-01	2.855979023444348841e-01	3.037847996347253221e-01	3.243536263096193362e-01	3.471116192899826314e-01	3.717973421785121801e-01	3.980967362677300114e-01	4.256609725366819474e-01	4.541271857701162373e-01	4.831425553124219507e-01	5.123899754416477714e-01	5.416106126866715442e-01	5.706163773932948491e-01	5.992853398738580140e-01	6.275362782109058513e-01	6.552844021289644383e-01	6.823871498590012852e-01	7.085941675659476191e-01	7.335169582442985226e-01	7.566301381522425595e-01	7.773086088310712238e-01	7.948956104718619686e-01	8.087885443866466018e-01	8.185251070963145414e-01	8.238528037676647875e-01	8.247695339576844864e-01	8.215300516029497846e-01	8.146201022592624019e-01	8.047054292595641201e-01	7.925654386926352934e-01	7.790215022973860926e-01	7.648682590621819211e-01
2.157057765991655107e-01	2.157510026878578790e-01	2.156121064982168267e-01	2.154295081577499438e-01	2.153333934583354925e-01	2.154193433332696472e-01	2.157387503150016150e-01	2.163065732059955004e-01	2.171243449900611411e-01	2.182122243095931668e-01	2.196415550948251638e-01	2.215593026908541374e-01	2.241979736542537294e-01	2.278682985374344550e-01	2.329361238845055471e-01	2.397883642132314919e-01	2.487947727058616998e-01	2.602722334085271760e-01	2.744566438603225911e-01	2.914847805743076004e-01	3.113858694357842793e-01	3.340807304923437693e-01	3.593858735840027019e-01	3.870209304415457296e-01	4.166196476981321450e-01	4.477464306769561309e-01	4.799209554825152324e-01	5.126518322164513863e-01	5.454768328689534318e-01	5.780028524985630911e-01	6.099354046473959290e-01	6.410871524863597237e-01	6.713586642584792319e-01	7.006919958111410551e-01	7.290065032170488513e-01	7.561334344315515654e-01	7.817685093522759310e-01	8.054582720832835774e-01	8.266275931560245205e-01	8.446446636698791144e-01	8.589099748244449772e-01	8.689499217271401399e-01	8.744955025946745675e-01	8.755312440800598894e-01	8.723073104906956532e-01	8.653158114374377430e-01	8.552385925579453207e-01	8.428771522615464695e-01	8.290757797357740655e-01	8.146474128840620610e-01
2.174210824423882527e-01	2.175913817468563827e-01	2.175498822044869551e-01	2.174393952720189982e-01	2.173920537043009804e-01	2.175046951244525018e-01	2.178297704168347115e-01	2.183842083733059936e-01	2.191737482602279519e-01	2.202261417934751331e-01	2.216244088536978851e-01	2.235314962671944850e-01	2.262000821498255376e-01	2.299651163254183561e-01	2.352207960897908512e-01	2.423868930409566191e-01	2.518709844588467583e-01	2.640328034602943408e-01	2.791550898002407299e-01	2.974226769388635394e-01	3.189091298101557337e-01	3.435688399114003588e-01	3.712326701615870639e-01	4.016068924194909906e-01	4.342775555695201350e-01	4.687243405797247853e-01	5.043481622699279576e-01	5.405143073346113658e-01	5.766080337102889031e-01	6.120936439863040590e-01	6.465634116106268037e-01	6.797618514420282754e-01	7.115750118461849905e-01	7.419833243746949414e-01	7.709874583626411537e-01	7.985259976749510269e-01	8.244079402067236995e-01	8.482802575819738955e-01	8.696416398373951751e-01	8.879010345742104349e-01	9.024677765376392102e-01	9.128524612182870035e-01	9.187563656321403593e-01	9.201316074058217831e-01	9.172024260429161302e-01	9.104470184882937911e-01	9.005466697339437054e-01	8.883132653862916284e-01	8.746072954676573641e-01	8.602572748852198581e-01
2.197260099111898179e-01	2.200168665912240751e-01	2.200465750104376172e-01	2.199616119551444093e-01	2.198996987084305132e-01	2.199647594357093672e-01	2.202178319956048236e-01	2.206861637654301267e-01	2.213877290464680569e-01	2.223643430499637752e-01	2.237144788701651010e-01	2.256172962761030520e-01	2.283419644351441791e-01	2.322402293336527646e-01	2.377241760322877373e-01	2.452340602894363952e-01	2.552023780778421846e-01	2.680196692879974751e-01	2.840055849769913543e-01	3.033861108623306380e-01	3.262757229649535518e-01	3.526624218517295795e-01	3.823944232929601950e-01	4.151697189143203071e-01	4.505326651350736733e-01	4.878839553227439230e-01	5.265101589222305201e-01	5.656357194593806259e-01	6.044939147231876975e-01	6.424057863182894845e-01	6.788499384464855568e-01	7.135044747582077740e-01	7.462468387876501907e-01	7.771074753221844933e-01	8.061863145454631896e-01	8.335527780436929879e-01	8.591560594158234032e-01	8.827706121938063699e-01	9.039923698463641077e-01	9.222873685001742317e-01	9.370805866945992602e-01	9.478632767687406036e-01	9.542940238890892379e-01	9.562725257248883004e-01	9.539733621974908484e-01	9.478367826360936110e-01	9.385221239000842708e-01	9.268348153913744669e-01	9.136399955111822457e-01	8.997751556608765133e-01
2.222170944678474869e-01	2.226292483828159474e-01	2.227181938730221633e-01	2.226341133599613054e-01	2.225223906589477163e-01	2.224981846966669896e-01	2.226369912610366153e-01	2.229832120025379560e-01	2.235738081187904902e-01	2.244701116870373436e-01	2.257890653195350761e-01	2.277257467931052826e-01	2.305617405216844606e-01	2.346577828739022098e-01	2.404328224029562422e-01	2.483342755357002551e-01	2.588050985848671659e-01	2.722523235055887003e-01	2.890195529976229971e-01	3.093633918298319130e-01	3.334319507155861784e-01	3.612433304193672923e-01	3.926635477377865002e-01	4.273865207025454582e-01	4.649223232215494162e-01	5.046023555016346807e-01	5.456097207696088969e-01	5.870388866438277509e-01	6.279810668148997355e-01	6.676224962250203454e-01	7.053352612526027077e-01	7.407377685325238215e-01	7.737065057812584357e-01	8.043320495869477060e-01	8.328273611603033144e-01	8.594104212670385934e-01	8.841914298788239313e-01	9.070941878312736018e-01	9.278319156559811098e-01	9.459428534327831706e-01	9.608752558287259049e-01	9.720997132256731232e-01	9.792218835819291867e-01	9.820713733431651882e-01	9.807505049770205430e-01	9.756371238217516062e-01	9.673451598523596928e-01	9.566534061123113108e-01	9.444161129817444378e-01	9.314692850463458518e-01
2.244275108935770147e-01	2.249695244176059539e-01	2.251231898626596395e-01	2.250411343780997497e-01	2.248768045691566519e-01	2.247588904913500885e-01	2.247813338783437309e-01	2.250107764155968026e-01	2.255083922917206773e-01	2.263592921174100436e-01	2.277010819955988252e-01	2.297439901894664238e-01	2.327777698527652983e-01	2.371642934824632065e-01	2.433182309759056028e-01	2.516803767741149223e-01	2.626886384719123169e-01	2.767503813238385013e-01	2.942175283849110534e-01	3.153633828289080232e-01	3.403586614435053503e-01	3.692445180377592062e-01	4.019025892428886859e-01	4.380259766016884604e-01	4.770992495929625155e-01	5.183983132108542780e-01	5.610204487792801453e-01	6.039499696553377595e-01	6.461560185267848366e-01	6.867083220429234247e-01	7.248876945225302126e-01	7.602645548461185454e-01	7.927231205287574856e-01	8.224211014515481200e-01	8.496915357586284356e-01	8.749095874257637462e-01	8.983574510601063379e-01	9.201212721718275978e-01	9.400451112490048056e-01	9.577512788749424910e-01	9.727190590060680320e-01	9.844000465003984734e-01	9.923415583064555401e-01	9.962908238110712578e-01	9.962600901222551375e-01	9.925435577145883537e-01	9.856875356778875830e-01	9.764232662678326014e-01	9.655763326235451416e-01	9.539677764763383472e-01
2.258785366826854268e-01	2.265669583017297373e-01	2.268083235732540892e-01	2.267552788389341212e-01	2.265681864743377127e-01	2.263897484436964147e-01	2.263344368040730303e-01	2.264943761326414784e-01	2.269585638567972741e-01	2.278388665268406277e-01	2.292948855379779161e-01	2.315508268045458895e-01	2.349003324162694528e-01	2.396987727206638663e-01	2.463456061367293448e-01	2.552611711841167863e-01	2.668622256933745329e-01	2.815389871958060009e-01	2.996339299199623496e-01	3.214203078013564419e-01	3.470772147894739534e-01	3.766587373345978151e-01	4.100576935572199933e-01	4.469688886274644224e-01	4.868616016126262047e-01	5.289740295746683252e-01	5.723418674002180850e-01	6.158677774697678409e-01	6.584286510526848879e-01	6.990055876916031474e-01	7.368111561024099920e-01	7.713840096539601454e-01	8.026249996031976641e-01	8.307615558826196844e-01	8.562452555180166680e-01	8.796055802814561897e-01	9.012950638389368718e-01	9.215634075277924220e-01	9.403898971593702694e-01	9.574874709578963250e-01	9.723732003458749329e-01	9.844843438742608699e-01	9.933104518578080855e-01	9.985116571832871601e-01	1.000000000000000000e+00	9.979713327829796699e-01	9.928866641425233563e-01	9.854110103103377316e-01	9.763236201825264970e-01	9.664156644067970481e-01
2.261325983929231287e-01	2.269895832439480232e-01	2.273558655467654011e-01	2.273808987475474108e-01	2.272295803467473396e-01	2.270575530837635470e-01	2.270001698816236646e-01	2.271765138157414154e-01	2.277053956360488296e-01	2.287271124381674292e-01	2.304237173622418478e-01	2.330318198542048191e-01	2.368447122997322241e-01	2.422039535942527855e-01	2.494832839019038018e-01	2.590689934255235305e-01	2.713404345931255679e-01	2.866524383948634291e-01	3.053188550724191264e-01	3.275941810653167918e-01	3.536493870823544938e-01	3.835392338900097675e-01	4.171617858727381112e-01	4.542158241531582541e-01	4.941670690623499174e-01	5.362374406106907854e-01	5.794310663916656390e-01	6.226050242762269926e-01	6.645822932803621130e-01	7.042914841279366289e-01	7.409065133176460094e-01	7.739540056229473608e-01	8.033597444428718370e-01	8.294183026945670667e-01	8.526888841887990678e-01	8.738399026885205201e-01	8.934786483148797753e-01	9.120062232458248097e-01	9.295306358156109061e-01	9.458550216068044580e-01	9.605386594724013571e-01	9.730113544616930676e-01	9.827114259955208597e-01	9.892156076410044685e-01	9.923349215784176280e-01	9.921609739085551771e-01	9.890589967164883367e-01	9.836140985579474583e-01	9.765441747345094958e-01	9.685962454735186355e-01
2.248410089446138960e-01	2.258898816249114427e-01	2.264265721315143198e-01	2.265938540776653298e-01	2.265580624731791393e-01	2.264855953453195903e-01	2.265316177432176725e-01	2.268420971658202945e-01	2.275661414397852911e-01	2.288728671848067053e-01	2.309663372247630908e-01	2.340935529893272971e-01	2.385432092391326919e-01	2.446360873493770849e-01	2.527101984632442733e-01	2.631046627414723726e-01	2.761453952559569380e-01	2.921334843860209363e-01	3.113344610181353334e-01	3.339645019341397347e-01	3.601689501630469525e-01	3.899900886487244200e-01	4.233248711119247942e-01	4.598787343450512211e-01	4.991271521151893764e-01	5.403001828656601724e-01	5.824048356549692551e-01	6.242942820512781266e-01	6.647821421845551138e-01	7.027866050291196043e-01	7.374770877938832125e-01	7.683899659179694863e-01	7.954828969701015495e-01	8.191097795595546627e-01	8.399175571589536649e-01	8.586863163345375138e-01	8.761491036646258390e-01	8.928330556575516663e-01	9.089571174860410219e-01	9.244063156767686751e-01	9.387829433058707540e-01	9.515170876608275430e-01	9.620071987749670983e-01	9.697580733660300378e-01	9.744882674023618296e-01	9.761888690006946812e-01	9.751275680863762396e-01	9.718028500409499060e-01	9.668610993949464660e-01	9.609936742028524215e-01
2.217802252654588746e-01	2.230399994368675864e-01	2.237933236533745374e-01	2.241731275952280888e-01	2.243439840622659942e-01	2.244802868206155211e-01	2.247549829300483637e-01	2.253396036141816494e-01	2.264127109652171177e-01	2.281714207166112007e-01	2.308404401370644232e-01	2.346745972002518277e-01	2.399536364121693521e-01	2.469708316522587488e-01	2.560189538445388768e-01	2.673774472377069000e-01	2.813033903457592966e-01	2.980263314703852084e-01	3.177442671008872122e-01	3.406159125260321274e-01	3.667439259363228232e-01	3.961455121598527196e-01	4.287109252275252969e-01	4.641560369369046590e-01	5.019809298249385821e-01	5.414502725527258198e-01	5.816109816820979050e-01	6.213570035749286236e-01	6.595403000141227823e-01	6.951135498013921721e-01	7.272777231840076295e-01	7.556010004101330058e-01	7.800778452931113049e-01	8.011089855742619115e-01	8.194018233549118513e-01	8.358111584917409242e-01	8.511557020219477909e-01	8.660519505928471196e-01	8.808018664106451734e-01	8.953562994662336294e-01	9.093569128550457181e-01	9.222410740665404338e-01	9.333815847857024339e-01	9.422286109360895612e-01	9.484247087439259261e-01	9.518730359947429331e-01	9.527507394576605337e-01	9.514707893383328452e-01	9.486041900466929411e-01	9.447795938853825737e-01
2.168723524058198682e-01	2.183524655635231682e-01	2.193617114325963346e-01	2.200209083475876126e-01	2.204901561862629422e-01	2.209491062643764159e-01	2.215859674383831024e-01	2.225956645952793800e-01	2.241842837845863246e-01	2.265750091800848576e-01	2.300108649353670154e-01	2.347513054782789654e-01	2.410624761635428714e-01	2.492035238200085712e-01	2.594129330639161624e-01	2.718987449891751007e-01	2.868348564151610991e-01	3.043627802313413899e-01	3.245953059138164676e-01	3.476163103708820867e-01	3.734706232296532979e-01	4.021397594261998387e-01	4.335035970221344792e-01	4.672939054387364455e-01	5.030515465778385709e-01	5.401031431134579730e-01	5.775729579627449928e-01	6.144403910771220056e-01	6.496430953730109037e-01	6.822124732458620944e-01	7.114160338726237542e-01	7.368741712746841310e-01	7.586206100909519412e-01	7.770867798253674463e-01	7.930082908353639493e-01	8.072714097077391404e-01	8.207330507039167777e-01	8.340545322812800144e-01	8.475852909583574402e-01	8.613194353953252946e-01	8.749297573896671620e-01	8.878657732842998307e-01	8.994894372688566619e-01	9.092167684137253403e-01	9.166360940648671241e-01	9.215820013329139027e-01	9.241555464688382404e-01	9.246926323060066233e-01	9.236916318645037594e-01	9.217168923984236928e-01
2.101883722779085695e-01	2.118848271387720472e-01	2.131759587614489582e-01	2.141695203617963450e-01	2.150194206892255822e-01	2.159083405690959412e-01	2.170372440020666427e-01	2.186217965309269762e-01	2.208928622744334158e-01	2.240967909187088214e-01	2.284916496019513965e-01	2.343375622500368238e-01	2.418820117885115417e-01	2.513434021092385562e-01	2.628973618252323785e-01	2.766698014923652527e-01	2.927386231238353065e-01	3.111429091109227385e-01	3.318951777997264374e-01	3.549901245919156456e-01	3.804028805275282976e-01	4.080718796997213071e-01	4.378657571202770327e-01	4.695396478882382651e-01	5.026922240925301155e-01	5.367388912750059582e-01	5.709167989411717548e-01	6.043323876897708224e-01	6.360524664714810594e-01	6.652272063081102749e-01	6.912216445794492348e-01	7.137253399751215532e-01	7.328109232302769671e-01	7.489221364138676229e-01	7.627884958644606250e-01	7.752822287104438326e-01	7.872482068915489517e-01	7.993445494019595365e-01	8.119285667223201663e-01	8.250108054704078375e-01	8.382830339427627120e-01	8.512088442240828279e-01	8.631526875911592622e-01	8.735172557733639209e-01	8.818606141455391789e-01	8.879719741136207212e-01	8.918957957209520115e-01	8.939051027926625537e-01	8.944342077838903782e-01	8.939869371690915001e-01
2.019356751225816204e-01	2.038294222852621296e-01	2.054110278936575051e-01	2.067757522880125653e-01	2.080708733588585713e-01	2.094807599255707198e-01	2.112169921479039869e-01	2.135131961006977996e-01	2.166217285674123250e-01	2.208083813673868134e-01	2.263421066248664237e-01	2.334789646964588183e-01	2.424422449341293029e-01	2.534029866202606174e-01	2.664660000647564031e-01	2.816656530792098767e-01	2.989731629346233377e-01	3.183136766016800290e-01	3.395879978557068690e-01	3.626914341828248456e-01	3.875218893016765809e-01	4.139714217787706096e-01	4.418998644802259457e-01	4.710951462903748554e-01	5.012308932761257996e-01	5.318361110765873478e-01	5.622922181649248063e-01	5.918683337255581378e-01	6.197968169859993104e-01	6.453793777702042656e-01	6.681030427457158583e-01	6.877385298008807935e-01	7.043941205371166969e-01	7.185066735416869577e-01	7.307661847825621670e-01	7.419871785800162822e-01	7.529541463228142106e-01	7.642751943919289248e-01	7.762758978375152719e-01	7.889550573843172598e-01	8.020088284034163628e-01	8.149138201132299919e-01	8.270474815510902022e-01	8.378179382684044496e-01	8.467761482854287980e-01	8.536898105438776030e-01	8.585684065846692636e-01	8.616395728716702562e-01	8.632862140712270760e-01	8.639597832595906635e-01
1.924339429093301634e-01	1.944917854529339685e-01	1.963538840067580171e-01	1.981050117421905565e-01	1.998867362003864945e-01	2.018847897441747585e-01	2.043198357136015997e-01	2.074408094242685408e-01	2.115179612635534889e-01	2.168321835525032770e-01	2.236583921471540781e-01	2.322431644513531790e-01	2.427796852674316275e-01	2.553851572833831240e-01	2.700865025284874266e-01	2.868189238813326214e-01	3.054389978250183768e-01	3.257501287799760559e-01	3.475344314775846155e-01	3.705825831382107971e-01	3.947127495789057305e-01	4.197717996929083428e-01	4.456165230446235137e-01	4.720785499820204234e-01	4.989227215858745290e-01	5.258128980176494105e-01	5.522999719582066813e-01	5.778430633002606953e-01	6.018669156701719203e-01	6.238479446380476023e-01	6.434112892754346724e-01	6.604148970181756839e-01	6.749966874806508921e-01	6.875680204198595380e-01	6.987494416103913197e-01	7.092595230802448691e-01	7.197801507393930542e-01	7.308281181659272985e-01	7.426615701231663591e-01	7.552411385597725957e-01	7.682523136040465550e-01	7.811814000662008484e-01	7.934259866864447064e-01	8.044147395679577262e-01	8.137115017055026600e-01	8.210841840189327945e-01	8.265281040081642328e-01	8.302435972493849015e-01	8.325765921341070630e-01	8.339369196174117871e-01
1.820849428840519146e-01	1.842626846708214639e-01	1.863782352599477332e-01	1.885090470783919447e-01	1.907930135453523579e-01	1.934178822386377061e-01	1.966125130201512861e-01	2.006387517968614698e-01	2.057810272780933591e-01	2.123305747564173951e-01	2.205627940885347416e-01	2.307088955604804925e-01	2.429259259955228178e-01	2.572712863121315863e-01	2.736882831698735918e-01	2.920076786804049473e-01	3.119668750831620097e-01	3.332441037147693130e-01	3.555009287049302191e-01	3.784235864480632316e-01	4.017531960328432628e-01	4.252969798286071468e-01	4.489172317735163897e-01	4.725007906716578998e-01	4.959178687048503842e-01	5.189834097480982011e-01	5.414351744430150326e-01	5.629396113232423282e-01	5.831295449520096374e-01	6.016683308543236963e-01	6.183261031326855450e-01	6.330478766569865856e-01	6.459928663178902131e-01	6.575301341339843120e-01	6.681863537377910056e-01	6.785540492887804920e-01	6.891795703328505995e-01	7.004560121367925385e-01	7.125455873385211358e-01	7.253489191117512558e-01	7.385274683103121296e-01	7.515729117246114921e-01	7.639070424468060727e-01	7.749899146785865778e-01	7.844136309930431761e-01	7.919638641005488644e-01	7.976394057194944320e-01	8.016294430753669875e-01	8.042567593689829986e-01	8.059008122446678080e-01
1.713417491756592248e-01	1.735888393732502311e-01	1.759173480029400105e-01	1.784012107863482133e-01	1.811774305269776841e-01	1.844371048316844897e-01	1.884169186703319732e-01	1.933895068734580447e-01	1.996497540348933786e-01	2.074942673823140793e-01	2.171931832632926496e-01	2.289563531149227671e-01	2.428989704345216050e-01	2.590136696373193659e-01	2.771563484543549394e-01	2.970510521413114446e-01	3.183155049649565305e-01	3.405042497498860232e-01	3.631618746528646469e-01	3.858758468265863217e-01	4.083178422622540382e-01	4.302646672240462156e-01	4.515944883467678528e-01	4.722602478002488335e-01	4.922482799467431391e-01	5.115345244998673602e-01	5.300520747261125987e-01	5.476811744249765468e-01	5.642667090271992203e-01	5.796600347470598491e-01	5.937739995294201156e-01	6.066346817459238316e-01	6.184126100280329386e-01	6.294205959984444654e-01	6.400738875569240705e-01	6.508186674400741056e-01	6.620440756789133241e-01	6.739981862286769099e-01	6.867281997193348531e-01	7.000596454018503945e-01	7.136201576724613416e-01	7.269029017886997623e-01	7.393557557881226261e-01	7.504769265068793604e-01	7.598970879234174802e-01	7.674319844740037366e-01	7.730967482380198819e-01	7.770817786510977321e-01	7.796979028218441465e-01	7.813039430120456430e-01
1.606815518407548049e-01	1.629462630717435356e-01	1.654384899143015730e-01	1.682325288239519268e-01	1.714674969075907496e-01	1.753394503306504593e-01	1.800927762741376392e-01	1.860089288775584604e-01	1.933895783776377331e-01	2.025317332389719449e-01	2.136945927472202467e-01	2.270610069690126853e-01	2.426994686493565423e-01	2.605345226048663698e-01	2.803334556199370553e-01	3.017149096612753989e-01	3.241809579278004394e-01	3.471691219332367351e-01	3.701160100142774079e-01	3.925210805190525454e-01	4.139983362584260806e-01	4.343060015202122037e-01	4.533489907259993790e-01	4.711552706073129926e-01	4.878333757196216536e-01	5.035229008616247670e-01	5.183512817871909206e-01	5.324081113082776984e-01	5.457430259027760133e-01	5.583860348965549170e-01	5.703822219089123013e-01	5.818279033562098190e-01	5.928942532426103584e-01	6.038275169142125476e-01	6.149214968441545359e-01	6.264661723737321442e-01	6.386837240161468143e-01	6.516677661384467912e-01	6.653418500835375227e-01	6.794492743012782165e-01	6.935789286561206968e-01	7.072233107021341780e-01	7.198571478124337064e-01	7.310202721876410958e-01	7.403874895325287531e-01	7.478115173256076886e-01	7.533313251157492951e-01	7.571460437685407774e-01	7.595617411974573407e-01	7.609233103325176995e-01
1.505839184655946295e-01	1.528180646054893288e-01	1.554208297874129507e-01	1.584702662557140596e-01	1.621102645555231592e-01	1.665432546976151340e-01	1.720211036123419912e-01	1.788320914460727051e-01	1.872810557904523165e-01	1.976606205287750329e-01	2.102138156841322492e-01	2.250917098959887008e-01	2.423127371308057276e-01	2.617323242400292904e-01	2.830311292938871848e-01	3.057277905226422066e-01	3.292175413093528236e-01	3.528326856195554417e-01	3.759158608937892554e-01	3.978935926275979917e-01	4.183370119715199564e-01	4.369988355833456795e-01	4.538206731499322411e-01	4.689111141663729332e-01	4.825013097454201039e-01	4.948893998146987050e-01	5.063868252355692157e-01	5.172779297374002772e-01	5.277997647391647895e-01	5.381428458405166371e-01	5.484674944846624767e-01	5.589260914501730237e-01	5.696801729399169067e-01	5.809033030105448248e-01	5.927654251576733868e-01	6.054005805387270289e-01	6.188656959494439613e-01	6.331019571873170992e-01	6.479108976273539877e-01	6.629545684320310439e-01	6.777836083537629452e-01	6.918902223772771531e-01	7.047766357979057261e-01	7.160254251516096069e-01	7.253571842213791809e-01	7.326636629636500420e-01	7.380100077290835392e-01	7.416066161618857233e-01	7.437575072517310648e-01	7.447965137826768611e-01
[truncated: 30 more columns]
