# Supplementary material for: Iso-orientation bias of layer 2/3 connections unifies spontaneous, visually and optogenetically driven V1 dynamics
Source: Nat Commun. 2026 Jan 21;17:1901. doi: 10.1038/s41467-026-68578-y (PMC12923880; doi:10.1038/s41467-026-68578-y)
Supplement: Supplementary file 6 — Source data [file 41467_2026_68578_MOESM6_ESM.zip › source_data/fig2/A_frame4.csv]

1.250123242240667454e-01	1.256823225171168346e-01	1.262531736580211617e-01	1.265232172043815329e-01	1.263247883802428029e-01	1.255318925476239800e-01	1.240691412750542094e-01	1.219203773468003488e-01	1.191344214981376326e-01	1.158253749035660918e-01	1.121657279815345687e-01	1.083720117989540460e-01	1.046842746445073163e-01	1.013421137344611284e-01	9.856072632710127790e-02	9.651056444732811213e-02	9.530353132957396223e-02	9.498747530978624010e-02	9.554923810210511070e-02	9.692497830249409418e-02	9.901532781388917848e-02	1.017022090339722157e-01	1.048641422732958933e-01	1.083874633227643464e-01	1.121720192673279215e-01	1.161312006106619554e-01	1.201874625918434858e-01	1.242653108202215056e-01	1.282841127390784708e-01	1.321528197758037038e-01	1.357680256676861430e-01	1.390159089321026942e-01	1.417777531061009122e-01	1.439381068689487841e-01	1.453943403489346420e-01	1.460663175812218495e-01	1.459050622900025795e-01	1.448995491842408334e-01	1.430810435348145448e-01	1.405246254248058990e-01	1.373477608306301334e-01	1.337059551423333825e-01	1.297856075735988046e-01	1.257943253895172087e-01	1.219490141527131283e-01	1.184622205643420523e-01	1.155274492544305226e-01	1.133044179235969950e-01	1.119057088668879429e-01	1.113863880949894219e-01
1.221623225856130757e-01	1.228197267214411609e-01	1.234505910995572497e-01	1.238482330206054222e-01	1.238354442206557882e-01	1.232732805619239647e-01	1.220713063639362050e-01	1.201974420127198406e-01	1.176847359954991540e-01	1.146323842071158144e-01	1.111993190480594224e-01	1.075901697493149289e-01	1.040350218751293770e-01	1.007657461171912461e-01	9.799235067250594566e-02	9.588287299124889640e-02	9.454960665442870005e-02	9.404331858133764543e-02	9.435568428086643644e-02	9.542877429793876487e-02	9.716930427286815664e-02	9.946476752114914721e-02	1.021984872474025891e-01	1.052611869191706767e-01	1.085575788065977765e-01	1.120076954097208172e-01	1.155437185076690354e-01	1.191039681641003906e-01	1.226259899007153542e-01	1.260406562232046779e-01	1.292686568875159314e-01	1.322201239664552164e-01	1.347974245129152093e-01	1.369006766254865226e-01	1.384351759417200844e-01	1.393198600139220755e-01	1.394958988202773531e-01	1.389345836697080949e-01	1.376437555252713330e-01	1.356720860466590350e-01	1.331106356724228723e-01	1.300912307327319328e-01	1.267813954634514073e-01	1.233757620596046822e-01	1.200841907186517010e-01	1.171171456951468348e-01	1.146693131219462258e-01	1.129028855062450543e-01	1.119323460175162127e-01	1.118128067639399953e-01
1.194865473974277281e-01	1.201360722242555690e-01	1.208318446693334991e-01	1.213630728321098140e-01	1.215442063512054693e-01	1.212246662065389891e-01	1.203001289762024861e-01	1.187232935230124603e-01	1.165113788371627684e-01	1.137476768733705068e-01	1.105755608863430994e-01	1.071849079366697516e-01	1.037924641070116227e-01	1.006189396974508377e-01	9.786621785138577279e-02	9.569799247579037493e-02	9.422640477932101022e-02	9.350615684469111566e-02	9.353624319304794377e-02	9.426825123772183956e-02	9.561920063459652952e-02	9.748638247058070971e-02	9.976161023500963732e-02	1.023426948109205509e-01	1.051406793352847452e-01	1.080824011212371538e-01	1.111087463418491683e-01	1.141698425998517036e-01	1.172187299621586520e-01	1.202051569153733124e-01	1.230708454434700783e-01	1.257471341122470554e-01	1.281553696366287687e-01	1.302100171219576497e-01	1.318241322052637055e-01	1.329166310311035992e-01	1.334206812292437483e-01	1.332924037914291482e-01	1.325189975103988616e-01	1.311253430485456728e-01	1.291781407607055232e-01	1.267867220718546517e-01	1.240999044555388259e-01	1.212985311175557301e-01	1.185837938561747212e-01	1.161619371794370553e-01	1.142265351839110293e-01	1.129401277640945667e-01	1.124174251077918602e-01	1.127125156074624546e-01
1.170013405889648445e-01	1.176464167359417418e-01	1.184081250401536750e-01	1.190727619061951459e-01	1.194481002872100489e-01	1.193738251578154858e-01	1.187334606657133446e-01	1.174656921613640714e-01	1.155722346172333020e-01	1.131197024474404345e-01	1.102340114904520607e-01	1.070874303855340881e-01	1.038799174575315704e-01	1.008174949581346624e-01	9.809088533473084293e-02	9.585741288668198079e-02	9.422845545503411024e-02	9.326361324471538206e-02	9.297166738922645057e-02	9.331736369697869737e-02	9.423233625810135961e-02	9.562807993165191311e-02	9.740882744596562892e-02	9.948248186137316484e-02	1.017682427486627100e-01	1.042002649537524667e-01	1.067274307800432087e-01	1.093099034957786403e-01	1.119136231928685443e-01	1.145040939277053305e-01	1.170407451423129408e-01	1.194729081625158923e-01	1.217381400103550310e-01	1.237632359222401585e-01	1.254679641113247424e-01	1.267712823128313293e-01	1.275994909360875229e-01	1.278955649975725972e-01	1.276286723761877184e-01	1.268026779375157342e-01	1.254624257629745054e-01	1.236966064260417164e-01	1.216362573744895759e-01	1.194483368238112575e-01	1.173243179635319600e-01	1.154644548172242408e-01	1.140590602844017559e-01	1.132688542313076002e-01	1.132069571032714717e-01	1.139252029349032969e-01
1.147589922972761106e-01	1.154017684569856317e-01	1.162267124450204053e-01	1.170186038077552088e-01	1.175805639084210319e-01	1.177448232990152277e-01	1.173849031198502813e-01	1.164270322616999809e-01	1.148580302563813743e-01	1.127272837480222806e-01	1.101415281207602237e-01	1.072527246208989926e-01	1.042407531292524059e-01	1.012935753234213698e-01	9.858784382626509246e-02	9.627259510888885874e-02	9.445786586161461496e-02	9.320909730385895653e-02	9.254724841482639408e-02	9.245378493211982296e-02	9.287922270042360540e-02	9.375369369101792250e-02	9.499792703901517588e-02	9.653319331522865199e-02	9.828900931535357322e-02	1.002077812067668772e-01	1.022460542141272605e-01	1.043725499784843719e-01	1.065636838791160640e-01	1.087975747617326711e-01	1.110477857888900743e-01	1.132779657126461031e-01	1.154384437183770401e-01	1.174654896039256519e-01	1.192836163137564881e-01	1.208109500535907987e-01	1.219672372455190279e-01	1.226837443341496775e-01	1.229139120102551302e-01	1.226434012646853283e-01	1.218980704081883137e-01	1.207484305903574334e-01	1.193094290603453067e-01	1.177348088840271811e-01	1.162059458709109455e-01	1.149158079507096586e-01	1.140495526392949766e-01	1.137639894701045346e-01	1.141687421273385739e-01	1.153120051883835540e-01
1.128376993214704749e-01	1.134792123538520270e-01	1.143613965056699683e-01	1.152689993000501761e-01	1.160026391913534238e-01	1.163895620269605191e-01	1.162956143823540983e-01	1.156363130897474500e-01	1.143844116793087395e-01	1.125717699867813393e-01	1.102845330547238267e-01	1.076520369952998213e-01	1.048312223395809067e-01	1.019890564128616423e-01	9.928561833877233567e-02	9.686002288064438082e-02	9.482054042932830384e-02	9.323938827123914863e-02	9.215196237186680517e-02	9.155979175217014709e-02	9.143634606489849104e-02	9.173471385255807520e-02	9.239621728890194674e-02	9.335894987672557765e-02	9.456522823018199964e-02	9.596700753162092090e-02	9.752854016065279352e-02	9.922592404679786426e-02	1.010437423627486148e-01	1.029695152618061438e-01	1.049870644197150871e-01	1.070701678001185903e-01	1.091777874123428388e-01	1.112519625102526832e-01	1.132190708968778409e-01	1.149946397742139248e-01	1.164913913694102104e-01	1.176297250615358364e-01	1.183493435194784144e-01	1.186205176425136898e-01	1.184532800482564485e-01	1.179029846925690600e-01	1.170708851957030644e-01	1.160989470473273999e-01	1.151587685951236811e-01	1.144353149734206043e-01	1.141070782405660677e-01	1.143250603156262257e-01	1.151935429459741006e-01	1.167556608126932433e-01
1.113292491238427884e-01	1.119694362445718266e-01	1.129000186565824043e-01	1.139071048682877008e-01	1.147908771405848488e-01	1.153759889195703769e-01	1.155229091062196789e-01	1.151382457643882612e-01	1.141816722439803061e-01	1.126675442396258969e-01	1.106604825003415921e-01	1.082654942736326897e-01	1.056144252133223160e-01	1.028510279970395597e-01	1.001169285291520494e-01	9.754014530224645874e-02	9.522697661621634668e-02	9.325733079888907928e-02	9.168306163527928376e-02	9.052876107251765780e-02	8.979454581047661976e-02	8.946050081441778157e-02	8.949251996335723380e-02	8.984903398910006056e-02	9.048785830040449729e-02	9.137211279767139260e-02	9.247410162549421497e-02	9.377631270641831329e-02	9.526924356638774571e-02	9.694642530362555799e-02	9.879770674624560600e-02	1.008022395245174035e-01	1.029227800904218837e-01	1.051026644288166473e-01	1.072664457746859978e-01	1.093245344956374765e-01	1.111815172915491395e-01	1.127472900114467463e-01	1.139495548845685657e-01	1.147459821479843434e-01	1.151341837233941928e-01	1.151578120783670472e-01	1.149074236318445991e-01	1.145153200354791095e-01	1.141443205821564971e-01	1.139712742400374457e-01	1.141669974848119051e-01	1.148751648973896228e-01	1.161931161492552600e-01	1.181576755914245658e-01
1.103261529474943992e-01	1.109634652925994419e-01	1.119309339814427567e-01	1.130171866653654072e-01	1.140237494379169325e-01	1.147747815758528300e-01	1.151274613727413243e-01	1.149812252201283941e-01	1.142838011189690750e-01	1.130324536878171832e-01	1.112699717642307157e-01	1.090761567149622496e-01	1.065565220392891421e-01	1.038303030491376233e-01	1.010195754673528512e-01	9.824062232952736340e-02	9.559780109042281815e-02	9.317952768304407773e-02	9.105578883112473709e-02	8.927671542449445996e-02	8.787220858952660141e-02	8.685292347341803942e-02	8.621300811521903640e-02	8.593465679237391464e-02	8.599397433802176416e-02	8.636704400068642706e-02	8.703476797403497667e-02	8.798515463815197168e-02	8.921230216736199259e-02	9.071215192897394419e-02	9.247593225956933505e-02	9.448290614921411867e-02	9.669418111948328842e-02	9.904930556972013633e-02	1.014667510529409095e-01	1.038487806813459674e-01	1.060903191070775992e-01	1.080908389954638588e-01	1.097676131741228966e-01	1.110684841330008416e-01	1.119821626658633051e-01	1.125443287677908161e-01	1.128382298326399968e-01	1.129891125732319368e-01	1.131525828317924004e-01	1.134978443142370674e-01	1.141876202097558274e-01	1.153572737611300858e-01	1.170961109579052306e-01	1.194338146894139419e-01
1.099096147443225646e-01	1.105401212418083978e-01	1.115300544729362076e-01	1.126713985062175460e-01	1.137683627617866594e-01	1.146462822263865644e-01	1.151607905320338743e-01	1.152057588979351899e-01	1.147182580774339378e-01	1.136793206529575356e-01	1.121103440762031278e-01	1.100659892945037993e-01	1.076252660646369874e-01	1.048825906340782460e-01	1.019402261388558384e-01	9.890262181550210641e-02	9.587237961857421331e-02	9.294705148246079629e-02	9.021590800904059904e-02	8.775638991523120047e-02	8.563056628725279618e-02	8.388256150190703808e-02	8.253796889178398322e-02	8.160590586307842065e-02	8.108347974438377681e-02	8.096159047483716953e-02	8.123036094912421123e-02	8.188247309843707522e-02	8.291323169070079213e-02	8.431715564347323777e-02	8.608189872643731699e-02	8.818117307435956176e-02	9.056863673601878162e-02	9.317462637667840719e-02	9.590702268601673797e-02	9.865673436116929873e-02	1.013073888650908305e-01	1.037480246826895935e-01	1.058869889692095473e-01	1.076650191247458810e-01	1.090654167877362357e-01	1.101196406146379980e-01	1.109071364687947148e-01	1.115489402110179801e-01	1.121953733505614142e-01	1.130089872348004065e-01	1.141446089316748291e-01	1.157290248721937476e-01	1.178431388403863161e-01	1.205093884059332265e-01
1.101392798449549737e-01	1.107553891369074395e-01	1.117498613907519922e-01	1.129185129058020293e-01	1.140691089325097385e-01	1.150293294628831064e-01	1.156546397936230319e-01	1.158348032317963877e-01	1.154976734908100267e-01	1.146094085867798290e-01	1.131712330801160210e-01	1.112137299531450185e-01	1.087902927059944680e-01	1.059712306384266167e-01	1.028394991304114880e-01	9.948804462228717782e-02	9.601795744749511141e-02	9.253617191880919579e-02	8.915171155109534451e-02	8.597019127032545782e-02	8.308727097743412449e-02	8.058255351934211219e-02	7.851556858411483375e-02	7.692503601742842201e-02	7.583152487078283210e-02	7.524250705989074528e-02	7.515792926590916800e-02	7.557427500538879683e-02	7.648559972384573469e-02	7.788105699025053841e-02	7.973962968142149499e-02	8.202371219247726886e-02	8.467365680369433323e-02	8.760522585744488777e-02	9.071133755853902358e-02	9.386854578630392243e-02	9.694772713223807903e-02	9.982759775743461905e-02	1.024091008307457112e-01	1.046284691232460262e-01	1.064668697203584868e-01	1.079550407601444495e-01	1.091719224068437161e-01	1.102371025372124724e-01	1.112976920262334357e-01	1.125109450007274192e-01	1.140246097439233386e-01	1.159574343727486495e-01	1.183824880981911160e-01	1.213158150015264669e-01
1.110454497584213579e-01	1.116345864595383736e-01	1.126114314945698414e-01	1.137758418424230644e-01	1.149395744003126607e-01	1.159333803692031289e-01	1.166135869409705428e-01	1.168671914744443818e-01	1.166144422905441846e-01	1.158084671549573508e-01	1.144322894938965274e-01	1.124944157839565112e-01	1.100244895249335164e-01	1.070702927771944313e-01	1.036966160032549850e-01	9.998552021905558751e-02	9.603667260728397659e-02	9.196611689801763301e-02	8.790221636289684282e-02	8.397853354590560648e-02	8.032457814336382840e-02	7.705634373008964089e-02	7.426887023774342289e-02	7.203247866444446867e-02	7.039321507923093635e-02	6.937663830983618884e-02	6.899302428197337522e-02	6.924178406362438420e-02	7.011330434405108059e-02	7.158751775951897878e-02	7.362978756706466121e-02	7.618568645023318653e-02	7.917677373406717400e-02	8.249936812496597160e-02	8.602761634129015011e-02	8.962127853916941611e-02	9.313750184233855756e-02	9.644509434608497522e-02	9.943916398147191471e-02	1.020538310626130374e-01	1.042709929878023745e-01	1.061236255714035348e-01	1.076929267761518177e-01	1.090994243274524822e-01	1.104889513484688807e-01	1.120150295007432267e-01	1.138196821281092647e-01	1.160149941295049586e-01	1.186678030991466792e-01	1.217897211551713099e-01
1.126241532170329795e-01	1.131678337495381770e-01	1.141001873681513207e-01	1.152251596776962123e-01	1.163586511158139353e-01	1.173348808014379741e-01	1.180118336938367068e-01	1.182750139366535586e-01	1.180388774429771970e-01	1.172457953774442008e-01	1.158632333965306654e-01	1.138804089914623036e-01	1.113058883629773205e-01	1.081671765260358714e-01	1.045124699663592255e-01	1.004136368003969715e-01	9.596870861233541827e-02	9.130184595409074344e-02	8.655931721101914333e-02	8.190116081559398187e-02	7.748965705711111096e-02	7.347683449482252105e-02	6.999369627657427151e-02	6.714329043592288937e-02	6.499854674817115430e-02	6.360426378322527052e-02	6.298142608466890391e-02	6.313154357248217108e-02	6.403913145884181091e-02	6.567141856741071093e-02	6.797572482436489705e-02	7.087596086786486504e-02	7.427023694296530643e-02	7.803146930816096116e-02	8.201219771816235793e-02	8.605381279705499875e-02	8.999945830200452301e-02	9.370884638736966255e-02	9.707286574367827992e-02	1.000256265706447184e-01	1.025520093737224414e-01	1.046894087447069743e-01	1.065232477203983397e-01	1.081767244187170629e-01	1.097959727010449499e-01	1.115323575891867258e-01	1.135239510905784455e-01	1.158783133849578401e-01	1.186586627787460796e-01	1.218752627909060055e-01
1.148352376881014159e-01	1.153090480006727508e-01	1.161655844952143024e-01	1.172129309379815049e-01	1.182711735963143107e-01	1.191782605567708736e-01	1.197945213274205362e-01	1.200052786606834454e-01	1.197211787239769037e-01	1.188764949130347859e-01	1.174262855763740371e-01	1.153438547688015875e-01	1.126199251961047670e-01	1.092644160504667311e-01	1.053106880361339981e-01	1.008209938383656662e-01	9.589103767679395263e-02	9.065128575779610176e-02	8.526333865463608941e-02	7.991090338923446945e-02	7.478652059220015913e-02	7.007648743490234311e-02	6.594696582835597731e-02	6.253381867848839537e-02	5.993752101804845911e-02	5.822283300928098038e-02	5.742168566013871461e-02	5.753703448237805496e-02	5.854575004460817189e-02	6.039955885260624852e-02	6.302422761277487462e-02	6.631827720189274744e-02	7.015295343864040578e-02	7.437513034083780006e-02	7.881412822778163796e-02	8.329251471386381334e-02	8.763994576115695379e-02	9.170829156862003728e-02	9.538585287779766109e-02	9.860841771928821609e-02	1.013653657233962724e-01	1.036997402296500337e-01	1.057021872211160035e-01	1.074994748924632954e-01	1.092390740069909272e-01	1.110716227635579617e-01	1.131332654165265739e-01	1.155297781194493806e-01	1.183242283968191227e-01	1.215295643569713341e-01
1.176035207757878537e-01	1.179783018120764415e-01	1.187244955428727877e-01	1.196545202941400043e-01	1.205927645476214949e-01	1.213812077984466886e-01	1.218832780505396535e-01	1.219855138683099555e-01	1.215969413894622542e-01	1.206466484804853273e-01	1.190807747158272728e-01	1.168604425353533399e-01	1.139620689852104685e-01	1.103808459875682546e-01	1.061370301691991341e-01	1.012835475214059200e-01	9.591248925982791274e-02	9.015793466650141863e-02	8.419309838771311949e-02	7.822119861476170555e-02	7.246107189292801121e-02	6.713006795898156243e-02	6.242735540303492175e-02	5.852058320485705595e-02	5.553759085230565440e-02	5.356334557305885563e-02	5.264087864585147852e-02	5.277422453746114656e-02	5.393152384305208158e-02	5.604721029930487264e-02	5.902328612718491657e-02	6.273064026551827821e-02	6.701182905079484942e-02	7.168660740145260668e-02	7.656091770980780198e-02	8.143920206924749883e-02	8.613896652943300869e-02	9.050586154922543591e-02	9.442715022149957005e-02	9.784148863716013445e-02	1.007434402484703451e-01	1.031819272473175481e-01	1.052527666643294502e-01	1.070863045428491062e-01	1.088317620188345436e-01	1.106401903170168705e-01	1.126478944674989269e-01	1.149619828437044300e-01	1.176493962774866620e-01	1.207304605907297129e-01
1.208228332229466101e-01	1.210671732158958153e-01	1.216677310841359633e-01	1.224416724363648207e-01	1.232180311443134002e-01	1.238433264219504643e-01	1.241850156499062358e-01	1.241324373781628465e-01	1.235953354045674635e-01	1.225007031407567837e-01	1.207894017563159311e-01	1.184142049976885797e-01	1.153408084047147647e-01	1.115524622685463846e-01	1.070578314361643329e-01	1.019003693550956241e-01	9.616664002673687428e-02	8.999077307782485380e-02	8.355280124799223385e-02	7.707003163286582637e-02	7.078227157686858839e-02	6.493328970340059292e-02	5.975179260358842726e-02	5.543502526438968958e-02	5.213716304665270973e-02	4.996315675480129948e-02	4.896726266211236245e-02	4.915468910711016937e-02	5.048466130809763086e-02	5.287384289425576395e-02	5.619985815736432827e-02	6.030551734672069675e-02	6.500467910455605403e-02	7.009060968384693557e-02	7.534717479825096820e-02	8.056250161329252257e-02	8.554396774148896598e-02	9.013285709412693913e-02	9.421673803571220529e-02	9.773774142249612440e-02	1.006954572564747602e-01	1.031439234369560393e-01	1.051831077917124296e-01	1.069460860070914204e-01	1.085836157935803625e-01	1.102479363767001758e-01	1.120774948371306839e-01	1.141839206579575161e-01	1.166422511358956998e-01	1.194850925670996461e-01
1.243628031491086083e-01	1.244466059596468777e-01	1.248688857680585740e-01	1.254522056705708044e-01	1.260308811518295879e-01	1.264567761216025266e-01	1.266025839041084733e-01	1.263622347311637029e-01	1.256486705148898986e-01	1.243899352966719302e-01	1.225252208574711260e-01	1.200027022223188189e-01	1.167807313270903813e-01	1.128331285772997128e-01	1.081580804705375848e-01	1.027889267431768006e-01	9.680415234016326309e-02	9.033359222393635979e-02	8.355836969230948097e-02	7.670339458923323972e-02	7.002290014641401883e-02	6.378120363278963478e-02	5.823183720897665699e-02	5.359837833597666523e-02	5.005950976066329133e-02	4.773952128375934245e-02	4.670410268438316553e-02	4.696032423304087600e-02	4.845942762536414872e-02	5.110135891473719522e-02	5.474059570358000976e-02	5.919337480971014614e-02	6.424676164989653881e-02	6.966986381241993542e-02	7.522712337780836089e-02	8.069308329715221828e-02	8.586747503026737061e-02	9.058908441402661882e-02	9.474676458046585314e-02	9.828609445245369003e-02	1.012107159954044600e-01	1.035781498327589534e-01	1.054906695747285239e-01	1.070825325464965921e-01	1.085052678032485118e-01	1.099126914137753958e-01	1.114470924902170312e-01	1.132275957041442987e-01	1.153413301285764886e-01	1.178378082235520402e-01
1.280780992090337633e-01	1.279767077817279275e-01	1.281946938630998123e-01	1.285608455418505436e-01	1.289156572493732611e-01	1.291174684742194267e-01	1.290457036775514155e-01	1.286008965024916795e-01	1.277017654717640394e-01	1.262805186607343644e-01	1.242781336066897530e-01	1.216416373882997781e-01	1.183250583409389545e-01	1.142948345789355086e-01	1.095392856314202495e-01	1.040804541644330811e-01	9.798560346657425590e-02	9.137528493153555809e-02	8.442525630715372320e-02	7.736069365534115061e-02	7.044278226922501274e-02	6.394947491953865970e-02	5.815339259539879790e-02	5.330025403086781355e-02	4.959072974976188458e-02	4.716752253343414747e-02	4.610815405559364616e-02	4.642299535368531876e-02	4.805749131910139194e-02	5.089761957257714353e-02	5.477787196385648649e-02	5.949142705388709568e-02	6.480232850501047026e-02	7.045940504787730208e-02	7.621144575622736117e-02	8.182278694199149327e-02	8.708815118475567163e-02	9.184547938883565188e-02	9.598537913407836908e-02	9.945615975211909154e-02	1.022638156138614002e-01	1.044670286310901142e-01	1.061679253849352189e-01	1.074999064887254829e-01	1.086140978258837292e-01	1.096658969250815241e-01	1.108027329405048833e-01	1.121536958010216356e-01	1.138213653789964114e-01	1.158760131627180612e-01
1.318197655267710489e-01	1.315179404310389821e-01	1.315161335657016317e-01	1.316501968890707586e-01	1.317679001380922532e-01	1.317354343520430182e-01	1.314407200230044981e-01	1.307930798022202967e-01	1.297196570704669816e-01	1.281598292642574244e-01	1.260595491070073682e-01	1.233677577730922514e-01	1.200366579652230731e-01	1.160267916875069305e-01	1.113166537730877481e-01	1.059152441410720347e-01	9.987494092620102792e-02	9.330152748863966561e-02	8.635842562410070422e-02	7.926317480239453150e-02	7.227577493260907426e-02	6.568016323950051638e-02	5.976153409788629439e-02	5.478286083732164524e-02	5.096381086468675797e-02	4.846443462371042427e-02	4.737484448620402078e-02	4.771101001264842212e-02	4.941613188350368890e-02	5.236669118529813788e-02	5.638229719762678782e-02	6.123849415615383041e-02	6.668175648442549452e-02	7.244580678703939347e-02	7.826836271037754256e-02	8.390721870512875269e-02	8.915461265147174574e-02	9.384882083225666582e-02	9.788204283551618645e-02	1.012039320955170213e-01	1.038205216042703410e-01	1.057888466307396191e-01	1.072080919769480833e-01	1.082084914316255031e-01	1.089393411953364227e-01	1.095572940156790409e-01	1.102156975227529534e-01	1.110553316992890227e-01	1.121965930191524685e-01	1.137331540841615279e-01
1.354479208506536303e-01	1.349429820574915839e-01	1.347194669116097143e-01	1.346210148812565510e-01	1.345037842037231923e-01	1.342433540973183848e-01	1.337380722702758151e-01	1.329083711536467871e-01	1.316924663985321320e-01	1.300397762353916742e-01	1.279041128931026339e-01	1.252389139746208080e-01	1.219964905356889645e-01	1.181323588057117541e-01	1.136146137204863266e-01	1.084369306554135715e-01	1.026326965722772072e-01	9.628708034721046582e-02	8.954387723813750366e-02	8.260477795926349232e-02	7.572008502120788909e-02	6.917163391718945953e-02	6.325022499149761390e-02	5.823078675284003997e-02	5.434876332026313678e-02	5.178059565956109889e-02	5.063023850215979393e-02	5.092253552118010396e-02	5.260337153014840728e-02	5.554588734114435100e-02	5.956169235397629214e-02	6.441580723481692139e-02	6.984397330549362015e-02	7.557094258382622554e-02	8.132837740306034235e-02	8.687118490457540476e-02	9.199122658476945047e-02	9.652767403099285493e-02	1.003734552497013016e-01	1.034775580100642106e-01	1.058432898724843974e-01	1.075229731548237172e-01	1.086099419722090786e-01	1.092289117984470842e-01	1.095258131733143903e-01	1.096579174763856745e-01	1.097846807746649389e-01	1.100593589464524819e-01	1.106212528279287288e-01	1.115885414264735365e-01
1.388447150556279264e-01	1.381482785470709573e-01	1.377164051167828196e-01	1.374009628284004469e-01	1.370675026641945127e-01	1.366025238905952122e-01	1.359167971055591506e-01	1.349442389728171265e-01	1.336367624687521682e-01	1.319565338879795935e-01	1.298677816558415909e-01	1.273305775063057199e-01	1.242986934339239125e-01	1.207228717738202256e-01	1.165596469640039212e-01	1.117845868264666365e-01	1.064076037100577798e-01	1.004871546484638334e-01	9.413998214069289883e-02	8.754360571196742602e-02	8.093002004602065091e-02	7.457075159140127973e-02	6.875508593542840885e-02	6.376454065165326757e-02	5.984718816295898219e-02	5.719522407678982734e-02	5.592836963419699214e-02	5.608462919013749298e-02	5.761882501268701662e-02	6.040841425563698436e-02	6.426539869776699831e-02	6.895272250307954431e-02	7.420323882129789550e-02	7.973940669663150127e-02	8.529196735057853473e-02	9.061627328770265055e-02	9.550533636426593309e-02	9.979907330464618531e-02	1.033896101825800967e-01	1.062227615241723849e-01	1.082960745414737885e-01	1.096540504938967736e-01	1.103813687533074794e-01	1.105949930628227218e-01	1.104359380330286744e-01	1.100611755882299758e-01	1.096357963949930320e-01	1.093252351026634817e-01	1.092873207469401142e-01	1.096640927582043790e-01
1.419259132613363561e-01	1.410639671480621860e-01	1.404523023885190791e-01	1.399510679762246135e-01	1.394359637701826082e-01	1.388058093833026974e-01	1.379857475750654039e-01	1.369255254383227871e-01	1.355933102977767979e-01	1.339665669694414252e-01	1.320222188402100372e-01	1.297286816906945139e-01	1.270420460732163137e-01	1.239079771193640905e-01	1.202697680633757482e-01	1.160816694321575443e-01	1.113253404338465785e-01	1.060262885736878435e-01	1.002667645530317397e-01	9.419188186032813326e-02	8.800685313794621989e-02	8.196483989628368383e-02	7.634668837414534948e-02	7.143537418219030044e-02	6.748881743528953314e-02	6.471487874782848315e-02	6.325174089497044572e-02	6.315584821211557565e-02	6.439836254747544064e-02	6.686990559100636222e-02	7.039238460545246823e-02	7.473598530745541313e-02	7.963906630191523728e-02	8.482863293036785324e-02	9.003941250866570600e-02	9.503004883505902778e-02	9.959556160584082107e-02	1.035757967266826146e-01	1.068600174553598764e-01	1.093880473403220643e-01	1.111485884142427993e-01	1.121753684748054286e-01	1.125418768774639755e-01	1.123553184395413573e-01	1.117502677016012635e-01	1.108821731634604818e-01	1.099205590089471218e-01	1.090415767106912015e-01	1.084196448011916919e-01	1.082181923626305553e-01
1.446491541826686600e-01	1.436605816039037420e-01	1.429111629003528283e-01	1.422689644385652930e-01	1.416202505278708335e-01	1.408773296734038560e-01	1.399815201987087421e-01	1.389006389414389198e-01	1.376215719759115441e-01	1.361394772767548778e-01	1.344460176302441634e-01	1.325193467415138326e-01	1.303183258621516405e-01	1.277828228901686236e-01	1.248408175200837883e-01	1.214217237626609575e-01	1.174740019240206462e-01	1.129839620070057088e-01	1.079920489126647426e-01	1.026030006680196255e-01	9.698713751556792273e-02	9.137162241923695027e-02	8.602241354080808478e-02	8.121934864281739330e-02	7.722802098002724824e-02	7.427256519490985087e-02	7.251309748571475866e-02	7.203061631610045701e-02	7.282086526947034733e-02	7.479724500448502178e-02	7.780166065671043074e-02	8.162121578547534839e-02	8.600821042117705317e-02	9.070081319354061922e-02	9.544218979806830261e-02	9.999652115022900079e-02	1.041610948269871134e-01	1.077743757713759271e-01	1.107204004972595912e-01	1.129301384549602078e-01	1.143805393822555361e-01	1.150919512578485043e-01	1.151245124262231939e-01	1.145739305653690893e-01	1.135668317146223127e-01	1.122555583303451315e-01	1.108120760937531257e-01	1.094205833221240654e-01	1.082685889914106192e-01	1.075366600057656302e-01
1.470170685314459991e-01	1.459510069154568712e-01	1.451162776256160192e-01	1.443881002656114965e-01	1.436633565084522446e-01	1.428687201609975532e-01	1.419632524761340886e-01	1.409349275684124714e-01	1.397916609951569689e-01	1.385485528109877129e-01	1.372138730661602024e-01	1.357766793161050145e-01	1.341988118058843604e-01	1.324133737830688884e-01	1.303307575931065554e-01	1.278519229986272432e-01	1.248872092639555093e-01	1.213776516141827633e-01	1.173149271596195670e-01	1.127559051277905733e-01	1.078284900614741582e-01	1.027269015400130714e-01	9.769649729331668364e-02	9.301013171833416582e-02	8.893964194618714236e-02	8.572674723976486666e-02	8.355760253310912100e-02	8.254440776102489608e-02	8.271609902219011212e-02	8.401865589997978279e-02	8.632404382194694414e-02	8.944570870352512582e-02	9.315789900865463491e-02	9.721599631187270718e-02	1.013754448519934848e-01	1.054076432583866824e-01	1.091119850276513342e-01	1.123240177938785445e-01	1.149202188660469470e-01	1.168200902370208766e-01	1.179863532111897206e-01	1.184238649610952210e-01	1.181776992063036519e-01	1.173305857939390684e-01	1.159996452132847494e-01	1.143321027147239932e-01	1.124995472065600105e-01	1.106903486821561589e-01	1.091001426741776831e-01	1.079207568039772108e-01
1.490739871769607150e-01	1.479866329096705402e-01	1.471256690657830046e-01	1.463723688392015998e-01	1.456339527552499846e-01	1.448520096292124359e-01	1.440046448438753735e-01	1.431018280830760048e-01	1.421746289659594764e-01	1.412601736446151834e-01	1.403850512161385899e-01	1.395502667517481699e-01	1.387207496728869449e-01	1.378218404724453339e-01	1.367441323486140725e-01	1.353566945683077616e-01	1.335271510624067570e-01	1.311456811673889222e-01	1.281488629849232008e-01	1.245389859647912240e-01	1.203949083967694039e-01	1.158719021888518635e-01	1.111899407567570192e-01	1.066119279745546405e-01	1.024152478297608859e-01	9.886105621290249001e-02	9.616595435818793558e-02	9.447999928623805610e-02	9.387368280777884377e-02	9.433484270507824787e-02	9.577484951000417301e-02	9.804205901545237634e-02	1.009397881452435836e-01	1.042458461006101067e-01	1.077311355237197121e-01	1.111755202194581460e-01	1.143801821228444399e-01	1.171763628419491138e-01	1.194310353899330213e-01	1.210502016061433678e-01	1.219805391115028198e-01	1.222099347861024532e-01	1.217671567806379307e-01	1.207206873415676146e-01	1.191764598512685402e-01	1.172740817845126654e-01	1.151811007526377523e-01	1.130850631561365338e-01	1.111834598303189647e-01	1.096721541520637722e-01
1.508961515739191406e-01	1.498476092392745096e-01	1.490223053691718258e-01	1.483062314613142474e-01	1.476163822018495275e-01	1.469095043762168040e-01	1.461837245599914847e-01	1.454725552059603078e-01	1.448320671071698373e-01	1.443232769438451968e-01	1.439926528446833498e-01	1.438541183802349022e-01	1.438758611946205634e-01	1.439746549795861419e-01	1.440194533720891845e-01	1.438445497273786733e-01	1.432710120553514488e-01	1.421334978298790241e-01	1.403082440332169556e-01	1.377374402681782739e-01	1.344455019189439715e-01	1.305439646491902694e-01	1.262237281983390746e-01	1.217356440765907100e-01	1.173625012739371865e-01	1.133869166029672915e-01	1.100600915786906914e-01	1.075759418933979611e-01	1.060538394234181170e-01	1.055314630545668986e-01	1.059674846378707430e-01	1.072523099887587178e-01	1.092241548116665711e-01	1.116874858961344058e-01	1.144312012255166988e-01	1.172446778686724589e-01	1.199307553079923400e-01	1.223155066946634284e-01	1.242552296126136768e-01	1.256412776362964556e-01	1.264033400170095633e-01	1.265115701443037532e-01	1.259776634931017991e-01	1.248547395827457329e-01	1.232356679348048101e-01	1.212494047848251544e-01	1.190549986260626414e-01	1.168332012587443014e-01	1.147760484547746956e-01	1.130752269281002781e-01
1.525766819064610369e-01	1.516282890842029496e-01	1.509000487840649607e-01	1.502811992543452158e-01	1.496977211477705516e-01	1.491214717665869105e-01	1.485712355041882426e-01	1.481052330337704337e-01	1.478060246326546590e-01	1.477600637882875712e-01	1.480350466156327427e-01	1.486587463513412699e-01	1.496029268620759356e-01	1.507754147647714649e-01	1.520223804056466399e-01	1.531414432533412529e-01	1.539045253534664925e-01	1.540875839730519448e-01	1.535028997879633039e-01	1.520287501364048499e-01	1.496313713524828337e-01	1.463752512654212801e-01	1.424197129189986033e-01	1.380021971074445464e-01	1.334109792794936911e-01	1.289517856935558371e-01	1.249136063208783065e-01	1.215387235700827878e-01	1.190008238858462492e-01	1.173932919656146129e-01	1.167278723450303063e-01	1.169422061610406044e-01	1.179136707137204421e-01	1.194765434553227285e-01	1.214397665717491803e-01	1.236033274305946422e-01	1.257721456075244770e-01	1.277671747547286518e-01	1.294339732858847958e-01	1.306492376526950938e-01	1.313257386265408166e-01	1.314159075662530429e-01	1.309140459518507993e-01	1.298568862224232789e-01	1.283221170760102114e-01	1.264245081884642075e-01	1.243094630633778397e-01	1.221442287060279241e-01	1.201073956986593999e-01	1.183777186217502414e-01
1.542078368199201466e-01	1.534201086076215637e-01	1.528473230340309519e-01	1.523804165945639721e-01	1.519534231551473991e-01	1.515529943074235830e-01	1.512188380432976376e-01	1.510345972012346050e-01	1.511103325569930211e-01	1.515590384846726424e-01	1.524706817520867508e-01	1.538877188216795922e-01	1.557860400039943194e-01	1.580647335550339205e-01	1.605470492201800103e-01	1.629934659836316524e-01	1.651259619111922206e-01	1.666606955989827499e-01	1.673446349207632355e-01	1.669905853523110939e-01	1.655049680442270132e-01	1.629036528751990065e-01	1.593130879256773880e-01	1.549564820551710409e-01	1.501274304190041153e-01	1.451553849048506095e-01	1.403685396998754775e-01	1.360596833676114281e-01	1.324595030430317233e-01	1.297200805905217302e-01	1.279092669754115508e-01	1.270147919994338570e-01	1.269557080813673577e-01	1.275982073227897029e-01	1.287730072948495008e-01	1.302921582548205170e-01	1.319639671449023555e-01	1.336055383057413448e-01	1.350529939534314272e-01	1.361696720287350892e-01	1.368525849327663080e-01	1.370372246643557779e-01	1.367005764220181885e-01	1.358620075234985569e-01	1.345816671037035617e-01	1.329561703086035163e-01	1.311116572985521200e-01	1.291947421160381526e-01	1.273623345357140224e-01	1.257715041556306257e-01
1.558638728996376566e-01	1.552949315660019369e-01	1.549311937715235066e-01	1.546637498914430475e-01	1.544336500816463065e-01	1.542418023002684047e-01	1.541487016824274470e-01	1.542636120516818754e-01	1.547244913920616805e-01	1.556714055336849423e-01	1.572171871850639169e-01	1.594196379028271215e-01	1.622595332305732385e-01	1.656281390612071303e-01	1.693269019931007147e-01	1.730804860969292480e-01	1.765624134026143599e-01	1.794305978097333887e-01	1.813681563437150313e-01	1.821236447568021222e-01	1.815445101093724201e-01	1.795983758520816320e-01	1.763786870403515616e-01	1.720938543745192673e-01	1.670418854278034049e-01	1.615748571708435222e-01	1.560590346851901400e-01	1.508366828491500555e-01	1.461946891541740789e-01	1.423433368502168006e-01	1.394064547434894774e-01	1.374221390039928881e-01	1.363518270980858260e-01	1.360947927697095938e-01	1.365051562472189284e-01	1.374090977382942391e-01	1.386207547266443130e-01	1.399560972655785607e-01	1.412446140739009315e-01	1.423389527733361359e-01	1.431226048763633296e-01	1.435156122532923184e-01	1.434780565594102053e-01	1.430109779077460563e-01	1.421544296200979718e-01	1.409826404927265464e-01	1.395966554053310604e-01	1.381153310018193858e-01	1.366659273421250709e-01	1.353756538771019868e-01
1.575878853126523593e-01	1.572919973432189145e-01	1.571847763384078001e-01	1.571559909972254088e-01	1.571526438193526776e-01	1.571891484732440558e-01	1.573462586021894261e-01	1.577584556613763345e-01	1.585912916797532213e-01	1.600117037125514952e-01	1.621553960647663106e-01	1.650958754271170115e-01	1.688197161373968802e-01	1.732120035474510045e-01	1.780548815362716364e-01	1.830405637327410240e-01	1.877982290982621039e-01	1.919321395282890252e-01	1.950662642347418263e-01	1.968892723725035043e-01	1.971932092823388272e-01	1.958998552154659623e-01	1.930706038727390828e-01	1.888984627864647159e-01	1.836837465983026385e-01	1.777977754132218091e-01	1.716405881383292753e-01	1.655991449268986171e-01	1.600117428970319333e-01	1.551425252999628079e-01	1.511677991077592653e-01	1.481736760725638480e-01	1.461629659412278237e-01	1.450684097947278206e-01	1.447692535337292974e-01	1.451086756482393159e-01	1.459103760194022659e-01	1.469934076786812149e-01	1.481849353593504837e-01	1.493308743086486923e-01	1.503044042854227158e-01	1.510122057381803884e-01	1.513981251717158860e-01	1.514439190319219475e-01	1.511668923985206026e-01	1.506145984058057663e-01	1.498573171554747341e-01	1.489794758149355358e-01	1.480715573624721282e-01	1.472239213872566788e-01
1.593852425240527282e-01	1.594110627764769861e-01	1.596004618732766167e-01	1.598405639666575784e-01	1.600832967359733239e-01	1.603556705585472142e-01	1.607577645778983100e-01	1.614482477493601187e-01	1.626191603779425232e-01	1.644632719326519776e-01	1.671384338161511496e-01	1.707337928818286887e-01	1.752426749008678675e-01	1.805462902396120228e-01	1.864113467787531231e-01	1.925030578450513397e-01	1.984130921197960196e-01	2.036998303736362870e-01	2.079361689722076523e-01	2.107584982860512268e-01	2.119098104112284997e-01	2.112704097287097793e-01	2.088715144467696572e-01	2.048898314688857025e-01	1.996243654060505801e-01	1.934596842334755928e-01	1.868218165006338138e-01	1.801336405035290078e-01	1.737759365618039009e-01	1.680584815440123170e-01	1.632032602135068677e-01	1.593395631103772803e-01	1.565090219789398995e-01	1.546776395092385736e-01	1.537517482142271852e-01	1.535952733038133955e-01	1.540464714951230996e-01	1.549331204968764919e-01	1.560856983880187510e-01	1.573484506756819556e-01	1.585882250476927102e-01	1.597008642562668668e-01	1.606148204083844289e-01	1.612916418696817566e-01	1.617232785378369953e-01	1.619265633732029641e-01	1.619358909066019869e-01	1.617955663624608409e-01	1.615535713483104985e-01	1.612581974338045399e-01
1.612248963141747204e-01	1.616131853867588120e-01	1.621305030752390464e-01	1.626602803322177715e-01	1.631584648268525617e-01	1.636636474016226195e-01	1.642939156795606981e-01	1.652304460106035766e-01	1.666898172807470824e-01	1.688886814688710936e-01	1.720054971655418374e-01	1.761444439903253056e-01	1.813064637431948400e-01	1.873717147749718037e-01	1.940965366753121535e-01	2.011265019180405733e-01	2.080251272489254122e-01	2.143156566529631490e-01	2.195311362545901979e-01	2.232662988521841585e-01	2.252239635853366118e-01	2.252490703020294804e-01	2.233452403718795831e-01	2.196715198346194109e-01	2.145203693576196724e-01	2.082809687941552801e-01	2.013941609499209640e-01	1.943061399561016034e-01	1.874273839091564475e-01	1.811015256393486150e-01	1.755864759491582716e-01	1.710477292308898167e-01	1.675619228951324702e-01	1.651276980226482893e-01	1.636807237888825151e-01	1.631102205248186332e-01	1.632750864646367317e-01	1.640185946487785207e-01	1.651811961012022156e-01	1.666112987718228744e-01	1.681738905010527751e-01	1.697567508979678785e-01	1.712738742283175519e-01	1.726657757091294709e-01	1.738966990480295960e-01	1.749492830058783366e-01	1.758179271322412029e-01	1.765026140919218611e-01	1.770050473929074830e-01	1.773285198081191172e-01
1.630482719574027073e-01	1.638291304131188897e-01	1.646951906254532083e-01	1.655255530874665537e-01	1.662795025598995946e-01	1.670061351098481861e-01	1.678398731702563929e-01	1.689820850444473943e-01	1.706711031808897383e-01	1.731445922284385874e-01	1.765992364581493446e-01	1.811530338897405223e-01	1.868152101491713235e-01	1.934680028492706538e-01	2.008633684549609999e-01	2.086361043667255000e-01	2.163329698235899046e-01	2.234552202643983465e-01	2.295098284591572946e-01	2.340629116321978898e-01	2.367880014416480217e-01	2.375021132868106455e-01	2.361842882304539259e-01	2.329740462198417739e-01	2.281505835940992599e-01	2.220967594063364137e-01	2.152541705687108231e-01	2.080765516585371400e-01	2.009881314570633182e-01	1.943517680427616634e-01	1.884492377091386284e-01	1.834736179940822387e-01	1.795318008224945638e-01	1.766541531593511238e-01	1.748081628163576096e-01	1.739134511882085843e-01	1.738563445655053052e-01	1.745030677146135467e-01	1.757112415140379691e-01	1.773396160344619665e-01	1.792559504312644103e-01	1.813427798978238248e-01	1.835006340814790415e-01	1.856483805529552389e-01	1.877207324074638972e-01	1.896636155587124450e-01	1.914288074248511051e-01	1.929697604794378962e-01	1.942405491346178847e-01	1.951992324002154999e-01
1.647839333827158526e-01	1.659739764670428719e-01	1.671974949031126423e-01	1.683291792209180293e-01	1.693312621865334655e-01	1.702622731536775069e-01	1.712709759785739083e-01	1.725760203251654468e-01	1.744339249090400557e-01	1.770996500926783068e-01	1.807849386974009764e-01	1.856198095912724721e-01	1.916221483448465601e-01	1.986795119335690862e-01	2.065459759021901764e-01	2.148553689817714607e-01	2.231503778154131090e-01	2.309249479427350760e-01	2.376753746907866172e-01	2.429537192715578997e-01	2.464163328884013959e-01	2.478605075966154592e-01	2.472439059897935110e-01	2.446841691195074109e-01	2.404394293404447935e-01	2.348736815026340463e-01	2.284132479930730264e-01	2.215015054177588150e-01	2.145584183073052653e-01	2.079496104177386007e-01	2.019671978480025443e-01	1.968221958494239809e-01	1.926464120847845851e-01	1.895007988475952976e-01	1.873871734401319489e-01	1.862608178796852920e-01	1.860424223895964513e-01	1.866286923090918204e-01	1.879015575363410795e-01	1.897361184509277487e-01	1.920073288540105894e-01	1.945951500532456246e-01	1.973876928387687246e-01	2.002819508436336216e-01	2.031821295222248080e-01	2.059963190417632706e-01	2.086329910456876102e-01	2.109993153952527400e-01	2.130031996818816664e-01	2.145601749087446275e-01
1.663652223790793583e-01	1.679653750697469028e-01	1.695418580425723798e-01	1.709655364160167224e-01	1.722015683166816524e-01	1.733168631324512321e-01	1.744722522474658200e-01	1.759002376330694450e-01	1.778712954589205530e-01	1.806532651417014912e-01	1.844691483625662543e-01	1.894586866802298042e-01	1.956485027666030052e-01	2.029346054038269342e-01	2.110797891239326318e-01	2.197269841040070393e-01	2.284278663819686028e-01	2.366842076413059881e-01	2.439974706962334539e-01	2.499206220301974646e-01	2.541052187626514081e-01	2.563371355259793649e-01	2.565557636295985322e-01	2.548542103186710039e-01	2.514612365447881359e-01	2.467087802850798650e-01	2.409911236588088423e-01	2.347226305665884027e-01	2.283002864841959800e-01	2.220754206356625182e-01	2.163364964609277019e-01	2.113024749601983832e-01	2.071244698694653108e-01	2.038926364336511865e-01	2.016453309059227927e-01	2.003783589139978560e-01	2.000531750820050414e-01	2.006038189400732308e-01	2.019429270258869813e-01	2.039672320091147628e-01	2.065627116252419515e-01	2.096091122267603191e-01	2.129832703296274110e-01	2.165606981757985383e-01	2.202153353811242831e-01	2.238181508458914337e-01	2.272360319002965923e-01	2.303329526505436264e-01	2.329751909624635242e-01	2.350415005505162303e-01
1.677476445865102306e-01	1.697423156786042053e-01	1.716540537953394618e-01	1.733511949396795426e-01	1.748021629779864528e-01	1.760812376720980177e-01	1.773588101090178837e-01	1.788773939697304305e-01	1.809167077388563194e-01	1.837525739912043432e-01	1.876150467353270290e-01	1.926509703239475402e-01	1.988955072404285096e-01	2.062559861722212118e-01	2.145101959162634964e-01	2.233197885656109938e-01	2.322579260135116119e-01	2.408486281790067629e-01	2.486135959630939030e-01	2.551208678183313205e-01	2.600288892509778904e-01	2.631198744326635475e-01	2.643177230622076879e-01	2.636883006016521591e-01	2.614229108769430265e-01	2.578087015610719401e-01	2.531918081486825844e-01	2.479397035975370589e-01	2.424084738850360021e-01	2.369188247698632288e-01	2.317421382977583322e-01	2.270956439320482578e-01	2.231441596558136342e-01	2.200053112841936220e-01	2.177554922145746585e-01	2.164348336979404763e-01	2.160506367272809758e-01	2.165796656959208533e-01	2.179701868423553623e-01	2.201445478261536970e-01	2.230026286095446175e-01	2.264258710768614347e-01	2.302811599932309550e-01	2.344238077330191572e-01	2.386993424537874053e-01	2.429445901304032596e-01	2.469893840729979195e-01	2.506607221722977341e-01	2.537909882108594917e-01	2.562308798782724772e-01
1.689229996379277843e-01	1.712812200079204261e-01	1.734987922832821328e-01	1.754434834898504214e-01	1.770876484050535049e-01	1.785119630371282962e-01	1.798937032384867463e-01	1.814813004055770007e-01	1.835587377573975887e-01	1.864047418776778042e-01	1.902520792549956541e-01	1.952519728623181849e-01	2.014477339494758767e-01	2.087604854587349623e-01	2.169885704292156547e-01	2.258208946585959775e-01	2.348631185453076420e-01	2.436741606411310657e-01	2.518090948818388353e-01	2.588633171943005018e-01	2.645122348778479182e-01	2.685410383363462938e-01	2.708604484533164714e-01	2.715066368661579466e-01	2.706263425441527981e-01	2.684508084043722986e-01	2.652639743603828482e-01	2.613708286131150582e-01	2.570709127816289685e-01	2.526399822918051763e-01	2.483204497971237545e-01	2.443190563124265635e-01	2.408089312262861048e-01	2.379329152695164318e-01	2.358057463178946378e-01	2.345139441666446722e-01	2.341136224833280377e-01	2.346273905702312701e-01	2.360418964380584517e-01	2.383072503106621887e-01	2.413388306208300027e-01	2.450211335507497534e-01	2.492127011462123010e-01	2.537510828327923518e-01	2.584572061825511358e-01	2.631393809980441811e-01	2.675980180874240610e-01	2.716326564710425107e-01	2.750526952442904904e-01	2.776922310400118388e-01
1.699279796836234702e-01	1.726066874219236436e-01	1.750920553047689288e-01	1.772537609707981743e-01	1.790690015050842576e-01	1.806239034200895766e-01	1.820999028204141612e-01	1.837471881428607012e-01	1.858490667466136947e-01	1.886822072913141857e-01	1.924779337077978103e-01	1.973892338105959210e-01	2.034670704406085495e-01	2.106483304171478110e-01	2.187564344435218855e-01	2.275144350046627573e-01	2.365692843835999482e-01	2.455247871139733251e-01	2.539796672062573091e-01	2.615662252383496589e-01	2.679846121277118520e-01	2.730281167473671000e-01	2.765960723081217765e-01	2.786931122451543619e-01	2.794160169860893106e-01	2.789316537579331068e-01	2.774510401065746201e-01	2.752047244010409899e-01	2.724236050394469033e-01	2.693272855962806633e-01	2.661196869865879444e-01	2.629897111943084731e-01	2.601137406047618339e-01	2.576568595483045288e-01	2.557707906814121190e-01	2.545881163790760238e-01	2.542138825264291246e-01	2.547166853327999525e-01	2.561215161331294454e-01	2.584060993910796689e-01	2.615013630132154154e-01	2.652955870662018767e-01	2.696409597412401937e-01	2.743610622032950364e-01	2.792582658083059277e-01	2.841208692328102137e-01	2.887307387050719876e-01	2.928727579307449091e-01	2.963472329221682466e-01	2.989854601651618093e-01
1.708459585253325752e-01	1.737950976582067486e-01	1.765059421602183931e-01	1.788528771276826357e-01	1.808189875682317538e-01	1.824949759073412336e-01	1.840637950918762034e-01	1.857734399353283550e-01	1.879019364364487021e-01	1.907193875937651939e-01	1.944519779373855561e-01	1.992521445056925078e-01	2.051779494224879041e-01	2.121834049785279730e-01	2.201202287004890568e-01	2.287504514883564599e-01	2.377683586429076290e-01	2.468293762392283208e-01	2.555827032312856795e-01	2.637038147825052081e-01	2.709227194335721567e-01	2.770442238818922598e-01	2.819576257669362818e-01	2.856351364998933606e-01	2.881204989939133432e-01	2.895112299748853757e-01	2.899389995183498936e-01	2.895526253393880811e-01	2.885068233707669405e-01	2.869577976084881077e-01	2.850644453714292204e-01	2.829922316605625321e-01	2.809161358768659245e-01	2.790195960973904654e-01	2.774879093239701611e-01	2.764964694470556927e-01	2.761959592133403363e-01	2.766975732358327722e-01	2.780613649148913624e-01	2.802898958067198132e-01	2.833279536162636170e-01	2.870676535660988127e-01	2.913572446134997107e-01	2.960116014689097019e-01	3.008229100635432807e-01	3.055708792491242942e-01	3.100328834043619697e-01	3.139950070207533361e-01	3.172649392557715387e-01	3.196868121921291328e-01
1.718017625146097127e-01	1.749703679887218144e-01	1.778649626189582056e-01	1.803675050275639902e-01	1.824680632837207550e-01	1.842611795694313326e-01	1.859289739577066891e-01	1.877137871598839880e-01	1.898844261811565015e-01	1.927006673939200276e-01	1.963805348857376176e-01	2.010740062496806924e-01	2.068456206732360858e-01	2.136671440339111827e-01	2.214202901141624491e-01	2.299085653911741023e-01	2.388765864375136105e-01	2.480345970891140173e-01	2.570854043379927623e-01	2.657505035099796964e-01	2.737921368697531221e-01	2.810284045691980315e-01	2.873396675417195234e-01	2.926660996765798051e-01	2.969981122263390949e-01	3.003629319834615341e-01	3.028113926734139483e-01	3.044086118375023964e-01	3.052307417919072341e-01	3.053678232366693335e-01	3.049305599602060157e-01	3.040573362825344517e-01	3.029174983787130127e-01	3.017078956011388091e-01	3.006416672927940126e-01	2.999305314181300863e-01	2.997637540357011576e-01	3.002879195464723816e-01	3.015913771377990438e-01	3.036959698282158393e-01	3.065568353970420379e-01	3.100692600858897530e-01	3.140803593895999946e-01	3.184029853980051561e-01	3.228297088119624902e-01	3.271457595712946587e-01	3.311408744486374345e-01	3.346207636833500865e-01	3.374189715217542074e-01	3.394092713768038783e-01
1.729501762507937024e-01	1.762923161068826738e-01	1.793340071018898751e-01	1.819674890196801842e-01	1.841909171075479523e-01	1.861021772528878848e-01	1.878807470872299323e-01	1.897606454047080782e-01	1.919984765090479717e-01	1.948409113374207358e-01	1.984955927234738626e-01	2.031085550484529600e-01	2.087500315549439545e-01	2.154092847832021762e-01	2.229980356690915155e-01	2.313612978638460715e-01	2.402939023396539475e-01	2.495605977751974014e-01	2.589173486031043359e-01	2.681312721383220521e-01	2.769967157956738091e-01	2.853454592705707005e-01	2.930500302887077413e-01	3.000204844875498655e-01	3.061966156363110092e-01	3.115387095208231871e-01	3.160204356416796978e-01	3.196267860148309103e-01	3.223583332041489169e-01	3.242408389600587304e-01	3.253371312417103201e-01	3.257568855267113372e-01	3.256600082731120338e-01	3.252507280965395431e-01	3.247619221135596979e-01	3.244318498145158380e-01	3.244775368021096673e-01	3.250699387594073730e-01	3.263155065602609262e-01	3.282470993187185937e-01	3.308249204843388691e-01	3.339460235360270368e-01	3.374595011318139437e-01	3.411840226374989737e-01	3.449249306060720444e-01	3.484892221274317192e-01	3.516979793439846125e-01	3.543967399579130428e-01	3.564645485676612435e-01	3.578220300653603969e-01
1.744596817983642134e-01	1.779390913077590064e-01	1.810995097700239809e-01	1.838458311652040600e-01	1.861854009972083446e-01	1.882193489428312660e-01	1.901234632940301816e-01	1.921218262867080973e-01	1.944570464007920052e-01	1.973610165422713114e-01	2.010296082263547113e-01	2.056037658034462756e-01	2.111583333983749200e-01	2.176987711459040520e-01	2.251650229546722226e-01	2.334411822055321439e-01	2.423692049502671197e-01	2.517647909662864558e-01	2.614334312325690690e-01	2.711846607112551877e-01	2.808427463415352210e-01	2.902525393365228967e-01	2.992801126771212350e-01	3.078090035364225430e-01	3.157341350313701001e-01	3.229563862777347638e-01	3.293809262715580721e-01	3.349215345570843438e-01	3.395113498573248956e-01	3.431182126797026055e-01	3.457607484549541921e-01	3.475202542444010279e-01	3.485438353589962457e-01	3.490360692437637358e-01	3.492392805441773551e-01	3.494054669399880297e-01	3.497651566783001598e-01	3.504992385070426208e-01	3.517190308536247700e-01	3.534577478283982832e-01	3.556737979729429067e-01	3.582638926003642865e-01	3.610822902038533511e-01	3.639620528379131081e-01	3.667348152411905038e-01	3.692468470940792891e-01	3.713706663620161552e-01	3.730125539048516070e-01	3.741168467182249824e-01	3.746677426330308203e-01
1.764934078756401348e-01	1.800859273798017246e-01	1.833463292678664813e-01	1.861941082007941284e-01	1.886469273059533103e-01	1.908095755166175078e-01	1.928540520643674538e-01	1.949941092594898728e-01	1.974578620118981054e-01	2.004618928732330163e-01	2.041896602623541890e-01	2.087760756209145196e-01	2.142990398001204666e-01	2.207777541825844958e-01	2.281768111512194885e-01	2.364146275699689215e-01	2.453745440521786225e-01	2.549168974619538952e-01	2.648904583725056328e-01	2.751417944763299150e-01	2.855214118577358851e-01	2.958860371730597238e-01	3.060971856513590716e-01	3.160171437614228696e-01	3.255045166890999653e-01	3.344120787404682993e-01	3.425896060113337027e-01	3.498933097207222453e-01	3.562016136360700580e-01	3.614347791487648176e-01	3.655739178700701530e-01	3.686740670020529631e-01	3.708666583677754369e-01	3.723488545205488331e-01	3.733603954462615393e-01	3.741518154537740726e-01	3.749501854114200006e-01	3.759292374919981916e-01	3.771896051990249465e-01	3.787523899837520469e-01	3.805661288246238172e-01	3.825244269310700274e-01	3.844897095014606081e-01	3.863181113734077132e-01	3.878812703309272303e-01	3.890823301808483126e-01	3.898651342601612280e-01	3.902170104916604654e-01	3.901663254625264421e-01	3.897761464794683439e-01
1.791895428449571115e-01	1.828829513933061535e-01	1.862335397166808848e-01	1.891768827440848677e-01	1.917421455918091600e-01	1.940387672220781901e-01	1.962358613012507857e-01	1.985377082257911152e-01	2.011586897661720441e-01	2.043005801521315112e-01	2.081343980478436162e-01	2.127881152028284761e-01	2.183405634630830594e-01	2.248210544070907146e-01	2.322135772869639014e-01	2.404641071877087199e-01	2.494894432715632215e-01	2.591860891905088393e-01	2.694379176665895881e-01	2.801216223830453877e-01	2.911093308394602786e-01	3.022682436742742396e-01	3.134578235872186869e-01	3.245258684683998696e-01	3.353055418246862485e-01	3.456158632445339718e-01	3.552678792422819809e-01	3.640776500301300400e-01	3.718852702962646695e-01	3.785769720532401461e-01	3.841055153684865275e-01	3.885033592146168724e-01	3.918839636962589967e-01	3.944289885871502532e-01	3.963625429986908366e-01	3.979170359427706694e-01	3.992975162665544642e-01	4.006519507679652814e-01	4.020534499940682238e-01	4.034975570750522489e-01	4.049141501617636307e-01	4.061904143609278983e-01	4.071994135370209378e-01	4.078283666250616668e-01	4.080017013178592888e-01	4.076957271219624479e-01	4.069437863014283563e-01	4.058324712102683862e-01	4.044905740062410548e-01	4.030729348050827165e-01
1.826434822463308683e-01	1.864349178203070778e-01	1.898724658769873064e-01	1.929088127046033607e-01	1.955858467359329333e-01	1.980191731587508941e-01	2.003768162264095709e-01	2.028555295758467103e-01	2.056577898279487449e-01	2.089718932996326717e-01	2.129568148227882762e-01	2.177326093963036224e-01	2.233763282436020681e-01	2.299227317830873363e-01	2.373685966953087145e-01	2.456791425828103448e-01	2.547951216811093489e-01	2.646392721543225912e-01	2.751211650325293689e-01	2.861398253579113260e-01	2.975839189757870096e-01	3.093297390528141344e-01	3.212377613145903643e-01	3.331491473533515491e-01	3.448841181286431690e-01	3.562443466845780504e-01	3.670212021285353399e-01	3.770105467957258760e-01	3.860330112415168990e-01	3.939565734471551783e-01	4.007166002010897898e-01	4.063279089089388840e-01	4.108844030470987785e-01	4.145443957084900544e-01	4.175032348452378805e-01	4.199583161866731751e-01	4.220738865119865180e-01	4.239534218332887128e-01	4.256256754119097652e-01	4.270472096074280355e-01	4.281203482060544352e-01	4.287221273742886640e-01	4.287378217272386771e-01	4.280922442869058431e-01	4.267732283896288892e-01	4.248437451495738482e-01	4.224415157455804204e-01	4.197670104833718385e-01	4.170622378331348412e-01	4.145834357660549419e-01
1.868938848312893530e-01	1.907855518012373242e-01	1.943100375200339514e-01	1.974377540755459237e-01	2.002244867002406503e-01	2.027938342954944684e-01	2.053151258353414499e-01	2.079802759008439750e-01	2.109823903642246978e-01	2.144981481267108636e-01	2.186751111648270185e-01	2.236243319111978212e-01	2.294179317008386843e-01	2.360907717392606853e-01	2.436449512724959132e-01	2.520557214953332292e-01	2.612774316454858914e-01	2.712483954421957000e-01	2.818939243362366120e-01	2.931272372573570095e-01	3.048483235652907908e-01	3.169412749118254990e-01	3.292709408424118189e-01	3.416802124205348679e-01	3.539895636266442991e-01	3.660006089539963314e-01	3.775050967871265151e-01	3.882997418659444588e-01	3.982056944895919215e-01	4.070895375001417626e-01	4.148812154006886188e-01	4.215837715090048898e-01	4.272708558968610904e-01	4.320704945281839127e-01	4.361371558549528848e-01	4.396175137064752825e-01	4.426175803762457117e-01	4.451790769930681901e-01	4.472709551851438703e-01	4.487984757697372484e-01	4.496280495977556524e-01	4.496225658527969737e-01	4.486798073553442956e-01	4.467663454546842439e-01	4.439406580517505918e-01	4.403616593807668789e-01	4.362815300114820660e-01	4.320242750071847659e-01	4.279531873803064657e-01	4.244315232974746332e-01
1.919144651950721037e-01	1.959086729685697303e-01	1.995198280589776663e-01	2.027362813709382150e-01	2.056286604925343375e-01	2.083303512738302055e-01	2.110145124357949431e-01	2.138711170354595237e-01	2.170866691102519563e-01	2.208282571104128178e-01	2.252327235673723393e-01	2.304009907981900973e-01	2.363969809329063143e-01	2.432501355829973233e-01	2.509602665711586078e-01	2.595033419423237175e-01	2.688369228454414173e-01	2.789042675559294526e-01	2.896365520172641261e-01	3.009531308642335312e-01	3.127601538286335359e-01	3.249481942580968452e-01	3.373897155133233627e-01	3.499374602769697584e-01	3.624249958444978881e-01	3.746707211229556855e-01	3.864863442193453569e-01	3.976900350172201670e-01	4.081231139174483213e-01	4.176675141617605669e-01	4.262599174809872937e-01	4.338980588026150054e-01	4.406357061675854059e-01	4.465652799652723992e-01	4.517903957986311725e-01	4.563939190746132413e-01	4.604091417726388080e-01	4.638017669073662974e-01	4.664682584958207978e-01	4.682523719900436032e-01	4.689773881032636149e-01	4.684878898625443600e-01	4.666928604610766085e-01	4.636017025932858138e-01	4.593463770419142223e-01	4.541855869853074767e-01	4.484900792852438145e-01	4.427110029185296058e-01	4.373354845426645765e-01	4.328349471419375982e-01
1.976128921499935853e-01	2.017075363754762540e-01	2.054021584517334853e-01	2.087028406977485540e-01	2.116955244600444985e-01	2.145246886991276913e-01	2.173693764410605245e-01	2.204201136864715749e-01	2.238592392742038695e-01	2.278460589562476268e-01	2.325073221001285328e-01	2.379328013431413202e-01	2.441752544670459935e-01	2.512537015072866531e-01	2.591587394158678670e-01	2.678585415128151848e-01	2.773043361477683932e-01	2.874344957926304178e-01	2.981768260947113003e-01	3.094491756012576200e-01	3.211588048265054951e-01	3.332011940442289877e-01	3.454589973749254694e-01	3.578018460062242223e-01	3.700877734306061706e-01	3.821670213579539954e-01	3.938888668943568150e-01	4.051115656941208232e-01	4.157145167736162050e-01	4.256104529319648666e-01	4.347543484342631381e-01	4.431453595983520510e-01	4.508190157336437465e-01	4.578290773985241868e-01	4.642215518451947576e-01	4.700063516437996136e-01	4.751339137387188827e-01	4.794840288567924214e-01	4.828718757522787453e-01	4.850724688739454504e-01	4.858603271423083680e-01	4.850575040159801898e-01	4.825809976661210032e-01	4.784804873037459272e-01	4.729591149295439556e-01	4.663730186525451571e-01	4.592088691337763429e-01	4.520419286809611026e-01	4.454797986415385269e-01	4.400986185849677379e-01
2.038374281229731189e-01	2.080228856578837660e-01	2.117935201573629966e-01	2.151724920695888277e-01	2.182607725106436858e-01	2.212142654812090103e-01	2.242188748209895388e-01	2.274671164922985600e-01	2.311387105531636232e-01	2.353864024088475337e-01	2.403272983693608977e-01	2.460393074067486197e-01	2.525618597897792417e-01	2.598997906878398600e-01	2.680291189349802150e-01	2.769034443446060645e-01	2.864598352217447852e-01	2.966234632679404792e-01	3.073107056564738371e-01	3.184309491755684118e-01	3.298876141816136087e-01	3.415789709320604661e-01	3.533992040438024285e-01	3.652399618921631230e-01	3.769925739069469595e-01	3.885511454263164133e-01	3.998168011045715176e-01	4.107031698095432448e-01	4.211426105920886842e-01	4.310917736118509147e-01	4.405341671642249990e-01	4.494770728131479709e-01	4.579408112263472774e-01	4.659402466330261339e-01	4.734610730899718178e-01	4.804360640078982891e-01	4.867280854429527071e-01	4.921264456998806769e-01	4.963609198108276388e-01	4.991340211653080283e-01	5.001677514268871860e-01	4.992573791904342806e-01	4.963227128408259636e-01	4.914472805956494050e-01	4.848976884784368946e-01	4.771186930686779903e-01	4.687033469862317836e-01	4.603413301156765725e-01	4.527515546061802731e-01	4.466070692000725928e-01
2.103911243216572691e-01	2.146491541014552140e-01	2.184843893268354209e-01	2.219359286856514013e-01	2.251184956271687909e-01	2.281983613384953036e-01	2.313676548427811008e-01	2.348207031013130053e-01	2.387347823000000868e-01	2.432563967390410087e-01	2.484932053028977017e-01	2.545110414052427772e-01	2.613351005800000904e-01	2.689541705616226297e-01	2.773266974929133322e-01	2.863875028818660962e-01	2.960541841401850283e-01	3.062325893722005477e-01	3.168212493860296797e-01	3.277150693710615403e-01	3.388087748875337479e-01	3.500005028133619245e-01	3.611955816579773826e-01	3.723101724845948035e-01	3.832742899160666572e-01	3.940338435289926222e-01	4.045516378382578160e-01	4.148075027043780505e-01	4.247976070295064188e-01	4.345324684035241636e-01	4.440324943288521675e-01	4.533195028717316721e-01	4.624030795513384140e-01	4.712620744378558935e-01	4.798236964212433397e-01	4.879449281131542082e-01	4.954023043527088221e-01	5.018958444879132452e-01	5.070707648065464479e-01	5.105569629422116451e-01	5.120220840561409137e-01	5.112303432133051828e-01	5.080971934510271071e-01	5.027298316511110698e-01	4.954454536792345376e-01	4.867625321198872368e-01	4.773645674483801282e-01	4.680398687701923799e-01	4.596043313811649655e-01	4.528163623985070885e-01
2.170523635025758680e-01	2.213571901464089497e-01	2.252434155493052426e-01	2.287644338388511445e-01	2.320463127671389680e-01	2.352629931551648568e-01	2.386102416246925761e-01	2.422820350365797459e-01	2.464516804913214065e-01	2.512586371018658560e-01	2.568010041777642471e-01	2.631329587679751003e-01	2.702661293599529224e-01	2.781737919904080925e-01	2.867967917302741143e-01	2.960502019998504930e-01	3.058299856334855682e-01	3.160192971046876242e-01	3.264944755389899700e-01	3.371311022931515189e-01	3.478105161885302610e-01	3.584268552478635517e-01	3.688941420842459795e-01	3.791524162431049172e-01	3.891716957522493026e-01	3.989528337083513287e-01	4.085249306245249401e-01	4.179396438915894407e-01	4.272630846903630042e-01	4.365658757731306627e-01	4.459114078747378751e-01	4.553419222317326986e-01	4.648620971303586979e-01	4.744207729819870933e-01	4.838930895436721058e-01	4.930671144371238102e-01	5.016401713177695010e-01	5.092297815134929628e-01	5.154021821748784316e-01	5.197179482305532838e-01	5.217903143931315046e-01	5.213482030137901457e-01	5.182938589303440757e-01	5.127447920298554562e-01	5.050515601858263093e-01	4.957864016975336852e-01	4.857020793580769658e-01	4.756648413025906241e-01	4.665691600711429632e-01	4.592444309585134166e-01
2.235996180407893996e-01	2.279209454953323444e-01	2.318450984143528015e-01	2.354376612869547580e-01	2.388325376829512070e-01	2.422069709479394428e-01	2.457557655332539559e-01	2.496683142108365450e-01	2.541106178507154811e-01	2.592130809508691458e-01	2.650637837665996144e-01	2.717063364314411533e-01	2.791411720328322854e-01	2.873292011823480041e-01	2.961969123523274239e-01	3.056422569852513815e-01	3.155409604081154673e-01	3.257532549213628670e-01	3.361313703874296288e-01	3.465281868810337063e-01	3.568072879291202537e-01	3.668540446984965286e-01	3.765865878762832408e-01	3.859648768374938088e-01	3.949958986803712713e-01	4.037334553228131839e-01	4.122720017986210572e-01	4.207351008451569174e-01	4.292599293378210890e-01	4.379794647887283454e-01	4.470036566989846749e-01	4.564003066862666880e-01	4.661761055466794867e-01	4.762586822613490423e-01	4.864816462096468452e-01	4.965759766860552982e-01	5.061720815955234043e-01	5.148166141158696529e-01	5.220064223939482329e-01	5.272389095500916723e-01	5.300743612300785612e-01	5.302023141307594667e-01	5.275018318073350088e-01	5.220851804554573761e-01	5.143160724773300219e-01	5.047971093864495051e-01	4.943255964774180278e-01	4.838217780046059069e-01	4.742376836845074162e-01	4.664576231664795403e-01
2.298375195697429652e-01	2.341448583674821393e-01	2.380974950174149507e-01	2.417707459073464848e-01	2.453019288946497733e-01	2.488658133357212754e-01	2.526498728249084169e-01	2.568328146878807727e-01	2.615683512813374856e-01	2.669746830750848732e-01	2.731290653512757904e-01	2.800662337760103648e-01	2.877794012949155267e-01	2.962227713424428477e-01	3.053149375491398532e-01	3.149429679639190183e-01	3.249673959144844249e-01	3.352286504424684677e-01	3.455556155508681115e-01	3.557768452448534235e-01	3.657344193315807401e-01	3.752995385066225098e-01	3.843879204913527303e-01	3.929723332099017141e-01	4.010894632028209617e-01	4.088390283283807602e-01	4.163744117532244271e-01	4.238856960078238312e-01	4.315772706249768054e-01	4.396427346752416199e-01	4.482395584770328956e-01	4.574652423898855069e-01	4.673360549199800373e-01	4.777693245541055900e-01	4.885708778225154592e-01	4.994302573373891052e-01	5.099271913996837879e-01	5.195526844154806367e-01	5.277467156510601276e-01	5.339517513732924270e-01	5.376777924518005847e-01	5.385712895205847506e-01	5.364778548318683837e-01	5.314881217125319024e-01	5.239575424996262276e-01	5.144942721378558126e-01	5.039139992778776111e-01	4.931657356005317849e-01	4.832370927616083112e-01	4.750507066419811797e-01
2.356209090694106612e-01	2.398883947170866726e-01	2.438663837915548693e-01	2.476372742968995511e-01	2.513368196580280101e-01	2.551306059802829207e-01	2.591911901505338234e-01	2.636791492605788378e-01	2.687296771983220811e-01	2.744447401705847334e-01	2.808896557899273616e-01	2.880924363385748976e-01	2.960443438542161299e-01	3.047006409948607719e-01	3.139812729810185776e-01	3.237719133805465055e-01	3.339263828893935249e-01	3.442716968616056916e-01	3.546169675787235187e-01	3.647668350148307592e-01	3.745391493822735063e-01	3.837853764385041888e-01	3.924108898060257311e-01	4.003915129870389000e-01	4.077826515900169757e-01	4.147183695306798090e-01	4.213995487560373010e-01	4.280723497086624807e-01	4.349998883002453853e-01	4.424308480943771049e-01	4.505685412249553767e-01	4.595430005449372413e-01	4.693876594726754670e-01	4.800216023622579931e-01	4.912385600041215827e-01	5.027046152094261089e-01	5.139673773908964849e-01	5.244794862657895518e-01	5.336382227308873460e-01	5.408405914566711825e-01	5.455499126829939094e-01	5.473666192547810283e-01	5.460933362952812287e-01	5.417834493221296288e-01	5.347635536575060522e-01	5.256233861551952158e-01	5.151716865790162414e-01	5.043617823165928993e-01	4.941955945522243931e-01	4.856181370745079051e-01
2.408736040508493437e-01	2.450844190171442283e-01	2.490926500192593707e-01	2.529851252611107215e-01	2.568909591755923483e-01	2.609595818802971090e-01	2.653405848180232507e-01	2.701683765720517272e-01	2.755527919859849240e-01	2.815750486847286016e-01	2.882872380416785507e-01	2.957130697658768570e-01	3.038479527105159561e-01	3.126574226143122859e-01	3.220740682787038289e-01	3.319942049341867429e-01	3.422762805935901098e-01	3.527432454173549670e-01	3.631907719042933858e-01	3.734022576855621778e-01	3.831700883432327398e-01	3.923209282578961066e-01	4.007412429640442864e-01	4.083983732555804824e-01	4.153526200412617220e-01	4.217571330236213334e-01	4.278446428330183737e-01	4.339025772096687383e-01	4.402401646026904425e-01	4.471521146330552088e-01	4.548832454764017430e-01	4.635972830076987572e-01	4.733516760696477310e-01	4.840793321398035864e-01	4.955780547187351170e-01	5.075091044151454067e-01	5.194071499951247173e-01	5.307042226512567185e-01	5.407694684252986050e-01	5.489643676153338481e-01	5.547099317834235377e-01	5.575589073986891853e-01	5.572632427363655161e-01	5.538258816679894059e-01	5.475268008368759931e-01	5.389163980512768903e-01	5.287741185285008694e-01	5.180358540294209835e-01	5.076987886319640486e-01	4.987159500480736751e-01
2.455991661341016263e-01	2.497487709794482258e-01	2.538004874281831746e-01	2.578431112879946974e-01	2.619944427790433794e-01	2.663812303453652608e-01	2.711224691183778401e-01	2.763186516987875541e-01	2.820475665316061753e-01	2.883652198412401946e-01	2.953092021524633126e-01	3.029014331850713448e-01	3.111478719906703438e-01	3.200341757657471087e-01	3.295179434369409632e-01	3.395197252871178795e-01	3.499159673054238473e-01	3.605372680012895459e-01	3.711746996504011742e-01	3.815954739626948866e-01	3.915672311243054149e-01	4.008880198740460976e-01	4.094171710281294674e-01	4.171013156841710257e-01	4.239901134453066267e-01	4.302379516009136040e-01	4.360905331729002521e-01	4.418581944105118842e-01	4.478801248491180997e-01	4.544847794373526595e-01	4.619514467635557620e-01	4.704766073966182294e-01	4.801470363320309298e-01	4.909203977343795100e-01	5.026137992560004708e-01	5.149014100216601220e-01	5.273232009120174535e-01	5.393074463771979632e-01	5.502090483603180315e-01	5.593637866497902511e-01	5.661554416193167460e-01	5.700891619024067714e-01	5.708614169877109790e-01	5.684153729592058557e-01	5.629712205343505582e-01	5.550239958558176312e-01	5.453063099204600306e-01	5.347191590874650347e-01	5.242393649210578266e-01	5.148159044447948585e-01
2.498819191084871993e-01	2.539795433859624030e-01	2.580951948391603246e-01	2.623175278273226496e-01	2.667491739569241571e-01	2.714888184204766186e-01	2.766184691422861608e-01	2.821981385439214507e-01	2.882678361113029109e-01	2.948545267571577866e-01	3.019803093729174215e-01	3.096677934520188913e-01	3.179396780337292450e-01	3.268113759146012431e-01	3.362778663219943565e-01	3.462979475763569570e-01	3.567804011101820549e-01	3.675767488061957300e-01	3.784843546784404378e-01	3.892616396758631359e-01	3.996545584096083958e-01	4.094307358280008802e-01	4.184155202832284814e-01	4.265231291535070413e-01	4.337766226633919531e-01	4.403124232696444262e-01	4.463681974164500632e-01	4.522561538012169757e-01	4.583263524322321314e-01	4.649257543549750737e-01	4.723583029531437383e-01	4.808497812479162747e-01	4.905193276878460629e-01	5.013581683480612394e-01	5.132158623206012349e-01	5.257951111755276852e-01	5.386573413550641565e-01	5.512420513876187256e-01	5.629024435341108967e-01	5.729579405977696105e-01	5.807609103879636248e-01	5.857711591943612905e-01	5.876284701063828608e-01	5.862117812179049592e-01	5.816741005062818770e-01	5.744452629406501254e-01	5.651995336776444168e-01	5.547909102707760942e-01	5.441644500192808209e-01	5.342557221549029123e-01
2.538776888696831491e-01	2.579458692601287462e-01	2.621506939916608547e-01	2.665790117880278975e-01	2.713155763411204124e-01	2.764272837769354840e-01	2.819546922387551335e-01	2.879127021864579805e-01	2.942994918310160579e-01	3.011103532725663001e-01	3.083514715526882166e-01	3.160485556467939050e-01	3.242465875942598941e-01	3.329993830893349660e-01	3.423506265609111421e-01	3.523106231059563442e-01	3.628346450808530022e-01	3.738089967968407090e-01	3.850496281105682539e-01	3.963156683147797676e-01	4.073369869857350611e-01	4.178516194249428106e-01	4.276464296474716820e-01	4.365932541672651879e-01	4.446734604405174207e-01	4.519862091956899919e-01	4.587390947710942579e-01	4.652233514072359188e-01	4.717784383308059049e-01	4.787518779784630807e-01	4.864596120319483186e-01	4.951504258272153014e-01	5.049760489605762404e-01	5.159672921553314362e-01	5.280165212665749452e-01	5.408678234245054561e-01	5.541176002573033887e-01	5.672292773306728542e-01	5.795653033407307531e-01	5.904375267603222399e-01	5.991735054426234885e-01	6.051922749048186390e-01	6.080796007091691102e-01	6.076509583022364769e-01	6.039909660457963847e-01	5.974610675656336634e-01	5.886721929720716284e-01	5.784250335305400892e-01	5.676260178274933343e-01	5.571907994693739985e-01
2.577949815115856413e-01	2.618673343432139644e-01	2.661881581042317979e-01	2.708412990130689146e-01	2.758922247382172843e-01	2.813742585874304258e-01	2.872844124332815663e-01	2.935902904390840784e-01	3.002463988914136350e-01	3.072153795747454286e-01	3.144879399571724465e-01	3.220952373056508167e-01	3.301091452042755892e-01	3.386289245731662900e-01	3.477563616798730051e-01	3.575646803647263283e-01	3.680684831362309728e-01	3.792022516095515106e-01	3.908134102780487784e-01	4.026729429714595576e-01	4.145027402210907930e-01	4.260150993575598233e-01	4.369570144612401896e-01	4.471507242922517222e-01	4.565228589109325830e-01	4.651171026270315423e-01	4.730889710241845680e-01	4.806849041013212531e-01	4.882104852519238425e-01	4.959934370315057794e-01	5.043462502944181525e-01	5.135314329834147484e-01	5.237305040768623909e-01	5.350168716676766412e-01	5.473331364010907141e-01	5.604748255403139146e-01	5.740843022553110409e-01	5.876595309170520309e-01	6.005817535590673995e-01	6.121635929836920509e-01	6.217151856170698432e-01	6.286215161208597024e-01	6.324205392302992834e-01	6.328698147829264764e-01	6.299900891117982127e-01	6.240774409729890060e-01	6.156806479651996122e-01	6.055463387961255162e-01	5.945398294753647672e-01	5.835530803339462613e-01
2.618684244691325547e-01	2.659861919333621483e-01	2.704481173402358829e-01	2.753342797740236381e-01	2.806907170130184537e-01	2.865173965015961333e-01	2.927681684129831430e-01	2.993638288724381202e-01	3.062158557332012032e-01	3.132551896728921204e-01	3.204585722703331974e-01	3.278649572642576837e-01	3.355766496931693599e-01	3.437433867137025811e-01	3.525318608852497371e-01	3.620869206553385400e-01	3.724930056108933796e-01	3.837446936802694220e-01	3.957334548542343899e-01	4.082542409779812975e-01	4.210312357098234259e-01	4.337579106640647719e-01	4.461435157091517834e-01	4.579569611677002938e-01	4.690600634286897219e-01	4.794249160073310589e-01	4.891339606929646089e-01	4.983649069682873356e-01	5.073650338945244753e-01	5.164199361060268778e-01	5.258206809855595631e-01	5.358314203786213037e-01	5.466577902005542722e-01	5.584160570039556903e-01	5.711039540075499854e-01	5.845762884142567950e-01	5.985305135469132232e-01	6.125083493305566451e-01	6.259185411660339593e-01	6.380826932813159491e-01	6.483015794421693734e-01	6.559344803458461159e-01	6.604803600307355138e-01	6.616479923779376993e-01	6.594031592713291978e-01	6.539845003054112205e-01	6.458848463559685449e-01	6.358006693612092697e-01	6.245574495571543094e-01	6.130220823411710596e-01
2.663271556193214651e-01	2.705352901366969154e-01	2.751590020059750952e-01	2.802741706137163447e-01	2.859083642284084292e-01	2.920301994193912898e-01	2.985530739492223695e-01	3.053540350009585347e-01	3.123046436239787504e-01	3.193070930294877874e-01	3.263268224170163267e-01	3.334130249350450437e-01	3.407008682414006118e-01	3.483934306550784399e-01	3.567261591295065037e-01	3.659209281522143864e-01	3.761394203676521331e-01	3.874458396382109426e-01	3.997870169300196674e-01	4.129941025304708635e-01	4.268053468741266343e-01	4.409049933634268670e-01	4.549701575017037203e-01	4.687164711788843752e-01	4.819344299278428556e-01	4.945113320073247776e-01	5.064374778855000869e-01	5.177987065473845796e-01	5.287592570888258736e-01	5.395390178898287203e-01	5.503877577595923665e-01	5.615569217279392511e-01	5.732683029848298917e-01	5.856792066881726377e-01	5.988456959584520511e-01	6.126884626328706895e-01	6.269683994013144357e-01	6.412798084066774207e-01	6.550675785186634847e-01	6.676706968602579284e-01	6.783891086981912455e-01	6.865655404697310615e-01	6.916700314147991024e-01	6.933734823943433767e-01	6.915979787374426646e-01	6.865355497155164466e-01	6.786324961511351894e-01	6.685422422136243492e-01	6.570544866982421794e-01	6.450115619946001910e-01
2.713613825054374540e-01	2.757049545909344701e-01	2.805052327847117333e-01	2.858336608014842017e-01	2.917010983126216428e-01	2.980482462262388221e-01	3.047526640951772059e-01	3.116529175464372581e-01	3.185859649685424122e-01	3.254300285022126982e-01	3.321430353427934357e-01	3.387869800546794430e-01	3.455313183981452707e-01	3.526331987463237616e-01	3.603976260797940867e-01	3.691253460384980034e-01	3.790590922801926332e-01	3.903391167145708884e-01	4.029767770004952787e-01	4.168507882756349314e-01	4.317257996490244110e-01	4.472883200899145928e-01	4.631919070312849329e-01	4.791025897158645019e-01	4.947368345876964058e-01	5.098874245373717917e-01	5.244362480349088473e-01	5.383559719532262644e-01	5.517038574765581460e-01	5.646103540426977707e-01	5.772631504851170048e-01	5.898853290683730988e-01	6.027054928499110398e-01	6.159190298393072416e-01	6.296428673951400823e-01	6.438700631077438619e-01	6.584336639283385750e-01	6.729900337360882334e-01	6.870295417991804099e-01	6.999174712223783512e-01	7.109616583502488263e-01	7.194972798017611471e-01	7.249751847485369494e-01	7.270390263380855922e-01	7.255784774071224463e-01	7.207502632025988287e-01	7.129645915717114368e-01	7.028403260018011300e-01	6.911369418178594515e-01	6.786739340186368485e-01
2.770906046872980144e-01	2.816121676324151446e-01	2.865979182012014514e-01	2.921146595060433726e-01	2.981587777012623675e-01	3.046474117060863351e-01	3.114282703529368534e-01	3.183083530180614851e-01	3.250970407482973723e-01	3.316548523484180166e-01	3.379369349964761460e-01	3.440207636474796882e-01	3.501106226228924978e-01	3.565165234138331085e-01	3.636109675905370708e-01	3.717718887309365838e-01	3.813230917792335695e-01	3.924837148686523003e-01	4.053358796638485972e-01	4.198153407979511864e-01	4.357248698332123471e-01	4.527654965565014455e-01	4.705778250879167901e-01	4.887849838633671617e-01	5.070303628480797853e-01	5.250063670337440369e-01	5.424738206331592982e-01	5.592739544731560875e-01	5.753353317472795769e-01	5.906765479290113641e-01	6.054029604878848891e-01	6.196935998881344387e-01	6.337742839676957507e-01	6.478754052626594095e-01	6.621775701502946587e-01	6.767534741028580214e-01	6.915182642677537572e-01	7.062012715847363342e-01	7.203489220957531858e-01	7.333624028786691618e-01	7.445660322549605414e-01	7.532954205629899258e-01	7.589901777466206978e-01	7.612751193759149659e-01	7.600165346147608192e-01	7.553452800872924033e-01	7.476446385047539334e-01	7.375068852183538359e-01	7.256668905392782420e-01	7.129235010669575656e-01
2.835370941935045352e-01	2.882752695938697318e-01	2.934509777185813628e-01	2.991260629281398686e-01	3.052847764361214522e-01	3.118254820532477267e-01	3.185727754045475923e-01	3.253100263718785579e-01	3.318271916574781488e-01	3.379743704936319926e-01	3.437093165839892883e-01	3.491277186761098106e-01	3.544684720057180161e-01	3.600916047600439263e-01	3.664325337604217858e-01	3.739414583435631823e-01	3.830195699916991714e-01	3.939639066701314252e-01	4.069300471293677002e-01	4.219173924105060758e-01	4.387767049332806923e-01	4.572351888159148503e-01	4.769318656549744184e-01	4.974557672529106855e-01	5.183813818356839409e-01	5.392989148797247001e-01	5.598399004222783804e-01	5.797002271113599337e-01	5.986619319222220570e-01	6.166124834680579703e-01	6.335569254565480701e-01	6.496160348667422424e-01	6.650041860830707696e-01	6.799844427641369426e-01	6.948047620038196870e-01	7.096259441936761947e-01	7.244566931743053884e-01	7.391118299120027491e-01	7.532057756980991003e-01	7.661858732131305860e-01	7.774011065876833548e-01	7.861938638828366299e-01	7.919976953996210600e-01	7.944233710538376458e-01	7.933188872872527497e-01	7.887948687916689350e-01	7.812136891756150670e-01	7.711467239504004034e-01	7.593085831143572273e-01	7.464792655220116036e-01
2.906080227128011728e-01	2.955971409705828168e-01	3.009652754091022842e-01	3.067687156032945506e-01	3.129817256453619190e-01	3.194886477823808413e-01	3.260978998090885983e-01	3.325775627619519947e-01	3.387068544813960358e-01	3.443332437220341102e-01	3.494227863660681610e-01	3.540920339517058535e-01	3.586136423307057508e-01	3.633934749976854839e-01	3.689232184253946056e-01	3.757176014300124822e-01	3.842481008662056441e-01	3.948848345150018369e-01	4.078555799541773719e-01	4.232262847296140995e-01	4.409025128511336877e-01	4.606472955116567292e-01	4.821088238299577333e-01	5.048518128165290220e-01	5.283886465302572999e-01	5.522095780295243062e-01	5.758137914695472537e-01	5.987436626937364670e-01	6.206225826575672011e-01	6.411927603775603446e-01	6.603451188029179075e-01	6.781310311042569872e-01	6.947467907605603399e-01	7.104870624486109287e-01	7.256717235078690154e-01	7.405589900942308734e-01	7.552635743589962702e-01	7.696993784873220612e-01	7.835616362151056613e-01	7.963544125479212754e-01	8.074588929189009390e-01	8.162287275306386869e-01	8.220934686544730807e-01	8.246505178451052354e-01	8.237299146780309167e-01	8.194228852984420941e-01	8.120725134890729446e-01	8.022314421655287742e-01	7.905959711134527002e-01	7.779279001105159352e-01
2.980891590087567655e-01	3.033594511363983393e-01	3.089230170646052875e-01	3.148296309430845819e-01	3.210452701631573702e-01	3.274446474918246142e-01	3.338266885351399149e-01	3.399524192122466704e-01	3.455990014620664574e-01	3.506191030482215254e-01	3.549927252170955172e-01	3.588596879541484097e-01	3.625249730667609027e-01	3.664350583728289146e-01	3.711296152255335601e-01	3.771778721607565998e-01	3.851114685161398099e-01	3.953651192058486585e-01	4.082333997053110286e-01	4.238473865349615677e-01	4.421702174385092610e-01	4.630071472772328556e-01	4.860243720407385615e-01	5.107719409362605489e-01	5.367088616740802731e-01	5.632316998040673983e-01	5.897100255173269856e-01	6.155315409593760112e-01	6.401563336439988205e-01	6.631743059723497202e-01	6.843544785222683835e-01	7.036721541250180456e-01	7.213017334465896546e-01	7.375697656711102113e-01	7.528729087587815449e-01	7.675758660034319725e-01	7.819114151918227229e-01	7.959058492987468592e-01	8.093478235186788439e-01	8.218083247519578638e-01	8.327074002094235761e-01	8.414127607146801857e-01	8.473493304476575894e-01	8.500981320481560966e-01	8.494671669580576845e-01	8.455243061935640014e-01	8.385903158751993880e-01	8.291972353570229437e-01	8.180219537404996855e-01	8.058069511879806246e-01
3.056521821520533089e-01	3.112297876914312811e-01	3.169941709132074736e-01	3.229871801041848678e-01	3.291676686982635824e-01	3.354045176635807590e-01	3.414933137388154183e-01	3.471958006715641920e-01	3.522953690870671006e-01	3.566573456720613100e-01	3.602809646495652718e-01	3.633312867285282688e-01	3.661436112625225947e-01	3.691989686261087367e-01	3.730754753754477182e-01	3.783849874894363308e-01	3.857066259068541725e-01	3.955278453801190364e-01	4.082005022812344452e-01	4.239147760181268820e-01	4.426894571383047650e-01	4.643742705871429788e-01	4.886593176524209325e-01	5.150885858625335878e-01	5.430777518645647506e-01	5.719398368297188284e-01	6.009237706758419062e-01	6.292694388501263170e-01	6.562778607982540091e-01	6.813883127748430191e-01	7.042476671948835198e-01	7.247540831675158834e-01	7.430595261830056364e-01	7.595237131077940962e-01	7.746241210479923867e-01	7.888390133815801342e-01	8.025288726910061454e-01	8.158433925169482626e-01	8.286754045967141824e-01	8.406716456547996819e-01	8.512965583944291925e-01	8.599334789736468032e-01	8.660003981762944836e-01	8.690565822197869883e-01	8.688808289233974635e-01	8.655100358803030636e-01	8.592357302589170853e-01	8.505637471301203956e-01	8.401473813868274298e-01	8.287066211073587096e-01
3.128762287159763678e-01	3.187823651097002053e-01	3.247556960988795538e-01	3.308283281386619756e-01	3.369525766704574155e-01	3.429946522671345477e-01	3.487522941493128581e-01	3.539950695738382502e-01	3.585202327739731576e-01	3.622125898236884800e-01	3.650952671059998766e-01	3.673599365885133472e-01	3.693695758991050182e-01	3.716329754209474756e-01	3.747561666958910687e-01	3.793803042076427934e-01	3.861171602834200800e-01	3.954920912966304325e-01	4.079008521595053338e-01	4.235821180813975073e-01	4.426035385716288739e-01	4.648569840331573944e-01	4.900588749581998860e-01	5.177541034006447607e-01	5.473259259125645704e-01	5.780176284996797476e-01	6.089728859346635881e-01	6.392991841302525513e-01	6.681524835113733518e-01	6.948328701799399987e-01	7.188733193897147711e-01	7.400999913664698671e-01	7.586451803061058374e-01	7.749033650717142008e-01	7.894346260227155243e-01	8.028338388272295845e-01	8.155940165070750814e-01	8.279946124330781476e-01	8.400395927406237861e-01	8.514576286147664819e-01	8.617616126601689297e-01	8.703513884122285882e-01	8.766353482273178122e-01	8.801451252065046749e-01	8.806221001398629733e-01	8.780629027917592477e-01	8.727206104805446119e-01	8.650666698673389332e-01	8.557241196771093739e-01	8.453853706272121959e-01
3.192824711383696612e-01	3.255313811758598352e-01	3.317230515313294159e-01	3.378777410467773690e-01	3.439413447411369673e-01	3.497799987577402403e-01	3.551984297761328069e-01	3.599804208167505237e-01	3.639439361592127775e-01	3.669992687354747818e-01	3.691972887237322531e-01	3.707568739978394090e-01	3.720653334299965365e-01	3.736517013294458067e-01	3.761385448351974303e-01	3.801817987390195830e-01	3.864092930738584619e-01	3.953668952479096332e-01	4.074774724592615804e-01	4.230134210328181932e-01	4.420798671216070175e-01	4.646040899950554803e-01	4.903277364372723435e-01	5.188017778221227783e-01	5.493885546388225238e-01	5.812788452487885893e-01	6.135326434510196547e-01	6.451489761125750455e-01	6.751626194399369396e-01	7.027558748749014317e-01	7.273647766889180799e-01	7.487548621417555728e-01	7.670444901298899554e-01	7.826639697639854454e-01	7.962540906845914090e-01	8.085234449270273238e-01	8.200953717762343720e-01	8.313785352124388739e-01	8.424892356514085412e-01	8.532403098090830529e-01	8.631951600282479209e-01	8.717707581565066199e-01	8.783641490358630177e-01	8.824748562744975100e-01	8.837999130160969496e-01	8.822870421207664737e-01	8.781415442088008616e-01	8.717914336630099292e-01	8.638215432108632408e-01	8.548903343256005760e-01
3.243784502124240077e-01	3.309741846702133894e-01	3.373916077854294260e-01	3.436369407645307184e-01	3.496495287004426356e-01	3.552976183612660543e-01	3.603972162275210778e-01	3.647520250545579490e-01	3.682067600101469051e-01	3.707022987800197011e-01	3.723201604186121561e-01	3.733061229747983156e-01	3.740676434677129292e-01	3.751457222978127892e-01	3.771672739857602763e-01	3.807874854170596457e-01	3.866322168781185509e-01	3.952484146252511765e-01	4.070665081256343298e-01	4.223744272217793139e-01	4.412995973541675165e-01	4.637942527692623940e-01	4.896211988388703973e-01	5.183411230617458454e-01	5.493075064106384131e-01	5.816788824374627964e-01	6.144587440739328610e-01	6.465693463501971383e-01	6.769572378769960208e-01	7.047175672818628556e-01	7.292144315945787714e-01	7.501697447944212227e-01	7.676959790399886518e-01	7.822589949110323460e-01	7.945736472321174304e-01	8.054520547360443095e-01	8.156370374365140563e-01	8.256573358255276940e-01	8.357354789707829301e-01	8.457655638012773203e-01	8.553609761628173658e-01	8.639562927030437489e-01	8.709372426155579383e-01	8.757696851015519535e-01	8.781026415291210974e-01	8.778292039788510026e-01	8.750996599815553667e-01	8.702906790708819784e-01	8.639412014987624122e-01	8.566690995764203453e-01
3.277070247778793854e-01	3.346396020984465647e-01	3.412838003759677830e-01	3.476298455824299860e-01	3.536104139404722124e-01	3.590978665489981125e-01	3.639233989380769585e-01	3.679157317359562640e-01	3.709515649444612428e-01	3.730065064683319997e-01	3.741946012757815243e-01	3.747872002846752704e-01	3.752067887512345323e-01	3.759972035042995486e-01	3.777767226236049547e-01	3.811833758651012038e-01	3.868219379077639797e-01	3.952195290117282434e-01	4.067926626552194058e-01	4.218242620235261309e-01	4.404462561156585187e-01	4.626228551109360931e-01	4.881319558460749941e-01	5.165466780813721126e-01	5.472243415460154026e-01	5.793140655326751709e-01	6.117945784196640036e-01	6.435493464048032131e-01	6.734770408056803825e-01	7.006238130062891756e-01	7.243133389258230581e-01	7.442453209361574729e-01	7.605358200722092121e-01	7.736839990170163439e-01	7.844669309077745289e-01	7.937822943120171892e-01	8.024723572063475752e-01	8.111675121431697333e-01	8.201823206158177504e-01	8.294833233308288589e-01	8.387302022311157179e-01	8.473752463418848802e-01	8.547949078401900769e-01	8.604235263200770145e-01	8.638629610895098843e-01	8.649504742767250010e-01	8.637780199174727169e-01	8.606659578453215165e-01	8.561015272871278503e-01	8.506563479555095952e-01
3.288935861686413387e-01	3.361354182408639590e-01	3.429964202880323443e-01	3.494494261288218495e-01	3.554206437522060003e-01	3.607886063904600094e-01	3.654033643606056647e-01	3.691232323541396854e-01	3.718613425160711139e-01	3.736311846490474875e-01	3.745801120004116913e-01	3.750026251104384145e-01	3.753300849513359627e-01	3.760991417879216980e-01	3.779056716316384623e-01	3.813534456753726043e-01	3.870063207956599416e-01	3.953499023458184602e-01	4.067643801472115017e-01	4.215060592313962795e-01	4.396924455441947877e-01	4.612857020718572620e-01	4.860720482413654064e-01	5.136396592679965956e-01	5.433631991647688286e-01	5.744071332636395688e-01	6.057603071486755697e-01	6.363095998481261839e-01	6.649510666285659566e-01	6.907249932180206109e-01	7.129504074181368667e-01	7.313288834117034343e-01	7.459899570538927049e-01	7.574615649751746949e-01	7.665661913592515253e-01	7.742619570226602077e-01	7.814620285696922686e-01	7.888712697204007807e-01	7.968741922692814672e-01	8.054949432014482102e-01	8.144322579629518222e-01	8.231553785974355941e-01	8.310351346603498390e-01	8.374800467734214715e-01	8.420504114328144496e-01	8.445316603611975337e-01	8.449590461747396031e-01	8.435958536170313771e-01	8.408750318175435279e-01	8.373184910201734166e-01
3.276851311749152118e-01	3.351887517884766243e-01	3.422418940111857100e-01	3.487994846686891526e-01	3.547820657720280879e-01	3.600766428137657793e-01	3.645556694027607958e-01	3.681111319414417382e-01	3.706962376694297179e-01	3.723644821095991042e-01	3.732961683911489859e-01	3.738053583032690530e-01	3.743251027447537238e-01	3.753739594438199600e-01	3.775109818723870747e-01	3.812881505411077065e-01	3.872083792345434317e-01	3.956940767206990617e-01	4.070669023769908357e-01	4.215352825784592916e-01	4.391838637197335582e-01	4.599593264695066575e-01	4.836501191564167024e-01	5.098628759425947177e-01	5.380040436678328319e-01	5.672793366735178200e-01	5.967240058423930460e-01	6.252722358528355340e-01	6.518646014612528017e-01	6.755805029384266414e-01	6.957715385745403269e-01	7.121658594299631329e-01	7.249156941761445427e-01	7.345709626022527416e-01	7.419787743937360514e-01	7.481270324985578313e-01	7.539646490557750935e-01	7.602367711354944824e-01	7.673692184972779051e-01	7.754235301446668061e-01	7.841266923670285882e-01	7.929627138171494449e-01	8.013011838238002227e-01	8.085331060691491878e-01	8.141868290926583818e-01	8.180047503134934006e-01	8.199720415932135742e-01	8.202988300045344072e-01	8.193651763494177453e-01	8.176429110939067435e-01
3.239759391107153164e-01	3.316739242403212162e-01	3.388780423274859732e-01	3.455259303834094520e-01	3.515340528141336351e-01	3.568005700949501424e-01	3.612237890335557311e-01	3.647329498794221747e-01	3.673241177122206214e-01	3.690918308862639052e-01	3.702477902509914709e-01	3.711209042230900756e-01	3.721377230358179355e-01	3.737870795254339407e-01	3.765763901110567580e-01	3.809883237631233044e-01	3.874452907026623705e-01	3.962857632756365267e-01	4.077520738854006899e-01	4.219853280417012464e-01	4.390209437983960128e-01	4.587788228552791003e-01	4.810455015983544635e-01	5.054509988443640633e-01	5.314488778152515192e-01	5.583121845603369326e-01	5.851583517033590587e-01	6.110116942422827435e-01	6.349030258257984949e-01	6.559942781674883427e-01	6.737052700318116871e-01	6.878138675911273925e-01	6.985025560361816099e-01	7.063344768537079821e-01	7.121580955814448277e-01	7.169573238873974130e-01	7.216778986801269946e-01	7.270668656172576405e-01	7.335584094202566297e-01	7.412273322580396062e-01	7.498150027187662214e-01	7.588161856822080997e-01	7.676032622054975718e-01	7.755591850875246385e-01	7.821924557515386178e-01	7.872147361810465371e-01	7.905718407721823437e-01	7.924288909997480035e-01	7.931184737284835418e-01	7.930654609731903060e-01
3.178168238192982109e-01	3.256244092747306862e-01	3.329225432485395375e-01	3.396334207359278379e-01	3.456718865771075677e-01	3.509503215365435413e-01	3.553962336070080608e-01	3.589791053195584558e-01	3.617397012937874634e-01	3.638134963488706131e-01	3.654408472218491633e-01	3.669597119670697793e-01	3.687811386922353885e-01	3.713521699808279286e-01	3.751138212463769328e-01	3.804625657447393006e-01	3.877220308149093575e-01	3.971280014114354495e-01	4.088253275006520360e-01	4.228715311186143633e-01	4.392399137619182325e-01	4.578157170112954755e-01	4.783823420167672147e-01	5.006000802326404653e-01	5.239855716291138554e-01	5.479043302580444141e-01	5.715892450583558437e-01	5.941937792959801623e-01	6.148800773748861470e-01	6.329311661964542868e-01	6.478662683331998240e-01	6.595324938660765968e-01	6.681476215335805380e-01	6.742778029492304537e-01	6.787489263928252470e-01	6.825068289822915357e-01	6.864547776588676431e-01	6.913025360862679047e-01	6.974583623347958561e-01	7.049843731556600934e-01	7.136204207575143066e-01	7.228661700441901816e-01	7.320995501779025139e-01	7.407045160161873643e-01	7.481824440533101361e-01	7.542281922972108310e-01	7.587614077958828585e-01	7.619134241697530507e-01	7.639780676785230540e-01	7.653395874840021040e-01
3.094078595175632218e-01	3.172282227876233041e-01	3.245509103464224721e-01	3.312857046292320695e-01	3.373490756098608823e-01	3.426709971886314210e-01	3.472112874589989850e-01	3.509819616487276361e-01	3.540692960236691555e-01	3.566483972828837778e-01	3.589843976789422464e-01	3.614175920838237355e-01	3.643340121098860851e-01	3.681268642599707652e-01	3.731566806374090883e-01	3.797182798201229614e-01	3.880204882415011491e-01	3.981807102439411938e-01	4.102319715511436038e-01	4.241362957869173056e-01	4.397965286224689296e-01	4.570596465589739088e-01	4.757081178695487522e-01	4.954413859584084201e-01	5.158551700904264736e-01	5.364304037816255422e-01	5.565442875055657268e-01	5.755121710957944448e-01	5.926611769142607899e-01	6.074263210645785005e-01	6.194505005610538850e-01	6.286643105850032720e-01	6.353227467739658296e-01	6.399839421264948980e-01	6.434284422949491100e-01	6.465324492635585729e-01	6.501204887797336074e-01	6.548286051281143605e-01	6.610066817147146612e-01	6.686788356541691902e-01	6.775669765330432082e-01	6.871684079858724203e-01	6.968675594824084163e-01	7.060567398313102316e-01	7.142417402857476061e-01	7.211141668787087733e-01	7.265812210418645112e-01	7.307530247275182411e-01	7.338953521153865900e-01	7.363605134030305477e-01
2.990771834983094180e-01	3.068087677360631926e-01	3.140794807945029299e-01	3.207906334780064039e-01	3.268641683658897179e-01	3.322511096566929667e-01	3.369462943474654248e-01	3.410057223858246611e-01	3.445608706447839120e-01	3.478239933261508821e-01	3.510800918454720643e-01	3.546644373486845803e-01	3.589284466843526422e-01	3.642000720867465957e-01	3.707467405473854893e-01	3.787485227756538508e-01	3.882866817026842110e-01	3.993486763679272578e-01	4.118461671942149072e-01	4.256389707611635265e-01	4.405563274409287078e-01	4.564079427253985854e-01	4.729809579518244878e-01	4.900243926121587990e-01	5.072282217337302779e-01	5.242082418856734982e-01	5.405086940734813439e-01	5.556312677854426951e-01	5.690921250472436022e-01	5.804994332169006732e-01	5.896354169572884940e-01	5.965220151908462443e-01	6.014499853522602413e-01	6.049582844202129328e-01	6.077621759280612546e-01	6.106416135533815348e-01	6.143121235563879790e-01	6.193054892843511405e-01	6.258855914732834869e-01	6.340163561624443389e-01	6.433865238050086033e-01	6.534832518951185776e-01	6.636966334605775009e-01	6.734322109516672761e-01	6.822092057255212394e-01	6.897274120015766119e-01	6.958939400989293533e-01	7.008098116270700118e-01	7.047238354505018787e-01	7.079661100611804869e-01
2.872505695309692797e-01	2.947953744973647039e-01	3.019371259566273058e-01	3.085731686728909740e-01	3.146349810890352594e-01	3.200979289784194326e-01	3.249939514811430730e-01	3.294234990924262974e-01	3.335617810383352255e-01	3.376546030357992501e-01	3.420011103511615413e-01	3.469239153042567025e-01	3.527306823434344096e-01	3.596740544916924298e-01	3.679180596653118251e-01	3.775182420929277805e-01	3.884197988355464481e-01	4.004736961234449666e-01	4.134662288148584497e-01	4.271539689521054450e-01	4.412947093246503139e-01	4.556662714764387889e-01	4.700688913672960156e-01	4.843122589671845502e-01	4.981938233735119237e-01	5.114788981846940530e-01	5.238939870371509544e-01	5.351419024923180778e-01	5.449410314336285976e-01	5.530830152922208143e-01	5.594956362217771151e-01	5.642932645481496534e-01	5.677977179170276001e-01	5.705181985544575118e-01	5.730888435698821004e-01	5.761735177152438325e-01	5.803566742169974368e-01	5.860435835853949893e-01	5.933916888286282498e-01	6.022877752270678897e-01	6.123751113190520901e-01	6.231235524357414679e-01	6.339267274056537005e-01	6.442057219923433831e-01	6.534989585693274927e-01	6.615225871198955332e-01	6.681931664185447595e-01	6.736126253439512768e-01	6.780226753276880070e-01	6.817404995603184581e-01
2.744172021263177608e-01	2.816887009433914346e-01	2.886306657361691896e-01	2.951410420182445371e-01	3.011647451778469708e-01	3.067042524134582226e-01	3.118298301208967116e-01	3.166857537526079902e-01	3.214883354370781654e-01	3.265123628678319179e-01	3.320648873989174299e-01	3.384484214582286765e-01	3.459188396976012325e-01	3.546455412808600105e-01	3.646820671070288844e-01	3.759538900928134919e-01	3.882667153946332550e-01	4.013341517597715513e-01	4.148190309508954510e-01	4.283793308971189928e-01	4.417084914757900549e-01	4.545614687677324572e-01	4.667617985749405451e-01	4.781903822184458974e-01	4.887621624303505885e-01	4.984006681249357751e-01	5.070214456730802732e-01	5.145328863584867074e-01	5.208575345190391559e-01	5.259699046346802964e-01	5.299402921755528295e-01	5.329701616890768490e-01	5.354049456320373324e-01	5.377147779188011789e-01	5.404417772107832363e-01	5.441216633876710951e-01	5.491951533934902319e-01	5.559284111282071228e-01	5.643606747664711154e-01	5.742913992370232146e-01	5.853103955557571458e-01	5.968648688721323037e-01	6.083494458516817138e-01	6.192009075881048652e-01	6.289794142065091576e-01	6.374219263809344227e-01	6.444603039633794994e-01	6.502041887037486312e-01	6.548955328058613246e-01	6.588461168735271212e-01
2.610965254414578385e-01	2.680259162104679516e-01	2.747088295298001359e-01	2.810479770874987349e-01	2.870050179900610621e-01	2.926114583400639679e-01	2.979760343770223030e-01	3.032850254933365242e-01	3.087921163155367688e-01	3.147957545873026342e-01	3.216045182314865580e-01	3.294940916964508859e-01	3.386622694734197636e-01	3.491901597412152003e-01	3.610177217193594190e-01	3.739397557177291942e-01	3.876247081944427797e-01	4.016539499056697715e-01	4.155746224989961268e-01	4.289559951334583898e-01	4.414383582203177392e-01	4.527652880915586375e-01	4.627942366612720626e-01	4.714859273336173273e-01	4.788783803176812071e-01	4.850552262009963367e-01	4.901189764426546747e-01	4.941778024303840611e-01	4.973496294767494330e-01	4.997811735941861677e-01	5.016739354568913178e-01	5.033057103691542800e-01	5.050362116666918810e-01	5.072890606255306967e-01	5.105088044666749036e-01	5.150989985635446855e-01	5.213535765435024505e-01	5.293969598080573435e-01	5.391475617082148730e-01	5.503147585808902953e-01	5.624321201913756729e-01	5.749216557530009153e-01	5.871769843071686923e-01	5.986494267907529476e-01	6.089207271514589515e-01	6.177496067826090398e-01	6.250852800605958270e-01	6.310481960353002684e-01	6.358845667360623066e-01	6.399055178351069628e-01
2.478094050967670492e-01	2.543491628073897837e-01	2.607285706419013582e-01	2.668584638291303102e-01	2.727195664287800358e-01	2.783731837827460032e-01	2.839653961345818267e-01	2.897214251119664130e-01	2.959275975597118191e-01	3.029001946887632246e-01	3.109431995665932202e-01	3.202999761964343550e-01	3.311063140707984354e-01	3.433535060641013659e-01	3.568694037242288730e-01	3.713229437010598932e-01	3.862534228407162318e-01	4.011209811640758516e-01	4.153702443660779453e-01	4.284960492134205490e-01	4.400996448392758831e-01	4.499257569724903205e-01	4.578753082787013207e-01	4.639941622465224569e-01	4.684435911618938242e-01	4.714619198969294267e-01	4.733278466389790329e-01	4.743340817808970877e-01	4.747757532211624998e-01	4.749526773410487346e-01	4.751796771314598100e-01	4.757961585030030527e-01	4.771659347043564203e-01	4.796610411558771547e-01	4.836282053841841622e-01	4.893423702264805830e-01	4.969565654513870001e-01	5.064601012014430248e-01	5.176566057860420011e-01	5.301699212956569873e-01	5.434800374936382683e-01	5.569846050400752979e-01	5.700756356045425521e-01	5.822174447601259351e-01	5.930114501105401281e-01	6.022363222599276256e-01	6.098573402423794754e-01	6.160052945967613436e-01	6.209311824828132043e-01	6.249469843590981233e-01
[truncated: 30 more columns]
