# Supplementary material for: Iso-orientation bias of layer 2/3 connections unifies spontaneous, visually and optogenetically driven V1 dynamics
Source: Nat Commun. 2026 Jan 21;17:1901. doi: 10.1038/s41467-026-68578-y (PMC12923880; doi:10.1038/s41467-026-68578-y)
Supplement: Supplementary file 6 — Source data [file 41467_2026_68578_MOESM6_ESM.zip › source_data/fig2/A_frame5.csv]

1.353799160493108222e-01	1.351519015633159682e-01	1.347161951062936791e-01	1.338851666515533667e-01	1.325054497773716922e-01	1.304634975943183839e-01	1.276911457106968129e-01	1.241706926425452384e-01	1.199381968623050021e-01	1.150834968977773043e-01	1.097458034904925939e-01	1.041045961975427675e-01	9.836653090110604458e-02	9.275005772086072908e-02	8.746989948222051725e-02	8.272354871312073699e-02	7.868135779857526879e-02	7.548087164507079339e-02	7.322503280966895234e-02	7.198305146057033810e-02	7.179241876979422510e-02	7.266065753980952002e-02	7.456601872873069858e-02	7.745708945248663824e-02	8.125201101565050765e-02	8.583833587142181143e-02	9.107454863826983105e-02	9.679380851504444661e-02	1.028099275571823235e-01	1.089250085581252303e-01	1.149378784779199331e-01	1.206524685811995318e-01	1.258855751174664528e-01	1.304738153550619451e-01	1.342799336637667540e-01	1.371987087323980892e-01	1.391625592489157126e-01	1.401465977329501567e-01	1.401725200573137597e-01	1.393104174989462651e-01	1.376775841195687633e-01	1.354336287291605379e-01	1.327716079425965146e-01	1.299055001834621415e-01	1.270548798281654346e-01	1.244281476022749827e-01	1.222060194480763529e-01	1.205270187256877595e-01	1.194767375875013804e-01	1.190821267819568152e-01
1.339200253704715127e-01	1.337659324136932504e-01	1.334654440234333550e-01	1.328244039830317191e-01	1.316785004222064959e-01	1.299001945556128301e-01	1.274059653360216371e-01	1.241630279664152903e-01	1.201940105653106217e-01	1.155778775518635643e-01	1.104459304345122711e-01	1.049726418576158171e-01	9.936218437620916721e-02	9.383246734668992950e-02	8.859894349594470142e-02	8.386043049695732221e-02	7.978854106119330492e-02	7.652141555475491796e-02	7.416145084342282146e-02	7.277595170410644521e-02	7.239927449627332756e-02	7.303519571718512793e-02	7.465870998483692400e-02	7.721716710214727997e-02	8.063117187687485199e-02	8.479600597866687739e-02	8.958416285155348935e-02	9.484930314514136707e-02	1.004313614699778867e-01	1.061622483419007307e-01	1.118714234015365239e-01	1.173908712301092311e-01	1.225593920210159421e-01	1.272266200348238785e-01	1.312574028635435652e-01	1.345371927336742046e-01	1.369786805084901027e-01	1.385293175138762045e-01	1.391787297068090012e-01	1.389645593008110025e-01	1.379751561249384084e-01	1.363477817097194233e-01	1.342616048843178200e-01	1.319255329838991686e-01	1.295618117058449925e-01	1.273870426573593118e-01	1.255928126938134770e-01	1.243283147941936229e-01	1.236871825069201514e-01	1.237002506377454375e-01
1.327507110235954801e-01	1.326702583623473597e-01	1.325056670722306873e-01	1.320576502667365482e-01	1.311524304739843383e-01	1.296499281975914131e-01	1.274525191174409045e-01	1.245131900491732446e-01	1.208413711150111008e-01	1.165046019698805502e-01	1.116248458528344562e-01	1.063693260588933487e-01	1.009368781016952016e-01	9.554174408315534162e-02	9.039714750060277859e-02	8.570087024345947324e-02	8.162437669393897421e-02	7.830615520931602513e-02	7.584897936193164825e-02	7.432014853355876915e-02	7.375345258288718009e-02	7.415175903264561996e-02	7.548955715448442405e-02	7.771531377658796869e-02	8.075386472470499899e-02	8.450929052575341383e-02	8.886844149967765283e-02	9.370508066996750818e-02	9.888415171256778602e-02	1.042655733144277341e-01	1.097070454304696352e-01	1.150657825792985450e-01	1.201995985977395431e-01	1.249682901227857496e-01	1.292364533822612516e-01	1.328786643706689197e-01	1.357873642150628779e-01	1.378829134206795703e-01	1.391244259292099827e-01	1.395193840026597021e-01	1.391298443744153623e-01	1.380733446140876841e-01	1.365173957703952889e-01	1.346674305730545806e-01	1.327492188753985614e-01	1.309877219619352551e-01	1.295850419972784939e-01	1.287003933357891983e-01	1.284347693731655304e-01	1.288223548314982869e-01
1.318421930778010398e-01	1.318341301445291880e-01	1.318032759906628271e-01	1.315467005819421498e-01	1.308828997526386984e-01	1.296610894295862626e-01	1.277711904540035637e-01	1.251531686128763421e-01	1.218037442188111691e-01	1.177786077682310834e-01	1.131889834667865746e-01	1.081925445195883878e-01	1.029798318549306757e-01	9.775819000153064542e-02	9.273557275815860756e-02	8.810632513530587684e-02	8.404039566435354824e-02	8.067649485227357253e-02	7.811892723788348147e-02	7.643724097199090795e-02	7.566768186229279325e-02	7.581559400483008082e-02	7.685827390790600511e-02	7.874817580444362641e-02	8.141654388537800102e-02	8.477753588419963127e-02	8.873268569235492897e-02	9.317519585083286482e-02	9.799338724036098236e-02	1.030726677391045898e-01	1.082957178465811798e-01	1.135411888301067485e-01	1.186819004399088939e-01	1.235839854670797155e-01	1.281085559070645474e-01	1.321170880587485830e-01	1.354808434131178352e-01	1.380935843750901171e-01	1.398857739790486387e-01	1.408376766669199864e-01	1.409886386692764393e-01	1.404401770352547152e-01	1.393514431976926315e-01	1.379268882817025477e-01	1.363972598289351079e-01	1.349962731823824980e-01	1.339360526472656299e-01	1.333847387848466903e-01	1.334493684251915613e-01	1.341662607797311224e-01
1.311859345287314516e-01	1.312485750902313286e-01	1.313472027863897551e-01	1.312767126184974931e-01	1.308497580430673379e-01	1.299068742921791197e-01	1.283274209409025202e-01	1.260397565930251318e-01	1.230285439480531123e-01	1.193373228946806586e-01	1.150652688375529836e-01	1.103582931008940254e-01	1.053957920523218433e-01	1.003751106684497713e-01	9.549602177982728646e-02	9.094718203492463404e-02	8.689577945493490163e-02	8.348074710847375179e-02	8.080920155845927599e-02	7.895536696118547748e-02	7.796120427550058685e-02	7.783821912787020070e-02	7.857019199574960533e-02	8.011681850078759826e-02	8.241823677925186331e-02	8.540019263142693828e-02	8.897926447733549293e-02	9.306726833829277734e-02	9.757392168624831608e-02	1.024070741593261502e-01	1.074704485036676732e-01	1.126595849246631448e-01	1.178575104702116461e-01	1.229320936601771552e-01	1.277370458188409885e-01	1.321179635929986829e-01	1.359236539995051785e-01	1.390217112309670988e-01	1.413160209376642940e-01	1.427630754932545654e-01	1.433838363674572458e-01	1.432683651967308347e-01	1.425716284044435400e-01	1.415003168297324088e-01	1.402920920492494172e-01	1.391899637593959349e-01	1.384153909639228019e-01	1.381438819247601257e-01	1.384865237061293497e-01	1.394798193766629557e-01
1.307895575294286405e-01	1.309210748762384691e-01	1.311433917131227533e-01	1.312505768426339148e-01	1.310512578954000640e-01	1.303793370562984222e-01	1.291055485812100112e-01	1.271481283497587211e-01	1.244804481223960868e-01	1.211337449314266040e-01	1.171940495580401920e-01	1.127935877088822730e-01	1.080981130095616249e-01	1.032922536929114232e-01	9.856507653555822424e-02	9.409760446070450368e-02	9.005324131102007690e-02	8.657124814151137548e-02	8.376285440829082940e-02	8.170934410677488380e-02	8.046163249898857783e-02	8.004110125767949224e-02	8.044179076004212559e-02	8.163405795218178773e-02	8.356961374212994176e-02	8.618742678276826441e-02	8.941952632616165242e-02	9.319542815495593380e-02	9.744400850216605736e-02	1.020921321097976592e-01	1.070601432664690517e-01	1.122553959592824113e-01	1.175657984330343159e-01	1.228558593555163780e-01	1.279675674753991965e-01	1.327275758209549017e-01	1.369608284227097905e-01	1.405092071574606249e-01	1.432523087498260850e-01	1.451266885697189146e-01	1.461397480109460911e-01	1.463752390701197892e-01	1.459886593712885205e-01	1.451925993466462450e-01	1.442338063103086321e-01	1.433651405063587903e-01	1.428164659879505027e-01	1.427686417858179957e-01	1.433342346220789210e-01	1.445473623248653694e-01
1.306711569246979954e-01	1.308694877560369896e-01	1.312084090874287567e-01	1.314822462910348322e-01	1.314971896697791909e-01	1.310823642064524730e-01	1.301016905474092489e-01	1.284647409007253493e-01	1.261344289657793383e-01	1.231297549134081487e-01	1.195228681838834961e-01	1.154308813696036662e-01	1.110040060977377369e-01	1.064120732001005293e-01	1.018315063895754990e-01	9.743422224765956041e-02	9.337909471566721575e-02	8.980589196409581587e-02	8.683112955411249889e-02	8.454529320734475994e-02	8.301117925241678630e-02	8.226348606449616907e-02	8.231009716605150461e-02	8.313534513107520563e-02	8.470516340302984559e-02	8.697339074699977912e-02	8.988788892870056002e-02	9.339486127344184818e-02	9.743994789127941036e-02	1.019653502310918641e-01	1.069033573818711780e-01	1.121677920791848415e-01	1.176459123752267300e-01	1.231936697172863471e-01	1.286369893315676693e-01	1.337806103322442264e-01	1.384243810909607519e-01	1.423851532551819732e-01	1.455207865063460060e-01	1.477519787672229301e-01	1.490776393426636037e-01	1.495805235621428808e-01	1.494214815275856922e-01	1.488226732252787565e-01	1.480420110939180411e-01	1.473425554647140867e-01	1.469613513747038136e-01	1.470822347057357538e-01	1.478162838779602251e-01	1.491923065203588361e-01
1.308537775604727560e-01	1.311160540530049712e-01	1.315630024024473654e-01	1.319899306892708679e-01	1.322018080444692933e-01	1.320244880983197644e-01	1.313166376319276629e-01	1.299805084536040378e-01	1.279694644361607236e-01	1.252906194937135620e-01	1.220020017200770385e-01	1.182048685114562014e-01	1.140327832854271667e-01	1.096395273589904212e-01	1.051876928051498489e-01	1.008391761195367303e-01	9.674788585593639689e-02	9.305427861449661053e-02	8.988107702744504990e-02	8.732963881804403639e-02	8.547698875019651976e-02	8.437399435370032674e-02	8.404544326183138736e-02	8.449255396589867850e-02	8.569785065911404709e-02	8.763149169712350361e-02	9.025742402617731308e-02	9.353742220537913932e-02	9.743137733164029812e-02	1.018930819885687372e-01	1.068620444979871686e-01	1.122532968094504952e-01	1.179481065498605014e-01	1.237890161737879857e-01	1.295820281958864340e-01	1.351075414356465165e-01	1.401396230147176347e-01	1.444712589659916391e-01	1.479414379208257024e-01	1.504592011197078971e-01	1.520199226274406845e-01	1.527103862597252726e-01	1.527011795590235976e-01	1.522271972999262035e-01	1.515590970589029973e-01	1.509700356578715374e-01	1.507026771086406314e-01	1.509412195098098763e-01	1.517921952011294096e-01	1.532761792928251376e-01
1.313603108984347789e-01	1.316818049382356970e-01	1.322260252550631621e-01	1.327896071211966955e-01	1.331770556768152314e-01	1.332120381937350051e-01	1.327491947261586480e-01	1.316846523075984321e-01	1.299632276054976665e-01	1.275808393146793673e-01	1.245817592015552450e-01	1.210514364698375145e-01	1.171066101190934711e-01	1.128846757969110826e-01	1.085340234702039386e-01	1.042062142043937989e-01	1.000500245841756675e-01	9.620672941125688049e-02	9.280576813504140543e-02	8.996037442262665162e-02	8.776331776693784004e-02	8.628359847263201987e-02	8.556513035931034850e-02	8.562821383082762361e-02	8.647376404862881782e-02	8.808930282348308161e-02	9.045483869668412280e-02	9.354644660067551465e-02	9.733572587840599866e-02	1.017843923679620372e-01	1.068347137754624421e-01	1.123980918679970964e-01	1.183451363851210636e-01	1.245009670982756278e-01	1.306487975557220627e-01	1.365432933552815919e-01	1.419330072292800671e-01	1.465889289854379052e-01	1.503344100930440463e-01	1.530709951449774897e-01	1.547950282660214005e-01	1.556015556246357068e-01	1.556742991182306635e-01	1.552630162755961607e-01	1.546517539541902020e-01	1.541229839758835873e-01	1.539230326740199106e-01	1.542338005534660828e-01	1.551544327633324338e-01	1.566948075116161299e-01
1.322086903581201900e-01	1.325814042474631749e-01	1.332088907315352178e-01	1.338890996239497644e-01	1.344264125080731065e-01	1.346429637332799134e-01	1.343902796153120249e-01	1.335594234243662470e-01	1.320877728992551625e-01	1.299611339417256761e-01	1.272110142511954922e-01	1.239079365684969819e-01	1.201525633555816513e-01	1.160665105877298486e-01	1.117843797122515387e-01	1.074476174562970093e-01	1.031999364963227250e-01	9.918337968463640519e-02	9.553409786372059342e-02	9.237736774415471197e-02	8.982218136983104173e-02	8.795649565531482583e-02	8.684445947674448996e-02	8.652664079429209232e-02	8.702331797613034603e-02	8.833979633884546379e-02	9.047171483044161300e-02	9.340798151075220546e-02	9.712939597715464224e-02	1.016022060984130976e-01	1.067675139819729974e-01	1.125290830412135484e-01	1.187432866232318168e-01	1.252151532989709548e-01	1.317037112597831405e-01	1.379379767059646100e-01	1.436425218241984825e-01	1.485691146195572132e-01	1.525290948862206286e-01	1.554204564755015672e-01	1.572442368677214319e-01	1.581067504069351981e-01	1.582067615826682483e-01	1.578095116579833201e-01	1.572118118548549437e-01	1.567037696272940706e-01	1.565330371858690284e-01	1.568766735060781181e-01	1.578241604430667133e-01	1.593730751016376179e-01
1.334073115247907948e-01	1.338184786631339551e-01	1.345106956128643005e-01	1.352830143968016263e-01	1.359397122444135075e-01	1.363017276588663063e-01	1.362181390728116059e-01	1.355759313847891001e-01	1.343062880685846061e-01	1.323863640841903278e-01	1.298364928215414160e-01	1.267139240843761228e-01	1.231048390442776030e-01	1.191164938165418657e-01	1.148708042532165935e-01	1.104997704266235115e-01	1.061422003005089293e-01	1.019406155870187930e-01	9.803723926940247080e-02	9.456861027984897472e-02	9.165923760266463105e-02	8.941554699269746442e-02	8.792171413262515889e-02	8.723854001139293157e-02	8.740559853568494186e-02	8.844560099850215518e-02	9.036886898223873976e-02	9.317547240260476427e-02	9.685300967507591563e-02	1.013693227883792070e-01	1.066612214141798021e-01	1.126219921500645343e-01	1.190916707616076209e-01	1.258542581131874838e-01	1.326450390678828861e-01	1.391692304693165627e-01	1.451304475943285821e-01	1.502650176312413932e-01	1.543762411253755684e-01	1.573621359839331713e-01	1.592311238394699957e-01	1.601022311445111090e-01	1.601893450731994295e-01	1.597720200030945392e-01	1.591576929020797060e-01	1.586414562762084590e-01	1.584696020323086152e-01	1.588121015952179971e-01	1.597473332897298148e-01	1.612601670645611718e-01
1.349507790099702953e-01	1.353816099384651528e-01	1.361143692494161672e-01	1.369489651886297010e-01	1.376894794967465641e-01	1.381558381027190308e-01	1.381952390762515026e-01	1.376915670424186666e-01	1.365712315687160616e-01	1.348045213789318686e-01	1.324026971841963662e-01	1.294120057740920926e-01	1.259064206095063809e-01	1.219808857560617243e-01	1.177462379206380277e-01	1.133259741541929183e-01	1.088541587258129301e-01	1.044731400739290078e-01	1.003298927920949352e-01	9.657044075533524619e-02	9.333285746051098175e-02	9.074017911028670058e-02	8.889498086783323427e-02	8.787693656621084481e-02	8.774370187882303551e-02	8.853412539820690319e-02	9.027170832649927812e-02	9.296580635790856195e-02	9.660861426683925446e-02	1.011672408500278869e-01	1.065720960635101883e-01	1.127045374808172407e-01	1.193878993679455686e-01	1.263861528477602247e-01	1.334133151846253751e-01	1.401545168513864958e-01	1.462969745493082896e-01	1.515663127605353655e-01	1.557620155531921069e-01	1.587852123084649847e-01	1.606531952162976451e-01	1.614974443511995039e-01	1.615451062946080263e-01	1.610869929335100037e-01	1.604375175892726324e-01	1.598931629566091861e-01	1.596959360103006320e-01	1.600069169645066958e-01	1.608929545528559046e-01	1.623271939142074127e-01
1.368163739466163042e-01	1.372414605250443786e-01	1.379843274532829844e-01	1.388456726795899709e-01	1.396294027488169387e-01	1.401546938316786117e-01	1.402674842872623784e-01	1.398496554869915476e-01	1.388244163804896458e-01	1.371572564829278695e-01	1.348528126471822963e-01	1.319490166332949188e-01	1.285103361081099682e-01	1.246218489464671897e-01	1.203851838141689196e-01	1.159163750746687455e-01	1.113447554125613775e-01	1.068114371533240570e-01	1.024661099118426844e-01	9.846153560603203292e-02	9.494621238816308706e-02	9.205659396656465376e-02	8.991066385473281408e-02	8.860430078267150789e-02	8.821090118968019644e-02	8.878332503738914361e-02	9.035621280943061107e-02	9.294620867952954613e-02	9.654818261974246196e-02	1.011268997709515727e-01	1.066053972766412977e-01	1.128531623242708393e-01	1.196782529749074314e-01	1.268275787706050761e-01	1.339982816627328377e-01	1.408608969583456105e-01	1.470921305030007120e-01	1.524124250879739795e-01	1.566217702640127218e-01	1.596268759177392471e-01	1.614541721903958171e-01	1.622456757003426231e-01	1.622381140277956713e-01	1.617288000037336582e-01	1.610341490915866425e-01	1.604477021057225394e-01	1.602041743065495683e-01	1.604545088376598261e-01	1.612546791538260471e-01	1.625684687628906888e-01
1.389619320113120726e-01	1.393496000801247581e-01	1.400661775407795739e-01	1.409134507578849449e-01	1.416954982959686415e-01	1.422312881787730632e-01	1.423663664285210739e-01	1.419818843183706658e-01	1.409996233786419417e-01	1.393824990417439347e-01	1.371311576866277027e-01	1.342780886032715337e-01	1.308811207763660167e-01	1.270180159426910482e-01	1.227830917308158076e-01	1.182858549631058825e-01	1.136506394051118723e-01	1.090157950804580139e-01	1.045310209881152169e-01	1.003521954619823880e-01	9.663406173306972324e-02	9.352214990132610983e-02	9.114566990380029710e-02	8.961292354289966677e-02	8.900972743950263943e-02	8.940010749954692415e-02	9.082741434257883550e-02	9.331355022861588522e-02	9.685453823318135314e-02	1.014119747936324256e-01	1.069017184349559807e-01	1.131829044907305681e-01	1.200514039453631915e-01	1.272417535530625532e-01	1.344402694237314122e-01	1.413097422172082951e-01	1.475232352419883208e-01	1.528019656851237751e-01	1.569506107059902844e-01	1.598832373715480260e-01	1.616345336610525707e-01	1.623537347477146120e-01	1.622819920338195721e-01	1.617170765275917632e-01	1.609715195449452352e-01	1.603311662184340736e-01	1.600205614218543348e-01	1.601799065186373106e-01	1.608559539007624051e-01	1.620067166986844387e-01
1.413258350188336676e-01	1.416396290555859694e-01	1.422889693742768191e-01	1.430774859669746712e-01	1.438102671916327013e-01	1.443070618326151022e-01	1.444142486322569086e-01	1.440138042045038813e-01	1.430280062578518918e-01	1.414195187167787138e-01	1.391876410600317304e-01	1.363622270258137981e-01	1.329972285448954017e-01	1.291654734741331523e-01	1.249556430549886299e-01	1.204713357089705478e-01	1.158312418537575522e-01	1.111689337831565649e-01	1.066308255708220687e-01	1.023715847720596539e-01	9.854723883805567575e-02	9.530718272164157012e-02	9.278681513322178942e-02	9.110225125768597887e-02	9.034773674029328294e-02	9.059515583968882901e-02	9.189395356204115017e-02	9.426941962272761266e-02	9.771769544707342714e-02	1.021972142980034637e-01	1.076179413724157180e-01	1.138314777007714967e-01	1.206259595338362300e-01	1.277295447181207577e-01	1.348248872091313000e-01	1.415746937070594680e-01	1.476556680757125373e-01	1.527957444339195225e-01	1.568080443961635539e-01	1.596150041339368664e-01	1.612577190042769615e-01	1.618882759975961427e-01	1.617461594991409513e-01	1.611228405906816319e-01	1.603207042710281804e-01	1.596131491931978563e-01	1.592120426036208181e-01	1.592468876626507157e-01	1.597577139153123216e-01	1.607012345119515351e-01
1.438297989454364045e-01	1.440310518931889605e-01	1.445701884277831861e-01	1.452539163201558292e-01	1.458897140916453339e-01	1.462996177262915476e-01	1.463325042052074920e-01	1.458730298844945206e-01	1.448460460935839800e-01	1.432162796127844917e-01	1.409841742100035877e-01	1.381795155450406820e-01	1.348547710131312860e-01	1.310798061262093417e-01	1.269388673391731448e-01	1.225297915033949220e-01	1.179644956287300844e-01	1.133692792904364005e-01	1.088835063125512398e-01	1.046558480238190258e-01	1.008381552726182878e-01	9.757801666844047317e-02	9.501150633581609273e-02	9.325755000378896376e-02	9.241454839688478806e-02	9.255880972435424903e-02	9.374337247969659337e-02	9.599539442056144456e-02	9.931072196932992646e-02	1.036454558020226818e-01	1.089059422125326360e-01	1.149400786064490032e-01	1.215336645623706219e-01	1.284152282239099108e-01	1.352713856884945609e-01	1.417725344248219055e-01	1.476060655575106295e-01	1.525120323939705980e-01	1.563150116686477520e-01	1.589460089178503510e-01	1.604499062385840169e-01	1.609766790713823004e-01	1.607577094761847847e-01	1.600713592845034450e-01	1.592038229554166018e-01	1.584117535445176972e-01	1.578924143827237780e-01	1.577652878083031507e-01	1.580667548161958924e-01	1.587571500120368295e-01
1.463847599891855145e-01	1.464359586693022020e-01	1.468233432718022424e-01	1.473583255976989304e-01	1.478526211292122416e-01	1.481325620269285104e-01	1.480516083364872559e-01	1.474992453828217753e-01	1.464050912451133613e-01	1.447381774895171724e-01	1.425023361354871287e-01	1.397294149105227368e-01	1.364722623076661812e-01	1.327991130715440726e-01	1.287903284513073898e-01	1.245375066881371506e-01	1.201441057444605637e-01	1.157262136801555374e-01	1.114120498121731473e-01	1.073392699998386712e-01	1.036499728063045578e-01	1.004841911896689893e-01	9.797316761661954698e-02	9.623369761974803760e-02	9.536420672722706326e-02	9.544228325030693072e-02	9.652247904270956635e-02	9.863290077524525246e-02	1.017694139910265139e-01	1.058874542383321099e-01	1.108928340774729404e-01	1.166342927871130558e-01	1.229011738458855446e-01	1.294292732648275879e-01	1.359165620116556950e-01	1.420483092769205813e-01	1.475287277833946253e-01	1.521143430890808668e-01	1.556431516400241244e-01	1.580540471089131038e-01	1.593925304638163232e-01	1.598013487493403773e-01	1.594975791879310878e-01	1.587402385633824575e-01	1.577940668334140706e-01	1.568955053820889345e-01	1.562260475355637945e-01	1.558963782157111178e-01	1.559425703365784066e-01	1.563334660418093380e-01
1.488997029015883544e-01	1.487681713806689454e-01	1.489675636295486327e-01	1.493157956117770746e-01	1.496310017338643994e-01	1.497461714809988353e-01	1.495217782068646029e-01	1.488545074931649226e-01	1.476810228346847054e-01	1.459767748399441456e-01	1.437508991442565665e-01	1.410389331876453212e-01	1.378952863424143527e-01	1.343871308954441846e-01	1.305907109369607300e-01	1.265901739038731433e-01	1.224782398620634788e-01	1.183574467900162935e-01	1.143405870121037421e-01	1.105493059163595720e-01	1.071105687453540595e-01	1.041514451462526442e-01	1.017932693577807274e-01	1.001462842011899279e-01	9.930541020721550538e-02	9.934702533137974856e-02	1.003258781836521840e-01	1.022709165818220661e-01	1.051791983034904010e-01	1.090079592508036432e-01	1.136662404214740102e-01	1.190085711174296984e-01	1.248337493001375753e-01	1.308913306103051954e-01	1.368971804769837930e-01	1.425573665193967943e-01	1.475976077063927416e-01	1.517937414028695253e-01	1.549978533537237357e-01	1.571551537361453588e-01	1.583082280416409637e-01	1.585876860345176997e-01	1.581908256953244440e-01	1.573521445720137413e-01	1.563108729057320345e-01	1.552809003609539329e-01	1.544276076468402426e-01	1.538545145622656762e-01	1.536006610503560521e-01	1.536477672082534052e-01
1.512925718189305768e-01	1.509539169213350573e-01	1.509380956934686380e-01	1.510712994398158704e-01	1.511803275670750568e-01	1.511073659467799812e-01	1.507225060110924109e-01	1.499321445104483674e-01	1.486822727707089453e-01	1.469567353829855094e-01	1.447715455898998527e-01	1.421669953731934388e-01	1.391995244515607244e-01	1.359349869895869756e-01	1.324444183567311251e-01	1.288025360649972528e-01	1.250884529398205436e-01	1.213874711091610797e-01	1.177926048670665388e-01	1.144047261407664801e-01	1.113307538649683098e-01	1.086800542414079890e-01	1.065597986199932901e-01	1.050701502186306008e-01	1.042999530275061093e-01	1.043229045728268634e-01	1.051936424114931490e-01	1.069428692825142163e-01	1.095709402175005648e-01	1.130401467196647108e-01	1.172670320728064902e-01	1.221170023057537163e-01	1.274038818425013153e-01	1.328966378423973305e-01	1.383342192959656214e-01	1.434477316735144614e-01	1.479872026745014113e-01	1.517488456684108478e-01	1.545980582423114313e-01	1.564839086494549669e-01	1.574423317925867927e-01	1.575873731150590207e-01	1.570921119690261991e-01	1.561627413461946778e-01	1.550103763148694969e-01	1.538252397422952278e-01	1.527570533945026565e-01	1.519040144328505926e-01	1.513110016966964233e-01	1.509760493248058777e-01
1.535018056539302067e-01	1.529425712103974766e-01	1.526962885788096802e-01	1.525989165173085027e-01	1.524880017338953175e-01	1.522173837219312487e-01	1.516693664194742885e-01	1.507625732540887331e-01	1.494545628296138073e-01	1.477393777427321864e-01	1.456411419276370800e-01	1.432054671316198569e-01	1.404905951667627106e-01	1.375600034272840833e-01	1.344776062044656106e-01	1.313059701132946178e-01	1.281071772853851209e-01	1.249453250078124411e-01	1.218893529939865661e-01	1.190149555259546882e-01	1.164047573964293314e-01	1.141465878078149337e-01	1.123302520011079109e-01	1.110434956509921967e-01	1.103677430514218433e-01	1.103737745511958052e-01	1.111170271664194131e-01	1.126319927769949408e-01	1.149254073102994461e-01	1.179686012667587186e-01	1.216902692931371432e-01	1.259717082116106890e-01	1.306467518024829189e-01	1.355082764027998321e-01	1.403219122913538230e-01	1.448460916953583644e-01	1.488559226053822737e-01	1.521671871685917610e-01	1.546563771232761231e-01	1.562731558627116768e-01	1.570429986008606560e-01	1.570595975026665148e-01	1.564685636742730035e-01	1.554454813257206691e-01	1.541722168763158540e-01	1.528153832284014912e-01	1.515101240519252379e-01	1.503511118160073823e-01	1.493912199532967944e-01	1.486469448638093049e-01
1.554965031422965716e-01	1.547156598651464599e-01	1.542373563722330421e-01	1.539083454171965848e-01	1.535786090322083242e-01	1.531157924108741686e-01	1.524168036887147415e-01	1.514148666503497276e-01	1.500812170701685544e-01	1.484217232870946312e-01	1.464695673360324468e-01	1.442757917308555016e-01	1.418996412319233069e-01	1.394004663210915429e-01	1.368324387366559869e-01	1.342426243063006008e-01	1.316721958794074276e-01	1.291598908584607741e-01	1.267464027624892742e-01	1.244783023781848297e-01	1.224104316756687433e-01	1.206062502569088257e-01	1.191361962430374510e-01	1.180745536436687143e-01	1.174953382319169348e-01	1.174675146415000843e-01	1.180495013260865894e-01	1.192827539966052619e-01	1.211843989710579272e-01	1.237394084330422361e-01	1.268935233536100382e-01	1.305486984196485012e-01	1.345630122882414959e-01	1.387565006111553534e-01	1.429233921254260409e-01	1.468498290002897277e-01	1.503348101419081650e-01	1.532111482200559371e-01	1.553629420786261095e-01	1.567365422368258709e-01	1.573432148614368475e-01	1.572532076384355881e-01	1.565825906391042632e-01	1.554754211031212086e-01	1.540844797818446132e-01	1.525537583653958640e-01	1.510052548604114420e-01	1.495315874582099080e-01	1.481947754574295117e-01	1.470303906201472222e-01
1.572830493363000792e-01	1.562922171559450735e-01	1.555943023279193760e-01	1.550473270125576897e-01	1.545148372362170341e-01	1.538799546495568105e-01	1.530562043027242081e-01	1.519934971240943788e-01	1.506786516516195329e-01	1.491307839388723855e-01	1.473928358088692769e-01	1.455210706967791923e-01	1.435745038574043619e-01	1.416061218365558816e-01	1.396572303656724579e-01	1.377556031961487959e-01	1.359173458819692426e-01	1.341516283703966528e-01	1.324669298449508148e-01	1.308772569856708201e-01	1.294069609227940509e-01	1.280933010496899116e-01	1.269865216114468287e-01	1.261476815121764516e-01	1.256447136643656370e-01	1.255471557546856964e-01	1.259197686248739179e-01	1.268151540437394142e-01	1.282656063222004372e-01	1.302747981333298166e-01	1.328104652436692679e-01	1.357996318012053005e-01	1.391280287116146985e-01	1.426448867173818746e-01	1.461734270818519921e-01	1.495261989887666509e-01	1.525232780336229221e-01	1.550105956633873461e-01	1.568754238716611182e-01	1.580565137388838526e-01	1.585473670999220375e-01	1.583924066231651162e-01	1.576771235863349552e-01	1.565142661240289945e-01	1.550286636553970809e-01	1.533432378554666631e-01	1.515682656908991510e-01	1.497951429266801970e-01	1.480949510410780878e-01	1.465212617179836307e-01
1.589064217818463021e-01	1.577289739511746891e-01	1.568367962379418612e-01	1.560990948994793182e-01	1.553934899699337124e-01	1.546196580328914882e-01	1.537092266390562012e-01	1.526304897884173950e-01	1.513874356755801065e-01	1.500136165730306392e-01	1.485622355257128768e-01	1.470943524468696639e-01	1.456672990110529642e-01	1.443252199551453563e-01	1.430932083531030463e-01	1.419758064158780642e-01	1.409598561501481384e-01	1.400208733417378781e-01	1.391314988846145684e-01	1.382702725367575547e-01	1.374290825295821361e-01	1.366180847343798632e-01	1.358675548669132926e-01	1.352266778742098052e-01	1.347597519887240025e-01	1.345403307710112961e-01	1.346438052683917863e-01	1.351388482545583525e-01	1.360781774816482437e-01	1.374894065227691975e-01	1.393670600705773643e-01	1.416671378544514248e-01	1.443056161523157965e-01	1.471618763860760570e-01	1.500872933539671439e-01	1.529182684442146334e-01	1.554920213014577834e-01	1.576628320230079594e-01	1.593162500968602069e-01	1.603790967849698101e-01	1.608239304053251106e-01	1.606676481245239152e-01	1.599649638686954367e-01	1.587983239700009874e-01	1.572662793126208547e-01	1.554723566217995900e-01	1.535161452718898922e-01	1.514877096946572188e-01	1.494657150489760722e-01	1.475189230538893059e-01
1.604451629525229517e-01	1.591146181924719682e-01	1.580645144316531192e-01	1.571746730313083040e-01	1.563367106264604012e-01	1.554672960384978486e-01	1.545170577399385681e-01	1.534738372900192327e-01	1.523599841318459547e-01	1.512243900534661623e-01	1.501308282716030951e-01	1.491446405597637304e-01	1.483199944292564465e-01	1.476897647266901259e-01	1.472596065453989078e-01	1.470070888284407129e-01	1.468858811128049835e-01	1.468341572600912470e-01	1.467855838813070524e-01	1.466809427247168229e-01	1.464784075218702741e-01	1.461609214203420659e-01	1.457398479462358454e-01	1.452547004002289754e-01	1.447693771210173674e-01	1.443655721273269521e-01	1.441341174097548472e-01	1.441649756811945460e-01	1.445366190137745699e-01	1.453056487524309326e-01	1.464977413841922205e-01	1.481011279502239264e-01	1.500638261168680820e-01	1.522954447150924595e-01	1.546738374369574509e-01	1.570559856383800523e-01	1.592918204554707173e-01	1.612389952234598300e-01	1.627765249069800524e-01	1.638153421245197305e-01	1.643044545527425904e-01	1.642321995469973872e-01	1.636229252340777318e-01	1.625301940725598915e-01	1.610280377267665208e-01	1.592019393257086968e-01	1.571410626423414836e-01	1.549328620398616463e-01	1.526606186394197096e-01	1.504038265470708791e-01
1.620002967184527021e-01	1.605584840419994885e-01	1.593954395625771514e-01	1.584006895291989736e-01	1.574792640755389717e-01	1.565646604688548937e-01	1.556267624850095344e-01	1.546735372525331886e-01	1.537463799684481436e-01	1.529100686885634663e-01	1.522390699529794222e-01	1.518024766827268668e-01	1.516499903285792594e-01	1.518011234381706487e-01	1.522393536563378391e-01	1.529121272337559678e-01	1.537367159167305763e-01	1.546109752562080109e-01	1.554272104833597234e-01	1.560868911789923819e-01	1.565139318503795396e-01	1.566646259000160080e-01	1.565330838296623284e-01	1.561518382758751156e-01	1.555879728704006593e-01	1.549356199969637859e-01	1.543058276125580663e-01	1.538148289370972754e-01	1.535717117876800875e-01	1.536664727197677993e-01	1.541595257879991854e-01	1.550737747094095287e-01	1.563902855448598139e-01	1.580483419004640455e-01	1.599501647585085951e-01	1.619699211569694264e-01	1.639659889322327979e-01	1.657948734464353979e-01	1.673249248044340609e-01	1.684480237159431959e-01	1.690878132131881650e-01	1.692036837468249288e-01	1.687904278318725915e-01	1.678741992636980096e-01	1.665059336644625909e-01	1.647536905747455649e-01	1.626954073860073513e-01	1.604133311866885181e-01	1.579909420922293029e-01	1.555125664066990265e-01
1.636797671206890736e-01	1.621751777494889746e-01	1.609506035941196678e-01	1.599041791364427256e-01	1.589533802624895076e-01	1.580478338273346162e-01	1.571763091079692032e-01	1.563668212498042220e-01	1.556799225465659298e-01	1.551963862228744329e-01	1.550012760260437994e-01	1.551669614406992748e-01	1.557376922327321778e-01	1.567181338741266416e-01	1.580676784576831029e-01	1.597015028405631420e-01	1.614983445591540168e-01	1.633138781724876309e-01	1.649976985864034518e-01	1.664113444359918426e-01	1.674446972244383602e-01	1.680285291740406528e-01	1.681417139983072961e-01	1.678125981248852761e-01	1.671148914193085755e-01	1.661590465221035318e-01	1.650804327370677949e-01	1.640256398814617100e-01	1.631381727448747432e-01	1.625446756548455107e-01	1.623427545934049698e-01	1.625914047409117713e-01	1.633049852634824994e-01	1.644514716803135712e-01	1.659553429495907728e-01	1.677049624844912379e-01	1.695636985473591707e-01	1.713834784286005775e-01	1.730190824876176314e-01	1.743413678808268807e-01	1.752477873236497341e-01	1.756690478008885725e-01	1.755714097679021146e-01	1.749548417942286271e-01	1.738479278048497834e-01	1.723009056135509642e-01	1.703784318620023552e-01	1.681536194953500984e-01	1.657044621311229426e-01	1.631131120294967984e-01
1.655810747506052949e-01	1.640676062360746090e-01	1.628375507475618988e-01	1.617964758380173451e-01	1.608730924257923967e-01	1.600320133090844810e-01	1.592799342463918633e-01	1.586641786445462388e-01	1.582639340973511222e-01	1.581755753317943269e-01	1.584944136820562732e-01	1.592956773078225974e-01	1.606176262983684822e-01	1.624493920160056670e-01	1.647254971459943540e-01	1.673280751229799246e-01	1.700966810716866562e-01	1.728444388212478922e-01	1.753782771064293089e-01	1.775203467489266662e-01	1.791276046147350087e-01	1.801069526944052979e-01	1.804241729913045322e-01	1.801059560744643628e-01	1.792354087959046605e-01	1.779421629392972659e-01	1.763886815094659333e-01	1.747544377072503541e-01	1.732194821081664560e-01	1.719487015770718719e-01	1.710778395700302268e-01	1.707022090771722345e-01	1.708689455876833685e-01	1.715735018198754347e-01	1.727608483196031997e-01	1.743314522243630260e-01	1.761515544629004837e-01	1.780666796703153365e-01	1.799168049272555636e-01	1.815512963021561621e-01	1.828417271541661060e-01	1.836910191729680120e-01	1.840379881612040081e-01	1.838571670334950281e-01	1.831546217315274117e-01	1.819611777702504485e-01	1.803248920077919482e-01	1.783046305833470291e-01	1.759662680812582869e-01	1.733821736799887325e-01
1.677753256422085948e-01	1.663113631590945052e-01	1.651351681453798459e-01	1.641585866295423579e-01	1.633202002775812345e-01	1.625981392794774438e-01	1.620155371501368069e-01	1.616376596885970851e-01	1.615611445571792371e-01	1.618970448062937162e-01	1.627502711387208423e-01	1.641985552449157781e-01	1.662741044870336138e-01	1.689507552623827069e-01	1.721387062110950050e-01	1.756879044790911892e-01	1.793998911024533294e-01	1.830467144349388897e-01	1.863943765413766107e-01	1.892276034130668250e-01	1.913725365459018335e-01	1.927143701840270396e-01	1.932078917803674301e-01	1.928800639003424855e-01	1.918250290140204872e-01	1.901928599058508029e-01	1.881739410678971713e-01	1.859809892299064960e-01	1.838305109029961248e-01	1.819251251663049351e-01	1.804378537508170566e-01	1.794992085142686766e-01	1.791878319941380415e-01	1.795253735521290805e-01	1.804761525770074704e-01	1.819518937688150706e-01	1.838213044613231650e-01	1.859236526834093239e-01	1.880848295578342877e-01	1.901339318334358819e-01	1.919181670668520800e-01	1.933141559396271136e-01	1.942343080002123246e-01	1.946278574205515255e-01	1.944771759057960792e-01	1.937909077375901679e-01	1.925960515703117881e-01	1.909312600078120203e-01	1.888431886894596790e-01	1.863868126732307617e-01
1.702957642092477741e-01	1.689432671721575741e-01	1.678824306430961311e-01	1.670302815776285033e-01	1.663338536489475106e-01	1.657830766905336040e-01	1.654156192123182323e-01	1.653127435718142746e-01	1.655867480091369470e-01	1.663618983828675790e-01	1.677517425091412939e-01	1.698361885921489123e-01	1.726418024349772595e-01	1.761283101962446418e-01	1.801835378728540160e-01	1.846278753041760146e-01	1.892280262405138525e-01	1.937184933730649317e-01	1.978280216220167920e-01	2.013074772224826836e-01	2.039554079203340364e-01	2.056379697482939306e-01	2.063008802070265546e-01	2.059724334763312903e-01	2.047579381607221027e-01	2.028271249145950084e-01	2.003967001430650985e-01	1.977103577060968231e-01	1.950183408080695679e-01	1.925580801718705382e-01	1.905370135330732295e-01	1.891183117596554053e-01	1.884101438080122148e-01	1.884591270178206102e-01	1.892485919193592492e-01	1.907021222098589652e-01	1.926923976747209610e-01	1.950546822834773597e-01	1.976035475434017585e-01	2.001507408943966337e-01	2.025217828256213881e-01	2.045689922716738829e-01	2.061792801326709501e-01	2.072760645233381049e-01	2.078158880992977409e-01	2.077814255916360098e-01	2.071733686832296917e-01	2.060037914239434831e-01	2.042931895271885290e-01	2.020722314455605240e-01
1.731329733473102594e-01	1.719561370649523024e-01	1.710729872737886681e-01	1.704046991558890445e-01	1.699053363957944984e-01	1.695747710343875891e-01	1.694629887545638924e-01	1.696648508886844653e-01	1.703059918357689440e-01	1.715219420348288726e-01	1.734336123947388120e-01	1.761227652867063675e-01	1.796111444082876818e-01	1.838464342263528839e-01	1.886973830320179679e-01	1.939591971955403060e-01	1.993689324225520476e-01	2.046291831124420757e-01	2.094370997153131853e-01	2.135149219180059454e-01	2.166379811650606668e-01	2.186565405905472881e-01	2.195089098335979427e-01	2.192247366655379059e-01	2.179188908328662799e-01	2.157776726623298058e-01	2.130398012148443654e-01	2.099748109549973152e-01	2.068611456185292519e-01	2.039655946989029356e-01	2.015251069142368623e-01	1.997315699044583670e-01	1.987200511719410811e-01	1.985610464781258633e-01	1.992574319930155990e-01	2.007467359834899101e-01	2.029089940525598823e-01	2.055797636388680405e-01	2.085669694695554965e-01	2.116694890817248653e-01	2.146948484689959191e-01	2.174734626721929187e-01	2.198674849139870269e-01	2.217734189399732658e-01	2.231190804337548628e-01	2.238567344636875622e-01	2.239551965876752926e-01	2.233938340365243524e-01	2.221608896704234393e-01	2.202572399939036196e-01
1.762375900721147581e-01	1.753007371135957837e-01	1.746565601214712105e-01	1.742294205348075553e-01	1.739790322086880170e-01	1.739133023348167217e-01	1.740921298297094799e-01	1.746212585303576759e-01	1.756369361657640349e-01	1.772836221477278595e-01	1.796880547089597935e-01	1.829335052960084917e-01	1.870380363165773385e-01	1.919400952663681548e-01	1.974938050772006848e-01	2.034751084017091538e-01	2.095984224341405078e-01	2.155420115092712696e-01	2.209789473966982387e-01	2.256096403968452790e-01	2.291916495687338906e-01	2.315629101484192320e-01	2.326556533174160279e-01	2.324998052266741555e-01	2.312164047513871334e-01	2.290028843462816877e-01	2.261129653794293481e-01	2.228340355179652954e-01	2.194644631152530556e-01	2.162925216219063473e-01	2.135778455292506595e-01	2.115358333059371709e-01	2.103252694252029931e-01	2.100396101796901949e-01	2.107026298758661043e-01	2.122692164092444267e-01	2.146317973361553944e-01	2.176322397204155934e-01	2.210780812345886914e-01	2.247610408279304417e-01	2.284751099352188841e-01	2.320314752719940810e-01	2.352681246595901554e-01	2.380531628081587470e-01	2.402823828087759517e-01	2.418730512212233508e-01	2.427568703474599909e-01	2.428753131489969352e-01	2.421798559331755640e-01	2.406382105239765479e-01
1.795299019351343506e-01	1.788944893876032449e-01	1.785469804854488141e-01	1.784140362919857670e-01	1.784597282378095340e-01	1.786981152654216198e-01	1.791965422911720729e-01	1.800687562259276897e-01	1.814586601455362991e-01	1.835170529884211921e-01	1.863747815861120094e-01	1.901162528349798486e-01	1.947572208457890586e-01	2.002302297251984109e-01	2.063801111770591501e-01	2.129706534716801491e-01	2.197020807987011826e-01	2.262374555381491126e-01	2.322347899732357945e-01	2.373807231058420175e-01	2.414213310329324791e-01	2.441860696291962007e-01	2.456020362188631734e-01	2.456973365833421408e-01	2.445941285727063486e-01	2.424934126177070159e-01	2.396544774762009722e-01	2.363720689106539319e-01	2.329538114019213124e-01	2.296995077679673258e-01	2.268830496967231547e-01	2.247370946819237381e-01	2.234405262607166709e-01	2.231089847742673826e-01	2.237891406838992403e-01	2.254576543197264471e-01	2.280255722663829532e-01	2.313482971806423150e-01	2.352402924940684148e-01	2.394926176578127119e-01	2.438906464859520173e-01	2.482291616590162064e-01	2.523225327741625557e-01	2.560089065392629482e-01	2.591488773849671134e-01	2.616206312924130861e-01	2.633145971798407370e-01	2.641308618924620988e-01	2.639818947309490182e-01	2.628015582582795551e-01
1.829143344574942487e-01	1.826353560679429278e-01	1.826356039193272607e-01	1.828432522254036241e-01	1.832255412428266395e-01	1.838008981549714982e-01	1.846416907906834326e-01	1.858667691729704308e-01	1.876246601038899509e-01	1.900698162876022501e-01	1.933353971443654562e-01	1.975065801959866030e-01	2.025983143387637686e-01	2.085409011728325268e-01	2.151757368471139131e-01	2.222623007106665494e-01	2.294959658948673709e-01	2.365346993366235773e-01	2.430314248990724513e-01	2.486678552120551444e-01	2.531853581604273096e-01	2.564088399769522963e-01	2.582608263318458830e-01	2.587646057336245309e-01	2.580370957363515849e-01	2.562736416078540413e-01	2.537278062593033567e-01	2.506893036557550358e-01	2.474625738646077378e-01	2.443474842110190115e-01	2.416225970997575856e-01	2.395308368785770969e-01	2.382672467236032210e-01	2.379689181743024629e-01	2.387077465490896055e-01	2.404870836644821819e-01	2.432433783826502549e-01	2.468533118371251944e-01	2.511459750793400003e-01	2.559184999530826343e-01	2.609526693971546685e-01	2.660297402991940729e-01	2.709411415538769408e-01	2.754938639026655034e-01	2.795108794425473775e-01	2.828284947755345113e-01	2.852935655983337426e-01	2.867637385433399189e-01	2.871131090981505762e-01	2.862440737651867906e-01
1.862960103609343221e-01	1.864184093016934551e-01	1.868079474257844930e-01	1.873936490479974626e-01	1.881448706046944808e-01	1.890827429389255465e-01	1.902823481861264932e-01	1.918648395767265091e-01	1.939804143734521757e-01	1.967845517314175952e-01	2.004109799219709054e-01	2.049453293359250472e-01	2.104033277592933515e-01	2.167168006998713425e-01	2.237297312560152240e-01	2.312053591202914149e-01	2.388438118978140623e-01	2.463083651906065319e-01	2.532570844614557837e-01	2.593757876854118072e-01	2.644079493434381978e-01	2.681776937713872822e-01	2.706031490479521850e-01	2.716991722738497650e-01	2.715702463518029353e-01	2.703958617065844727e-01	2.684115129579274228e-01	2.658884517832615924e-01	2.631145513132053249e-01	2.603774895701049252e-01	2.579503240475959913e-01	2.560788600188652619e-01	2.549701263769327819e-01	2.547818120016845933e-01	2.556132681971520215e-01	2.574993359951661120e-01	2.604084440406182477e-01	2.642459838535526906e-01	2.688630091798567823e-01	2.740690950646713087e-01	2.796472072409819654e-01	2.853679529837807038e-01	2.910008766506003708e-01	2.963214900360741089e-01	3.011141829584196850e-01	3.051726643538199557e-01	3.083005682556701488e-01	3.103151339900817041e-01	3.110560279672568984e-01	3.103998155725678498e-01
1.895962971007618958e-01	1.901522090924930852e-01	1.909608601289092267e-01	1.919516075874287964e-01	1.930949890340734054e-01	1.944133034841227792e-01	1.959821830124158781e-01	1.979224542197400571e-01	2.003832243489989395e-01	2.035185633130615346e-01	2.074611964923457341e-01	2.122970103973221834e-01	2.180441262400233671e-01	2.246395943886580204e-01	2.319358310109840282e-01	2.397076103135419578e-01	2.476690580409447451e-01	2.554987174915983594e-01	2.628695701935440665e-01	2.694801022601801543e-01	2.750822755882179615e-01	2.795028023829788100e-01	2.826552371322528234e-01	2.845421099520835106e-01	2.852480600168075808e-01	2.849263672325645369e-01	2.837820321410541302e-01	2.820543924596063401e-01	2.800013891925784981e-01	2.778863037452812268e-01	2.759665387539491088e-01	2.744833489914318414e-01	2.736514071910142176e-01	2.736477868788684820e-01	2.746009378514971400e-01	2.765811410430701889e-01	2.795943315643480420e-01	2.835808735177240414e-01	2.884199534289087485e-01	2.939389912515535386e-01	2.999263228703882844e-01	3.061447479917571712e-01	3.123436335314646595e-01	3.182681074201197946e-01	3.236651940981868925e-01	3.282881194221139998e-01	3.319009913089641106e-01	3.342862669927745833e-01	3.352566792305188836e-01	3.346717852391383197e-01
1.927646406735699647e-01	1.937722465327311738e-01	1.950174467458483940e-01	1.964295551826414910e-01	1.979794416591481587e-01	1.996891277770147799e-01	2.016327614095343168e-01	2.039284182397604339e-01	2.067216109262240975e-01	2.101628669037137465e-01	2.143825973171161470e-01	2.194669273382946761e-01	2.254379904771987575e-01	2.322415447714430980e-01	2.397437977481585436e-01	2.477380933561372234e-01	2.559608293122593303e-01	2.641146808412557778e-01	2.718961780385505400e-01	2.790239776109513237e-01	2.852640356966278379e-01	2.904484310025372551e-01	2.944857246424453789e-01	2.973623356943153606e-01	2.991361050717794012e-01	2.999245029606322221e-01	2.998905575840188353e-01	2.992292866701025678e-01	2.981563752518791577e-01	2.968993939101089441e-01	2.956905907248384424e-01	2.947595375804630824e-01	2.943240694580335770e-01	2.945787977528931956e-01	2.956817876539539203e-01	2.977411434841029103e-01	3.008039389025078947e-01	3.048497410681939024e-01	3.097901243725619813e-01	3.154742177913346102e-01	3.216990115725751886e-01	3.282222837317903541e-01	3.347758450775807915e-01	3.410774338726658139e-01	3.468406991025222430e-01	3.517839638078228970e-01	3.556393463257555010e-01	3.581640352293033458e-01	3.591548860451035385e-01	3.584661659897325769e-01
1.957848758627923069e-01	1.972493324254806224e-01	1.989373341711198062e-01	2.007778731860626886e-01	2.027413389014434963e-01	2.048480545810142106e-01	2.071687603504553110e-01	2.098165411103307121e-01	2.129311132008830931e-01	2.166576649582665215e-01	2.211233106024279027e-01	2.264145870928505055e-01	2.325592236312748473e-01	2.395148017846759347e-01	2.471659350200253735e-01	2.553304503324266284e-01	2.637738451419302521e-01	2.722301405972985533e-01	2.804263642052247651e-01	2.881073226004835508e-01	2.950572829372529182e-01	3.011157857563378504e-01	3.061858855552238579e-01	3.102346544269057316e-01	3.132873288239527154e-01	3.154175947535776681e-01	3.167369924212244947e-01	3.173859103957557548e-01	3.175274468678570550e-01	3.173438692220190149e-01	3.170340020472494080e-01	3.168092072100466283e-01	3.168858717150003779e-01	3.174734080582926610e-01	3.187583791828397795e-01	3.208868569022287343e-01	3.239480316249368497e-01	3.279621253020609806e-01	3.328747749997622019e-01	3.385586497667329997e-01	3.448215041184887197e-01	3.514187819933294321e-01	3.580684488068761606e-01	3.644660729796293519e-01	3.702991083179848486e-01	3.752603829765369658e-01	3.790616403784587418e-01	3.814482182523408760e-01	3.822154761531683098e-01	3.812265037000140411e-01
1.986753724315313829e-01	2.005917977766294436e-01	2.027206744616610323e-01	2.049904414248402140e-01	2.073701597795234719e-01	2.098770250081259670e-01	2.125765011439541552e-01	2.155746353387847924e-01	2.190034318706204353e-01	2.230012959963276198e-01	2.276913749072421722e-01	2.331609440744157047e-01	2.394447828103132003e-01	2.465148892555401872e-01	2.542779201807551792e-01	2.625806666325760097e-01	2.712227504718289772e-01	2.799747310278292156e-01	2.885990503687522746e-01	2.968708317406830721e-01	3.045956388215483313e-01	3.116218987282923791e-01	3.178467846972596877e-01	3.232157745877694000e-01	3.277174643853174030e-01	3.313762165736433563e-01	3.342454182261615503e-01	3.364035166338665284e-01	3.379535630825118431e-01	3.390253505408888368e-01	3.397777618274328559e-01	3.403982998627640977e-01	3.410971903386962878e-01	3.420947994691129201e-01	3.436030479031318419e-01	3.458033382657668131e-01	3.488247195104211551e-01	3.527261600751642190e-01	3.574859607401034145e-01	3.629997482140792098e-01	3.690867412574364015e-01	3.755025612710309324e-01	3.819561658083080458e-01	3.881285112618134137e-01	3.936913273358377263e-01	3.983252141908623090e-01	4.017371250991118026e-01	4.036775591724123258e-01	4.039575699947074994e-01	4.024649140254359936e-01
2.014835895888011097e-01	2.038415209321121635e-01	2.064054054190815890e-01	2.091028740872171443e-01	2.119007432772128385e-01	2.148116257019005160e-01	2.178939056179181322e-01	2.212447276272852814e-01	2.249867527229470476e-01	2.292504701259776012e-01	2.341546277650441987e-01	2.397876009390269847e-01	2.461923813263322269e-01	2.533572543830191481e-01	2.612133544939769236e-01	2.696392474998952071e-01	2.784716740627088960e-01	2.875206951656704701e-01	2.965868966735896728e-01	3.054780119988147469e-01	3.140225727443533010e-01	3.220787930473024696e-01	3.295380034849956230e-01	3.363232250688992231e-01	3.423847044134938344e-01	3.476949977966370953e-01	3.522462350028485178e-01	3.560513329372522739e-01	3.591493657814541773e-01	3.616134865825965661e-01	3.635582882919421444e-01	3.651428872379038904e-01	3.665665917850731703e-01	3.680556604868612802e-01	3.698419589332913593e-01	3.721365022114952459e-01	3.751023541754593404e-01	3.788316474076169893e-01	3.833305880835823354e-01	3.885145528503735624e-01	3.942133535891358953e-01	4.001849939245785137e-01	4.061352440838107980e-01	4.117401799520917227e-01	4.166693095392071111e-01	4.206077578739633172e-01	4.232767105572159960e-01	4.244517801797753620e-01	4.239789485923051715e-01	4.217873837673956627e-01
2.042766140129113062e-01	2.070649287573698150e-01	2.100585060457602904e-01	2.131838501523663498e-01	2.164045689964107511e-01	2.197272461531683818e-01	2.232015110377253420e-01	2.269139639987605706e-01	2.309765610455070950e-01	2.355109932283884211e-01	2.406312786301213758e-01	2.464271027676164239e-01	2.529503021602462765e-01	2.602063501835007453e-01	2.681518547940148212e-01	2.766981121522908427e-01	2.857198145375235976e-01	2.950672191278802536e-01	3.045796263481575505e-01	3.140979031892519036e-01	3.234740796558884801e-01	3.325767641106405770e-01	3.412921798877174839e-01	3.495217650717402647e-01	3.571784026246571098e-01	3.641838649569409392e-01	3.704699380416325849e-01	3.759846151537818981e-01	3.807030471844935482e-01	3.846409784352730066e-01	3.878668522917070871e-01	3.905082072296314211e-01	3.927487439484126930e-01	3.948143743955489504e-01	3.969492156125444260e-01	3.993850532760278571e-01	4.023095215137919012e-01	4.058386470725446893e-01	4.099984324506870115e-01	4.147181608176459533e-01	4.198357265794604443e-01	4.251132336085680641e-01	4.302597887679564526e-01	4.349579973519828169e-01	4.388910432277249862e-01	4.417679957786632694e-01	4.433457977088507973e-01	4.434470315960419851e-01	4.419728558819479569e-01	4.389105678921650378e-01
2.071298576939225866e-01	2.103409584556760192e-01	2.137631013709774819e-01	2.173212856110863511e-01	2.209749691200069144e-01	2.247233993501970839e-01	2.286060111167955711e-01	2.326975203810240089e-01	2.370981116345101669e-01	2.419199584525551228e-01	2.472719621885368368e-01	2.532449304234111187e-01	2.598993781516561463e-01	2.672576205442420694e-01	2.753010675472493118e-01	2.839727049951034088e-01	2.931838123841034593e-01	3.028233256705711862e-01	3.127678461488723749e-01	3.228903404719457026e-01	3.330659847973336252e-01	3.431743655526449666e-01	3.530982697098786760e-01	3.627203830279076557e-01	3.719201143947878374e-01	3.805731605026461684e-01	3.885560819427914536e-01	3.957569408553509582e-01	4.020911993399092221e-01	4.075200146742073981e-01	4.120664904173192977e-01	4.158249157485519043e-01	4.189589501719362397e-01	4.216869366597756907e-01	4.242555092031773945e-01	4.269055505603590595e-01	4.298365490840057035e-01	4.331758300749751767e-01	4.369580675685463267e-01	4.411181986319899773e-01	4.454981129070028079e-01	4.498650872022381675e-01	4.539383127174004273e-01	4.574192874797804453e-01	4.600221410367717478e-01	4.615007479904251197e-01	4.616704850316656339e-01	4.604233198618011280e-01	4.577356058725886578e-01	4.536684308040634384e-01
2.101161717818018360e-01	2.137483809507500498e-01	2.176039656618195539e-01	2.216060527134526281e-01	2.257091622347137394e-01	2.299041982080930746e-01	2.342193647983075722e-01	2.387165681728990463e-01	2.434834744366607406e-01	2.486221293506408747e-01	2.542357024684122613e-01	2.604153145712662099e-01	2.672289190760853139e-01	2.747138370503540150e-01	2.828737723435493789e-01	2.916802689782559965e-01	3.010776709562985043e-01	3.109900164583860316e-01	3.213280207351149609e-01	3.319944403527689825e-01	3.428866279652480475e-01	3.538959070961727460e-01	3.649043908178170592e-01	3.757808445608729619e-01	3.863779739930362500e-01	3.965337117792701593e-01	4.060786053530571760e-01	4.148500504941216027e-01	4.227121474001963031e-01	4.295778528783665284e-01	4.354284594150563681e-01	4.403249830908337881e-01	4.444071089485240322e-01	4.478777863770780354e-01	4.509748842302824245e-01	4.539345065618084485e-01	4.569527216814645576e-01	4.601529675304602551e-01	4.635651174299115218e-01	4.671196037591111572e-01	4.706568705853287904e-01	4.739496439954776763e-01	4.767336309348652601e-01	4.787415713596612776e-01	4.797358618917552664e-01	4.795359381157109357e-01	4.780377770604227750e-01	4.752240917458113167e-01	4.711648198192504577e-01	4.660084117425340455e-01
2.132972699314553411e-01	2.173547871145736221e-01	2.216541606632625727e-01	2.261163891628426015e-01	2.306905861180907624e-01	2.353587858357580054e-01	2.401374921961385855e-01	2.450754102010347935e-01	2.502472987579384966e-01	2.557445255397333694e-01	2.616635830690915432e-01	2.680943009260725596e-01	2.751096006550652895e-01	2.827583427954375450e-01	2.910620977650044683e-01	3.000157869825099133e-01	3.095912519711883082e-01	3.197421915702595152e-01	3.304087220603761921e-01	3.415200343367584823e-01	3.529942544512276736e-01	3.647354861575454188e-01	3.766289782294532928e-01	3.885362639752993341e-01	4.002927125557285137e-01	4.117100382313290119e-01	4.225856594996011961e-01	4.327194171458486061e-01	4.419361067004919930e-01	4.501101612919873873e-01	4.571871875025486642e-01	4.631966394195973225e-01	4.682510826324648989e-01	4.725301599830880606e-01	4.762509064368701805e-01	4.796294970562612336e-01	4.828418151502598676e-01	4.859907276158053069e-01	4.890864723410068837e-01	4.920436674340900596e-01	4.946949042261822860e-01	4.968177591629377443e-01	4.981699731957645039e-01	4.985267668234207306e-01	4.977146985839681625e-01	4.956376399356715035e-01	4.922919788517968742e-01	4.877697490092129384e-01	4.822497948689015157e-01	4.759784024488452059e-01
2.167185766076322739e-01	2.212089580236840380e-01	2.259650882116666926e-01	2.309058223982132507e-01	2.359748565753099492e-01	2.411454560011410397e-01	2.464226322806183367e-01	2.518421016652744870e-01	2.574657207881836385e-01	2.633736826761917671e-01	2.696544887918806976e-01	2.763942596610409197e-01	2.836671752366269339e-01	2.915285954907401722e-01	3.000117396245595147e-01	3.091278488928839718e-01	3.188688796662657032e-01	3.292111350960079674e-01	3.401181179342016025e-01	3.515412128562932503e-01	3.634175354668794378e-01	3.756652046342784379e-01	3.881772369587913052e-01	4.008160645255251509e-01	4.134111463104089279e-01	4.257620898685122723e-01	4.376490173357183711e-01	4.488504493486936142e-01	4.591670020075379610e-01	4.684470531459121734e-01	4.766089663614985206e-01	4.836540607228243527e-01	4.896657408895296326e-01	4.947929868755861493e-01	4.992200802965528483e-01	5.031280421310462270e-01	5.066556576741999551e-01	5.098684012061289739e-01	5.127419249329102646e-01	5.151635212948051379e-01	5.169510714614825586e-01	5.178855230353017758e-01	5.177506783265395374e-01	5.163732676662070586e-01	5.136569277217885032e-01	5.096051685097610084e-01	5.043304013895708593e-01	4.980480687146642271e-01	4.910568288456982344e-01	4.837073163194080538e-01
2.204077621125772601e-01	2.253374692463387119e-01	2.305613782423288349e-01	2.359965363810762329e-01	2.415817513354916457e-01	2.472822809123822740e-01	2.530925446492394149e-01	2.590360849843320046e-01	2.651622410560569576e-01	2.715396093610177308e-01	2.782470918451692143e-01	2.853640108919674456e-01	2.929610860182205734e-01	3.010938770312188151e-01	3.097996036737569181e-01	3.190972881853799681e-01	3.289901811866530190e-01	3.394688264724175508e-01	3.505129993697057578e-01	3.620912239356511297e-01	3.741573443663996357e-01	3.866446479980744644e-01	3.994588982955040724e-01	4.124723684989679562e-01	4.255212753585981833e-01	4.384088765168562274e-01	4.509157670015118691e-01	4.628175058315751600e-01	4.739078153991772013e-01	4.840235493443744152e-01	4.930661402030771523e-01	5.010138236353077756e-01	5.079202074840307723e-01	5.138975068496738352e-01	5.190865499149712736e-01	5.236192528481707908e-01	5.275817444031988268e-01	5.309866762378263605e-01	5.337614029632694601e-01	5.357552255729165491e-01	5.367646051847055899e-01	5.365715603980775184e-01	5.349879814606168793e-01	5.318979014429429109e-01	5.272905576018639406e-01	5.212790055670832867e-01	5.141014255057615445e-01	5.061048266086752845e-01	4.977130599876245509e-01	4.893830299708131770e-01
2.243763758914510409e-01	2.297454077074062018e-01	2.354409095561118825e-01	2.413788590055197525e-01	2.474942182004407631e-01	2.537455756329402012e-01	2.601182305454668997e-01	2.666248360714919552e-01	2.733029213970650795e-01	2.802091693694299668e-01	2.874111460494084280e-01	2.949779411164963339e-01	3.029715630865822407e-01	3.114407773965982562e-01	3.204183716804160920e-01	3.299217514468344992e-01	3.399557488888425572e-01	3.505158751559190877e-01	3.615901885417061590e-01	3.731584784125914767e-01	3.851883588896087840e-01	3.976289116985167738e-01	4.104033253997879105e-01	4.234026088967218771e-01	4.364826297583047077e-01	4.494665348128159543e-01	4.621538776432747020e-01	4.743365127936878811e-01	4.858195941789750227e-01	4.964441498727059643e-01	5.061062750503592111e-01	5.147676200243963551e-01	5.224530151000370548e-01	5.292337775775244335e-01	5.351988829489283672e-01	5.404198360938820000e-01	5.449174351304206798e-01	5.486389610383710647e-01	5.514523386696006391e-01	5.531600605192081854e-01	5.535311947485688222e-01	5.523457868144737715e-01	5.494434512323667086e-01	5.447672503904338326e-01	5.383950322845741931e-01	5.305527072683331458e-01	5.216068889772943473e-01	5.120373159848597977e-01	5.023921846469850960e-01	4.932317007014809795e-01
2.286234845420736794e-01	2.344203048620012164e-01	2.405792201658364382e-01	2.470162487125193707e-01	2.536639289274122411e-01	2.604758693394259583e-01	2.674300146377123766e-01	2.745296582660999851e-01	2.818014004556702035e-01	2.892898220401931564e-01	2.970495301160389623e-01	3.051360591048279391e-01	3.135975746818885912e-01	3.224691833514069517e-01	3.317708861668353659e-01	3.415090550663834601e-01	3.516802074000611733e-01	3.622751681831686832e-01	3.732816680654527097e-01	3.846840664446273816e-01	3.964598161068092486e-01	4.085733555058679300e-01	4.209689009354482536e-01	4.335640586635927662e-01	4.462463082635616529e-01	4.588741143777178011e-01	4.712838173984377210e-01	4.833023642385349539e-01	4.947644756307669756e-01	5.055311988724733308e-01	5.155054952562441173e-01	5.246401066627325305e-01	5.329339747497376933e-01	5.404159619798724057e-01	5.471181005831389221e-01	5.530440664959216379e-01	5.581408756121173376e-01	5.622820930641460047e-01	5.652687682567826277e-01	5.668504650963148706e-01	5.667640766421638832e-01	5.647839950841795353e-01	5.607745424948112900e-01	5.547349451455848568e-01	5.468284406624752680e-01	5.373897883358738081e-01	5.269089317773074654e-01	5.159920533976013468e-01	5.053044243921781531e-01	4.955017970314554154e-01
2.331400079314831231e-01	2.393379405711031915e-01	2.459368600404948646e-01	2.528542204597533094e-01	2.600216970617344470e-01	2.673896204656911468e-01	2.749302741592726251e-01	2.826390226733843658e-01	2.905323844103922526e-01	2.986427750132907288e-01	3.070105732157219491e-01	3.156750594650636899e-01	3.246663068172133126e-01	3.339999515132916486e-01	3.436759458350984731e-01	3.536811772215675553e-01	3.639946228655643878e-01	3.745930051623018731e-01	3.854548696627661530e-01	3.965616922101722897e-01	4.078956144146648755e-01	4.194344162314515012e-01	4.311450868281097026e-01	4.429776678265409662e-01	4.548610842490011241e-01	4.667024124469652535e-01	4.783905593554945157e-01	4.898045268988480139e-01	5.008252735709797232e-01	5.113488314142845548e-01	5.212971302322646494e-01	5.306225501086224705e-01	5.393029795356650835e-01	5.473263460519690593e-01	5.546667284028633516e-01	5.612574013626687730e-01	5.669683846402766569e-01	5.715963034988735814e-01	5.748723443771751596e-01	5.764902259080511016e-01	5.761513829345208393e-01	5.736203082656784469e-01	5.687802793637650733e-01	5.616790699913372098e-01	5.525556997784678570e-01	5.418423521316828584e-01	5.301394800249860095e-01	5.181661904053640466e-01	5.066915047801486827e-01	4.964546965911620369e-01
2.379126842518051455e-01	2.444686106945032078e-01	2.514679585897711123e-01	2.588311380228474068e-01	2.664903766556336318e-01	2.743940591934258544e-01	2.825100047898907452e-01	2.908265977665389634e-01	2.993508319855658351e-01	3.081029587908800660e-01	3.171084067093407621e-01	3.263885983317466599e-01	3.359528634264395408e-01	3.457935133112925996e-01	3.558852952508274603e-01	3.661891356466581704e-01	3.766588332341141432e-01	3.872485666753751055e-01	3.979190625378673518e-01	4.086409047900922964e-01	4.193944626353740546e-01	4.301668744064044980e-01	4.409471494491569721e-01	4.517206863113413240e-01	4.624644869895633836e-01	4.731441772672906887e-01	4.837136707553448267e-01	4.941178692318468624e-01	5.042980168861381784e-01	5.141982442979959878e-01	5.237707728740720325e-01	5.329766767697710073e-01	5.417795585114514312e-01	5.501312550708065130e-01	5.579514063900435916e-01	5.651057073236930295e-01	5.713897213603220671e-01	5.765254526062819629e-01	5.801759668332164832e-01	5.819795918297405724e-01	5.816005758098958811e-01	5.787887634773302148e-01	5.734380426408933751e-01	5.656326201813048904e-01	5.556717479346047206e-01	5.440668031830477869e-01	5.315089959130686603e-01	5.188104804476014742e-01	5.068255993506544099e-01	4.963617531700362240e-01
2.429269915485043063e-01	2.497827528739897662e-01	2.571284341115404048e-01	2.648888630309942926e-01	2.729978107775943297e-01	2.814023269013001260e-01	2.900660764245697187e-01	2.989705686955078656e-01	3.081132685045289143e-01	3.175022138914382341e-01	3.271478040081760574e-01	3.370534097303080068e-01	3.472071002367589365e-01	3.575766989603920143e-01	3.681095448093413824e-01	3.787370126327315178e-01	3.893825403410576813e-01	3.999710736096964703e-01	4.104377198207769806e-01	4.207339801145024150e-01	4.308308168886221812e-01	4.407186450502879604e-01	4.504048401122684453e-01	4.599095276326713999e-01	4.692603818349407319e-01	4.784871792547112368e-01	4.876168775945203260e-01	4.966699568526303787e-01	5.056583912466140474e-01	5.145848660422630561e-01	5.234418221109459202e-01	5.322082100733478427e-01	5.408418642931045461e-01	5.492666641178162168e-01	5.573559020939303776e-01	5.649159179371058270e-01	5.716760569734079533e-01	5.772914110204839799e-01	5.813631716398243166e-01	5.834778625467796909e-01	5.832622503566494698e-01	5.804463605418571648e-01	5.749241131251021653e-01	5.668002589329356189e-01	5.564138031088359249e-01	5.443315860076129997e-01	5.313103369468974435e-01	5.182305334121191098e-01	5.060096959118898230e-01	4.955057773420505907e-01
2.481689232285632651e-01	2.552553208199985213e-01	2.628827462424245254e-01	2.709816829674521199e-01	2.794878096709041415e-01	2.883464663597978817e-01	2.975163128194081019e-01	3.069709762002115760e-01	3.166975866935705097e-01	3.266917185636222243e-01	3.369492616781861183e-01	3.474568500744951716e-01	3.581831647450587908e-01	3.690734720700064586e-01	3.800490053528315926e-01	3.910115374676892963e-01	4.018521619163240022e-01	4.124623848400361115e-01	4.227454189950216046e-01	4.326258969125284515e-01	4.420569651898716979e-01	4.510243226541997275e-01	4.595471212627174618e-01	4.676757561729592561e-01	4.754866518144583720e-01	4.830743694943683275e-01	4.905418332311435869e-01	4.979898631749311577e-01	5.055073163585488416e-01	5.131626035578249478e-01	5.209964121058877629e-01	5.290144622821686404e-01	5.371787259518618907e-01	5.453961948476969690e-01	5.535060506640201439e-01	5.612683918363918778e-01	5.683596441437933633e-01	5.743803786874126516e-01	5.788799675739861872e-01	5.813993096994143350e-01	5.815285660172323512e-01	5.789724946492417201e-01	5.736128730690989164e-01	5.655564349230113308e-01	5.551580955371702153e-01	5.430127663254686876e-01	5.299139663815500834e-01	5.167828528919858888e-01	5.045759844071874278e-01	4.941834293547612278e-01
2.536259719549442404e-01	2.608687904766944232e-01	2.687086597739182792e-01	2.770826125435831289e-01	2.859278574307672627e-01	2.951865798753416925e-01	3.048103061101046785e-01	3.147625248950414734e-01	3.250182902430114318e-01	3.355600855306099528e-01	3.463702440413422567e-01	3.574213402663868333e-01	3.686668400392379974e-01	3.800344866150556222e-01	3.914243656177085473e-01	4.027124512745068330e-01	4.137591692223041018e-01	4.244215016586025957e-01	4.345667268116050752e-01	4.440859603896035734e-01	4.529060312555571732e-01	4.609985705567662406e-01	4.683853311790353025e-01	4.751388584732585962e-01	4.813778445411440177e-01	4.872571009091429262e-01	4.929530034113587811e-01	4.986461970281202416e-01	5.045038706263734740e-01	5.106636542255301725e-01	5.172201874206902028e-01	5.242141030216055375e-01	5.316222515647160973e-01	5.393480502017516942e-01	5.472120946036065359e-01	5.549452156910112954e-01	5.621881480863865077e-01	5.685028568333325705e-01	5.733997388584596289e-01	5.763821010424197144e-01	5.770052530855325212e-01	5.749432313549962537e-01	5.700527746283398089e-01	5.624228276023188755e-01	5.523989199690578777e-01	5.405752016828760942e-01	5.277520480502856381e-01	5.148628863377192610e-01	5.028789895655861875e-01	4.927045365863178539e-01
2.592879153298633388e-01	2.666150732312410621e-01	2.746000209242769885e-01	2.831868167507714529e-01	2.923130937028233789e-01	3.019154238763241960e-01	3.119348873520850218e-01	3.223213878709418334e-01	3.330351862073340219e-01	3.440445472497149493e-01	3.553193671961332178e-01	3.668218422441187898e-01	3.784962811670911642e-01	3.902606491026108237e-01	4.020022014825216927e-01	4.135786709694606600e-01	4.248253175406207505e-01	4.355670324964652229e-01	4.456340160661194649e-01	4.548791792321750793e-01	4.631953337324353215e-01	4.705301973678568395e-01	4.768971331999169450e-01	4.823796409147460551e-01	4.871280615345187082e-01	4.913480025097407000e-01	4.952814552431336059e-01	4.991830758398321244e-01	5.032950371706551573e-01	5.078237885169959442e-01	5.129209616245427039e-01	5.186689698372526358e-01	5.250703798506584086e-01	5.320396036912620197e-01	5.393962469340901622e-01	5.468613064324808759e-01	5.540594871645894148e-01	5.605321755599687039e-01	5.657652429970694286e-01	5.692335172830447210e-01	5.704598774292792829e-01	5.690825958321914513e-01	5.649208325997286950e-01	5.580264278070917738e-01	5.487108759892735943e-01	5.375396207122115078e-01	5.252910982757068581e-01	5.128839471082733414e-01	5.012813254122323592e-01	4.913850856863910543e-01
2.651479887847237316e-01	2.724967623247662174e-01	2.805678665089325063e-01	2.893124127380327648e-01	2.986667378586035371e-01	3.085585548327359207e-01	3.189142504392243338e-01	3.296657319717655188e-01	3.407548998362372461e-01	3.521341008573323217e-01	3.637618109127150889e-01	3.755940343138416959e-01	3.875731988333461775e-01	3.996172104465269270e-01	4.116114943129126624e-01	4.234063557272064182e-01	4.348209873418215632e-01	4.456542910876856722e-01	4.557016307373151220e-01	4.647757783373041018e-01	4.727296376688191470e-01	4.794777805718295483e-01	4.850134608080695631e-01	4.894178592953057905e-01	4.928590519907983802e-01	4.955797363728519644e-01	4.978748530478225853e-01	5.000622884298174808e-01	5.024511885857178006e-01	5.053124652197934497e-01	5.088548117647466729e-01	5.132074337213285986e-01	5.184086581220707091e-01	5.243985261443560031e-01	5.310138733214720963e-01	5.379861504457831289e-01	5.449445132452453988e-01	5.514284276671943541e-01	5.569141516464103381e-01	5.608575586789696921e-01	5.627521115087465997e-01	5.621962705072315325e-01	5.589606159947470010e-01	5.530427233560691880e-01	5.446980938265091332e-01	5.344386135330149168e-01	5.229952365899070976e-01	5.112479387949463439e-01	5.001318248282429213e-01	4.905323464456579630e-01
2.712047422060277491e-01	2.785280427748582643e-01	2.866402844349292267e-01	2.954992046793244453e-01	3.050376857252583562e-01	3.151708411654894348e-01	3.258055822977248828e-01	3.368508146137862425e-01	3.482259117240213420e-01	3.598650842124281324e-01	3.717160652473080473e-01	3.837328303657411843e-01	3.958636462086156937e-01	4.080371051735786070e-01	4.201495117568068705e-01	4.320569651794617383e-01	4.435747363465261661e-01	4.544853149341434584e-01	4.645550948433036509e-01	4.735581823469994789e-01	4.813044672223281695e-01	4.876679508065689950e-01	4.926106262257572421e-01	4.961972881087961529e-01	4.985977103089578866e-01	5.000747407148354862e-01	5.009595862854813175e-01	5.016181977435625328e-01	5.024143486632628441e-01	5.036751428562814548e-01	5.056631613951436677e-01	5.085569350580507741e-01	5.124388407724116412e-01	5.172879870330446828e-01	5.229757878829242035e-01	5.292636915007166154e-01	5.358050643353075015e-01	5.421554246616667738e-01	5.477958295086404750e-01	5.521726980438181887e-01	5.547537817247779612e-01	5.550953276233836498e-01	5.529110547698631306e-01	5.481307976458460463e-01	5.409365830410174381e-01	5.317667765803252289e-01	5.212842421104719737e-01	5.103109859177107355e-01	4.997379471811723151e-01	4.904229056903106621e-01
2.774644163729953483e-01	2.847353169786327465e-01	2.928613175641238686e-01	3.018059077212949526e-01	3.114960801005401403e-01	3.218304698249470630e-01	3.326916159597380074e-01	3.439602817606053353e-01	3.555289128940587462e-01	3.673110087555905845e-01	3.792437868557561598e-01	3.912828898144981027e-01	4.033898228434646405e-01	4.155146396814293208e-01	4.275778335450680090e-01	4.394558675333740116e-01	4.509744150372209104e-01	4.619121045783189938e-01	4.720157742793954503e-01	4.810261180216252042e-01	4.887104912730182438e-01	4.948978311509588668e-01	4.995096180952633413e-01	5.025808036602860129e-01	5.042660863840194851e-01	5.048295354815339753e-01	5.046189649731644966e-01	5.040296139761832883e-01	5.034636817202867709e-01	5.032924082073567673e-01	5.038256128354663410e-01	5.052906226837285963e-01	5.078194783752627561e-01	5.114414020380332326e-01	5.160775181705943293e-01	5.215366972977201199e-01	5.275142815477091851e-01	5.335981179680963082e-01	5.392873500772379369e-01	5.440281894655447648e-01	5.472673194709005706e-01	5.485186813514446591e-01	5.474345211309161741e-01	5.438683588760017118e-01	5.379170119176786002e-01	5.299315048935167027e-01	5.204920003439826859e-01	5.103485874100720521e-01	5.003362109565168137e-01	4.912765524553360796e-01
2.839431737162401159e-01	2.911572057318746465e-01	2.992889177124015698e-01	3.083062100749658363e-01	3.181276224273433817e-01	3.286315723207580142e-01	3.396716318669480983e-01	3.510956010338542876e-01	3.627647854512797143e-01	3.745693164021250410e-01	3.864356922221977575e-01	3.983241846108583339e-01	4.102160076943653366e-01	4.220925912129823154e-01	4.339114308702669565e-01	4.455841278833906904e-01	4.569622177764561810e-01	4.678351868678784498e-01	4.779428529082215826e-01	4.870015490078632991e-01	4.947406189841317969e-01	5.009432485484518471e-01	5.054842248007779260e-01	5.083571873968013577e-01	5.096856612004084797e-01	5.097153702197325664e-01	5.087892772507655037e-01	5.073104437112764264e-01	5.057000259359274441e-01	5.043578077639272461e-01	5.036306026982193540e-01	5.037904781037818580e-01	5.050213270460051085e-01	5.074101967612211217e-01	5.109397907288268925e-01	5.154806979470825112e-01	5.207851618124196280e-01	5.264873317096607774e-01	5.321162869608433432e-01	5.371270415065890758e-01	5.409510745309668023e-01	5.430627268127214968e-01	5.430524878341908002e-01	5.406945599376686840e-01	5.359952126878846368e-01	5.292109957615062088e-01	5.208311566925878378e-01	5.115254699051872134e-01	5.020652947936325994e-01	4.932303686229765893e-01
2.906681031074501709e-01	2.978432362545048728e-01	3.059916126134437087e-01	3.150837008464170141e-01	3.250269727811126996e-01	3.356762183977358704e-01	3.468520740765684285e-01	3.583652681380939398e-01	3.700423513143388798e-01	3.817476857728154260e-01	3.933966010765965748e-01	4.049561476146206207e-01	4.164324312312714382e-01	4.278466468719575588e-01	4.392047017759443395e-01	4.504672160812658865e-01	4.615270623442798148e-01	4.722004549359391512e-01	4.822350863017357825e-01	4.913353785577691535e-01	4.992012606642630690e-01	5.055737369650058488e-01	5.102786493365956133e-01	5.132599616520463481e-01	5.145959100782500073e-01	5.144949978463745355e-01	5.132733062573956451e-01	5.113185819833007129e-01	5.090489471886111561e-01	5.068740082062480612e-01	5.051638166112883965e-01	5.042273805603700865e-01	5.042987664049407570e-01	5.055266364591616268e-01	5.079632761633088300e-01	5.115516165362554712e-01	5.161124970842891901e-01	5.213378401748103297e-01	5.267970611393307800e-01	5.319628799353157689e-01	5.362588798772103260e-01	5.391255332469826467e-01	5.400957775785177883e-01	5.388671341277612159e-01	5.353563362073241461e-01	5.297248373680768507e-01	5.223688676480094939e-01	5.138746652430690176e-01	5.049462130109619862e-01	4.963175505166742552e-01
2.976757587839209962e-01	3.048503099316764997e-01	3.130432639183397536e-01	3.222252841098470211e-01	3.322901023608205162e-01	3.430659041460447645e-01	3.543372194382913287e-01	3.658745968592312936e-01	3.774671539660638953e-01	3.889516823018861480e-01	4.002319336399679517e-01	4.112832008836593278e-01	4.221402993814932225e-01	4.328706816392985934e-01	4.435380136484229352e-01	4.541640329530241549e-01	4.646973545554170526e-01	4.749968270435917517e-01	4.848342307207346713e-01	4.939171075997882410e-01	5.019281775976935922e-01	5.085740403895244732e-01	5.136336240317969093e-01	5.169967206111664160e-01	5.186851679882965582e-01	5.188532547108343218e-01	5.177687933064289982e-01	5.157805288955020773e-01	5.132799446277939159e-01	5.106652790919168350e-01	5.083129331802270778e-01	5.065574607134499807e-01	5.056775067031880067e-01	5.058830889037275735e-01	5.073000684721299391e-01	5.099506150010102434e-01	5.137326548338734256e-01	5.184049878503907971e-01	5.235864988503712292e-01	5.287765738440319829e-01	5.333996784473290509e-01	5.368710430993488547e-01	5.386743843622298078e-01	5.384382584790552428e-01	5.359964927294761372e-01	5.314204945634097843e-01	5.250166228419840264e-01	5.172887246758589574e-01	5.088726843819912915e-01	5.004546101297145944e-01
3.050071835488832872e-01	3.122361102125624788e-01	3.205152223381356191e-01	3.298124557458466666e-01	3.400050557585605482e-01	3.508920369728966704e-01	3.622195134529278548e-01	3.737158807756623680e-01	3.851313095308699919e-01	3.962741359401590335e-01	4.070364719150455501e-01	4.174029306580276932e-01	4.274396141394786186e-01	4.372647809750973003e-01	4.470068097727961653e-01	4.567582203595744739e-01	4.665357972970464173e-01	4.762558326305431078e-01	4.857305127332680050e-01	4.946869618314890804e-01	5.028055558691955085e-01	5.097698648957862400e-01	5.153180407065286461e-01	5.192853219399704567e-01	5.216297042370015014e-01	5.224371184540715918e-01	5.219075165784969883e-01	5.203275984265905985e-01	5.180381225068948492e-01	5.154032597040114627e-01	5.127865130185816911e-01	5.105335347613262353e-01	5.089584657724283145e-01	5.083286950337115861e-01	5.088439502605756060e-01	5.106091318166798843e-01	5.136049059709607567e-01	5.176640236714948884e-01	5.224629533465580122e-01	5.275368138413246699e-01	5.323210070519698300e-01	5.362165053492008449e-01	5.386694198004452483e-01	5.392510136660617626e-01	5.377231474369192910e-01	5.340765690972616442e-01	5.285348715415049137e-01	5.215238959333010627e-01	5.136129281501299326e-01	5.054388518927844798e-01
3.126988956143338938e-01	3.200489582490055884e-01	3.284653568371245225e-01	3.379098622225916726e-01	3.482403671168801673e-01	3.592245256522182406e-01	3.705685313060494424e-01	3.819578091348107551e-01	3.931033504814075985e-01	4.037852582123008793e-01	4.138846046314302307e-01	4.233963358045116365e-01	4.324195090446865120e-01	4.411259653660232205e-01	4.497133029543060601e-01	4.583517191125939805e-01	4.671359155685626541e-01	4.760523169804009580e-01	4.849686699412377178e-01	4.936481904928275433e-01	5.017851093404523954e-01	5.090538347058999324e-01	5.151612486908254684e-01	5.198915108574453381e-01	5.231352365025778717e-01	5.248993894388219728e-01	5.252993132927239461e-01	5.245385253231156231e-01	5.228838256218714120e-01	5.206424079598417354e-01	5.181444143169591232e-01	5.157301175752891931e-01	5.137374121408369021e-01	5.124840722827220807e-01	5.122409334979052264e-01	5.131962971129513384e-01	5.154168999356212311e-01	5.188148772175052992e-01	5.231315578242979880e-01	5.279468622607361716e-01	5.327179810659800063e-01	5.368441050754089172e-01	5.397474109862853142e-01	5.409559890142873195e-01	5.401733365242008533e-01	5.373215829324947679e-01	5.325511243978349185e-01	5.262161759885884971e-01	5.188222810158378273e-01	5.109563125772687009e-01
3.207701485419721110e-01	3.283143491423454186e-01	3.369240405007321582e-01	3.465509735358405785e-01	3.570307468762530245e-01	3.680977709058446679e-01	3.794175692394642363e-01	3.906328650491973642e-01	4.014165073307147669e-01	4.115218053343026039e-01	4.208202627711088994e-01	4.293184247150744204e-01	4.371494170326580830e-01	4.445399891957310112e-01	4.517591956948963650e-01	4.590589299749363028e-01	4.666184336248349052e-01	4.745039993695419067e-01	4.826517240701679312e-01	4.908760099051995840e-01	4.989009052949128775e-01	5.064065518836069479e-01	5.130802678794927907e-01	5.186617351921873897e-01	5.229743810515596891e-01	5.259395281771486186e-01	5.275748981310507402e-01	5.279828781718671760e-01	5.273354364702689256e-01	5.258612306026777539e-01	5.238368835951368041e-01	5.215801257878677211e-01	5.194393871372061655e-01	5.177738353560719098e-01	5.169204352201879349e-01	5.171494143159381940e-01	5.186150881116140532e-01	5.213130692659155851e-01	5.250560065673184340e-01	5.294773786864456211e-01	5.340671140852202292e-01	5.382355127083492397e-01	5.413951188174040974e-01	5.430457627311446878e-01	5.428470685999867706e-01	5.406655499816951371e-01	5.365888936537329679e-01	5.309069091086849879e-01	5.240648176159898863e-01	5.165989320081800784e-01
3.292078260862919548e-01	3.370193297934979682e-01	3.458780367798737765e-01	3.557216163861081082e-01	3.663604505990395444e-01	3.774941817249855558e-01	3.887476125024290630e-01	3.997220523533246972e-01	4.100544517478300066e-01	4.194739693229033728e-01	4.278449728862864787e-01	4.351873450717355651e-01	4.416691334761504995e-01	4.475722141693477263e-01	4.532373285252976336e-01	4.589992971415636780e-01	4.651251757586451485e-01	4.717672883912066850e-01	4.789394827138160893e-01	4.865196493254269616e-01	4.942757841016367504e-01	5.019080471756953710e-01	5.090966453620802135e-01	5.155454683427410645e-01	5.210141636074540061e-01	5.253357916082462831e-01	5.284218983229787003e-01	5.302601977364442831e-01	5.309108718136985594e-01	5.305055661155509972e-01	5.292492446141431328e-01	5.274208378941389608e-01	5.253659742721371595e-01	5.234753323830498850e-01	5.221456483832256357e-01	5.217260647939907514e-01	5.224585089369095936e-01	5.244249000955009121e-01	5.275146595490570745e-01	5.314227472978297895e-01	5.356820474254287978e-01	5.397261286106445066e-01	5.429714531791831611e-01	5.449037206221855056e-01	5.451524721606869628e-01	5.435410168828580524e-01	5.401044619846105954e-01	5.350752584588039928e-01	5.288417504623857957e-01	5.218892417976135345e-01
3.379512568358285507e-01	3.460968436476542509e-01	3.552543004029901641e-01	3.653432064790683720e-01	3.761460635669833241e-01	3.873267102663111583e-01	3.984699376066652698e-01	4.091379170166807300e-01	4.189350755844859497e-01	4.275701839189187115e-01	4.349038343775126214e-01	4.409715047399577759e-01	4.459769366832337933e-01	4.502564749340589589e-01	4.542210400570768081e-01	4.582869655602298531e-01	4.628089918562784955e-01	4.680276849496794456e-01	4.740398879789512465e-01	4.807953384621276305e-01	4.881168306809908208e-01	4.957366517251183269e-01	5.033396026952479119e-01	5.106033437532979669e-01	5.172296676357601708e-01	5.229646750863821136e-01	5.276101427733077553e-01	5.310310364547540241e-01	5.331641898879823094e-01	5.340305450133389087e-01	5.337490265970989967e-01	5.325460240489255925e-01	5.307522887246536314e-01	5.287802870050433146e-01	5.270795230245314267e-01	5.260738843257537489e-01	5.260915737427700467e-01	5.273022093892838491e-01	5.296759891631069861e-01	5.329757983275416056e-01	5.367860982673187120e-01	5.405741231198548657e-01	5.437718645550803087e-01	5.458630329649858393e-01	5.464589265572813437e-01	5.453503844945447598e-01	5.425287432776705332e-01	5.381753198114788139e-01	5.326247077543572184e-01	5.263109173197033641e-01
3.468799136617105594e-01	3.554130049396501678e-01	3.649066338608830118e-01	3.752587015649744284e-01	3.862217229804781882e-01	3.974234683646057364e-01	4.084103525470283991e-01	4.187087299153640640e-01	4.278949560153090248e-01	4.356621850600402857e-01	4.418713727774105648e-01	4.465762697116377744e-01	4.500169677670270985e-01	4.525828322392326797e-01	4.547518393523783953e-01	4.570179396243200243e-01	4.598200484815675448e-01	4.634850599819648753e-01	4.681934277925909327e-01	4.739703417152932308e-01	4.806998736990168442e-01	4.881550716588908823e-01	4.960349834282072323e-01	5.040003447409462378e-01	5.117027379023114664e-01	5.188062492800055159e-01	5.250045109230011553e-01	5.300379171487902275e-01	5.337149969973473684e-01	5.359385439002738449e-01	5.367323788963528353e-01	5.362605686197683408e-01	5.348293724467597654e-01	5.328643514109994150e-01	5.308606095291081850e-01	5.293116080541723223e-01	5.286289183191964502e-01	5.290693857588161242e-01	5.306859396074459223e-01	5.333136291689989372e-01	5.365947257072536392e-01	5.400379589885924148e-01	5.430997451996322223e-01	5.452711815247395233e-01	5.461545533040497169e-01	5.455166694006127193e-01	5.433121451023262827e-01	5.396762872815868972e-01	5.348926679949465024e-01	5.293440368388890871e-01
3.558071276894967938e-01	3.647605263305820911e-01	3.746086662288853897e-01	3.852249402430408809e-01	3.963307477505442766e-01	4.075186262993115704e-01	4.182994540505790559e-01	4.281682871220903741e-01	4.366789455909783069e-01	4.435146015877677317e-01	4.485412886874629024e-01	4.518338723929601897e-01	4.536691319629065910e-01	4.544870875156502010e-01	4.548280214702789537e-01	4.552571654356993847e-01	4.562908100770742825e-01	4.583361285029987076e-01	4.616530022738533634e-01	4.663405478597018594e-01	4.723455762787563961e-01	4.794862304433718525e-01	4.874824608190831965e-01	4.959862279506584426e-01	5.046075555676793334e-01	5.129367011400252085e-01	5.205659963969145876e-01	5.271161122282802536e-01	5.322696990360956670e-01	5.358112536908433698e-01	5.376668762241243460e-01	5.379335795929153230e-01	5.368868635260480859e-01	5.349583019412972318e-01	5.326815107246976044e-01	5.306132109260379703e-01	5.292434841945595769e-01	5.289134578109443430e-01	5.297579892440742455e-01	5.316856297753274063e-01	5.343996897747240737e-01	5.374551515013270553e-01	5.403386782093736462e-01	5.425551428273220900e-01	5.437043147330279380e-01	5.435350906614513367e-01	5.419706932681433997e-01	5.391045197692395652e-01	5.351716258999252851e-01	5.305040955107529488e-01
3.644823977819763305e-01	3.738611834795096955e-01	3.840563147709237235e-01	3.949149687782593787e-01	4.061276376677141475e-01	4.172539590485211947e-01	4.277736333299402283e-01	4.371563247904747262e-01	4.449399853559097839e-01	4.508041927739533938e-01	4.546250737724406576e-01	4.565012853841896590e-01	4.567459542560109997e-01	4.558461859642024550e-01	4.543980250858438152e-01	4.530291794808178341e-01	4.523232895368010098e-01	4.527577810122305202e-01	4.546631182391668302e-01	4.582057173679215389e-01	4.633914833148338741e-01	4.700834012359144665e-01	4.780255539113507091e-01	4.868675767636016505e-01	4.961870608210454114e-01	5.055113995608849775e-01	5.143434356802238927e-01	5.221956092649231440e-01	5.286347446841473952e-01	5.333346369756084560e-01	5.361280753737737159e-01	5.370459319463927184e-01	5.363304992261230808e-01	5.344141539639610805e-01	5.318620061750861661e-01	5.292863122564265277e-01	5.272483242149974547e-01	5.261673887146751660e-01	5.262560783808886145e-01	5.274942864845746371e-01	5.296461969145629389e-01	5.323145508748218235e-01	5.350190466827267066e-01	5.372819942998586784e-01	5.387047637788242582e-01	5.390226024702908791e-01	5.381313758425060323e-01	5.360860657096497839e-01	5.330758254311808164e-01	5.293834977194218361e-01
3.726036965790652244e-01	3.823790240222436077e-01	3.928818376359379250e-01	4.039327852954613940e-01	4.151933122681852328e-01	4.261943108856697804e-01	4.363904513004085994e-01	4.452334931248753125e-01	4.522533462696616269e-01	4.571330166387046479e-01	4.597637825774609222e-01	4.602702147263650345e-01	4.590003694900878783e-01	4.564832829962417460e-01	4.533621611361773884e-01	4.503158229919659861e-01	4.479821205229809200e-01	4.468949945255983325e-01	4.474423994807311677e-01	4.498467881335195817e-01	4.541648080520905295e-01	4.602997461175019622e-01	4.680197158845000316e-01	4.769766719715733405e-01	4.867250411043814728e-01	4.967426631779164881e-01	5.064591327093809214e-01	5.152963365928302508e-01	5.227225731246507578e-01	5.283160522054094477e-01	5.318276143062113936e-01	5.332285490315668008e-01	5.327293453556263270e-01	5.307598139862620412e-01	5.279094286402508107e-01	5.248365073846744666e-01	5.221632027173307433e-01	5.203773720876886388e-01	5.197611702165423342e-01	5.203598315774179417e-01	5.219946827328775241e-01	5.243145892010907527e-01	5.268724037605303501e-01	5.292093525284253808e-01	5.309308777749833785e-01	5.317616950375062546e-01	5.315737796426236450e-01	5.303871678998962613e-01	5.283482740421792112e-01	5.256932255108792695e-01
3.798394326913457353e-01	3.899442212691633936e-01	4.006795930650307591e-01	4.118408943807391753e-01	4.230642270905766722e-01	4.338578736661105606e-01	4.436595612531090693e-01	4.519122782370612601e-01	4.581468742359361968e-01	4.620572974185271908e-01	4.635548121709603397e-01	4.627911360252766615e-01	4.601463563730738837e-01	4.561843544559288643e-01	4.515845886467361736e-01	4.470630009098750524e-01	4.432955707626294872e-01	4.408557403489402615e-01	4.401722591729281819e-01	4.415085312180626609e-01	4.449597702137740307e-01	4.504615150433662341e-01	4.578030661747342633e-01	4.666418049615235208e-01	4.765183330056265709e-01	4.868761283659315264e-01	4.970914986457126705e-01	5.065187039056027185e-01	5.145511039800183539e-01	5.206930604525417117e-01	5.246310297327989591e-01	5.262883573907263246e-01	5.258485736131610633e-01	5.237370961459288932e-01	5.205602746375610490e-01	5.170110396564003841e-01	5.137589732058428504e-01	5.113468437996484539e-01	5.101141449780872694e-01	5.101615335733232781e-01	5.113602963164933790e-01	5.134009643547317037e-01	5.158675321260068891e-01	5.183201470832342617e-01	5.203699463119956237e-01	5.217339392003903509e-01	5.222638529945807795e-01	5.219488626937074383e-01	5.208967827130638328e-01	5.193008640291506550e-01
3.858577951036797349e-01	3.961853712983820497e-01	4.070413214813151104e-01	4.181984915321375063e-01	4.292731543563100272e-01	4.397590659603212715e-01	4.490869762387629804e-01	4.567017870820892500e-01	4.621452739618606143e-01	4.651301482883499760e-01	4.655920428478850237e-01	4.637098853402338849e-01	4.598911489415021814e-01	4.547253032814127516e-01	4.489147344485041602e-01	4.431959506992877440e-01	4.382643498523152714e-01	4.347131712565107664e-01	4.329925324155077804e-01	4.333889760195102636e-01	4.360214690970306006e-01	4.408474191418471633e-01	4.476726662146945368e-01	4.561621722945127799e-01	4.658522079064701948e-01	4.761685455393226407e-01	4.864569545689975683e-01	4.960309668127121929e-01	5.042373947733056472e-01	5.105336066397896388e-01	5.145640737878323101e-01	5.162198310002663604e-01	5.156649585535485469e-01	5.133197154256536887e-01	5.097992806001993005e-01	5.058177133132644165e-01	5.020754481152616133e-01	4.991528195112808763e-01	4.974305228251259536e-01	4.970510689009910443e-01	4.979254374111767856e-01	4.997790172842171974e-01	5.022233617936774364e-01	5.048367531718175316e-01	5.072375109625382184e-01	5.091381653852590228e-01	5.103746546236538340e-01	5.109104925729772706e-01	5.108203373943757120e-01	5.102598320770539431e-01
3.903594602013519821e-01	4.007660180268209360e-01	4.115965191233961207e-01	4.226055317526200561e-01	4.333966106510140359e-01	4.434587370334144296e-01	4.522272007158992246e-01	4.591607453010205231e-01	4.638227749487431328e-01	4.659526290385846981e-01	4.655140251905689475e-01	4.627118444487507976e-01	4.579744450098127695e-01	4.519054560016887434e-01	4.452145506487156790e-01	4.386399838045878519e-01	4.328757306698733931e-01	4.285132222859468487e-01	4.260028367302307051e-01	4.256349818353927783e-01	4.275363312829590368e-01	4.316747903712276346e-01	4.378674458583393103e-01	4.457887794322802910e-01	4.549805720740425774e-01	4.648685631015627706e-01	4.747924782656990361e-01	4.840544343575414743e-01	4.919860099451476287e-01	4.980275827245929099e-01	5.018070627406401307e-01	5.032012868126319871e-01	5.023640118812108257e-01	4.997100728534248915e-01	4.958547321597837065e-01	4.915179205206286484e-01	4.874117123265689355e-01	4.841335415749911109e-01	4.820859202101295260e-01	4.814366533587011721e-01	4.821236622069795530e-01	4.838985954583503446e-01	4.863959545822388320e-01	4.892110712650520887e-01	4.919712552564946551e-01	4.943886153088219437e-01	4.962889324286954840e-01	4.976166144372887734e-01	4.984200515278629506e-01	4.988239843066266666e-01
3.931086522324463983e-01	4.034199866377133348e-01	4.140519668136992126e-01	4.247462404043023110e-01	4.351019441402894650e-01	4.446141866524042641e-01	4.527353302924927436e-01	4.589505849440164709e-01	4.628559479876040439e-01	4.642249726946380273e-01	4.630523362388007103e-01	4.595662431915813473e-01	4.542077219747913674e-01	4.475812053042066418e-01	4.403861123154078627e-01	4.333419146494539298e-01	4.271189672398619797e-01	4.222843427029605579e-01	4.192670745665948995e-01	4.183420502699398691e-01	4.196278113185157310e-01	4.230917969643195331e-01	4.285575512741063298e-01	4.357115485931100651e-01	4.441114591088251018e-01	4.532012083495870480e-01	4.623395678996649605e-01	4.708472580857253065e-01	4.780727602035156898e-01	4.834703872480509146e-01	4.866778126120679948e-01	4.875765383037464762e-01	4.863195256463976324e-01	4.833158413267678588e-01	4.791714267255914317e-01	4.745955607747538441e-01	4.702910043062714651e-01	4.668497478444240123e-01	4.646745891287594188e-01	4.639400501798520149e-01	4.645965862668562929e-01	4.664123451605826642e-01	4.690395717750630022e-01	4.720895272534559872e-01	4.752008100547471248e-01	4.780900439258543577e-01	4.805796379541465990e-01	4.826027650789923018e-01	4.841897736146123510e-01	4.854424522871220171e-01
3.939575169265692178e-01	4.039798905578220189e-01	4.142241696897611680e-01	4.244251769626236070e-01	4.341865527583719242e-01	4.430209262274681925e-01	4.504105241564518303e-01	4.558796695212227190e-01	4.590675981068769729e-01	4.597889992721020391e-01	4.580713782868370276e-01	4.541623955777603361e-01	4.485061184892037423e-01	4.416930483716325906e-01	4.343936092919654657e-01	4.272871147634113576e-01	4.209977381933527329e-01	4.160458341205722221e-01	4.128182327534939966e-01	4.115561480928673355e-01	4.123556885567610797e-01	4.151745143780808389e-01	4.198393499555439501e-01	4.260522823603287157e-01	4.333978595726592498e-01	4.413564148949616905e-01	4.493302760600871304e-01	4.566877444209280212e-01	4.628250297469689856e-01	4.672399258957579127e-01	4.696049293732028618e-01	4.698240196337262753e-01	4.680581018088663114e-01	4.647095268675258128e-01	4.603650135800568810e-01	4.557061936806534597e-01	4.514050014138826783e-01	4.480247944417949935e-01	4.459463818067978536e-01	4.453316782088428405e-01	4.461285944024066530e-01	4.481115167430514967e-01	4.509449767140443210e-01	4.542550949617779610e-01	4.576943896929945299e-01	4.609895392978345940e-01	4.639671802277856583e-01	4.665580349556850415e-01	4.687836022528644730e-01	4.707316065033441688e-01
3.928598313832756261e-01	4.023942002862447298e-01	4.120594643869165963e-01	4.215899723022782375e-01	4.306027894465897510e-01	4.386391736023240728e-01	4.452234862358209200e-01	4.499310312193279815e-01	4.524539806323002455e-01	4.526540259821085210e-01	4.505922732636613581e-01	4.465309209447558270e-01	4.409065648180119923e-01	4.342804250593536586e-01	4.272749542866760564e-01	4.205081890442785020e-01	4.145363739800599356e-01	4.098122164825417357e-01	4.066614727103636806e-01	4.052759639375763112e-01	4.057177387482832631e-01	4.079279784458315627e-01	4.117355328702598238e-01	4.168632177134716232e-01	4.229339554935028778e-01	4.294820702485831476e-01	4.359761980257417235e-01	4.418584995840197371e-01	4.466004333336938692e-01	4.497693147539182368e-01	4.510942498006749735e-01	4.505168229034869909e-01	4.482127417072860887e-01	4.445757192867272889e-01	4.401631874768797692e-01	4.356125837535695933e-01	4.315443345856485591e-01	4.284709197963555427e-01	4.267297520981462311e-01	4.264514774805946984e-01	4.275667913430811207e-01	4.298462498763276352e-01	4.329612590889957424e-01	4.365517029439402452e-01	4.402866506906721322e-01	4.439084513076529959e-01	4.472557397077945307e-01	4.502658798772442017e-01	4.529610976805654166e-01	4.554243713078393596e-01
3.898721361192815649e-01	3.987303954748699364e-01	4.076387638945181968e-01	4.163372437246917190e-01	4.244646093336862380e-01	4.316008521333354886e-01	4.373234023318225416e-01	4.412688997576469374e-01	4.431906082770143418e-01	4.430016629026205521e-01	4.407964173731589441e-01	4.368459586087649615e-01	4.315686639588545148e-01	4.254814287341807666e-01	4.191406542595497720e-01	4.130834736399354168e-01	4.077785687759503674e-01	4.035927224885638154e-01	4.007748816635707256e-01	3.994551880128213717e-01	3.996534870512105098e-01	4.012909911051049106e-01	4.042001670171369576e-01	4.081311873063909745e-01	4.127569977575781812e-01	4.176821298630727930e-01	4.224613966267147247e-01	4.266329370818813804e-01	4.297659760040654087e-01	4.315181286572541408e-01	4.316919858672032539e-01	4.302778742122257971e-01	4.274704961822207716e-01	4.236518368659686340e-01	4.193402447659903554e-01	4.151138727087833047e-01	4.115231745687004117e-01	4.090100597393659942e-01	4.078496027128425405e-01	4.081245854681708751e-01	4.097353208825438853e-01	4.124393416241869392e-01	4.159098303179354916e-01	4.197992127442043975e-01	4.237953189631670226e-01	4.276612249000120713e-01	4.312547744917336612e-01	4.345285839027840935e-01	4.375148425336518598e-01	4.403009228254676222e-01
3.851427129225848400e-01	3.931641946543631416e-01	4.011666524328226235e-01	4.089011465763831010e-01	4.160352936304561045e-01	4.221962677804989017e-01	4.270235203757006825e-01	4.302232443226896019e-01	4.316159100974710783e-01	4.311688704774136460e-01	4.290082857525902016e-01	4.254081360286006142e-01	4.207583054803596401e-01	4.155176142185572075e-01	4.101604055455950193e-01	4.051260549087116192e-01	4.007793802582645948e-01	3.973867651874260498e-01	3.951086793088420257e-01	3.940054343247039736e-01	3.940504618054976871e-01	3.951448823872075744e-01	3.971287322176104695e-01	3.997873265018835331e-01	4.028548547223714804e-01	4.060200818736533490e-01	4.089399672443510547e-01	4.112654155805137157e-01	4.126796771557177945e-01	4.129449398775824620e-01	4.119481562253674012e-01	4.097347273911252641e-01	4.065194517768773719e-01	4.026683671704374134e-01	3.986517449570469718e-01	3.949757434952223534e-01	3.921058622976437702e-01	3.903977018452112202e-01	3.900489255713818215e-01	3.910811832977190705e-01	3.933537139698082274e-01	3.966033572988951761e-01	4.005005730003301512e-01	4.047089031454039199e-01	4.089363735669250821e-01	4.129706944497747445e-01	4.166948257265535305e-01	4.200839873928469692e-01	4.231884720027597746e-01	4.261083363418901038e-01
3.788911229926306135e-01	3.859574026645660738e-01	3.929472188325281445e-01	3.996270126171224679e-01	4.056987537565603930e-01	4.108431728268507888e-01	4.147682366088972783e-01	4.172553395537805243e-01	4.181959320488441434e-01	4.176125696335192261e-01	4.156608227031994840e-01	4.126116500343528504e-01	4.088173466655110611e-01	4.046671591224597631e-01	4.005405365684959196e-01	3.967661449807013407e-01	3.935930703292888078e-01	3.911775154531071941e-01	3.895845383570800680e-01	3.888009612819950944e-01	3.887535464319161749e-01	3.893263353089516099e-01	3.903728352112108002e-01	3.917217776154759412e-01	3.931785881580504571e-01	3.945272660200115356e-01	3.955381358674797676e-01	3.959855109925187744e-01	3.956759375268851242e-01	3.944833259616007393e-01	3.923834122721545636e-01	3.894779564902824953e-01	3.859998763650723252e-01	3.822941997743963261e-01	3.787754714568702386e-01	3.758683417775961488e-01	3.739428097885887925e-01	3.732574475789323110e-01	3.739223567323040065e-01	3.758890504737085747e-01	3.789682670153589616e-01	3.828705552066750673e-01	3.872600192625911264e-01	3.918097339750667429e-01	3.962483378300056813e-01	4.003905029090138457e-01	4.041483507250606677e-01	4.075251104435841931e-01	4.105955447603772401e-01	4.134791907750622331e-01
3.713824282202013438e-01	3.774285417087370753e-01	3.833510360244621329e-01	3.889346508037064276e-01	3.939193693861660073e-01	3.980434944449627865e-01	4.010873069092614207e-01	4.029102971672970379e-01	4.034762103394622379e-01	4.028620256280722178e-01	4.012495984020639228e-01	3.989014703837731601e-01	3.961250828357806841e-01	3.932316570274362322e-01	3.904969942205503419e-01	3.881309239128443722e-01	3.862601462652034967e-01	3.849261951342260457e-01	3.840968070436614479e-01	3.836861254041756264e-01	3.835776013510874827e-01	3.836437034535596369e-01	3.837584487489496543e-01	3.838018207817180394e-01	3.836583551068846742e-01	3.832144497583635512e-01	3.823596562048152125e-01	3.809958048576910228e-01	3.790548408590198592e-01	3.765224626886156667e-01	3.734613598345197238e-01	3.700262191918654020e-01	3.664634359151195397e-01	3.630916254442408952e-01	3.602638489033940794e-01	3.583174905416809386e-01	3.575215444780960872e-01	3.580324483473657504e-01	3.598680934628683548e-01	3.629056839877581320e-01	3.669037680123469203e-01	3.715434585584213578e-01	3.764800288165259801e-01	3.813944331656847209e-01	3.860353012903684489e-01	3.902448318442927055e-01	3.939661177116954849e-01	3.972334378078263839e-01	4.001500943681063349e-01	4.028598750811223095e-01
3.629006252971074264e-01	3.679211335253376181e-01	3.727784492386067017e-01	3.772769884333527224e-01	3.811964457088585223e-01	3.843342987590499527e-01	3.865442115986637006e-01	3.877639125145082022e-01	3.880283744929431955e-01	3.874666317362250312e-01	3.862832496032937435e-01	3.847278750573959183e-01	3.830581722589647686e-01	3.815025545326676260e-01	3.802291343783846256e-01	3.793261603531138393e-01	3.787969502030082425e-01	3.785693730781404254e-01	3.785168889264036718e-01	3.784858428966590971e-01	3.783226770695040098e-01	3.778953814992934146e-01	3.771056152166546993e-01	3.758909925046933775e-01	3.742199979510519303e-01	3.720841343657523836e-01	3.694923691020889911e-01	3.664716590147082398e-01	3.630746699361300789e-01	3.593924968654516605e-01	3.555674843335608903e-01	3.517999251481463974e-01	3.483431638322213031e-01	3.454842814772633997e-01	3.435114525487202863e-01	3.426731022549515671e-01	3.431369311334713235e-01	3.449578531966721040e-01	3.480624884102169192e-01	3.522544839510812764e-01	3.572403970791678818e-01	3.626714128148145200e-01	3.681928393248132814e-01	3.734920128518787186e-01	3.783360181555849300e-01	3.825934167659877372e-01	3.862378213257648407e-01	3.893350443370433567e-01	3.920184193659060345e-01	3.944583839002908654e-01
3.537252026223590695e-01	3.577740464526791841e-01	3.616241991882348517e-01	3.650995919610621199e-01	3.680194035815684828e-01	3.702395738755812071e-01	3.716856280594096340e-01	3.723710975933366973e-01	3.723989479143727799e-01	3.719465509670405456e-01	3.712374444386150052e-01	3.705051431152221464e-01	3.699553097216971009e-01	3.697327713174431429e-01	3.698989048953681413e-01	3.704232177509419466e-01	3.711903280444850961e-01	3.720207446971927623e-01	3.727012095726383034e-01	3.730185329086637136e-01	3.727904673756410880e-01	3.718881470070621864e-01	3.702470239537119512e-01	3.678662612839881385e-01	3.647993731048432831e-01	3.611408075870888856e-01	3.570134951476255925e-01	3.525611182425927304e-01	3.479464463697032328e-01	3.433542490086082255e-01	3.389949876249681582e-01	3.351045223131962070e-01	3.319356994449026987e-01	3.297398929322805650e-01	3.287396704691147309e-01	3.290968739010637356e-01	3.308825974201082265e-01	3.340561847403440421e-01	3.384591132519986778e-01	3.438268225670261247e-01	3.498177782940652403e-01	3.560553517174431803e-01	3.621752379186701232e-01	3.678700000415999760e-01	3.729230256227115681e-01	3.772266192505062676e-01	3.807823937414652193e-01	3.836857366218696108e-01	3.860989247431482752e-01	3.882189456565491859e-01
[truncated: 30 more columns]
