# Supplementary material for: Iso-orientation bias of layer 2/3 connections unifies spontaneous, visually and optogenetically driven V1 dynamics
Source: Nat Commun. 2026 Jan 21;17:1901. doi: 10.1038/s41467-026-68578-y (PMC12923880; doi:10.1038/s41467-026-68578-y)
Supplement: Supplementary file 6 — Source data [file 41467_2026_68578_MOESM6_ESM.zip › source_data/fig2/A_frame6.csv]

1.176048174250115680e-01	1.177883904691374578e-01	1.177114748230966706e-01	1.171303739391533622e-01	1.158476585668117009e-01	1.137181355948548578e-01	1.106539563227861428e-01	1.066290385706352151e-01	1.016819706370103299e-01	9.591603436881603051e-02	8.949497068244635645e-02	8.263374643550135124e-02	7.558451662966562956e-02	6.861913818029773127e-02	6.201036036284535841e-02	5.601416357540624225e-02	5.085537382124591388e-02	4.671782587294293770e-02	4.373924136795492162e-02	4.200997528709523449e-02	4.157430027470140205e-02	4.243291144844978796e-02	4.454590607334978081e-02	4.783620943683988824e-02	5.219402883834253770e-02	5.748300629678296941e-02	6.354840096977576458e-02	7.022685238995030055e-02	7.735657969640676035e-02	8.478639996634350362e-02	9.238208084946762655e-02	1.000291752490137798e-01	1.076324334327284221e-01	1.151127632692573732e-01	1.224032613866992969e-01	1.294458046289043707e-01	1.361891665434198928e-01	1.425887999784415106e-01	1.486076721539273393e-01	1.542170410946362702e-01	1.593960944926862411e-01	1.641298370404125628e-01	1.684053113749302277e-01	1.722070230949069303e-01	1.755129274937010375e-01	1.782924365321690297e-01	1.805075440711883805e-01	1.821173079821292173e-01	1.830850864127073485e-01	1.833869010757160078e-01
1.171730532732407487e-01	1.176481675606915883e-01	1.179440833690360568e-01	1.178048499986120295e-01	1.170153319937096842e-01	1.154094577499173158e-01	1.128780730221214113e-01	1.093760313034866649e-01	1.049272606986686451e-01	9.962604107376515916e-02	9.363297636656707501e-02	8.716493064000337132e-02	8.047936749400287637e-02	7.385475617150653871e-02	6.756953770978510465e-02	6.188249185567983035e-02	5.701690443964685384e-02	5.315003574101186817e-02	5.040818466124705188e-02	4.886656379871541500e-02	4.855253783276194945e-02	4.945072772682201911e-02	5.150886827480698205e-02	5.464400106364010468e-02	5.874908330658893535e-02	6.370034234221323699e-02	6.936537310936979894e-02	7.561151687031093804e-02	8.231340440671253145e-02	8.935838624483304071e-02	9.664876004132225140e-02	1.041004915150771926e-01	1.116390595070832215e-01	1.191939664643515140e-01	1.266938087230831123e-01	1.340636379827233882e-01	1.412255106024412066e-01	1.481020376249810588e-01	1.546217171594298223e-01	1.607242038696123643e-01	1.663636885851811908e-01	1.715091496938679350e-01	1.761412787580250994e-01	1.802469418871625595e-01	1.838129214439045422e-01	1.868209716766340012e-01	1.892459424024069414e-01	1.910578387649029819e-01	1.922274951007217070e-01	1.927343881470329201e-01
1.173281303446220697e-01	1.180783860836581434e-01	1.187341617196776833e-01	1.190289310477024298e-01	1.187312477222932927e-01	1.176553487843701173e-01	1.156717851181751078e-01	1.127171456176984110e-01	1.088011597694720639e-01	1.040090756883680079e-01	9.849766811261534416e-02	9.248426695750691651e-02	8.622950408607307771e-02	8.001578089902702806e-02	7.412431498869900826e-02	6.881388496196649829e-02	6.430388872727180183e-02	6.076337499975209555e-02	5.830641178696299026e-02	5.699305832978871639e-02	5.683444224659648519e-02	5.780027295301656126e-02	5.982741964001817708e-02	6.282871955392933805e-02	6.670164251416146883e-02	7.133673820415649403e-02	7.662552657144995616e-02	8.246726942374490998e-02	8.877361558859915569e-02	9.547014902202220765e-02	1.024942616678785889e-01	1.097896481301653959e-01	1.172986749664133715e-01	1.249547132730593757e-01	1.326767475488810077e-01	1.403681133053711338e-01	1.479201366783848004e-01	1.552200293361911676e-01	1.621611256828039416e-01	1.686528197816489216e-01	1.746275926083999952e-01	1.800433106404649430e-01	1.848803436683408019e-01	1.891344722600026285e-01	1.928077694530165864e-01	1.959001655137487807e-01	1.984041561272824605e-01	2.003041439086278852e-01	2.015804348270734681e-01	2.022164968018830833e-01
1.180103392354549530e-01	1.190186490348228709e-01	1.200179989686203236e-01	1.207329984023077646e-01	1.209175687419332262e-01	1.203679176080536539e-01	1.189358402439995438e-01	1.165409719733034727e-01	1.131797345891692452e-01	1.089286303649655424e-01	1.039401515943307042e-01	9.843084403674706717e-02	9.266253122870904413e-02	8.691904583550137675e-02	8.148165796635913061e-02	7.660653000720028805e-02	7.250700657943172367e-02	6.934243654102170695e-02	6.721398014915784536e-02	6.616666056237462124e-02	6.619616244425306772e-02	6.725858766111732223e-02	6.928154955401651105e-02	7.217541622204888541e-02	7.584389679464807743e-02	8.019340137203437302e-02	8.514059367293341785e-02	9.061734362284178113e-02	9.657224166717136293e-02	1.029680435413266870e-01	1.097750240812242900e-01	1.169611786709140872e-01	1.244812487070990209e-01	1.322672102763791380e-01	1.402229297372988293e-01	1.482249452190620431e-01	1.561298699396048151e-01	1.637872312937595776e-01	1.710550426721935413e-01	1.778145395936110706e-01	1.839806954807314265e-01	1.895061432079206687e-01	1.943778440553198539e-01	1.986077263626249423e-01	2.022199978542556231e-01	2.052386264467593868e-01	2.076782126976244869e-01	2.095403725401255579e-01	2.108160475832499270e-01	2.114923384355514857e-01
1.191648332067429955e-01	1.204143139069320245e-01	1.217387426126931849e-01	1.228555774038506826e-01	1.235060575712806780e-01	1.234704099603670252e-01	1.225836923334608780e-01	1.207503415240379629e-01	1.179547507134497408e-01	1.142652932911812774e-01	1.098300187506916215e-01	1.048637361010269775e-01	9.962781178169248519e-02	9.440535946817267543e-02	8.947530254012139861e-02	8.508884977974390251e-02	8.145126462945656565e-02	7.871069990871018551e-02	7.695455645475900164e-02	7.621265241638251753e-02	7.646567489537517415e-02	7.765706145678789862e-02	7.970646393484512315e-02	8.252325788488452940e-02	8.601887107174101266e-02	9.011690957777808431e-02	9.476014801070919980e-02	9.991346994597904985e-02	1.055620395678851936e-01	1.117044321842272508e-01	1.183413261519434823e-01	1.254614010051580408e-01	1.330271581120659741e-01	1.409639133462453342e-01	1.491550262466418142e-01	1.574453726579612967e-01	1.656532088802686042e-01	1.735885710407590043e-01	1.810745615929582331e-01	1.879670049029409373e-01	1.941682389837988409e-01	1.996321321179965191e-01	2.043595980568154724e-01	2.083861397191038023e-01	2.117648400770572314e-01	2.145491241336185406e-01	2.167794087284277971e-01	2.184763764607549619e-01	2.196416599297399963e-01	2.202645378597306858e-01
1.207369462841599989e-01	1.222108757045269750e-01	1.238399587131546048e-01	1.253362036088532527e-01	1.264302751661871005e-01	1.268887876684630100e-01	1.265324401073437965e-01	1.252525952398078346e-01	1.230232658074648516e-01	1.199056692527731005e-01	1.160436362274186312e-01	1.116497250725799473e-01	1.069836921097662846e-01	1.023262986449011286e-01	9.795220545102348297e-02	9.410565655400844609e-02	9.098192381870237599e-02	8.871630314353158575e-02	8.738114873369064173e-02	8.699022636302178313e-02	8.750887399396345412e-02	8.886797834491255710e-02	9.097975797199428505e-02	9.375344404335961279e-02	9.710919925666527952e-02	1.009888254155480308e-01	1.053619925041550248e-01	1.102269383201603115e-01	1.156050547089925579e-01	1.215295251973530777e-01	1.280292058282441747e-01	1.351102286588762857e-01	1.427387542313358071e-01	1.508287883149713737e-01	1.592385050180078476e-01	1.677770213974606461e-01	1.762213763889732832e-01	1.843410494373587671e-01	1.919253133562629776e-01	1.988078786204527659e-01	2.048836683395053038e-01	2.101143927528804634e-01	2.145221296342972039e-01	2.181729516853687656e-01	2.211548242208870307e-01	2.235550774364034321e-01	2.254424780156294716e-01	2.268573398036030642e-01	2.278107719309202528e-01	2.282916250606767672e-01
1.226697760454883157e-01	1.243509278623392139e-01	1.262620736395386190e-01	1.281113845171841792e-01	1.296211238449443692e-01	1.305468274201413981e-01	1.306974537027747185e-01	1.299537137846342172e-01	1.282812081852995889e-01	1.257353675764489587e-01	1.224565002585850937e-01	1.186549700389212120e-01	1.145884197263283971e-01	1.105342966880690087e-01	1.067616751895255484e-01	1.035062367012054008e-01	1.009514592662512922e-01	9.921787176761460991e-02	9.836086277082542462e-02	9.837636703789212622e-02	9.921286408055263184e-02	1.007875857019366883e-01	1.030046892823118232e-01	1.057731093644428549e-01	1.090219944386095902e-01	1.127118488694333620e-01	1.168397802377010575e-01	1.214377230469689956e-01	1.265632142535979276e-01	1.322833058861805910e-01	1.386535349741848666e-01	1.456951771655402017e-01	1.533750796098774516e-01	1.615925888604831662e-01	1.701773913616164424e-01	1.789001473547352783e-01	1.874951266534551075e-01	1.956912926391232155e-01	2.032459890650415435e-01	2.099745330202955340e-01	2.157696776924079851e-01	2.206071457055260587e-01	2.245365590199779326e-01	2.276603792262107961e-01	2.301060365284946785e-01	2.319976394086127602e-01	2.334332388757133503e-01	2.344718294122294378e-01	2.351314312832061548e-01	2.353967904596507010e-01
1.249043208377486197e-01	1.267740480947095461e-01	1.289420247212529902e-01	1.311140471200579194e-01	1.330060917244966778e-01	1.343651649913233659e-01	1.349912091206465492e-01	1.347568907593648113e-01	1.336216540984034029e-01	1.316369123434630584e-01	1.289406799806995518e-01	1.257418458438007425e-01	1.222961835008612580e-01	1.188776407052459932e-01	1.157490728287131204e-01	1.131364766719811232e-01	1.112098985873197082e-01	1.100729392745147805e-01	1.097614474146103719e-01	1.102507033117836738e-01	1.114694992889626590e-01	1.133188483814586145e-01	1.156927598771857052e-01	1.184984012410061210e-01	1.216730820808559071e-01	1.251957398323296500e-01	1.290910469786674675e-01	1.334249317718803896e-01	1.382912988667334697e-01	1.437910347527852628e-01	1.500058956889112616e-01	1.569714095955416777e-01	1.646538345694345817e-01	1.729364514319841062e-01	1.816192360490506419e-01	1.904337439013035760e-01	1.990717874971391632e-01	2.072233672937708604e-01	2.146167688711702048e-01	2.210529753882923831e-01	2.264274480496661357e-01	2.307350855395982059e-01	2.340578715987867708e-01	2.365385322702688586e-01	2.383464170069455879e-01	2.396431456394297332e-01	2.405550339077880129e-01	2.411571252107808927e-01	2.414705113498951117e-01	2.414712811043017160e-01
1.273814193218729685e-01	1.294187632084169148e-01	1.318152197404148518e-01	1.342754763141517649e-01	1.365111555890478334e-01	1.382631781942307847e-01	1.393251571863797222e-01	1.395644002331058731e-01	1.389366731136545130e-01	1.374915034494291199e-01	1.353663762732684184e-01	1.327700902825836859e-01	1.299575832258163532e-01	1.271999154813878707e-01	1.247538332899946062e-01	1.228350920847424005e-01	1.215989216479339274e-01	1.211297362157805341e-01	1.214407293722111203e-01	1.224827696478438532e-01	1.241608616187598185e-01	1.263557299329913786e-01	1.289475487353019811e-01	1.318386984302727660e-01	1.349724447176195719e-01	1.383448032620368529e-01	1.420074206550326068e-01	1.460602383258192138e-01	1.506339660011733195e-01	1.558639930000609020e-01	1.618590751971611397e-01	1.686697985975282033e-01	1.762627334050923256e-01	1.845061686614859198e-01	1.931718237133559501e-01	2.019541541712598365e-01	2.105052219553315562e-01	2.184794734825362961e-01	2.255801318061337879e-01	2.315981427693628858e-01	2.364358598166063641e-01	2.401109701661230944e-01	2.427404262887609687e-01	2.445084732338265732e-01	2.456260870093788795e-01	2.462905658942832754e-01	2.466532540386397465e-01	2.468009392078782671e-01	2.467528232101250663e-01	2.464712538583603285e-01
1.300441704869100268e-01	1.322251750344294041e-01	1.348182887866697377e-01	1.375281160308300665e-01	1.400636323318878995e-01	1.421618969209448857e-01	1.436127487454800788e-01	1.442807963588936260e-01	1.441207166435038989e-01	1.431825741516775385e-01	1.416055280925723470e-01	1.396002724817769491e-01	1.374226409399472160e-01	1.353421995347982854e-01	1.336104299034608645e-01	1.324329099240821317e-01	1.319491105836350930e-01	1.322221105422571874e-01	1.332391123282033463e-01	1.349221895942763760e-01	1.371474624470760684e-01	1.397699714319938502e-01	1.426508228807465417e-01	1.456829364645121638e-01	1.488117276102834674e-01	1.520475264797825632e-01	1.554672857244975559e-01	1.592043495768817873e-01	1.634265958265441188e-01	1.683051246910422238e-01	1.739776539853910287e-01	1.805124633624323460e-01	1.878797163146452842e-01	1.959366313153850792e-01	2.044312088759049628e-01	2.130258951179920535e-01	2.213384525330139574e-01	2.289933064864226042e-01	2.356738409371104959e-01	2.411654083307721297e-01	2.453804844573656552e-01	2.483612204042564553e-01	2.502594597790180897e-01	2.512991314621405015e-01	2.517294436255588796e-01	2.517787130763630143e-01	2.516178272291082485e-01	2.513394549091831909e-01	2.509551392156374461e-01	2.504082601516121054e-01
1.328397008577831273e-01	1.351369870882576096e-01	1.378912192282982507e-01	1.408077610094150833e-01	1.435943937182621033e-01	1.459862979782972636e-01	1.477718830498445379e-01	1.488156028356515115e-01	1.490736333115170176e-01	1.485991397425803773e-01	1.475354428617823010e-01	1.460975467460273181e-01	1.445444583658606064e-01	1.431462728853032385e-01	1.421507471956810764e-01	1.417540358739376172e-01	1.420794923493089168e-01	1.431671694945696460e-01	1.449751255748749912e-01	1.473921153536194295e-01	1.502597533103574023e-01	1.534010736796729835e-01	1.566515985265770627e-01	1.598885562957461093e-01	1.630540146570674531e-01	1.661681986870345851e-01	1.693302647654445214e-01	1.727053191966338996e-01	1.764982789590461842e-01	1.809173465040411488e-01	1.861320704508605262e-01	1.922327296488501036e-01	1.991986994126544175e-01	2.068829372912452391e-01	2.150174580803624058e-01	2.232409959319332227e-01	2.311453464679162906e-01	2.383326528181193282e-01	2.444729084242563411e-01	2.493503924725284926e-01	2.528898520138639916e-01	2.551574550040919820e-01	2.563369982410090286e-01	2.566870535990763980e-01	2.564884846779193484e-01	2.559932237151586465e-01	2.553841406697753280e-01	2.547526795404070343e-01	2.540965415153211837e-01	2.533352210553320161e-01
1.357196896410721720e-01	1.381022325507905713e-01	1.409781858971274060e-01	1.440543874817790670e-01	1.470386988436128972e-01	1.496661742361935499e-01	1.517259191340911695e-01	1.530845748366930492e-01	1.537022943420975618e-01	1.536378567136860995e-01	1.530413095385327882e-01	1.521345587194776472e-01	1.511823761764606588e-01	1.504578415098530575e-01	1.502070986841342326e-01	1.506183161836016360e-01	1.517991471824135519e-01	1.537656780238577381e-01	1.564443394025804013e-01	1.596864812601109240e-01	1.632936722074340430e-01	1.670502829202693551e-01	1.707589118838879205e-01	1.742736220328278685e-01	1.775260624679733390e-01	1.805401953588535446e-01	1.834326015164952917e-01	1.863970846260047665e-01	1.896745297929254559e-01	1.935113291032476424e-01	1.981121750855255603e-01	2.035948595880158474e-01	2.099555578237287667e-01	2.170523173944925721e-01	2.246118407858850585e-01	2.322604094443869172e-01	2.395748750510966474e-01	2.461448673071696958e-01	2.516345397898823721e-01	2.558316495680433289e-01	2.586742693531028925e-01	2.602501084144641652e-01	2.607692973853263929e-01	2.605170451865685965e-01	2.597964716242880390e-01	2.588733626216823680e-01	2.579333946569724034e-01	2.570589083965298949e-01	2.562276416012717051e-01	2.553310413497880682e-01
1.386397875943035096e-01	1.410728660439193871e-01	1.440272041604475362e-01	1.472118176362138819e-01	1.503358441945247537e-01	1.531358287866721457e-01	1.554034859367529886e-01	1.570097699630020049e-01	1.579210261299775209e-01	1.582039547582721750e-01	1.580177117516251561e-01	1.575936001131373054e-01	1.572047599510952298e-01	1.571299012189181221e-01	1.576160423226707630e-01	1.588454263649228260e-01	1.609112685793177844e-01	1.638057835450469624e-01	1.674223780412646689e-01	1.715719320060544451e-01	1.760111959295991291e-01	1.804795694523299576e-01	1.847392297548899331e-01	1.886128778531904748e-01	1.920134634644267424e-01	1.949609637378199867e-01	1.975828615861283943e-01	2.000969483046722841e-01	2.027776453301423920e-01	2.059097745385520262e-01	2.097362952751339882e-01	2.144085708838073534e-01	2.199484117199478062e-01	2.262301664984423810e-01	2.329880969788259149e-01	2.398496517896244462e-01	2.463898610645106624e-01	2.521972128160980819e-01	2.569384121822601563e-01	2.604091769188994765e-01	2.625610182932677783e-01	2.634990183650021134e-01	2.634518626863293633e-01	2.627210834709112763e-01	2.616205390474463099e-01	2.604184953093019450e-01	2.592933314216234186e-01	2.583102533536187351e-01	2.574214989549574728e-01	2.564874496127164671e-01
1.415587017622237653e-01	1.440039678942106327e-01	1.469894288660611170e-01	1.502270990530728545e-01	1.534286373691664818e-01	1.563336540898951632e-01	1.587382559770006141e-01	1.605195701098115491e-01	1.616520406022141365e-01	1.622121893037394569e-01	1.623702551231747948e-01	1.623690535685167469e-01	1.624924103574008349e-01	1.630271841131965271e-01	1.642238933561125380e-01	1.662613762725301814e-01	1.692204863721368802e-01	1.730708260099224904e-01	1.776727995093148882e-01	1.827952598314666055e-01	1.881467759348901814e-01	1.934165698086965646e-01	1.983195054989003170e-01	2.026387551090908512e-01	2.062596832058541663e-01	2.091894316112406227e-01	2.115583621704449913e-01	2.136018510151958538e-01	2.156238210563363178e-01	2.179464256460531546e-01	2.208531451984638849e-01	2.245346628546403545e-01	2.290475394861385683e-01	2.342944276325528152e-01	2.400312015753741091e-01	2.459013895622114976e-01	2.514925497862648962e-01	2.564042873915715059e-01	2.603146493329426825e-01	2.630316257970556348e-01	2.645195548154833931e-01	2.648955936075795825e-01	2.643978280628555000e-01	2.633324585041439958e-01	2.620114860473792273e-01	2.606936475834331080e-01	2.595398674137768813e-01	2.585907500049940411e-01	2.577685789153315588e-01	2.569011392642062130e-01
1.444379025035023578e-01	1.468536250970877977e-01	1.498192699059092414e-01	1.530508689546818957e-01	1.562640204326878890e-01	1.592030425160234075e-01	1.616701339971805262e-01	1.635502362612761273e-01	1.648273954659453810e-01	1.655893579369105695e-01	1.660188199322278901e-01	1.663715800840614156e-01	1.669438870240481376e-01	1.680328303434182324e-01	1.698948884488185318e-01	1.727082023621708817e-01	1.765440038580935456e-01	1.813516687297067331e-01	1.869601793330254169e-01	1.930966474101476205e-01	1.994200523373395595e-01	2.055660235919481438e-01	2.111966708572263485e-01	2.160483455984636703e-01	2.199701889002365351e-01	2.229472367152352252e-01	2.251036992874529685e-01	2.266847167902051874e-01	2.280180121239977487e-01	2.294602983370570559e-01	2.313363123250264386e-01	2.338806100233031260e-01	2.371927916208389497e-01	2.412153558993978542e-01	2.457396806339634254e-01	2.504403014830315910e-01	2.549317087902936430e-01	2.588368615522624872e-01	2.618537652843619390e-01	2.638066512735218194e-01	2.646716148611836239e-01	2.645720858818750854e-01	2.637459967077991907e-01	2.624923549519817545e-01	2.611088194763512838e-01	2.598330841696149807e-01	2.587993663465199545e-01	2.580174642021658138e-01	2.573768110475725401e-01	2.566727478132728169e-01
1.472428755474250450e-01	1.495844561786382754e-01	1.524762915045754508e-01	1.556397139925588258e-01	1.587959164083216634e-01	1.616956976691474590e-01	1.641490342396154933e-01	1.660501148081039713e-01	1.673936954617732398e-01	1.682795648395473687e-01	1.689035116508451062e-01	1.695349851486251391e-01	1.704835411995418992e-01	1.720578506608249902e-01	1.745222893479149162e-01	1.780568776342059123e-01	1.827263196540403756e-01	1.884630772485269001e-01	1.950677961702926289e-01	2.022281385868798798e-01	2.095543751036845204e-01	2.166275405489567762e-01	2.230537537023865868e-01	2.285170654854651318e-01	2.328229585603832363e-01	2.359255664273245401e-01	2.379336750730730032e-01	2.390934400052715514e-01	2.397492355945886611e-01	2.402877406209865951e-01	2.410736994584445070e-01	2.423880727975558924e-01	2.443798726995429216e-01	2.470412394326034766e-01	2.502113748883477151e-01	2.536093589999652287e-01	2.568897949778387590e-01	2.597101826846855976e-01	2.617962597866914654e-01	2.629919020605809288e-01	2.632836442554618017e-01	2.627955220291902094e-01	2.617563039270500713e-01	2.604468913519260576e-01	2.591394146900321549e-01	2.580406096670684324e-01	2.572505271656504999e-01	2.567438619430905677e-01	2.563761985889621564e-01	2.559123644499309291e-01
1.499463489041219788e-01	1.521672044705291438e-01	1.549293448252040961e-01	1.579609464038539413e-01	1.609906676995792318e-01	1.637777158280683265e-01	1.661415284614929933e-01	1.679867979174244907e-01	1.693197127439639571e-01	1.702523286170423700e-01	1.709933852201662441e-01	1.718256905160922554e-01	1.730719831343059123e-01	1.750528450798364277e-01	1.780416437390942297e-01	1.822223398414993811e-01	1.876561730098498804e-01	1.942625999766320888e-01	2.018182929498349987e-01	2.099756808662494589e-01	2.182996956306386682e-01	2.263185629735920690e-01	2.335820499178768994e-01	2.397190688463662345e-01	2.444861554807136739e-01	2.477992175567215183e-01	2.497429730022409644e-01	2.505556312419854881e-01	2.505900335534002599e-01	2.502565271051730988e-01	2.499563566824284655e-01	2.500168157282802728e-01	2.506398894036384606e-01	2.518742610162925111e-01	2.536164251980645434e-01	2.556408446310788896e-01	2.576529579323971753e-01	2.593539493145659569e-01	2.605035454194252753e-01	2.609677955242590830e-01	2.607422399657287060e-01	2.599464985001657680e-01	2.587925014056113304e-01	2.575340490371972324e-01	2.564088683564807458e-01	2.555853225250849792e-01	2.551243593460842396e-01	2.549636381168535748e-01	2.549259883283633288e-01	2.547493825592442307e-01
1.525333479921856528e-01	1.545862126802044767e-01	1.571626396246022794e-01	1.599993447296713667e-01	1.628344942576529508e-01	1.654377060589392878e-01	1.676395509211968116e-01	1.693563019130438774e-01	1.706059618566815594e-01	1.715125114933642725e-01	1.722967201178877972e-01	1.732534953587902549e-01	1.747174822758953971e-01	1.770203059263651679e-01	1.804442964415762241e-01	1.851785300624636532e-01	1.912834078963742968e-01	1.986694742868878316e-01	2.070947142686708486e-01	2.161822467428404504e-01	2.254574546311206018e-01	2.344005240465014961e-01	2.425077846337010123e-01	2.493534569050113725e-01	2.546428148140787440e-01	2.582485574969428099e-01	2.602242266165149531e-01	2.607916724597975078e-01	2.603035829985758109e-01	2.591862739374675706e-01	2.578717746379414200e-01	2.567307502402270680e-01	2.560183337768493494e-01	2.558429634996173818e-01	2.561640843401893908e-01	2.568186306424550813e-01	2.575701868205968470e-01	2.581698552001583935e-01	2.584154836131734578e-01	2.581966545717631067e-01	2.575163571157911280e-01	2.564857025806905888e-01	2.552939801254095475e-01	2.541614548019316411e-01	2.532855630337925157e-01	2.527919933582241652e-01	2.527005985045519543e-01	2.529126624402129320e-01	2.532214544244815180e-01	2.533432934294367334e-01
1.550072137504066583e-01	1.568458336970325606e-01	1.591826374887501117e-01	1.617646356309455635e-01	1.643415426364065735e-01	1.666953753009866313e-01	1.686694117245556568e-01	1.701924028631405794e-01	1.712942128906561057e-01	1.721099176645717321e-01	1.728706860395490541e-01	1.738813080588960946e-01	1.754859122575110064e-01	1.780250044622126993e-01	1.817885253986503413e-01	1.869706875611910069e-01	1.936328885112708897e-01	2.016806235475307463e-01	2.108589748933158425e-01	2.207690223911477623e-01	2.309045572408055802e-01	2.407053876101026002e-01	2.496207363882493036e-01	2.571741863014117557e-01	2.630209151747430196e-01	2.669884642090256666e-01	2.690943337772658261e-01	2.695368988810495914e-01	2.686602690414297556e-01	2.668981425955696540e-01	2.647056965804613360e-01	2.624911992071198297e-01	2.605595814665756516e-01	2.590782267420119744e-01	2.580708656156497915e-01	2.574396853122561946e-01	2.570096730296799192e-01	2.565846393720084828e-01	2.560021066389475131e-01	2.551750834307907057e-01	2.541122209571490265e-01	2.529130181670605770e-01	2.517403586452907627e-01	2.507773672382092589e-01	2.501785541229348819e-01	2.500259292488404839e-01	2.502993045137252293e-01	2.508667880835416253e-01	2.514971877217821450e-01	2.518916139870612803e-01
1.573952297172549752e-01	1.589762990038030011e-01	1.610242057281614514e-01	1.632979183506522713e-01	1.655605985045529860e-01	1.676084647694269236e-01	1.692988750625473715e-01	1.705737243695918393e-01	1.714744883839790235e-01	1.721460720575962999e-01	1.728277922659229582e-01	1.738312808980075896e-01	1.755066413651342749e-01	1.781998279912015148e-01	1.822056828326844569e-01	1.877222759336618363e-01	1.948127933784487009e-01	2.033809673026762688e-01	2.131648614357370963e-01	2.237516663128363559e-01	2.346132836553539436e-01	2.451593606915316026e-01	2.548015159727057832e-01	2.630203338260055368e-01	2.694256893267686914e-01	2.738013487291076076e-01	2.761266391892636674e-01	2.765711915936101550e-01	2.754629321868631298e-01	2.732340633483267278e-01	2.703538890954919061e-01	2.672601407336785417e-01	2.643009884461468006e-01	2.616980702927413915e-01	2.595364885814749334e-01	2.577820616051608171e-01	2.563202536459415759e-01	2.550067259624468896e-01	2.537174434036669757e-01	2.523870641026724204e-01	2.510276926678370879e-01	2.497249342922696902e-01	2.486134009119182753e-01	2.478381465758823510e-01	2.475112004002678889e-01	2.476729940572587330e-01	2.482671305903401959e-01	2.491339506315010111e-01	2.500244242912181836e-01	2.506317263287478614e-01
1.597521950722939621e-01	1.610373374632434462e-01	1.627542082846933358e-01	1.646751862066715699e-01	1.665784796560010050e-01	1.682759728612054084e-01	1.696401556106983122e-01	1.706264267360630416e-01	1.712873117298194803e-01	1.717759148719760487e-01	1.723369599289330811e-01	1.732851839378474201e-01	1.749722695856271160e-01	1.777450764333923794e-01	1.818993899038330586e-01	1.876345914851268448e-01	1.950153131164814313e-01	2.039460091282227217e-01	2.141633233086601140e-01	2.252491039918888271e-01	2.366642372170226494e-01	2.478003734174696604e-01	2.580436830619908806e-01	2.668425189732531733e-01	2.737696083769857736e-01	2.785695891878953723e-01	2.811843464611036847e-01	2.817516908286221700e-01	2.805770777402968319e-01	2.780826610406105792e-01	2.747421802182716255e-01	2.710130237729168057e-01	2.672775232584436167e-01	2.638036560940952846e-01	2.607312464310365674e-01	2.580841872139590376e-01	2.558036193956989557e-01	2.537927452325690614e-01	2.519620235540298014e-01	2.502642451347987240e-01	2.487121492241337328e-01	2.473756738249913434e-01	2.463607854570011024e-01	2.457757304565103551e-01	2.456930470308348602e-01	2.461162267758870981e-01	2.469586997529553962e-01	2.480401004674523957e-01	2.491011686544163661e-01	2.498347656569651354e-01
1.621603485425325564e-01	1.631179751146134282e-01	1.644710031370690551e-01	1.660064103780438949e-01	1.675186312289648760e-01	1.688362175060055259e-01	1.698474000953744123e-01	1.705210466677508085e-01	1.709198442682583752e-01	1.712031391246652268e-01	1.716179498645539481e-01	1.724779095224027170e-01	1.741312352596515178e-01	1.769203358197980192e-01	1.811370083978630918e-01	1.869783240729082086e-01	1.945089665923310507e-01	2.036357052813218826e-01	2.140987715851756235e-01	2.254831181059199496e-01	2.372499928256823765e-01	2.487863744281086364e-01	2.594669534469312144e-01	2.687209747701640450e-01	2.760948830042647129e-01	2.813016620585482297e-01	2.842491540957559626e-01	2.850425390651381563e-01	2.839601778487403361e-01	2.814065413946506555e-01	2.778501851450524973e-01	2.737576003668044100e-01	2.695346266962025394e-01	2.654854142461914868e-01	2.617950745774390020e-01	2.585369099021179173e-01	2.556997982781734624e-01	2.532272776556199756e-01	2.510579706042611048e-01	2.491576666388491401e-01	2.475361759505060599e-01	2.462461575582631512e-01	2.453654906136214231e-01	2.449683723237644495e-01	2.450926028654958344e-01	2.457110856681134214e-01	2.467145188888339447e-01	2.479098103560781197e-01	2.490354278924731823e-01	2.497913678964005790e-01
1.647245995796289830e-01	1.653315241551767956e-01	1.662989709735702981e-01	1.674294333204183471e-01	1.685342897494966075e-01	1.694592183816250597e-01	1.701082475017370865e-01	1.704632245192211626e-01	1.705957206581532049e-01	1.706690756326237901e-01	1.709292493736037089e-01	1.716843018454622671e-01	1.732736286741717036e-01	1.760293997921729414e-01	1.802339160850986166e-01	1.860776030859919161e-01	1.936229698150887246e-01	2.027798173887430666e-01	2.132961965696607842e-01	2.247680305546460588e-01	2.366680775946432835e-01	2.483922305811168685e-01	2.593184663106447574e-01	2.688713705767916684e-01	2.765837538705230303e-01	2.821465069180912333e-01	2.854390354406255437e-01	2.865352079487550330e-01	2.856835017930872689e-01	2.832644609962923776e-01	2.797326549528457162e-01	2.755532872603736472e-01	2.711445648585266710e-01	2.668355253994403875e-01	2.628454961802760836e-01	2.592865294607481497e-01	2.561851545804588737e-01	2.535159550240835280e-01	2.512376120476588759e-01	2.493224619847413948e-01	2.477730929543506266e-01	2.466231262283664349e-01	2.459232831605236425e-01	2.457171869058570046e-01	2.460135036903455807e-01	2.467616709655304497e-01	2.478375967487869425e-01	2.490435385031570803e-01	2.501233371769119862e-01	2.507908827624847903e-01
1.675627919874115856e-01	1.678056331476510399e-01	1.683780978738864120e-01	1.690988885562447752e-01	1.697966112481126832e-01	1.703339511111907623e-01	1.706302052098807309e-01	1.706791549913942718e-01	1.705595657357449890e-01	1.704362526961653024e-01	1.705506256433264589e-01	1.712006910558413475e-01	1.727116979088803572e-01	1.753998059331912940e-01	1.795322235258172971e-01	1.852881249748348780e-01	1.927251169840106804e-01	2.017560247508314586e-01	2.121400236227846126e-01	2.234908837104238599e-01	2.353031110239768575e-01	2.469944172477192279e-01	2.579605228176529153e-01	2.676359993799549142e-01	2.755533765065962815e-01	2.813922058812754479e-01	2.850106423883720375e-01	2.864543518654415477e-01	2.859410019346891874e-01	2.838226862948681206e-01	2.805326211692893423e-01	2.765253426309287055e-01	2.722208053922043902e-01	2.679616506346972904e-01	2.639899045611556749e-01	2.604448915450190416e-01	2.573796685410495999e-01	2.547894841694334778e-01	2.526439508021809388e-01	2.509146818478220076e-01	2.495921843046171873e-01	2.486889791695480190e-01	2.482294532607370596e-01	2.482301240098984396e-01	2.486761005754261067e-01	2.495003054754079130e-01	2.505713829225498790e-01	2.516943242492831745e-01	2.526250234088025515e-01	2.530968849737864068e-01
1.707918302385647569e-01	1.706683050519578748e-01	1.708496469126671857e-01	1.711713314484552551e-01	1.714791019072701983e-01	1.716519960104504472e-01	1.716234324455328530e-01	1.713975136910743935e-01	1.710580493419044945e-01	1.707685588605409310e-01	1.707623947030366685e-01	1.713232309570335565e-01	1.727572377765593803e-01	1.753592551116621157e-01	1.793762168163727244e-01	1.849716493051229982e-01	1.921954212422531394e-01	2.009628336625217671e-01	2.110465414374728677e-01	2.220837220367808118e-01	2.335993323301635560e-01	2.450442704719537346e-01	2.558451323565227309e-01	2.654601923723293178e-01	2.734346831597356808e-01	2.794478260412668891e-01	2.833445700441994952e-01	2.851468747926321212e-01	2.850423966346392612e-01	2.833521547056661039e-01	2.804825019978797185e-01	2.768695944090258099e-01	2.729258456877471373e-01	2.689971917165344117e-01	2.653374149657262149e-01	2.621019271368109638e-01	2.593592353506317116e-01	2.571147804905308254e-01	2.553398203058964699e-01	2.539977764195736065e-01	2.530619839920900671e-01	2.525214958871978554e-01	2.523747761196055706e-01	2.526141350640017658e-01	2.532059262619831830e-01	2.540725066425325029e-01	2.550815742665495933e-01	2.560468482758388453e-01	2.567414603625035041e-01	2.569224624637655996e-01
1.745114803023472827e-01	1.740317058213816936e-01	1.738397938163273315e-01	1.737885132813466460e-01	1.737403678028241749e-01	1.735896223641663627e-01	1.732821005768427902e-01	1.728300329126135904e-01	1.723196823595647131e-01	1.719102771624341497e-01	1.718236880422446544e-01	1.723253998027721445e-01	1.736982545016620416e-01	1.762113353447092301e-01	1.800869855856274404e-01	1.854693532963155311e-01	1.923979925922128797e-01	2.007898472362231457e-01	2.104324761628257878e-01	2.209905085103381628e-01	2.320260716934721967e-01	2.430323856919271441e-01	2.534778676061298364e-01	2.628563310555913080e-01	2.707373795351725732e-01	2.768103058691372964e-01	2.809150679172482401e-01	2.830553149312259320e-01	2.833909870526112873e-01	2.822112926569550484e-01	2.798922896300472529e-01	2.768460820217243379e-01	2.734701459528409706e-01	2.701050395656813263e-01	2.670067617965283246e-01	2.643367796163727523e-01	2.621689650796794613e-01	2.605093178391369446e-01	2.593221352093039167e-01	2.585556566340147522e-01	2.581611631041295096e-01	2.581017409011647779e-01	2.583498143327024876e-01	2.588754456454453456e-01	2.596297230057491578e-01	2.605287761110067213e-01	2.614438496155272462e-01	2.622014813442024583e-01	2.625953699768127647e-01	2.624086461341670340e-01
1.787883903742577274e-01	1.779762269031393007e-01	1.774436219933401837e-01	1.770611335342168469e-01	1.767074575802013159e-01	1.762905789074714347e-01	1.757665130069154535e-01	1.751529163386530974e-01	1.745355211477276625e-01	1.740661131238967207e-01	1.739518525163084306e-01	1.744367477686983026e-01	1.757770110711950329e-01	1.782126991833091756e-01	1.819384660112137453e-01	1.870763855958723909e-01	1.936537071136663346e-01	2.015881272354653753e-01	2.106827249649199374e-01	2.206320294697703410e-01	2.310398257735556682e-01	2.414481245580884228e-01	2.513753178330457305e-01	2.603600220958402489e-01	2.680058123378212254e-01	2.740211429487063866e-01	2.782487470328106616e-01	2.806797717580322149e-01	2.814498997699335647e-01	2.808175115777393760e-01	2.791269770342587053e-01	2.767628477582124713e-01	2.741023992316428126e-01	2.714741580558656109e-01	2.691286893529894475e-01	2.672252742001052783e-01	2.658347654679986682e-01	2.649556784813338339e-01	2.645381645911530355e-01	2.645094173705493934e-01	2.647944738366918571e-01	2.653281016978646378e-01	2.660560924542781924e-01	2.669271366131054091e-01	2.678789391347600191e-01	2.688237523962286879e-01	2.696386953504490425e-01	2.701650338366814452e-01	2.702183455272094692e-01	2.696085652761370799e-01
1.836431314991111841e-01	1.825374507566436266e-01	1.817119386295896477e-01	1.810553978474462311e-01	1.804619882810765963e-01	1.798516424613613163e-01	1.791879712647473644e-01	1.784909804628513341e-01	1.778425986652027169e-01	1.773839868839412470e-01	1.773046696127722754e-01	1.778246053627908219e-01	1.791711547065591714e-01	1.815534358708303098e-01	1.851367480434534529e-01	1.900196507678219293e-01	1.962159261817679190e-01	2.036433046156613247e-01	2.121203444248150050e-01	2.213724213186148704e-01	2.310471855499006966e-01	2.407390834020770309e-01	2.500215513376988219e-01	2.584842927681131886e-01	2.657719121364163217e-01	2.716192770684896507e-01	2.758786998851970873e-01	2.785345702794165268e-01	2.797025276399892624e-01	2.796124951289458704e-01	2.785775749628318088e-01	2.769532974080183840e-01	2.750935788310311381e-01	2.733103784623858723e-01	2.718432918323361869e-01	2.708433061290044797e-01	2.703720222885743762e-01	2.704145607968522769e-01	2.709017186821630063e-01	2.717354400895821143e-01	2.728114665917331094e-01	2.740343517235485082e-01	2.753223622344207477e-01	2.766026506652170536e-01	2.777997606868169989e-01	2.788223488082051671e-01	2.795534752882514740e-01	2.798488680532387196e-01	2.795453592763822437e-01	2.784788686331527985e-01
1.890427710637893610e-01	1.876983156226459115e-01	1.866430336765828035e-01	1.857842821048946991e-01	1.850308208443158797e-01	1.843125674013795789e-01	1.835979298853530062e-01	1.829059790665359675e-01	1.823114906941295521e-01	1.819419406287478280e-01	1.819667316877786045e-01	1.825799958629064634e-01	1.839791720405906938e-01	1.863419262579864011e-01	1.898040272455138455e-01	1.944404222962463624e-01	2.002512233414401877e-01	2.071538043753526903e-01	2.149817177181845285e-01	2.234908318640773661e-01	2.323727702084344704e-01	2.412753408172466640e-01	2.498290267219910044e-01	2.576778133466147147e-01	2.645116244772676151e-01	2.700968284903634276e-01	2.743007520542360411e-01	2.771062609116027309e-01	2.786134490704963440e-01	2.790270989547423142e-01	2.786308757114030477e-01	2.777515231192586587e-01	2.767183160080943227e-01	2.758240961734149121e-01	2.752940581883873139e-01	2.752670235639966267e-01	2.757914767420757141e-01	2.768356406285805704e-01	2.783080718936352116e-01	2.800832604638591183e-01	2.820260728984060328e-01	2.840097048818215342e-01	2.859239414769908505e-01	2.876733783251685939e-01	2.891681298489889307e-01	2.903116273662794122e-01	2.909909088775654018e-01	2.910739574511726491e-01	2.904166281558862583e-01	2.888788166216832431e-01
1.949006270580081746e-01	1.933880141744410419e-01	1.921807697276773641e-01	1.912048062156433692e-01	1.903824473790402816e-01	1.896515511540149967e-01	1.889824981895165956e-01	1.883901955173335196e-01	1.879390755257269729e-01	1.877402151593969559e-01	1.879409905206808618e-01	1.887087956029857849e-01	1.902112023121993456e-01	1.925952416704949932e-01	1.959683684624774491e-01	2.003831051353427151e-01	2.058266532508558622e-01	2.122160860088944390e-01	2.193992275190435881e-01	2.271610818083520666e-01	2.352356022039922556e-01	2.433224881555657304e-01	2.511084738561640273e-01	2.582920853399359729e-01	2.646100984253307309e-01	2.698631645180384342e-01	2.739373851424030670e-01	2.768184120818219518e-01	2.785950874220425866e-01	2.794507905394871816e-01	2.796424897053821912e-01	2.794696272580453611e-01	2.792370592417397490e-01	2.792176773944824442e-01	2.796207690798815371e-01	2.805712705583458533e-01	2.821030273252371767e-01	2.841663324618573516e-01	2.866470168119963358e-01	2.893920573024045817e-01	2.922355063373353601e-01	2.950190126811599312e-01	2.976031105940210586e-01	2.998682689072323937e-01	3.017077605723837985e-01	3.030166772492689509e-01	3.036824755596018166e-01	3.035817631672907413e-01	3.025860812099807617e-01	3.005765976826237917e-01
2.010836520945246120e-01	1.994880849431625025e-01	1.982194594542794619e-01	1.972217588032581237e-01	1.964296127442367590e-01	1.957867823398476703e-01	1.952629796312249089e-01	1.948660448927412026e-01	1.946473341958304959e-01	1.946994044204233554e-01	1.951464433906491824e-01	1.961290950136271027e-01	1.977861671019661982e-01	2.002360327773704818e-01	2.035602344890253268e-01	2.077911597150641498e-01	2.129047276091991514e-01	2.188182485140340305e-01	2.253930455851609616e-01	2.324412337993592981e-01	2.397361335559435036e-01	2.470259633869543447e-01	2.540505633068970148e-01	2.605606745503204480e-01	2.663388974147110067e-01	2.712206407600779023e-01	2.751126970643608671e-01	2.780065245073096714e-01	2.799833294720698307e-01	2.812087086449978068e-01	2.819160292464191198e-01	2.823796745299200772e-01	2.828813755682265119e-01	2.836746052354223169e-01	2.849528783416466204e-01	2.868274431675322256e-01	2.893181445048769174e-01	2.923585967304246358e-01	2.958136995787972179e-01	2.995049099583232954e-01	3.032371627653003832e-01	3.068214409884528759e-01	3.100886785444712523e-01	3.128934722346330410e-01	3.151091983561346010e-01	3.166185958734717976e-01	3.173050631470846206e-01	3.170494507204811852e-01	3.157351974242172399e-01	3.132619190752639615e-01
2.074265687510223610e-01	2.058449560221495833e-01	2.046149611219467979e-01	2.036974947913608724e-01	2.030379699683082240e-01	2.025840942624669294e-01	2.023026523526471054e-01	2.021921198169989442e-01	2.022887988923992575e-01	2.026654484288369362e-01	2.034228020352615851e-01	2.046756575723785165e-01	2.065361049828965401e-01	2.090967664641253110e-01	2.124165910677658087e-01	2.165109550054092058e-01	2.213468111802114335e-01	2.268426864752838557e-01	2.328727243086856080e-01	2.392737706841761014e-01	2.458546968940750199e-01	2.524075145260427089e-01	2.587202191212271130e-01	2.645913606413351493e-01	2.698460989011545741e-01	2.743529101336170117e-01	2.780392687125930462e-01	2.809039158718201756e-01	2.830229422327101840e-01	2.845471598335764241e-01	2.856892757437552999e-01	2.867011096325414732e-01	2.878431962917948339e-01	2.893510976745109486e-01	2.914039954950568001e-01	2.941012285709506124e-01	2.974510883286895502e-01	3.013737055927290798e-01	3.057167797080220795e-01	3.102800268910487214e-01	3.148424444394218313e-01	3.191863037571838757e-01	3.231132271384041244e-01	3.264504308310048897e-01	3.290483008945088717e-01	3.307730388749355876e-01	3.314993901486762984e-01	3.311081054072522734e-01	3.294909939687394318e-01	3.265637589526282913e-01
2.137506202138610700e-01	2.122871340858670797e-01	2.112004949275522181e-01	2.104666272093155821e-01	2.100398886271659660e-01	2.098701361210103533e-01	2.099195151646277568e-01	2.101756708214825575e-01	2.106588761213487870e-01	2.114218704057194143e-01	2.125426848104007838e-01	2.141121080575714153e-01	2.162183635175092822e-01	2.189319405609716218e-01	2.222931215631155644e-01	2.263039375674511244e-01	2.309251493701073021e-01	2.360778202474031751e-01	2.416484004848769851e-01	2.474959925263602312e-01	2.534607673880387435e-01	2.593729863270060054e-01	2.650626518746848626e-01	2.703701454353104050e-01	2.751581326094240110e-01	2.793245554498046124e-01	2.828156868620182451e-01	2.856373357530990198e-01	2.878616015952439877e-01	2.896264925148737124e-01	2.911263857768892627e-01	2.925928499845863451e-01	2.942673765706855238e-01	2.963697159092912314e-01	2.990670716944613949e-01	3.024498294973558821e-01	3.065185299247633610e-01	3.111844756361966113e-01	3.162833526805949869e-01	3.215982804311964260e-01	3.268867097856289483e-01	3.319051651340061415e-01	3.364270653890846785e-01	3.402514131282857734e-01	3.432031192170853506e-01	3.451283022061030770e-01	3.458891790542259481e-01	3.453629157020328688e-01	3.434471235383422805e-01	3.400721950212727829e-01
2.198839606454244255e-01	2.186444154187423272e-01	2.178049189437923361e-01	2.173536822436153981e-01	2.172518555093363724e-01	2.174498298354620718e-01	2.179040370984600961e-01	2.185908016100782947e-01	2.195145485429160770e-01	2.207089620198350033e-01	2.222312136778274161e-01	2.241508196896464244e-01	2.265356863215116090e-01	2.294382743846475614e-01	2.328844721636197657e-01	2.368668896223702081e-01	2.413430827802504341e-01	2.462381817399611483e-01	2.514505924049523222e-01	2.568592814268258473e-01	2.623313796397263586e-01	2.677295088049365668e-01	2.729188727885721311e-01	2.777747149294566009e-01	2.821908329762550793e-01	2.860894779730153159e-01	2.894321522613005904e-01	2.922298296612910184e-01	2.945502011401180398e-01	2.965191655445005847e-01	2.983141703757441476e-01	3.001483104250217138e-01	3.022460448389909238e-01	3.048136350209413870e-01	3.080091644442379817e-01	3.119177384584624901e-01	3.165367815473593693e-01	3.217742936912420526e-01	3.274600154193895163e-01	3.333664781013300771e-01	3.392348344890904754e-01	3.447997232517647226e-01	3.498084456075927218e-01	3.540320536516384231e-01	3.572687524840262863e-01	3.593424478771917729e-01	3.601004989685127056e-01	3.594146038282957645e-01	3.571871578609759901e-01	3.533632015757560696e-01
2.256803582103587280e-01	2.247661110618984215e-01	2.242707618166599470e-01	2.241913208145877301e-01	2.244932648319179769e-01	2.251260911575191648e-01	2.260400816624647535e-01	2.272007291123671335e-01	2.285979636183169961e-01	2.302485695565666957e-01	2.321917728140587001e-01	2.344794013061351490e-01	2.371631640461176471e-01	2.402819196218309583e-01	2.438515648769481736e-01	2.478592250404299813e-01	2.522622549838037243e-01	2.569914240924616733e-01	2.619568763605351069e-01	2.670552202399215647e-01	2.721763676568050294e-01	2.772094542518757088e-01	2.820479030251796804e-01	2.865943864773244365e-01	2.907666648906800377e-01	2.945050174274987942e-01	2.977812352228593751e-01	3.006080456342389851e-01	3.030467968219380248e-01	3.052106051745908100e-01	3.072602751762382178e-01	3.093914190633784700e-01	3.118130410074286263e-01	3.147201050352878005e-01	3.182645262006648657e-01	3.225300085996835597e-01	3.275157500947832867e-01	3.331322275695373647e-01	3.392095518419513955e-01	3.455159930007051794e-01	3.517821347461577708e-01	3.577253323530892870e-01	3.630699370868150089e-01	3.675607846625832398e-01	3.709699753099240382e-01	3.730991670930156046e-01	3.737807799596645775e-01	3.728813674574308901e-01	3.703090742968764837e-01	3.660251186733661788e-01
2.310331794706866337e-01	2.305354205209746987e-01	2.304692835374158311e-01	2.308364653511335574e-01	2.316040232112406005e-01	2.327192671959734671e-01	2.341264186735717290e-01	2.357814780510524566e-01	2.376622525549967890e-01	2.397718456067539639e-01	2.421353842624667241e-01	2.447913198983860672e-01	2.477797294219360180e-01	2.511304787911763925e-01	2.548538399541439570e-01	2.589352453809430910e-01	2.633346851405050093e-01	2.679900709192593045e-01	2.728231295091843034e-01	2.777461032966994092e-01	2.826678238619375061e-01	2.874984285757635205e-01	2.921528192471308238e-01	2.965536868914330215e-01	3.006353058844010162e-01	3.043490955051909030e-01	3.076712566654453140e-01	3.106116774623568499e-01	3.132221408975040533e-01	3.156010256169424766e-01	3.178916490636325975e-01	3.202722304324540636e-01	3.229372402844732370e-01	3.260720845217626174e-01	3.298251384932839314e-01	3.342822917208407851e-01	3.394490677625766617e-01	3.452438096014281976e-01	3.515029458006223018e-01	3.579965859778008741e-01	3.644505561052517328e-01	3.705700844993592979e-01	3.760608743164107204e-01	3.806450133034500194e-01	3.840713477130711651e-01	3.861218747852850908e-01	3.866167308947994763e-01	3.854202574310539031e-01	3.824495271295167420e-01	3.776850710652943643e-01
2.358825316222833146e-01	2.358777704499808447e-01	2.363102827242739568e-01	2.371819094738498446e-01	2.384583201849146683e-01	2.400833784292707440e-01	2.419956786458996312e-01	2.441436311112525626e-01	2.464960328363123288e-01	2.490462857230921756e-01	2.518099639393299172e-01	2.548169659819232713e-01	2.581005910307240803e-01	2.616863650474344216e-01	2.655831521165818443e-01	2.697782238657097098e-01	2.742367704479964918e-01	2.789051746141614774e-01	2.837165970704972340e-01	2.885971381304244243e-01	2.934711122825840457e-01	2.982647110974169236e-01	3.029081486340967078e-01	3.073371943393672923e-01	3.114954349940849410e-01	3.153384686458828856e-01	3.188406297673513357e-01	3.220036854459490394e-01	3.248657108601581411e-01	3.275073970206417995e-01	3.300527377493711612e-01	3.326617508635066334e-01	3.355145058815795500e-01	3.387878848965381606e-01	3.426286382193223790e-01	3.471276471118027174e-01	3.523004109026497410e-01	3.580775443899044674e-01	3.643067836140214677e-01	3.707654395766855626e-01	3.771800915564267886e-01	3.832493260486255493e-01	3.886655847576256928e-01	3.931335150628766928e-01	3.963840442327650759e-01	3.981849757436006221e-01	3.983497945677338392e-01	3.967463111493855221e-01	3.933059307876448640e-01	3.880330958072686909e-01
2.402147878645182755e-01	2.407620847630801142e-01	2.417452929588242982e-01	2.431616879958773125e-01	2.449724225641060071e-01	2.471166028432953132e-01	2.495276981486856671e-01	2.521486600645541087e-01	2.549427049386634447e-01	2.578978801131710519e-01	2.610250800281167516e-01	2.643506920652234360e-01	2.679061513300968200e-01	2.717171779786070052e-01	2.757951755835611474e-01	2.801324282408486632e-01	2.847015451141758913e-01	2.894584783576434894e-01	2.943476543559860881e-01	2.993074902645599389e-01	3.042748682224631351e-01	3.091878243495719270e-01	3.139865899772859015e-01	3.186139481958660813e-01	3.230163288751785045e-01	3.271470588289209780e-01	3.309725303047416634e-01	3.344809918056500520e-01	3.376922999307613860e-01	3.406659216880224550e-01	3.435039930997290658e-01	3.463467569145697311e-01	3.493591984442245280e-01	3.527098107505144964e-01	3.565446133471632528e-01	3.609610672966811484e-01	3.659869069919354234e-01	3.715679142912124422e-01	3.775666657946206706e-01	3.837718417565989526e-01	3.899156142742406517e-01	3.956954799077861407e-01	4.007969270027753050e-01	4.049142322849158537e-01	4.077681849045113327e-01	4.091207149921439190e-01	4.087872042875063672e-01	4.066472188660028575e-01	4.026538930210337708e-01	3.968413588037404405e-01
2.440552666458530306e-01	2.451953446875261566e-01	2.467640948418886593e-01	2.487496264297445747e-01	2.511053961194787965e-01	2.537643063520146902e-01	2.566550326800637882e-01	2.597170394769728885e-01	2.629112665438331220e-01	2.662246429034169082e-01	2.696681373890870703e-01	2.732694965053218406e-01	2.770629515132303489e-01	2.810785978295324838e-01	2.853338904936597031e-01	2.898288274983163437e-01	2.945452384719133287e-01	2.994494662561793530e-01	3.044969959131997306e-01	3.096372977526291592e-01	3.148175061879764369e-01	3.199841952192977179e-01	3.250834475738521578e-01	3.300602199617909127e-01	3.348585394156389228e-01	3.394240680691513190e-01	3.437100133022034654e-01	3.476862480774919884e-01	3.513501353630850144e-01	3.547363452658739980e-01	3.579223305796828125e-01	3.610264677249797605e-01	3.641972376672433787e-01	3.675938972067618327e-01	3.713613687631081017e-01	3.756037532794052614e-01	3.803614999694878152e-01	3.855965527823045358e-01	3.911880088902788821e-01	3.969385384232496650e-01	4.025897489929303186e-01	4.078433689116101601e-01	4.123848645948540725e-01	4.159066953802637578e-01	4.181294271192845247e-01	4.188199491416213505e-01	4.178066040939279469e-01	4.149911857160574757e-01	4.103575069575398637e-01	4.039759090106325168e-01
2.474562225821865247e-01	2.492121842526805464e-01	2.513858221257544434e-01	2.539518834353103882e-01	2.568530583657225308e-01	2.600144343825558368e-01	2.633598796523760610e-01	2.668268655299226300e-01	2.703768031080210910e-01	2.739991619312969751e-01	2.777091349024921052e-01	2.815400830239374597e-01	2.855330411116142608e-01	2.897259857394501870e-01	2.941452494283188779e-01	2.988006029714616041e-01	3.036843615696230292e-01	3.087737526546247002e-01	3.140350619981274738e-01	3.194278577905422800e-01	3.249078951566071738e-01	3.304280278117385783e-01	3.359373735308613940e-01	3.413797791699969553e-01	3.466932478654209948e-01	3.518119806287868800e-01	3.566721920994260775e-01	3.612217209276262775e-01	3.654320552129611266e-01	3.693100501121399648e-01	3.729058490838574880e-01	3.763136946667869354e-01	3.796635751742549747e-01	3.831037072662004661e-01	3.867761991985206871e-01	3.907901348227590388e-01	3.951971675556659735e-01	3.999742609437434426e-01	4.050166359074824918e-01	4.101417950507155186e-01	4.151033702986500762e-01	4.196120883024433978e-01	4.233605852903789546e-01	4.260490316591996063e-01	4.274092520474040424e-01	4.272257788660021594e-01	4.253528057096810366e-01	4.217262990048520344e-01	4.163706024730768895e-01	4.093989993033481656e-01
2.504831954765420754e-01	2.528622464955286309e-01	2.556470877058317770e-01	2.587956036418256334e-01	2.622369479826765493e-01	2.658867057810277434e-01	2.696635034629999983e-01	2.735036322722170787e-01	2.773708651502022615e-01	2.812598811702903268e-01	2.851932018649417921e-01	2.892129700204609244e-01	2.933699459258035103e-01	2.977124187409073142e-01	3.022774080688144238e-01	3.070856225338114975e-01	3.121404204154058504e-01	3.174299645476171272e-01	3.229310035716327909e-01	3.286125538575673799e-01	3.344381021617948702e-01	3.403656895426548368e-01	3.463461705133629165e-01	3.523208082911283845e-01	3.582199448175093504e-01	3.639645644133806535e-01	3.694720588298569530e-01	3.746663756963633518e-01	3.794912682436331619e-01	3.839239063332602897e-01	3.879852022780732601e-01	3.917432142254259064e-01	3.953071504921006341e-01	3.988115574380410866e-01	4.023927093136434041e-01	4.061612978219688586e-01	4.101766516009577868e-01	4.144274568290214900e-01	4.188225617478338325e-01	4.231932920476984550e-01	4.273064850203657228e-01	4.308858039577282972e-01	4.336380219777591916e-01	4.352809045278704381e-01	4.355697708182116323e-01	4.343204066981040112e-01	4.314265970252855742e-01	4.268709729837206757e-01	4.207283479932345527e-01	4.131612616920593006e-01
2.532028870295439660e-01	2.561983611842015840e-01	2.595900946793522346e-01	2.633165773352997840e-01	2.672911931037995070e-01	2.714184205025833019e-01	2.756108661916658042e-01	2.798037327245400108e-01	2.839640231184827335e-01	2.880930552749126350e-01	2.922223806266601720e-01	2.964046124976220664e-01	3.007016363383236968e-01	3.051730029266113697e-01	3.098668512575564193e-01	3.148147763941901434e-01	3.200307943073753547e-01	3.255134516523572330e-01	3.312494205774274558e-01	3.372167814637554439e-01	3.433865991850584831e-01	3.497221947838338174e-01	3.561764827072932960e-01	3.626886264136847671e-01	3.691818967131424989e-01	3.755646810549913561e-01	3.817361210678789085e-01	3.875967111135187881e-01	3.930626539852949408e-01	3.980812379718409733e-01	4.026434072938738229e-01	4.067895950554821227e-01	4.106059548481223453e-01	4.142101608478678254e-01	4.177285213053631430e-01	4.212684363307414581e-01	4.248915656950695285e-01	4.285930802964469932e-01	4.322910539822109044e-01	4.358279035570302162e-01	4.389834295930056252e-01	4.414971080037849993e-01	4.430961252944902729e-01	4.435253356702966721e-01	4.425755671689976523e-01	4.401072896246859267e-01	4.360672996155738335e-01	4.304968222916097376e-01	4.235302338999317739e-01	4.153845774718491479e-01
2.556751075269705908e-01	2.592681713087604534e-01	2.632535251059132109e-01	2.675489079721345975e-01	2.720504851792678869e-01	2.766503448693854450e-01	2.812541419558117761e-01	2.857954787855335743e-01	2.902444518585126643e-01	2.946091164489320624e-01	2.989301828923198734e-01	3.032706693958514554e-01	3.077031639703049493e-01	3.122976034979692561e-01	3.171119567812270557e-01	3.221871503800373127e-01	3.275462606363197526e-01	3.331968388881110799e-01	3.391345634962302791e-01	3.453463014844926349e-01	3.518111538852398690e-01	3.584989253225058237e-01	3.653664725857410089e-01	3.723533262115780729e-01	3.793785825969440140e-01	3.863411989390726498e-01	3.931252954144477951e-01	3.996109646501607160e-01	4.056894666086326984e-01	4.112800672925187029e-01	4.163445669431685148e-01	4.208953164208340536e-01	4.249934873461216900e-01	4.287364281328522320e-01	4.322355956462624049e-01	4.355890479665805448e-01	4.388540486945975427e-01	4.420255292142654113e-01	4.450249045750521160e-01	4.477015547098888160e-01	4.498467158624404050e-01	4.512173595165514528e-01	4.515662204621044284e-01	4.506735683870506382e-01	4.483765134634871141e-01	4.445922306973447702e-01	4.393323649853771995e-01	4.327069270808007739e-01	4.249171426835124943e-01	4.162380739537686614e-01
2.579500185460671946e-01	2.621107168708750046e-01	2.666680392598289040e-01	2.715189298152512754e-01	2.765418741047223627e-01	2.816158637150625865e-01	2.866387723224360085e-01	2.915417170811670511e-01	2.962969308849996430e-01	3.009180814088896483e-01	3.054536118796134514e-01	3.099750852821954727e-01	3.145634228704433100e-01	3.192960927816570482e-01	3.242377017015848351e-01	3.294352312185105380e-01	3.349177848503899768e-01	3.406994800353921327e-01	3.467834565135787805e-01	3.531649381701577051e-01	3.598318657484689265e-01	3.667625785321559362e-01	3.739211059051749109e-01	3.812516029616652147e-01	3.886740902189439462e-01	3.960837594165663722e-01	4.033556285980074430e-01	4.103551596332946638e-01	4.169538509413637795e-01	4.230470722805244055e-01	4.285701145663349809e-01	4.335080405810781135e-01	4.378957928191499760e-01	4.418070856496521537e-01	4.453333469241244069e-01	4.485566533103668152e-01	4.515223885202419574e-01	4.542176893910071511e-01	4.565605788743832827e-01	4.584023750666305075e-01	4.595432080996497692e-01	4.597580110153101640e-01	4.588286807691433489e-01	4.565773508886516452e-01	4.528959193355078239e-01	4.477676902386229507e-01	4.412781811384117181e-01	4.336135005868302361e-01	4.250463010869586222e-01	4.159108787439392274e-01
2.600703918236749179e-01	2.647580234067462568e-01	2.698568437287459099e-01	2.752442986973556160e-01	2.807818467511343230e-01	2.863354475909392627e-01	2.917947274122602574e-01	2.970873519224390136e-01	3.021861943726806277e-01	3.071084585734847328e-01	3.119075817067338829e-01	3.166602152749545818e-01	3.214514580455308801e-01	3.263615902126726365e-01	3.314568079573539938e-01	3.367851359389253396e-01	3.423771408481258161e-01	3.482498154816235370e-01	3.544113082835103068e-01	3.608642673201614137e-01	3.676062137988534428e-01	3.746264874831524705e-01	3.819004232665544341e-01	3.893824591421998216e-01	3.970004758916078069e-01	4.046537838604640225e-01	4.122166785549891133e-01	4.195483288262238930e-01	4.265081464720223425e-01	4.329739843943019584e-01	4.388591436731981155e-01	4.441236248543202758e-01	4.487758677586152212e-01	4.528632085631423276e-01	4.564521384631824441e-01	4.596022090309554442e-01	4.623394513330580380e-01	4.646356374272936907e-01	4.663985640468825689e-01	4.674761790349460933e-01	4.676743308310209457e-01	4.667852337400858476e-01	4.646217590306468415e-01	4.610518555455723200e-01	4.560275659400190307e-01	4.496041192388096630e-01	4.419460301484757214e-01	4.333189991893856563e-01	4.240682367637749195e-01	4.145857615772910454e-01
2.620771833207977686e-01	2.672403099420008199e-01	2.728403082238566313e-01	2.787376648460280770e-01	2.847785724305229582e-01	2.908168929250344314e-01	2.967340909205524180e-01	3.024535841680480175e-01	3.079471909173695510e-01	3.132330051220150735e-01	3.183658291107552829e-01	3.234228048421050605e-01	3.284877291365270735e-01	3.336375202709985222e-01	3.389334235959422514e-01	3.444180021438448813e-01	3.501172921104822033e-01	3.560461457247321437e-01	3.622141254489473217e-01	3.686294642675703170e-01	3.752994245001554652e-01	3.822266287931878614e-01	3.894021305189160898e-01	3.967970747952074828e-01	4.043553852165512885e-01	4.119900364891785349e-01	4.195849586283889598e-01	4.270035086513221945e-01	4.341028399466660415e-01	4.407516994521152309e-01	4.468477023893240307e-01	4.523295118357723577e-01	4.571799940791883565e-01	4.614183652964889415e-01	4.650821367408417006e-01	4.682026289646319395e-01	4.707799060051023887e-01	4.727636306965177782e-01	4.740452402494055861e-01	4.744643526029527214e-01	4.738291440043911340e-01	4.719473997495375328e-01	4.686628153614091907e-01	4.638901587434449136e-01	4.576431818500699134e-01	4.500504112651124711e-01	4.413558457706262539e-01	4.319037779283980694e-01	4.221092215650417145e-01	4.124174894930535129e-01
2.640159183741053739e-01	2.695924875375357299e-01	2.756425073950922178e-01	2.820130565659645372e-01	2.885377919696114346e-01	2.950602336958273453e-01	3.014543703077881553e-01	3.076389361488816587e-01	3.135830921675790139e-01	3.193030337544608965e-01	3.248509634516200117e-01	3.302994193456023075e-01	3.357247910818824121e-01	3.411937401691740868e-01	3.467551798242604066e-01	3.524387455883289388e-01	3.582588538356130670e-01	3.642219991887641339e-01	3.703342766374361217e-01	3.766063995106984086e-01	3.830544030704387537e-01	3.896956013693844145e-01	3.965406830533736993e-01	4.035838770011657139e-01	4.107937709000982207e-01	4.181074273335654845e-01	4.254300019512556874e-01	4.326409955506683169e-01	4.396067310078222157e-01	4.461968545273553577e-01	4.523011349917512303e-01	4.578420673436587318e-01	4.627792739026437840e-01	4.671034845593369789e-01	4.708206515096036715e-01	4.739297220815211209e-01	4.763998230595187788e-01	4.781533968158092618e-01	4.790607835997098829e-01	4.789492413320023956e-01	4.776260198046635708e-01	4.749118999402603403e-01	4.706792215071088359e-01	4.648873979230210840e-01	4.576092915169930331e-01	4.490433097082622282e-01	4.395084023842156795e-01	4.294217277822502954e-01	4.192613781129385653e-01	4.095187089643936296e-01
2.659412532213918934e-01	2.718593769752332689e-01	2.782971546080783565e-01	2.850925115333740045e-01	2.920699874328582801e-01	2.990651407639743908e-01	3.059456924137246570e-01	3.126256621848345629e-01	3.190702610801425809e-01	3.252912530067390007e-01	3.313345116811770019e-01	3.372631194020738743e-01	3.431401996516829644e-01	3.490154541810653321e-01	3.549181374013680723e-01	3.608573081202011701e-01	3.668281613408740927e-01	3.728217224293659537e-01	3.788345039670544812e-01	3.848750936649213417e-01	3.909657111662326878e-01	3.971382240791958007e-01	4.034255510525388000e-01	4.098504344853428627e-01	4.164142236396016772e-01	4.230884112815447851e-01	4.298112784143467424e-01	4.364910466033817271e-01	4.430154788970828705e-01	4.492661466265935877e-01	4.551339698809959700e-01	4.605317569801078981e-01	4.653997001278984968e-01	4.697014033548346790e-01	4.734106449827263363e-01	4.764920379264168671e-01	4.788811081622347254e-01	4.804702075664397110e-01	4.811057788816343606e-01	4.805999954543042074e-01	4.787563430527343455e-01	4.754052898645780290e-01	4.704436540866391847e-01	4.638701448201976718e-01	4.558099797757462213e-01	4.465232706742793822e-01	4.363944990587475536e-01	4.259034657272560698e-01	4.155809562558253067e-01	4.059546871586589556e-01
2.679177737428770634e-01	2.740975611736813922e-01	2.808507239270669475e-01	2.880106051601871164e-01	2.953963739727937243e-01	3.028383234520261036e-01	3.101994209105243816e-01	3.173892630113287483e-01	3.243682217266554146e-01	3.311416409679547312e-01	3.377460765034039913e-01	3.442312590532903838e-01	3.506423083876731850e-01	3.570064285098951129e-01	3.633269417363099718e-01	3.695854161272084104e-01	3.757504753284734988e-01	3.817902092026632110e-01	3.876844460465688202e-01	3.934335155539305240e-01	3.990613130040704393e-01	4.046120248748700243e-01	4.101413427929017641e-01	4.157041116339995068e-01	4.213410362582804547e-01	4.270672660347404892e-01	4.328653860160415756e-01	4.386845604149203770e-01	4.444462627774486418e-01	4.500553496968058287e-01	4.554135920503878943e-01	4.604316814993388296e-01	4.650357101866181564e-01	4.691654578420133559e-01	4.727642373170778956e-01	4.757629877584121370e-01	4.780637001410705245e-01	4.795283680866399556e-01	4.799789290021100885e-01	4.792112446583630669e-01	4.770227185381002433e-01	4.732495758358865046e-01	4.678071287941926726e-01	4.607250937303280502e-01	4.521705102540584109e-01	4.424527515564491420e-01	4.320081406333392549e-01	4.213650688250885068e-01	4.110936906062526153e-01	4.017466434431148370e-01
2.700162185183650476e-01	2.763728758454543910e-01	2.833615078671493648e-01	2.908153661988631122e-01	2.985519259039751128e-01	3.063988631960543052e-01	3.142159099492847774e-01	3.219086641531433979e-01	3.294321278276665099e-01	3.367839205330543928e-01	3.439893774904942969e-01	3.510824824715371717e-01	3.580874587831113787e-01	3.650055148816296891e-01	3.718097533011301969e-01	3.784490127557489370e-01	3.848590882929324719e-01	3.909780138741161259e-01	3.967613367272976310e-01	4.021936970929175792e-01	4.072942194660824078e-01	4.121147970688334161e-01	4.167318549592003984e-01	4.212333613167957291e-01	4.257035844583443862e-01	4.302084559840646527e-01	4.347842972170687936e-01	4.394321018206814311e-01	4.441184332318539596e-01	4.487824202643783122e-01	4.533465683176227667e-01	4.577278236408683365e-01	4.618449382572514805e-01	4.656191802053009088e-01	4.689676071274003766e-01	4.717909357206542809e-01	4.739605505236078042e-01	4.753104809340366055e-01	4.756397285926772245e-01	4.747280520578018304e-01	4.723649618870391920e-01	4.683879804473307096e-01	4.627233714619909399e-01	4.554211400857579028e-01	4.466765350272626778e-01	4.368324008173740114e-01	4.263599641760104086e-01	4.158194146079588482e-01	4.058050168245131428e-01	3.968820028444083325e-01
2.723057169143465739e-01	2.787538712421869236e-01	2.858946444929679753e-01	2.935652540772831776e-01	3.015847255871528243e-01	3.097803449645768481e-01	3.180098060622627010e-01	3.261750089832223254e-01	3.342252464197977835e-01	3.421497639793850687e-01	3.499619794639125536e-01	3.576795181854690586e-01	3.653051120912697569e-01	3.728131097237041836e-01	3.801448156352643104e-01	3.872135668245580420e-01	3.939180037153317548e-01	4.001601051486176064e-01	4.058637330074768013e-01	4.109896450485424624e-01	4.155441192663782979e-01	4.195798309860495068e-01	4.231891338135626013e-01	4.264911286556474779e-01	4.296148068645400664e-01	4.326810908893842234e-01	4.357868281020267354e-01	4.389934769865376785e-01	4.423223536664647182e-01	4.457567538977175170e-01	4.492494528071644400e-01	4.527324598957399582e-01	4.561251597526718160e-01	4.593375250971276080e-01	4.622669794856081316e-01	4.647901636921206725e-01	4.667534780017464913e-01	4.679678056520574780e-01	4.682126810146629570e-01	4.672531718269790635e-01	4.648694811547908201e-01	4.608955480699307161e-01	4.552598894251611572e-01	4.480203426850055126e-01	4.393846898161068437e-01	4.297113184950147602e-01	4.194875191627256417e-01	4.092870675044981699e-01	3.997123509008589370e-01	3.913289272348040027e-01
2.748438363268577711e-01	2.813027811748142204e-01	2.885143609951167920e-01	2.963231066714113182e-01	3.045520990356271884e-01	3.130297470644800018e-01	3.216122748268480103e-01	3.301977716191800138e-01	3.387294410644636211e-01	3.471879587491963348e-01	3.555752136683295594e-01	3.638936187772985886e-01	3.721262051772983304e-01	3.802224571039589107e-01	3.880933970783398967e-01	3.956170996111175175e-01	4.026533213350083074e-01	4.090639126980971096e-01	4.147346605530596308e-01	4.195942706302390190e-01	4.236271385021682656e-01	4.268779572391937505e-01	4.294476387732146794e-01	4.314813594746194636e-01	4.331506158488094838e-01	4.346320701006606280e-01	4.360865482979669472e-01	4.376416202182139004e-01	4.393805490846587891e-01	4.413389476295154212e-01	4.435084848806396529e-01	4.458450302871270199e-01	4.482774195544118045e-01	4.507131180338144749e-01	4.530386118818618968e-01	4.551149189953771490e-01	4.567713367994121199e-01	4.578023638189495648e-01	4.579729945869111529e-01	4.570358871920145449e-01	4.547607966790292444e-01	4.509729550437617251e-01	4.455938012859732011e-01	4.386756951469376609e-01	4.304223871406583912e-01	4.211891425947612566e-01	4.114600426470756411e-01	4.018042324102782392e-01	3.928167239840049674e-01	3.850520791559955414e-01
2.776669687717424617e-01	2.840663504848702781e-01	2.912755518191996185e-01	2.991488644282191411e-01	3.075149863088144642e-01	3.162040202721136395e-01	3.250704367240407344e-01	3.340077385213510164e-01	3.429523232051339132e-01	3.518762529283699925e-01	3.607710223778843872e-01	3.696264107362138285e-01	3.784096452380280029e-01	3.870500294702814426e-01	3.954328958747658218e-01	4.034045117198429287e-01	4.107870870296682075e-01	4.174008660396247850e-01	4.230890720941076211e-01	4.277411918814105207e-01	4.313107114275110954e-01	4.338245762538109895e-01	4.353829570937569615e-01	4.361493183747354729e-01	4.363321297001346299e-01	4.361608769780541683e-01	4.358600777437527385e-01	4.356255161790437702e-01	4.356065422908599327e-01	4.358968831756374618e-01	4.365342395903492045e-01	4.375065760448712537e-01	4.387613104169642009e-01	4.402132129258333193e-01	4.417480255452789772e-01	4.432212841734848863e-01	4.444546699596071404e-01	4.452343967938039992e-01	4.453167931048533368e-01	4.444449342806628400e-01	4.423772180344053839e-01	4.389250831692544930e-01	4.339935725271399369e-01	4.276163930452632211e-01	4.199770602684906873e-01	4.114097167769356633e-01	4.023769625905634362e-01	3.934264043392501908e-01	3.851317202487166691e-01	3.780268337488003061e-01
2.807837147391849530e-01	2.870690624364913845e-01	2.942170772947736990e-01	3.020932451646873296e-01	3.105323903688025911e-01	3.193658294248367113e-01	3.284449855115352812e-01	3.376571390311119414e-01	3.469305640793572398e-01	3.562284410050371442e-01	3.655332911174331012e-01	3.748257179869849964e-01	3.840625629352255044e-01	3.931597861137251515e-01	4.019843181362169893e-01	4.103571522142714367e-01	4.180675079535093874e-01	4.248956646985020402e-01	4.306405113558712250e-01	4.351471994130202137e-01	4.383304463736847345e-01	4.401898219562264125e-01	4.408145029719916508e-01	4.403764647472334093e-01	4.391127445354696124e-01	4.372992174526867393e-01	4.352199562654135989e-01	4.331372254373723751e-01	4.312670999436035157e-01	4.297643369204283692e-01	4.287177300427619242e-01	4.281543760730849857e-01	4.280490319747855543e-01	4.283338705103276745e-01	4.289048038273807761e-01	4.296229273143885585e-01	4.303126586059575209e-01	4.307607128501103610e-01	4.307211101888690497e-01	4.299304951263382413e-01	4.281353142235877485e-01	4.251285924092808033e-01	4.207904036984349005e-01	4.151237707489183748e-01	4.082773221647962303e-01	4.005480224266154687e-01	3.923609317303524691e-01	3.842275628733461401e-01	3.766886284484655678e-01	3.702498670475116715e-01
2.841733576542136430e-01	2.903108385544069803e-01	2.973588111547431079e-01	3.051943245526004267e-01	3.136577542784715900e-01	3.225800428618972870e-01	3.318072187813574936e-01	3.412177282950624169e-01	3.507295856169609927e-01	3.602962537749839766e-01	3.698924745356440558e-01	3.794933526130795376e-01	3.890515328158479780e-01	3.984778479565397324e-01	4.076301360413981389e-01	4.163132658710631540e-01	4.242911335501120540e-01	4.313090673459122892e-01	4.371232200370268051e-01	4.415323297329702412e-01	4.444068512995080766e-01	4.457107589990904062e-01	4.455122413841735574e-01	4.439810468882408601e-01	4.413722618911106732e-01	4.379986759915075467e-01	4.341961230423146967e-01	4.302877145336788112e-01	4.265531176540189873e-01	4.232077164840359340e-01	4.203938081994563203e-01	4.181827615337517789e-01	4.165842616252856123e-01	4.155574128240243637e-01	4.150190408379799689e-01	4.148468825891103995e-01	4.148785582869354838e-01	4.149101809942810082e-01	4.146999481287761968e-01	4.139815105310087895e-01	4.124893230476671668e-01	4.099943619241089854e-01	4.063447004261977469e-01	4.015027186041497109e-01	3.955701002884211004e-01	3.887935062609716441e-01	3.815475015010488802e-01	3.742959851014218131e-01	3.675377952577031926e-01	3.617451429620279213e-01
2.877904116281932989e-01	2.937702669582188952e-01	3.007035485313398482e-01	3.084781698235157243e-01	3.169383873120072970e-01	3.259121149422220531e-01	3.352365810750820851e-01	3.447777859505143372e-01	3.544404105162769492e-01	3.641665316274151354e-01	3.739236421354524276e-01	3.836846176103390071e-01	3.934040780449298835e-01	4.029964629908582840e-01	4.123210190114752760e-01	4.211775927133358244e-01	4.293151311215478438e-01	4.364523870349007462e-01	4.423081277282830959e-01	4.466363941688947237e-01	4.492613114015094888e-01	4.501056760945148505e-01	4.492082162690018143e-01	4.467259196535801613e-01	4.429202806934857128e-01	4.381292163710410748e-01	4.327293225399516663e-01	4.270952014025442001e-01	4.215631391077563350e-01	4.164051131853672705e-01	4.118161696333652588e-01	4.079145149243082469e-01	4.047503699733306370e-01	4.023178310342584441e-01	4.005643155475724360e-01	3.993945009748864350e-01	3.986691013909573478e-01	3.982021764473240300e-01	3.977625443875817957e-01	3.970846644211308285e-01	3.958918885938191301e-01	3.939310964862145492e-01	3.910135742368221479e-01	3.870539930195296408e-01	3.820983814225317743e-01	3.763335757528200598e-01	3.700742696091333661e-01	3.637285226473582211e-01	3.577471433078924234e-01	3.525654438996045914e-01
2.915748034988815962e-01	2.974130444904761195e-01	3.042436063411237401e-01	3.119635012811827757e-01	3.204181363898290780e-01	3.294287127632696266e-01	3.388192680946845448e-01	3.484387903694073918e-01	3.581746128051646605e-01	3.679548035871639255e-01	3.777391793367099182e-01	3.875007831780413747e-01	3.972017026802129869e-01	4.067684459830093746e-01	4.160725124511697737e-01	4.249210069611374929e-01	4.330604216150732433e-01	4.401943537987492716e-01	4.460133313136928068e-01	4.502326195651730201e-01	4.526321004039201013e-01	4.530914383324502470e-01	4.516140667872916570e-01	4.483350394107722403e-01	4.435105471212702488e-01	4.374904272588374110e-01	4.306785031444601008e-01	4.234882027046555364e-01	4.163017530087569362e-01	4.094399495250774512e-01	4.031463069970512292e-01	3.975852906982964563e-01	3.928505606480744983e-01	3.889769962503106804e-01	3.859504044985018756e-01	3.837111951553167088e-01	3.821519534841450461e-01	3.811125718785632888e-01	3.803788288353266989e-01	3.796903685315265453e-01	3.787616634104736257e-01	3.773155681188840593e-01	3.751246618574583525e-01	3.720522812256019107e-01	3.680838910865557034e-01	3.633408725140026552e-01	3.580723516734140577e-01	3.526255018507372108e-01	3.473993790439448559e-01	3.427905269213783468e-01
2.954658178052863571e-01	3.012039406318808288e-01	3.079706052739397681e-01	3.156691111277999950e-01	3.241422654305748385e-01	3.331999021600292599e-01	3.426476026007995168e-01	3.523119407240862810e-01	3.620580497051262281e-01	3.717964523607192873e-01	3.814778354454336773e-01	3.910766846324466584e-01	4.005669476879532009e-01	4.098947933815415001e-01	4.189544493264690250e-01	4.275729527042643197e-01	4.355082321256810163e-01	4.424626157706322283e-01	4.481109969988416042e-01	4.521399510058813354e-01	4.542916351147545662e-01	4.544048098530473201e-01	4.524452273012732340e-01	4.485191209481972918e-01	4.428665998604137677e-01	4.358357483631707940e-01	4.278423704017821905e-01	4.193233773326954239e-01	4.106929599983742407e-01	4.023093527454948970e-01	3.944566264133344546e-01	3.873414452519186590e-01	3.811006012484549066e-01	3.758126652002286572e-01	3.715071369383452504e-01	3.681668918530550116e-01	3.657236502697681080e-01	3.640501606098989207e-01	3.629554112355954931e-01	3.621893773025615659e-01	3.614615493767477372e-01	3.604733427513292510e-01	3.589599361844280079e-01	3.567334190430302421e-01	3.537177133256634853e-01	3.499669439501679191e-01	3.456624051483799254e-01	3.410881014089431340e-01	3.365895112722360749e-01	3.325234269137653520e-01
2.994168653575147721e-01	3.051194962173910397e-01	3.118858335618955868e-01	3.196216633837464793e-01	3.281624681023271872e-01	3.373011968386994686e-01	3.468189579788567567e-01	3.565138648278035616e-01	3.662233664288827573e-01	3.758361833574365152e-01	3.852915356108257416e-01	3.945655233602622936e-01	4.036471252122234010e-01	4.125085579367368527e-01	4.210763582426347296e-01	4.292098963697037473e-01	4.366930354515616286e-01	4.432424052341722986e-01	4.485326179263663948e-01	4.522352745221143167e-01	4.540654906640357868e-01	4.538275677418674436e-01	4.514509560799726540e-01	4.470090879289945196e-01	4.407169392406496966e-01	4.329076130672142031e-01	4.239928598105744406e-01	4.144159049256515570e-01	4.046063025661038037e-01	3.949452161674292250e-01	3.857459535598676270e-01	3.772498480312759805e-01	3.696331103730750578e-01	3.630177164631296360e-01	3.574792928517273594e-01	3.530475247267967909e-01	3.496987500291634521e-01	3.473446023053506915e-01	3.458234304180010654e-01	3.449015584719027361e-01	3.442891950930880296e-01	3.436715572753816228e-01	3.427510109232385083e-01	3.412921479596704444e-01	3.391600986066912182e-01	3.363434032172915034e-01	3.329562069732309726e-01	3.292192592937672746e-01	3.254238953554478564e-01	3.218864514210438843e-01
3.034077090386801401e-01	3.091582087220327568e-01	3.160080922323859065e-01	3.238609482912367388e-01	3.325393595537935454e-01	3.418131310539129775e-01	3.514323227561076401e-01	3.611601299471397519e-01	3.708004940696310592e-01	3.802156990228064415e-01	3.893305820109898008e-01	3.981222071267128126e-01	4.065966412994901358e-01	4.147572944165466846e-01	4.225714167786894793e-01	4.299422881080708359e-01	4.366940513860355644e-01	4.425739438914704782e-01	4.472733796921307681e-01	4.504653593935377676e-01	4.518519860895063300e-01	4.512132214710636857e-01	4.484471743590543458e-01	4.435935653070269269e-01	4.368354344697833458e-01	4.284789162413162877e-01	4.189158525060112104e-01	4.085777996426184777e-01	3.978914253927107181e-01	3.872439980443904139e-01	3.769639723310518886e-01	3.673167328735202353e-01	3.585110028797434123e-01	3.507087140396153990e-01	3.440311070811016836e-01	3.385564939748424984e-01	3.343094024013039678e-01	3.312452543149817519e-01	3.292377040680979916e-01	3.280761963719684982e-01	3.274790394219574408e-01	3.271229428820118246e-01	3.266850532271547425e-01	3.258894885968034449e-01	3.245485705048329894e-01	3.225898527747310118e-01	3.200633476174280512e-01	3.171280265030739787e-01	3.140212113822864470e-01	3.110178425271649671e-01
3.074511113424484021e-01	3.133452162265003005e-01	3.203761237989576904e-01	3.284398508268938643e-01	3.373398374317058135e-01	3.468159847878268809e-01	3.565804082854341361e-01	3.663548279860809886e-01	3.759038873795213509e-01	3.850588182232476120e-01	3.937270359881487325e-01	4.018854945306900017e-01	4.095586455891879751e-01	4.167851455682946571e-01	4.235800915179782633e-01	4.299010478296656501e-01	4.356259038683012452e-01	4.405485262857530837e-01	4.443947082177237551e-01	4.468565520446733386e-01	4.476392620342926620e-01	4.465112066318625561e-01	4.433469920804541387e-01	4.381545321697758455e-01	4.310805814834763328e-01	4.223941691264752607e-01	4.124524972207407880e-01	4.016577972202692304e-01	3.904151491242941474e-01	3.790999452605805509e-01	3.680399106587180502e-01	3.575116054227929774e-01	3.477467435127883366e-01	3.389409878206877669e-01	3.312579544432204814e-01	3.248239347109233011e-01	3.197132547669113145e-01	3.159287482004315417e-01	3.133848584327910691e-01	3.119013313843677637e-01	3.112131853468635967e-01	3.109982203215721497e-01	3.109183371092857917e-01	3.106667938013656372e-01	3.100116250895291747e-01	3.088262068621470680e-01	3.071011433461012796e-01	3.049361137756009810e-01	3.025148311219427177e-01	3.000694082294024234e-01
3.115919331210570409e-01	3.177295801530157227e-01	3.250437986399873358e-01	3.334172586725835385e-01	3.426276907979072250e-01	3.523781409897657757e-01	3.623359447363561081e-01	3.721750624811462349e-01	3.816154900183406085e-01	3.904532781224751559e-01	3.985757378123240824e-01	4.059586948178584009e-01	4.126459241104687981e-01	4.187145576772125510e-01	4.242334409564742503e-01	4.292233011301045953e-01	4.336277151190444101e-01	4.373019018290450477e-01	4.400227719545958260e-01	4.415190340058523510e-01	4.415156276753919307e-01	4.397832986304621716e-01	4.361827946205279471e-01	4.306943115042429771e-01	4.234263157178088655e-01	4.146028632559374816e-01	4.045337529246547104e-01	3.935757372086011174e-01	3.820945072042023494e-01	3.704358141244407654e-01	3.589103050550208063e-01	3.477917035108356036e-01	3.373235092016373948e-01	3.277268119835827775e-01	3.192021017272286265e-01	3.119207773204207279e-01	3.060066238912441117e-01	3.015120433594994931e-01	2.983968968834648794e-01	2.965182452562175053e-01	2.956369185893313323e-01	2.954424669896048017e-01	2.955929836176562353e-01	2.957621629447882983e-01	2.956839457736577526e-01	2.951858287458833940e-01	2.942048250250587360e-01	2.927844429123686587e-01	2.910552331241852420e-01	2.892045731381532869e-01
3.158983597305935476e-01	3.223738896024130329e-01	3.300678624384625337e-01	3.388438594579540886e-01	3.484474506098177438e-01	3.585381865747119812e-01	3.687323087666619648e-01	3.786504853908077561e-01	3.879636193185747040e-01	3.964293869408839766e-01	4.039131152205244213e-01	4.103889784081707903e-01	4.159210139758574565e-01	4.206274851069558007e-01	4.246356941832243881e-01	4.280366822225538659e-01	4.308495431683775356e-01	4.330033085758897005e-01	4.343406081815192055e-01	4.346425216493454147e-01	4.336692438428004781e-01	4.312075331778241205e-01	4.271144367489099758e-01	4.213478529922857208e-01	4.139779549611947718e-01	4.051784327492408133e-01	3.952015958467567369e-01	3.843451558625334830e-01	3.729198620496314565e-01	3.612257464984535704e-01	3.495410005259435571e-01	3.381227045674363718e-01	3.272143939138321689e-01	3.170531211087874168e-01	3.078691288235357315e-01	2.998742135320337510e-01	2.932394174248209584e-01	2.880671886600610909e-01	2.843661074823849999e-01	2.820366558565131077e-01	2.808741457404040909e-01	2.805905395898636856e-01	2.808519403287274008e-01	2.813243897777314984e-01	2.817186967460391100e-01	2.818255099521612128e-01	2.815347042158289903e-01	2.808371115360845938e-01	2.798106659427068710e-01	2.785958622649554184e-01
3.204466537848660868e-01	3.273377289283274094e-01	3.354899944919780275e-01	3.447427285831231591e-01	3.548036112679877618e-01	3.652829714348637125e-01	3.757407749625009674e-01	3.857401683420069727e-01	3.948999137369903489e-01	4.029374769751083440e-01	4.096954817199400800e-01	4.151467063814619496e-01	4.193766271447981753e-01	4.225468247501609209e-01	4.248465474256313268e-01	4.264422980539253061e-01	4.274358740896316289e-01	4.278394760827575749e-01	4.275727763139438586e-01	4.264818672386469500e-01	4.243750948427177927e-01	4.210670616175671288e-01	4.164205055679560119e-01	4.103768386550000202e-01	4.029694682265669292e-01	3.943188115145078720e-01	3.846127773599099520e-01	3.740799797339771082e-01	3.629641226913150609e-01	3.515064955577015260e-01	3.399398397223967194e-01	3.284923398556883756e-01	3.173964964563694702e-01	3.068957041117470474e-01	2.972419907710275311e-01	2.886814564336480093e-01	2.814285042582063689e-01	2.756342635817057296e-01	2.713575071184443077e-01	2.685465766903564755e-01	2.670385120908959076e-01	2.665772347488291061e-01	2.668478798671383712e-01	2.675203129814925918e-01	2.682930059554738400e-01	2.689288972973051806e-01	2.692774077222245266e-01	2.692805037781009214e-01	2.689643469801829556e-01	2.684206405231907566e-01
3.253023622026369188e-01	3.326582216293579863e-01	3.413166443895231938e-01	3.510885135907142462e-01	3.616392582967573044e-01	3.725259045755887621e-01	3.832487809768007625e-01	3.933111981595830975e-01	4.022786168567162868e-01	4.098281827562634261e-01	4.157804790498965675e-01	4.201080400118705205e-01	4.229191920421979112e-01	4.244204768455088761e-01	4.248651463106269399e-01	4.244980098141896696e-01	4.235076064632482540e-01	4.219948725389623401e-01	4.199636743512891734e-01	4.173335620775356913e-01	4.139701352144914415e-01	4.097246728643095803e-01	4.044731631852628295e-01	3.981458975378515119e-01	3.907420562413964071e-01	3.823282480975743747e-01	3.730245114105553705e-01	3.629844301555929520e-01	3.523769192075850154e-01	3.413756437621936479e-01	3.301584862100392925e-01	3.189152319898137522e-01	3.078580756295669074e-01	2.972279607143714641e-01	2.872906500638823801e-01	2.783196172253738498e-01	2.705672485410298145e-01	2.642300669125289270e-01	2.594162939413331981e-01	2.561242198911397594e-01	2.542375225046619169e-01	2.535394772343403380e-01	2.537434279873469478e-01	2.545330938359414152e-01	2.556044547503849573e-01	2.567013958064963686e-01	2.576395540520040606e-01	2.583162040744553245e-01	2.587071943792761952e-01	2.588543105200419858e-01
3.305018291367886607e-01	3.383317987080631806e-01	3.475012093524778023e-01	3.577901088253980233e-01	3.688193922532448377e-01	3.800910546922378619e-01	3.910449611665026137e-01	4.011248070751752270e-01	4.098439403159130356e-01	4.168410575226006998e-01	4.219168438116976949e-01	4.250455434123372456e-01	4.263597736073136413e-01	4.261118345432700072e-01	4.246192639431188298e-01	4.222053078102119272e-01	4.191457164484692632e-01	4.156314322823229657e-01	4.117529193497146411e-01	4.075067926249877903e-01	4.028204819688578353e-01	3.975870404654442414e-01	3.917007125000527279e-01	3.850849812094359614e-01	3.777079106165749933e-01	3.695839125097925004e-01	3.607651559364351557e-01	3.513286673356990075e-01	3.413656870591393888e-01	3.309782184180084519e-01	3.202842667008266586e-01	3.094293528708159102e-01	2.985987801516141738e-01	2.880239008440593773e-01	2.779767983516994723e-01	2.687510542099226796e-01	2.606305021723906434e-01	2.538518841264980064e-01	2.485696759129968902e-01	2.448313818857641710e-01	2.425692220779686326e-01	2.416102528401249672e-01	2.417025117716287697e-01	2.425513706526911673e-01	2.438585620991603753e-01	2.453566705058081443e-01	2.468340379083290292e-01	2.481478589487341457e-01	2.492260967319901988e-01	2.500608148971044664e-01
3.360379177371834447e-01	3.443014591009964653e-01	3.539331160282390143e-01	3.646817942317363004e-01	3.761242072750137222e-01	3.877085993273929887e-01	3.988167066592446797e-01	4.088358852310392533e-01	4.172312757493872870e-01	4.236071446194007994e-01	4.277478221245634704e-01	4.296317773721131661e-01	4.294169899419570391e-01	4.274010101701448128e-01	4.239637072962788023e-01	4.195037676742147115e-01	4.143806913205108078e-01	4.088721441891359221e-01	4.031526292127971534e-01	3.972943884287264971e-01	3.912865473402593053e-01	3.850650508483654533e-01	3.785445833064053356e-01	3.716447640931990759e-01	3.643059252247997093e-01	3.564937578439333898e-01	3.481958516681420424e-01	3.394154687236644596e-01	3.301682169867836136e-01	3.204854502568931784e-01	3.104250243719212099e-01	3.000864412811787840e-01	2.896247577691020703e-01	2.792568198195917173e-01	2.692548038622218920e-01	2.599252875442887301e-01	2.515761840945276440e-01	2.444775753472793745e-01	2.388245547696375148e-01	2.347100730209166486e-01	2.321134488686831809e-01	2.309065109408304506e-01	2.308752514748791118e-01	2.317517732257540486e-01	2.332497596857057987e-01	2.350970860118554162e-01	2.370609843153696494e-01	2.389637229703063803e-01	2.406890340673529527e-01	2.421811830559614798e-01
3.418530637105680059e-01	3.504528487301297734e-01	3.604373783022903899e-01	3.715265325958244658e-01	3.832562098630289960e-01	3.950256310226031298e-01	4.061643134887593098e-01	4.160099628528702298e-01	4.239863222868442971e-01	4.296694065651681660e-01	4.328319575963678334e-01	4.334593662749994802e-01	4.317352091749914744e-01	4.279999464680537824e-01	4.226911095104796123e-01	4.162763456226512560e-01	4.091913328190641685e-01	4.017926001736288888e-01	3.943313250620040233e-01	3.869491601656963597e-01	3.796923603113181445e-01	3.725371704440917919e-01	3.654182290830098045e-01	3.582528906633243859e-01	3.509572514257753295e-01	3.434533635716416344e-01	3.356704209931857807e-01	3.275446540544055263e-01	3.190226384892672074e-01	3.100708749833074318e-01	3.006914129567281324e-01	2.909400941254421391e-01	2.809417579165887635e-01	2.708963284366094904e-01	2.610713620311763683e-01	2.517798339297280252e-01	2.433459046103569889e-01	2.360647130519815395e-01	2.301640985990997534e-01	2.257758021546336369e-01	2.229214511383880992e-01	2.215151376446747866e-01	2.213807128301591431e-01	2.222791716966055486e-01	2.239401647488807323e-01	2.260921255410254793e-01	2.284870296491992581e-01	2.309179438543307872e-01	2.332293922010272857e-01	2.353217126900050138e-01
3.478412439761468522e-01	3.566207207345323815e-01	3.667860956925501625e-01	3.780328039286122710e-01	3.898624169753465707e-01	4.016334084880643363e-01	4.126326844770295543e-01	4.221584542153017372e-01	4.296027667645975212e-01	4.345215659776773820e-01	4.366816962131339075e-01	4.360779626136311315e-01	4.329184582521876101e-01	4.275819400280858607e-01	4.205558575762156637e-01	4.123666703753792739e-01	4.035145846921660562e-01	3.944228420359616183e-01	3.854076118050928645e-01	3.766696125803418171e-01	3.683039589455961438e-01	3.603215504901923216e-01	3.526743444748905443e-01	3.452779590252468278e-01	3.380278850420886938e-01	3.308089336014018444e-01	3.235005058034461922e-01	3.159818002974356665e-01	3.081408132347761009e-01	2.998890885726325783e-01	2.911812517103756770e-01	2.820355363063138943e-01	2.725497265659629909e-01	2.629068327052571652e-01	2.533666787607388726e-01	2.442427865612384896e-01	2.358675728311461495e-01	2.285519387981905515e-01	2.225467853452575695e-01	2.180135102985610029e-01	2.150083036349664523e-01	2.134818298216243082e-01	2.132925958504005848e-01	2.142298975230601532e-01	2.160412561788585262e-01	2.184596567591425564e-01	2.212273052504806214e-01	2.241143540382921073e-01	2.269324809232740880e-01	2.295438995451714315e-01
3.538584991611226083e-01	3.626051195986056963e-01	3.727208285635706941e-01	3.838834575294451934e-01	3.955695942855105840e-01	4.071085352450148909e-01	4.177576159735024164e-01	4.267888942692936727e-01	4.335750121242499255e-01	4.376617002342518270e-01	4.388161750034195174e-01	4.370445691720619696e-01	4.325767699959298107e-01	4.258226800934583611e-01	4.173087464396952329e-01	4.076065015970160577e-01	3.972652913841449029e-01	3.867592013671145579e-01	3.764541918890049188e-01	3.665965334795820429e-01	3.573192223212339758e-01	3.486600688273304161e-01	3.405843073562967449e-01	3.330057487119587045e-01	3.258031473137812939e-01	3.188315541624991423e-01	3.119310118167189505e-01	3.049361459902818483e-01	2.976897203766384892e-01	2.900613270351249939e-01	2.819696478309788312e-01	2.734042734348859360e-01	2.644416303962395798e-01	2.552498531737736887e-01	2.460793787431917456e-01	2.372392034316358200e-01	2.290621197186294422e-01	2.218649039546271573e-01	2.159105900592057092e-01	2.113792652401025041e-01	2.083516651878648263e-01	2.068068167493278542e-01	2.066321350082598873e-01	2.076423447486912544e-01	2.096029416954136582e-01	2.122543286962878806e-01	2.153340973261286539e-01	2.185962440674296403e-01	2.218271332865759948e-01	2.248583557827355528e-01
3.597396762806108206e-01	3.681943588275278234e-01	3.779822472213792417e-01	3.887721747279878626e-01	4.000273624463525080e-01	4.110621494365631068e-01	4.211201016348225523e-01	4.294630366859991111e-01	4.354584936637944104e-01	4.386530323118578711e-01	4.388207008989968294e-01	4.359800396520539523e-01	4.303782293306945839e-01	4.224466769606761707e-01	4.127369415811193432e-01	4.018487530062039292e-01	3.903621025673607026e-01	3.787832086284219635e-01	3.675101450285399030e-01	3.568191903532638709e-01	3.468687017309251552e-01	3.377146005595842437e-01	3.293308105568471533e-01	3.216291964402795411e-01	3.144760460196939222e-01	3.077049696812286239e-01	3.011283270233890974e-01	2.945501898171475896e-01	2.877832319773150349e-01	2.806700220397539414e-01	2.731067353122377805e-01	2.650651342268285915e-01	2.566076628521357650e-01	2.478910244270440266e-01	2.391556776614539304e-01	2.307017258942691551e-01	2.228547270042443851e-01	2.159272858783553295e-01	2.101830228416476376e-01	2.058087215963241845e-01	2.028982534845059083e-01	2.014491621184548997e-01	2.013703062582191672e-01	2.024973519986731640e-01	2.046125399097444841e-01	2.074657045311668890e-01	2.107947011485931665e-01	2.143444469752228687e-01	2.178844164529138983e-01	2.212244016530787727e-01
3.653176500131313786e-01	3.731902853754167082e-01	3.823416323335402933e-01	3.924411908320296627e-01	4.029518468475665194e-01	4.131888736330227574e-01	4.223996481010984239e-01	4.298532692833631486e-01	4.349276877569072663e-01	4.371819141715428958e-01	4.364031104808915318e-01	4.326223252577514056e-01	4.260979095280327811e-01	4.172710022717857625e-01	4.067020327418994219e-01	3.949996954448048991e-01	3.827540150399852958e-01	3.704828814512631796e-01	3.585975258832607704e-01	3.473878767434162573e-01	3.370247616090394915e-01	3.275733981476814383e-01	3.190120572688773803e-01	3.112509471927131788e-01	3.041487024367231506e-01	2.975264158425507954e-01	2.911810688651426671e-01	2.849008574895737222e-01	2.784841786349799841e-01	2.717621988899713847e-01	2.646227078130697907e-01	2.570311413810202339e-01	2.490439884810349003e-01	2.408105907307227234e-01	2.325614138289177624e-01	2.245837791738974909e-01	2.171887885288405207e-01	2.106750507531383876e-01	2.052952772151550587e-01	2.012307634488078312e-01	1.985766856787652412e-01	1.973386175711574209e-01	1.974386021092274235e-01	1.987279075144808005e-01	2.010035388062908490e-01	2.040262270086454499e-01	2.075387424037160311e-01	2.112841717322437030e-01	2.150240594269959282e-01	2.185560289479620277e-01
3.704406912590474388e-01	3.774306685579982834e-01	3.856281892477389506e-01	3.947133132512744003e-01	4.041619921250483860e-01	4.133068412838215022e-01	4.214171692482405196e-01	4.277873720431235038e-01	4.318215753730244022e-01	4.331027669959243709e-01	4.314369776313985994e-01	4.268669551234751669e-01	4.196548238173854473e-01	4.102382565494551714e-01	3.991688817050699778e-01	3.870438886978007087e-01	3.744418195357315238e-01	3.618712948008678820e-01	3.497377137241898803e-01	3.383286805696835153e-01	3.278152832061069222e-01	3.182640878531191597e-01	3.096542718188440291e-01	3.018954773283364923e-01	2.948440918956988233e-01	2.883179445373779126e-01	2.821109962134350502e-01	2.760100421846024554e-01	2.698146207674242403e-01	2.633596045801650520e-01	2.565379805995168794e-01	2.493198678727075457e-01	2.417634729699174312e-01	2.340146526914658742e-01	2.262938822147835261e-01	2.188720688191770625e-01	2.120390781819497805e-01	2.060703020723017587e-01	2.011967001470123806e-01	1.975825290766074216e-01	1.953129492894075392e-01	1.943913981393992352e-01	1.947449484633411443e-01	1.962350562051222158e-01	1.986712982763151059e-01	2.018265324111607750e-01	2.054529366923574518e-01	2.092989729596030357e-01	2.131273584298959689e-01	2.167334822543605377e-01
3.749841234448303418e-01	3.808041361155459770e-01	3.877468779652609721e-01	3.955122138898043427e-01	4.036018698455121068e-01	4.113814910535951719e-01	4.181597410663378533e-01	4.232735971243143380e-01	4.261683880836782401e-01	4.264618507778742962e-01	4.239838665892704528e-01	4.187873122604204301e-01	4.111300256210097537e-01	4.014325139550509736e-01	3.902196852869522781e-01	3.780568380884711255e-01	3.654899666634347510e-01	3.529983276523898095e-01	3.409636761304949970e-01	3.296567435450760142e-01	3.192382214291629716e-01	3.097695920747191578e-01	3.012288222640949198e-01	2.935270595786698689e-01	2.865243823797526401e-01	2.800446152667052102e-01	2.738905435001485200e-01	2.678610549541085017e-01	2.617709067855362171e-01	2.554722206014750641e-01	2.488751389584137885e-01	2.419639516132299495e-01	2.348049702617751866e-01	2.275435470684543937e-01	2.203897277272751642e-01	2.135944158497734280e-01	2.074199914267627898e-01	2.021103338038431618e-01	1.978650214798200468e-01	1.948210675009945658e-01	1.930436084416011500e-01	1.925249275183565090e-01	1.931898556641617470e-01	1.949051801290832830e-01	1.974911174295603533e-01	2.007338912473385917e-01	2.043994098791607761e-01	2.082484891722127252e-01	2.120538724353028537e-01	2.156184235285944495e-01
3.788539614417046342e-01	3.832548551287548455e-01	3.886834916889139735e-01	3.948673640112372873e-01	4.013450125562344484e-01	4.075289945751616183e-01	4.127828649850912024e-01	4.165016516360555143e-01	4.181852847845233812e-01	4.174956798051413509e-01	4.142906253982804876e-01	4.086310916903411750e-01	4.007626152715486056e-01	3.910753867091782965e-01	3.800507111384109349e-01	3.682030718501022593e-01	3.560266891736753037e-01	3.439534414012112018e-01	3.323258741428209984e-01	3.213855647580186048e-01	3.112743030890725016e-01	3.020439515981359069e-01	2.936706332450129131e-01	2.860700248618913699e-01	2.791121426500115521e-01	2.726356989217947890e-01	2.664630985893542969e-01	2.604171623563563132e-01	2.543398212068597175e-01	2.481115855662311409e-01	2.416692339122653299e-01	2.350183939847259595e-01	2.282379194527446586e-01	2.214742258119792029e-01	2.149257347927270023e-01	2.088197267687593450e-01	2.033854906896358783e-01	1.988283444610991491e-01	1.953085311967631410e-01	1.929275212589062483e-01	1.917223566909505017e-01	1.916669072709591137e-01	1.926779278216887992e-01	1.946237001668645328e-01	1.973337106789516404e-01	2.006089262901052106e-01	2.042330985891759043e-01	2.079859017351635975e-01	2.116583221926181257e-01	2.150697112822461121e-01
3.819822348110000210e-01	3.847764001168949566e-01	3.884963685825481017e-01	3.929029954605829378e-01	3.975802978197395809e-01	4.019989370459907674e-01	4.055901159509044951e-01	4.078196946548067747e-01	4.082532602508839314e-01	4.066045899528236141e-01	4.027624544852967392e-01	3.967937766591145277e-01	3.889245591560108739e-01	3.795031188275898582e-01	3.689525465706098295e-01	3.577203569989415577e-01	3.462328132823270233e-01	3.348595639646995137e-01	3.238914483659917631e-01	3.135314484002659219e-01	3.038964269640738181e-01	2.950260648574482003e-01	2.868954068119003442e-01	2.794283889859809911e-01	2.725111813213890177e-01	2.660054677397220013e-01	2.597625226045952029e-01	2.536387447836921938e-01	2.475124993949140706e-01	2.413008432622325561e-01	2.349736552918167409e-01	2.285622746829417684e-01	2.221602128776494767e-01	2.159148691930635189e-01	2.100110231852375942e-01	2.046487293628053705e-01	2.000194339160880352e-01	1.962843754854569078e-01	1.935585430708784416e-01	1.919018712384642500e-01	1.913175568565339824e-01	1.917559265968447058e-01	1.931215782389543723e-01	1.952816918075802877e-01	1.980743529833229322e-01	2.013167887452821936e-01	2.048143531316093391e-01	2.083713512156662173e-01	2.118042324003490129e-01	2.149567230995692579e-01
3.843158809234591411e-01	3.853967362074439684e-01	3.872967912927972045e-01	3.898135321996272218e-01	3.925822221513101673e-01	3.951396365869038196e-01	3.969940172698940284e-01	3.976915965988844781e-01	3.968719039006339266e-01	3.943062859065578629e-01	3.899166429834184933e-01	3.837739806865106962e-01	3.760789898078286120e-01	3.671290711132256801e-01	3.572778020464598692e-01	3.468933888746225658e-01	3.363219817587340676e-01	3.258600726081485321e-01	3.157379170896322251e-01	3.061135812109249121e-01	2.970754754772402251e-01	2.886503661449609237e-01	2.808140515485537669e-01	2.735027605412488905e-01	2.666245389990356540e-01	2.600708712378326237e-01	2.537291676919029570e-01	2.474964580608654541e-01	2.412937689774852512e-01	2.350796006406095373e-01	2.288601756210917049e-01	2.226940088753518732e-01	2.166890487209823801e-01	2.109920241283541886e-01	2.057713715231434815e-01	2.011965703609363276e-01	1.974175621831596172e-01	1.945477882762347288e-01	1.926533460003205522e-01	1.917491433561898939e-01	1.918012829393522800e-01	1.927336718904268387e-01	1.944364791996068820e-01	1.967744686566321455e-01	1.995942885794557975e-01	2.027309586144726561e-01	2.060146594645667351e-01	2.092790690457230207e-01	2.123719938865379908e-01	2.151679388013292837e-01
3.858025879956077930e-01	3.851579377073587884e-01	3.852222094134830077e-01	3.858301115790727653e-01	3.866709089046947989e-01	3.873521053293332850e-01	3.874648009492935308e-01	3.866416976732943711e-01	3.846016225886247364e-01	3.811771840470075667e-01	3.763247794047595574e-01	3.701182421800278677e-01	3.627291661744411200e-01	3.543981631132618326e-01	3.454020538109239813e-01	3.360219437514566088e-01	3.265163356089019198e-01	3.171020088400975379e-01	3.079435828839107159e-01	2.991510044401970991e-01	2.907829993041514682e-01	2.828541259652093687e-01	2.753433701624118934e-01	2.682030636547571567e-01	2.613678698027984693e-01	2.547641906963322711e-01	2.483205221311652888e-01	2.419787659148401326e-01	2.357056993008881662e-01	2.295029313857009368e-01	2.234131878947972216e-01	2.175209464655492309e-01	2.119463233112205969e-01	2.068325051500514988e-01	2.023285616265387554e-01	1.985706185431331261e-01	1.956648267086174564e-01	1.936751060353526233e-01	1.926174136128060710e-01	1.924606932356088262e-01	1.931331565816088169e-01	1.945315710228399941e-01	1.965311134203656107e-01	1.989939154898190954e-01	2.017756258807774095e-01	2.047304140188740962e-01	2.077156999371024548e-01	2.105980055878521051e-01	2.132607643610395787e-01	2.156138964167024497e-01
3.863775972215291454e-01	3.840951376925010874e-01	3.824072826274365622e-01	3.811839671300464305e-01	3.801683017312030843e-01	3.790398713906596440e-01	3.774749792735315190e-01	3.751955300277979855e-01	3.720021620964868991e-01	3.677905532236220854e-01	3.625523666675465884e-01	3.563638757348789876e-01	3.493660996535719598e-01	3.417405481254542354e-01	3.336844695793876325e-01	3.253889297033010219e-01	3.170220991159013457e-01	3.087189254908303537e-01	3.005770788416261552e-01	2.926580284096939044e-01	2.849914828350491036e-01	2.775814360165609340e-01	2.704125295430273579e-01	2.634562507463616421e-01	2.566771392918424932e-01	2.500395800647086664e-01	2.435155738643565437e-01	2.370932782980316178e-01	2.307853197124826172e-01	2.246351423752134535e-01	2.187194775103415700e-01	2.131453923550601093e-01	2.080414246003528533e-01	2.035436589652541706e-01	1.997789284507986707e-01	1.968481767721237674e-01	1.948130969029147341e-01	1.936884626573460999e-01	1.934412097443735101e-01	1.939957907192330633e-01	1.952439799592783631e-01	1.970566046382445924e-01	1.992947076288530961e-01	2.018184447705570761e-01	2.044931147004206695e-01	2.071929644602143739e-01	2.098040609970822923e-01	2.122277281214262623e-01	2.143854562036939804e-01	2.162252646289133939e-01
3.859551254942417686e-01	3.822189740374776212e-01	3.789577630559606836e-01	3.760723634458842390e-01	3.733569948598506327e-01	3.705617615798365017e-01	3.674473756228239796e-01	3.638246079958806778e-01	3.595758350780428603e-01	3.546599225059028915e-01	3.491041295976658465e-01	3.429877683201275063e-01	3.364222112115664021e-01	3.295311455107788334e-01	3.224338374896600357e-01	3.152331562500286788e-01	3.080089364366119242e-01	3.008163485073400700e-01	2.936881836313010030e-01	2.866394827850964888e-01	2.796729805208829078e-01	2.727841336446942822e-01	2.659652157690774454e-01	2.592086603136826151e-01	2.525103005711867299e-01	2.458732672057930835e-01	2.393129016959879840e-01	2.328623092309676512e-01	2.265774072503076719e-01	2.205397859830628415e-01	2.148556656711492763e-01	2.096498748460655093e-01	2.050548454834716094e-01	2.011959441388979364e-01	1.981755578342467294e-01	1.960589043875445303e-01	1.948643215753917413e-01	1.945598928448354081e-01	1.950668543529361088e-01	1.962687789534716398e-01	1.980243805753197639e-01	2.001813025349817587e-01	2.025884299223169871e-01	2.051051378385844171e-01	2.076070086620248334e-01	2.099886635379837052e-01	2.121650374938315320e-01	2.140725739715632903e-01	2.156713115432785655e-01	2.169480149298774752e-01
[truncated: 30 more columns]
