# Supplementary material for: Iso-orientation bias of layer 2/3 connections unifies spontaneous, visually and optogenetically driven V1 dynamics
Source: Nat Commun. 2026 Jan 21;17:1901. doi: 10.1038/s41467-026-68578-y (PMC12923880; doi:10.1038/s41467-026-68578-y)
Supplement: Supplementary file 6 — Source data [file 41467_2026_68578_MOESM6_ESM.zip › source_data/fig2/A_frame7.csv]

9.508120367246411520e-02	9.626579777441469921e-02	9.736867119741243748e-02	9.815578219053550102e-02	9.845006146813768677e-02	9.813454712274956304e-02	9.715543523893963029e-02	9.552537812883324375e-02	9.332575941824433619e-02	9.070566882419689447e-02	8.787505633503249480e-02	8.509028553095454583e-02	8.263172944547859944e-02	8.077503585180473289e-02	7.975948890735218288e-02	7.975824608546679129e-02	8.085557626832470812e-02	8.303546207499316878e-02	8.618412761476651474e-02	9.010655225207686581e-02	9.455450059436885935e-02	9.926146545429817558e-02	1.039788125710729566e-01	1.085074515432116748e-01	1.127205715981876299e-01	1.165748999610244641e-01	1.201102144488681300e-01	1.234387828168422019e-01	1.267278026057843954e-01	1.301783919499591158e-01	1.340044500250238968e-01	1.384138679446172693e-01	1.435934784877661574e-01	1.496979982590109781e-01	1.568423535176029782e-01	1.650962122554548439e-01	1.744794114154057108e-01	1.849572193736795656e-01	1.964350212025510467e-01	2.087528268324362890e-01	2.216809226889845663e-01	2.349187101023412216e-01	2.480990596079172827e-01	2.608002871642179366e-01	2.725669517582492984e-01	2.829392162979388892e-01	2.914887184304026935e-01	2.978569784643454454e-01	3.017910797914620247e-01	3.031706784267239607e-01
9.583123546647920321e-02	9.751745050011539906e-02	9.922977086033955840e-02	1.007140563081257850e-01	1.017660723415217960e-01	1.022380825085975192e-01	1.020459254969249135e-01	1.011761604304357576e-01	9.969136709848631928e-02	9.773074845118052967e-02	9.550328388801131163e-02	9.327169163321376300e-02	9.132723417640382924e-02	8.995754828850431595e-02	8.941158394902962159e-02	8.986706605490302202e-02	9.140604755331334375e-02	9.400317816493249101e-02	9.752925766719999778e-02	1.017699570976929591e-01	1.064568309702269844e-01	1.113055701177089463e-01	1.160552513952461118e-01	1.205024890687021455e-01	1.245256292258568320e-01	1.280962981209368412e-01	1.312779306788504907e-01	1.342131373205774081e-01	1.371031419662678830e-01	1.401832367255561318e-01	1.436979465094259667e-01	1.478788696460348884e-01	1.529270134522783542e-01	1.590003292021850423e-01	1.662060655964567313e-01	1.745968518783463930e-01	1.841689745116566745e-01	1.948613274830364173e-01	2.065539457224139508e-01	2.190658091449967648e-01	2.321526338511797072e-01	2.455063326408233049e-01	2.587585383399473860e-01	2.714906478000929657e-01	2.832522488134747163e-01	2.935883567264182537e-01	3.020739514881655707e-01	3.083521472508344852e-01	3.121705499704806597e-01	3.134095252456803871e-01
9.734039986500506170e-02	9.951347810874631994e-02	1.018240089896432221e-01	1.039981953729832986e-01	1.058046715301113050e-01	1.070648142058700653e-01	1.076640420330557818e-01	1.075628963886752082e-01	1.068053139474252761e-01	1.055207254833813724e-01	1.039170150183185148e-01	1.022627528999714291e-01	1.008591541025913030e-01	1.000045399931733664e-01	9.995605528273029949e-02	1.008946091521485816e-01	1.028990039256333089e-01	1.059340709178576839e-01	1.098553296827190634e-01	1.144298606138998697e-01	1.193701618376888374e-01	1.243754971685787775e-01	1.291740657795166225e-01	1.335594624249571150e-01	1.374162358892878355e-01	1.407316658680469734e-01	1.435932835952671849e-01	1.461740821284343572e-01	1.487088619116111177e-01	1.514659730665985360e-01	1.547185979168740622e-01	1.587190478013506267e-01	1.636784163359541466e-01	1.697527581003792363e-01	1.770357518425813848e-01	1.855568052920485989e-01	1.952828478916606991e-01	2.061217373405651865e-01	2.179254078562943842e-01	2.304916156159995400e-01	2.435642635000986322e-01	2.568335578575311473e-01	2.699383792093045797e-01	2.824737241672543586e-01	2.940057817298951659e-01	3.040959032182397048e-01	3.123326515652761204e-01	3.183686956580131233e-01	3.219571264786385556e-01	3.229806233752979816e-01
9.953137396061310926e-02	1.021783280030793273e-01	1.050738324462501677e-01	1.079250302404769074e-01	1.104739877535858561e-01	1.125118875417837477e-01	1.138945693027213490e-01	1.145575324814222667e-01	1.145270436602297964e-01	1.139235641493085011e-01	1.129543609914066826e-01	1.118938969881681234e-01	1.110529197215669450e-01	1.107396315415638682e-01	1.112183337716506348e-01	1.126720141233771566e-01	1.151752354176071858e-01	1.186822403395324937e-01	1.230327789268048089e-01	1.279751062992606492e-01	1.332026223240696527e-01	1.383982537761199727e-01	1.432794795105136743e-01	1.476370704107937970e-01	1.513620276256726627e-01	1.544575504871786853e-01	1.570355443636267945e-01	1.592995656649168479e-01	1.615179036109888611e-01	1.639913846616491144e-01	1.670205186382363594e-01	1.708759984629076578e-01	1.757755386123410202e-01	1.818687275968748629e-01	1.892302377712158368e-01	1.978604476532932199e-01	2.076914206216471104e-01	2.185955593815608056e-01	2.303941812607703254e-01	2.428638527772124245e-01	2.557396414798472351e-01	2.687160200108978936e-01	2.814477254730452516e-01	2.935538906255791836e-01	3.046287603129879118e-01	3.142612282562897708e-01	3.220632294957355701e-01	3.277043356101026483e-01	3.309473493671585276e-01	3.316780713243646650e-01
1.023321974755482811e-01	1.054413867877872502e-01	1.089064610651599152e-01	1.124163782812079432e-01	1.156878739727623534e-01	1.184834971246586932e-01	1.206313395613162059e-01	1.220437799083229496e-01	1.227312419217348183e-01	1.228067704704459834e-01	1.224781592041160327e-01	1.220264290395540741e-01	1.217720457044954158e-01	1.220328439805461324e-01	1.230796531533710908e-01	1.250966120282412108e-01	1.281528360756090390e-01	1.321905290863838178e-01	1.370319925193747568e-01	1.424048072563087464e-01	1.479813317690460150e-01	1.534262552078672071e-01	1.584446497169639534e-01	1.628231591225996755e-01	1.664584456435535820e-01	1.693694414482510568e-01	1.716927729432623784e-01	1.736633018296253883e-01	1.755836817340447609e-01	1.777878644035011668e-01	1.806037178102551100e-01	1.843193891406092744e-01	1.891570864402227492e-01	1.952565748892692854e-01	2.026691431954334988e-01	2.113612046535560673e-01	2.212251557342692077e-01	2.320940991327470893e-01	2.437566267198239267e-01	2.559684032593127490e-01	2.684587251773862815e-01	2.809321706113960815e-01	2.930675933581415871e-01	3.045181996260752366e-01	3.149169259178511981e-01	3.238903936149234997e-01	3.310825416811167266e-01	3.361859883239333158e-01	3.389762682092041235e-01	3.393420097812108183e-01
1.056689182347695793e-01	1.092281003157649644e-01	1.132436689955363396e-01	1.173876691703956560e-01	1.213534333940180787e-01	1.248773584234257467e-01	1.277625958033830056e-01	1.299012785138111137e-01	1.312907052596813673e-01	1.320388554318490948e-01	1.323559344384974135e-01	1.325308960160445915e-01	1.328947840412372516e-01	1.337753999384429515e-01	1.354498717819162534e-01	1.381025998461181403e-01	1.417956116670872901e-01	1.464565972486947254e-01	1.518871133354427749e-01	1.577900706678564968e-01	1.638123850744439003e-01	1.695960687189641269e-01	1.748297595246928737e-01	1.792927865571469770e-01	1.828854365192468800e-01	1.856416468599009217e-01	1.877233240964140404e-01	1.893982527124780657e-01	1.910057187082555841e-01	1.929152267266068810e-01	1.954840222183878429e-01	1.990188412024324338e-01	2.037462749109432147e-01	2.097947775977053175e-01	2.171895649135675288e-01	2.258596221770103329e-01	2.356541108482025082e-01	2.463639451119043478e-01	2.577435486332608772e-01	2.695283072385166179e-01	2.814447406323320466e-01	2.932129077562094510e-01	3.045431395200746127e-01	3.151313774432523140e-01	3.246582845163898945e-01	3.327966063183775969e-01	3.392290375773824862e-01	3.436755560042995539e-01	3.459258092384883687e-01	3.458696011090517386e-01
1.094622118136223954e-01	1.134560224617758850e-01	1.179973937824736335e-01	1.227431330487119276e-01	1.273657687071762246e-01	1.315788552750495333e-01	1.351643140489612316e-01	1.379978214502997069e-01	1.400671219066171869e-01	1.414783047372653590e-01	1.424466569112179115e-01	1.432712047520611209e-01	1.442951499869864207e-01	1.458572012126243267e-01	1.482409207377041738e-01	1.516300708154806887e-01	1.560773981713136360e-01	1.614924283144091866e-01	1.676508485902353518e-01	1.742245394140653214e-01	1.808278297705275262e-01	1.870727890136584526e-01	1.926249635333345811e-01	1.972510070347034683e-01	2.008513040503849822e-01	2.034733927976070111e-01	2.053051621653440295e-01	2.066498472613730597e-01	2.078872158778221624e-01	2.094268013623261093e-01	2.116596424516413999e-01	2.149147298136740436e-01	2.194254922623722348e-01	2.253100883330030613e-01	2.325672997125227959e-01	2.410873360524191655e-01	2.506743782913775642e-01	2.610757076919497655e-01	2.720111295395184481e-01	2.831967959343137942e-01	2.943592758203610327e-01	3.052386438947603531e-01	3.155826192211327874e-01	3.251365571285713130e-01	3.336355146762214896e-01	3.408041826955476306e-01	3.463681919768132333e-01	3.500768144268557314e-01	3.517331473809307552e-01	3.512249534556960984e-01
1.136282123272181477e-01	1.180360248299588827e-01	1.230713327675441171e-01	1.283777322049895475e-01	1.336100861937258855e-01	1.384630749680063055e-01	1.427018404738218949e-01	1.461901554082104260e-01	1.489105539821002910e-01	1.509711773120089862e-01	1.525958324551157652e-01	1.540965202171603321e-01	1.558308934816172997e-01	1.581501136980678901e-01	1.613446931934894024e-01	1.655968662909811651e-01	1.709474335308803494e-01	1.772830330491732276e-01	1.843466943782915701e-01	1.917706918920225323e-01	1.991270248835452783e-01	2.059877946925168235e-01	2.119861370817304747e-01	2.168683736594944067e-01	2.205297499509092096e-01	2.230290192696804397e-01	2.245805987126555103e-01	2.255263529985339355e-01	2.262917392911434900e-01	2.273327859156479558e-01	2.290811559576959311e-01	2.318945251394312901e-01	2.360185307364298379e-01	2.415650359157412719e-01	2.485089637592793610e-01	2.567031475911927818e-01	2.659074768126041266e-01	2.758261384257593707e-01	2.861452120227633289e-01	2.965632505001382091e-01	3.068094089971215577e-01	3.166471587443486779e-01	3.258655422895508913e-01	3.342633741582243800e-01	3.416337088638682351e-01	3.477557493328294336e-01	3.523990967386778639e-01	3.553414088702504525e-01	3.563962662944977211e-01	3.554444807326834210e-01
1.180822057613470089e-01	1.228770016317985020e-01	1.283665993897006863e-01	1.341836389242832550e-01	1.399687790774480356e-01	1.454022252379748581e-01	1.502372775168822616e-01	1.543309015174162135e-01	1.576653601553118234e-01	1.603554053295012383e-01	1.626374599372396867e-01	1.648400577339362016e-01	1.673382530599787088e-01	1.704977683225404050e-01	1.746170008305935051e-01	1.798759385104616582e-01	1.863005652410479052e-01	1.937492876155657018e-01	2.019245537847080274e-01	2.104088540090455761e-01	2.187201077345844458e-01	2.263781438166798388e-01	2.329720062928555269e-01	2.382178001036225068e-01	2.419984993910676840e-01	2.443803218105587149e-01	2.456040447547784555e-01	2.460533605883847286e-01	2.462053956388579323e-01	2.465705952922615241e-01	2.476301802707285837e-01	2.497795238663708395e-01	2.532848647926003172e-01	2.582590230607413329e-01	2.646590126524916431e-01	2.723049872662856030e-01	2.809162482353605439e-01	2.901568907679287213e-01	2.996818716540500804e-01	3.091745295103064395e-01	3.183688196928527447e-01	3.270535812194379499e-01	3.350607419730003422e-01	3.422434894991109866e-01	3.484528769233391499e-01	3.535214775454867953e-01	3.572603490102788104e-01	3.594715655818169764e-01	3.599737927912442514e-01	3.586343394947396068e-01
1.227430341213619353e-01	1.278915022626317122e-01	1.337884748310481375e-01	1.400579268090044460e-01	1.463298788160939945e-01	1.522745941114850010e-01	1.576386724671084150e-01	1.622776281227868711e-01	1.661787021899899797e-01	1.694681986825039843e-01	1.723996669141972249e-01	1.753221996340754707e-01	1.786316841543720280e-01	1.827110296725242555e-01	1.878679272759391228e-01	1.942798048021402713e-01	2.019552624796061568e-01	2.107191884762376899e-01	2.202253206659638973e-01	2.299956034031842844e-01	2.394811443718446453e-01	2.481358050440563012e-01	2.554911358036821567e-01	2.612211999610690172e-01	2.651875975654179873e-01	2.674584567151915282e-01	2.682993128826689500e-01	2.681379936011337173e-01	2.675090699783750359e-01	2.669858757628685297e-01	2.671094455736534035e-01	2.683239382585135280e-01	2.709272951849837074e-01	2.750437920579564821e-01	2.806220405868843915e-01	2.874578545387697082e-01	2.952370449258064911e-01	3.035894784064707141e-01	3.121436030749389356e-01	3.205708413523218336e-01	3.286118578595383921e-01	3.360813178542321200e-01	3.428530106641086705e-01	3.488320249077824786e-01	3.539236026302355342e-01	3.580086357996051794e-01	3.609335188332804534e-01	3.625177206720978651e-01	3.625773167496539884e-01	3.609581232291942943e-01
1.275363440767859069e-01	1.329999708277877779e-01	1.392514808913535296e-01	1.459083699267584022e-01	1.525934384115580633e-01	1.589714121370430500e-01	1.647872168413389848e-01	1.699002054296049891e-01	1.743078252446842447e-01	1.781529080726695635e-01	1.817107288576548518e-01	1.853551282934610411e-01	1.895065094681806783e-01	1.945679648751935942e-01	2.008584341858271893e-01	2.085531972849935245e-01	2.176417626909291081e-01	2.279112001683617772e-01	2.389593396228494315e-01	2.502375580505261654e-01	2.611177865342375060e-01	2.709740591927933817e-01	2.792662562316728381e-01	2.856131895778042384e-01	2.898441036190499420e-01	2.920213102778522751e-01	2.924313035654251269e-01	2.915464195421748617e-01	2.899630271085040234e-01	2.883251452906436252e-01	2.872440712079891156e-01	2.872249896871543751e-01	2.886106896284619805e-01	2.915502356138333084e-01	2.959967274523562786e-01	3.017336120815334866e-01	3.084238363091730828e-01	3.156719338319927681e-01	3.230866284053314219e-01	3.303317694709377861e-01	3.371564383490603389e-01	3.434001283240399327e-01	3.489749434957850616e-01	3.538321227421291071e-01	3.579235881614787340e-01	3.611698267060903245e-01	3.634431219796453449e-01	3.645706390874977609e-01	3.643563207061914500e-01	3.626155052156509462e-01
1.323956967759574166e-01	1.381322581678525452e-01	1.446812203080032333e-01	1.516555264029996186e-01	1.586738614706016959e-01	1.653994418400552835e-01	1.715801589526154691e-01	1.770840847438260868e-01	1.819237299411864683e-01	1.862630566057498216e-01	1.904033653751675825e-01	1.947472099006363477e-01	1.997431413760134000e-01	2.058176195933238417e-01	2.133033398151243654e-01	2.223748352607985701e-01	2.330022952289167448e-01	2.449325458818130685e-01	2.577024743965605214e-01	2.706850406348568772e-01	2.831624977121828812e-01	2.944164675691506305e-01	3.038213844567703159e-01	3.109270295010105878e-01	3.155177735783633586e-01	3.176400553879131783e-01	3.175947181479854553e-01	3.158960351511230225e-01	3.132038585380492179e-01	3.102386393154161759e-01	3.076912299775101389e-01	3.061399613267642983e-01	3.059866139653338868e-01	3.074203486856086909e-01	3.104144301585092247e-01	3.147551136084097423e-01	3.200963818531332716e-01	3.260292189688944187e-01	3.321515452575686811e-01	3.381251084342574154e-01	3.437090511856146779e-01	3.487655047946165987e-01	3.532391871318786292e-01	3.571189050808807330e-01	3.603926382922972849e-01	3.630086930402613987e-01	3.648531699539923623e-01	3.657492625214284199e-01	3.654780729445870624e-01	3.638151282100682837e-01
1.372617089624469933e-01	1.432265139438344825e-01	1.500129667843286552e-01	1.572310663045313750e-01	1.644980585425153685e-01	1.714791582881307064e-01	1.779292296035459020e-01	1.837292727017015015e-01	1.889109618076084129e-01	1.936632552134276708e-01	1.983170445636624757e-01	2.033069380449007979e-01	2.091128449072584272e-01	2.161877339887679217e-01	2.248810271436599562e-01	2.353690690157331233e-01	2.476044144505984979e-01	2.612938839237434197e-01	2.759115996550199346e-01	2.907477411095412134e-01	3.049877151278286291e-01	3.178108723200730457e-01	3.284941646677213001e-01	3.365050236141617357e-01	3.415695428505262088e-01	3.437061017672863872e-01	3.432201709828445746e-01	3.406617486911071579e-01	3.367521073406795629e-01	3.322905088209970881e-01	3.280540510584196712e-01	3.247047731555248729e-01	3.227171934761338679e-01	3.223366295393291225e-01	3.235738426697846171e-01	3.262354179326222292e-01	3.299828212929571958e-01	3.344076743266073959e-01	3.391078882304964792e-01	3.437496406399954130e-01	3.481039266845364355e-01	3.520525540287054445e-01	3.555656426691878313e-01	3.586589876127377896e-01	3.613438296883048073e-01	3.635825172485298573e-01	3.652613200122114545e-01	3.661868482882699727e-01	3.661064375900812684e-01	3.647469202330299032e-01
1.420803809083578673e-01	1.482266793674890670e-01	1.551883726957306309e-01	1.625738260727089546e-01	1.700010718695456058e-01	1.771402200527998905e-01	1.837563636406978063e-01	1.897467121696252423e-01	1.951652022636982675e-01	2.002285378626601497e-01	2.052996619848619086e-01	2.108475599492363461e-01	2.173859265224390713e-01	2.253970086119367056e-01	2.352502074754444505e-01	2.471273593286690551e-01	2.609671678040116904e-01	2.764397902110880545e-01	2.929587140361539777e-01	3.097314449338586795e-01	3.258439090689181361e-01	3.403673890654146383e-01	3.524723861529808211e-01	3.615323614630052140e-01	3.672018001296170620e-01	3.694573202999357209e-01	3.685964028368678425e-01	3.651946378816517402e-01	3.600282509624975202e-01	3.539732803971292752e-01	3.478958430025720916e-01	3.425491853615006965e-01	3.384923309851169404e-01	3.360419716994453299e-01	3.352639090800300092e-01	3.360035446435416517e-01	3.379477243660889973e-01	3.407044314695556464e-01	3.438836886577483209e-01	3.471635189369213226e-01	3.503288796224421908e-01	3.532780781052996533e-01	3.559987500949816641e-01	3.585221951536726182e-01	3.608692161583116897e-01	3.630017396173136901e-01	3.647922993389102198e-01	3.660186131317518798e-01	3.663841783374754968e-01	3.655596191894825986e-01
1.468021144753151319e-01	1.530804286464551855e-01	1.601524666291280763e-01	1.676260411370711356e-01	1.751218099842090647e-01	1.823170756681146143e-01	1.889895845786836448e-01	1.950550146143765207e-01	2.005914260865619414e-01	2.058446819554668461e-01	2.112108281070700089e-01	2.171941807870861052e-01	2.243435081217492744e-01	2.331723836719475640e-01	2.440733955918666931e-01	2.572384010215695294e-01	2.725980074469304681e-01	2.897921778869513854e-01	3.081801020210684361e-01	3.268917040191608447e-01	3.449161344288829145e-01	3.612159034913987044e-01	3.748504040054335684e-01	3.850904783153584199e-01	3.915070078067792170e-01	3.940206806081513746e-01	3.929061924309664167e-01	3.887510180939952043e-01	3.823753049630734258e-01	3.747248305870369278e-01	3.667525590398914570e-01	3.593060319080936815e-01	3.530369712874631416e-01	3.483460887642699233e-01	3.453702146494473935e-01	3.440113777409160023e-01	3.439996822001326615e-01	3.449755800393245475e-01	3.465738760185359535e-01	3.484923931295896837e-01	3.505326054104316857e-01	3.526064588057344906e-01	3.547114952433055857e-01	3.568833457339898318e-01	3.591391602235031733e-01	3.614267608880769034e-01	3.635922145266981542e-01	3.653736202416558720e-01	3.664225494444144360e-01	3.663481323130496903e-01
1.513828143122329384e-01	1.577393290980998175e-01	1.648530143947752602e-01	1.723321376212415268e-01	1.798015424605042822e-01	1.869474822493040478e-01	1.935619802815597978e-01	1.995803680829837112e-01	2.051053886844824981e-01	2.104119823123252742e-01	2.159287378794525758e-01	2.221946722644675687e-01	2.297934456051877739e-01	2.392709186006527766e-01	2.510455739592561408e-01	2.653242108958951406e-01	2.820365806498001948e-01	3.008016453660908307e-01	3.209345869783679639e-01	3.414978332532372374e-01	3.613920716707761938e-01	3.794761043008261225e-01	3.946988235604494966e-01	4.062240476156910307e-01	4.135297842960480308e-01	4.164675298044650531e-01	4.152734426081443608e-01	4.105304609802863935e-01	4.030875129222241116e-01	3.939480019191559657e-01	3.841440700066753311e-01	3.746151865399630632e-01	3.661089850131964973e-01	3.591186191404378558e-01	3.538645903845307750e-01	3.503209176653434564e-01	3.482772029553258264e-01	3.474215183911860128e-01	3.474257159705166909e-01	3.480154312007410766e-01	3.490116401562297632e-01	3.503378506946541737e-01	3.519950284865150381e-01	3.540134385433839070e-01	3.563951835209135943e-01	3.590624779678927569e-01	3.618246906539423491e-01	3.643723640346360759e-01	3.663000154671286479e-01	3.671529750280224658e-01
1.557877156278625053e-01	1.621621837355609885e-01	1.692435471973750549e-01	1.766416350854937700e-01	1.839868734358770797e-01	1.909758039303988963e-01	1.974156138310582675e-01	2.032614500259508072e-01	2.086400043814554128e-01	2.138536975246470018e-01	2.193614362355860159e-01	2.257345421685884590e-01	2.335897119357435991e-01	2.435045856845613754e-01	2.559252659267595154e-01	2.710781726677624071e-01	2.889001945563435259e-01	3.090004533414693055e-01	3.306636684288782324e-01	3.528993154280262723e-01	3.745333687099410835e-01	3.943319155997176417e-01	4.111398769019048438e-01	4.240149158183236233e-01	4.323369669956707018e-01	4.358775246696208194e-01	4.348189893103119874e-01	4.297219472219904746e-01	4.214457855025363631e-01	4.110348415625394436e-01	3.995872103337711478e-01	3.881259321089057801e-01	3.774917972884532236e-01	3.682732501734704567e-01	3.607822050623116783e-01	3.550759593938023762e-01	3.510166435301954047e-01	3.483528078192820177e-01	3.468042009736008180e-01	3.461317111546463599e-01	3.461790731094309126e-01	3.468803348953158339e-01	3.482351622938613667e-01	3.502611496352343590e-01	3.529368648851461954e-01	3.561507072474429658e-01	3.596686947824960234e-01	3.631295822431234721e-01	3.660693935777157848e-01	3.679708404864367455e-01
1.599976586631375597e-01	1.663214885427308776e-01	1.732901230271836346e-01	1.805162866565462321e-01	1.876373826380043908e-01	1.943612469037627744e-01	2.005104987529207072e-01	2.060593296973630695e-01	2.111564611374923961e-01	2.161287526324868202e-01	2.214615623796529764e-01	2.277543521464061860e-01	2.356531502688646584e-01	2.457651258525076765e-01	2.585642710368867836e-01	2.743003785079171086e-01	2.929253670951780797e-01	3.140506606029926928e-01	3.369463083628067568e-01	3.605869460925510417e-01	3.837423503632054755e-01	4.051025619337596528e-01	4.234211507497942506e-01	4.376564462907173714e-01	4.470903007750962610e-01	4.514072306194898410e-01	4.507227600995639683e-01	4.455574056989623499e-01	4.367608233690034591e-01	4.253979361162250061e-01	4.126145420169663458e-01	3.995029451959005717e-01	3.869879558102429229e-01	3.757498035069009035e-01	3.661935861321120589e-01	3.584658383650081159e-01	3.525098068348314628e-01	3.481438930018171951e-01	3.451442133460043138e-01	3.433131210788859522e-01	3.425202904780952351e-01	3.427103314995870176e-01	3.438789580909525356e-01	3.460266991953903082e-01	3.491036711620833510e-01	3.529602632423296527e-01	3.573167081243406873e-01	3.617599830080597823e-01	3.657702438170394310e-01	3.687724579351651655e-01
1.640165208208122782e-01	1.702117336488154775e-01	1.769804918985102282e-01	1.839401323317765014e-01	1.907364970048531783e-01	1.970895136573399542e-01	2.028369807810768422e-01	2.079705764977414773e-01	2.126580706502393114e-01	2.172464462143062769e-01	2.222421420800031744e-01	2.282668748756622457e-01	2.359904476335166756e-01	2.460453868054723325e-01	2.589320048536958851e-01	2.749257023214168871e-01	2.940003930938586141e-01	3.157818945238109465e-01	3.395424651243412750e-01	3.642424378730572676e-01	3.886176678575770649e-01	4.113037699201868569e-01	4.309813931165835110e-01	4.465224637513523498e-01	4.571165561733119276e-01	4.623591378487592052e-01	4.622891412180977766e-01	4.573708728647776223e-01	4.484236225171520096e-01	4.365101888320415680e-01	4.228017897547709514e-01	4.084403928907525128e-01	3.944195984908446251e-01	3.815014925716663230e-01	3.701797509440518108e-01	3.606901705972067051e-01	3.530604496269964532e-01	3.471839240477566091e-01	3.428983793646583345e-01	3.400519506720675600e-01	3.385428791633183221e-01	3.383271249900897670e-01	3.393957620560562050e-01	3.417308437964604040e-01	3.452528516886225196e-01	3.497741586588110629e-01	3.549711643060174393e-01	3.603833939893423266e-01	3.654417938737388738e-01	3.695220405005785747e-01
1.678778754393247252e-01	1.738574333720216691e-01	1.803334212448830243e-01	1.869299580830454666e-01	1.933029402586855794e-01	1.991850326407526572e-01	2.044285399858929986e-01	2.090404147240868538e-01	2.132036270410700152e-01	2.172798748131558322e-01	2.217899981600542636e-01	2.273705694264734622e-01	2.347078460584756665e-01	2.444536034749563158e-01	2.571308897022425710e-01	2.730410154995347449e-01	2.921852516574571790e-01	3.142149219946407945e-01	3.384213481753080566e-01	3.637722527749856494e-01	3.889943659212553029e-01	4.126943657357249329e-01	4.335033774947781859e-01	4.502255654870526702e-01	4.619698781125269882e-01	4.682460298975143487e-01	4.690109544778560124e-01	4.646593653399905821e-01	4.559605078505568065e-01	4.439514315837425618e-01	4.298038490007497492e-01	4.146857295187330594e-01	3.996391302500945653e-01	3.854922981321184938e-01	3.728169072955367924e-01	3.619321567661073491e-01	3.529481140492610192e-01	3.458334586591088611e-01	3.404892794036982751e-01	3.368113564355215139e-01	3.347280049820479664e-01	3.342075675878255492e-01	3.352373048329191363e-01	3.377819698917550739e-01	3.417346113336928171e-01	3.468734545588189611e-01	3.528370621930587148e-01	3.591257696129845911e-01	3.651315913428633264e-01	3.701925062312947379e-01
1.716486882400627412e-01	1.773184399553253410e-01	1.834054377580572603e-01	1.895432357539879320e-01	1.953995793010417648e-01	2.007204066405315901e-01	2.053715222576312782e-01	2.093724075998763534e-01	2.129166854682092158e-01	2.163745068128174465e-01	2.202733974464187450e-01	2.252561165878790017e-01	2.320165660987192069e-01	2.412179005346030414e-01	2.534003418489098047e-01	2.688893302779467587e-01	2.877168376367454927e-01	3.095691299315533884e-01	3.337724117865377149e-01	3.593234160243711228e-01	3.849656777116029494e-01	4.093048729222383830e-01	4.309497138466223398e-01	4.486599195629100145e-01	4.614806908901230020e-01	4.688444935658316326e-01	4.706254883003995193e-01	4.671389767958166184e-01	4.590866264772808791e-01	4.474566743312511918e-01	4.333954204722568204e-01	4.180707679692554080e-01	4.025493572106418338e-01	3.877055156924728574e-01	3.741734070992941419e-01	3.623446680275932974e-01	3.524046464206004314e-01	3.443932108133237469e-01	3.382725656080317056e-01	3.339851625155697556e-01	3.314892404154394789e-01	3.307661415056711851e-01	3.318009372075815810e-01	3.345440928604591080e-01	3.388660488369306667e-01	3.445178629551885474e-01	3.511095360660776987e-01	3.581136605618387425e-01	3.648964696391313600e-01	3.707722955898131167e-01
1.754281402744625185e-01	1.806903574998102169e-01	1.862925611034758622e-01	1.918808759680391551e-01	1.971368515332209137e-01	2.018201510238644414e-01	2.058087913476540076e-01	2.091316094949371429e-01	2.119878178058419160e-01	2.147491343413652776e-01	2.179413201574259273e-01	2.222037669880655431e-01	2.282280900038125282e-01	2.366795721406668440e-01	2.481083629357974107e-01	2.628602803353315420e-01	2.809992074551431740e-01	3.022536750221785917e-01	3.259987505224554161e-01	3.512805800105587850e-01	3.768851306372516530e-01	4.014458349942008897e-01	4.235781465313955829e-01	4.420238217403396619e-01	4.557852028087354679e-01	4.642304648768543762e-01	4.671546352323586726e-01	4.647877092276021527e-01	4.577493126336502627e-01	4.469577756880190877e-01	4.335088137700209843e-01	4.185437382290596031e-01	4.031282919523040409e-01	3.881602490702417141e-01	3.743174389538969082e-01	3.620491264493385652e-01	3.516047828999226410e-01	3.430873095769371162e-01	3.365142034726681941e-01	3.318706582172055719e-01	3.291426053857265388e-01	3.283239514798002023e-01	3.293991664684935983e-01	3.323083308177499084e-01	3.369057078910617231e-01	3.429242141651372977e-01	3.499567828885359888e-01	3.574618618898009470e-01	3.647949617389560917e-01	3.712624079231694463e-01
1.793405242344428829e-01	1.840987412957362235e-01	1.891255292410728706e-01	1.940831399335385676e-01	1.986690142287530214e-01	2.026569011662960051e-01	2.059354838817462063e-01	2.085394698506321531e-01	2.106682232996990312e-01	2.126877721772232332e-01	2.151132743108002676e-01	2.185707331574292256e-01	2.237389473167567255e-01	2.312752268458422023e-01	2.417312105108053999e-01	2.554677534268007255e-01	2.725798608265598832e-01	2.928433360144924724e-01	3.156936893009501532e-01	3.402446437404353374e-01	3.653484932178768796e-01	3.896942954264370762e-01	4.119335637279742390e-01	4.308178779186245255e-01	4.453299942977201886e-01	4.547899919011880732e-01	4.589211728122435940e-01	4.578662654082814587e-01	4.521521016786854696e-01	4.426091991977211260e-01	4.302599356938311415e-01	4.161939867801089377e-01	4.014512013129569179e-01	3.869296293119707242e-01	3.733304676706294400e-01	3.611435439302635442e-01	3.506684740620533702e-01	3.420599107736340683e-01	3.353817226600643298e-01	3.306551038251636654e-01	3.278891939481627382e-01	3.270884723026806773e-01	3.282376123425269077e-01	3.312701395763770762e-01	3.360310679462602534e-01	3.422450693360984397e-01	3.495005271994102158e-01	3.572563200614712886e-01	3.648731269117282960e-01	3.716655377239379554e-01
1.835222306224197075e-01	1.876869892841214194e-01	1.920583176750603471e-01	1.963184702471849064e-01	2.001829461387898412e-01	2.034398185372487677e-01	2.059866812656095114e-01	2.078603598867004021e-01	2.092547327609036723e-01	2.105227621729121867e-01	2.121601236046151417e-01	2.147694370002461994e-01	2.190061262432059230e-01	2.255092265136638963e-01	2.348228814532312136e-01	2.473165914735059867e-01	2.631140297035050590e-01	2.820409985392524632e-01	3.036022134198830824e-01	3.269940504940140880e-01	3.511560024203606023e-01	3.748580390271691321e-01	3.968152745566990158e-01	4.158162383680782392e-01	4.308479443391838304e-01	4.412003765742207873e-01	4.465354024381539833e-01	4.469101801832837673e-01	4.427521178703103244e-01	4.347901914471795637e-01	4.239545705498465322e-01	4.112615107519098090e-01	3.977023700464694667e-01	3.841536801297166237e-01	3.713200469183557950e-01	3.597141364530143104e-01	3.496702603892107852e-01	3.413815069456884732e-01	3.349468494422285225e-01	3.304143823324769413e-01	3.278098166763096510e-01	3.271444416673894851e-01	3.284026196417803578e-01	3.315142787203229080e-01	3.363216103306945759e-01	3.425506775336048526e-01	3.497976644773668764e-01	3.575362744292949757e-01	3.651479778741857363e-01	3.719715807199800994e-01
1.881041617135151556e-01	1.915991952387277042e-01	1.952511929347331698e-01	1.987664755549496121e-01	2.018807573851191806e-01	2.043965315385124215e-01	2.062183333584297340e-01	2.073811915365077474e-01	2.080677973157205873e-01	2.086107992217930418e-01	2.094778501473142929e-01	2.112386919443268174e-01	2.145154022052238318e-01	2.199189130297336536e-01	2.279770361134265122e-01	2.390610898786853233e-01	2.533197476646749657e-01	2.706293930277520188e-01	2.905696833667724133e-01	3.124309727185867747e-01	3.352566801861771584e-01	3.579188977019575058e-01	3.792203589752937698e-01	3.980111417666808427e-01	4.133051939430247845e-01	4.243807795559166873e-01	4.308505344688227101e-01	4.326910322191577785e-01	4.302279247001496998e-01	4.240798166792855706e-01	4.150708023559383508e-01	4.041266005032961295e-01	3.921714061756036984e-01	3.800413936891531286e-01	3.684264341397531228e-01	3.578450676851260281e-01	3.486506435519061697e-01	3.410604307260755585e-01	3.351958208894492697e-01	3.311210323317531068e-01	3.288699762373771263e-01	3.284553165660661911e-01	3.298590605627616523e-01	3.330091210793889589e-01	3.377500306358443005e-01	3.438176742329092650e-01	3.508271919463724631e-01	3.582802720965365673e-01	3.655935398337994413e-01	3.721447627038457218e-01
1.931919923910909997e-01	1.959603749740969347e-01	1.988507309690163705e-01	2.015975159972422659e-01	2.039586941675988752e-01	2.057510857057271991e-01	2.068840212925020794e-01	2.073867220042856507e-01	2.074251041971560683e-01	2.073046267089505013e-01	2.074570640372825348e-01	2.084107651070954970e-01	2.107456174413304406e-01	2.150357350549385038e-01	2.217845564356739907e-01	2.313585605014184532e-01	2.439269911997197227e-01	2.594155051064652717e-01	2.774813261024253741e-01	2.975159262503029312e-01	3.186784216941890291e-01	3.399589882863588985e-01	3.602670609688695680e-01	3.785348187043442447e-01	3.938231965818267954e-01	4.054162516570360975e-01	4.128906302617924018e-01	4.161501404148489902e-01	4.154206554929530948e-01	4.112068704911213679e-01	4.042186543899470297e-01	3.952796222609398225e-01	3.852330723556403047e-01	3.748599519008282144e-01	3.648201379441423087e-01	3.556228451207247843e-01	3.476256309388841004e-01	3.410557652863854816e-01	3.360439055879549941e-01	3.326587885510797760e-01	3.309330863040838566e-01	3.308741622229032786e-01	3.324582294561973517e-01	3.356112179556409725e-01	3.401834669382676202e-01	3.459272674117855884e-01	3.524858812647357342e-01	3.594000692814413589e-01	3.661338990197566257e-01	3.721168703077663564e-01
1.988474065199665464e-01	2.008572098340595524e-01	2.029699528894084171e-01	2.049520411627227534e-01	2.065854775898770535e-01	2.077010807889015098e-01	2.082106820442767292e-01	2.081337076430437305e-01	2.076139977063636566e-01	2.069235694209542176e-01	2.064514787608631718e-01	2.066775235560171786e-01	2.081321721054903151e-01	2.113456166493103972e-01	2.167902020838902710e-01	2.248215863579535734e-01	2.356248127298374850e-01	2.491718785416869586e-01	2.651971759745327395e-01	2.831960592302207869e-01	3.024497125390806507e-01	3.220764035013176652e-01	3.411054863728872899e-01	3.585667198950748258e-01	3.735844075138513021e-01	3.854641275141157952e-01	3.937600988739022867e-01	3.983135582802980190e-01	3.992566985291520765e-01	3.969821094505317505e-01	3.920832111599337200e-01	3.852758501555260673e-01	3.773140339638159091e-01	3.689130498847913997e-01	3.606909127902298562e-01	3.531347073757545307e-01	3.465929164627907788e-01	3.412895286043963194e-01	3.373517508799718789e-01	3.348413159737775313e-01	3.337799773838186490e-01	3.341625468534146770e-01	3.359550376852278863e-01	3.390800473920264069e-01	3.433953842511808241e-01	3.486741478724435517e-01	3.545944300118261117e-01	3.607445067344565159e-01	3.666454973548708973e-01	3.717888686593047165e-01
2.050735859155602969e-01	2.063225920610055886e-01	2.076718253801106417e-01	2.089229266147248076e-01	2.098832995783658784e-01	2.103971723367622504e-01	2.103764865227439329e-01	2.098270629115850661e-01	2.088658451739686117e-01	2.077260461050740858e-01	2.067484561547798805e-01	2.063588445464265009e-01	2.070329518705139038e-01	2.092519040795192964e-01	2.134519054472148458e-01	2.199728259137846420e-01	2.290107346449665182e-01	2.405797185252811499e-01	2.544881264592532277e-01	2.703337081373219930e-01	2.875206378371295002e-01	3.052991379324931920e-01	3.228254816291051821e-01	3.392369257623780165e-01	3.537332939717928726e-01	3.656550389738749685e-01	3.745472826208560146e-01	3.802007737142780730e-01	3.826638413464742428e-01	3.822237883828276117e-01	3.793610369311886665e-01	3.746836911367213419e-01	3.688532636435433720e-01	3.625133282516241895e-01	3.562316276364456691e-01	3.504629298520851033e-01	3.455353208432584977e-01	3.416577439843930253e-01	3.389424449837497022e-01	3.374335781478089991e-01	3.371329275089710586e-01	3.380156997683730347e-01	3.400329603540011014e-01	3.431016513530995016e-01	3.470871009062911350e-01	3.517854394148617891e-01	3.569136497884538572e-01	3.621130625493131361e-01	3.669684427256091896e-01	3.710405436163812243e-01
2.118077756417407753e-01	2.123267512732582851e-01	2.129588975748877011e-01	2.135435151969541367e-01	2.139141869863138978e-01	2.139276473507481235e-01	2.134935807814961062e-01	2.126007355540499300e-01	2.113350845274030720e-01	2.098868076424099116e-01	2.085444250573348923e-01	2.076760825339709904e-01	2.076995897353182963e-01	2.090439634871694707e-01	2.121060462477954434e-01	2.172061492914782732e-01	2.245468314022543432e-01	2.341789880469504481e-01	2.459792690936369319e-01	2.596424676523735875e-01	2.746916046048554771e-01	2.905068864733804657e-01	3.063724945626898344e-01	3.215375914588740613e-01	3.352853283277387186e-01	3.470017326312823114e-01	3.562355009003904671e-01	3.627403246806731874e-01	3.664935635210343490e-01	3.676883828008037369e-01	3.667006257882893250e-01	3.640356992384118917e-01	3.602640209538283123e-01	3.559553125174659272e-01	3.516218158450746811e-01	3.476783551885034296e-01	3.444234464100418003e-01	3.420411375746559290e-01	3.406190114065992258e-01	3.401747330025289839e-01	3.406824802156193099e-01	3.420917698377671234e-01	3.443343042047632419e-01	3.473186222086709907e-01	3.509164122075871250e-01	3.549471127108433377e-01	3.591681555063582776e-01	3.632765488533412079e-01	3.669242279725209444e-01	3.697455003456542877e-01
2.189226931508228280e-01	2.187767428757530774e-01	2.187708425809818391e-01	2.187831833024143358e-01	2.186735423547383206e-01	2.183099539157928315e-01	2.175976212083835515e-01	2.165053483154803227e-01	2.150850665823841046e-01	2.134810986709467229e-01	2.119274292028214546e-01	2.107329907023071935e-01	2.102565873479290137e-01	2.108741676383886487e-01	2.129417753036433880e-01	2.167576146183269603e-01	2.225265646574821343e-01	2.303303246332356613e-01	2.401062168928905782e-01	2.516374933128205371e-01	2.645575541985281665e-01	2.783695298211664726e-01	2.924811653301189751e-01	3.062529263076624320e-01	3.190550082700936430e-01	3.303270234026320917e-01	3.396328925359567430e-01	3.467033939255746988e-01	3.514600315216575566e-01	3.540163031947478611e-01	3.546558071321934680e-01	3.537902956634600415e-01	3.519042018410306061e-01	3.494944761962369140e-01	3.470153435276149834e-01	3.448364036037303015e-01	3.432195901223480394e-01	3.423163710061738474e-01	3.421821649162303802e-01	3.428014413308571040e-01	3.441151474086646123e-01	3.460426134667456410e-01	3.484927122759895468e-01	3.513629791429658811e-01	3.545295918556989334e-01	3.578340758584681036e-01	3.610736883997864299e-01	3.640011072663392744e-01	3.663360587772678811e-01	3.677877043699957493e-01
2.262371432426820150e-01	2.255247234728732508e-01	2.249903993701082849e-01	2.245509961682057021e-01	2.240916007384129438e-01	2.234900642792184700e-01	2.226452023052820639e-01	2.215038529218258112e-01	2.200821369557685037e-01	2.184773485802709303e-01	2.168685751710626997e-01	2.155059838371983505e-01	2.146903460590726398e-01	2.147454974324054522e-01	2.159868527651055137e-01	2.186890773153191969e-01	2.230556273259251820e-01	2.291925633775011850e-01	2.370888253703727355e-01	2.466051092040770221e-01	2.574733814615889349e-01	2.693086231755003612e-01	2.816334734140286677e-01	2.939149047604695530e-01	3.056102867685435154e-01	3.162182293609659411e-01	3.253281966543792314e-01	3.326621745164686783e-01	3.381021055139076248e-01	3.416983740969870564e-01	3.436572759185744785e-01	3.443087380064868697e-01	3.440589866424383358e-01	3.433357100487795521e-01	3.425347902643172682e-01	3.419774000021777449e-01	3.418840029071277264e-01	3.423680617082571764e-01	3.434477708803700957e-01	3.450701958138856495e-01	3.471397992384936959e-01	3.495432370656660903e-01	3.521644841666264902e-01	3.548881142029910452e-01	3.575927303392225642e-01	3.601397327731793996e-01	3.623639143464336687e-01	3.640714259866623670e-01	3.650478858477937960e-01	3.650759242155972029e-01
2.335346560836438490e-01	2.323839531818121529e-01	2.314568348177954704e-01	2.307067970027664172e-01	2.300423759195915352e-01	2.293495344048210316e-01	2.285192972896793184e-01	2.274756307111533427e-01	2.261986539130270424e-01	2.247393347874173941e-01	2.232235144587790265e-01	2.218450446251531705e-01	2.208495289578669418e-01	2.205113002311598625e-01	2.211066636583345624e-01	2.228862438306513094e-01	2.260487573980068110e-01	2.307180093460596271e-01	2.369246538535288438e-01	2.445942525518876309e-01	2.535432899155705688e-01	2.634847350914185649e-01	2.740443000732323831e-01	2.847874817029867889e-01	2.952559889080515476e-01	3.050104292014260143e-01	3.136744724030239295e-01	3.209746420685575252e-01	3.267696493153145476e-01	3.310640445319193992e-01	3.340029880132239226e-01	3.358479039891923978e-01	3.369362078825345885e-01	3.376314924782398141e-01	3.382726941621445049e-01	3.391311942096198462e-01	3.403831431568867805e-01	3.421008663459713661e-01	3.442627706588335945e-01	3.467768992664000405e-01	3.495104653651902593e-01	3.523171272880445404e-01	3.550555469489537486e-01	3.575963618000979061e-01	3.598187941858262406e-01	3.616014349067626088e-01	3.628132272543104775e-01	3.633099786971362710e-01	3.629393020418246185e-01	3.615536715898811648e-01
2.405875027878957018e-01	2.391501542030289029e-01	2.379848381608556662e-01	2.370779608136561190e-01	2.363586490762507042e-01	2.357191503502538421e-01	2.350419720930515266e-01	2.342286313508540885e-01	2.332248421914011327e-01	2.320379708449489820e-01	2.307443151839837503e-01	2.294857892034692370e-01	2.284573644365527900e-01	2.278878620922029641e-01	2.280170413108024985e-01	2.290717139823489346e-01	2.312429419571436218e-01	2.346657196042766236e-01	2.394022108825377138e-01	2.454295578538138733e-01	2.526335709950448538e-01	2.608097801965779117e-01	2.696732263947976271e-01	2.788777402158689189e-01	2.880442562844425791e-01	2.967961714602743162e-01	3.047980697277812290e-01	3.117927819369165077e-01	3.176310274467189498e-01	3.222882059820054712e-01	3.258643690143208649e-01	3.285660421153860922e-01	3.306718784979327252e-01	3.324875350143465802e-01	3.342977272786469278e-01	3.363243430551365321e-01	3.386983505655793980e-01	3.414500606078193501e-01	3.445179612436213845e-01	3.477719352774869543e-01	3.510435586277786957e-01	3.541552694538732116e-01	3.569416841029726117e-01	3.592596889551206707e-01	3.609878993308893169e-01	3.620194192365000507e-01	3.622534071226117813e-01	3.615905018507917790e-01	3.599350169969124935e-01	3.572039326872867848e-01
2.471824324624517788e-01	2.456248833706360934e-01	2.443858504491308037e-01	2.434791487158121381e-01	2.428507264585243741e-01	2.423972506917406733e-01	2.419927732937293963e-01	2.415182391098232850e-01	2.408884333112800979e-01	2.400719011428819050e-01	2.391011063827674921e-01	2.380721719513636814e-01	2.371354268689687961e-01	2.364792615268508646e-01	2.363102372328334533e-01	2.368321261740654327e-01	2.382257970476212017e-01	2.406311627867425973e-01	2.441318680242007544e-01	2.487434028525898344e-01	2.544055557320035743e-01	2.609805285214314985e-01	2.682581096037529034e-01	2.759690189555186746e-01	2.838066312943857694e-01	2.914559301427922522e-01	2.986269289480712463e-01	3.050883019593545464e-01	3.106959315890104878e-01	3.154109718143278673e-01	3.193030731727542482e-01	3.225367014111474862e-01	3.253416367862597691e-01	3.279722210018988782e-01	3.306627004537005532e-01	3.335872963628223609e-01	3.368328297836673535e-01	3.403888615094913250e-01	3.441560866808853758e-01	3.479693190760009269e-01	3.516281892700453549e-01	3.549275388595170000e-01	3.576807402376624423e-01	3.597322758102141638e-01	3.609596952988399776e-01	3.612682966268896956e-01	3.605834695822197622e-01	3.588454197330859241e-01	3.560090684686706974e-01	3.520494393937697031e-01
2.531440324592711399e-01	2.516371661197970289e-01	2.504884174769757554e-01	2.497319986728457064e-01	2.493261412779482211e-01	2.491701201210278216e-01	2.491304102425696276e-01	2.490706815211336522e-01	2.488800693065882641e-01	2.484950064715917561e-01	2.479116607391793903e-01	2.471880713836212551e-01	2.464371120990541120e-01	2.458126727744280871e-01	2.454920387819464200e-01	2.456571219108209247e-01	2.464764622799331673e-01	2.480890787330639335e-01	2.505906635779481251e-01	2.540224897157330464e-01	2.583636233713849650e-01	2.635274983710356733e-01	2.693641314411285848e-01	2.756692116255185510e-01	2.822006461599225191e-01	2.887020164767923336e-01	2.949309327202494502e-01	3.006887246200400376e-01	3.058467378864078157e-01	3.103641065212835448e-01	3.142925490188331894e-01	3.177657332770517096e-01	3.209736853456339190e-01	3.241261078703062126e-01	3.274113385898835271e-01	3.309591505805378198e-01	3.348150451102369085e-01	3.389310758466283491e-01	3.431742445705454614e-01	3.473492459586501324e-01	3.512291288769850417e-01	3.545862158019899568e-01	3.572166725654659092e-01	3.589549601788680766e-01	3.596779279370178606e-01	3.593013309002065503e-01	3.577731480792895047e-01	3.550679373806597816e-01	3.511848843877726778e-01	3.461500266037804696e-01
2.583519385536960367e-01	2.570599082848692429e-01	2.561543343716721766e-01	2.556816889371492652e-01	2.556073961498274705e-01	2.558316314758758980e-01	2.562148901457154127e-01	2.566080902242273698e-01	2.568815153971806819e-01	2.569478173715775693e-01	2.567759033586318185e-01	2.563946944825484797e-01	2.558877237004094085e-01	2.553809431941431729e-01	2.550266990513834209e-01	2.549865797001806267e-01	2.554150950402468423e-01	2.564452159077533766e-01	2.581761650247356155e-01	2.606635791819664760e-01	2.639123414276685065e-01	2.678727983451389960e-01	2.724414279257084126e-01	2.774670929731704594e-01	2.827636470617514997e-01	2.881287338035181111e-01	2.933673519103049965e-01	2.983172990735543650e-01	3.028723843701842666e-01	3.069986894927452248e-01	3.107396437253208688e-01	3.142072840714428827e-01	3.175598157917098874e-01	3.209687399922633300e-01	3.245816590155634063e-01	3.284883627204710499e-01	3.326974655664672320e-01	3.371284637074798418e-01	3.416203846406353217e-01	3.459541636939998388e-01	3.498828086016274597e-01	3.531621891704894156e-01	3.555761708571921753e-01	3.569523778175681117e-01	3.571680773279415355e-01	3.561484538834785440e-01	3.538610271685099784e-01	3.503099283900668603e-01	3.455324664211738561e-01	3.395985917433587131e-01
2.627492028731342466e-01	2.618185454665608036e-01	2.612881313260050908e-01	2.612079306310745586e-01	2.615451857259098456e-01	2.621993683763443328e-01	2.630271194497751375e-01	2.638719612319151420e-01	2.645931857849757596e-01	2.650890959285390203e-01	2.653114086349071532e-01	2.652697285313505571e-01	2.650269813408971387e-01	2.646881564773062023e-01	2.643853088494688142e-01	2.642615867633910653e-01	2.644562900017137785e-01	2.650920091364272202e-01	2.662641523822286693e-01	2.680327917550549000e-01	2.704168112745051755e-01	2.733907338241793883e-01	2.768849443487548800e-01	2.807902544709416359e-01	2.849675759147308196e-01	2.892627775580837723e-01	2.935257950696082418e-01	2.976317135541082237e-01	3.015003620982714683e-01	3.051102932817443270e-01	3.085032203456022915e-01	3.117763785530760501e-01	3.150626797066140017e-01	3.185014351587176495e-01	3.222050976106690667e-01	3.262289652806864559e-01	3.305505239723233735e-01	3.350630157054969027e-01	3.395843850922213858e-01	3.438790763276952100e-01	3.476872575008310151e-01	3.507549120812232246e-01	3.528589720526976170e-01	3.538239232506638077e-01	3.535291933702457423e-01	3.519090773924487547e-01	3.489483264074511037e-01	3.446765532240497754e-01	3.391635990717752347e-01	3.325165532818571412e-01
2.663407812911038341e-01	2.658908939803268368e-01	2.658387573469676579e-01	2.662290488066391680e-01	2.670254436914173413e-01	2.681252042138362879e-01	2.693834493594242097e-01	2.706420117378079970e-01	2.717574688091706214e-01	2.726236578208023897e-01	2.731855831578184346e-01	2.734436587821162390e-01	2.734491681044058375e-01	2.732932873702661469e-01	2.730926299494976783e-01	2.729741285147365137e-01	2.730613042080631270e-01	2.734630077147845451e-01	2.742648625250230232e-01	2.755231528667665408e-01	2.772608583254216885e-01	2.794657962568981580e-01	2.820912242838941597e-01	2.850595661964060445e-01	2.882699071039850902e-01	2.916095272934949856e-01	2.949688882654815658e-01	2.982584246695207941e-01	3.014243280177818507e-01	3.044598319093124172e-01	3.074085307405104994e-01	3.103573711903725996e-01	3.134190456196911390e-01	3.167061247314572059e-01	3.203017137020908178e-01	3.242328275208319344e-01	3.284525318867173027e-01	3.328350132881067180e-01	3.371847000334395328e-01	3.412571907805524996e-01	3.447871578010542892e-01	3.475172966347949699e-01	3.492230412849558485e-01	3.497296591218277961e-01	3.489209155698875242e-01	3.467405370867323589e-01	3.431889807486425137e-01	3.383180675551512584e-01	3.322253380484932461e-01	3.250488730744020005e-01
2.691830343079906762e-01	2.692989163181231382e-01	2.697939293543674677e-01	2.706992388684963391e-01	2.719698574454510465e-01	2.734993919968535803e-01	2.751436561627865207e-01	2.767482713991933352e-01	2.781750975663931369e-01	2.793230810332927860e-01	2.801406860993064241e-01	2.806289747562824566e-01	2.808363205609153979e-01	2.808471042460625733e-01	2.807673914110345725e-01	2.807104279686262194e-01	2.807840514290748102e-01	2.810810868812470553e-01	2.816728976181722688e-01	2.826056146329890550e-01	2.838984550015832276e-01	2.855436638388951787e-01	2.875080465971147081e-01	2.897364152726645270e-01	2.921574713513602761e-01	2.946924721571347328e-01	2.972664773870317689e-01	2.998210630112504438e-01	3.023263803545729878e-01	3.047897013813919975e-01	3.072574837500380296e-01	3.098088192555742970e-01	3.125398895500519081e-01	3.155413374743759047e-01	3.188726866189930953e-01	3.225392393571100969e-01	3.264768250140135941e-01	3.305481533189086329e-01	3.345518300433018566e-01	3.382421165716071876e-01	3.413551974896397168e-01	3.436366972332441372e-01	3.448656937879625572e-01	3.448721137670823778e-01	3.435464719428947822e-01	3.408427687018416585e-01	3.367763673405652636e-01	3.314188745868095198e-01	3.248915576690880602e-01	3.173581230739359049e-01
2.713669039738051403e-01	2.720947799141535950e-01	2.731691405239238257e-01	2.746005645310427568e-01	2.763308954078410040e-01	2.782486730117733065e-01	2.802122103870004488e-01	2.820756376984309699e-01	2.837131128870824526e-01	2.850372073613727797e-01	2.860089649512335130e-01	2.866389945631608316e-01	2.869807184432577873e-01	2.871182192976425851e-01	2.871517023562765725e-01	2.871834415257391027e-01	2.873063095262853861e-01	2.875959256455993263e-01	2.881064621372574908e-01	2.888694437784807834e-01	2.898945760103460723e-01	2.911717605409313014e-01	2.926738566534123898e-01	2.943601716370367605e-01	2.961810876181481533e-01	2.980842414518298233e-01	3.000224048656856546e-01	3.019624762936671813e-01	3.038941206720089938e-01	3.058358151784908441e-01	3.078358133348023662e-01	3.099661018936518686e-01	3.123088660517438497e-01	3.149369525249348656e-01	3.178917898979256029e-01	3.211634774096038258e-01	3.246777619165108208e-01	3.282932776205539360e-01	3.318100983058680509e-01	3.349880394049675192e-01	3.375710618845748634e-01	3.393132005289301589e-01	3.400017756425918192e-01	3.394749543539565817e-01	3.376324672788119652e-01	3.344397921959867404e-01	3.299270163160101244e-01	3.241838748524910607e-01	3.173522266381287316e-01	3.096168698328704005e-01
2.729986061313285362e-01	2.743446901066802779e-01	2.759944405406772328e-01	2.779324043273175837e-01	2.800836064837795014e-01	2.823301890754931764e-01	2.845341381935321268e-01	2.865616292325482983e-01	2.883045921572242043e-01	2.896960029944838366e-01	2.907168741112427512e-01	2.913946576436557412e-01	2.917944507419383826e-01	2.920055486921758203e-01	2.921264325512352711e-01	2.922510696385979267e-01	2.924585685413268465e-01	2.928071710019392593e-01	2.933324375562563202e-01	2.940487058263635545e-01	2.949525215891682928e-01	2.960267994388906532e-01	2.972448765942356519e-01	2.985741890725956416e-01	2.999798321865255191e-01	3.014285547110973629e-01	3.028936516322235928e-01	3.043606857586274028e-01	3.058331752761500044e-01	3.073365743168043895e-01	3.089184853888616855e-01	3.106433336840150328e-01	3.125808704504975943e-01	3.147895653112833814e-01	3.172977095590791552e-01	3.200862339328219286e-01	3.230774116714056898e-01	3.261325052870600039e-01	3.290594707601756652e-01	3.316295458987787992e-01	3.335996741296915480e-01	3.347368209800174466e-01	3.348403835926480610e-01	3.337599029947754259e-01	3.314066677364573832e-01	3.277590184723088718e-01	3.228620210784391986e-01	3.168224954040479990e-01	3.098004638192168314e-01	3.019980224080370257e-01
2.741819211604726858e-01	2.761142497482045322e-01	2.783024104282600386e-01	2.807014638347504198e-01	2.832170668286500548e-01	2.857237951753878180e-01	2.880877778957797175e-01	2.901893509645399050e-01	2.919417594030377927e-01	2.933029554396088812e-01	2.942790215757756789e-01	2.949193986765789033e-01	2.953056000579901696e-01	2.955361773843115936e-01	2.957110668223422167e-01	2.959181956205621522e-01	2.962243263248537373e-01	2.966709596250343139e-01	2.972749517728132673e-01	2.980326281575868541e-01	2.989257399760853473e-01	2.999276528271946352e-01	3.010085988048246675e-01	3.021394837800096544e-01	3.032944711226779333e-01	3.044530112745934547e-01	3.056021254752147032e-01	3.067393588321636888e-01	3.078760697014157888e-01	3.090399001499779530e-01	3.102746819769496844e-01	3.116361079556121405e-01	3.131823499004826594e-01	3.149602134402628151e-01	3.169890483218780752e-01	3.192458046537373084e-01	3.216549017626161300e-01	3.240857980035715680e-01	3.263594914290094962e-01	3.282632093854453426e-01	3.295708335568815484e-01	3.300656806374094865e-01	3.295622020378706774e-01	3.279238765360618646e-01	3.250756088595546656e-01	3.210099919613838559e-01	3.157875352884528808e-01	3.095314699383530654e-01	3.024180336811281844e-01	2.946633976356739515e-01
2.750054745393775146e-01	2.774584422588523003e-01	2.801202212441507577e-01	2.829151056123626051e-01	2.857281191678185950e-01	2.884254051678402653e-01	2.908770631976733134e-01	2.929782499525973027e-01	2.946649944305512747e-01	2.959223392913342687e-01	2.967839369284452355e-01	2.973238083724973890e-01	2.976423333396401305e-01	2.978494620211625810e-01	2.980483814787195929e-01	2.983224742138381735e-01	2.987274320590280752e-01	2.992891335214712401e-01	3.000066852059581346e-01	3.008590752660593726e-01	3.018134437887389221e-01	3.028330305005388356e-01	3.038833598238810940e-01	3.049360214708414230e-01	3.059702437775069783e-01	3.069731354334786499e-01	3.079397079009673632e-01	3.088735604165639415e-01	3.097883586129722699e-01	3.107093567068253126e-01	3.116734725676567619e-01	3.127262577834573065e-01	3.139146862414977091e-01	3.152759098515329761e-01	3.168236125150920013e-01	3.185348058631611301e-01	3.203403581060130234e-01	3.221220512857144724e-01	3.237175975296955888e-01	3.249333409018369534e-01	3.255627461702859105e-01	3.254077815350121528e-01	3.243000480635200300e-01	3.221188828015464356e-01	3.188044704644336091e-01	3.143648321747538055e-01	3.088763370193708946e-01	3.024780338184942519e-01	2.953606199589849934e-01	2.877514191710764391e-01
2.755368528014240925e-01	2.784178998787262271e-01	2.814673247887616858e-01	2.845795557058727332e-01	2.876190969630496586e-01	2.904432570750259957e-01	2.929254634493798082e-01	2.949750502701931065e-01	2.965503323712884720e-01	2.976631272145648932e-01	2.983744876942841517e-01	2.987829195332133980e-01	2.990075983961436590e-01	2.991698408019202726e-01	2.993761807052199853e-01	2.997058131217469334e-01	3.002041082282573270e-01	3.008825328036160984e-01	3.017240515748219054e-01	3.026921218287192406e-01	3.037409562878353175e-01	3.048248427295759400e-01	3.059048943768113982e-01	3.069525239216373547e-01	3.079499202998405294e-01	3.088885916117722341e-01	3.097674411855094179e-01	3.105916281089621811e-01	3.113727713518936735e-01	3.121300460245147734e-01	3.128908504249003908e-01	3.136893285144612964e-01	3.145613800246945257e-01	3.155358545756126176e-01	3.166230219334093543e-01	3.178026867974435565e-01	3.190149681061579812e-01	3.201565144654133221e-01	3.210838754171069231e-01	3.216242073615415697e-01	3.215919476748857475e-01	3.208089750025525655e-01	3.191252949106049841e-01	3.164373687306292759e-01	3.127018013891923465e-01	3.079428048311589339e-01	3.022527046960016284e-01	2.957855271738165093e-01	2.887445390204086970e-01	2.813653068930607737e-01
2.758235780004150706e-01	2.790213466173017687e-01	2.823586550011663587e-01	2.857029673590995578e-01	2.888997490224375908e-01	2.917976590250601632e-01	2.942725822830874471e-01	2.962463891121575599e-01	2.976975189690097001e-01	2.986621014473526126e-01	2.992259753344990170e-01	2.995094884686717029e-01	2.996480774482280784e-01	2.997721821187044333e-01	2.999899354297316245e-01	3.003753311979713847e-01	3.009633163847776349e-01	3.017518352118751523e-01	3.027095070918871533e-01	3.037867208216398773e-01	3.049274987226065492e-01	3.060797368857626766e-01	3.072020813095233671e-01	3.082667684094870242e-01	3.092588328052235935e-01	3.101729925571560798e-01	3.110099893000552451e-01	3.117739881243422051e-01	3.124719267616207774e-01	3.131145950350587293e-01	3.137182242452281056e-01	3.143047378278763238e-01	3.148990093950858604e-01	3.155223463880817425e-01	3.161828313026341930e-01	3.168644512021322468e-01	3.175178508532970900e-01	3.180555399466891142e-01	3.183535598648887799e-01	3.182602817522567906e-01	3.176114156355039908e-01	3.162491170157972209e-01	3.140422989194865400e-01	3.109051559362749351e-01	3.068112340486932599e-01	3.018011054397656823e-01	2.959825468167124884e-01	2.895231875926119192e-01	2.826365233356634143e-01	2.755631814235569021e-01
2.758992099118234842e-01	2.792924401113115462e-01	2.828116183864726185e-01	2.863017937297006599e-01	2.895920981104846970e-01	2.925233866517871761e-01	2.949731539147722459e-01	2.968735320384987553e-01	2.982197279301945225e-01	2.990680604841029488e-01	2.995245701756748535e-01	2.997266919064440205e-01	2.998214858572990082e-01	2.999442938024890482e-01	3.002013784482876479e-01	3.006591071568985862e-01	3.013408552321268363e-01	3.022312596169078880e-01	3.032861130374879810e-01	3.044452987944501476e-01	3.056458746949326510e-01	3.068327747853734633e-01	3.079653685922726369e-01	3.090193111926859970e-01	3.099842702473124545e-01	3.108591137705704055e-01	3.116466204445024757e-01	3.123496344706325201e-01	3.129698201248528044e-01	3.135089897340003762e-01	3.139717946640401824e-01	3.143678047597058822e-01	3.147109899681795886e-01	3.150154117317393587e-01	3.152872559668328245e-01	3.155148384825214869e-01	3.156592222694539762e-01	3.156483845611802175e-01	3.153772671194364219e-01	3.147147901811137016e-01	3.135173761359923983e-01	3.116470983640834413e-01	3.089916468912544678e-01	3.054829154215911169e-01	3.011112313915277894e-01	2.959329215657388601e-01	2.900699197354740799e-01	2.837012851859551099e-01	2.770477205606353133e-01	2.703512511145775288e-01
2.757917595898287666e-01	2.792581829918950320e-01	2.828541113256549111e-01	2.864078761367087056e-01	2.897359527695874126e-01	2.926728788435118966e-01	2.950971225347686633e-01	2.969485719676588920e-01	2.982351693417246152e-01	2.990282637321522996e-01	2.994482221526406085e-01	2.996433711727533034e-01	2.997662693135001444e-01	2.999515056575308147e-01	3.002986582638502155e-01	3.008628302383641318e-01	3.016536086207016742e-01	3.026416494140636848e-01	3.037707294626446064e-01	3.049723322663376313e-01	3.061796344245355517e-01	3.073382702189867977e-01	3.084121986496085599e-01	3.093842263003419024e-01	3.102520360016247647e-01	3.110215477293813424e-01	3.116999788747146227e-01	3.122907984353544553e-01	3.127919655763388707e-01	3.131975637055046668e-01	3.135016352563847475e-01	3.137020825996023610e-01	3.138023409590492419e-01	3.138092005000592266e-01	3.137265079109330390e-01	3.135460321928134064e-01	3.132380070431184382e-01	3.127443890758144218e-01	3.119774537861172425e-01	3.108252261184352716e-01	3.091636374222199168e-01	3.068737824851184293e-01	3.038614583686470860e-01	3.000756139456008942e-01	2.955224560907816489e-01	2.902726170295786279e-01	2.844599507529898541e-01	2.782718514608656935e-01	2.719324071448477875e-01	2.656808077890994713e-01
2.755312690161849654e-01	2.789558431501379387e-01	2.825306064998301947e-01	2.860734687731392167e-01	2.893925371078652775e-01	2.923180426618733896e-01	2.947291345867286139e-01	2.965710509738440637e-01	2.978602890442015871e-01	2.986777079627451759e-01	2.991516032458051977e-01	2.994343771167244372e-01	2.996772983651683209e-01	3.000078553781951873e-01	3.005133979042863834e-01	3.012333365002344832e-01	3.021603762697999129e-01	3.032495473469649649e-01	3.044324226070114214e-01	3.056332359383079900e-01	3.067835820033091854e-01	3.078330048434165245e-01	3.087539058995989460e-01	3.095405074739091544e-01	3.102029598988666481e-01	3.107587000566490731e-01	3.112237034422284387e-01	3.116060988985493996e-01	3.119037512554657110e-01	3.121060765207691046e-01	3.121988894480852705e-01	3.121700263019826505e-01	3.120131325876251416e-01	3.117276132652709308e-01	3.113140573386774523e-01	3.107660959941157541e-01	3.100610835142358357e-01	3.091526934203036037e-01	3.079683150191604435e-01	3.064130936888431189e-01	3.043808433495822641e-01	3.017703764322430815e-01	2.985044595468985817e-01	2.945478698110128857e-01	2.899210521301557875e-01	2.847066196886158251e-01	2.790471666844093757e-01	2.731344237846937695e-01	2.671912691780298221e-01	2.614493115973078319e-01
2.751539990399179958e-01	2.784358996592501412e-01	2.819039666492950680e-01	2.853719962842115598e-01	2.886442313999732501e-01	2.915489423942621561e-01	2.939660407602840420e-01	2.958440583688161651e-01	2.972041749471827643e-01	2.981315015553537839e-01	2.987561026968320599e-01	2.992278777253989386e-01	2.996902403816177340e-01	3.002573848402038115e-01	3.009989113294770369e-01	3.019338959621232776e-01	3.030345536519166161e-01	3.042377918041218599e-01	3.054616417689704488e-01	3.066229217669363960e-01	3.076526217496740045e-01	3.085062885007310296e-01	3.091679064578135572e-01	3.096471960717896987e-01	3.099716421531324428e-01	3.101756383189424593e-01	3.102896590468982585e-01	3.103322137755860632e-01	3.103064416119209468e-01	3.102017729989016703e-01	3.099995171302195041e-01	3.096799936001407016e-01	3.092283381077816640e-01	3.086365999256341919e-01	3.079010233038269595e-01	3.070151575819107248e-01	3.059609850515290219e-01	3.047011935009267258e-01	3.031756814275818890e-01	3.013044162916753699e-01	2.989971681859316388e-01	2.961688361560453897e-01	2.927576016992410879e-01	2.887422764072108405e-01	2.841552102925255507e-01	2.790878681292883190e-01	2.736875874987967361e-01	2.681456825113089915e-01	2.626786671983328825e-01	2.575055302143139935e-01
2.747017768943066929e-01	2.777597644371455066e-01	2.810518765518135731e-01	2.843935884594626096e-01	2.875895980188436507e-01	2.904686629345202831e-01	2.929118587421692399e-01	2.948694472614341033e-01	2.963640499108397552e-01	2.974805327344268169e-01	2.983454561146813844e-01	2.991006267409851982e-01	2.998760694398821536e-01	3.007674742248475086e-01	3.018219507239049970e-01	3.030340384275252985e-01	3.043518072379700623e-01	3.056909714546842682e-01	3.069535918368607175e-01	3.080474132620525940e-01	3.089021258687494331e-01	3.094797448987428590e-01	3.097776322100643798e-01	3.098242148309222066e-01	3.096688825252966182e-01	3.093687044674398590e-01	3.089751700167138737e-01	3.085240234226861444e-01	3.080303500220562540e-01	3.074895938827211239e-01	3.068834485629361453e-01	3.061882016401855644e-01	3.053824160700207568e-01	3.044511959329397888e-01	3.033855200752620940e-01	3.021769042736208166e-01	3.008093676525267490e-01	2.992517712372692595e-01	2.974537610737175708e-01	2.953476463086594506e-01	2.928570034350835849e-01	2.899108806733209365e-01	2.864609012068994320e-01	2.824976000878727245e-01	2.780622776641026306e-01	2.732514877685003896e-01	2.682127248787909424e-01	2.631316980323775701e-01	2.582131754442918981e-01	2.536585454596587685e-01
2.742165393941596863e-01	2.769925205019195813e-01	2.800583007984031036e-01	2.832358930403590658e-01	2.863342426112669425e-01	2.891848857939191553e-01	2.916706659241652955e-01	2.937425273401670922e-01	2.954220869327159327e-01	2.967905423152177868e-01	2.979670014168681047e-01	2.990811170230447957e-01	3.002456437160347380e-01	3.015341896144289602e-01	3.029680680364367773e-01	3.045141178238867097e-01	3.060931003291665342e-01	3.075962801614828268e-01	3.089064772351761690e-01	3.099193044592494228e-01	3.105606796096653244e-01	3.107976480754132131e-01	3.106409737927116610e-01	3.101395585756629991e-01	3.093683046339354981e-01	3.084122433295669596e-01	3.073504633571327305e-01	3.062432644333712428e-01	3.051251059657121290e-01	3.040043289166111107e-01	3.028688179289528715e-01	3.016951610471378942e-01	3.004580114848930950e-01	2.991365264485359998e-01	2.977159374844964845e-01	2.961840926720935019e-01	2.945246595350575758e-01	2.927099378975812072e-01	2.906965618286762587e-01	2.884266073980127354e-01	2.858350991270538488e-01	2.828629767649530891e-01	2.794729154612307642e-01	2.756643753916183104e-01	2.714841762257913516e-01	2.670297801276935168e-01	2.624439926443257742e-01	2.579016803941041047e-01	2.535906990667387007e-01	2.496903335337735397e-01
2.737314982319980494e-01	2.761923096043055748e-01	2.790017506614370646e-01	2.819920186602659640e-01	2.849792906350848143e-01	2.877997943734364461e-01	2.903387632867315271e-01	2.925471887679648164e-01	2.944440392165411091e-01	2.961045732588515889e-01	2.976379982231360799e-01	2.991595405557810339e-01	3.007627828758986932e-01	3.024976952248673023e-01	3.043583674978982967e-01	3.062822943313958102e-01	3.081607299071563721e-01	3.098575452379020434e-01	3.112326326880399119e-01	3.121653496116942317e-01	3.125738010349223273e-01	3.124267666058306858e-01	3.117465062920505847e-01	3.106023949324571709e-01	3.090969834902072000e-01	3.073474869340552806e-01	3.054665401867522889e-01	3.035460985460812777e-01	3.016475304896323317e-01	2.997993394048188431e-01	2.980019636347792655e-01	2.962372892516583200e-01	2.944794291970557754e-01	2.927032900848249852e-01	2.908885209743664046e-01	2.890182270851763824e-01	2.870737817412792880e-01	2.850284804213142897e-01	2.828433186242934050e-01	2.804675236984667808e-01	2.778450062618349481e-01	2.749260093428587681e-01	2.716814633346800179e-01	2.681165445410058079e-01	2.642798343407708472e-01	2.602653708212283035e-01	2.562065130926842738e-01	2.522624233468284682e-01	2.485995472130086426e-01	2.453714554369846590e-01
2.732613838008663976e-01	2.753990257237163841e-01	2.779431161675165463e-01	2.807383344328865937e-01	2.836100805157399929e-01	2.864005842545283009e-01	2.889979060884991235e-01	2.913526667647300950e-01	2.934801590991815146e-01	2.954484592722698144e-01	2.973558226574837260e-01	2.993025162776132841e-01	3.013630368252405711e-01	3.035642677728428440e-01	3.058736969882554502e-01	3.081996380655291357e-01	3.104030276778272923e-01	3.123181985548438844e-01	3.137785948187803986e-01	3.146427099037903408e-01	3.148157445888770667e-01	3.142634306665697541e-01	3.130158784359339252e-01	3.111611029918848748e-01	3.088296943137671668e-01	3.061737297022222859e-01	3.033440880136563100e-01	3.004705622608046522e-01	2.976484134497659473e-01	2.949333594635524247e-01	2.923448526662617009e-01	2.898754331406139251e-01	2.875026020345514688e-01	2.851994001875562956e-01	2.829407985062543096e-01	2.807047966910192205e-01	2.784691336199323075e-01	2.762061082582998317e-01	2.738786970528039322e-01	2.714406935950779420e-01	2.688421777308306337e-01	2.660398070364002887e-01	2.630096199000206414e-01	2.597590015876616309e-01	2.563343878740730331e-01	2.528221600896793375e-01	2.493418923863572334e-01	2.460329303786809585e-01	2.430368476707641112e-01	2.404791449578140006e-01
2.727947194159183741e-01	2.746253764265311204e-01	2.769161369239799830e-01	2.795250898826168173e-01	2.822877502873142319e-01	2.850528868675623606e-01	2.877113837402911489e-01	2.902130063973165641e-01	2.925686598668720828e-01	2.948386845126881872e-01	2.971104046188194348e-01	2.994700077281970407e-01	3.019746867650018318e-01	3.046306845135532404e-01	3.073814767277702198e-01	3.101082561751789535e-01	3.126424879191117556e-01	3.147881242827143544e-01	3.163494601684564977e-01	3.171597917663395161e-01	3.171060444657923250e-01	3.161453216106624442e-01	3.143106944153716831e-01	3.117054132296337987e-01	3.084867307439828621e-01	3.048424406880305138e-01	3.009646251648594451e-01	2.970255686440884113e-01	2.931601810751890969e-01	2.894575911530181123e-01	2.859622664535941272e-01	2.826826869365879902e-01	2.796039405290839941e-01	2.767001154211677361e-01	2.739431081634254306e-01	2.713062058217231010e-01	2.687628838469587889e-01	2.662830226972119907e-01	2.638295824729134376e-01	2.613584923119960934e-01	2.588232464819815726e-01	2.561838576843411541e-01	2.534180987310886701e-01	2.505319124224336669e-01	2.475657152267677630e-01	2.445943319722401199e-01	2.417198744313570069e-01	2.390587618187557384e-01	2.367255201311619928e-01	2.348166550713611800e-01
2.722908698381253378e-01	2.738530788107638170e-01	2.759232085163243475e-01	2.783723861270906430e-01	2.810459926794027785e-01	2.837989185521610502e-01	2.865241878632805994e-01	2.891698247901718921e-01	2.917415421953578614e-01	2.942916325328789884e-01	2.968970778995698723e-01	2.996317547361105338e-01	3.025385360359761355e-01	3.056069291756755013e-01	3.087606554736360143e-01	3.118576359313854351e-01	3.147025371968121266e-01	3.170698056003335430e-01	3.187333774788314589e-01	3.194981525460434679e-01	3.192280635977869929e-01	3.178661013352141462e-01	3.154429160680099486e-01	3.120725298219088617e-01	3.079359323117000224e-01	3.032555989204244740e-01	2.982657124225290834e-01	2.931836590018658817e-01	2.881879015387306397e-01	2.834056653185644259e-01	2.789113597482663076e-01	2.747340810543608680e-01	2.708705498855840110e-01	2.672990564654042500e-01	2.639905493853867413e-01	2.609146895191774007e-01	2.580408090428591428e-01	2.553356342066930851e-01	2.527606446259761941e-01	2.502718454384879609e-01	2.478235621850745085e-01	2.453761398787834280e-01	2.429057224978843355e-01	2.404132023551133202e-01	2.379293427532248595e-01	2.355139936025661407e-01	2.332489338561630210e-01	2.312256563758326999e-01	2.295307931779503041e-01	2.282323638501135843e-01
2.716837369380655787e-01	2.730359986130119765e-01	2.749381909132739277e-01	2.772729423972049023e-01	2.798940823759047403e-01	2.826611356490985605e-01	2.854676347788591695e-01	2.882582326501896275e-01	2.910321270514215075e-01	2.938329832811114595e-01	2.967280352401572840e-01	2.997809018090759059e-01	3.030237048195196237e-01	3.064340275611717179e-01	3.099213349383290184e-01	3.133256908160860776e-01	3.164294791899428527e-01	3.189805638578743219e-01	3.207234068042591479e-01	3.214332715643795635e-01	3.209480036241234568e-01	3.191920719585195076e-01	3.161887065859492751e-01	3.120578454152629355e-01	3.070001565659093434e-01	3.012699911270197428e-01	2.951423178717958451e-01	2.888798178325849841e-01	2.827060420472403690e-01	2.767888780793179015e-01	2.712359030732277576e-01	2.661003191141818047e-01	2.613938681153073484e-01	2.571020303757397540e-01	2.531971846502377166e-01	2.496470009699359172e-01	2.464175020183816123e-01	2.434722954995661992e-01	2.407706498590482247e-01	2.382671920790288000e-01	2.359149729354742264e-01	2.336720083181514918e-01	2.315097235789849162e-01	2.294206705876083996e-01	2.274227373299324839e-01	2.255579858273807636e-01	2.238858125995107362e-01	2.224718247806562188e-01	2.213751091785474134e-01	2.206369186836435181e-01
2.708925664006918144e-01	2.721105465422364311e-01	2.739163638437380199e-01	2.762015891463914241e-01	2.788259379749322142e-01	2.816508887170142694e-01	2.845676925417626180e-01	2.875149416390779811e-01	2.904830895016965453e-01	2.935058654153034907e-01	2.966408163088021799e-01	2.999430724660445136e-01	3.034375620355316827e-01	3.070951014962083336e-01	3.108171630111041250e-01	3.144326340734243663e-01	3.177079046485785652e-01	3.203694055413515707e-01	3.221355563333366812e-01	3.227533887355121811e-01	3.220340161150367364e-01	3.198809544128813909e-01	3.163062412195602469e-01	3.114312060452240072e-01	3.054715017867935534e-01	2.987090417946227094e-01	2.914560787966115618e-01	2.840181754890853671e-01	2.766627672137256799e-01	2.695983789202900938e-01	2.629667433472154259e-01	2.568469214942047940e-01	2.512678953624271627e-01	2.462247224853852667e-01	2.416934933990832757e-01	2.376418455881519620e-01	2.340339598452136904e-01	2.308311780313330452e-01	2.279907177650782601e-01	2.254652559036817439e-01	2.232052683157775830e-01	2.211644857358590344e-01	2.193071603317004736e-01	2.176147941932632668e-01	2.160897703649969082e-01	2.147542112096057221e-01	2.136438389632319967e-01	2.127982569452686323e-01	2.122502296142620981e-01	2.120167828901656781e-01
2.698386316441865884e-01	2.710119437220889216e-01	2.728099735757207878e-01	2.751298106792965936e-01	2.778333954076712686e-01	2.807802149286806603e-01	2.838551464321380502e-01	2.869867454342909241e-01	2.901532952043241465e-01	2.933762030611135607e-01	2.967024656469346433e-01	3.001797536241419539e-01	3.038288732870005893e-01	3.076189051655189854e-01	3.114499467868914184e-01	3.151473231742082382e-01	3.184693243744031732e-01	3.211283404315176115e-01	3.228229530497809252e-01	3.232764252419624840e-01	3.222755151119641170e-01	3.197029787653138388e-01	3.155578025320247004e-01	3.099591182078165197e-01	3.031327499835109185e-01	2.953827102848717301e-01	2.870530265876641285e-01	2.784871339740083163e-01	2.699922764836567013e-01	2.618147316191087870e-01	2.541287863530955482e-01	2.470389672939019288e-01	2.405921226879728925e-01	2.347942636959054197e-01	2.296270352286649552e-01	2.250600574528373310e-01	2.210576163670686101e-01	2.175804287049213637e-01	2.145848142455568375e-01	2.120220145760410568e-01	2.098397386445694790e-01	2.079865221318294155e-01	2.064179495561041799e-01	2.051026191747423177e-01	2.040255480111193565e-01	2.031874553546174633e-01	2.025997201749515364e-01	2.022763722520381779e-01	2.022255336066936804e-01	2.024428530013998029e-01
2.684649872799490522e-01	2.696933856010134134e-01	2.715862931795735569e-01	2.740422048972429581e-01	2.769205986515734241e-01	2.800737902091234854e-01	2.833748307780710185e-01	2.867368933243700235e-01	2.901213351301429322e-01	2.935336072777013916e-01	2.970081652388846805e-01	3.005852544520547509e-01	3.042838733784036243e-01	3.080759459764320640e-01	3.118668355315803997e-01	3.154865589584642249e-01	3.186945405232325390e-01	3.211986048766294899e-01	3.226864073848144665e-01	3.228650194475045643e-01	3.215024291457158068e-01	3.184637470075155630e-01	3.137353217427518159e-01	3.074318670128159958e-01	2.997848610680445836e-01	2.911141910105958797e-01	2.817884688245955171e-01	2.721816402232294374e-01	2.626339337463212686e-01	2.534236602259342108e-01	2.447533797014798118e-01	2.367503762679679657e-01	2.294781428257715306e-01	2.229537235434394804e-01	2.171654152234657742e-01	2.120866318855804955e-01	2.076839680281259148e-01	2.039198239950057723e-01	2.007517452633096888e-01	1.981312382819838680e-01	1.960043262034850964e-01	1.943147399219664617e-01	1.930091170506513798e-01	1.920423886257068002e-01	1.913812582988252131e-01	1.910042728591904437e-01	1.908982738372807797e-01	1.910524001115926074e-01	1.914518075317450385e-01	1.920733956603441206e-01
2.667554286021591725e-01	2.681441417647133507e-01	2.702442073018357371e-01	2.729509182620326047e-01	2.761157465377862552e-01	2.795775303553866276e-01	2.831907913540067656e-01	2.868466786880900510e-01	2.904836016670320209e-01	2.940862316788179776e-01	2.976733662313630902e-01	3.012768636574726933e-01	3.049153694293206818e-01	3.085676535379493490e-01	3.121507992340856186e-01	3.155081142422011542e-01	3.184104030493520310e-01	3.205721035399924368e-01	3.216811912717311706e-01	3.214389085791073963e-01	3.196030093333457889e-01	3.160268552519098773e-01	3.106868557665859454e-01	3.036925936036063423e-01	2.952772625634025316e-01	2.857700257680602651e-01	2.755556541949306659e-01	2.650293363115691636e-01	2.545551392602523055e-01	2.444351873321623791e-01	2.348936009783324508e-01	2.260754939714910428e-01	2.180579449835614025e-01	2.108677005740420274e-01	2.044998673746813711e-01	1.989330087189754293e-01	1.941382423277821512e-01	1.900823906506424743e-01	1.867271495499833178e-01	1.840270751775058000e-01	1.819288760948601924e-01	1.803732415846881210e-01	1.792989403768833478e-01	1.786477000764400969e-01	1.783679577090540591e-01	1.784160322761083328e-01	1.787543814185614532e-01	1.793479062716630823e-01	1.801600942357902413e-01	1.811509996787224741e-01
2.647485544059934859e-01	2.664024470785523735e-01	2.688252455961651077e-01	2.719041802671213759e-01	2.754765529544970781e-01	2.793605788242852217e-01	2.833845514682858391e-01	2.874099448777769905e-01	2.913452169369947220e-01	2.951484943320621945e-01	2.988189245294948226e-01	3.023781892352139788e-01	3.058453118252089098e-01	3.092093331948831958e-01	3.124051931275803051e-01	3.152981737246579597e-01	3.176812768255558028e-01	3.192878610413003027e-01	3.198191318229056668e-01	3.189829376219226464e-01	3.165376158171292476e-01	3.123329042732576055e-01	3.063398829040391846e-01	2.986636709154052438e-01	2.895359399870062744e-01	2.792884959676479872e-01	2.683131383008024451e-01	2.570157674658501978e-01	2.457734935958362232e-01	2.349021896236721807e-01	2.246389283569352469e-01	2.151399515116514671e-01	2.064912793661405066e-01	1.987267222146612555e-01	1.918473719324882421e-01	1.858376573266869725e-01	1.806751707366496540e-01	1.763340047731204452e-01	1.727834036236311765e-01	1.699845656732957289e-01	1.678883325539872462e-01	1.664353641646814097e-01	1.655589504632802023e-01	1.651893121207304305e-01	1.652576933703685524e-01	1.656988072289899139e-01	1.664511558927833645e-01	1.674558415952222823e-01	1.686553308718517497e-01	1.699936918662155461e-01
2.625435455610592994e-01	2.645599091933578118e-01	2.674159736604045379e-01	2.709860802989844664e-01	2.750869665782548212e-01	2.795086328254201558e-01	2.840449379436474353e-01	2.885194889070382684e-01	2.928032787464707187e-01	2.968216527039034824e-01	3.005496553178578778e-01	3.039965230866129575e-01	3.071818979876760891e-01	3.101080376984035047e-01	3.127334797854629533e-01	3.149539342207071657e-01	3.165954614669603262e-01	3.174230324058998631e-01	3.171647303416161856e-01	3.155485021194135986e-01	3.123453540814646878e-01	3.074108677513922028e-01	3.007166576637656519e-01	2.923650545033736892e-01	2.825836373448362138e-01	2.717004860424980794e-01	2.601051534891651862e-01	2.482032260986467842e-01	2.363732864395070854e-01	2.249339198177758015e-01	2.141254777882039551e-01	2.041075241711186872e-01	1.949693084627029394e-01	1.867480709490709212e-01	1.794491904404037774e-01	1.730629565544676562e-01	1.675748737772854435e-01	1.629688979539200278e-01	1.592252547328648626e-01	1.563157348052178208e-01	1.541994192126997232e-01	1.528208661204958629e-01	1.521113390856379255e-01	1.519923335379361473e-01	1.523799051543560656e-01	1.531884326211818415e-01	1.543330899822985547e-01	1.557313600170703860e-01	1.573045484327354471e-01	1.589804276601982369e-01
2.602958973988390157e-01	2.627558428951199399e-01	2.661404187312884639e-01	2.703066638629200713e-01	2.750445879142223715e-01	2.801085391660605994e-01	2.852498446440190905e-01	2.902461820689129501e-01	2.949237082150714118e-01	2.991688786565457336e-01	3.029282503602080956e-01	3.061963053110235977e-01	3.089933326821657222e-01	3.113373860044836294e-01	3.132158282684409101e-01	3.145626668445035135e-01	3.152472950758898329e-01	3.150784840087972327e-01	3.138244977737760788e-01	3.112467321687526489e-01	3.071410181889980273e-01	3.013785071810599625e-01	2.939376208536060298e-01	2.849200810515420401e-01	2.745473247685748519e-01	2.631378384379908231e-01	2.510700767918340737e-01	2.387385917580719663e-01	2.265120439501495941e-01	2.147007342619394743e-01	2.035385124287826253e-01	1.931802179537847053e-01	1.837122289722138979e-01	1.751710780329040484e-01	1.675641110929880773e-01	1.608868010482635003e-01	1.551333120367260898e-01	1.502994405324827587e-01	1.463793880660317626e-01	1.433592814080348332e-01	1.412106469826365229e-01	1.398862611833634195e-01	1.393194572493578476e-01	1.394265352270360470e-01	1.401111094630979603e-01	1.412690102084074584e-01	1.427929128489967558e-01	1.445765931000788374e-01	1.465193565790577357e-01	1.485312595542866432e-01
2.582033721900329204e-01	2.611620902734469452e-01	2.651434858731380184e-01	2.699836884776337098e-01	2.754406398838499803e-01	2.812264373332001299e-01	2.870426707605692740e-01	2.926139447356945755e-01	2.977151128404635361e-01	3.021884461000975963e-01	3.059482676685544855e-01	3.089723703231365137e-01	3.112817712459342023e-01	3.129125648486171252e-01	3.138854766639215255e-01	3.141796325747522323e-01	3.137167432709855319e-01	3.123601206525096208e-01	3.099300377548846464e-01	3.062333108807952509e-01	3.011015886416057996e-01	2.944304801042793018e-01	2.862110260135367068e-01	2.765464692586212525e-01	2.656504069902845266e-01	2.538265387556953301e-01	2.414342924398012735e-01	2.288475313296616798e-01	2.164146933647118076e-01	2.044278271699390970e-01	1.931053717154098959e-01	1.825900475052786853e-01	1.729596475625797547e-01	1.642459346154863664e-01	1.564556749646154876e-01	1.495883157461804502e-01	1.436466859226225856e-01	1.386395189349243218e-01	1.345770917517542520e-01	1.314628479056797195e-01	1.292844336137237149e-01	1.280069318684008417e-01	1.275698953660164836e-01	1.278882700875657585e-01	1.288563621323054742e-01	1.303536081259762669e-01	1.322511488612100605e-01	1.344188067735072600e-01	1.367325351261129140e-01	1.390824420896653590e-01
2.564845116430328753e-01	2.599610662227140878e-01	2.645684834082503989e-01	2.701196411698811306e-01	2.763364926591185267e-01	2.828839020793050829e-01	2.894082416840746963e-01	2.955756629255204548e-01	3.011049400869196813e-01	3.057903659842475808e-01	3.095114446374697681e-01	3.122280716106771159e-01	3.139622584266614225e-01	3.147699895243286639e-01	3.147088808283668437e-01	3.138084483590400930e-01	3.120496610557674799e-01	3.093587433257055652e-01	3.056172709786915687e-01	3.006869531003377727e-01	2.944440091409744609e-01	2.868155859457636181e-01	2.778099513655153951e-01	2.675334756770317290e-01	2.561903897020273990e-01	2.440652304780199511e-01	2.314917977129712923e-01	2.188152942506295107e-01	2.063554988177715432e-01	1.943781021223012495e-01	1.830789607817920328e-01	1.725827457879114957e-01	1.629540626331278663e-01	1.542165250608205362e-01	1.463739787851021934e-01	1.394283933826193922e-01	1.333905735188807562e-01	1.282822737135491387e-01	1.241307355892854736e-01	1.209584540955405685e-01	1.187717363063061637e-01	1.175511863205998403e-01	1.172461644358358257e-01	1.177738377000590864e-01	1.190223264756344879e-01	1.208569152221866394e-01	1.231282632326909238e-01	1.256819650631169349e-01	1.283690451841620062e-01	1.310570384079783324e-01
2.553536047339262649e-01	2.593212619918235928e-01	2.645334298367461590e-01	2.707790383282070446e-01	2.777421777122044966e-01	2.850378260584549572e-01	2.922541942926514813e-01	2.989961726953436205e-01	3.049240994811711625e-01	3.097825691836118001e-01	3.134152685187349685e-01	3.157639142405998522e-01	3.168519691508145386e-01	3.167565520433351933e-01	3.155743003436163874e-01	3.133882597087514488e-01	3.102428668686181834e-01	3.061324434725385957e-01	3.010057621018265572e-01	2.947855458568266473e-01	2.873982810150841338e-01	2.788072466250118286e-01	2.690408124028825232e-01	2.582092398880767581e-01	2.465059322498861505e-01	2.341928000209447802e-01	2.215730215230375943e-01	2.089572757994148378e-01	1.966306333644652349e-01	1.848267893326121791e-01	1.737141929278003538e-01	1.633956221461549119e-01	1.539195884768237987e-01	1.452993873835388416e-01	1.375342653721590147e-01	1.306273228773518202e-01	1.245961676912614724e-01	1.194746657724093247e-01	1.153065454358378761e-01	1.121335275876050586e-01	1.099815378207668615e-01	1.088484757331324299e-01	1.086959415768464221e-01	1.094460742782128321e-01	1.109834511076992769e-01	1.131612374976616181e-01	1.158106614229832965e-01	1.187528935777250466e-01	1.218125785504731717e-01	1.248321659621399043e-01
2.549966315315334020e-01	2.593750572419323275e-01	2.651112193746993917e-01	2.719713884911019730e-01	2.796024288520663759e-01	2.875697265594294727e-01	2.954035895458831384e-01	3.026480503772268071e-01	3.089056397187252001e-01	3.138720378844650494e-01	3.173559238680728756e-01	3.192815351254533196e-01	3.196742797300575201e-01	3.186327396417159008e-01	3.162928713141102688e-01	3.127917300976535975e-01	3.082380967575918396e-01	3.026958068086429421e-01	2.961827523027228959e-01	2.886849104989066550e-01	2.801812534702202151e-01	2.706729523584922026e-01	2.602093939961093172e-01	2.489045176205638699e-01	2.369394864693577241e-01	2.245510873017301234e-01	2.120086432029101020e-01	1.995847532405630176e-01	1.875263775287106527e-01	1.760323334429537978e-01	1.652415099274578414e-01	1.552333858582726211e-01	1.460395326178830777e-01	1.376623367468631787e-01	1.300957924756487583e-01	1.233431465816661049e-01	1.174274017204512965e-01	1.123928039373875698e-01	1.082977805298815099e-01	1.052017691019701828e-01	1.031494455466580445e-01	1.021559600836935283e-01	1.021959576248538393e-01	1.031980097031698629e-01	1.050448642247857473e-01	1.075791190143883524e-01	1.106134871640035156e-01	1.139447212398043835e-01	1.173700743727438267e-01	1.207050139700018704e-01
2.555523251199142143e-01	2.602031030742422146e-01	2.663180219792219416e-01	2.736441429040900042e-01	2.817945395169818013e-01	2.902886335726847511e-01	2.986026920775982085e-01	3.062239100667719094e-01	3.127009228839870425e-01	3.176839720586563942e-01	3.209493936299243066e-01	3.224054927108694901e-01	3.220799151706226771e-01	3.200917627836342150e-01	3.166143649780066016e-01	3.118361978304604598e-01	3.059275679514533719e-01	2.990191548942537914e-01	2.911957143286180161e-01	2.825047214063689527e-01	2.729763172287659745e-01	2.626485213622157255e-01	2.515907458235890348e-01	2.399194946931156591e-01	2.278023698084567228e-01	2.154495627495086885e-01	2.030950576117237505e-01	1.909721342880345007e-01	1.792888629291109481e-01	1.682090457747980050e-01	1.578425464868576378e-01	1.482466179025324904e-01	1.394372103402899410e-01	1.314069620621310941e-01	1.241451975429835736e-01	1.176549903078162457e-01	1.119633913310709300e-01	1.071227399356014937e-01	1.032032589428437674e-01	1.002790439781815757e-01	9.841079511228004173e-02	9.762891578004129212e-02	9.792002957549192366e-02	9.921897868682344468e-02	1.014071924886917331e-01	1.043175021548693876e-01	1.077448223069365635e-01	1.114617708784632621e-01	1.152379253891891997e-01	1.188609340900181055e-01
2.571011545463233183e-01	2.618279617559852168e-01	2.681123672712896755e-01	2.756878016086636296e-01	2.841398270818185634e-01	2.929489069256480671e-01	3.015448194820677941e-01	3.093656000503378078e-01	3.159132044259899685e-01	3.207985219806872013e-01	3.237698909661036462e-01	3.247218519345863030e-01	3.236840700773723767e-01	3.207936547053660825e-01	3.162568454042656296e-01	3.103076860507493206e-01	3.031714078772837495e-01	2.950388293154802000e-01	2.860552912786719082e-01	2.763242743629097942e-01	2.659225731521612235e-01	2.549215317286465110e-01	2.434079905353496998e-01	2.314992217559988796e-01	2.193481725017626671e-01	2.071379813486420862e-01	1.950674857337234280e-01	1.833315196744308706e-01	1.721008696557576878e-01	1.615066574080218920e-01	1.516326797157112050e-01	1.425172896302729086e-01	1.341641323707325750e-01	1.265589307644003902e-01	1.196881855581785753e-01	1.135552931307597380e-01	1.081902863861482628e-01	1.036510584831078913e-01	1.000159336261998017e-01	9.736934494586226008e-02	9.578366279693595331e-02	9.530070630788413377e-02	9.591615464676916947e-02	9.756925977645337922e-02	1.001393032561706253e-01	1.034493203715075582e-01	1.072768881863769008e-01	1.113711572795212518e-01	1.154746817153478600e-01	1.193478444402757410e-01
2.596630998710907634e-01	2.642175090314011765e-01	2.704049086724405471e-01	2.779525733278755961e-01	2.864273820409317661e-01	2.952809392589804127e-01	3.039074753099056392e-01	3.117068899477957733e-01	3.181446403868201656e-01	3.228006288432475057e-01	3.254009000320666756e-01	3.258286988517198335e-01	3.241147331024967215e-01	3.204098591671816765e-01	3.149462059147547510e-01	3.079943548678107379e-01	2.998243402021714132e-01	2.906767740058100458e-01	2.807477994694120849e-01	2.701882729183992526e-01	2.591145242039670227e-01	2.476257947894743294e-01	2.358226032801875593e-01	2.238208312533093158e-01	2.117580419376315359e-01	1.997908659602423698e-01	1.880846637243666353e-01	1.767985063515925548e-01	1.660694833527902592e-01	1.560003819625564170e-01	1.466538221037021472e-01	1.380543872881324630e-01	1.301983343251996161e-01	1.230686629732652138e-01	1.166520038314813879e-01	1.109533380858335611e-01	1.060050368005423516e-01	1.018680131367869363e-01	9.862458046761853059e-02	9.636433735287788793e-02	9.516575528941063900e-02	9.507675362462646163e-02	9.609754108635976122e-02	9.816841199331988177e-02	1.011644351646250745e-01	1.048980405831076573e-01	1.091297521591043512e-01	1.135864011628379133e-01	1.179852627528759634e-01	1.220615826855465519e-01
2.632029974589754073e-01	2.672962610910782355e-01	2.730763174411460770e-01	2.802731660928654001e-01	2.884458139431446688e-01	2.970295630075203142e-01	3.053967402524114805e-01	3.129228232114584785e-01	3.190492973220480089e-01	3.233351675856083740e-01	3.254908001611526158e-01	3.253906179405925969e-01	3.230644807637853555e-01	3.186710311508297866e-01	3.124589270854316037e-01	3.047235216271347302e-01	2.957665812801908989e-01	2.858652640609361528e-01	2.752540435539374553e-01	2.641202121939200675e-01	2.526107110642710207e-01	2.408460145949159192e-01	2.289359570069371130e-01	2.169928407091846756e-01	2.051386149147302884e-01	1.935048741369836955e-01	1.822264169189447836e-01	1.714306519176808374e-01	1.612260337708616986e-01	1.516927923218462093e-01	1.428785973443307267e-01	1.348005682452377563e-01	1.274535267285477891e-01	1.208228271146604277e-01	1.148989117457878822e-01	1.096902087418215738e-01	1.052311890347212980e-01	1.015834495587160241e-01	9.882909905308337462e-02	9.705735818898859890e-02	9.634654136987062800e-02	9.674440380555111851e-02	9.825005772345023203e-02	1.008003698258324587e-01	1.042632053266178277e-01	1.084390485949549288e-01	1.130716521338166747e-01	1.178672626036699617e-01	1.225208014387162841e-01	1.267461395371583255e-01
2.676406353356913237e-01	2.709610692174104218e-01	2.759988614600912271e-01	2.824963528855181094e-01	2.900166623658128606e-01	2.979928738064706595e-01	3.057908107063930792e-01	3.127769712996141260e-01	3.183828932407439805e-01	3.221578122831121327e-01	3.238034660320620040e-01	3.231876702394502754e-01	3.203366782361543041e-01	3.154095254339200904e-01	3.086602374556602357e-01	3.003951521016811621e-01	2.909326574512589025e-01	2.805712775037967899e-01	2.695696675562033739e-01	2.581392638599627753e-01	2.464477468666309845e-01	2.346296302485485208e-01	2.227995786871666273e-01	2.110643874339223069e-01	1.995307460067775318e-01	1.883075042498313367e-01	1.775027634430259849e-01	1.672173674685125677e-01	1.575371370223262180e-01	1.485263507174686970e-01	1.402246110722053796e-01	1.326483854430305920e-01	1.257973767899891737e-01	1.196646635546799731e-01	1.142484541396539544e-01	1.095627479113903263e-01	1.056441762909741955e-01	1.025529541082113860e-01	1.003670137406774965e-01	9.916972457713586764e-02	9.903287617704835399e-02	9.999748037920981603e-02	1.020554516617758617e-01	1.051352232472880233e-01	1.090940455890054561e-01	1.137189485859074894e-01	1.187374309088316676e-01	1.238376256406863718e-01	1.286962150725499132e-01	1.330109637674167511e-01
2.728619628230121164e-01	2.750967814485203999e-01	2.790564691537903430e-01	2.845052694862539866e-01	2.910225982006686696e-01	2.980538624865801678e-01	3.049743724266721911e-01	3.111577468657581447e-01	3.160401254059171383e-01	3.191723971049288400e-01	3.202546845523843166e-01	3.191500603533228841e-01	3.158777156556742405e-01	3.105887886317486024e-01	3.035304832489810201e-01	2.950053038131650318e-01	2.853322009465884546e-01	2.748150918559173483e-01	2.637220695052804320e-01	2.522760628325347865e-01	2.406554771094444323e-01	2.290017589782002150e-01	2.174302101025052114e-01	2.060406526909265013e-01	1.949254539174168910e-01	1.841736615466719462e-01	1.738711931730149707e-01	1.640979912348648762e-01	1.549236643041081440e-01	1.464033673384869116e-01	1.385755370185164370e-01	1.314626278473434440e-01	1.250752611275193493e-01	1.194192828908945542e-01	1.145043614856230824e-01	1.103521002473272922e-01	1.070014424101111417e-01	1.045094517324642452e-01	1.029463289816104216e-01	1.023845952356139399e-01	1.028835772632594459e-01	1.044712825130846706e-01	1.071265181169542696e-01	1.107644008984917799e-01	1.152282835154021801e-01	1.202905072429101552e-01	1.256633653896754299e-01	1.310201554691211023e-01	1.360245373830269999e-01	1.403647224619381795e-01
2.787280158341789993e-01	2.795878369495594096e-01	2.821586203287724248e-01	2.862351784955075029e-01	2.914246263013751115e-01	2.971985623621730133e-01	3.029572364772161186e-01	3.080970025290195036e-01	3.120727268791081976e-01	3.144479752833328479e-01	3.149278769504438857e-01	3.133722507760721143e-01	3.097894705701021989e-01	3.043142829596046095e-01	2.971748133432036143e-01	2.886550034733041392e-01	2.790585404624399968e-01	2.686791380580826338e-01	2.577800478928227723e-01	2.465835628036055494e-01	2.352693584806816729e-01	2.239792710560454814e-01	2.128256064676920800e-01	2.019002882419691780e-01	1.912828069278464105e-01	1.810457826536260306e-01	1.712577849072581537e-01	1.619836740589024326e-01	1.532832119105241309e-01	1.452089517281971998e-01	1.378045137022727296e-01	1.311042259046935610e-01	1.251347841234400349e-01	1.199189904348351154e-01	1.154809547993812802e-01	1.118514621825086597e-01	1.090718184969343141e-01	1.071944190023410709e-01	1.062787469574331817e-01	1.063822634992268729e-01	1.075467749172154541e-01	1.097819028283801568e-01	1.130482506807724830e-01	1.172434565337538703e-01	1.221943707185087213e-01	1.276580982027722411e-01	1.333335162483103298e-01	1.388832204864418884e-01	1.439639764348285278e-01	1.482618903286288536e-01
2.850794758044495891e-01	2.843232941474630460e-01	2.852451912815490154e-01	2.876775715943439282e-01	2.912649608500780807e-01	2.955173666735775306e-01	2.998738276312225559e-01	3.037675920093293458e-01	3.066851279317839851e-01	3.082127156920303479e-01	3.080664904667177462e-01	3.061042712708825220e-01	3.023200465432299699e-01	2.968242642115136443e-01	2.898146632587036420e-01	2.815431097761803003e-01	2.722836021539786766e-01	2.623054847974816139e-01	2.518542796627253888e-01	2.411407662851726974e-01	2.303375015319477914e-01	2.195810418624231375e-01	2.089777386657338809e-01	1.986111962165292566e-01	1.885498094290114779e-01	1.788533275115955501e-01	1.695778042562181565e-01	1.607786183596018603e-01	1.525115810894393520e-01	1.448324277396147164e-01	1.377953073604242240e-01	1.314511027699007129e-01	1.258464417483202147e-01	1.210240155771793724e-01	1.170243039869575397e-01	1.138881586881081986e-01	1.116590380147210043e-01	1.103833784587479327e-01	1.101076194632031602e-01	1.108709501456445617e-01	1.126938200632646714e-01	1.155633848351130116e-01	1.194182372528410085e-01	1.241355846807612184e-01	1.295242674469136712e-01	1.353265907857554573e-01	1.412306832899662135e-01	1.468933243622096152e-01	1.519711105053057898e-01	1.561559057362648939e-01
2.917365420072541848e-01	2.891947734320453600e-01	2.882817500993534732e-01	2.888721893382156791e-01	2.906553939133555420e-01	2.931895528926690697e-01	2.959639648695513992e-01	2.984607193907510281e-01	3.002088873769608313e-01	3.008261434160056647e-01	3.000449028930465278e-01	2.977222333553840028e-01	2.938348894427736391e-01	2.884624887147494987e-01	2.817629762809376048e-01	2.739448776152919596e-01	2.652404408566917948e-01	2.558827991448857642e-01	2.460889419726990934e-01	2.360490177006152601e-01	2.259214615384640967e-01	2.158328663146568127e-01	2.058813302461759420e-01	1.961420745032669832e-01	1.866742991315888112e-01	1.775283348595374511e-01	1.687522392125738180e-01	1.603969700226491601e-01	1.525194890444988016e-01	1.451834380657539003e-01	1.384575426431570999e-01	1.324124425597506816e-01	1.271170117034981784e-01	1.226353044167932949e-01	1.190249012508612370e-01	1.163367873164484201e-01	1.146160613744762746e-01	1.139021279056834368e-01	1.142267799814449813e-01	1.156088579711366249e-01	1.180450273650697907e-01	1.214974630269513994e-01	1.258805304641841538e-01	1.310495527076926681e-01	1.367952042619449415e-01	1.428465456635962805e-01	1.488844637009250071e-01	1.545653390336305388e-01	1.595525139696280514e-01	1.635513183975798590e-01
2.984957303549973240e-01	2.940890096248845453e-01	2.912471576720954691e-01	2.898892478702367326e-01	2.897538961671556335e-01	2.904543762735004586e-01	2.915388434950053620e-01	2.925475110701797332e-01	2.930608347675044967e-01	2.927350165155513384e-01	2.913233331241284474e-01	2.886836208227041012e-01	2.847737709504622461e-01	2.796381000149612550e-01	2.733880260133096929e-01	2.661804922036598020e-01	2.581970478356866439e-01	2.496256852792993197e-01	2.406466035924309799e-01	2.314222365872051212e-01	2.220913762958081350e-01	2.127669498992256769e-01	2.035370132165726098e-01	1.944684961154395098e-01	1.856131608548223233e-01	1.770150055518829590e-01	1.687180216493822660e-01	1.607730071961041562e-01	1.532421571856768250e-01	1.462004991752052230e-01	1.397339434182713891e-01	1.339345233540582547e-01	1.288940974654885774e-01	1.246980989393440264e-01	1.214207592764774690e-01	1.191225050702974519e-01	1.178492888226111007e-01	1.176326758734453359e-01	1.184889743973197018e-01	1.204157681819041370e-01	1.233849987416777150e-01	1.273329995466162268e-01	1.321493686867029893e-01	1.376677065398800026e-01	1.436617464754421369e-01	1.498499275554788512e-01	1.559100801282039539e-01	1.615037808694108068e-01	1.663077484399410610e-01	1.700477533400539532e-01
3.051264351613145465e-01	2.988780996684377578e-01	2.941170814159688174e-01	2.908059628092834470e-01	2.887342756072807104e-01	2.875742330685864268e-01	2.869384212688517177e-01	2.864316557057078882e-01	2.856922397179745277e-01	2.844204802400979171e-01	2.823945350862727688e-01	2.794750701017938432e-01	2.756011009633124176e-01	2.707796940999681601e-01	2.650721984294299172e-01	2.585792603121647715e-01	2.514262928643079542e-01	2.437504492437306547e-01	2.356895928415885799e-01	2.273734563583498514e-01	2.189171032386525995e-01	2.104169227033405587e-01	2.019494668339566756e-01	1.935733821315513969e-01	1.853343795339447986e-01	1.772725875787683203e-01	1.694310670086903170e-01	1.618637486769040901e-01	1.546410005236578122e-01	1.478514218755083709e-01	1.415992959391597084e-01	1.359982078127393301e-01	1.311622905781663628e-01	1.271971025316978032e-01	1.241920812695530701e-01	1.222157952109182572e-01	1.213141179106373146e-01	1.215102946630104708e-01	1.228050792772431427e-01	1.251750487363199049e-01	1.285679008965791570e-01	1.328948472451334240e-01	1.380218062331800555e-01	1.437623107232585129e-01	1.498756433427373413e-01	1.560731278645479114e-01	1.620340679301162934e-01	1.674306405294635203e-01	1.719587929400252235e-01	1.753704527020268911e-01
3.113704351869309161e-01	3.034110928277967134e-01	2.968475438617598772e-01	2.916822422147140603e-01	2.877544126644022704e-01	2.847961625617819736e-01	2.824871726258220139e-01	2.805006396273807545e-01	2.785369631400720358e-01	2.763447143097572667e-01	2.737305488829334110e-01	2.705607524408901732e-01	2.667572754716004968e-01	2.622907511212628773e-01	2.571723064213956023e-01	2.514452441226585622e-01	2.451770144486355441e-01	2.384514706339905254e-01	2.313612586871909849e-01	2.240003917039244674e-01	2.164574055089481530e-01	2.088099250269415119e-01	2.011216520988844680e-01	1.934426860451343710e-01	1.858134881957461959e-01	1.782720136626528007e-01	1.708625991179578141e-01	1.636445449866487933e-01	1.566981862888596477e-01	1.501266464348326168e-01	1.440524960626653750e-01	1.386097710014765338e-01	1.339330080926144084e-01	1.301456484830704474e-01	1.273501739217129947e-01	1.256216186886887354e-01	1.250048493553194973e-01	1.255146955464919722e-01	1.271370322026124378e-01	1.298287246569791997e-01	1.335149776307584246e-01	1.380840051729122220e-01	1.433805275620555764e-01	1.492009609307895779e-01	1.552936197540945584e-01	1.613667843289077752e-01	1.671057968508893321e-01	1.721982380874731988e-01	1.763639437127096643e-01	1.793850584907877577e-01
3.169468943640583736e-01	3.075100241253005962e-01	2.993623139502975539e-01	2.925399746417863267e-01	2.869282170117168906e-01	2.823174373676743398e-01	2.784544889555131131e-01	2.750823028067875264e-01	2.719656443458944306e-01	2.689042547598475830e-01	2.657366197928294760e-01	2.623382237159603281e-01	2.586176022401818209e-01	2.545124659492144503e-01	2.499868303765071798e-01	2.450291123078118805e-01	2.396503671998395368e-01	2.338816879782244507e-01	2.277700501222662266e-01	2.213724781515894191e-01	2.147492548416005953e-01	2.079574816438383988e-01	2.010466464784666785e-01	1.940576240072189873e-01	1.870257665973629191e-01	1.799876933953976355e-01	1.729902545219799970e-01	1.660993309645185101e-01	1.594059420896618007e-01	1.530276195031747555e-01	1.471040919906722866e-01	1.417877867370033462e-01	1.372309461909402839e-01	1.335720061066820730e-01	1.309239213938800661e-01	1.293663688677335333e-01	1.289424118082809489e-01	1.296587793468147454e-01	1.314878111066100363e-01	1.343688359784305786e-01	1.382073640223563105e-01	1.428718572744644977e-01	1.481894480464313602e-01	1.539433342590734166e-01	1.598750392903542095e-01	1.656941143876428102e-01	1.710962010952514489e-01	1.757881857455657615e-01	1.795169913879242352e-01	1.820971609009835734e-01
[truncated: 30 more columns]
