# Supplementary material for: Iso-orientation bias of layer 2/3 connections unifies spontaneous, visually and optogenetically driven V1 dynamics
Source: Nat Commun. 2026 Jan 21;17:1901. doi: 10.1038/s41467-026-68578-y (PMC12923880; doi:10.1038/s41467-026-68578-y)
Supplement: Supplementary file 6 — Source data [file 41467_2026_68578_MOESM6_ESM.zip › source_data/fig2/A_frame8.csv]

1.269987953151321403e-01	1.286067216471963870e-01	1.306777399985251664e-01	1.331932172291859784e-01	1.361705950734628245e-01	1.396563469838078830e-01	1.437211143863224849e-01	1.484574984514427098e-01	1.539790707507001921e-01	1.604178155871412992e-01	1.679166642672019483e-01	1.766143490222011336e-01	1.866213352668151804e-01	1.979880611348538155e-01	2.106694212563555713e-01	2.244919802080124482e-01	2.391319164110605189e-01	2.541115987355648809e-01	2.688205643569495096e-01	2.825625378253229791e-01	2.946247836751974547e-01	3.043605594725484753e-01	3.112713650597381809e-01	3.150742939700479361e-01	3.157418851547695304e-01	3.135070656855011850e-01	3.088329753324454141e-01	3.023546310130135195e-01	2.948047603535914885e-01	2.869381413404601955e-01	2.794672398335871222e-01	2.730174206874029785e-01	2.681040920244735504e-01	2.651284794106223974e-01	2.643849028649417066e-01	2.660710970636643302e-01	2.702943705393353047e-01	2.770695005416099477e-01	2.863082361659316510e-01	2.978039019244000385e-01	3.112171022796117459e-01	3.260693397151864237e-01	3.417504009056956393e-01	3.575430289201861900e-01	3.726651519281261038e-01	3.863264755562091368e-01	3.977932191113690008e-01	4.064525693508222459e-01	4.118677415485323401e-01	4.138151577213680654e-01
1.300343469944057473e-01	1.319749939687508977e-01	1.344192427968146364e-01	1.373310150386038153e-01	1.407061444516120308e-01	1.445683817323519249e-01	1.489679018999873483e-01	1.539821421214839503e-01	1.597169884718604993e-01	1.663050352783786989e-01	1.738974164258899613e-01	1.826465559563917318e-01	1.926790782231073973e-01	2.040607640723600402e-01	2.167582162121338418e-01	2.306043370051093777e-01	2.452759064587052007e-01	2.602911249696592266e-01	2.750325013251856410e-01	2.887961711590201208e-01	3.008633093082909160e-01	3.105839911086107907e-01	3.174599960428542422e-01	3.212119893610321797e-01	3.218187009950875255e-01	3.195210474889612629e-01	3.147911324968316049e-01	3.082732090617096854e-01	3.007087732813355507e-01	2.928600688133282670e-01	2.854447118985932175e-01	2.790898527297621667e-01	2.743084524241335975e-01	2.714947404164582689e-01	2.709319343722175755e-01	2.728038600045825102e-01	2.772030562198314896e-01	2.841308450134440444e-01	2.934886684713662319e-01	3.050636756263409022e-01	3.185142604675619271e-01	3.333623698037438965e-01	3.489988599104988376e-01	3.647060378755885846e-01	3.796984086446408280e-01	3.931789932281493094e-01	4.044052097044709693e-01	4.127557275638552570e-01	4.177885163711594352e-01	4.192808636351311735e-01
1.334652671930688372e-01	1.357730707951093629e-01	1.386232148892263816e-01	1.419589725053579388e-01	1.457512656920747496e-01	1.499980385841624131e-01	1.547264121684313598e-01	1.599967821821477176e-01	1.659063037210272429e-01	1.725880319031085908e-01	1.802020314123705391e-01	1.889159789192898786e-01	1.988749643978562909e-01	2.101630550080949567e-01	2.227620367114224453e-01	2.365150225022592256e-01	2.511035205676631077e-01	2.660457867019767608e-01	2.807214351679137576e-01	2.944228307471253858e-01	3.064283266501999226e-01	3.160872629068280371e-01	3.229030975102917811e-01	3.266002248742705949e-01	3.271624220723163279e-01	3.248362357652005983e-01	3.200994375315247553e-01	3.136016600888441586e-01	3.060892245632265141e-01	2.983281904921670225e-01	2.910382004533617062e-01	2.848455778827496121e-01	2.802585096509707663e-01	2.776617770458157386e-01	2.773245354278696673e-01	2.794129897265447693e-01	2.840005136900986549e-01	2.910703236873340427e-01	3.005094064834059053e-01	3.120960474232080673e-01	3.254861413941991799e-01	3.402049010837657206e-01	3.556504310591712126e-01	3.711138350448342504e-01	3.858175920772553558e-01	3.989702744102761600e-01	4.098320312550711719e-01	4.177823328045661144e-01	4.223798564325684235e-01	4.234047015635696298e-01
1.371663641790707711e-01	1.398878677995909481e-01	1.431872381427517493e-01	1.469840722740313743e-01	1.512215665940467579e-01	1.558694950781518707e-01	1.609301290434659581e-01	1.664457200529824432e-01	1.725043228303439757e-01	1.792398440979197094e-01	1.868224442493178761e-01	1.954369690587291208e-01	2.052495885643110252e-01	2.163658652023711937e-01	2.287863981923511647e-01	2.423683017387461280e-01	2.568014840578276003e-01	2.716074855216683570e-01	2.861655545369365394e-01	2.997659073254811957e-01	3.116846939442912690e-01	3.212701526108063255e-01	3.280261618582057670e-01	3.316788682735389848e-01	3.322146504023393843e-01	3.298830113616099680e-01	3.251648139826465722e-01	3.187128642398378009e-01	3.112766964436450845e-01	3.036252810418434422e-01	2.964800263573992289e-01	2.904665227313698583e-01	2.860881973018002400e-01	2.837198038424407209e-01	2.836148079050567761e-01	2.859189082993168207e-01	2.906822807822185273e-01	2.978653565685848159e-01	3.073362041276079815e-01	3.188610295148253670e-01	3.320922797096113044e-01	3.465605289802358713e-01	3.616765718446416367e-01	3.767488370279355459e-01	3.910185351788179053e-01	4.037114518296670562e-01	4.141014639006281861e-01	4.215776271212787196e-01	4.257047092407626465e-01	4.262669296209680159e-01
1.410446131302615369e-01	1.442335103967450072e-01	1.480313350670654504e-01	1.523314210759948162e-01	1.570471947967085058e-01	1.621188185743131782e-01	1.675229399515814066e-01	1.732835252985502339e-01	1.794800052236242283e-01	1.862482211443284019e-01	1.937701243647601268e-01	2.022500400597463943e-01	2.118781036022988062e-01	2.227847062907967746e-01	2.349927833159310420e-01	2.483768185086625002e-01	2.626378729569612824e-01	2.773024921319884317e-01	2.917499074611346610e-01	3.052670372129115406e-01	3.171252600665591115e-01	3.266680452025732539e-01	3.333954107365181274e-01	3.370309194256307372e-01	3.375596998823532369e-01	3.352313288823477455e-01	3.305281324690009792e-01	3.241058810444514826e-01	3.167184980198204935e-01	3.091401849217515485e-01	3.020971528632305225e-01	2.962174480300439061e-01	2.920024096283534987e-01	2.898182983453509998e-01	2.899028194237370237e-01	2.923793081668407123e-01	2.972713102979193112e-01	3.045120729009161420e-01	3.139462752629497144e-01	3.253245895484835337e-01	3.382946209445131247e-01	3.523937305147708532e-01	3.670499922622867395e-01	3.815966621659067637e-01	3.953033111929963317e-01	4.074234169309300935e-01	4.172544181180410927e-01	4.242026664277908088e-01	4.278434141770832144e-01	4.279654389539026549e-01
1.450342794138443914e-01	1.487449335353556723e-01	1.530901013613218398e-01	1.579349555832177954e-01	1.631620288674502095e-01	1.686815425457057760e-01	1.744448950752472138e-01	1.804587327326167834e-01	1.867953373296992459e-01	1.935943919282933912e-01	2.010519750730997424e-01	2.093946500170895952e-01	2.188396477118185746e-01	2.295455198759719373e-01	2.415607532509721211e-01	2.547798138808458623e-01	2.689163814879473868e-01	2.835017932555510267e-01	2.979130283726848516e-01	3.114293843304130616e-01	3.233113822251370006e-01	3.328904892450521014e-01	3.396553603834309709e-01	3.433201588034043295e-01	3.438634881239878704e-01	3.415319064181098208e-01	3.368086370426259801e-01	3.303543702916169056e-01	3.229315582576577359e-01	3.153253763637007823e-01	3.082733732233635116e-01	3.024125074151360892e-01	2.982475290418177827e-01	2.961400108188731450e-01	2.963135692279398326e-01	2.988686078082899433e-01	3.037995395135333343e-01	3.110086663506190230e-01	3.203132065527883321e-01	3.314449926535890656e-01	3.440452104953898860e-01	3.576589057328746768e-01	3.717350840330559403e-01	3.856380327104174111e-01	3.986737086834311605e-01	4.101320075190895142e-01	4.193419767309505275e-01	4.257333004309332147e-01	4.288946737915340646e-01	4.286187202030425358e-01
1.490931080821835120e-01	1.533739901242726356e-01	1.583087057606242243e-01	1.637331726195420389e-01	1.694989259850571972e-01	1.754870652561917321e-01	1.816253176171284123e-01	1.879051610151092622e-01	1.943942682749531803e-01	2.012389955212052772e-01	2.086526038079457579e-01	2.168871501016858550e-01	2.261903252001145337e-01	2.367520985689150759e-01	2.486492596847627023e-01	2.617979451772035060e-01	2.759244230789290042e-01	2.905625021894652771e-01	3.050819500741707158e-01	3.187469054209070007e-01	3.307974132405384626e-01	3.405421881224260927e-01	3.474478599383280519e-01	3.512099192864199249e-01	3.517937242302003886e-01	3.494394651761340009e-01	3.446316287927304045e-01	3.380397673732158936e-01	3.304417993650466401e-01	3.226428444812181051e-01	3.154016848442999232e-01	3.093738002871563308e-01	3.050756360933263300e-01	3.028702353975737949e-01	3.029707102916606720e-01	3.054555425193782869e-01	3.102888306537205931e-01	3.173392749783747191e-01	3.263934486728156670e-01	3.371616008327867342e-01	3.492770930386474015e-01	3.622931750155267139e-01	3.756824810023226546e-01	3.888450031098057424e-01	4.011291111488800576e-01	4.118675454059690932e-01	4.204266372566770604e-01	4.262632122083580555e-01	4.289804433938411155e-01	4.283726139371213937e-01
1.531997998764109969e-01	1.580881824270811420e-01	1.636427361039105022e-01	1.696698518642865416e-01	1.759909433912251464e-01	1.824598874401197612e-01	1.889834646837114940e-01	1.955412700871036746e-01	2.021999729852868855e-01	2.091163595873880565e-01	2.165246702363694820e-01	2.247062151814081810e-01	2.339427272627523369e-01	2.444587439597702694e-01	2.563616195668044218e-01	2.695899085302129183e-01	2.838810145673313912e-01	2.987669460811905320e-01	3.136028700026300964e-01	3.276273865933265750e-01	3.400473701827798623e-01	3.501349519929626841e-01	3.573212670023895865e-01	3.612716176476963859e-01	3.619299614656515951e-01	3.595262923141093192e-01	3.545472599032040151e-01	3.476766695303122878e-01	3.397169853523263061e-01	3.315048582269108368e-01	3.238329583346025164e-01	3.173876384231698600e-01	3.127078442762096788e-01	3.101665336855013999e-01	3.099719672221031841e-01	3.121836035128999765e-01	3.167358074497286791e-01	3.234626589638474048e-01	3.321183029897147865e-01	3.423897105517417772e-01	3.539015077276284615e-01	3.662154913971359949e-01	3.788296703554180356e-01	3.911827179747322525e-01	4.026691314424191148e-01	4.126681905463913114e-01	4.205863400177666245e-01	4.259086289044444751e-01	4.282514259820456859e-01	4.274066972574270262e-01
1.573516744848861004e-01	1.628704450543056736e-01	1.690599450201627219e-01	1.756974869185016497e-01	1.825760473398983785e-01	1.895250961101521969e-01	1.964341517700696205e-01	2.032751858465889072e-01	2.101184080607480242e-01	2.171356102122101450e-01	2.245864704899829256e-01	2.327857432078760669e-01	2.420529752496263509e-01	2.526503060859325300e-01	2.647175043394724425e-01	2.782155640124208129e-01	2.928904998077485056e-01	3.082668753022484998e-01	3.236761635292753070e-01	3.383190904333673865e-01	3.513545233369743115e-01	3.620019701259112321e-01	3.696414839413987297e-01	3.738948232180746567e-01	3.746749871700094658e-01	3.721971308189196970e-01	3.669508035126228807e-01	3.596399418561823658e-01	3.511017009033910452e-01	3.422173352378042877e-01	3.338278542203438337e-01	3.266647562980116160e-01	3.213023374183562320e-01	3.181339756286989395e-01	3.173708635688379798e-01	3.190585256074592313e-01	3.231044019159332592e-01	3.293090742014526118e-01	3.373944006370063198e-01	3.470238633904217940e-01	3.578132746731109148e-01	3.693333243847154446e-01	3.811082420224015110e-01	3.926165763480859439e-01	4.033001451988591501e-01	4.125854892652274231e-01	4.199188238717939670e-01	4.248115074715137496e-01	4.268892228332022420e-01	4.259356883192006449e-01
1.615608205527560293e-01	1.677176710544667493e-01	1.745410335784867151e-01	1.817800851548906083e-01	1.892016329486148618e-01	1.966141820901565473e-01	2.038943647268721959e-01	2.110114946975963079e-01	2.180445335670523621e-01	2.251854529063138377e-01	2.327242723277071490e-01	2.410136632154469827e-01	2.504148355518934776e-01	2.612304872507432707e-01	2.736344015700035159e-01	2.876096741185574790e-01	3.029080044532999616e-01	3.190403777223769222e-01	3.353049590851272521e-01	3.508516365879587595e-01	3.647756779382613224e-01	3.762269917590042589e-01	3.845178550677156304e-01	3.892118728367754965e-01	3.901802243220333644e-01	3.876173393230393227e-01	3.820153370600787301e-01	3.741033817894831581e-01	3.647630523051563767e-01	3.549332680068263413e-01	3.455182395194877909e-01	3.373097301931860525e-01	3.309314830323428769e-01	3.268094870436741850e-01	3.251677146236530702e-01	3.260452451627851023e-01	3.293279778507719469e-01	3.347867147881319894e-01	3.421135263264126758e-01	3.509500423643949207e-01	3.609042833213260137e-01	3.715563597184977085e-01	3.824567461435001703e-01	3.931232920685447940e-01	4.030438144709288517e-01	4.116897945132692582e-01	4.185436856993937083e-01	4.231381968535775084e-01	4.251018639802444654e-01	4.242022969595463100e-01
1.658475063835100349e-01	1.726360983841101482e-01	1.800769562497312459e-01	1.878923359489656497e-01	1.958254101988103901e-01	2.036674766391141922e-01	2.112869863403165349e-01	2.186559033485413472e-01	2.258674578080219209e-01	2.331392098468616225e-01	2.407965509087429679e-01	2.492345594660703434e-01	2.588598827471187414e-01	2.700186279519588006e-01	2.829201717458996734e-01	2.975695253219798886e-01	3.137215264515058610e-01	3.308681443916092202e-01	3.482655309211150074e-01	3.650007939067748675e-01	3.800909499282881798e-01	3.925999693279837999e-01	4.017558101653807556e-01	4.070488470822912763e-01	4.082964753063096364e-01	4.056648522351244956e-01	3.996462978388209408e-01	3.909981135085752735e-01	3.806539360263068716e-01	3.696216629125937958e-01	3.588823455240526816e-01	3.493026236898368886e-01	3.415700432897314509e-01	3.361564666751946096e-01	3.333102950282965105e-01	3.330740454422143615e-01	3.353202332260505902e-01	3.397964594277944061e-01	3.461701268942825593e-01	3.540647272778886245e-01	3.630828063922466598e-01	3.728147443594063692e-01	3.828366027054891374e-01	3.927033618578278373e-01	4.019451625213058543e-01	4.100733275522717713e-01	4.166000927816628230e-01	4.210718410830580072e-01	4.231112465658514732e-01	4.224603600039010254e-01
1.702307322864697881e-01	1.776329133493995127e-01	1.856617028470047004e-01	1.940136585181559126e-01	2.024108484045481493e-01	2.106310819660175693e-01	2.185392931992012899e-01	2.261153100895297585e-01	2.334720253913968036e-01	2.408577695915993799e-01	2.486380556783658324e-01	2.572545156893110141e-01	2.671627098671044420e-01	2.787548460056501476e-01	2.922776363637866748e-01	3.077584579961877842e-01	3.249539935008935454e-01	3.433336236089981619e-01	3.621052183660519730e-01	3.802839225682121960e-01	3.967965877732460567e-01	4.106072598160071530e-01	4.208445837884666751e-01	4.269111163095892780e-01	4.285577732852380306e-01	4.259129789152563683e-01	4.194640127022606912e-01	4.099957064220556835e-01	3.984976675854952632e-01	3.860545746305496517e-01	3.737350545695213855e-01	3.624932116026857165e-01	3.530938390617906486e-01	3.460681368283216042e-01	3.417018747796914391e-01	3.400529982615700941e-01	3.409914706079775759e-01	3.442511147202537702e-01	3.494824398977782742e-01	3.562966666089655843e-01	3.642945393134557897e-01	3.730780127166077320e-01	3.822476069210054561e-01	3.913919589616762784e-01	4.000779555582420488e-01	4.078494002415021802e-01	4.142395686395418664e-01	4.187987938908815377e-01	4.211336099076629647e-01	4.209501184735660040e-01
1.747172121956950541e-01	1.827051876137065212e-01	1.912814063334722370e-01	2.001177867023698487e-01	2.089175750187246272e-01	2.174484919409764294e-01	2.255761848614676601e-01	2.332930635052881119e-01	2.407364438328857548e-01	2.481899231170749676e-01	2.560631166551970983e-01	2.648476155224662731e-01	2.750507564368101510e-01	2.871132711462459630e-01	3.013211991994942940e-01	3.177257562325551676e-01	3.360861107833493233e-01	3.558483986198074933e-01	3.761696891920734975e-01	3.959883021254500535e-01	4.141334337692223477e-01	4.294591932060125572e-01	4.409829155140311818e-01	4.480063044209319223e-01	4.502009729348092071e-01	4.476463089089476322e-01	4.408159373985378604e-01	4.305171614184548079e-01	4.177944240553448374e-01	4.038119527637066275e-01	3.897321989263993203e-01	3.766058252839444842e-01	3.652860876290487391e-01	3.563761467911390479e-01	3.502124895668790039e-01	3.468819977691223189e-01	3.462650989374187471e-01	3.480937711922687527e-01	3.520118270313806752e-01	3.576260663145370833e-01	3.645404433802782451e-01	3.723703488309134668e-01	3.807394386111280227e-01	3.892657015475262661e-01	3.975459191353588606e-01	4.051475788201677752e-01	4.116148900836140156e-01	4.164913643839422974e-01	4.193565561583170176e-01	4.198702035424220491e-01
1.792912529714295600e-01	1.878286696785091137e-01	1.969023757127021101e-01	2.061604859281510604e-01	2.152893209806950869e-01	2.240493527702932253e-01	2.323104541848756421e-01	2.400814073365954426e-01	2.475276725419007784e-01	2.549714116607992298e-01	2.628690965811977809e-01	2.717645127686550977e-01	2.822186974220027289e-01	2.947228226933400475e-01	3.096044633588388995e-01	3.269413214112914523e-01	3.464980228820203068e-01	3.677003694527684052e-01	3.896567899436924609e-01	4.112293723764117170e-01	4.311478934997637347e-01	4.481518669351604589e-01	4.611396311577632412e-01	4.693017239047737044e-01	4.722183489054339045e-01	4.699071859272778706e-01	4.628162908126125519e-01	4.517655190181580349e-01	4.378472283541076093e-01	4.223018689250476188e-01	4.063862381525928380e-01	3.912518237829752388e-01	3.778480086281265637e-01	3.668604344935205153e-01	3.586889814391094333e-01	3.534634666957192084e-01	3.510891652963080700e-01	3.513099508121834136e-01	3.537750145224227705e-01	3.580962224705000474e-01	3.638869291226846103e-01	3.707784807178574615e-01	3.784164722374073198e-01	3.864436879496502275e-01	3.944795088729159960e-01	4.021058651686195140e-01	4.088675748000640819e-01	4.142907288353336881e-01	4.179176808846269964e-01	4.193524853760250415e-01
1.839083733207608762e-01	1.929497062598080903e-01	2.024616828737065000e-01	2.120692716946899203e-01	2.214433672412374210e-01	2.303393609148134957e-01	2.386339000493218065e-01	2.463547250497660490e-01	2.536977028058273742e-01	2.610252790947520385e-01	2.688418859895756463e-01	2.777441547278957090e-01	2.883474458680665986e-01	3.011944905417434093e-01	3.166565987857762887e-01	3.348416456341972158e-01	3.555250329901398221e-01	3.781188545985119109e-01	4.016900788451478466e-01	4.250311591998554017e-01	4.467771886447834406e-01	4.655547228323255737e-01	4.801408367964646873e-01	4.896084299277043694e-01	4.934360201160220005e-01	4.915664649603158076e-01	4.844076830268664868e-01	4.727776517124462896e-01	4.578038611887710885e-01	4.407931443908294500e-01	4.230906694168485305e-01	4.059471697282267533e-01	3.904110692161624208e-01	3.772576034158601765e-01	3.669607141305956666e-01	3.597063852358264868e-01	3.554393158286162646e-01	3.539298227025795551e-01	3.548456378162614944e-01	3.578142694748072672e-01	3.624655898499672957e-01	3.684500969990407993e-01	3.754346177952471719e-01	3.830825547557182298e-01	3.910290219709032233e-01	3.988617955106426582e-01	4.061169770943120483e-01	4.122940591092001950e-01	4.168898447161881737e-01	4.194455774587352304e-01
1.884951267183460621e-01	1.979833253863491072e-01	2.078637706651354222e-01	2.177389724526403725e-01	2.272656013657624874e-01	2.361954517073329707e-01	2.444134331317338593e-01	2.519674078200679346e-01	2.590842068484853211e-01	2.661663712959875805e-01	2.737654057975369426e-01	2.825295482438319183e-01	2.931274386341254368e-01	3.061533337267180466e-01	3.220240702157898816e-01	3.408820335067677676e-01	3.625206414018706802e-01	3.863482471192973278e-01	4.114022779392850770e-01	4.364180659107260163e-01	4.599473687413519474e-01	4.805121867859467599e-01	4.967722148369984603e-01	5.076811410412689352e-01	5.126085757204660309e-01	5.114102888535009273e-01	5.044380782933247653e-01	4.924900862994949224e-01	4.767109735116394909e-01	4.584578484660803421e-01	4.391516113790671638e-01	4.201342119777761730e-01	4.025503307503185968e-01	3.872673135061531768e-01	3.748404602398685004e-01	3.655229803623005203e-01	3.593124131884500860e-01	3.560196688708678336e-01	3.553442837207889116e-01	3.569403896582656333e-01	3.604620426712430992e-01	3.655827399132597910e-01	3.719906053823127667e-01	3.793664513093882862e-01	3.873555151520343687e-01	3.955444772423135635e-01	4.034535009778191239e-01	4.105488776451086674e-01	4.162764675461022024e-01	4.201107537157383054e-01
1.929562747284190027e-01	2.028191883027556930e-01	2.129853454239567512e-01	2.230358161959314633e-01	2.326141337547768528e-01	2.414694110055679022e-01	2.494952428224867236e-01	2.567592819474509569e-01	2.635180349582098569e-01	2.702118650887158080e-01	2.774362790772890164e-01	2.858877083450501178e-01	2.962850945231396138e-01	3.092726321798004996e-01	3.253135845319147790e-01	3.445892026928659702e-01	3.669193277604293479e-01	3.917210530752285869e-01	4.180180898590241667e-01	4.445063436589747341e-01	4.696717666587970075e-01	4.919468439740344867e-01	5.098842939515666473e-01	5.223227149928780788e-01	5.285198400097925742e-01	5.282344453651631744e-01	5.217463930791980120e-01	5.098140471564622800e-01	4.935773557251009747e-01	4.744222334818319342e-01	4.538264109007653091e-01	4.332085114669982917e-01	4.138004675117619158e-01	3.965587334768460037e-01	3.821227176232283029e-01	3.708204184509315549e-01	3.627131125569082459e-01	3.576648118704260915e-01	3.554191749866252859e-01	3.556675371660176777e-01	3.580958843396116476e-01	3.624050680794523860e-01	3.683055023362589164e-01	3.754936004161596452e-01	3.836210171774692146e-01	3.922688252464707204e-01	4.009369965243986256e-01	4.090554465969379327e-01	4.160174566318503020e-01	4.212306635884620620e-01
1.971887371391828347e-01	2.073353023839246689e-01	2.176888290589717168e-01	2.278106071556027235e-01	2.373323015413918713e-01	2.460008540949697453e-01	2.537180246356971480e-01	2.605694692861389439e-01	2.668382459472956603e-01	2.729981377704790435e-01	2.796833110863409799e-01	2.876327036524617409e-01	2.976104011467264332e-01	3.103070667866725252e-01	3.262318783088369312e-01	3.456085810449464057e-01	3.682920623786853920e-01	3.937220109405964452e-01	4.209269285105231018e-01	4.485849990594063530e-01	4.751390885115164830e-01	4.989532585354846672e-01	5.184900458539172252e-01	5.324832264312826524e-01	5.400809388884941775e-01	5.409388163053993059e-01	5.352508596206145830e-01	5.237154932177076061e-01	5.074438337180534608e-01	4.878251284002004806e-01	4.663697617042468213e-01	4.445524661290849999e-01	4.236771978694511276e-01	4.047805810788134839e-01	3.885835555167875266e-01	3.754919401736081519e-01	3.656380253280653858e-01	3.589486458160555116e-01	3.552219431747075107e-01	3.541958365116180119e-01	3.555954943431234305e-01	3.591536785323415915e-01	3.646049886900740167e-01	3.716612037968425875e-01	3.799789398206029900e-01	3.891320403454653354e-01	3.985994703462329980e-01	4.077754822580346716e-01	4.160032937327549085e-01	4.226277791929993755e-01
2.010999174574969739e-01	2.114172970947527097e-01	2.218423394518032887e-01	2.319192082083956219e-01	2.412694003316679103e-01	2.496380486432030477e-01	2.569337959324650700e-01	2.632572282343723646e-01	2.689130998045444754e-01	2.744022031013262364e-01	2.803898196200556026e-01	2.876494137619904357e-01	2.969828080955926874e-01	3.091215359376368599e-01	3.246183030637726508e-01	3.437415505945744520e-01	3.663890703819668859e-01	3.920371356495285231e-01	4.197388003169380544e-01	4.481787875656917386e-01	4.757834457653338789e-01	5.008745060094369483e-01	5.218469480750957956e-01	5.373461004581028266e-01	5.464185869152698993e-01	5.486156208270844825e-01	5.440347822534057354e-01	5.332959393009852889e-01	5.174568081873937020e-01	4.978821898462228446e-01	4.760870754729982779e-01	4.535767572369415745e-01	4.317063870192618946e-01	4.115780748740299200e-01	3.939861761531479600e-01	3.794123411689346859e-01	3.680627703376500026e-01	3.599332376630499097e-01	3.548839146776996967e-01	3.527067091308789815e-01	3.531721084291218893e-01	3.560490962778484203e-01	3.610989679415094744e-01	3.680500989475525286e-01	3.765648570401529116e-01	3.862111599317468169e-01	3.964496496214229837e-01	4.066435228883784059e-01	4.160925460275727850e-01	4.240869900435209616e-01
2.046267188020884087e-01	2.149794769816744389e-01	2.253424159942704341e-01	2.352464636212408533e-01	2.443053457136078466e-01	2.522628288736374347e-01	2.590326367268409591e-01	2.647261653422892658e-01	2.696635413823456062e-01	2.743643582249548629e-01	2.795154671322825912e-01	2.859147699905119078e-01	2.943922148829558050e-01	3.057123946553589877e-01	3.204670046685111351e-01	3.389694020985190570e-01	3.611665174501902942e-01	3.865841722855042906e-01	4.143196026693783951e-01	4.430893152044714234e-01	4.713320075367290474e-01	4.973568056991046760e-01	5.195185125556540662e-01	5.363959432496936408e-01	5.469480674775053508e-01	5.506258012458101758e-01	5.474241789235289035e-01	5.378688703328525778e-01	5.229408831465286456e-01	5.039522705131613822e-01	4.823924304626389103e-01	4.597682092978886970e-01	4.374607511227226464e-01	4.166180489230617567e-01	3.980947115849453044e-01	3.824412838551157767e-01	3.699361931666605430e-01	3.606462081459129165e-01	3.544976759380994435e-01	3.513412729274210666e-01	3.509971824241644445e-01	3.532740975027186536e-01	3.579626486880120306e-01	3.648100863284522988e-01	3.734872052801426756e-01	3.835598955756895911e-01	3.944762917947450265e-01	4.055766208580651178e-01	4.161274480919932572e-01	4.253761918563145339e-01
2.077510425100365932e-01	2.179831250077777782e-01	2.281346700020920326e-01	2.377286214752259430e-01	2.463741953769803539e-01	2.538145254467346623e-01	2.599663604514125814e-01	2.649470324246750996e-01	2.690845643200757142e-01	2.729077053789017437e-01	2.771136816502438038e-01	2.825129188486375509e-01	2.899519418765951762e-01	3.002185031229182011e-01	3.139365348254626320e-01	3.314622530167822267e-01	3.527957323460284567e-01	3.775233564066653447e-01	4.048047826863216403e-01	4.334130397599710860e-01	4.618287010208451671e-01	4.883799993901000169e-01	5.114122699462909649e-01	5.294641693176516117e-01	5.414260093844563970e-01	5.466578256117208268e-01	5.450508731862482303e-01	5.370249557064062929e-01	5.234637442327115808e-01	5.055994442709220715e-01	4.848654090147784257e-01	4.627394363805098498e-01	4.406007983526517569e-01	4.196203117011108596e-01	4.006956843162075566e-01	3.844351920354340257e-01	3.711835306270840906e-01	3.610764376715275281e-01	3.541069025077228094e-01	3.501860539207752865e-01	3.491858167754646747e-01	3.509566244048624717e-01	3.553205740492522136e-01	3.620464823120032039e-01	3.708174913087846081e-01	3.812032983315873924e-01	3.926477757888426345e-01	4.044790052868167396e-01	4.159434519062966684e-01	4.262602672803660897e-01
2.105080042700971654e-01	2.204478268737249391e-01	2.302277484006375330e-01	2.393693315020235246e-01	2.474814508971360238e-01	2.543077874077058209e-01	2.597660397859424264e-01	2.639741649260823886e-01	2.672598563336148758e-01	2.701503648200472285e-01	2.733409084576041703e-01	2.776411872032030215e-01	2.839012280429548674e-01	2.929203100252152914e-01	3.053458459936348457e-01	3.215725537720434679e-01	3.416551418761918923e-01	3.652489886055129142e-01	3.915920103273943798e-01	4.195366449730774105e-01	4.476339084508785260e-01	4.742630630735367725e-01	4.977922309436789705e-01	5.167491084917871236e-01	5.299782502121161976e-01	5.367628055083040195e-01	5.368937744702231285e-01	5.306778863916900013e-01	5.188846083086555705e-01	5.026419744778332088e-01	4.832984656993556949e-01	4.622727121875425671e-01	4.409136028498902293e-01	4.203901088138775610e-01	4.016234466380714796e-01	3.852653694739409662e-01	3.717173750687636224e-01	3.611784420209949165e-01	3.537050155841538479e-01	3.492670454675778080e-01	3.477874724019376917e-01	3.491584825790016167e-01	3.532345864440117889e-01	3.598085377389413919e-01	3.685802049232185240e-01	3.791300045389344175e-01	3.909073126001612608e-01	4.032406665209014585e-01	4.153714096634946729e-01	4.265069037483678605e-01
2.129845193703899797e-01	2.224529231924421979e-01	2.316972814795757729e-01	2.402455337636372201e-01	2.477112236552033442e-01	2.538402609380354114e-01	2.585493752160354930e-01	2.619517395424243444e-01	2.643661417872803510e-01	2.663071817049242895e-01	2.684550711374308896e-01	2.716047843929029759e-01	2.765958650685089726e-01	2.842263014077285321e-01	2.951566692755338561e-01	3.098138120078415825e-01	3.283060462887551489e-01	3.503632473124515534e-01	3.753143190481228464e-01	4.021109888349540529e-01	4.294007775388298254e-01	4.556443031571801305e-01	4.792643276847317613e-01	4.988077237667615238e-01	5.130984508614300221e-01	5.213601404038159526e-01	5.232912161996666756e-01	5.190826647299350283e-01	5.093773770047907989e-01	4.951789929752013486e-01	4.777257044878350234e-01	4.583493538502899090e-01	4.383414121087663151e-01	4.188447088495287907e-01	4.007836762503630412e-01	3.848376160964186443e-01	3.714528814094318343e-01	3.608829098545291436e-01	3.532411078111957203e-01	3.485513232489049207e-01	3.467838285235734230e-01	3.478701522575786131e-01	3.516964361451433985e-01	3.580807312214361882e-01	3.667436619866981107e-01	3.772834623786973096e-01	3.891653238384980562e-01	4.017315765103487424e-01	4.142342575381084413e-01	4.258863001653568903e-01
2.153077774019795942e-01	2.241281911842057661e-01	2.326785123971711888e-01	2.405016260299866759e-01	2.472214001348302659e-01	2.525881051732760119e-01	2.565158890472282738e-01	2.591078784680617697e-01	2.606654684866355765e-01	2.616794974672634888e-01	2.628021703630558648e-01	2.647996904219984682e-01	2.684869315686562730e-01	2.746473014429841597e-01	2.839433000577610278e-01	2.968259832869356019e-01	3.134539849872838846e-01	3.336341894163600275e-01	3.567956049776399019e-01	3.820051987377826030e-01	4.080292045495023112e-01	4.334365883138161513e-01	4.567342220156852539e-01	4.765172363076211060e-01	4.916145858316217088e-01	5.012096882826724276e-01	5.049193495442390045e-01	5.028204419137400905e-01	4.954218677380206048e-01	4.835878082899672803e-01	4.684256892538781192e-01	4.511572666402213772e-01	4.329929468816923199e-01	4.150273405162109852e-01	3.981687719990930630e-01	3.831078728821418200e-01	3.703225235254637426e-01	3.601096157007207532e-01	3.526302471947869721e-01	3.479542705538917202e-01	3.460927294133752108e-01	3.470115539826216788e-01	3.506256920086868178e-01	3.567783474843668201e-01	3.652139278382373067e-01	3.755549658298739657e-01	3.872924088908709650e-01	3.997954769582474643e-01	4.123425336877252767e-01	4.241693576813445055e-01
2.176252910422242781e-01	2.256351141544118144e-01	2.333486616736783481e-01	2.403326867849642501e-01	2.462273647402015986e-01	2.507897849152813108e-01	2.539302342051880101e-01	2.557369333600674755e-01	2.564858602651453046e-01	2.566335473973552217e-01	2.567918455668615763e-01	2.576848065294080614e-01	2.600890356870999010e-01	2.647603773804952931e-01	2.723518324266882562e-01	2.833298343525577634e-01	2.978982038722255421e-01	3.159404606100053026e-01	3.369909827327666196e-01	3.602433113969477629e-01	3.845996079172018245e-01	4.087593298035349099e-01	4.313387812703136093e-01	4.510074840252529249e-01	4.666236428418805704e-01	4.773502497520308863e-01	4.827357571342050235e-01	4.827484961208448055e-01	4.777611419483130950e-01	4.684892832413374286e-01	4.558952106532160875e-01	4.410730450417987836e-01	4.251333671152379146e-01	4.091041912494106647e-01	3.938606844570931020e-01	3.800894845579391168e-01	3.682862761152891906e-01	3.587790024812448353e-01	3.517651105440861570e-01	3.473501403270425336e-01	3.455768717101636578e-01	3.464383772777376858e-01	3.498735615154198730e-01	3.557489448558420198e-01	3.638343331736294539e-01	3.737818272591988400e-01	3.851169656732880697e-01	3.972478722595789158e-01	4.094937997841819888e-01	4.211296748758981967e-01
2.200799881522862433e-01	2.271420494338585727e-01	2.339021764736758380e-01	2.399597235410569629e-01	2.449770880864975686e-01	2.487207478026806085e-01	2.510961799277405815e-01	2.521723910136161040e-01	2.521927352106043130e-01	2.515699402484695701e-01	2.508644043907675703e-01	2.507460230729442463e-01	2.519408529236867866e-01	2.551652769686152955e-01	2.610519293432036481e-01	2.700735250800124776e-01	2.824725872274310712e-01	2.982062877704685921e-01	3.169157220971025590e-01	3.379273065066221160e-01	3.602905472165345846e-01	3.828515193261516902e-01	4.043557062423775994e-01	4.235686656164833197e-01	4.393992887951888582e-01	4.510091587395050339e-01	4.578930653514768356e-01	4.599198763481970320e-01	4.573290202750453504e-01	4.506847228598925281e-01	4.407966244854537030e-01	4.286202946259279889e-01	4.151535727531541209e-01	4.013440945275936200e-01	3.880199749968333833e-01	3.758501901846764692e-01	3.653348784252882231e-01	3.568199879616243408e-01	3.505266476240092022e-01	3.465840767493681973e-01	3.450559501313367194e-01	3.459534589759893364e-01	3.492329560985994452e-01	3.547808814067167082e-01	3.623925534516854730e-01	3.717533892536712958e-01	3.824307396146870985e-01	3.938819271213685469e-01	4.054798739876588898e-01	4.165532119300954794e-01
2.227849391107394328e-01	2.287978969142737407e-01	2.345234265671750640e-01	2.396014251114742255e-01	2.437219404911575849e-01	2.466632631736010717e-01	2.483253670080144970e-01	2.487544122594647633e-01	2.481550094147489671e-01	2.468880417176025632e-01	2.454531325987630574e-01	2.444559697142050791e-01	2.445617716737073233e-01	2.464373058109803338e-01	2.506851854397366131e-01	2.577756632368570777e-01	2.679826345512292818e-01	2.813316718234976088e-01	2.975681666690854765e-01	3.161525335076433851e-01	3.362868340257442190e-01	3.569731755522085326e-01	3.770994636347938522e-01	3.955434046722873798e-01	4.112821289547349268e-01	4.234931194366315932e-01	4.316329038418394437e-01	4.354830270530861691e-01	4.351577090088052935e-01	4.310734860255860945e-01	4.238869049224852636e-01	4.144110237965451526e-01	4.035241917293003189e-01	3.920848056069887733e-01	3.808634989749047906e-01	3.704999704798601634e-01	3.614863079250670852e-01	3.541733785813236390e-01	3.487927447086008881e-01	3.454844480600322565e-01	3.443212703571955635e-01	3.453225352403953008e-01	3.484545292138364614e-01	3.536191074863801465e-01	3.606359142803243767e-01	3.692258674878673985e-01	3.790035077320581536e-01	3.894835229087816320e-01	4.001029667892459507e-01	4.102563911911548677e-01
2.258025216577995431e-01	2.307092024305078259e-01	2.353618341819504745e-01	2.394474505782536178e-01	2.426882438405085773e-01	2.448763518488839275e-01	2.459057093902085045e-01	2.457967552044902915e-01	2.447105249188145648e-01	2.429498134911170781e-01	2.409463205885793435e-01	2.392339031278729045e-01	2.384091146930886196e-01	2.390812113498432256e-01	2.418148570313646550e-01	2.470699382844903369e-01	2.551440189227834887e-01	2.661239691883248160e-01	2.798535905534538237e-01	2.959234374479154939e-01	3.136871280538288675e-01	3.323053426466127114e-01	3.508148037112220341e-01	3.682154616254663115e-01	3.835657926274048668e-01	3.960741927416047137e-01	4.051744924856292562e-01	4.105756457230501089e-01	4.122793712796097854e-01	4.105643034754229981e-01	4.059402459385749729e-01	3.990804653134533697e-01	3.907429763903791931e-01	3.816927863607727511e-01	3.726359638510545191e-01	3.641733902510713716e-01	3.567776740860658657e-01	3.507919502002159184e-01	3.464450707512831684e-01	3.438750529442387016e-01	3.431519972588392142e-01	3.442933362766430472e-01	3.472676046195363186e-01	3.519871104386694260e-01	3.582937710991867530e-01	3.659448414766607871e-01	3.746055590986857586e-01	3.838538452723068151e-01	3.931986950700913641e-01	4.021099839054246283e-01
2.291320792284693431e-01	2.329249313792683129e-01	2.365138571989912064e-01	2.396377561332592998e-01	2.420541624137775294e-01	2.435704497115225298e-01	2.440740774745856212e-01	2.435576788063971709e-01	2.421353566271038094e-01	2.400475958518884512e-01	2.376534843878150005e-01	2.354101461011436081e-01	2.338404207475433816e-01	2.334907171644354240e-01	2.348818733889675991e-01	2.384566994310925170e-01	2.445287506616483642e-01	2.532376720620835298e-01	2.645168069356328422e-01	2.780784839258955143e-01	2.934211185536819144e-01	3.098599862035382180e-01	3.265804105496427634e-01	3.427087346045364358e-01	3.573933437363179810e-01	3.698859988167024215e-01	3.796131457173235746e-01	3.862279274042133004e-01	3.896362786135733614e-01	3.899941070788498498e-01	3.876768338735365749e-01	3.832265508156364464e-01	3.772852741195898418e-01	3.705245583063856429e-01	3.635817362825513044e-01	3.570112137858804657e-01	3.512558566977763697e-01	3.466392016511577467e-01	3.433749698038188747e-01	3.415871058367641044e-01	3.413321498969030809e-01	3.426165136032225944e-01	3.454039735032168323e-01	3.496125921633654321e-01	3.551041913667079553e-01	3.616721944380574261e-01	3.690343692465044567e-01	3.768354169023286904e-01	3.846612984302953953e-01	3.920635178947094457e-01
2.327085171718887568e-01	2.354316236206504265e-01	2.380147581303594939e-01	2.402511435231722559e-01	2.419352540546550190e-01	2.428902913185433388e-01	2.429968432134425316e-01	2.422185214140136489e-01	2.406207238197606013e-01	2.383795974189402977e-01	2.357795530554580854e-01	2.331989507919034199e-01	2.310847591129661927e-01	2.299178836832769801e-01	2.301716365144293175e-01	2.322664383313236547e-01	2.365244847861650845e-01	2.431287085193696018e-01	2.520907424046546774e-01	2.632325492925234878e-01	2.761856436015226457e-01	2.904102081867340202e-01	3.052340716700716050e-01	3.199087168762022593e-01	3.336767463867232886e-01	3.458431598435657839e-01	3.558417139838208065e-01	3.632879063528643426e-01	3.680116929064721210e-01	3.700657055657147754e-01	3.697081662789469814e-01	3.673633283669308081e-01	3.635656703148091862e-01	3.588964813496147710e-01	3.539225272463721317e-01	3.491456991495752171e-01	3.449700498651929181e-01	3.416887640090511824e-01	3.394892498150309801e-01	3.384708255194874837e-01	3.386672620912042353e-01	3.400664829176595072e-01	3.426219152555412539e-01	3.462535886625918713e-01	3.508410695396887991e-01	3.562131957811642269e-01	3.621406708747350045e-01	3.683363640522084870e-01	3.744654442831501506e-01	3.801641335317567094e-01
2.364122004626819373e-01	2.381595745491723037e-01	2.398410885000140658e-01	2.413042160349151977e-01	2.423801959043413168e-01	2.429077754889328589e-01	2.427603304461338485e-01	2.418721706181166664e-01	2.402599168016530951e-01	2.380356422921106330e-01	2.354097082721618994e-01	2.326825618674094320e-01	2.302259991390970539e-01	2.284553806253791230e-01	2.277949346263599961e-01	2.286388301630579989e-01	2.313110960491217005e-01	2.360279309738242959e-01	2.428662920147749704e-01	2.517427719211218218e-01	2.624064166952926880e-01	2.744480795342605917e-01	2.873272026554973269e-01	3.004146363419226695e-01	3.130478039221291642e-01	3.245923508643761002e-01	3.345030936580500880e-01	3.423766297760855171e-01	3.479886706923250861e-01	3.513109010554790745e-01	3.525048547393023202e-01	3.518935987654826514e-01	3.499154525719592179e-01	3.470669759754322903e-01	3.438443223420156181e-01	3.406922371745811917e-01	3.379681834395539819e-01	3.359256484760085315e-01	3.347162563589255457e-01	3.344061595604636006e-01	3.349993648182942874e-01	3.364600431560535454e-01	3.387275830021842515e-01	3.417215543021662194e-01	3.453377154025945028e-01	3.494393111426516429e-01	3.538492592857011010e-01	3.583480389278079770e-01	3.626796372088574860e-01	3.665649247054045823e-01
2.400883503461272162e-01	2.409984984668473718e-01	2.419226665046151636e-01	2.427598805566036910e-01	2.433761663102979311e-01	2.436246733340808046e-01	2.433713485273860944e-01	2.425219512266674482e-01	2.410460396853842668e-01	2.389942186134732804e-01	2.365061022008339009e-01	2.338078569232910076e-01	2.311995080380597756e-01	2.290332441592224377e-01	2.276846375887692786e-01	2.275191309630541503e-01	2.288564505071448152e-01	2.319358919766625615e-01	2.368857504754157683e-01	2.437003535564545853e-01	2.522280582083272771e-01	2.621729256275783793e-01	2.731115931954161691e-01	2.845250712449162722e-01	2.958431739828088491e-01	3.064973210014687588e-01	3.159758107392580118e-01	3.238747813330059566e-01	3.299380454808285568e-01	3.340799710244363174e-01	3.363876279681746184e-01	3.371013626237030492e-01	3.365764312755520904e-01	3.352317190932037616e-01	3.334940913683017705e-01	3.317478479964211524e-01	3.302975581824837414e-01	3.293494210969987179e-01	3.290118935532145850e-01	3.293118060940778413e-01	3.302189267479451740e-01	3.316708377753271320e-01	3.335912988625819864e-01	3.358985200672797711e-01	3.385036903525875385e-01	3.413033958645257937e-01	3.441711533139735213e-01	3.469527942174930879e-01	3.494683486613555101e-01	3.515203380973515035e-01
2.435722800863752979e-01	2.438193216602937419e-01	2.441610281956206330e-01	2.445427534332193509e-01	2.448616231808345423e-01	2.449833116512492581e-01	2.447663587461473833e-01	2.440898436505353486e-01	2.428798129221735047e-01	2.411303328237920374e-01	2.389161500795494719e-01	2.363953975082102033e-01	2.338021728560590040e-01	2.314300141551157430e-01	2.296079909801269914e-01	2.286716016997349665e-01	2.289308655245602953e-01	2.306381876501400474e-01	2.339588412625306646e-01	2.389470662975555493e-01	2.455308604424047136e-01	2.535081438498058004e-01	2.625561353723394609e-01	2.722544217504001551e-01	2.821204660037850420e-01	2.916544926802902560e-01	3.003889871896409103e-01	3.079368318430796281e-01	3.140315487114256898e-01	3.185535460005811115e-01	3.215377500806749778e-01	3.231606489461502085e-01	3.237081637719168015e-01	3.235294130957754866e-01	3.229844046623127074e-01	3.223951053797859956e-01	3.220086395057868978e-01	3.219784394126439242e-01	3.223648124495503420e-01	3.231516825587872899e-01	3.242726827088094343e-01	3.256383452135916401e-01	3.271571871648172869e-01	3.287465680768106302e-01	3.303330662475243984e-01	3.318455247479351056e-01	3.332056620078087117e-01	3.343209426767608239e-01	3.350825983367341498e-01	3.353692323009316856e-01
2.467157298400122767e-01	2.464976278292445311e-01	2.464501925265638049e-01	2.465576378720769624e-01	2.467430491990124097e-01	2.468821900548768822e-01	2.468265742724417844e-01	2.464316562306968217e-01	2.455853404641562820e-01	2.442323126806171252e-01	2.423907324185726464e-01	2.401592902387627293e-01	2.377141414993787782e-01	2.352965018626442251e-01	2.331925379125714681e-01	2.317076666379709327e-01	2.311375375970236568e-01	2.317381418774224211e-01	2.336975581845444350e-01	2.371120540440525282e-01	2.419692549987953190e-01	2.481409283184698999e-01	2.553872555927690913e-01	2.633734613196603846e-01	2.716982217700558144e-01	2.799316534575498894e-01	2.876590412764866156e-01	2.945250979178338224e-01	3.002726753063650889e-01	3.047698495996336576e-01	3.080203928125465063e-01	3.101549640573210143e-01	3.114036227251352762e-01	3.120540063159197297e-01	3.124026972169894334e-01	3.127090407022589669e-01	3.131602514857674824e-01	3.138539471217555721e-01	3.147999217680627071e-01	3.159382184408942029e-01	3.171668553315588612e-01	3.183709298882730909e-01	3.194457081016191524e-01	3.203092464649423543e-01	3.209039081679900263e-01	3.211895367574691407e-01	3.211329035316131675e-01	3.206981127211943061e-01	3.198410379676820958e-01	3.185087183510070252e-01
2.494093856131182896e-01	2.489340961192208768e-01	2.486953584979975096e-01	2.487070050153582790e-01	2.489118330415979463e-01	2.491929385671588504e-01	2.493956597382256946e-01	2.493560453523022413e-01	2.489309259911221539e-01	2.480247783065830103e-01	2.466095649932086853e-01	2.447351372350950183e-01	2.425294568233079540e-01	2.401892033025613826e-01	2.379623913673001578e-01	2.361251109778944868e-01	2.349547359769192933e-01	2.347019902788649026e-01	2.355642672996993703e-01	2.376626373397172642e-01	2.410249270151168799e-01	2.455771093719075759e-01	2.511447015401691574e-01	2.574650964318833668e-01	2.642105814851128942e-01	2.710204166768617196e-01	2.775388728867765886e-01	2.834547321606945003e-01	2.885367646817902365e-01	2.926594398399676722e-01	2.958138843050478473e-01	2.981011670389843715e-01	2.997080608724414508e-01	3.008690802329626601e-01	3.018218278835019253e-01	3.027645382150080389e-01	3.038244324521227613e-01	3.050429476195480882e-01	3.063796995803995671e-01	3.077323685456203051e-01	3.089659841547137131e-01	3.099434268679984172e-01	3.105497558382480094e-01	3.107057915514556679e-01	3.103700918022518906e-01	3.095317999404662013e-01	3.081987856787469227e-01	3.063856806700470115e-01	3.041050929954680071e-01	3.013633249457841612e-01
2.515974980437815645e-01	2.510680664430982589e-01	2.508258749080848893e-01	2.509039739767732202e-01	2.512579538072776120e-01	2.517754065359301685e-01	2.522968547344600632e-01	2.526442133658421962e-01	2.526517417747375926e-01	2.521945449393714345e-01	2.512104638074000307e-01	2.497126883076611625e-01	2.477920713146429255e-01	2.456096256202580930e-01	2.433808189048179693e-01	2.413539122510819646e-01	2.397848411194125895e-01	2.389110951383497938e-01	2.389269647495746440e-01	2.399623490257382363e-01	2.420671580477140317e-01	2.452030918790362723e-01	2.492441380117426941e-01	2.539864773468565873e-01	2.591676249263358822e-01	2.644934970228188797e-01	2.696708729218920131e-01	2.744414594387994399e-01	2.786127791248817487e-01	2.820806821158481914e-01	2.848388928214780069e-01	2.869727118366172114e-01	2.886368890665629849e-01	2.900210708553213612e-01	2.913093705295001223e-01	2.926423865123548573e-01	2.940898099116645570e-01	2.956392929656190827e-01	2.972032494334657660e-01	2.986407538525592820e-01	2.997881453762617499e-01	3.004903545684107224e-01	3.006257330404076833e-01	3.001198734428671133e-01	2.989474766896679236e-01	2.971245604387021677e-01	2.946952373260131042e-01	2.917175893157180622e-01	2.882520743587660417e-01	2.843541416749212902e-01
2.532821726772637727e-01	2.528819460470248526e-01	2.528003000906919873e-01	2.530786518480984681e-01	2.536782811016184414e-01	2.544885667436258547e-01	2.553470768920190204e-01	2.560676537798558527e-01	2.564715306090203928e-01	2.564164155108684118e-01	2.558192446408170118e-01	2.546697362584472990e-01	2.530335670936727510e-01	2.510456231942791439e-01	2.488950093097880012e-01	2.468042639647483882e-01	2.450054937200204508e-01	2.437160511080256609e-01	2.431161126070214284e-01	2.433301481102376485e-01	2.444138812214352030e-01	2.463479977545708355e-01	2.490393760699928793e-01	2.523301284453070559e-01	2.560141149907870783e-01	2.598597579458254425e-01	2.636371010318053765e-01	2.671459881362054367e-01	2.702413641750709417e-01	2.728512929927719988e-01	2.749836645729011320e-01	2.767190928590170240e-01	2.781900522157581546e-01	2.795493928638838610e-01	2.809342570183681609e-01	2.824330632977021804e-01	2.840629611646164343e-01	2.857628685532933588e-01	2.874033673436799941e-01	2.888105489832420436e-01	2.897975495744259389e-01	2.901961111270238147e-01	2.898812645660064913e-01	2.887848109170946254e-01	2.868966929922838194e-01	2.842564074895522208e-01	2.809385137838136259e-01	2.770366661193096047e-01	2.726496949986564333e-01	2.678717038853173360e-01
2.545170147668922023e-01	2.543962155899085475e-01	2.546032848513699598e-01	2.551774706815743698e-01	2.560789229258293997e-01	2.571964233872833794e-01	2.583668122863401750e-01	2.594023725618929688e-01	2.601213369520559149e-01	2.603764843227072134e-01	2.600775021758425232e-01	2.592041837581051666e-01	2.578092346200808738e-01	2.560111891554353591e-01	2.539792680839635386e-01	2.519128770375316240e-01	2.500187195595884315e-01	2.484883510455711264e-01	2.474785259398500636e-01	2.470960875328147843e-01	2.473885489837672758e-01	2.483409519577563229e-01	2.498791206379200325e-01	2.518790480299158974e-01	2.541817463144557254e-01	2.566124651262474132e-01	2.590025491607977903e-01	2.612115265224069782e-01	2.631462556875831527e-01	2.647736209782851069e-01	2.661235250414278886e-01	2.672801932994864904e-01	2.683620143424888527e-01	2.694928612008327673e-01	2.707703653339199046e-01	2.722380234441322266e-01	2.738677148767124092e-01	2.755569874317881918e-01	2.771419484264477373e-01	2.784227173037492342e-01	2.791954034700623866e-01	2.792833278868030455e-01	2.785610373429535658e-01	2.769670501331164547e-01	2.745045544593387454e-01	2.712320621224051376e-01	2.672479052671553612e-01	2.626728477878193524e-01	2.576343919202599420e-01	2.522549617829142332e-01
2.553919529958584844e-01	2.556568051655528917e-01	2.562359342109598037e-01	2.571569268022169119e-01	2.583727190480149538e-01	2.597695614455167723e-01	2.611859901526816241e-01	2.624392379426415678e-01	2.633544115261013396e-01	2.637915543484641856e-01	2.636664096908660215e-01	2.629619979680883901e-01	2.617298931881105184e-01	2.600818055386254213e-01	2.581735448964564972e-01	2.561843363753634195e-01	2.542947637179229226e-01	2.526663309991445394e-01	2.514249981204890738e-01	2.506501350399378270e-01	2.503695325216778733e-01	2.505603176690244793e-01	2.511551628697527017e-01	2.520528690157737284e-01	2.531322944375312689e-01	2.542684790025112052e-01	2.553496043926961612e-01	2.562930195993882720e-01	2.570580639581052096e-01	2.576531097222184985e-01	2.581344384677971004e-01	2.585955696235742729e-01	2.591475030941395863e-01	2.598926320502488729e-01	2.608972404931620970e-01	2.621686180565802049e-01	2.636424488463124383e-01	2.651840548238244000e-01	2.666038425649716603e-01	2.676838295219725050e-01	2.682094904673391622e-01	2.680001263094612951e-01	2.669318025982332365e-01	2.649491969909958389e-01	2.620656167886454280e-01	2.583531426465886516e-01	2.539265090990617812e-01	2.489248398715231680e-01	2.434947666747355743e-01	2.377772972309852295e-01
2.560127568525465414e-01	2.567182061315922414e-01	2.577027487508726789e-01	2.589745054862136464e-01	2.604742372748715118e-01	2.620842471623693326e-01	2.636471773137551988e-01	2.649912427091154488e-01	2.659574588234433490e-01	2.664242641396254996e-01	2.663255700957088412e-01	2.656596007837244700e-01	2.644875884670185862e-01	2.629231855073085877e-01	2.611149245119442908e-01	2.592250254187116187e-01	2.574080970110927957e-01	2.557928764186323534e-01	2.544692795264208440e-01	2.534819063356394953e-01	2.528300089241459214e-01	2.524730452918168555e-01	2.523404191635054139e-01	2.523438068984892868e-01	2.523906700253803481e-01	2.523977357216655171e-01	2.523034261493280472e-01	2.520781045618931127e-01	2.517307601391172156e-01	2.513104981791309811e-01	2.509013187760661956e-01	2.506094176750192637e-01	2.505437150653493927e-01	2.507921877917368980e-01	2.513983112113773455e-01	2.523428042467857346e-01	2.535353932169727154e-01	2.548193972993340051e-01	2.559890541552054533e-01	2.568164476747649694e-01	2.570826138358632273e-01	2.566066054853051726e-01	2.552671240084599669e-01	2.530134229612717722e-01	2.498648686169534505e-01	2.459009484921744482e-01	2.412450679121442010e-01	2.360460150598295004e-01	2.304605263390510361e-01	2.246394119587992733e-01
2.564796460288906732e-01	2.576264336233278773e-01	2.589989396584048142e-01	2.605801997787185464e-01	2.622952364637153866e-01	2.640215573178575914e-01	2.656080783212104723e-01	2.668990943113509484e-01	2.677591039774565584e-01	2.680942403917789263e-01	2.678667166610128048e-01	2.670999835576144954e-01	2.658740173236632809e-01	2.643118901292872969e-01	2.625603006359923386e-01	2.607676774082529625e-01	2.590636246561361378e-01	2.575429809525835445e-01	2.562566155519401256e-01	2.552097203870474784e-01	2.543669976008564593e-01	2.536630969881603637e-01	2.530161185615998343e-01	2.523419754540654480e-01	2.515678115048261554e-01	2.506432460729521305e-01	2.495487320715663593e-01	2.483005291009671711e-01	2.469517469316623859e-01	2.455887268269659474e-01	2.443220688323007317e-01	2.432721046113877073e-01	2.425497299555188502e-01	2.422349671551173589e-01	2.423569733564855666e-01	2.428798261136157488e-01	2.436979332538320997e-01	2.446431427146499582e-01	2.455031235475533258e-01	2.460479479340978437e-01	2.460598775995095078e-01	2.453607609524778854e-01	2.438322293772604288e-01	2.414257796939613954e-01	2.381622026039915685e-01	2.341219352566684675e-01	2.294293859119541090e-01	2.242347671430830747e-01	2.186967323070614089e-01	2.129682918463233765e-01
2.568692596496036096e-01	2.584057399696456092e-01	2.601016122927199969e-01	2.619117011016880991e-01	2.637432953081118581e-01	2.654688141365278420e-01	2.669451864382734740e-01	2.680365835696202903e-01	2.686365709258995982e-01	2.686858317429161036e-01	2.681823506228218079e-01	2.671822308871212859e-01	2.657909700824713228e-01	2.641467764138516472e-01	2.623989249742129659e-01	2.606850736698916315e-01	2.591115080624030731e-01	2.577395940840824240e-01	2.565803868404102905e-01	2.555977232958214773e-01	2.547185747673788581e-01	2.538482864183110310e-01	2.528878051584053099e-01	2.517501111417395632e-01	2.503737508795895184e-01	2.487322207876617175e-01	2.468388099300002914e-01	2.447469895230041659e-01	2.425465492169408821e-01	2.403555821502595669e-01	2.383083276669528960e-01	2.365391728059088317e-01	2.351638892371398781e-01	2.342602230374523364e-01	2.338509802328017917e-01	2.338931549114662833e-01	2.342761084711502961e-01	2.348302923432794564e-01	2.353458137838400077e-01	2.355979420280358005e-01	2.353750604612676323e-01	2.345041237048957339e-01	2.328693952428451397e-01	2.304219119921077641e-01	2.271791533075884217e-01	2.232162792619737657e-01	2.186515672352500883e-01	2.136292466248392030e-01	2.083027894329502749e-01	2.028211098666020951e-01
2.572232551549559210e-01	2.590518837653110751e-01	2.609671994459352717e-01	2.628952554663784857e-01	2.647252173393857544e-01	2.663246414963414410e-01	2.675596425929714361e-01	2.683165185354785542e-01	2.685211463684186173e-01	2.681527410801049505e-01	2.672494123074415917e-01	2.659042602106960196e-01	2.642523531682143823e-01	2.624506066188319608e-01	2.606539348718457383e-01	2.589918322791303629e-01	2.575494828390926250e-01	2.563566159882622597e-01	2.553858253668382927e-01	2.545602235950616410e-01	2.537686200888389920e-01	2.528851912649321965e-01	2.517901202097778124e-01	2.503879668998497121e-01	2.486213992585151744e-01	2.464790946262753468e-01	2.439976886469033268e-01	2.412583983435937496e-01	2.383791648938174412e-01	2.355031023096265663e-01	2.327838684484735410e-01	2.303686506192453021e-01	2.283799153606075327e-01	2.268978092249288869e-01	2.259457909647323293e-01	2.254823237509223366e-01	2.254009291961882322e-01	2.255396049901360611e-01	2.256987529895266575e-01	2.256649714472989399e-01	2.252367593694036274e-01	2.242478508491486111e-01	2.225845467057977756e-01	2.201947828396770557e-01	2.170884288631831083e-01	2.133298741791586906e-01	2.090251178631413742e-01	2.043061578552300139e-01	1.993154469202896018e-01	1.941927926104089208e-01
2.575451053150663028e-01	2.595330550313855178e-01	2.615358098532923337e-01	2.634525050409801672e-01	2.651552960477744914e-01	2.665075538434338309e-01	2.673851094321706423e-01	2.676969924847813487e-01	2.674021720393810475e-01	2.665193361811174499e-01	2.651277538989597060e-01	2.633585852973167607e-01	2.613775645540316606e-01	2.593615349538760939e-01	2.574725616519407678e-01	2.558339452144764992e-01	2.545122854510569188e-01	2.535086801752809982e-01	2.527604769940910434e-01	2.521530269803379798e-01	2.515390917113928260e-01	2.507623234653831856e-01	2.496808007343796487e-01	2.481870304269037930e-01	2.462219011407487945e-01	2.437814383124119466e-01	2.409165343217076205e-01	2.377266840496724265e-01	2.343491289782902165e-01	2.309447193909200946e-01	2.276815805720356078e-01	2.247175576715084722e-01	2.221826056466009169e-01	2.201627626625398959e-01	2.186877841175907666e-01	2.177246365049352594e-01	2.171785784855936041e-01	2.169024406470750066e-01	2.167132277133695106e-01	2.164136903686219582e-01	2.158154930736884691e-01	2.147603461156060989e-01	2.131360117758132056e-01	2.108851885991215591e-01	2.080067335303721621e-01	2.045499586565236727e-01	2.006037913583830490e-01	1.962831265698643524e-01	1.917148739819173331e-01	1.870259015526574975e-01
2.578048465055693406e-01	2.597977319649310557e-01	2.617413885378559457e-01	2.635119342690784294e-01	2.649669061688402771e-01	2.659665093292583049e-01	2.663961793610450379e-01	2.661867067087133609e-01	2.653285608459848843e-01	2.638779179454286972e-01	2.619530314079057121e-01	2.597209883847370060e-01	2.573763859505265317e-01	2.551148708317660940e-01	2.531055454488910783e-01	2.514666966714299567e-01	2.502489152572045517e-01	2.494285057744283496e-01	2.489122628096304135e-01	2.485526817036420866e-01	2.481707937095663785e-01	2.475826475856784947e-01	2.466250594769692772e-01	2.451768362520541644e-01	2.431728764261027187e-01	2.406100969989587723e-01	2.375455853695478126e-01	2.340883450469890548e-01	2.303864347048088512e-01	2.266111934172859721e-01	2.229399721816167079e-01	2.195384971883348191e-01	2.165440242229421108e-01	2.140506442492419448e-01	2.120984135211461119e-01	2.106679572566655112e-01	2.096818343051740363e-01	2.090130187382910898e-01	2.084996437446557382e-01	2.079640328529929472e-01	2.072331784376937880e-01	2.061576775910126114e-01	2.046264900544127741e-01	2.025757944760439855e-01	1.999912926632983756e-01	1.969044296953026685e-01	1.933838282996204194e-01	1.895238975876588350e-01	1.854327352231497639e-01	1.812214058121387750e-01
2.579498623831198434e-01	2.597871807176924674e-01	2.615251298725548290e-01	2.630222145162971481e-01	2.641246893788098404e-01	2.646908380034654895e-01	2.646150142123493976e-01	2.638474224638849286e-01	2.624063976007280918e-01	2.603810749333621555e-01	2.579237144542183557e-01	2.552323976191849253e-01	2.525262276418938079e-01	2.500164075749323755e-01	2.478774457981813006e-01	2.462229410544194974e-01	2.450898797231843007e-01	2.444340639206115384e-01	2.441374274099202268e-01	2.440259299696504736e-01	2.438949068809034282e-01	2.435376235817333090e-01	2.427724617611570768e-01	2.414648601271637829e-01	2.395414208654056964e-01	2.369952558324345537e-01	2.338831407975906218e-01	2.303160953323326876e-01	2.264454417346147552e-01	2.224462933811651999e-01	2.185000525075620204e-01	2.147771326630646127e-01	2.114209747442432341e-01	2.085345031189562437e-01	2.061702859155142564e-01	2.043256952879954347e-01	2.029439757635910224e-01	2.019214395279684271e-01	2.011200507623813472e-01	2.003837527894739290e-01	1.995562662128936848e-01	1.984978739159224681e-01	1.970990194904097825e-01	1.952891653452350773e-01	1.930402015791035930e-01	1.903645609166531583e-01	1.873089825043950940e-01	1.839454342236888362e-01	1.803610459540031796e-01	1.766489365931130651e-01
2.579187526130528596e-01	2.594493992113621195e-01	2.608488049595634739e-01	2.619641010334021192e-01	2.626341485698892586e-01	2.627166511796725779e-01	2.621137322368266576e-01	2.607916403668221750e-01	2.587913947691160566e-01	2.562286338025852039e-01	2.532825194489256027e-01	2.501750544030747481e-01	2.471435130971795791e-01	2.444097538298597161e-01	2.421508009211688350e-01	2.404750829705603887e-01	2.394080249111248948e-01	2.388892926529606331e-01	2.387820965477517043e-01	2.388929762811435598e-01	2.389987151999953263e-01	2.388759973323650587e-01	2.383292258408889475e-01	2.372126225159927049e-01	2.354441442728583134e-01	2.330103892696876178e-01	2.299632241201553240e-01	2.264098922684348314e-01	2.224987981237592782e-01	2.184030218912731969e-01	2.143032121582415239e-01	2.103710509186785815e-01	2.067542476275241181e-01	2.035639754224307929e-01	2.008657459091619524e-01	1.986746945449632540e-01	1.969559675377250130e-01	1.956303665785156243e-01	1.945846515897257101e-01	1.936852126438603217e-01	1.927932770897934633e-01	1.917796696949331525e-01	1.905372813600360038e-01	1.889898523119103169e-01	1.870963130003756303e-01	1.848505885130711235e-01	1.822774919016679207e-01	1.794258761623153398e-01	1.763606489485118889e-01	1.731553078380325683e-01
2.576549342125762365e-01	2.587511516986674143e-01	2.597047155573650179e-01	2.603577850715280695e-01	2.605458451928741037e-01	2.601273396792721515e-01	2.590107321582589273e-01	2.571743443106984106e-01	2.546757910752121545e-01	2.516496154524170970e-01	2.482934995106929610e-01	2.448449999500057761e-01	2.415520275215956858e-01	2.386411494947123790e-01	2.362881616234285276e-01	2.345951803562549010e-01	2.335776357398464675e-01	2.331631172195249291e-01	2.332021500953024851e-01	2.334890964448720352e-01	2.337897377248328024e-01	2.338711344688114424e-01	2.335292877975157499e-01	2.326108566110612341e-01	2.310266132424390051e-01	2.287559581373828921e-01	2.258433330112042670e-01	2.223883763161967619e-01	2.185320469323375481e-01	2.144407862347811056e-01	2.102903066955624789e-01	2.062501311620857092e-01	2.024696692523910435e-01	1.990665614846653109e-01	1.961180507004265938e-01	1.936561393211226889e-01	1.916671117949300396e-01	1.900955645022042451e-01	1.888525107934125036e-01	1.878265727934682328e-01	1.868968205579921438e-01	1.859456274498552386e-01	1.848699933923519112e-01	1.835900665388408848e-01	1.820540605602187778e-01	1.802393482094045707e-01	1.781500987019360993e-01	1.758124290084865649e-01	1.732684274741194963e-01	1.705705458598712754e-01
2.571169907605729277e-01	2.576852690249108457e-01	2.581197437112601745e-01	2.582635130489990272e-01	2.579524550771477576e-01	2.570469632864649245e-01	2.554603348408170382e-01	2.531788642051191474e-01	2.502704640319673990e-01	2.468806890501085149e-01	2.432170139235926565e-01	2.395238280857424906e-01	2.360517976288983300e-01	2.330259003799689255e-01	2.306165857088037507e-01	2.289180715227001617e-01	2.279368314099083914e-01	2.275918300634052205e-01	2.277263183473929864e-01	2.281291950045137573e-01	2.285624801971620768e-01	2.287906194243177482e-01	2.286073083458640687e-01	2.278563182934035536e-01	2.264441957976646436e-01	2.243443241068415750e-01	2.215932663208713405e-01	2.182812719764677389e-01	2.145391499690756654e-01	2.105234948013801344e-01	2.064017492652075458e-01	2.023380648914944735e-01	1.984805814351286446e-01	1.949506699381713115e-01	1.918347140395287309e-01	1.891790758727419364e-01	1.869887475624972539e-01	1.852298906671468459e-01	1.838359951472338938e-01	1.827168986619852054e-01	1.817695256014720262e-01	1.808889807624589063e-01	1.799786515664773823e-01	1.789581539633740004e-01	1.777683536137012743e-01	1.763731613693855504e-01	1.747584044840599649e-01	1.729286034896020119e-01	1.709028905922466701e-01	1.687113715677123760e-01
2.562835989580902751e-01	2.562714963146068281e-01	2.561522276195801195e-01	2.557747204363536309e-01	2.549784590083355451e-01	2.536268377024153975e-01	2.516366138627800786e-01	2.489982887319156790e-01	2.457842293986569338e-01	2.421436334787415712e-01	2.382855947796374552e-01	2.344531582887372789e-01	2.308923388600534199e-01	2.278205687695653570e-01	2.253989421722532027e-01	2.237120081791806048e-01	2.227577895733098834e-01	2.224492457579214377e-01	2.226267092262057545e-01	2.230792087405645829e-01	2.235712734226868448e-01	2.238711055347963608e-01	2.237760514864496619e-01	2.231321224114537483e-01	2.218456459235641220e-01	2.198867101425867610e-01	2.172854135301808542e-01	2.141228133162227099e-01	2.105187144129657961e-01	2.066181851838103933e-01	2.025780965900160213e-01	1.985544808935572891e-01	1.946911257135185702e-01	1.911097706160407583e-01	1.879023530247311558e-01	1.851258569826689238e-01	1.828002752721815116e-01	1.809099440865192254e-01	1.794081319626524007e-01	1.782242760280732807e-01	1.772729340859998948e-01	1.764632396368487066e-01	1.757076533530984308e-01	1.749289518112556452e-01	1.740647468369525275e-01	1.730693268084254333e-01	1.719131316749123728e-01	1.705807335753463938e-01	1.690684706339291576e-01	1.673829076493934809e-01
2.551521160731104465e-01	2.545505447261999232e-01	2.538819038721534249e-01	2.530044644792732722e-01	2.517637769379058588e-01	2.500271019639019876e-01	2.477136079238861921e-01	2.448149595429310599e-01	2.414031417502500165e-01	2.376248335803075040e-01	2.336838795097140598e-01	2.298150959883527578e-01	2.262536146632691536e-01	2.232042860199756895e-01	2.208153813303194157e-01	2.191600648373558669e-01	2.182279531410468154e-01	2.179276401944252317e-01	2.180995397231565436e-01	2.185368522458274176e-01	2.190113672128087829e-01	2.193001762313880332e-01	2.192094878573820071e-01	2.185925450141446846e-01	2.173599800505358892e-01	2.154824148243020265e-01	2.129864426144240930e-01	2.099458928080433773e-01	2.064704914978918726e-01	2.026936528264409731e-01	1.987605549402070848e-01	1.948170635548851226e-01	1.909997343557621741e-01	1.874270753118554844e-01	1.841924068389493574e-01	1.813588187865811385e-01	1.789567579472200187e-01	1.769845732512151659e-01	1.754119892337756836e-01	1.741860094043494456e-01	1.732383929310978843e-01	1.724935763682119982e-01	1.718759052542104260e-01	1.713152290298524116e-01	1.707502923786606286e-01	1.701299026186747776e-01	1.694123728284778752e-01	1.685642477238741832e-01	1.675594724839808702e-01	1.663800662643610817e-01
2.537312827884928290e-01	2.525724311511572395e-01	2.513945921432964026e-01	2.500673551467825773e-01	2.484439361157821935e-01	2.463961577742279918e-01	2.438449893389456336e-01	2.407811826433620406e-01	2.372728935787552784e-01	2.334597811327488448e-01	2.295353851222352859e-01	2.257212239388109720e-01	2.222369681521384754e-01	2.192711811104021413e-01	2.169567051180174289e-01	2.153538725181241287e-01	2.144435497795252332e-01	2.141306206197146067e-01	2.142570776158974899e-01	2.146225327845771025e-01	2.150089263915068438e-01	2.152057142616049801e-01	2.150319356395847537e-01	2.143524108456053567e-01	2.130865968013441192e-01	2.112100987546896846e-01	2.087500881149573495e-01	2.057765941761998674e-01	2.023917582263719539e-01	1.987187113606781741e-01	1.948910620938831273e-01	1.910433557749960376e-01	1.873025372732677052e-01	1.837804207271362955e-01	1.805673939920508231e-01	1.777278124548924143e-01	1.752976360125895194e-01	1.732846671827033280e-01	1.716714233359696862e-01	1.704201591197464782e-01	1.694791640488983175e-01	1.687892357844982538e-01	1.682892027489546471e-01	1.679196878789728509e-01	1.676247699394851354e-01	1.673517970487797546e-01	1.670501952975795013e-01	1.666705151150463249e-01	1.661649687019110255e-01	1.654903873475658260e-01
2.520298183694602012e-01	2.503814789248175465e-01	2.487644818579950456e-01	2.470601895644949919e-01	2.451302148634391109e-01	2.428514493249723516e-01	2.401465284143657342e-01	2.370042615666858865e-01	2.334870368814461750e-01	2.297248439363018813e-01	2.258978851245695418e-01	2.222113543389319934e-01	2.188667612779794103e-01	2.160342161977580611e-01	2.138295602742327772e-01	2.122992656043906357e-01	2.114148585100298072e-01	2.110772510332824259e-01	2.111300651837746678e-01	2.113797460096818459e-01	2.116193216302947322e-01	2.116522340519774170e-01	2.113128020357910863e-01	2.104807343919300744e-01	2.090883901957005797e-01	2.071209574026474931e-01	2.046109401443519105e-01	2.016290447975917222e-01	1.982736000013798072e-01	1.946601413748700604e-01	1.909120397228851185e-01	1.871523591689891186e-01	1.834967829841419595e-01	1.800474402418005826e-01	1.768877264999511867e-01	1.740785310725329882e-01	1.716563958968402859e-01	1.696339815638322202e-01	1.680028406000597108e-01	1.667379852593654510e-01	1.658032765157312904e-01	1.651564969311558329e-01	1.647529981741157612e-01	1.645472474379955641e-01	1.644922340326784582e-01	1.645373641985351520e-01	1.646261397132758875e-01	1.646951647705013622e-01	1.646758980257575777e-01	1.644999537732832751e-01
2.500437819567015718e-01	2.480012577882430846e-01	2.460375729532461031e-01	2.440449570775520827e-01	2.418933361077334476e-01	2.394649644021088764e-01	2.366843748625412913e-01	2.335383274619474425e-01	2.300828945340940845e-01	2.264374769842173174e-01	2.227678466519869005e-01	2.192618194402852216e-01	2.161018772044925040e-01	2.134390412881344012e-01	2.113716590057313771e-01	2.099318340645357495e-01	2.090810538439596133e-01	2.087153019560774869e-01	2.086786613877537055e-01	2.087832367568293879e-01	2.088322987280401277e-01	2.086431298517954225e-01	2.080662078912106361e-01	2.069982288490409272e-01	2.053877777456904474e-01	2.032339602652456778e-01	2.005795749740027778e-01	1.975010827172040684e-01	1.940976440811977288e-01	1.904809055368603399e-01	1.867663730201998828e-01	1.830664412328751045e-01	1.794847290095283598e-01	1.761113902542033316e-01	1.730193497376544820e-01	1.702617728365088956e-01	1.678712357112819575e-01	1.658609313147573483e-01	1.642278178033517722e-01	1.629570816423770996e-01	1.620268549389387858e-01	1.614119188754670475e-01	1.610853287228933561e-01	1.610174801293447200e-01	1.611728626508900364e-01	1.615056650550190931e-01	1.619559547978203784e-01	1.624484003762093898e-01	1.628951162824514853e-01	1.632032945479877373e-01
2.477461488906934073e-01	2.454230791551316737e-01	2.432199064619780526e-01	2.410377221359292776e-01	2.387539541553140854e-01	2.362561944750132537e-01	2.334712688460736929e-01	2.303843937287732568e-01	2.270457994105322952e-01	2.235647369523883488e-01	2.200930212682770115e-01	2.168016719321155250e-01	2.138548459019971593e-01	2.113851814974270493e-01	2.094740380112656564e-01	2.081392019223345102e-01	2.073315179908761796e-01	2.069406897209686569e-01	2.068092789796515674e-01	2.067527334201884337e-01	2.065823632319391256e-01	2.061277135289990570e-01	2.052549323468349507e-01	2.038786158691633099e-01	2.019659808095455866e-01	1.995338081676605313e-01	1.966399273713573814e-01	1.933717426465355882e-01	1.898342829961104650e-01	1.861396196116881785e-01	1.823985123734380986e-01	1.787143046784248346e-01	1.751785760712267770e-01	1.718680395115022019e-01	1.688424611149116350e-01	1.661437746055124676e-01	1.637967225328717802e-01	1.618112449133799480e-01	1.601863854604477500e-01	1.589149472561167675e-01	1.579876725779684465e-01	1.573956130948816479e-01	1.571296715957613832e-01	1.571770103868188884e-01	1.575149992095178642e-01	1.581043264493958156e-01	1.588835336687389466e-01	1.597673156801725225e-01	1.606503525078595007e-01	1.614172014679607636e-01
2.450819381083774173e-01	2.426012907253971562e-01	2.402735981848606317e-01	2.380060249144248519e-01	2.356820267779878575e-01	2.331940786771194984e-01	2.304715254010709091e-01	2.274987085363910366e-01	2.243209760564331412e-01	2.210386421871712304e-01	2.177910335140880171e-01	2.147340675553986167e-01	2.120153990006353184e-01	2.097510143713848252e-01	2.080066315762746365e-01	2.067863599520295415e-01	2.060300921628871462e-01	2.056199111890294196e-01	2.053945961738743442e-01	2.051700921821553170e-01	2.047628172654047674e-01	2.040121164825027533e-01	2.027983502898885459e-01	2.010539391229193840e-01	1.987662152429725271e-01	1.959725961721174026e-01	1.927500712366703173e-01	1.892017976290600034e-01	1.854435845019480888e-01	1.815923506813299504e-01	1.777575593924021757e-01	1.740356450382071762e-01	1.705068509254440146e-01	1.672337822131045038e-01	1.642612528000950700e-01	1.616173863299214253e-01	1.593161055181983032e-01	1.573610577923782450e-01	1.557505507143435997e-01	1.544825651902570207e-01	1.535584859668058799e-01	1.529841641842158706e-01	1.527673616555966785e-01	1.529115319243943283e-01	1.534069839553151016e-01	1.542215516165257039e-01	1.552935197935379208e-01	1.565295046054646921e-01	1.578091923931963236e-01	1.589973189312779422e-01
2.419713065627352166e-01	2.394574569279156739e-01	2.371223538819458854e-01	2.348759663514317364e-01	2.326057205420855034e-01	2.302079121642833237e-01	2.276141030976670254e-01	2.248080621044891703e-01	2.218310728227911865e-01	2.187758195953490581e-01	2.157709153819619696e-01	2.129593590212212895e-01	2.104747151632223867e-01	2.084186924264069263e-01	2.068433464756335993e-01	2.057403531315120937e-01	2.050388787997188267e-01	2.046124873302977709e-01	2.042942438756694956e-01	2.038979290489973673e-01	2.032421291407955077e-01	2.021733151690530139e-01	2.005841519657181604e-01	1.984241563351689108e-01	1.957014299487092601e-01	1.924760653689571444e-01	1.888474202310396477e-01	1.849383856910883361e-01	1.808798060078965486e-01	1.767974591870552503e-01	1.728028192857501144e-01	1.689877012134322898e-01	1.654221403776745536e-01	1.621546447994348383e-01	1.592141521150947370e-01	1.566133869099766984e-01	1.543534743549360988e-01	1.524296178044765027e-01	1.508371970551901642e-01	1.495771905042782846e-01	1.486594589843241998e-01	1.481025204901147974e-01	1.479289799408819439e-01	1.481568483915876311e-01	1.487881679636579302e-01	1.497975252415310043e-01	1.511235963545736194e-01	1.526667224543513945e-01	1.542944914271733858e-01	1.558555491504156898e-01
2.383213612917547131e-01	2.358937458820181410e-01	2.336662954027635408e-01	2.315483153268494965e-01	2.294286230320329301e-01	2.272054999211549908e-01	2.248115485549167791e-01	2.222293899355192170e-01	2.194963005023993774e-01	2.166980605393805659e-01	2.139539807908814595e-01	2.113961764296441170e-01	2.091465914774020829e-01	2.072952860623578086e-01	2.058830740267605097e-01	2.048910413762207450e-01	2.042386185226191253e-01	2.037908219287214440e-01	2.033739990415684984e-01	2.027979869298229543e-01	2.018813262004622300e-01	2.004753949256176948e-01	1.984833673025721279e-01	1.958708312576074584e-01	1.926666491910938028e-01	1.889546577029558028e-01	1.848586279883853156e-01	1.805239526954962037e-01	1.760996489737006732e-01	1.717234553654083951e-01	1.675115622699291096e-01	1.635532055556671582e-01	1.599094672657712934e-01	1.566152407112643141e-01	1.536834297268425409e-01	1.511107244303400154e-01	1.488845035079906787e-01	1.469903245123557467e-01	1.454191788327147405e-01	1.441732414288211805e-01	1.432686522577600874e-01	1.427339963000031076e-01	1.426038874322039796e-01	1.429081224854985566e-01	1.436582096162209998e-01	1.448341954662949183e-01	1.463752234805440755e-01	1.481770113192206195e-01	1.500982345893126790e-01	1.519758331222293146e-01
2.340453754194912750e-01	2.318137380472273246e-01	2.298038749984859241e-01	2.279210043006172082e-01	2.260522869127933321e-01	2.240952880002964609e-01	2.219813220301862233e-01	2.196900184970101977e-01	2.172534426800138141e-01	2.147500577976645675e-01	2.122903556652539769e-01	2.099969125354587685e-01	2.079821379197428766e-01	2.063269833362689765e-01	2.050636964163927156e-01	2.041652304691625730e-01	2.035432084722537116e-01	2.030553094917155743e-01	2.025215778637405040e-01	2.017475878691512015e-01	2.005509580937456238e-01	1.987867860172883028e-01	1.963675363536283025e-01	1.932738984303878638e-01	1.895549894610039643e-01	1.853184879674854291e-01	1.807133095513498988e-01	1.759086368461146854e-01	1.710733188940639082e-01	1.663588642825478137e-01	1.618878968237068838e-01	1.577485315160848944e-01	1.539939852217692973e-01	1.506462707670766787e-01	1.477026958327488093e-01	1.451441313036567760e-01	1.429442107958439623e-01	1.410785796249451884e-01	1.395331429294234815e-01	1.383099650663032476e-01	1.374294002948311666e-01	1.369272986536127779e-01	1.368469340755489316e-01	1.372264190197274303e-01	1.380837056182638023e-01	1.394023193751443568e-01	1.411214549745599123e-01	1.431336346403360160e-01	1.452918299616139941e-01	1.474259211925291468e-01
2.290861037004558454e-01	2.271469859894373611e-01	2.254569120080572864e-01	2.239138310220084582e-01	2.223998391371389549e-01	2.208081902315126022e-01	2.190653216127825265e-01	2.171445413340795383e-01	2.150699498493403861e-01	2.129108106087749253e-01	2.107679670531781568e-01	2.087547678885928182e-01	2.069754430403852319e-01	2.055040542775467827e-01	2.043670725085207085e-01	2.035323499399600000e-01	2.029066808408941935e-01	2.023430639676921383e-01	2.016573834463042669e-01	2.006524649550985584e-01	1.991458518312853865e-01	1.969965754689163573e-01	1.941260780938207919e-01	1.905294665295864942e-01	1.862752531347679763e-01	1.814941294890465573e-01	1.763595193190408139e-01	1.710640611193145477e-01	1.657964350126857334e-01	1.607222068959411054e-01	1.559709440942598502e-01	1.516302720643265267e-01	1.477462699346233366e-01	1.443288618683096214e-01	1.413606136464314322e-01	1.388074714809441335e-01	1.366301457679313935e-01	1.347949260701381269e-01	1.332826587844882504e-01	1.320945209951142341e-01	1.312533209216143748e-01	1.307994267985994052e-01	1.307812710292459712e-01	1.312415005949116031e-01	1.322010804339057433e-01	1.336446223743348038e-01	1.355105580697818779e-01	1.376892948376909342e-01	1.400310392946362281e-01	1.423630173944650801e-01
2.234385039730431566e-01	2.218723962208393186e-01	2.205937298025917315e-01	2.194904130010911780e-01	2.184358366185241151e-01	2.173145956075072383e-01	2.160434640529337591e-01	2.145846543697649267e-01	2.129499871823093138e-01	2.111960882037716702e-01	2.094119077385332428e-01	2.077006815001537499e-01	2.061589499222812594e-01	2.048556282031511189e-01	2.038141895665750714e-01	2.030009321569596903e-01	2.023218131599469616e-01	2.016292718805392792e-01	2.007389632261066814e-01	1.994543978674791773e-01	1.975957242592543406e-01	1.950276403513561130e-01	1.916812665346664113e-01	1.875658412091680549e-01	1.827681562611632171e-01	1.774402261385899238e-01	1.717780293924684731e-01	1.659957297617820904e-01	1.603001691278201635e-01	1.548697228816336979e-01	1.498401442156467589e-01	1.452983345080575694e-01	1.412835010789416923e-01	1.377942097645846742e-01	1.347994096801695407e-01	1.322515103814660142e-01	1.300997438321323529e-01	1.283022486356186487e-01	1.268354399067227745e-01	1.256993421164899205e-01	1.249178559778515024e-01	1.245334012245273847e-01	1.245962435844309019e-01	1.251498503666432227e-01	1.262147315850660201e-01	1.277740166468539218e-01	1.297642634191219224e-01	1.320743771510780595e-01	1.345541437787327044e-01	1.370318236501205655e-01
2.171668147381223268e-01	2.160353905787322781e-01	2.152454763777056912e-01	2.146727109723999272e-01	2.141781427464532761e-01	2.136328424313024277e-01	2.129382596829901553e-01	2.120395786275851291e-01	2.109307272266635891e-01	2.096509287005460243e-01	2.082737339615934324e-01	2.068902678382279758e-01	2.055890122691998445e-01	2.044349539695531071e-01	2.034512405461815221e-01	2.026065146059334854e-01	2.018107209263894364e-01	2.009211176398576493e-01	1.997586212541043182e-01	1.981325618371961861e-01	1.958700042116002515e-01	1.928444111248115711e-01	1.889982079995289055e-01	1.843548427029992054e-01	1.790180556427654890e-01	1.731587416458238160e-01	1.669923070501328488e-01	1.607510950339344491e-01	1.546569659893382298e-01	1.488984942948186618e-01	1.436157631277420466e-01	1.388939453305303440e-01	1.347652374883936688e-01	1.312174933417564748e-01	1.282073406284238160e-01	1.256753640043956066e-01	1.235611646823868842e-01	1.218163604334535910e-01	1.204139746132271982e-01	1.193530214818490781e-01	1.186575401800304963e-01	1.183699598175678158e-01	1.185394713684648910e-01	1.192070266078562452e-01	1.203894603081267500e-01	1.220659080109658540e-01	1.241696881717863077e-01	1.265882655449568628e-01	1.291724403792733622e-01	1.317540657326736753e-01
2.104118680054687107e-01	2.097548529499849157e-01	2.095119147214161426e-01	2.095448902046931072e-01	2.096991082755491898e-01	2.098271608019475210e-01	2.098091105220737662e-01	2.095665695967413034e-01	2.090691970613247630e-01	2.083331990770604936e-01	2.074123498037651891e-01	2.063828456316003923e-01	2.053240260185646149e-01	2.042976649145090973e-01	2.033290272897252948e-01	2.023931191905823102e-01	2.014091758336462035e-01	2.002454643832118630e-01	1.987347229795350945e-01	1.966984334133592416e-01	1.939760555742102432e-01	1.904538878398150115e-01	1.860879346671701629e-01	1.809161671603207733e-01	1.750577249076060715e-01	1.686993264740252463e-01	1.620717552873603418e-01	1.554210845302800015e-01	1.489799262007934499e-01	1.429434413233000023e-01	1.374534051810425983e-01	1.325917593833293440e-01	1.283833141770152619e-01	1.248058532947780019e-01	1.218051042199979478e-01	1.193117405626301641e-01	1.172577731097058512e-01	1.155901045189898085e-01	1.142795965662605912e-01	1.133246238263987543e-01	1.127487453310564575e-01	1.125928070984164447e-01	1.129025700480419114e-01	1.137136773819546615e-01	1.150365186238283266e-01	1.168438846653350321e-01	1.190642987474341830e-01	1.215831742583338981e-01	1.242526738290356814e-01	1.269093535502162917e-01
2.033864069428361621e-01	2.032179024916029308e-01	2.035551535455279726e-01	2.042454712332377464e-01	2.051156962588577548e-01	2.059953891314056929e-01	2.067374125954206665e-01	2.072333635431884147e-01	2.074222183259691599e-01	2.072913753821548355e-01	2.068701494228093463e-01	2.062165814199324043e-01	2.053993277933257589e-01	2.044772054948272577e-01	2.034796813663498904e-01	2.023919143993924696e-01	2.011477186709857978e-01	1.996327498879734152e-01	1.976984977399493526e-01	1.951854074389879345e-01	1.919513110564488867e-01	1.878998409671603642e-01	1.830031088040580400e-01	1.773139516717477382e-01	1.709651461707422937e-01	1.641557273064597755e-01	1.571271917421785402e-01	1.501342106215962091e-01	1.434152239488886427e-01	1.371678379588401331e-01	1.315325344303516497e-01	1.265863788885513985e-01	1.223464578572120987e-01	1.187812631373241640e-01	1.158272097579513410e-01	1.134070745470534824e-01	1.114473512423209134e-01	1.098919900331709609e-01	1.087108645036400645e-01	1.079021098359088382e-01	1.074883692490744835e-01	1.075076867171295691e-01	1.080005560925830776e-01	1.089951186836046054e-01	1.104930174129369613e-01	1.124585736864546770e-01	1.148137297513426164e-01	1.174405248551809999e-01	1.201916365906493811e-01	1.229078922694824272e-01
1.963587085692178047e-01	1.966631648894023310e-01	1.975823764440206853e-01	1.989493657775456559e-01	2.005706543300325995e-01	2.022491941389668868e-01	2.038057862982426693e-01	2.050964636368797500e-01	2.060238772188072442e-01	2.065414152034255324e-01	2.066495824314631413e-01	2.063851098554376207e-01	2.058042382898005729e-01	2.049626841890877516e-01	2.038956422501622956e-01	2.026016094402975920e-01	2.010336486005926959e-01	1.991006415067537449e-01	1.966793120108304427e-01	1.936355337863540360e-01	1.898512413645581653e-01	1.852517005669188366e-01	1.798274905506515309e-01	1.736464730978006521e-01	1.668530811387385349e-01	1.596549167594228380e-01	1.522992696805010870e-01	1.450440547369538091e-01	1.381284809112676981e-01	1.317484370130404814e-01	1.260402636186795933e-01	1.210747588260434743e-01	1.168612805827365514e-01	1.133601314939967908e-01	1.105002263207859464e-01	1.081985522365074281e-01	1.063780596666705491e-01	1.049812972478341155e-01	1.039780728046383468e-01	1.033665045737483246e-01	1.031678650252749602e-01	1.034163850966562104e-01	1.041458477093873125e-01	1.053751614046024299e-01	1.070953245857119984e-01	1.092601930004817590e-01	1.117830885848265787e-01	1.145406388326280778e-01	1.173840249051738421e-01	1.201564524236204134e-01
1.896272817973284341e-01	1.903556046828238646e-01	1.918210371344067633e-01	1.938435986213350448e-01	1.962089616979844353e-01	1.986913758839250754e-01	2.010763531508739099e-01	2.031804755243407090e-01	2.048659760337618874e-01	2.060483248857645222e-01	2.066958224598018090e-01	2.068212426925182257e-01	2.064667346515381419e-01	2.056843888097272810e-01	2.045158949975899032e-01	2.029752270728619468e-01	2.010381574211690114e-01	1.986413371460188648e-01	1.956919472231008206e-01	1.920866141820286588e-01	1.877361190203411523e-01	1.825908885926174618e-01	1.766617610994438703e-01	1.700314218905346064e-01	1.628537960115656602e-01	1.553412770912618590e-01	1.477421378195267199e-01	1.403124192482439470e-01	1.332873972758604197e-01	1.268575610408529675e-01	1.211528280498938431e-01	1.162369604071917667e-01	1.121121841538874619e-01	1.087322156587515604e-01	1.060206065990981078e-01	1.038907394253631294e-01	1.022638666318581580e-01	1.010823686142105216e-01	1.003165135852823187e-01	9.996428150878827745e-02	1.000449158935340921e-01	1.005878081295169119e-01	1.016187536810013725e-01	1.031459424511116940e-01	1.051480299967717386e-01	1.075664027892469926e-01	1.103034179415765259e-01	1.132275743964819698e-01	1.161855716650779108e-01	1.190199297231975401e-01
1.834911669169112247e-01	1.845577343554485605e-01	1.864915075387990617e-01	1.891019325708237220e-01	1.921548503763527149e-01	1.953956320188881268e-01	1.985734557873671258e-01	2.014638326993981321e-01	2.038866605821484379e-01	2.057174646985836242e-01	2.068903597606339129e-01	2.073923709381066127e-01	2.072500937127712550e-01	2.065110631413529241e-01	2.052232674068557028e-01	2.034168668500992427e-01	2.010920397304559182e-01	1.982158295481462884e-01	1.947291488439223950e-01	1.905628758855506533e-01	1.856598194120269718e-01	1.799978506281189605e-01	1.736090016721289209e-01	1.665901001747454313e-01	1.591022906361768408e-01	1.513591674044532931e-01	1.436056297257417846e-01	1.360913627579982133e-01	1.290437919859963312e-01	1.226452002973587169e-01	1.170177132496082045e-01	1.122181839114567148e-01	1.082430987797248223e-01	1.050418112283440231e-01	1.025350417478681081e-01	1.006348773189917750e-01	9.926257269180696619e-02	9.836123365502758009e-02	9.790167742960846631e-02	9.788116134617273756e-02	9.831589356324502149e-02	9.922917169470053811e-02	1.006374275896423087e-01	1.025366311269750030e-01	1.048913259314196988e-01	1.076282751729605719e-01	1.106361640296803645e-01	1.137721115632793073e-01	1.168746668791370430e-01	1.197818810998126648e-01
1.782210414047925018e-01	1.795025294740753286e-01	1.817825871782523806e-01	1.848636866364990750e-01	1.884945411743874644e-01	1.923936504052968788e-01	1.962753141269439616e-01	1.998750041733408089e-01	2.029709004940408179e-01	2.053987747148354748e-01	2.070582700280214072e-01	2.079098874862730095e-01	2.079635027298335492e-01	2.072607040367318854e-01	2.058544342368514024e-01	2.037900324558891141e-01	2.010916447337421920e-01	1.977569504533427669e-01	1.937614614953666048e-01	1.890715434483480895e-01	1.836632508484658255e-01	1.775426648256825946e-01	1.707629234511153227e-01	1.634338156065072156e-01	1.557214031947989907e-01	1.478372983283745834e-01	1.400193790706205643e-01	1.325074541679074069e-01	1.255182646235312727e-01	1.192242227453105818e-01	1.137394174594041490e-01	1.091149484804104230e-01	1.053438347966998423e-01	1.023739633772065005e-01	1.001261656592897786e-01	9.851368772435711851e-02	9.745939075164178345e-02	9.690769915644210919e-02	9.682963816858980444e-02	9.722069805812004473e-02	9.809258917580911119e-02	9.946087770336034528e-02	1.013309313997047822e-01	1.036847030313052809e-01	1.064705863516292178e-01	1.095982419494047205e-01	1.129396576200681901e-01	1.163369806497499270e-01	1.196166736485297782e-01	1.226083875523925337e-01
1.740357634676911180e-01	1.753726439668321091e-01	1.778342735328273527e-01	1.812208491463415672e-01	1.852683557750627874e-01	1.896726196842611623e-01	1.941170860986019264e-01	1.983009261299140680e-01	2.019638410565507969e-01	2.049043110617310148e-01	2.069889409424385540e-01	2.081519721016321933e-01	2.083856482951876865e-01	2.077237037854860746e-01	2.062214467005450413e-01	2.039365355891588627e-01	2.009143460815167037e-01	1.971808874273395240e-01	1.927445428479480638e-01	1.876059674578646197e-01	1.817735973046424036e-01	1.752808765024578552e-01	1.682009200277631289e-01	1.606548367473335792e-01	1.528114037375174206e-01	1.448776184350644147e-01	1.370816132381572072e-01	1.296509352909954726e-01	1.227900629174902281e-01	1.166611303925119969e-01	1.113711255646771398e-01	1.069675789393917109e-01	1.034431459376514983e-01	1.007477577861975587e-01	9.880566842175318720e-02	9.753389584362907871e-02	9.685844923149820873e-02	9.672544972478679115e-02	9.710545207846384141e-02	9.799072595499273841e-02	9.938657116250149137e-02	1.012987124093218394e-01	1.037192830565503154e-01	1.066139476086561122e-01	1.099124746632114263e-01	1.135045889027118948e-01	1.172423107422615740e-01	1.209491948568695713e-01	1.244358776213121132e-01	1.275201456753208007e-01
1.710873964824877191e-01	1.722887776255832282e-01	1.747302784767781059e-01	1.782154709017900740e-01	1.824734963329684989e-01	1.871836924485413833e-01	1.920050122833547313e-01	1.966065356852021162e-01	2.006950980523214134e-01	2.040364038838109184e-01	2.064669973211596399e-01	2.078960117544506603e-01	2.082973218025921114e-01	2.076943428217075949e-01	2.061409395907647379e-01	2.037024322042085556e-01	2.004404914984640740e-01	1.964047090127833683e-01	1.916321314688630151e-01	1.861541955222732747e-01	1.800088708856779074e-01	1.732546246831054571e-01	1.659824732336303010e-01	1.583228555368416945e-01	1.504452582081512724e-01	1.425501029722130442e-01	1.348540544410490039e-01	1.275712255875407208e-01	1.208935336255135967e-01	1.149736530484046920e-01	1.099134824257793769e-01	1.057600651826751254e-01	1.025094690770386868e-01	1.001176306195225713e-01	9.851581823588119458e-02	9.762752896139387238e-02	9.738344971359408353e-02	9.773165325251974289e-02	9.864134428008804190e-02	1.000998262529921440e-01	1.021037068329893605e-01	1.046463128672470988e-01	1.077038523488350608e-01	1.112229144239702538e-01	1.151117066292163260e-01	1.192368785271783332e-01	1.234271818583349556e-01	1.274842762331543089e-01	1.311999264880729654e-01	1.343776269821117253e-01
1.694555787874204023e-01	1.703076969127751139e-01	1.725003178212380084e-01	1.758466973829795610e-01	1.800761452310748190e-01	1.848592440950535543e-01	1.898386521470649679e-01	1.946615369745493263e-01	1.990093659889762001e-01	2.026211950636384873e-01	2.053076717098318016e-01	2.069546341649594612e-01	2.075169101843254149e-01	2.070046155162983958e-01	2.054652920629990998e-01	2.029657539637090835e-01	1.995771602940336065e-01	1.953658911981482060e-01	1.903913643066881267e-01	1.847103380328860567e-01	1.783858066977575818e-01	1.714976641844938865e-01	1.641520131095974000e-01	1.564864130875185111e-01	1.486693364927884620e-01	1.408933673302047995e-01	1.333629884133274990e-01	1.262788619362485154e-01	1.198212158181050785e-01	1.141351418606166152e-01	1.093203428023732382e-01	1.054270905692206023e-01	1.024590636012795986e-01	1.003823980984053371e-01	9.913905686148932750e-02	9.866176079849829639e-02	9.888739006233977780e-02	9.976620185562916354e-02	1.012651068300005619e-01	1.033645828285192358e-01	1.060500437224159848e-01	1.092995320001666076e-01	1.130702271103629919e-01	1.172864211323469130e-01	1.218314723404897854e-01	1.265457110107860716e-01	1.312315722559183329e-01	1.356661997313575452e-01	1.396205877606254420e-01	1.428830260311317601e-01
1.691500764158464787e-01	1.694282922317439377e-01	1.711299620778645447e-01	1.740846015029925420e-01	1.780293209990222725e-01	1.826346094618374605e-01	1.875361997521321211e-01	1.923687787048546927e-01	1.967971658870687757e-01	2.005409363955656388e-01	2.033897622676115180e-01	2.052083730476754186e-01	2.059318859613190889e-01	2.055537327721075058e-01	2.041095036386563200e-01	2.016602667091708101e-01	1.982785669613546797e-01	1.940393235603333211e-01	1.890165487763990904e-01	1.832854459157873261e-01	1.769283188276664087e-01	1.700419940315613665e-01	1.627443261358157978e-01	1.551776953986661600e-01	1.475081614237966354e-01	1.399198780339653003e-01	1.326053264929271669e-01	1.257527046908683277e-01	1.195323801764899690e-01	1.140845528641435125e-01	1.095101932770063818e-01	1.058668494007811295e-01	1.031701099591566390e-01	1.014004665527212662e-01	1.005141645248144866e-01	1.004557969512573368e-01	1.011699392045686541e-01	1.026093059313512024e-01	1.047376665418042335e-01	1.075268750861635009e-01	1.109486430863332734e-01	1.149627261627854252e-01	1.195039670643128632e-01	1.244709201962582723e-01	1.297187238626767436e-01	1.350583179677727341e-01	1.402633406519325221e-01	1.450848502856313949e-01	1.492726511258771482e-01	1.526006830478768006e-01
1.701188897444477766e-01	1.696025360434565699e-01	1.705743969224737810e-01	1.728866160567364141e-01	1.762917474100919035e-01	1.804690822864916389e-01	1.850571706791509508e-01	1.896881494817846681e-01	1.940193979806611457e-01	1.977586090394709284e-01	2.006797029880826311e-01	2.026286696912888430e-01	2.035202340676406652e-01	2.033276068381331125e-01	2.020684740951650959e-01	1.997904530221807917e-01	1.965587694654548356e-01	1.924479201059316746e-01	1.875379530258846350e-01	1.819148696187833369e-01	1.756738651772196957e-01	1.689236768525029520e-01	1.617902960636582732e-01	1.544186351747657004e-01	1.469712469188860504e-01	1.396238210987980066e-01	1.325577410753512875e-01	1.259504871958922745e-01	1.199650740837186480e-01	1.147399848417351431e-01	1.103811644259078129e-01	1.069574696322220381e-01	1.045005016842510265e-01	1.030089463471523525e-01	1.024566053015073669e-01	1.028023940532064029e-01	1.040000283267933368e-01	1.060050688220314369e-01	1.087775083108274421e-01	1.122790414369066042e-01	1.164653956076571462e-01	1.212751891788307473e-01	1.266177122338382477e-01	1.323624601813746249e-01	1.383332241940703478e-01	1.443090026187981434e-01	1.500330573245382271e-01	1.552300694520155899e-01	1.596298668426964773e-01	1.629947159735384843e-01
1.722587884098015776e-01	1.707477653778319837e-01	1.707721044751238371e-01	1.722122057944362739e-01	1.748431001584716538e-01	1.783612847093311859e-01	1.824175188960538152e-01	1.866510367383049374e-01	1.907207957163208345e-01	1.943300913511312733e-01	1.972422661993054049e-01	1.992869534642487672e-01	2.003579090082045766e-01	2.004047498991176346e-01	1.994215117567417206e-01	1.974348609180058556e-01	1.944941467745860963e-01	1.906645513054384122e-01	1.860235523380197875e-01	1.806601531377424186e-01	1.746758284625201108e-01	1.681860191409437211e-01	1.613211483693300641e-01	1.542264307303874427e-01	1.470600591298521775e-01	1.399896146734892766e-01	1.331867673588763845e-01	1.268204986059988659e-01	1.210493356581784363e-01	1.160133740375629274e-01	1.118271465516431085e-01	1.085745267000012837e-01	1.063067264394024908e-01	1.050439221035513321e-01	1.047802661903998317e-01	1.054911290751799624e-01	1.071407332509295013e-01	1.096880188605621892e-01	1.130889004149703558e-01	1.172938146139411164e-01	1.222406849584785904e-01	1.278445922437385085e-01	1.339865029411502206e-01	1.405040157662538758e-01	1.471870766731893376e-01	1.537810451335316630e-01	1.599983495087042573e-01	1.655384123611660652e-01	1.701138729601349431e-01	1.734795786054466882e-01
1.754257674399692379e-01	1.727574537114812958e-01	1.716553586619840310e-01	1.720325400412613392e-01	1.736923417269500280e-01	1.763557699445688909e-01	1.796941545275038132e-01	1.833625809027018272e-01	1.870298682849435012e-01	1.904018541146735854e-01	1.932361977182149859e-01	1.953485526462846456e-01	1.966114183871570942e-01	1.969479956888326166e-01	1.963236839091727082e-01	1.947375673025682763e-01	1.922154541860413568e-01	1.888050960198020267e-01	1.845734133090816409e-01	1.796050273084618953e-01	1.740013006707851473e-01	1.678792704983513850e-01	1.613701213698055803e-01	1.546171991830018189e-01	1.477735976862129541e-01	1.409993338957372944e-01	1.344579617158926099e-01	1.283123468472791573e-01	1.227194311054421033e-01	1.178240919099865364e-01	1.137526721626408860e-01	1.106071792917115160e-01	1.084613240981160687e-01	1.073593468648893490e-01	1.073179348413623030e-01	1.083306667503994569e-01	1.103735239589801881e-01	1.134095402651636025e-01	1.173906632680462303e-01	1.222555545235917418e-01	1.279231995759761709e-01	1.342834743430883770e-01	1.411870357199292714e-01	1.484376097199765765e-01	1.557897736689227985e-01	1.629546724564950033e-01	1.696147070229458709e-01	1.754464953639339742e-01	1.801495645882860708e-01	1.834767104375202296e-01
1.794441006232152247e-01	1.755089445600854781e-01	1.731560166588145822e-01	1.723337313953335337e-01	1.728779694185715587e-01	1.745399433983150783e-01	1.770184318685256719e-01	1.799917837490604966e-01	1.831458550219070003e-01	1.861951890482394512e-01	1.888962772562520487e-01	1.910532470982934383e-01	1.925175936852936698e-01	1.931842364372987064e-01	1.929862354671591507e-01	1.918899391719978142e-01	1.898914376069867627e-01	1.870143232755915874e-01	1.833081064115608672e-01	1.788464815249954099e-01	1.737248522778456206e-01	1.680570105962605476e-01	1.619713398674727522e-01	1.556071467696376609e-01	1.491116622891364152e-01	1.426378458647619973e-01	1.363426772052085401e-01	1.303851689999543928e-01	1.249233274134456673e-01	1.201095532030297536e-01	1.160846092949111008e-01	1.129709810603531234e-01	1.108669143229203263e-01	1.098424646772566404e-01	1.099383755064580470e-01	1.111677522834197684e-01	1.135194725652604042e-01	1.169615575660977042e-01	1.214425640692787661e-01	1.268895490432971618e-01	1.332022704940143132e-01	1.402447113403187673e-01	1.478363186258563333e-01	1.557461397347200960e-01	1.636931226237119674e-01	1.713549135257528833e-01	1.783859421488504793e-01	1.844435852453163160e-01	1.892191748725640388e-01	1.924692795986694405e-01
1.841141961365269919e-01	1.788683675358571090e-01	1.752068878960645892e-01	1.731142501259489985e-01	1.724611344554524694e-01	1.730328125071836920e-01	1.745606252071214559e-01	1.767520280880161554e-01	1.793158219665638431e-01	1.819805677378637521e-01	1.845057616983337700e-01	1.866866971266309405e-01	1.883549295189950734e-01	1.893765668775067301e-01	1.896503396407453745e-01	1.891066262943413290e-01	1.877075796948289577e-01	1.854476875388707535e-01	1.823536959615726372e-01	1.784829406917908812e-01	1.739197323882606117e-01	1.687701615345107431e-01	1.631563425741097972e-01	1.572113026062594843e-01	1.510754624202420571e-01	1.448950011870855092e-01	1.388215729111411390e-01	1.330122333761603048e-01	1.276282281419400533e-01	1.228316044033671423e-01	1.187793944039153143e-01	1.156160379869185933e-01	1.134654539919065647e-01	1.124244165194336897e-01	1.125585596247549447e-01	1.139014016624807640e-01	1.164557028920801124e-01	1.201955365191387237e-01	1.250671092530231399e-01	1.309867589584541858e-01	1.378356843584981339e-01	1.454524324167886518e-01	1.536256259967585247e-01	1.620902484937212229e-01	1.705307829702140676e-01	1.785934408649358374e-01	1.859078843870728415e-01	1.921165654962951330e-01	1.969078321393367692e-01	2.000475946708361874e-01
1.892204454769529920e-01	1.826940717378201795e-01	1.777403929981145048e-01	1.743785333958967898e-01	1.725142104859220260e-01	1.719686496642037765e-01	1.725090575307817453e-01	1.738762435431410736e-01	1.758066017109048695e-01	1.780472282315533339e-01	1.803645890268825991e-01	1.825482693683415647e-01	1.844120137763401446e-01	1.857941835423657373e-01	1.865591952054436453e-01	1.866004354175140878e-01	1.858440937749970268e-01	1.842526165295645113e-01	1.818262876306962483e-01	1.786018942981202062e-01	1.746483143474369670e-01	1.700598753005026775e-01	1.649490402526960775e-01	1.594401612117497535e-01	1.536656142148607185e-01	1.477646697787376173e-01	1.418844456915608898e-01	1.361814029091721057e-01	1.308215734291598153e-01	1.259780525451279221e-01	1.218251720271813776e-01	1.185299202874797453e-01	1.162421292603418171e-01	1.150853859504605142e-01	1.151503790096131963e-01	1.164914732469949782e-01	1.191261151465448781e-01	1.230355996874016450e-01	1.281652216333904748e-01	1.344221849078397202e-01	1.416707570984686027e-01	1.497257141369195965e-01	1.583466645334694056e-01	1.672366514696979056e-01	1.760483691475394352e-01	1.843999855301181046e-01	1.919005114239050180e-01	1.981821968552457125e-01	2.029353567351259435e-01	2.059399022247524469e-01
1.945405036421364031e-01	1.868403552432865433e-01	1.806865990834747859e-01	1.761294339595266545e-01	1.731078877974721042e-01	1.714791957790819388e-01	1.710480234194387272e-01	1.715913042435822100e-01	1.728765396279854094e-01	1.746732417103514234e-01	1.767587630290426981e-01	1.789207021914502316e-01	1.809583319836892412e-01	1.826850908576020394e-01	1.839332103481823022e-01	1.845603426246405498e-01	1.844569383267194718e-01	1.835524898313358744e-01	1.818187918495277056e-01	1.792691257436098418e-01	1.759534016698302283e-01	1.719505172636629498e-01	1.673599569050558955e-01	1.622948247203191974e-01	1.568778452079726826e-01	1.512407897083629937e-01	1.455264741615455715e-01	1.398914973721026023e-01	1.345075402055501412e-01	1.295593882434442901e-01	1.252388913721794450e-01	1.217353366437788215e-01	1.192238805653027672e-01	1.178542410201201124e-01	1.177416706912609579e-01	1.189613342443216620e-01	1.215459088656116460e-01	1.254850711570458799e-01	1.307249177990865152e-01	1.371656812714533158e-01	1.446572141237296161e-01	1.529933754196136086e-01	1.619079691009840394e-01	1.710757686434336566e-01	1.801218214680481988e-01	1.886408417031845697e-01	1.962260376381713689e-01	2.025042284231972911e-01	2.071719536056334243e-01	2.100263945099294927e-01
1.998568058810971937e-01	1.911626913152447704e-01	1.839723683774925622e-01	1.783616671700886391e-01	1.742994765067499841e-01	1.716774941167644175e-01	1.703379620190310639e-01	1.700954308206253374e-01	1.707510809897198611e-01	1.721002279531499979e-01	1.739350989121536961e-01	1.760456984948176040e-01	1.782214229644584758e-01	1.802553293055262074e-01	1.819516229503806426e-01	1.831356455607436873e-01	1.836644392924760283e-01	1.834355132114633968e-01	1.823917093815219659e-01	1.805210130050462214e-01	1.778515995629618984e-01	1.744436694010652877e-01	1.703805039971142965e-01	1.657612266869610829e-01	1.606969822442105567e-01	1.553109803019027124e-01	1.497414082644362154e-01	1.441451161248715473e-01	1.386996049231732919e-01	1.336012686464173316e-01	1.290589254333958102e-01	1.252831333918772161e-01	1.224730125809982001e-01	1.208029913504534147e-01	1.204117376880704804e-01	1.213946239613378913e-01	1.237997174106462012e-01	1.276260660869960040e-01	1.328223772955127724e-01	1.392844705067096400e-01	1.468510353705700378e-01	1.552989123039047736e-01	1.643406336356612318e-01	1.736277810037230585e-01	1.827632686688322461e-01	1.913239956485159599e-01	1.988927374447186092e-01	2.050954779076356871e-01	2.096383036876361960e-01	2.123373131597818542e-01
[truncated: 30 more columns]
