# Supplementary material for: Iso-orientation bias of layer 2/3 connections unifies spontaneous, visually and optogenetically driven V1 dynamics
Source: Nat Commun. 2026 Jan 21;17:1901. doi: 10.1038/s41467-026-68578-y (PMC12923880; doi:10.1038/s41467-026-68578-y)
Supplement: Supplementary file 6 — Source data [file 41467_2026_68578_MOESM6_ESM.zip › source_data/fig2/A_frame9.csv]

2.581054961784847723e-01	2.587029859513705343e-01	2.604040948457694293e-01	2.635827265567296518e-01	2.685761654332116111e-01	2.756648655619734489e-01	2.850573466394905053e-01	2.968809583529738449e-01	3.111780883532846986e-01	3.279062280004630958e-01	3.469393440572406395e-01	3.680676727209914456e-01	3.909934916369019464e-01	4.153219674976879605e-01	4.405484880336234532e-01	4.660467732409178665e-01	4.910646022203474237e-01	5.147352585259080682e-01	5.361118067974339763e-01	5.542275404305098130e-01	5.681798542063025703e-01	5.772275955864756281e-01	5.808858828645666605e-01	5.789995729978317796e-01	5.717786042307313465e-01	5.597852862847444433e-01	5.438738302699440696e-01	5.250930517262651920e-01	5.045712867440059757e-01	4.834055761545171248e-01	4.625744893493992649e-01	4.428864576214709969e-01	4.249656800151940250e-01	4.092683690796117824e-01	3.961159660797295978e-01	3.857301556000012344e-01	3.782571010190710070e-01	3.737739523348443949e-01	3.722775232049956862e-01	3.736610084910322316e-01	3.776883981878909058e-01	3.839770766100806254e-01	3.919971238941895031e-01	4.010919170603478023e-01	4.105198174503745245e-01	4.195121850148146314e-01	4.273396204636963347e-01	4.333765756526969382e-01	4.371547444904592128e-01	4.383973589229410717e-01
2.638731549877363358e-01	2.639712274358727018e-01	2.649988511583187267e-01	2.673401025449572699e-01	2.713492418423631425e-01	2.773298362635241432e-01	2.855186341982969278e-01	2.960749483367725587e-01	3.090751897137717918e-01	3.245109545667445028e-01	3.422882204025136654e-01	3.622249513951282252e-01	3.840450286781477707e-01	4.073680115005605118e-01	4.316965159866676394e-01	4.564057012762385845e-01	4.807415017662605150e-01	5.038351669548134515e-01	5.247403835773221115e-01	5.424954858834853955e-01	5.562073843424485409e-01	5.651471950067231687e-01	5.688419999605536237e-01	5.671448511701177031e-01	5.602672125871055453e-01	5.487647545048600639e-01	5.334770415884793060e-01	5.154318854522427218e-01	4.957326814520655600e-01	4.754500788248808840e-01	4.555367095788471765e-01	4.367766334112463955e-01	4.197716498159528853e-01	4.049576656286669185e-01	3.926380963962818882e-01	3.830193882530842919e-01	3.762360100906915195e-01	3.723576756194084125e-01	3.713782601335706701e-01	3.731919442063056369e-01	3.775661425364769119e-01	3.841219081897532805e-01	3.923308937757667425e-01	4.015341257274646081e-01	4.109830450497837240e-01	4.198984265520606662e-01	4.275390431878772768e-01	4.332698126143306183e-01	4.366189988328396665e-01	4.373157812532754707e-01
2.690085305181447173e-01	2.687349359543124150e-01	2.692078360610418719e-01	2.708131730628450806e-01	2.739142586353781605e-01	2.788304940978348911e-01	2.858205920588108850e-01	2.950710678171334367e-01	3.066896426577239709e-01	3.207018769785956458e-01	3.370485367504282848e-01	3.555810928484487987e-01	3.760535250079282132e-01	3.981103474729308922e-01	4.212731210867087239e-01	4.449302513092749378e-01	4.683367138916523231e-01	4.906308920157523845e-01	5.108740492052740167e-01	5.281141185909989932e-01	5.414697712474401126e-01	5.502245208273586208e-01	5.539156822995390250e-01	5.524011219751351343e-01	5.458890334214930862e-01	5.349225427249068021e-01	5.203200485238802520e-01	5.030818673268226959e-01	4.842807976454396313e-01	4.649570047977424903e-01	4.460351552162850064e-01	4.282750359862161349e-01	4.122578534417214446e-01	3.984018335865134319e-01	3.869947185998501848e-01	3.782287402653966013e-01	3.722256719948009995e-01	3.690446246901203375e-01	3.686716838957544984e-01	3.709964909643709841e-01	3.757849736195139068e-01	3.826588203444745151e-01	3.910909955797162163e-01	4.004230124279435921e-01	4.099049630932393162e-01	4.187543949659367493e-01	4.262260772607085468e-01	4.316822601641420731e-01	4.346525218900941789e-01	4.348738845181390755e-01
2.732915481774825794e-01	2.728066850842403857e-01	2.728827903972533830e-01	2.738990196989341541e-01	2.762194041440270142e-01	2.801714860244877148e-01	2.860292343006438642e-01	2.940011454436645688e-01	3.042230260662623920e-01	3.167536637795158594e-01	3.315707170642571144e-01	3.485641912081386962e-01	3.675258646259144113e-01	3.881349686791308318e-01	4.099429086553566526e-01	4.323622416289329973e-01	4.546667838389046867e-01	4.760097780166645531e-01	4.954651139616465527e-01	5.120924758135945165e-01	5.250217264705212550e-01	5.335459664582778982e-01	5.372083101983340381e-01	5.358660390340772572e-01	5.297183493079014038e-01	5.192903031443428796e-01	5.053743782171467025e-01	4.889398997887429155e-01	4.710272821232596163e-01	4.526464462506553099e-01	4.346964220140718815e-01	4.179168132891837861e-01	4.028733887973884875e-01	3.899718996688277262e-01	3.794885319035524174e-01	3.716033514794024883e-01	3.664248153914493877e-01	3.639981177161095149e-01	3.642961728968392432e-01	3.671977497908299193e-01	3.724613979300342992e-01	3.797053526131205503e-01	3.884025817348194520e-01	3.978969541483290961e-01	4.074419511432316177e-01	4.162585636261101896e-01	4.236048097611967433e-01	4.288466281937594049e-01	4.315191251823575214e-01	4.313684295152919179e-01
2.765703824342879424e-01	2.760551672791985989e-01	2.759191169816454514e-01	2.765259539398340349e-01	2.782320815242209644e-01	2.813654331490073046e-01	2.862085075202255857e-01	2.929865006311604403e-01	3.018599345152145896e-01	3.129197778992104939e-01	3.261821410565904356e-01	3.415797929436373837e-01	3.589489789428923494e-01	3.780121933007979385e-01	3.983602203669277531e-01	4.194392175236512643e-01	4.405500239629348003e-01	4.608666531019784962e-01	4.794785527779268919e-01	4.954568858001981990e-01	5.079394680017792485e-01	5.162234584800301507e-01	5.198509007619465105e-01	5.186713162394963605e-01	5.128683906671370751e-01	5.029440949602299593e-01	4.896619958816715856e-01	4.739598448277648757e-01	4.568476219614458489e-01	4.393093565512007359e-01	4.222247896300798664e-01	4.063210046785278307e-01	3.921563483035626629e-01	3.801313704911374325e-01	3.705161443806176957e-01	3.634813228535134222e-01	3.591216982409828895e-01	3.574652541532546413e-01	3.584661954254557692e-01	3.619858191930584446e-01	3.677690488595540819e-01	3.754260885611689913e-01	3.844279999729408037e-01	3.941221512498804258e-01	4.037693565051651556e-01	4.125998947133363570e-01	4.198814872686747468e-01	4.249893880517900402e-01	4.274677515271408379e-01	4.270724017191543931e-01
2.787726493662313065e-01	2.784157234938013925e-01	2.782653798359023822e-01	2.786616382770138456e-01	2.799452333775251933e-01	2.824370815189211070e-01	2.864218248061141114e-01	2.921363894499028890e-01	2.997628460567231534e-01	3.094232565334321672e-01	3.211733666227492012e-01	3.349921678754545495e-01	3.507658852935252591e-01	3.682673360050793265e-01	3.871345116775203321e-01	4.068547401128725371e-01	4.267621003935523905e-01	4.460552110946249260e-01	4.638398150442413770e-01	4.791959284795860863e-01	4.912636542937117712e-01	4.993363012693739500e-01	5.029458871681753429e-01	5.019255233168770092e-01	4.964362941869724932e-01	4.869525514231300423e-01	4.742076167295296019e-01	4.591097321045785606e-01	4.426437051277636314e-01	4.257756046081405121e-01	4.093756382917368430e-01	3.941689314407198497e-01	3.807166217208815540e-01	3.694227778472813917e-01	3.605576382470513930e-01	3.542856282365016152e-01	3.506877756414144565e-01	3.497717878526967472e-01	3.514679287606981006e-01	3.556138016524661438e-01	3.619347765907249270e-01	3.700286352960969749e-01	3.793625319099944715e-01	3.892880838508321339e-01	3.990766827434475417e-01	4.079728459701674748e-01	4.152594460988561775e-01	4.203256807839597653e-01	4.227273744944334277e-01	4.222298483251581414e-01
2.799090856537904126e-01	2.798947871050129210e-01	2.799281094063282849e-01	2.803177715512631396e-01	2.813814443427824497e-01	2.834262750740047521e-01	2.867333381218519217e-01	2.915469683030194048e-01	2.980680943412555295e-01	3.064489917229920035e-01	3.167860174751866431e-01	3.291071649984273484e-01	3.433529874068211307e-01	3.593521095144564526e-01	3.767956752474722615e-01	3.952177092724097340e-01	4.139896209852406139e-01	4.323363381640159542e-01	4.493785060531309550e-01	4.642002690427923794e-01	4.759362798442176024e-01	4.838661673112941708e-01	4.875013470251934877e-01	4.866487475968287457e-01	4.814393696244145260e-01	4.723159042414676878e-01	4.599814634548290426e-01	4.453189684711611473e-01	4.292959421828606570e-01	4.128711572991537460e-01	3.969175752300625470e-01	3.821709304625970915e-01	3.692067469366485666e-01	3.584421389433368743e-01	3.501541661046141396e-01	3.445044333550570381e-01	3.415604060231998140e-01	3.413069884026867506e-01	3.436461061091665714e-01	3.483864566054647449e-01	3.552289876100702126e-01	3.637555027060919710e-01	3.734277060607559262e-01	3.836021727420219629e-01	3.935635747817274321e-01	4.025746640817161603e-01	4.099377175576011112e-01	4.150592525679299705e-01	4.175082101611150009e-01	4.170582341333662901e-01
2.800694000318683097e-01	2.805677334719028915e-01	2.809712399754693002e-01	2.815506545549803508e-01	2.825940977192332726e-01	2.843891196743059124e-01	2.872084635270256148e-01	2.913004340559441352e-01	2.968828383454381048e-01	3.041376746338587123e-01	3.132028435821844203e-01	3.241575599320002943e-01	3.369999756795222789e-01	3.516184887321235353e-01	3.677615059323312008e-01	3.850132639391046219e-01	4.027845673370515911e-01	4.203263964944730091e-01	4.367710918007461918e-01	4.512005286224042844e-01	4.627346632242863023e-01	4.706282940702378181e-01	4.743605939922334591e-01	4.737018424242723791e-01	4.687452652515893270e-01	4.598981996150396379e-01	4.478345069796533795e-01	4.334173628454401350e-01	4.176065158617383033e-01	4.013657508280550901e-01	3.855844303979507615e-01	3.710224434927190673e-01	3.582817913001490884e-01	3.478023134392944637e-01	3.398745607763768439e-01	3.346608394355550242e-01	3.322157036384264517e-01	3.324996499910254366e-01	3.353832189812900322e-01	3.406426471595949135e-01	3.479512655784445241e-01	3.568727847901513872e-01	3.668628513308517802e-01	3.772839917515887209e-01	3.874364770508814115e-01	3.966043135330533098e-01	4.041120973997973098e-01	4.093855275453644471e-01	4.120066895615148161e-01	4.117551642966530978e-01
2.794104320938745611e-01	2.805698377716958625e-01	2.815095954855612037e-01	2.824568340289331791e-01	2.836647068967964591e-01	2.853964654043749660e-01	2.879128726113210912e-01	2.914638003908278652e-01	2.962828006151057569e-01	3.025816082123855000e-01	3.105406739788660886e-01	3.202922161842887694e-01	3.318943387319024940e-01	3.452978245032152782e-01	3.603108270687902515e-01	3.765695755240338061e-01	3.935246295814703865e-01	4.104512626660260510e-01	4.264890288883618208e-01	4.407101437689389667e-01	4.522098688265792088e-01	4.602064692122581624e-01	4.641348505037877215e-01	4.637179604105751696e-01	4.590035082435349190e-01	4.503599220910903811e-01	4.384330723678340758e-01	4.240723691617379609e-01	4.082397126795210274e-01	3.919164867556256815e-01	3.760221799219459760e-01	3.613541651122890164e-01	3.485526408098165163e-01	3.380894013503851769e-01	3.302748935133547614e-01	3.252757752438011352e-01	3.231350421920272664e-01	3.237884752981515235e-01	3.270740275356909255e-01	3.327340785932789147e-01	3.404133289690147168e-01	3.496571494655684731e-01	3.599158108531145817e-01	3.705593130538805680e-01	3.809055688979497978e-01	3.902619205995148666e-01	3.979767483883226431e-01	4.034951555946217905e-01	4.064107756228620971e-01	4.065053865980007286e-01
2.781371726981619052e-01	2.800803791356955563e-01	2.816960298832100751e-01	2.831630949410233189e-01	2.846955026276079548e-01	2.865286886406840372e-01	2.889089768303440553e-01	2.920864879199276398e-01	2.963102427993441479e-01	3.018222719624488182e-01	3.088466971843772391e-01	3.175701968820653365e-01	3.281124116990076223e-01	3.404880392171421577e-01	3.545661656061513956e-01	3.700354739324062670e-01	3.863855067090619100e-01	4.029132036067792910e-01	4.187603868928205242e-01	4.329821167151630679e-01	4.446391637273480746e-01	4.529019244856476445e-01	4.571494151494975289e-01	4.570468624144580772e-01	4.525888157494397657e-01	4.441010845974590060e-01	4.322023718681399784e-01	4.177335896011800109e-01	4.016677523886567069e-01	3.850152433924244333e-01	3.687380700158908731e-01	3.536830593499237230e-01	3.405390632596377309e-01	3.298181261193049441e-01	3.218565549946673654e-01	3.168292440348202121e-01	3.147699319520003147e-01	3.155910462555082119e-01	3.190989628138744538e-01	3.250033012780819686e-01	3.329215708203057678e-01	3.423826472261889964e-01	3.528335540017937810e-01	3.636539286535402371e-01	3.741812057816780723e-01	3.837472283869989842e-01	3.917242207076358507e-01	3.975752477356188086e-01	4.009022739447958283e-01	4.014841617520157890e-01
2.764779835776196015e-01	2.793006378386299615e-01	2.817024021493560459e-01	2.838105625079935246e-01	2.857966563639794955e-01	2.878659451895292376e-01	2.902489743620202400e-01	2.931957988463077536e-01	2.969714053885772476e-01	3.018491394047601584e-01	3.080980039296503104e-01	3.159603105072057438e-01	3.256182070696775344e-01	3.371509948750590624e-01	3.504889875213378914e-01	3.653730139328755788e-01	3.813303347343560135e-01	3.976769115788164055e-01	4.135523569576046166e-01	4.279880233850775761e-01	4.400016746624278996e-01	4.487058910696387626e-01	4.534134237982545557e-01	4.537222293305880338e-01	4.495662985703772763e-01	4.412246390012798947e-01	4.292884113763694165e-01	4.145934503578073693e-01	3.981304936089357649e-01	3.809476970442603472e-01	3.640592899747475131e-01	3.483710666499411079e-01	3.346289686548769571e-01	3.233922421681716952e-01	3.150284784308912123e-01	3.097250311342740758e-01	3.075098838932565082e-01	3.082753896617250744e-01	3.117997590939299291e-01	3.177635420491107254e-01	3.257609811590902460e-01	3.353083558437153222e-01	3.458529812480901078e-01	3.567869508361684039e-01	3.674689532613344967e-01	3.772557158135071420e-01	3.855421066318284740e-01	3.918062553575897278e-01	3.956538285360093887e-01	3.968545196267606046e-01
2.746563048616197378e-01	2.784275427296012961e-01	2.816956967334588446e-01	2.845337122613992298e-01	2.870685414884088238e-01	2.894738996707591494e-01	2.919641643401987841e-01	2.947897937197145879e-01	2.982328172609300942e-01	3.025991762963758380e-01	3.082039403192856075e-01	3.153459011490316599e-01	3.242701671353101500e-01	3.351207169668867225e-01	3.478888687549887559e-01	3.623670465935807106e-01	3.781191986242420366e-01	3.944784690161425300e-01	4.105792469762989949e-01	4.254246453542840922e-01	4.379832665388238566e-01	4.473023505443802783e-01	4.526200850559886080e-01	4.534590098841767003e-01	4.496855761419160658e-01	4.415270810551136238e-01	4.295449133321760926e-01	4.145703948463530519e-01	3.976150438941227216e-01	3.797696689375390511e-01	3.621065974956825806e-01	3.455966928837088670e-01	3.310487868868948191e-01	3.190745805894917297e-01	3.100777680228545274e-01	3.042627859066801554e-01	3.016566841989880565e-01	3.021370001856443777e-01	3.054595563483661902e-01	3.112819911871395617e-01	3.191814428879933274e-01	3.286672981725399234e-01	3.391919054904930508e-01	3.501631537686372697e-01	3.609626245715901738e-01	3.709716881279107592e-01	3.796057227924911071e-01	3.863539766972646783e-01	3.908202520120011569e-01	3.927581578244517257e-01
2.728622044073821251e-01	2.776260635664257181e-01	2.818119597849623181e-01	2.854365595076716056e-01	2.885808078779812935e-01	2.913862688424362912e-01	2.940514046436110140e-01	2.968280447977091896e-01	3.000165650239118853e-01	3.039567913420820333e-01	3.090107829210876345e-01	3.155342243668771141e-01	3.238351026251819476e-01	3.341216965919174275e-01	3.464458703454320609e-01	3.606513075803074453e-01	3.763384356058689373e-01	3.928573155401537398e-01	4.093364118990935885e-01	4.247490326936120830e-01	4.380118065104904312e-01	4.481024315926102619e-01	4.541790957392490280e-01	4.556827056318968894e-01	4.524058558531064977e-01	4.445184229001549192e-01	4.325475070084112139e-01	4.173169675529371792e-01	3.998577474327093539e-01	3.813033905856018646e-01	3.627855239204416660e-01	3.453421029868458669e-01	3.298475182728216049e-01	3.169692252407688704e-01	3.071510547215120512e-01	3.006195225553494055e-01	2.974067859136818592e-01	2.973826544911299385e-01	3.002884450801780458e-01	3.057671098202698334e-01	3.133866565001418580e-01	3.226566509794656645e-01	3.330400788774756649e-01	3.439643214051088527e-01	3.548354080926142129e-01	3.650587515083104084e-01	3.740676099683379885e-01	3.813579540535703138e-01	3.865259054490138846e-01	3.893020975187301280e-01
2.712279397994022401e-01	2.770044390197036743e-01	2.821319980641530667e-01	2.865696835038079038e-01	2.903515915473129927e-01	2.935870059585506953e-01	2.964590515102251134e-01	2.992219670521081287e-01	3.021956515649272812e-01	3.057547098018205123e-01	3.103085648864145063e-01	3.162695599280223036e-01	3.240078659982097431e-01	3.337952395961003016e-01	3.457435712196293420e-01	3.597479611970779700e-01	3.754463307386208260e-01	3.922074707637437374e-01	4.091561488017783632e-01	4.252379331664772888e-01	4.393187092681897221e-01	4.503064516479557966e-01	4.572773911604386954e-01	4.595870443668704231e-01	4.569488303076295610e-01	4.494688418352562054e-01	4.376330671333727440e-01	4.222511910246803390e-01	4.043674846359079367e-01	3.851530900393940748e-01	3.657950369065648966e-01	3.473959271731299481e-01	3.308949204778418030e-01	3.170162899150931191e-01	3.062470588243995651e-01	2.988409042757138590e-01	2.948420645630986936e-01	2.941211296536572206e-01	2.964143907523172361e-01	3.013598432593011522e-01	3.085255558585270896e-01	3.174292046052071270e-01	3.275504754461844303e-01	3.383400970394194740e-01	3.492300825350907467e-01	3.596492088681752519e-01	3.690460140592147775e-01	3.769190582864991312e-01	3.828515033095020170e-01	3.865449813892253283e-01
2.698117260768914116e-01	2.765967403948428327e-01	2.826634830957248656e-01	2.879126829506788443e-01	2.923312020862154359e-01	2.959961461152517126e-01	2.990758297840556690e-01	3.018276268979229182e-01	3.045915312480851900e-01	3.077770453846209175e-01	3.118404199342401095e-01	3.172494867257537599e-01	3.244351065966997738e-01	3.337311639938025931e-01	3.453089854986076679e-01	3.591157939131349175e-01	3.748293872071112309e-01	3.918413530997062466e-01	4.092781529941436625e-01	4.260635934364119248e-01	4.410184366736974448e-01	4.529851470980382766e-01	4.609599662561670863e-01	4.642121539875270764e-01	4.623721141581042526e-01	4.554755766352682755e-01	4.439586596269076146e-01	4.286067388080834206e-01	4.104667798394848188e-01	3.907372992357938113e-01	3.706517538652684962e-01	3.513704114664593647e-01	3.338927997960746130e-01	3.189985808779172705e-01	3.072196918704709900e-01	2.988417102901387290e-01	2.939283187668085273e-01	2.923601991833153502e-01	2.938790209638522666e-01	2.981283636659214920e-01	3.046861238572007857e-01	3.130863074177246408e-01	3.228314547715084304e-01	3.333994824975864413e-01	3.442499572716425926e-01	3.548345812716559577e-01	3.646151363167816628e-01	3.730895791719635590e-01	3.798241816532448856e-01	3.844872028888539073e-01
2.685930918379455523e-01	2.763566697372319969e-01	2.833336716931857957e-01	2.893664658738101525e-01	2.943947204340489066e-01	2.984635111395634310e-01	3.017265318582110223e-01	3.044443036581748752e-01	3.069764806713445870e-01	3.097663709791158571e-01	3.133152194332334828e-01	3.181439570083079427e-01	3.247415684983768758e-01	3.335019951711050701e-01	3.446551547996412057e-01	3.582015071297542930e-01	3.738623010984943318e-01	3.910580712012134974e-01	4.089253517072184430e-01	4.263759516214362666e-01	4.421954180248767186e-01	4.551693798969277949e-01	4.642201514593682909e-01	4.685331531493598933e-01	4.676539537431678717e-01	4.615418116889618561e-01	4.505730892394828047e-01	4.354960956230181091e-01	4.173461019217560852e-01	3.973343246588799116e-01	3.767270681014948108e-01	3.567309852768534295e-01	3.383979631119282683e-01	3.225589331596961373e-01	3.097907088902515094e-01	3.004145881318999733e-01	2.945207502260220322e-01	2.920093201199969735e-01	2.926378889591804144e-01	2.960662437294794835e-01	3.018917970557469244e-01	3.096728910700229931e-01	3.189408200156929052e-01	3.292043763046890170e-01	3.399523518761972118e-01	3.506594426379742724e-01	3.607996305435692275e-01	3.698685988383204060e-01	3.774137833505643025e-01	3.830680150940657391e-01
2.674813155693383515e-01	2.761646842896128273e-01	2.839954073397595868e-01	2.907584333976091506e-01	2.963467733540678384e-01	3.007736235635241062e-01	3.041777039385712977e-01	3.068216901010018538e-01	3.090831020422632469e-01	3.114363888592777130e-01	3.144243333912729033e-01	3.186170066589879002e-01	3.245576265569996011e-01	3.326971029760377174e-01	3.433225602066125037e-01	3.564888644574648602e-01	3.719650579650976563e-01	3.892083657916797224e-01	4.073762148346378731e-01	4.253814056510029640e-01	4.419880328012360526e-01	4.559376972131076733e-01	4.660889095914558800e-01	4.715491851998167561e-01	4.717800109193434621e-01	4.666594133018679980e-01	4.564940453505293982e-01	4.419809787748812946e-01	4.241268168609613753e-01	4.041374275197952004e-01	3.832945914882228688e-01	3.628363059902754983e-01	3.438554118474144716e-01	3.272271665790115747e-01	3.135710737843547258e-01	3.032464427216799985e-01	2.963759327120276121e-01	2.928877021409268533e-01	2.925651656620159580e-01	2.950942897946615129e-01	3.001010247376461604e-01	3.071754047180493830e-01	3.158828365036422392e-01	3.257664079330458984e-01	3.363459504467982142e-01	3.471198887569683644e-01	3.575746379874394920e-01	3.672038027079166378e-01	3.755364063172066946e-01	3.821704957920679657e-01
2.663359910624897298e-01	2.758481042941591799e-01	2.844465934760002090e-01	2.918611897850480474e-01	2.979395169328660775e-01	3.026630905877299993e-01	3.061547152881336498e-01	3.086770598340571325e-01	3.106221439104524529e-01	3.124910605311587153e-01	3.148627767772158026e-01	3.183507436730577123e-01	3.235469000845478393e-01	3.309547389605388967e-01	3.409163025391505619e-01	3.535416104595804909e-01	3.686520153477143014e-01	3.857500410082215780e-01	4.040264495081596907e-01	4.224104049981139419e-01	4.396613700843179373e-01	4.544932800771885884e-01	4.657147030818524214e-01	4.723647748617725850e-01	4.738247189549255611e-01	4.698887557121373959e-01	4.607850036271153860e-01	4.471450653508276529e-01	4.299287542552352459e-01	4.103164657374320790e-01	3.895854091797704699e-01	3.689869045686161031e-01	3.496403494670616841e-01	3.324556266038615759e-01	3.180903282295600709e-01	3.069420102969565023e-01	2.991700877189270025e-01	2.947378304300865004e-01	2.934630203451034092e-01	2.950665061912341458e-01	2.992106102995177319e-01	3.055233788482304425e-01	3.136089247194772667e-01	3.230476550415090076e-01	3.333923666172312616e-01	3.441666597692548124e-01	3.548709440887785616e-01	3.649988780667669519e-01	3.740639330683766528e-01	3.816327656699464166e-01
2.649962027713769208e-01	2.752110711297207635e-01	2.844604157306092618e-01	2.924225802651657102e-01	2.989020442146746448e-01	3.038490921492323360e-01	3.073691657445053460e-01	3.097216172812616852e-01	3.113079512353340017e-01	3.126494971572211790e-01	3.143540314103068223e-01	3.170706477274625734e-01	3.214327026257368658e-01	3.279903258300115865e-01	3.371369174724812012e-01	3.490374840135451184e-01	3.635697215991072762e-01	3.802900940917663397e-01	3.984357863721956217e-01	4.169690598817691884e-01	4.346636344134762742e-01	4.502248591118046539e-01	4.624284410089067321e-01	4.702580825213860116e-01	4.730218880638710766e-01	4.704306101334609358e-01	4.626271765386358870e-01	4.501647669332303758e-01	4.339385546926578519e-01	4.150826866428430351e-01	3.948483115441697722e-01	3.744800401177048599e-01	3.551070926139914818e-01	3.376618226969368419e-01	3.228328653178257901e-01	3.110539453509004182e-01	3.025233126061524502e-01	2.972443813773216204e-01	2.950759118975630479e-01	2.957805464735583922e-01	2.990632070978438972e-01	3.045949255998514071e-01	3.120221135721441552e-01	3.209649848621702328e-01	3.310112276749729854e-01	3.417116409322973891e-01	3.525833736247698247e-01	3.631240002258527833e-01	3.728364791473396389e-01	3.812619536836154843e-01
2.633129056881366448e-01	2.740690263229594859e-01	2.838212338735802143e-01	2.922022084072583015e-01	2.989767881364481794e-01	3.040649664875000879e-01	3.075530827828663050e-01	3.096928889200538104e-01	3.108888645245804216e-01	3.116743256994879419e-01	3.126765069782377338e-01	3.145704551432556006e-01	3.180217676973430829e-01	3.236195517205143202e-01	3.318034669105500156e-01	3.427919904590781552e-01	3.565220864748022689e-01	3.726120183441356537e-01	3.903581705130523272e-01	4.087728995091142736e-01	4.266640525262623274e-01	4.427492231764266206e-01	4.557907745166360214e-01	4.647329412031006024e-01	4.688211570257735938e-01	4.676863329066288100e-01	4.613825115804515153e-01	4.503738363825797175e-01	4.354745483881189427e-01	4.177524526621233525e-01	3.984109808928530394e-01	3.786671158309314889e-01	3.596417058834464608e-01	3.422755280850230397e-01	3.272790899210555882e-01	3.151179028843944518e-01	3.060287738942866209e-01	3.000579333564916684e-01	2.971094310193752031e-01	2.969924517406205000e-01	2.994588018375815008e-01	3.042258487467651151e-01	3.109846799269156414e-01	3.193970651271145766e-01	3.290872979434235623e-01	3.396357284844407909e-01	3.505798313049123816e-01	3.614262521017842511e-01	3.716741482405697128e-01	3.808469639363318282e-01
2.611783009669955136e-01	2.722812772463939490e-01	2.823595945913862093e-01	2.910080077441975499e-01	2.979566769301040807e-01	3.030969875101038324e-01	3.064944528172440230e-01	3.083882748367882676e-01	3.091782011995466983e-01	3.093997455828306209e-01	3.096885236174338751e-01	3.107340526145737081e-01	3.132232501507510314e-01	3.177748303401908281e-01	3.248679411343918799e-01	3.347713787239865457e-01	3.474827041872267652e-01	3.626883768636371963e-01	3.797555565265702260e-01	3.977629398312887421e-01	4.155722557497544822e-01	4.319348350020809080e-01	4.456207397744670895e-01	4.555530067685207296e-01	4.609277873469713183e-01	4.613030671448886122e-01	4.566436471249106788e-01	4.473170928199666774e-01	4.340429621859702158e-01	4.178044642730120994e-01	3.997367381353122417e-01	3.810085037482508485e-01	3.627136303051893274e-01	3.457862433414498615e-01	3.309479981734463339e-01	3.186898830881104705e-01	3.092847472096457717e-01	3.028219002155584927e-01	2.992525374544368066e-01	2.984347485575565284e-01	3.001693347792698252e-01	3.042214919498643644e-01	3.103279267725335133e-01	3.181927468834688799e-01	3.274780782698604731e-01	3.377961550233217758e-01	3.487087445244852479e-01	3.597374513270857332e-01	3.703853482880287151e-01	3.801672449500135276e-01
2.585465421920236651e-01	2.697755017105789022e-01	2.799798776909003251e-01	2.887261838773774181e-01	2.957163715634233414e-01	3.008158525620674983e-01	3.040679183254769158e-01	3.056940056705597653e-01	3.060806917832722962e-01	3.057548100802364166e-01	3.053479877558742395e-01	3.055513401366496962e-01	3.070607204592251671e-01	3.105135687905543063e-01	3.164201441051012753e-01	3.250946579970649397e-01	3.365947176260650209e-01	3.506794149626950019e-01	3.667963365421620936e-01	3.841051116208045735e-01	4.015399497811485974e-01	4.179069675483279012e-01	4.320054105245272891e-01	4.427567644990682005e-01	4.493235231041823319e-01	4.512005754276063318e-01	4.482664301634494142e-01	4.407879348105085970e-01	4.293794278760464378e-01	4.149240562420027922e-01	3.984702632330481831e-01	3.811193629275258510e-01	3.639203546531736833e-01	3.477856284510728591e-01	3.334365531947797168e-01	3.213819382045126072e-01	3.119263151732820094e-01	3.052001220262214876e-01	3.012011239255224515e-01	2.998362365271931562e-01	3.009550555297719199e-01	3.043700888124990511e-01	3.098629731449432656e-01	3.171797453196782968e-01	3.260208248274027998e-01	3.360322557143649025e-01	3.468039598813589253e-01	3.578785136371016584e-01	3.687709373162801896e-01	3.789969844397097498e-01
2.554419875006113672e-01	2.665597275475020678e-01	2.766755763488808473e-01	2.853391173410002035e-01	2.922319524657239209e-01	2.971971847462102079e-01	3.002550743475147499e-01	3.016042692690915072e-01	3.016095254134177339e-01	3.007776293169592829e-01	2.997231627319147385e-01	2.991251218792744249e-01	2.996749488959357666e-01	3.020167963315753545e-01	3.066823000278330880e-01	3.140245442031897039e-01	3.241586626166496066e-01	3.369185489473571216e-01	3.518394482861462169e-01	3.681741077670994122e-01	3.849457005208660743e-01	4.010346542037563911e-01	4.152901812585071961e-01	4.266521325008860721e-01	4.342662568701570747e-01	4.375763867143463992e-01	4.363806320905931901e-01	4.308444051828984045e-01	4.214698809164558191e-01	4.090281690070627363e-01	3.944657521943336631e-01	3.787999632542397577e-01	3.630189074799565208e-01	3.479992015572716535e-01	3.344506928614132124e-01	3.228917517574749763e-01	3.136529146747198959e-01	3.069019139468465718e-01	3.026802897787995161e-01	3.009413296197624987e-01	3.015809275252681054e-01	3.044563114482695676e-01	3.093916303405510049e-01	3.161730813947760121e-01	3.245388251336399077e-01	3.341699123427434026e-01	3.446877416181775566e-01	3.556614508785657658e-01	3.666257374589902418e-01	3.771067290432810748e-01
2.519537747203853262e-01	2.627199313838029515e-01	2.725297432381434959e-01	2.809282637295533180e-01	2.875856847939630700e-01	2.923274183438606677e-01	2.951506779521481660e-01	2.962268489605794364e-01	2.958905819862768793e-01	2.946174280269839851e-01	2.929918657120073044e-01	2.916669127830844865e-01	2.913159129420810900e-01	2.925771351202902659e-01	2.959929344534188989e-01	3.019473666276840107e-01	3.106087128446633483e-01	3.218854893090173364e-01	3.354050592292058819e-01	3.505224915267347030e-01	3.663634881744938787e-01	3.818997711121150385e-01	3.960494439938987976e-01	4.077897551225995176e-01	4.162668314533075065e-01	4.208868354079473018e-01	4.213757565815588468e-01	4.178000497286704085e-01	4.105465462510217711e-01	4.002663338343155908e-01	3.877925703523479872e-01	3.740455349001436391e-01	3.599392632045232965e-01	3.463025537443542023e-01	3.338235573346614582e-01	3.230220307478761654e-01	3.142480668296550039e-01	3.077014025380893081e-01	3.034626224736268196e-01	3.015267822453812641e-01	3.018314234646742311e-01	3.042739252968031938e-01	3.087168267237701547e-01	3.149833144562264597e-01	3.228476055326647276e-01	3.320260033529759958e-01	3.421738457455230642e-01	3.528915988684579452e-01	3.637405726451719556e-01	3.742660313930167848e-01
2.482184052648176154e-01	2.584043878860473598e-01	2.677011759306454630e-01	2.756620896676734711e-01	2.819554407512308569e-01	2.863943122215937276e-01	2.889536812636436247e-01	2.897740835352273225e-01	2.891526436648080289e-01	2.875233148642838410e-01	2.854281607074366511e-01	2.834809530895006091e-01	2.823236410097451632e-01	2.825760784643561174e-01	2.847803121566062634e-01	2.893425317388026996e-01	2.964782042970942055e-01	3.061679973191093751e-01	3.181329389721247458e-01	3.318362397609406766e-01	3.465161117703888238e-01	3.612491333895943568e-01	3.750383468572915935e-01	3.869154270472331403e-01	3.960431589131763186e-01	4.018038705960785273e-01	4.038614469984244115e-01	4.021887635190176113e-01	3.970578963961304275e-01	3.889962377589571418e-01	3.787167000085027158e-01	3.670336315125488635e-01	3.547773977014947455e-01	3.427196535698308066e-01	3.315183422608229402e-01	3.216870829031199253e-01	3.135887552809372703e-01	3.074487410706224222e-01	3.033803667005457450e-01	3.014140264125054203e-01	3.015224089958276621e-01	3.036367550978085195e-01	3.076523734572465529e-01	3.134250045759935932e-01	3.207621378614732288e-01	3.294145616576242275e-01	3.390730063192166077e-01	3.493729688083134777e-01	3.599082068800778522e-01	3.702508640125752315e-01
2.443944348719956083e-01	2.537985314238932477e-01	2.623997265856057859e-01	2.697720072092100185e-01	2.755913218700565825e-01	2.796641775681076303e-01	2.819448923442393617e-01	2.825406190574341059e-01	2.817048265910429561e-01	2.798209082931684688e-01	2.773776214344160218e-01	2.749375651040695812e-01	2.730990983340410572e-01	2.724518879609436062e-01	2.735268867663992465e-01	2.767431600410755199e-01	2.823561810850778175e-01	2.904142292181783325e-01	3.007306255752709712e-01	3.128789402015453303e-01	3.262158392311343413e-01	3.399322191942401039e-01	3.531283868930049641e-01	3.649045490604070352e-01	3.744546780555953469e-01	3.811507598669175434e-01	3.846057391324207431e-01	3.847068374302007876e-01	3.816156579035967500e-01	3.757366715208254604e-01	3.676603830725309052e-01	3.580909034565529780e-01	3.477693206084881417e-01	3.374038965397552770e-01	3.276158845835205891e-01	3.189061627118789932e-01	3.116436148323951660e-01	3.060721605486704799e-01	3.023303553582303849e-01	3.004760862933034682e-01	3.005092776039517410e-01	3.023874610881518432e-01	3.060319876782522375e-01	3.113257530264874617e-01	3.181058580185354701e-01	3.261559150545444430e-01	3.352025024544377230e-01	3.449187197603167387e-01	3.549353771473846564e-01	3.648579987082523624e-01
2.406348642938673232e-01	2.490958656761399492e-01	2.568561114518471689e-01	2.635214363548226135e-01	2.687842974046931732e-01	2.724503382172797639e-01	2.744553682357191438e-01	2.748717504214419627e-01	2.739047285318415015e-01	2.718800249123700663e-01	2.692241976815308302e-01	2.664387043763022378e-01	2.640679053430740053e-01	2.626609058355624526e-01	2.627276259524088942e-01	2.646908680091552002e-01	2.688381515876789862e-01	2.752790594125013035e-01	2.839150790748473097e-01	2.944287090207806101e-01	3.062967613368628439e-01	3.188294041958822933e-01	3.312322465676150740e-01	3.426845610280270238e-01	3.524236097892158859e-01	3.598235781921170218e-01	3.644582987349864189e-01	3.661394822402997407e-01	3.649260625512173450e-01	3.611047735760270494e-01	3.551463286069427294e-01	3.476449373854209046e-01	3.392508390311277378e-01	3.306057640216497617e-01	3.222898234982829457e-01	3.147855399731679937e-01	3.084611236299494852e-01	3.035714054646502236e-01	3.002718012568747485e-01	2.986388996387118189e-01	2.986910744813632279e-01	3.004038669970143238e-01	3.037173735030048172e-01	3.085357621191108790e-01	3.147215741732823924e-01	3.220889519429372405e-01	3.303999588152575217e-01	3.393668154879070920e-01	3.486607466282681256e-01	3.579258442137654983e-01
2.370630959475489574e-01	2.444709749705022139e-01	2.512923392291554481e-01	2.571741212557030476e-01	2.618328767591184825e-01	2.650786233464473285e-01	2.668311233718054787e-01	2.671276225906104029e-01	2.661222559881656347e-01	2.640781202274510298e-01	2.613530844265737896e-01	2.583799638836491441e-01	2.556410157833741148e-01	2.536363664098821857e-01	2.528463519472629595e-01	2.536889891771759165e-01	2.564755598577080353e-01	2.613692585523557099e-01	2.683531280139325736e-01	2.772136937464789175e-01	2.875453634641794709e-01	2.987779199642477401e-01	3.102257887784652945e-01	3.211539387573086879e-01	3.308522159202210711e-01	3.387081966447955117e-01	3.442687228897464147e-01	3.472820294439384337e-01	3.477154264835864428e-01	3.457472446316420811e-01	3.417355573288297088e-01	3.361693809960138446e-01	3.296102829638838938e-01	3.226331560165234813e-01	3.157743162798823389e-01	3.094931570483109851e-01	3.041506343728102579e-01	3.000045161174784147e-01	2.972181928280525631e-01	2.958777075239820142e-01	2.960108181624990786e-01	2.976027091493700927e-01	3.006049845232331430e-01	3.049372738985747788e-01	3.104833501801822493e-01	3.170853341226175792e-01	3.245398407862757351e-01	3.325988688650526881e-01	3.409762591139390842e-01	3.493585093249666484e-01
2.337573321136779680e-01	2.400598676872060244e-01	2.458983066597012768e-01	2.509674124649026727e-01	2.550136514588743908e-01	2.578557399722081755e-01	2.593999097903119111e-01	2.596488910975510711e-01	2.587045451916507588e-01	2.567646736851021405e-01	2.541146208544659002e-01	2.511138430727730131e-01	2.481770827045741146e-01	2.457494277374014102e-01	2.442748978615516264e-01	2.441592488534213290e-01	2.457293497150115913e-01	2.491933349510917217e-01	2.546070998723747314e-01	2.618531592483339110e-01	2.706370086201553282e-01	2.805039689068140607e-01	2.908763770434587559e-01	3.011076171507615085e-01	3.105464964799712346e-01	3.186036220850990142e-01	3.248109767581861540e-01	3.288668919554244563e-01	3.306609103419609896e-01	3.302759653265111006e-01	3.279686402651056931e-01	3.241312786489482511e-01	3.192421572605909641e-01	3.138113574008558060e-01	3.083301581794020696e-01	3.032306561112295129e-01	2.988600311367887730e-01	2.954708086251306431e-01	2.932252940976465272e-01	2.922097571474840394e-01	2.924525804243395255e-01	2.939407718703950234e-01	2.966308677951994821e-01	3.004527760276242687e-01	3.053077322640980751e-01	3.110634027776207899e-01	3.175497757030801838e-01	3.245586090556673020e-01	3.318475376440755964e-01	3.391479670217849018e-01
2.307462235838549924e-01	2.359509697739406442e-01	2.408183151447753079e-01	2.450946918441373468e-01	2.485601360110711311e-01	2.510451735979498666e-01	2.524448119404825719e-01	2.527286496740231980e-01	2.519467366854030166e-01	2.502312161788664002e-01	2.477938141932654881e-01	2.449188569134493065e-01	2.419510546576228160e-01	2.392770181170264243e-01	2.372998162842607783e-01	2.364068501329159577e-01	2.369328694371459765e-01	2.391217171390572493e-01	2.430918001102059800e-01	2.488109352781210926e-01	2.560857406354988264e-01	2.645690361812009228e-01	2.737861405551519356e-01	2.831779382502863651e-01	2.921557865917699948e-01	3.001613660754281487e-01	3.067236865599251017e-01	3.115058605719678853e-01	3.143357442629842735e-01	3.152168341413153496e-01	3.143185966892602656e-01	3.119482463329443789e-01	3.085086298061159304e-01	3.044487848649287121e-01	3.002147006770575777e-01	2.962074071646572659e-01	2.927538356918502060e-01	2.900930944463290806e-01	2.883775084582683723e-01	2.876848374042854095e-01	2.880361501898169307e-01	2.894135238362045559e-01	2.917730173827683959e-01	2.950507121153870815e-01	2.991623599309749526e-01	3.039991967234835779e-01	3.094233916925319128e-01	3.152659824476497508e-01	3.213286552770101001e-01	3.273889070904574816e-01
2.280159772801007567e-01	2.321875051695209691e-01	2.361487647919055799e-01	2.396986530841905549e-01	2.426521061473787821e-01	2.448531690250071446e-01	2.461875452553543842e-01	2.465937027350826038e-01	2.460718568631559688e-01	2.446903535355403059e-01	2.425889212481801560e-01	2.399779412512413890e-01	2.371325259880933123e-01	2.343800804007920013e-01	2.320803329157346828e-01	2.305978180692255519e-01	2.302682161699129704e-01	2.313616645430580099e-01	2.340475826732600073e-01	2.383663390613867394e-01	2.442128926374715348e-01	2.513362389560409027e-01	2.593563405089964191e-01	2.677975213198882098e-01	2.761347807217862105e-01	2.838473430767452510e-01	2.904726580301927319e-01	2.956538845241076796e-01	2.991747490611027516e-01	3.009773236936244545e-01	3.011605777731080069e-01	2.999602469472241739e-01	2.977132932436852841e-01	2.948126329851489258e-01	2.916593572917857702e-01	2.886199586214489021e-01	2.859948279783870451e-01	2.840017534310067537e-01	2.827747426182060098e-01	2.823752094281485325e-01	2.828101934389315453e-01	2.840515292106680634e-01	2.860508608381034934e-01	2.887476794844004435e-01	2.920703446826941052e-01	2.959323110369472265e-01	3.002268893130004557e-01	3.048235650036936750e-01	3.095674972792297197e-01	3.142821599700278412e-01
2.255265537427513234e-01	2.287793423345788613e-01	2.319456158773391952e-01	2.348745636934724823e-01	2.374150502098472670e-01	2.394249011161312390e-01	2.407819679800023982e-01	2.413960945434650007e-01	2.412210226721770712e-01	2.402652585333480695e-01	2.386007482452291439e-01	2.363679601335845759e-01	2.337757215194259663e-01	2.310941617725054964e-01	2.286395326992192722e-01	2.267506470186449186e-01	2.257581003639559936e-01	2.259490436643167011e-01	2.275317247261630926e-01	2.306048597151000024e-01	2.351368910005750545e-01	2.409591692761303694e-01	2.477752925691217578e-01	2.551864526975187730e-01	2.627302530724110463e-01	2.699284351957186856e-01	2.763375416009298813e-01	2.815960282479956223e-01	2.854616513163844571e-01	2.878340815705016653e-01	2.887596026869994614e-01	2.884172468926149979e-01	2.870885592964093069e-01	2.851159135837140757e-01	2.828563512254935741e-01	2.806387188526728305e-01	2.787310160074299992e-01	2.773224659439590400e-01	2.765213769573170444e-01	2.763662482102745011e-01	2.768448775823437735e-01	2.779151489728530211e-01	2.795219183183679235e-01	2.816066788085041517e-01	2.841095216401130497e-01	2.869653723934478262e-01	2.900978005942462801e-01	2.934135762723649732e-01	2.967999489669412294e-01	3.001249942929363201e-01
2.232325865952831667e-01	2.257203287829740723e-01	2.282380687855008472e-01	2.306804381474986121e-01	2.329271447486917779e-01	2.348487304104169560e-01	2.363161992294851299e-01	2.372137197998915592e-01	2.374531889366476856e-01	2.369891663835177187e-01	2.358324390158151318e-01	2.340602599354163482e-01	2.318211594643965201e-01	2.293324201348770075e-01	2.268687984574606076e-01	2.247421482167675233e-01	2.232729786439302810e-01	2.227565415143074878e-01	2.234274655890229888e-01	2.254277658091199399e-01	2.287831769152801065e-01	2.333919072587689603e-01	2.390283290919076875e-01	2.453620385239023427e-01	2.519904924729473028e-01	2.584814855475928708e-01	2.644202376252366982e-01	2.694550780013857949e-01	2.733356277573660842e-01	2.759381302078554588e-01	2.772741060586169093e-01	2.774808669995676436e-01	2.767952615637838121e-01	2.755150067150103910e-01	2.739543564344895654e-01	2.724019982410221252e-01	2.710885203431668833e-01	2.701684505011696658e-01	2.697183798816890077e-01	2.697488727688664434e-01	2.702249077680495826e-01	2.710882954891417063e-01	2.722761439066926914e-01	2.737316805625363836e-01	2.754066408308423197e-01	2.772570797423538069e-01	2.792359253297317934e-01	2.812856613225556690e-01	2.833334376590964654e-01	2.852893401890862490e-01
2.211037751929112449e-01	2.230060889401979107e-01	2.250437419486152890e-01	2.271497390149984363e-01	2.292298047725731258e-01	2.311650317030389257e-01	2.328202362054350438e-01	2.340573052904674767e-01	2.347520807934271592e-01	2.348128252643158498e-01	2.341979649085573489e-01	2.329306132457669709e-01	2.311073886343806283e-01	2.288993626035246143e-01	2.265436689751342547e-01	2.243254353954454161e-01	2.225510790513494097e-01	2.215155805722493210e-01	2.214675922537657493e-01	2.225770910339978648e-01	2.249102970250747846e-01	2.284158877793735498e-01	2.329250490290825648e-01	2.381660666213135658e-01	2.437921373311222051e-01	2.494192437277551466e-01	2.546694787972776930e-01	2.592142875561226356e-01	2.628117727652733437e-01	2.653326558873003171e-01	2.667707631013872538e-01	2.672360750804801954e-01	2.669311909892465584e-01	2.661151634347687089e-01	2.650612309979179515e-01	2.640163396718276934e-01	2.631699411759220175e-01	2.626373058878886946e-01	2.624590250567375715e-01	2.626144592119896148e-01	2.630438164592916461e-01	2.636721112147663582e-01	2.644288327320122312e-01	2.652594013741963463e-01	2.661274777038622474e-01	2.670099305966888714e-01	2.678878581071825193e-01	2.687373121607205539e-01	2.695223110347948481e-01	2.701912527125353569e-01
2.191398298462296779e-01	2.206474777189817715e-01	2.223807096391539340e-01	2.243022135071195411e-01	2.263376302119846084e-01	2.283756675407808134e-01	2.302754482119351298e-01	2.318804307898137129e-01	2.330372458830958227e-01	2.336170452238702233e-01	2.335365628123487192e-01	2.327758746734760464e-01	2.313900723325464925e-01	2.295124882001123579e-01	2.273480725960691784e-01	2.251566937336554330e-01	2.232276047986962164e-01	2.218477713112925465e-01	2.212679235780552756e-01	2.216708701037586049e-01	2.231465410784967962e-01	2.256775232548086374e-01	2.291374335713371457e-01	2.333028195343233024e-01	2.378774523466733182e-01	2.425262356369374261e-01	2.469146235955726187e-01	2.507484970684080716e-01	2.538090420380555434e-01	2.559774416544225439e-01	2.572452375163646332e-01	2.577082464694466224e-01	2.575446308699422260e-01	2.569807973104328847e-01	2.562514350127428897e-01	2.555614406719459719e-01	2.550571346375574699e-01	2.548119473106682520e-01	2.548281891152042178e-01	2.550525878316017847e-01	2.554001489090373389e-01	2.557794625581389925e-01	2.561131676687328773e-01	2.563495577977546458e-01	2.564643562137786104e-01	2.564544924209642418e-01	2.563274235891608854e-01	2.560898552429270447e-01	2.557387794972956763e-01	2.552562484028311762e-01
2.173765280900278318e-01	2.186762696800726158e-01	2.202730253010864170e-01	2.221495389142182086e-01	2.242445370313999042e-01	2.264510195416118976e-01	2.286229307017785262e-01	2.305896429347600862e-01	2.321763244235946211e-01	2.332274665168466710e-01	2.336302536295729315e-01	2.333343990883773589e-01	2.323653640245124385e-01	2.308285841864004539e-01	2.289034247031503377e-01	2.268269298195289552e-01	2.248689202570777201e-01	2.233013277431586951e-01	2.223656966545094760e-01	2.222431986851275687e-01	2.230313018883827159e-01	2.247303901230221224e-01	2.272422930701736288e-01	2.303811175891983809e-01	2.338952243259535269e-01	2.374977610603401790e-01	2.409020525706406235e-01	2.438573211018520148e-01	2.461798183999810152e-01	2.477745897592477653e-01	2.486440633283870383e-01	2.488814212519864788e-01	2.486493460817810752e-01	2.481476335297588265e-01	2.475757583367908243e-01	2.470978343868065752e-01	2.468170968986176383e-01	2.467647822517853029e-01	2.469047847851320032e-01	2.471515798233469841e-01	2.473958481028691314e-01	2.475308683997669845e-01	2.474733825769034612e-01	2.471749413020581931e-01	2.466228142749253838e-01	2.458323837758709940e-01	2.448347073441366206e-01	2.436633108787082391e-01	2.423434198186634747e-01	2.408853318987476955e-01
2.158816607636326046e-01	2.171418076777677508e-01	2.187484026540279791e-01	2.206943885734542754e-01	2.229245967145959406e-01	2.253329789671660588e-01	2.277690432940837895e-01	2.300528688340389150e-01	2.319966222591589300e-01	2.334294646869232714e-01	2.342221705583246993e-01	2.343077555818188218e-01	2.336948792981452527e-01	2.324717352722993624e-01	2.307994164990730956e-01	2.288952459453236499e-01	2.270080349120682794e-01	2.253884661366718223e-01	2.242585842368637616e-01	2.237845457377439229e-01	2.240562964015266889e-01	2.250768909701929277e-01	2.267627844294984596e-01	2.289550208694174638e-01	2.314399299104856478e-01	2.339767930469771051e-01	2.363291466990198320e-01	2.382957302181045456e-01	2.397367981055162911e-01	2.405916842349962448e-01	2.408842876039657133e-01	2.407148093923435761e-01	2.402384505517737301e-01	2.396344754880076755e-01	2.390714457851172980e-01	2.386756761400893601e-01	2.385095264630932299e-01	2.385639783192939622e-01	2.387664711534218664e-01	2.390012641102212398e-01	2.391366427472262357e-01	2.390520799689165032e-01	2.386591540151496993e-01	2.379123465856022301e-01	2.368089303787757061e-01	2.353799605697389219e-01	2.336761911384953871e-01	2.317531498838723558e-01	2.296588123312143237e-01	2.274258245457672079e-01
2.147420185507341595e-01	2.160997000990980410e-01	2.178290131839697163e-01	2.199237260621709489e-01	2.223281771248005467e-01	2.249342867177776539e-01	2.275882067821424215e-01	2.301059032921186631e-01	2.322954031079747517e-01	2.339822851898673561e-01	2.350344344826093279e-01	2.353821537391687091e-01	2.350303761736059205e-01	2.340609126827632447e-01	2.326241315468343673e-01	2.309210990435505151e-01	2.291786436791234394e-01	2.276208951838604166e-01	2.264413288226134746e-01	2.257791898845187828e-01	2.257034272373244776e-01	2.262060733958230763e-01	2.272056455686340404e-01	2.285598637875707606e-01	2.300859051328269789e-01	2.315856727445341490e-01	2.328729998243252441e-01	2.337994183445867846e-01	2.342749238215813545e-01	2.342804068702367404e-01	2.338691162671934221e-01	2.331559785574212340e-01	2.322957249710908001e-01	2.314531959416546159e-01	2.307713089843221599e-01	2.303432160097994286e-01	2.301946752106505123e-01	2.302804708400816025e-01	2.304954251467823401e-01	2.306969970343166754e-01	2.307337640850460059e-01	2.304729968268854901e-01	2.298213531816789279e-01	2.287349738519870168e-01	2.272183791383506068e-01	2.253142376898360777e-01	2.230879348128324557e-01	2.206112720812198613e-01	2.179489305553425349e-01	2.151498384782698503e-01
2.140445496991498497e-01	2.155955926066815964e-01	2.175182861331457218e-01	2.197989663935503712e-01	2.223757555130945751e-01	2.251361955757190114e-01	2.279245733024504450e-01	2.305581255758689108e-01	2.328496228692983339e-01	2.346326460908831624e-01	2.357853903213981139e-01	2.362489815669949200e-01	2.360372061601725691e-01	2.352359109029025508e-01	2.339920419025304510e-01	2.324939614326031745e-01	2.309460908167355331e-01	2.295417594752222346e-01	2.284383368988208707e-01	2.277381508117752862e-01	2.274776792303978279e-01	2.276260664201901485e-01	2.280926761550094994e-01	2.287422235035313223e-01	2.294152780042532369e-01	2.299515115859360748e-01	2.302129256540190183e-01	2.301042536254326032e-01	2.295877885515544004e-01	2.286901510010224126e-01	2.274991692628213491e-01	2.261502953713005748e-01	2.248038222191852675e-01	2.236162390859071925e-01	2.227108789358113183e-01	2.221537831367084714e-01	2.219401040210760012e-01	2.219942277954164433e-01	2.221836726709743304e-01	2.223435379685114455e-01	2.223058377010238285e-01	2.219271379382755371e-01	2.211087975063738276e-01	2.198063861894115067e-01	2.180277609169421205e-01	2.158219969012010186e-01	2.132630638124646538e-01	2.104326468890621304e-01	2.074058191015380470e-01	2.042418773808999111e-01
2.138559545439406573e-01	2.156481742639668742e-01	2.177876520002542671e-01	2.202466837989009441e-01	2.229527184143137442e-01	2.257873920989985073e-01	2.285950053144479022e-01	2.311994027672533980e-01	2.334265193131348504e-01	2.351287178393303146e-01	2.362066108183484281e-01	2.366244409517647973e-01	2.364161645091977515e-01	2.356810101012709602e-01	2.345691048145255031e-01	2.332595220761939647e-01	2.319343776992611461e-01	2.307531876792071612e-01	2.298315141364241365e-01	2.292270154413758587e-01	2.289345981672320507e-01	2.288908164064103745e-01	2.289862826097129322e-01	2.290838349900853055e-01	2.290397992947767192e-01	2.287255957688258401e-01	2.280472131998201035e-01	2.269603241649565395e-01	2.254791141249572473e-01	2.236772265885302036e-01	2.216798393579449966e-01	2.196469428531478696e-01	2.177494312946755828e-01	2.161413382672923156e-01	2.149329794647668046e-01	2.141703174710922475e-01	2.138251094184761281e-01	2.137983319974202101e-01	2.139364779166047503e-01	2.140573344119047483e-01	2.139796782828353450e-01	2.135506299797683138e-01	2.126653216897894660e-01	2.112757230444105017e-01	2.093882620538756179e-01	2.070524189375463064e-01	2.043441133878476645e-01	2.013482340102508428e-01	1.981440243821137592e-01	1.947957251018777036e-01
2.142050952001631481e-01	2.162356213897461688e-01	2.185672036732216883e-01	2.211535259096562012e-01	2.239084192026559172e-01	2.267070031095902161e-01	2.293957330018008833e-01	2.318100168493842650e-01	2.337964072387817005e-01	2.352353380398322924e-01	2.360601017262167478e-01	2.362683181604547100e-01	2.359234729300274669e-01	2.351458711879020058e-01	2.340943429112590235e-01	2.329417711474321140e-01	2.318486172863176986e-01	2.309389641705108520e-01	2.302829859730784745e-01	2.298884769580080145e-01	2.297023565245090715e-01	2.296213310328578394e-01	2.295095167006418468e-01	2.292200250194078304e-01	2.286173480225735244e-01	2.275977104385394356e-01	2.261051517535479227e-01	2.241416845310154615e-01	2.217703798509939872e-01	2.191106520190327089e-01	2.163255984705662049e-01	2.136021093902616963e-01	2.111257137273671869e-01	2.090534848537005386e-01	2.074894033318105402e-01	2.064668303145125450e-01	2.059419215460512043e-01	2.057997891337608187e-01	2.058725832529044730e-01	2.059659995905752106e-01	2.058888459810067351e-01	2.054798049066077770e-01	2.046264565453632112e-01	2.032737131484264048e-01	2.014214155730906786e-01	1.991131783904954711e-01	1.964201772974742410e-01	1.934240256216553377e-01	1.902024001732536274e-01	1.868198234496276644e-01
2.150717308512650749e-01	2.172887544516454994e-01	2.197432399994331542e-01	2.223679332779058826e-01	2.250617255102079772e-01	2.276934826899063291e-01	2.301140255017258829e-01	2.321745391287401428e-01	2.337481525766157697e-01	2.347505521692749286e-01	2.351554328182949294e-01	2.350013671638310764e-01	2.343881697788816887e-01	2.334628228065028510e-01	2.323970187564600998e-01	2.313601050801425973e-01	2.304921216591603317e-01	2.298816417997521788e-01	2.295521779959392994e-01	2.294592597160276803e-01	2.294983065018917912e-01	2.295215546428618358e-01	2.293609470859536426e-01	2.288532589344708934e-01	2.278638823054343343e-01	2.263063164032803332e-01	2.241553633043203153e-01	2.214528868041854281e-01	2.183056777389083269e-01	2.148755258334862361e-01	2.113621112849971562e-01	2.079800620170502989e-01	2.049325017585798270e-01	2.023843927502581852e-01	2.004397261849286127e-01	1.991266085897972493e-01	1.983933256724004501e-01	1.981165886162597478e-01	1.981207390605725371e-01	1.982043900872009767e-01	1.981694105971169295e-01	1.978468425975448697e-01	1.971152691741490937e-01	1.959091020552446716e-01	1.942166018818904105e-01	1.920696107207675030e-01	1.895283961946968576e-01	1.866655209546189687e-01	1.835522108687219767e-01	1.802495984116380956e-01
2.163836224629341609e-01	2.186925987333798171e-01	2.211640175059806368e-01	2.237096072655704038e-01	2.262135665447691790e-01	2.285395079507464011e-01	2.305446509372642838e-01	2.320990716779224861e-01	2.331064880799867123e-01	2.335223979152739882e-01	2.333655754115397385e-01	2.327199424926489069e-01	2.317255056594197116e-01	2.305591395552687994e-01	2.294080252543983234e-01	2.284401438117487637e-01	2.277769486176195179e-01	2.274730381571674342e-01	2.275063947405741305e-01	2.277807617721730182e-01	2.281395428258235492e-01	2.283886435525851188e-01	2.283243669443650037e-01	2.277620231848947463e-01	2.265612734096607017e-01	2.246451884623751338e-01	2.220111777221056015e-01	2.187330886461373025e-01	2.149546109610238620e-01	2.108747791190647702e-01	2.067268869763381756e-01	2.027527322771282281e-01	1.991748324994674635e-01	1.961699551272694242e-01	1.938476903841500898e-01	1.922375558868343048e-01	1.912870522477661817e-01	1.908713106686091288e-01	1.908127849539863197e-01	1.909074962310682855e-01	1.909530600282856871e-01	1.907735698550643844e-01	1.902373537970010464e-01	1.892653551464332229e-01	1.878300232727577179e-01	1.859464752979536062e-01	1.836590038485784449e-01	1.810265027314250097e-01	1.781100165846318528e-01	1.749647012356393139e-01
2.180222607446294647e-01	2.202961946255408421e-01	2.226531292561156616e-01	2.249857446255365823e-01	2.271651597770625863e-01	2.290512519121445933e-01	2.305092325378165774e-01	2.314297858616068959e-01	2.317489734103513888e-01	2.314637289105987983e-01	2.306392497631774285e-01	2.294058137556928001e-01	2.279443819764419843e-01	2.264624780622805922e-01	2.251638410642083088e-01	2.242167589159115015e-01	2.237265288383336603e-01	2.237168986448384578e-01	2.241238023995645867e-01	2.248024893419982573e-01	2.255467731576700496e-01	2.261171239050063231e-01	2.262730560192457996e-01	2.258049666150721280e-01	2.245611404338674066e-01	2.224667903190808149e-01	2.195334377667587933e-01	2.158582182375825553e-01	2.116137370163194975e-01	2.070298124245127380e-01	2.023690101188839185e-01	1.978983898744627046e-01	1.938604088405424530e-01	1.904463753873326670e-01	1.877759271329874358e-01	1.858855352417976281e-01	1.847278899343228475e-01	1.841822974099932841e-01	1.840743075826889175e-01	1.842011308942256842e-01	1.843584345726694551e-01	1.843640970755603126e-01	1.840754190284335234e-01	1.833978243848905787e-01	1.822849661761979101e-01	1.807317501232341139e-01	1.787629766984114854e-01	1.764207317673158193e-01	1.737534628463543729e-01	1.708088399568092608e-01
2.198359235618098928e-01	2.219288806267473435e-01	2.240283058258687177e-01	2.260114652726315787e-01	2.277390543421073388e-01	2.290689711416153129e-01	2.298753524791942726e-01	2.300696412448942074e-01	2.296196117835798411e-01	2.285622667139291520e-01	2.270072492357793070e-01	2.251288794629109913e-01	2.231468564755087480e-01	2.212977836206534432e-01	2.198015686670253821e-01	2.188280230544865645e-01	2.184692645664544353e-01	2.187227499660627794e-01	2.194879774968296615e-01	2.205775630398811304e-01	2.217408836478960144e-01	2.226964971169547725e-01	2.231682932246343842e-01	2.229201674772613162e-01	2.217846820912632022e-01	2.196824985796509699e-01	2.166309362321418019e-01	2.127414324675473978e-01	2.082068488911972826e-01	2.032803626102454020e-01	1.982483186101122452e-01	1.933998613569715974e-01	1.889965978930224777e-01	1.852457288242268796e-01	1.822799720618294705e-01	1.801468656585826222e-01	1.788088497486489681e-01	1.781538541014385801e-01	1.780143984654203593e-01	1.781918885058101365e-01	1.784820226794708309e-01	1.786974048300852824e-01	1.786842825931432566e-01	1.783317511991190651e-01	1.775732877673010524e-01	1.763819139818178783e-01	1.747612172230468275e-01	1.727349808446645707e-01	1.703379556978160680e-01	1.676097400782023961e-01
2.216575586998117964e-01	2.234201087963713916e-01	2.251223452206457531e-01	2.266308861862437185e-01	2.277992923001864456e-01	2.284852079175851425e-01	2.285718319880700455e-01	2.279899291173525522e-01	2.267360938206310628e-01	2.248832651836111529e-01	2.225805502013768478e-01	2.200410553712487116e-01	2.175184100331692683e-01	2.152747143848962319e-01	2.135444177308067071e-01	2.124996703588233060e-01	2.122228203775048949e-01	2.126907541766728804e-01	2.137738967597496431e-01	2.152502299533508023e-01	2.168321873492565777e-01	2.182022923034026562e-01	2.190521873001880504e-01	2.191196148708636771e-01	2.182186388418044243e-01	2.162598131245500044e-01	2.132586165442653670e-01	2.093320099668442014e-01	2.046842158442732929e-01	1.995837293008974889e-01	1.943342367359683909e-01	1.892426021950846249e-01	1.845874097972721450e-01	1.805916129008054982e-01	1.774024649085884364e-01	1.750810948384326771e-01	1.736027255282003856e-01	1.728669683251747302e-01	1.727160796192790115e-01	1.729579431691598557e-01	1.733900650666184706e-01	1.738210745230434062e-01	1.740870917395131445e-01	1.740615097750829454e-01	1.736580481070535142e-01	1.728280883543926172e-01	1.715541565461813633e-01	1.698418126070295187e-01	1.677121769507879667e-01	1.651968583348485953e-01
2.233243951025935259e-01	2.246193481991176910e-01	2.258024955079205587e-01	2.267350701760012799e-01	2.272669900159194345e-01	2.272571101696216622e-01	2.265970006712710871e-01	2.252339178918230100e-01	2.231884772381835247e-01	2.205631668318074057e-01	2.175391863315257468e-01	2.143608727163012484e-01	2.113089755272798687e-01	2.086659904032277524e-01	2.066783272195920618e-01	2.055209507794087676e-01	2.052700954914144782e-01	2.058885850103992221e-01	2.072263444968950041e-01	2.090362766457184163e-01	2.110031644750967050e-01	2.127813073175252034e-01	2.140354517855329597e-01	2.144794391818319323e-01	2.139077988655485874e-01	2.122168767399149891e-01	2.094137582088675953e-01	2.056127929437321922e-01	2.010208475286865137e-01	1.959133944645969627e-01	1.906043034423549332e-01	1.854127159850823825e-01	1.806306932312856106e-01	1.764952753574511868e-01	1.731681157741423449e-01	1.707248610917308784e-01	1.691550451575443703e-01	1.683717242009033499e-01	1.682286597666133587e-01	1.685419420765127407e-01	1.691126013937278572e-01	1.697471068814669359e-01	1.702734253846914791e-01	1.705513723796971415e-01	1.704770928704372746e-01	1.699824290702018070e-01	1.690306788119578796e-01	1.676106052525753454e-01	1.657306374928944614e-01	1.634148113234509814e-01
2.246960382805540946e-01	2.254127270802665783e-01	2.259849291542001537e-01	2.262736321790633498e-01	2.261283880900817056e-01	2.254103153168567075e-01	2.240179603147116894e-01	2.219112075815639351e-01	2.191285736369884274e-01	2.157942052650742570e-01	2.121124692163442182e-01	2.083499142572193541e-01	2.048063587961742038e-01	2.017786424439764192e-01	1.995219342397751838e-01	1.982141982030481142e-01	1.979292296114869565e-01	1.986225940464013129e-01	2.001328756824079236e-01	2.021983055340976498e-01	2.044864255359453431e-01	2.066325050794350915e-01	2.082813360956356219e-01	2.091268509792857666e-01	2.089447666584781371e-01	2.076147738294772116e-01	2.051304084993758048e-01	2.015962904710470183e-01	1.972137490884021960e-01	1.922569270863815627e-01	1.870422600440445338e-01	1.818948470834887421e-01	1.771155134235062045e-01	1.729523184459224872e-01	1.695796798920719273e-01	1.670872122167547658e-01	1.654789449661941136e-01	1.646820295802378653e-01	1.645627292024444133e-01	1.649466950441982604e-01	1.656403195026676933e-01	1.664503291409537844e-01	1.671995602031732808e-01	1.677377743532455223e-01	1.679473018557831321e-01	1.677441041269243094e-01	1.670754303692404408e-01	1.659156520631335507e-01	1.642619283872369385e-01	1.621311184805514227e-01
2.256681705042225539e-01	2.257336092224335178e-01	2.256417628711410717e-01	2.252578036733357825e-01	2.244336553823527702e-01	2.230332911158013076e-01	2.209603751764328827e-01	2.181830349541775960e-01	2.147509932761464679e-01	2.108015585060485364e-01	2.065527539506517019e-01	2.022838089474864876e-01	1.983051367482868976e-01	1.949215210949988286e-01	1.923934016583695450e-01	1.909016590821351889e-01	1.905210766663385791e-01	1.912065538490258232e-01	1.927943773949346573e-01	1.950185968936976044e-01	1.975402815385591537e-01	1.999855756265338513e-01	2.019873470729257603e-01	2.032250252662538559e-01	2.034578741279571557e-01	2.025481849712431892e-01	2.004723782916652264e-01	1.973195238677475649e-01	1.932781136523622767e-01	1.886130262669436786e-01	1.836355146828589913e-01	1.786697181476020468e-01	1.740195618884526063e-01	1.699398676926658636e-01	1.666148899666953787e-01	1.641464125054533096e-01	1.625520411152449329e-01	1.617728086673188848e-01	1.616879337893561419e-01	1.621338265424546177e-01	1.629243099338106848e-01	1.638694069094003281e-01	1.647907930903349805e-01	1.655328476499489665e-01	1.659690762944819875e-01	1.660043410398162611e-01	1.655739080103073024e-01	1.646406690821561325e-01	1.631920327860580389e-01	1.612377556249101895e-01
2.261795861566176791e-01	2.255652521246076792e-01	2.247992263762936815e-01	2.237541345783191082e-01	2.222862525386716248e-01	2.202625933127258240e-01	2.175899446093749745e-01	2.142403633410660257e-01	2.102683055501044784e-01	2.058160781510756654e-01	2.011062545178161076e-01	1.964216363940946564e-01	1.920751220399511960e-01	1.883732737489469122e-01	1.855783220665412903e-01	1.838737293708839760e-01	1.833381629240475319e-01	1.839317314995209118e-01	1.854966745421702812e-01	1.877726450422708970e-01	1.904245837000980712e-01	1.930793972108439949e-01	1.953665305246609640e-01	1.969572763786028302e-01	1.975981734012640101e-01	1.971349795018681739e-01	1.955250939273992516e-01	1.928377295471406239e-01	1.892424242971688375e-01	1.849876106690861999e-01	1.803718637390775981e-01	1.757112366399057046e-01	1.713064965170241483e-01	1.674141101048778890e-01	1.642242684543631370e-01	1.618481564315553678e-01	1.603152032135309324e-01	1.595795055804963281e-01	1.595333707192045924e-01	1.600251477673301226e-01	1.608784433446730777e-01	1.619101498342718493e-01	1.629454612796423785e-01	1.638288452253707783e-01	1.644307170967076737e-01	1.646502316829946411e-01	1.644150942424086603e-01	1.636796970396771911e-01	1.624229610811797897e-01	1.606470948967807233e-01
2.262112842666550161e-01	2.249348599777204749e-01	2.235269389091967540e-01	2.218694373598175673e-01	2.198241241861479400e-01	2.172609504555656490e-01	2.140880604036926593e-01	2.102777764866284316e-01	2.058837806630129663e-01	2.010464054325249439e-01	1.959849559052856960e-01	1.909779375050333905e-01	1.863336780663498171e-01	1.823550675987767322e-01	1.793029079181141239e-01	1.773626435226738074e-01	1.766189660799001859e-01	1.770418877947587399e-01	1.784864478903021023e-01	1.807062793918093047e-01	1.833793521021949702e-01	1.861424645925791321e-01	1.886299542532005047e-01	1.905117582598392922e-01	1.915263877530959391e-01	1.915053281761949500e-01	1.903866792938438690e-01	1.882171309974308981e-01	1.851426225589103969e-01	1.813890807324980148e-01	1.772356128425988109e-01	1.729833144805047462e-01	1.689233920733625161e-01	1.653084017498723246e-01	1.623299581999833596e-01	1.601052399975989304e-01	1.586731922149039187e-01	1.579997776763726880e-01	1.579903519333130946e-01	1.585064305201921986e-01	1.593839778334226742e-01	1.604506651928564176e-01	1.615402580903245178e-01	1.625031071010641093e-01	1.632124973608417295e-01	1.635673175314032446e-01	1.634920024081484291e-01	1.629350982676151804e-01	1.618678267108104862e-01	1.602838300272103333e-01
2.257775551098004374e-01	2.238996753047840238e-01	2.219196336836297967e-01	2.197289694646208935e-01	2.171952678513433821e-01	2.141912096471171589e-01	2.106250656835383372e-01	2.064668671861951688e-01	2.017655779606291888e-01	1.966544225858290473e-01	1.913435712298899305e-01	1.861012252074206452e-01	1.812256458828221672e-01	1.770116716025853243e-01	1.737159013239948091e-01	1.715249029117065782e-01	1.705305767651403015e-01	1.707160304676934026e-01	1.719540625713940063e-01	1.740186688378200786e-01	1.766081715599293056e-01	1.793769672734007170e-01	1.819717544597606873e-01	1.840677404567011011e-01	1.854006161902732042e-01	1.857909436445967510e-01	1.851587406525343205e-01	1.835272186040180220e-01	1.810157601125295390e-01	1.778232281703980566e-01	1.742036318394710182e-01	1.704369968042485084e-01	1.667989224107652990e-01	1.635325170040771436e-01	1.608260982075053469e-01	1.587991192647158489e-01	1.574974356114923202e-01	1.568974590097786392e-01	1.569174565786257691e-01	1.574333398843209275e-01	1.582960545918544182e-01	1.593479923214824179e-01	1.604364900059330745e-01	1.614233899896505842e-01	1.621904752187238730e-01	1.626413485631972300e-01	1.627009109229498596e-01	1.623139326997840026e-01	1.614441817115687683e-01	1.600752484266780296e-01
2.249103976105014113e-01	2.225271630507878462e-01	2.200740020697052046e-01	2.174510168721068004e-01	2.145312361176054117e-01	2.111898978805351046e-01	2.073349303631310259e-01	2.029329042043409581e-01	1.980260045381516398e-01	1.927374334079015317e-01	1.872646807641594469e-01	1.818618427334061649e-01	1.768134670176315926e-01	1.724032441639309632e-01	1.688813478260586531e-01	1.664343605258683800e-01	1.651615477064660997e-01	1.650605847889891897e-01	1.660248154712482549e-01	1.678525941013223610e-01	1.702676128580967452e-01	1.729476072720655677e-01	1.755577094874169741e-01	1.777843173179153580e-01	1.793655532991237367e-01	1.801151451274288218e-01	1.799375540882731939e-01	1.788332373369495576e-01	1.768939179619769819e-01	1.742886405081849888e-01	1.712422646889996125e-01	1.680088688500111782e-01	1.648432420659317610e-01	1.619739870792455128e-01	1.595815888180611153e-01	1.577840568570274271e-01	1.566314559305526377e-01	1.561091240510385503e-01	1.561479967198901309e-01	1.566394784898710868e-01	1.574519157417944848e-01	1.584460111372971436e-01	1.594871492979277605e-01	1.604535741347804245e-01	1.612403529290507009e-01	1.617598885644411788e-01	1.619404433581097258e-01	1.617243893971956059e-01	1.610678134147128238e-01	1.599425835423085029e-01
2.236400528976588142e-01	2.208726149837282604e-01	2.180643953834661697e-01	2.151218618256704740e-01	2.119225901021891123e-01	2.083443550196964200e-01	2.042950760485500172e-01	1.997381165308042827e-01	1.947087468191735227e-01	1.893194796831855209e-01	1.837539556941620578e-01	1.782506209536018071e-01	1.730785595418284917e-01	1.685085486905935348e-01	1.647827179184258584e-01	1.620863472061270794e-01	1.605251912479303544e-01	1.601112380952313119e-01	1.607589006540571519e-01	1.622923407041865218e-01	1.644630826755376640e-01	1.669756516888502573e-01	1.695178878304313685e-01	1.717921699971375893e-01	1.735439353342050905e-01	1.745845529085854053e-01	1.748065189249952689e-01	1.741898504518749335e-01	1.727994131008482592e-01	1.707736797608043200e-01	1.683061994214611057e-01	1.656218476459499211e-01	1.629506599164584346e-01	1.605025441560615496e-01	1.584461515349945282e-01	1.568945936113814998e-01	1.558995238693127450e-01	1.554536267599023747e-01	1.555000949584230685e-01	1.559465998570518652e-01	1.566807989695893077e-01	1.575845619117663687e-01	1.585448111172219621e-01	1.594599394719570518e-01	1.602418269435641474e-01	1.608145738832201244e-01	1.611117038112737376e-01	1.610739043981442853e-01	1.606491049330142085e-01	1.597959424764602565e-01
2.219755747818708269e-01	2.189583915209587228e-01	2.159217302095440827e-01	2.127754426488260853e-01	2.094004215990117046e-01	2.056771078981010359e-01	2.015144511247539960e-01	1.968740721710672270e-01	1.917858384116703507e-01	1.863528741067789485e-01	1.807458989416796946e-01	1.751881803189985209e-01	1.699333232017863071e-01	1.652386594388878804e-01	1.613372414904763186e-01	1.584115717473178753e-01	1.565721259431731571e-01	1.558433618536147758e-01	1.561591693159171679e-01	1.573685212887446783e-01	1.592506985304122380e-01	1.615380895022710261e-01	1.639435388095232260e-01	1.661888060270501066e-01	1.680308391259537903e-01	1.692832028464566207e-01	1.698308182070775441e-01	1.696369821118273724e-01	1.687423329702296693e-01	1.672560621987114471e-01	1.653402895839169440e-01	1.631892790390696291e-01	1.610059035250448745e-01	1.589783544903597412e-01	1.572602378445883409e-01	1.559567814902797500e-01	1.551188132085873639e-01	1.547447564326689673e-01	1.547893839768700874e-01	1.551769128252729057e-01	1.558154246532802711e-01	1.566097140871906268e-01	1.574703949858883012e-01	1.583182256421069856e-01	1.590839097669358437e-01	1.597047774879106763e-01	1.601205152608083659e-01	1.602703300931900554e-01	1.600935445097323162e-01	1.595346134642650904e-01
2.198898784665540562e-01	2.167592390152412174e-01	2.136198645513014971e-01	2.103816265916676198e-01	2.069273115588338985e-01	2.031402581784756134e-01	1.989319008839424696e-01	1.942643706981463936e-01	1.891647746714475165e-01	1.837295512460120905e-01	1.781189844110531717e-01	1.725431837997192519e-01	1.672416225159985281e-01	1.624586682506612700e-01	1.584177855785586786e-01	1.552971597082243305e-01	1.532095289631824064e-01	1.521887169516740745e-01	1.521847380217508372e-01	1.530682809291661062e-01	1.546440617381077687e-01	1.566712129489703786e-01	1.588879574860950772e-01	1.610373659137235569e-01	1.628912343863125334e-01	1.642696999429588411e-01	1.650550115031570453e-01	1.651985962297976840e-01	1.647211115235172607e-01	1.637056546936585810e-01	1.622847810898883636e-01	1.606226187921133419e-01	1.588941045794120821e-01	1.572639939723285696e-01	1.558685900993374007e-01	1.548028608150117669e-01	1.541146771154625061e-01	1.538065792880389249e-01	1.538439297817912610e-01	1.541671123471283766e-01	1.547047529377417185e-01	1.553850131149571712e-01	1.561427527020379513e-01	1.569216173422257610e-01	1.576715025863209552e-01	1.583431434783417746e-01	1.588823894149055393e-01	1.592268636577957308e-01	1.593071593959869692e-01	1.590534770760481942e-01
2.173133052957831324e-01	2.141974212872240213e-01	2.110727690931004374e-01	2.078458623899847035e-01	2.043998901293567483e-01	2.006212610951562114e-01	1.964253912709594818e-01	1.917773911132115428e-01	1.867046938476594753e-01	1.813004181639561174e-01	1.757177264804901662e-01	1.701565098608808779e-01	1.648443254748636899e-01	1.600137599865506799e-01	1.558785865185657038e-01	1.526111750045547888e-01	1.503236802268322070e-01	1.490553611824436131e-01	1.487677868884769994e-01	1.493487379141461846e-01	1.506243159353411187e-01	1.523775194730361826e-01	1.543706793136527811e-01	1.563687670662905760e-01	1.581608529876563363e-01	1.595776533149574627e-01	1.605038686043434859e-01	1.608846862885628115e-01	1.607262715358634131e-01	1.600903878575709038e-01	1.590836093558005704e-01	1.578421077183177479e-01	1.565136562658100416e-01	1.552391517551102440e-01	1.541363253162581770e-01	1.532881750764516771e-01	1.527378322064738558e-01	1.524903441962500994e-01	1.525203332317037475e-01	1.527832711069918303e-01	1.532273764939315608e-01	1.538032151927782865e-01	1.544688244856461667e-01	1.551895526565107430e-01	1.559332767753567328e-01	1.566630807602698572e-01	1.573302683409813774e-01	1.578706904810014133e-01	1.582066298518820524e-01	1.582550381724192323e-01
2.141382992514180850e-01	2.111498030046906060e-01	2.081440707764924125e-01	2.050211881771556721e-01	2.016632572500942910e-01	1.979596744866461144e-01	1.938309595384909712e-01	1.892472742945338071e-01	1.842391639501416989e-01	1.788996534048097053e-01	1.733781461878524388e-01	1.678674615624938526e-01	1.625857659410708256e-01	1.577553896635349451e-01	1.535805975684046421e-01	1.502265835402631644e-01	1.478020204983256092e-01	1.463473670065089383e-01	1.458306173406782869e-01	1.461512085152579243e-01	1.471515589616153863e-01	1.486345018082697866e-01	1.503840386270107743e-01	1.521865512836906298e-01	1.538499723118026408e-01	1.552191088667404517e-01	1.561861533561984261e-01	1.566960381402783820e-01	1.567466883328306471e-01	1.563843678946456317e-01	1.556945296594089423e-01	1.547889075014127480e-01	1.537901733655288594e-01	1.528160801836038751e-01	1.519654447614669501e-01	1.513082469953629106e-01	1.508814704521786731e-01	1.506911126289237346e-01	1.507194371973582525e-01	1.509352692308693344e-01	1.513044742450367353e-01	1.517977596455911404e-01	1.523937909161603987e-01	1.530769216011292067e-01	1.538304585220667264e-01	1.546277870866567816e-01	1.554244688339830593e-01	1.561544772705934225e-01	1.567328527716311537e-01	1.570653998565844367e-01
2.102355375259407910e-01	2.074666740037731660e-01	2.046682052923441686e-01	2.017312704306398474e-01	1.985354175343534977e-01	1.949725256794375694e-01	1.909685733250045814e-01	1.864999050744713116e-01	1.816019874255432320e-01	1.763700976897050465e-01	1.709525566895718773e-01	1.655377872404784623e-01	1.603368726889874696e-01	1.555633806652564066e-01	1.514123881321244869e-01	1.480407988081693382e-01	1.455511721559905602e-01	1.439811725726087566e-01	1.433002177725689608e-01	1.434139279330746974e-01	1.441757394225854916e-01	1.454038543572832298e-01	1.469009003549529291e-01	1.484734888497906136e-01	1.499493070471903666e-01	1.511901802110558746e-01	1.521004560757667767e-01	1.526307013458689243e-01	1.527770459880627707e-01	1.525765718382669500e-01	1.520991713212931917e-01	1.514365164376392237e-01	1.506891413695417847e-01	1.499532490867283852e-01	1.493091695870385205e-01	1.488134260327358127e-01	1.484958176039818389e-01	1.483618507989288016e-01	1.483996197637704462e-01	1.485890716289211544e-01	1.489109642061710592e-01	1.493528593976711227e-01	1.499103328790555856e-01	1.505828978477526670e-01	1.513657595059570427e-01	1.522398748957260461e-01	1.531636021461894870e-01	1.540691312809709113e-01	1.548659222456880147e-01	1.554516624691675009e-01
2.054792380602337432e-01	2.029995621959340968e-01	2.004799961169327904e-01	1.978009220524937772e-01	1.948379205431694794e-01	1.914842870772837657e-01	1.876707901949047907e-01	1.833797487744554811e-01	1.786518910782490532e-01	1.735856665604817717e-01	1.683297122734284113e-01	1.630697341413217816e-01	1.580113394219926637e-01	1.533604926569910598e-01	1.493034050531630297e-01	1.459878757191118981e-01	1.435082781357046033e-01	1.418962004394991594e-01	1.411182450522329712e-01	1.410814420478476439e-01	1.416454736441221940e-01	1.426397215440628752e-01	1.438823870336876920e-01	1.451988388875980474e-01	1.464369013749675374e-01	1.474777150961465999e-01	1.482418015559172353e-01	1.486906943093341815e-01	1.488248034164766642e-01	1.486781946788498232e-01	1.483108634710683382e-01	1.477990913099843651e-01	1.472247175092927240e-01	1.466645494729164612e-01	1.461814265111730793e-01	1.458184792682161723e-01	1.455976538262411524e-01	1.455226888166961385e-01	1.455856389973870513e-01	1.457750408796318065e-01	1.460832891738190753e-01	1.465108550867082748e-01	1.470657878476742120e-01	1.477582305463827073e-01	1.485911973128758168e-01	1.495501685486834154e-01	1.505947715265406883e-01	1.516557024806425291e-01	1.526389415052149812e-01	1.534376482889025506e-01
1.997770141197709182e-01	1.976330442731014381e-01	1.954474499774860596e-01	1.930888307164126683e-01	1.904274505739498025e-01	1.873563905026698617e-01	1.838094088307824781e-01	1.797730997196569092e-01	1.752920998107756756e-01	1.704672187705019992e-01	1.654472092957809115e-01	1.604153835043432841e-01	1.555724872202568776e-01	1.511174589988009409e-01	1.472278360438508682e-01	1.440418367200548000e-01	1.416443105173321726e-01	1.400585450839682000e-01	1.392453424846081811e-01	1.391096549622783396e-01	1.395137991539540379e-01	1.402950327466897518e-01	1.412845833889946889e-01	1.423251929281903749e-01	1.432848864218987106e-01	1.440657582757472188e-01	1.446076543510856072e-01	1.448874598442660977e-01	1.449150480598769553e-01	1.447269218921967415e-01	1.443783606559578270e-01	1.439347359516306435e-01	1.434626824396663114e-01	1.430220120269766193e-01	1.426594328396363631e-01	1.424051264542908202e-01	1.422728430212986950e-01	1.422634840533426870e-01	1.423712554317420609e-01	1.425906752192455385e-01	1.429223378278516310e-01	1.433754369166285458e-01	1.439658246679700326e-01	1.447095584383819578e-01	1.456132797330821349e-01	1.466639342166667637e-01	1.478209856801490085e-01	1.490140570384390073e-01	1.501479087804540868e-01	1.511148869285358354e-01
1.930981937949216853e-01	1.913143562253238061e-01	1.895015890243059720e-01	1.875164660357765689e-01	1.852227332216279110e-01	1.825111272652152894e-01	1.793156058230684358e-01	1.756239420146707975e-01	1.714816983673639328e-01	1.669895228998336256e-01	1.622944377579111086e-01	1.575762268422180312e-01	1.530302555216059013e-01	1.488482954664732683e-01	1.451991775001884588e-01	1.422113527144646672e-01	1.399596101855075936e-01	1.384579432103684726e-01	1.376598887622755008e-01	1.374664803099081845e-01	1.377406255367685795e-01	1.383254635194662019e-01	1.390635947466905276e-01	1.398141199650039523e-01	1.404651675077301654e-01	1.409407742407419173e-01	1.412022333379600314e-01	1.412449292024579861e-01	1.410921042139546833e-01	1.407869891270523699e-01	1.403844179970677730e-01	1.399427241164378777e-01	1.395165428530564244e-01	1.391510730486827108e-01	1.388784239645403373e-01	1.387165279903676551e-01	1.386708611723682372e-01	1.387386376876520444e-01	1.389145559989453382e-01	1.391966178932978748e-01	1.395902817484163394e-01	1.401094221735604828e-01	1.407732290006601938e-01	1.415992351430047647e-01	1.425938238681196402e-01	1.437426309282680836e-01	1.450036843302807965e-01	1.463059918894048517e-01	1.475551693601087622e-01	1.486461233933675241e-01
1.854945017589632039e-01	1.840747046029660994e-01	1.826574131101789400e-01	1.810876948619352389e-01	1.792217978042083826e-01	1.769457305584175577e-01	1.741901604158873351e-01	1.709399142279572348e-01	1.672372269145367685e-01	1.631786602714006273e-01	1.589062422334021341e-01	1.545937875897497593e-01	1.504296669465025604e-01	1.465976019899914717e-01	1.432573771423838738e-01	1.405276971393295271e-01	1.384734738147625210e-01	1.370995986205655603e-01	1.363524235628215120e-01	1.361289564137774522e-01	1.362923715176176109e-01	1.366911855371792939e-01	1.371788027651506536e-01	1.376302179833058525e-01	1.379535088739837490e-01	1.380950258300013833e-01	1.380385492758194055e-01	1.377997188442255938e-01	1.374175538519854523e-01	1.369448903911766879e-01	1.364392067747606241e-01	1.359548234021830670e-01	1.355370738564251054e-01	1.352187372650905939e-01	1.350188772399748549e-01	1.349440365637550598e-01	1.349915270671517842e-01	1.351542105265741700e-01	1.354258130421249484e-01	1.358055379900548199e-01	1.363006810555712489e-01	1.369261808050871165e-01	1.377006533365254526e-01	1.386392726939289222e-01	1.397448820213226528e-01	1.409994673450674918e-01	1.423585663680307645e-01	1.437508917996415669e-01	1.450845317611832996e-01	1.462595481258011088e-01
1.771083444687588382e-01	1.760376686052581852e-01	1.750217320963949053e-01	1.738952930569222233e-01	1.725064929186940765e-01	1.707342735858488336e-01	1.685022957589516202e-01	1.657878358000389463e-01	1.626248578803437261e-01	1.591010586629603152e-01	1.553492503142669678e-01	1.515338628630965023e-01	1.478337805829385843e-01	1.444231101058565947e-01	1.414519060599913336e-01	1.390291926398944111e-01	1.372107073308181102e-01	1.359933912144814239e-01	1.353178171343059621e-01	1.350784084658550877e-01	1.351398704762189762e-01	1.353570299875622440e-01	1.355946057820477668e-01	1.357436087981198081e-01	1.357319292556073143e-01	1.355280379870379970e-01	1.351381933877172370e-01	1.345986681513363092e-01	1.339651441733561432e-01	1.333014793281676325e-01	1.326696383707646754e-01	1.321220290791440266e-01	1.316968086305237429e-01	1.314162546964486866e-01	1.312878910457135062e-01	1.313077881205756137e-01	1.314653247176135187e-01	1.317484761136984428e-01	1.321486911987718726e-01	1.326643487277834321e-01	1.333019544887723007e-01	1.340744699334359691e-01	1.349967428994550689e-01	1.360785661053555973e-01	1.373166808639586789e-01	1.386876193815253511e-01	1.401435250328498250e-01	1.416128712497965736e-01	1.430071317047657831e-01	1.442330704420050069e-01
1.681664980652438635e-01	1.674127422668826859e-01	1.667862223367508612e-01	1.661132077668891482e-01	1.652336232102575575e-01	1.640174332127793955e-01	1.623778816360676724e-01	1.602802631505893527e-01	1.577453372364457929e-01	1.548469865176634874e-01	1.517042226161776364e-01	1.484681760310838650e-01	1.453051804673491654e-01	1.423776331353568680e-01	1.398247877293611330e-01	1.377459489506536461e-01	1.361885935689615690e-01	1.351434479895652074e-01	1.345476199472286916e-01	1.342955275478481814e-01	1.342559110075845497e-01	1.342919906205750913e-01	1.342812207154548965e-01	1.341312611878414662e-01	1.337897023311295230e-01	1.332464723543844431e-01	1.325293833834401414e-01	1.316944952252866452e-01	1.308136811049634418e-01	1.299619125065957226e-01	1.292063686202345463e-01	1.285988067587146289e-01	1.281718110711533853e-01	1.279388193230543425e-01	1.278972387032247526e-01	1.280336150885828250e-01	1.283296603901799560e-01	1.287679907329527251e-01	1.293365781747377874e-01	1.300311647950905536e-01	1.308552131958141962e-01	1.318172503973601695e-01	1.329259072200615066e-01	1.341833695279772976e-01	1.355784446204299776e-01	1.370808642755196871e-01	1.386385563437512458e-01	1.401794360681779261e-01	1.416184410204621713e-01	1.428694157003244092e-01
1.589600804047582028e-01	1.584750818537738470e-01	1.582070933306163052e-01	1.579762357066766265e-01	1.576147761746969078e-01	1.569825505394754905e-01	1.559798101053173347e-01	1.545562571081987024e-01	1.527152204682388215e-01	1.505123243475720296e-01	1.480484706222118807e-01	1.454575776218320904e-01	1.428901550981309942e-01	1.404944494125011101e-01	1.383974630794672922e-01	1.366884435068442261e-01	1.354074155965839521e-01	1.345407465473863473e-01	1.340247719619150901e-01	1.337570844988177354e-01	1.336136769642747024e-01	1.334689784372814492e-01	1.332151942745370132e-01	1.327776154536249587e-01	1.321234256994766321e-01	1.312629829975503482e-01	1.302440269785648252e-01	1.291406125240577019e-01	1.280392762371883042e-01	1.270251822522898977e-01	1.261705898970933160e-01	1.255272467874714026e-01	1.251233888143949424e-01	1.249651019239601812e-01	1.250410581871110594e-01	1.253292165137022129e-01	1.258039002513145488e-01	1.264418860100921249e-01	1.272264923840065176e-01	1.281491446554972324e-01	1.292082974228010162e-01	1.304060490009605888e-01	1.317429797110904466e-01	1.332120979673935002e-01	1.347930111322452051e-01	1.364476184122779545e-01	1.381187789848328240e-01	1.397330698001447435e-01	1.412081512208784306e-01	1.424642338322772983e-01
1.498144994906693006e-01	1.495353696388476150e-01	1.495753821200413725e-01	1.497513029351504599e-01	1.498890582446859854e-01	1.498382445291681353e-01	1.494848003712388185e-01	1.487605554372280758e-01	1.476484685343365522e-01	1.461825587070461063e-01	1.444421083560465946e-01	1.425403851166564817e-01	1.406089257410461091e-01	1.387792295105644835e-01	1.371642527608257223e-01	1.358424087331334407e-01	1.348466468408151264e-01	1.341605177177868646e-01	1.337221090083585417e-01	1.334353656143541511e-01	1.331869067847753219e-01	1.328654077195596250e-01	1.323800670354910169e-01	1.316749129805452889e-01	1.307365856847331753e-01	1.295945918828056154e-01	1.283145338964323257e-01	1.269860699344038668e-01	1.257082138215015188e-01	1.245747743655170603e-01	1.236624424254866433e-01	1.230232501986503607e-01	1.226821264920548854e-01	1.226392329597641023e-01	1.228759034046327386e-01	1.233624673518552428e-01	1.240661188823477534e-01	1.249572759447607068e-01	1.260134101885112545e-01	1.272199763200392020e-01	1.285686239716567203e-01	1.300533102510662564e-01	1.316651111508438943e-01	1.333866993468279805e-01	1.351875073933287430e-01	1.370206991155153431e-01	1.388230336913806873e-01	1.405185164320527924e-01	1.420260770042019727e-01	1.432707265405728514e-01
1.410549751943312169e-01	1.409055162872251410e-01	1.411836594787976296e-01	1.417059850668811738e-01	1.422941795315215141e-01	1.427886915320627226e-01	1.430613077317910153e-01	1.430253635302821125e-01	1.426421402740360445e-01	1.419221840703339677e-01	1.409208339909476804e-01	1.397280646700312379e-01	1.384537032544945201e-01	1.372099260868867854e-01	1.360935514932902213e-01	1.351708599395771426e-01	1.344674508447927797e-01	1.339649061753180881e-01	1.336049572038783273e-01	1.333005496947293478e-01	1.329519005625979244e-01	1.324647143316698972e-01	1.317672693358659664e-01	1.308233446934560507e-01	1.296387989781072059e-01	1.282608928694627948e-01	1.267708351153463142e-01	1.252712794784989481e-01	1.238712830573651114e-01	1.226715321429086847e-01	1.217523468533431436e-01	1.211662631465531825e-01	1.209359543342528182e-01	1.210571540296767196e-01	1.215053269343581988e-01	1.222441831557594671e-01	1.232340633608628583e-01	1.244384814976025599e-01	1.258278257150046153e-01	1.273799217139721940e-01	1.290778451078341826e-01	1.309057970576799623e-01	1.328440184442044869e-01	1.348637805749694218e-01	1.369234004673942906e-01	1.389662717930774394e-01	1.409217694995903714e-01	1.427096764182023136e-01	1.442482575121432076e-01	1.454652767286914450e-01
1.329737633950242859e-01	1.328663869966923705e-01	1.332952070066437400e-01	1.340800602491147020e-01	1.350412492430407008e-01	1.360123330516333773e-01	1.368526265584681934e-01	1.374580523710098312e-01	1.377686551354606048e-01	1.377712477601163998e-01	1.374962389333647950e-01	1.370086616642600119e-01	1.363944709151927448e-01	1.357441177178852765e-01	1.351359798953234992e-01	1.346223787904621549e-01	1.342205216532479650e-01	1.339099575320125690e-01	1.336369852809633774e-01	1.333252667794876389e-01	1.328907706408984923e-01	1.322583445409727665e-01	1.313769538939783543e-01	1.302308403867568909e-01	1.288447101339357248e-01	1.272821551865362943e-01	1.256378058911806206e-01	1.240248047483622912e-01	1.225599534688455033e-01	1.213491923046614712e-01	1.204758246506724972e-01	1.199932676052495734e-01	1.199231479185112609e-01	1.202584237638198161e-01	1.209702865125965865e-01	1.220169500332864282e-01	1.233522384991813381e-01	1.249322556413346996e-01	1.267190786436312722e-01	1.286812372140849203e-01	1.307914346683707874e-01	1.330224373683625283e-01	1.353422169070902237e-01	1.377093979509079469e-01	1.400699951391334297e-01	1.423563049166452488e-01	1.444886974698681437e-01	1.463808030740310073e-01	1.479480829186443080e-01	1.491189578820598105e-01
1.258043515068382745e-01	1.256428242799607631e-01	1.261207375610264303e-01	1.270648028217872538e-01	1.282973827566249725e-01	1.296484085512222273e-01	1.309677341244181725e-01	1.321364741209110905e-01	1.330754547816781208e-01	1.337489922845595536e-01	1.341628783412935066e-01	1.343565551269458314e-01	1.343906008366001215e-01	1.343316149178116481e-01	1.342371430474137151e-01	1.341432685590659424e-01	1.340570293341512564e-01	1.339549019639277305e-01	1.337875582732973023e-01	1.334899421951710463e-01	1.329948300034985709e-01	1.322473961288275490e-01	1.312181793770355043e-01	1.299121503426401147e-01	1.283723093033015406e-01	1.266772255288338145e-01	1.249330110577460823e-01	1.232611628307972579e-01	1.217843525884011457e-01	1.206125669578668874e-01	1.198318080304349026e-01	1.194970662306299586e-01	1.196303746205948648e-01	1.202237549878691081e-01	1.212459000291214728e-01	1.226507892250002923e-01	1.243862228757595945e-01	1.264005257595874621e-01	1.286463567002963659e-01	1.310813399672028645e-01	1.336659856179313044e-01	1.363598133698384618e-01	1.391168212357354328e-01	1.418813840991708652e-01	1.445856033724786105e-01	1.471489336577422868e-01	1.494808143027643033e-01	1.514866718311378424e-01	1.530771396647944982e-01	1.541795635242685925e-01
1.197059261939706631e-01	1.193891823612112518e-01	1.198056566131244227e-01	1.207925736237514536e-01	1.221781642503491500e-01	1.237926896838902335e-01	1.254805106348691190e-01	1.271116905047309509e-01	1.285910772696187976e-01	1.298629184135534909e-01	1.309097777573945409e-01	1.317457538291152974e-01	1.324051810220523706e-01	1.329290452348647900e-01	1.333517063633104238e-01	1.336904633650225771e-01	1.339398005729741103e-01	1.340712201273606685e-01	1.340384952418550990e-01	1.337872287101806168e-01	1.332668755292708840e-01	1.324430461581325713e-01	1.313079101179311925e-01	1.298868956698567834e-01	1.282405397007254366e-01	1.264611432632908872e-01	1.246647349572404112e-01	1.229795623902445317e-01	1.215328878487910436e-01	1.204380996377845126e-01	1.197840996540624481e-01	1.196284940475928205e-01	1.199954332319053268e-01	1.208780308365280803e-01	1.222444101688112267e-01	1.240457820106505987e-01	1.262246449095654754e-01	1.287214493919211222e-01	1.314785837497120524e-01	1.344413558518475216e-01	1.375563178527978714e-01	1.407678115923235718e-01	1.440138633554882697e-01	1.472225579225973635e-01	1.503099754961176870e-01	1.531805739789232346e-01	1.557307184653220489e-01	1.578556402421607829e-01	1.594595313202654407e-01	1.604676570302034366e-01
1.147590767045073568e-01	1.141861939808149484e-01	1.144284001483216878e-01	1.153369108632580214e-01	1.167497069383166969e-01	1.185016312125494603e-01	1.204360293035549034e-01	1.224163107957304542e-01	1.243353337803984188e-01	1.261204864121274194e-01	1.277332626229873980e-01	1.291633444093066574e-01	1.304185547983243154e-01	1.315129128364848354e-01	1.324554502435136005e-01	1.332420716078960010e-01	1.338519868798935808e-01	1.342491815980819958e-01	1.343883800612486468e-01	1.342241547810241464e-01	1.337213939942123453e-01	1.328652063517730686e-01	1.316685861660004953e-01	1.301765830554545422e-01	1.284662993673648390e-01	1.266426518919671340e-01	1.248304218204421001e-01	1.231635959860690605e-01	1.217733935169515169e-01	1.207765684173688209e-01	1.202655927632091670e-01	1.203020609123737761e-01	1.209141428939605467e-01	1.220982052555299874e-01	1.238238831880964230e-01	1.260412875343246419e-01	1.286886593223128816e-01	1.316988685398485792e-01	1.350036105153210875e-01	1.385348161248314836e-01	1.422235224970331557e-01	1.459969589131736301e-01	1.497749609151439454e-01	1.534669003556814737e-01	1.569703178529893162e-01	1.601721987680513049e-01	1.629536078476357674e-01	1.651978665544787395e-01	1.668017419364860032e-01	1.676883322185842851e-01
1.109714987858605867e-01	1.100477214064296966e-01	1.100081895797736381e-01	1.107212157815110481e-01	1.120381544681237351e-01	1.138025709682643771e-01	1.158612726914787505e-01	1.180755727573648828e-01	1.203305748065844893e-01	1.225403656990054629e-01	1.246479445194147995e-01	1.266200059851317339e-01	1.284380780602741301e-01	1.300883413459404669e-01	1.315527244233158921e-01	1.328033310022162239e-01	1.338013383393809319e-01	1.345003607157480852e-01	1.348533313294384417e-01	1.348213043348758522e-01	1.343824178726282792e-01	1.335394110483494601e-01	1.323245059683609837e-01	1.308009953832701688e-01	1.290613480453870476e-01	1.272220810922503054e-01	1.254159423675304807e-01	1.237821919923191849e-01	1.224559699105259719e-01	1.215578867704666943e-01	1.211850490523429941e-01	1.214046365690790302e-01	1.222508539675299793e-01	1.237255289657920310e-01	1.258019769042001690e-01	1.284310995242867182e-01	1.315482879069224398e-01	1.350796362225098746e-01	1.389462808123498039e-01	1.430662430737560387e-01	1.473538722763690911e-01	1.517175250720006474e-01	1.560565844932648993e-01	1.602590989095603602e-01	1.642013126184477256e-01	1.677501367679752609e-01	1.707692303594419703e-01	1.731286991156716359e-01	1.747176422669226847e-01	1.754578835633226475e-01
1.082909991320838705e-01	1.069344649181924595e-01	1.065191057035192040e-01	1.069328168300425486e-01	1.080433804222821759e-01	1.097067145147964523e-01	1.117771730323510598e-01	1.141182165693956363e-01	1.166112619080661855e-01	1.191606386205450591e-01	1.216935679095041689e-01	1.241554792679389341e-01	1.265022687970630277e-01	1.286919339206370749e-01	1.306780653525845270e-01	1.324070167505865536e-01	1.338194499159102990e-01	1.348557950751443080e-01	1.354642131277889461e-01	1.356092541723056266e-01	1.352794551549445501e-01	1.344925763073220037e-01	1.332977969145224817e-01	1.317747782731753248e-01	1.300299244279355393e-01	1.281903763695805554e-01	1.263963411200931530e-01	1.247923134439342802e-01	1.235177818746938244e-01	1.226980986077398916e-01	1.224363233463140327e-01	1.228069229720216010e-01	1.238521310615588317e-01	1.255814151495839859e-01	1.279739780180028652e-01	1.309835893454541766e-01	1.345445868872654216e-01	1.385776492780103897e-01	1.429941532634057544e-01	1.476983407588417230e-01	1.525872581423954322e-01	1.575490206494389589e-01	1.624605115501737695e-01	1.671859187949434333e-01	1.715774808477713853e-01	1.754795579243933479e-01	1.787365885594184023e-01	1.812046909017708263e-01	1.827657780156828615e-01	1.833421166932813484e-01
1.066227234356624809e-01	1.047713491748085146e-01	1.039070674306612485e-01	1.039390136593709713e-01	1.047535958963543290e-01	1.062219248008608591e-01	1.082092469900115400e-01	1.105848097741970876e-01	1.132299572276729976e-01	1.160425288981239283e-01	1.189366475390752353e-01	1.218383895269776612e-01	1.246790993539323433e-01	1.273888342915115157e-01	1.298923031375091575e-01	1.321088410818829217e-01	1.339566953802519556e-01	1.353606554863131251e-01	1.362612329582603421e-01	1.366233180911375911e-01	1.364425969352483781e-01	1.357487264790915305e-01	1.346050331644280673e-01	1.331052393959774871e-01	1.313679916631232125e-01	1.295300354896240513e-01	1.277386710366794909e-01	1.261438452459060222e-01	1.248901072120132960e-01	1.241086577570835042e-01	1.239099264323898358e-01	1.243773403441142539e-01	1.255630467569895381e-01	1.274862132683869109e-01	1.301341071023633389e-01	1.334655943046594295e-01	1.374161028196945467e-01	1.419028128554785106e-01	1.468288269555529657e-01	1.520854759230064190e-01	1.575525942539634794e-01	1.630972880609624920e-01	1.685723829070887025e-01	1.738160706935611144e-01	1.786542407751326722e-01	1.829066251394544651e-01	1.863971051769164888e-01	1.889675940340192761e-01	1.904938750235767864e-01	1.909009068599929193e-01
1.058478751446894350e-01	1.034656713382871296e-01	1.021068350277301029e-01	1.017023329920218877e-01	1.021583907929293072e-01	1.033631424392056491e-01	1.051951860705226810e-01	1.075324231888155901e-01	1.102591441893490676e-01	1.132696005184402055e-01	1.164673813902831478e-01	1.197612858026784743e-01	1.230596203300332453e-01	1.262654069368525922e-01	1.292747446179280391e-01	1.319795564360934648e-01	1.342745673067605727e-01	1.360671108981177380e-01	1.372875528256654321e-01	1.378980807576780099e-01	1.378981542368037660e-01	1.373258734051698571e-01	1.362555111880591474e-01	1.347921571206268931e-01	1.330647242787288687e-01	1.312183890200226966e-01	1.294071594622022703e-01	1.277867242175095563e-01	1.265074935096946740e-01	1.257076676959501815e-01	1.255064244663778028e-01	1.259976883804719283e-01	1.272452114010602098e-01	1.292797370396542023e-01	1.320986906153465978e-01	1.356683229394415047e-01	1.399275739191207235e-01	1.447925040739038716e-01	1.501600614306898562e-01	1.559102732188521745e-01	1.619066276963117834e-01	1.679952363293374384e-01	1.740040666239256184e-01	1.797438970259711000e-01	1.850126305966867946e-01	1.896039633972788352e-01	1.933204985106280471e-01	1.959902449601144958e-01	1.974842660442670539e-01	1.977325709215700666e-01
1.058421782973470310e-01	1.029242192307896486e-01	1.010572262704770297e-01	1.001934298451528094e-01	1.002589058296767810e-01	1.011596155192453217e-01	1.027890266034817701e-01	1.050357857743652312e-01	1.077895698325633533e-01	1.109436009197715539e-01	1.143934200172973398e-01	1.180328370400335752e-01	1.217491244794759869e-01	1.254199156865163922e-01	1.289138792984564075e-01	1.320961104299816224e-01	1.348376659871804439e-01	1.370274150267915547e-01	1.385836822822184011e-01	1.394632397536517132e-01	1.396660077013749390e-01	1.392349454644205009e-01	1.382517788548155713e-01	1.368299364526150974e-01	1.351062940570035287e-01	1.332330377282088252e-01	1.313703179941189958e-01	1.296797394640339385e-01	1.283182866533597588e-01	1.274322021519015413e-01	1.271506328277195175e-01	1.275793266802212056e-01	1.287950925719593687e-01	1.308418894209797123e-01	1.337292310959198038e-01	1.374330127886272956e-01	1.418982306017346762e-01	1.470425186482534619e-01	1.527592802236386604e-01	1.589194833560775011e-01	1.653719241604934831e-01	1.719426264708672492e-01	1.784348577692255744e-01	1.846315949540512369e-01	1.903021111073478489e-01	1.952135664996889897e-01	1.991473088066691155e-01	2.019181762845780881e-01	2.033940119214289743e-01	2.035119094964437936e-01
1.064931174181294460e-01	1.030684158654049110e-01	1.007138341078296084e-01	9.940106060117454012e-02	9.907495231007890091e-02	9.965909257267527299e-02	1.010624943383255370e-01	1.031859690160037979e-01	1.059265551711920522e-01	1.091787721653394438e-01	1.128326338322509503e-01	1.167695608262428186e-01	1.208583686847913841e-01	1.249537325034642959e-01	1.288990324155321610e-01	1.325341622840066069e-01	1.357073757508582834e-01	1.382889780038966676e-01	1.401840637065713824e-01	1.413417526980444705e-01	1.417593285191283692e-01	1.414810112758903282e-01	1.405923052783290550e-01	1.392116442475831162e-01	1.374812273764985382e-01	1.355584718230051777e-01	1.336088001090890709e-01	1.317996410908530425e-01	1.302950262907915102e-01	1.292500592387076930e-01	1.288048390677185850e-01	1.290780030603863593e-01	1.301605803149291085e-01	1.321111164501510837e-01	1.349528970495351421e-01	1.386735482928448671e-01	1.432266081797432811e-01	1.485340669226357102e-01	1.544886588933096494e-01	1.609550235051207812e-01	1.677696138095616796e-01	1.747401892456300065e-01	1.816466008300258728e-01	1.882448561473554216e-01	1.942762063503849224e-01	1.994818994093338071e-01	2.036228398206463008e-01	2.065018201032642609e-01	2.079848058506458264e-01	2.080173118803932408e-01
1.077153385134338032e-01	1.038470596952585923e-01	1.010589355091803671e-01	9.933917165063783916e-02	9.864933179860509160e-02	9.892957180822964380e-02	1.001044298721419090e-01	1.020877986125261899e-01	1.047857461734541945e-01	1.080963496452501116e-01	1.119067881450502844e-01	1.160891040336317209e-01	1.204968596410402881e-01	1.249650403622063477e-01	1.293148344070514655e-01	1.333635769849318142e-01	1.369385892323414233e-01	1.398924192192030902e-01	1.421164893799493067e-01	1.435505638139731033e-01	1.441865124979005708e-01	1.440663107766810003e-01	1.432754587006574154e-01	1.419338214317411306e-01	1.401859220563110853e-01	1.381922491888913640e-01	1.361222274431872215e-01	1.341486342090100758e-01	1.324426805136640628e-01	1.311688293531012017e-01	1.304788161858586315e-01	1.305049312450569376e-01	1.313532761485082245e-01	1.330980131575731640e-01	1.357775327695598111e-01	1.393929425314072990e-01	1.439085293803391008e-01	1.492532473341146859e-01	1.553220434904697411e-01	1.619762090112315811e-01	1.690427527158419041e-01	1.763138749953930551e-01	1.835484466194674813e-01	1.904777199467293791e-01	1.968169314622740806e-01	2.022832819023563655e-01	2.066189405188538220e-01	2.096161077825075825e-01	2.111399081423777357e-01	2.111446818565958228e-01
1.094632940763274331e-01	1.052459506039164910e-01	1.021082136707958804e-01	1.000509210122308562e-01	9.904947450046847068e-02	9.905890757539721758e-02	1.000187716591025289e-01	1.018566231048765730e-01	1.044890894130587194e-01	1.078201222274619148e-01	1.117370323955422101e-01	1.161059717806071229e-01	1.207691244183955737e-01	1.255458568179089740e-01	1.302391578951540285e-01	1.346473872325661125e-01	1.385797216671223742e-01	1.418725944462707611e-01	1.444040383982214404e-01	1.461033153382500505e-01	1.469544786577970663e-01	1.469939328365476305e-01	1.463033990220313496e-01	1.450004243857028197e-01	1.432285705673556897e-01	1.411488421080957789e-01	1.389329609945205712e-01	1.367581485260754570e-01	1.348025045304471481e-01	1.332399720378353025e-01	1.322342427189744096e-01	1.319316734148259784e-01	1.324539152365358241e-01	1.338913519763663684e-01	1.362983380169805470e-01	1.396906933355054059e-01	1.440451418183114063e-01	1.492997697353678765e-01	1.553543528716632149e-01	1.620698141313726415e-01	1.692669819736509207e-01	1.767259514318954838e-01	1.841881929264208295e-01	1.913637859912419859e-01	1.979454448219932494e-01	2.036295017350476799e-01	2.081420250796983396e-01	2.112664243391164653e-01	2.128676882417661065e-01	2.129084000228355922e-01
[truncated: 30 more columns]
