# Supplementary material for: Iso-orientation bias of layer 2/3 connections unifies spontaneous, visually and optogenetically driven V1 dynamics
Source: Nat Commun. 2026 Jan 21;17:1901. doi: 10.1038/s41467-026-68578-y (PMC12923880; doi:10.1038/s41467-026-68578-y)
Supplement: Supplementary file 6 — Source data [file 41467_2026_68578_MOESM6_ESM.zip › source_data/fig2/G.csv]

Firing rate	Monkey MT1	Model
0.5	0	0.0176320463520201
1.5	0.0388059701492537	0.203712645065614
2.5	0.22089552238806	0.342984256177683
3.5	0.13955223880597	0.245805383594006
4.5	0.0761194029850746	0.115940404545533
5.5	0.0544776119402985	0.0459381628183684
6.5	0.058955223880597	0.0170285044231001
7.5	0.032089552238806	0.00627683606076805
8.5	0.0343283582089552	0.00270731665258402
9.5	0.0380597014925373	0.00100877722405201
10.5	0.0335820895522388	0.000525943680916004
11.5	0.0253731343283582	0.000241416771568002
12.5	0.0305970149253731	0.000129330413340001
13.5	0.0261194029850746	5.17321653360004E-05
14.5	0.0208955223880597	1.72440551120001E-05
15.5	0.0194029850746269	0
16.5	0.0201492537313433	0
17.5	0.0119402985074627	0
18.5	0.0216417910447761	0
19.5	0.0141791044776119	0
20.5	0.0149253731343284	0
21.5	0.0104477611940299	0
22.5	0.00671641791044776	0
23.5	0.0111940298507463	0
24.5	0.00970149253731343	0
25.5	0.00522388059701493	0
26.5	0.0104477611940299	0
27.5	0.00447761194029851	0
28.5	0.00746268656716418	0
29.5	0.00223880597014925	0
