# Supplementary material for: Iso-orientation bias of layer 2/3 connections unifies spontaneous, visually and optogenetically driven V1 dynamics
Source: Nat Commun. 2026 Jan 21;17:1901. doi: 10.1038/s41467-026-68578-y (PMC12923880; doi:10.1038/s41467-026-68578-y)
Supplement: Supplementary file 6 — Source data [file 41467_2026_68578_MOESM6_ESM.zip › source_data/fig2/H.csv]

Coefficient of variation	Monkey MT1	Model
0.0333333333333333	0	0
0.1	0	0
0.166666666666667	0	0
0.233333333333333	0.0380388841927304	0
0.3	0.0126796280642435	0
0.366666666666667	0.0253592561284869	0.000258683130410789
0.433333333333333	0.0380388841927304	0.000388024695616183
0.5	0.126796280642434	0.00349222226054565
0.566666666666667	0.469146238377008	0.0137102059117718
0.633333333333333	0.456466610312764	0.065576173559135
0.7	0.849535080304311	0.303693995102266
0.766666666666667	1.31868131868132	1.09655778981133
0.833333333333333	1.66103127641589	2.51879764080985
0.9	1.927303465765	3.51369296036975
0.966666666666667	2.05409974640744	3.19008036422585
1.03333333333333	1.80050718512257	2.10335253337012
1.1	1.47083685545224	1.14092194667678
1.16666666666667	1.22992392223161	0.561213051426206
1.23333333333333	0.608622147083686	0.264762183975442
1.3	0.36770921386306	0.113044527989515
1.36666666666667	0.215553677092139	0.0565222639947574
1.43333333333333	0.0760777683854607	0.0276790949539544
1.5	0.114116652578191	0.013451522781361
1.56666666666667	0.0507185122569736	0.00569102886903734
1.63333333333333	0.0507185122569738	0.00400958852136723
1.7	0.0253592561284869	0.00142275721725934
1.76666666666667	0	0.000388024695616183
1.83333333333333	0	0.000517366260821578
1.9	0	0.000517366260821578
1.96666666666667	0.0126796280642435	0.000258683130410789
