# Supplementary material for: Iso-orientation bias of layer 2/3 connections unifies spontaneous, visually and optogenetically driven V1 dynamics
Source: Nat Commun. 2026 Jan 21;17:1901. doi: 10.1038/s41467-026-68578-y (PMC12923880; doi:10.1038/s41467-026-68578-y)
Supplement: Supplementary file 6 — Source data [file 41467_2026_68578_MOESM6_ESM.zip › source_data/fig2/K.csv]

Propagation Speed Monkey MT 1	Normalized density Monkey MT 1	Propagation Speed Monkey MT 2	Normalized density Monkey MT 2	Propagation Speed Model	Normalized density Monkey model
0.001	0.242141010913434	0	0.0684070515652036	0	1.110775500796
0.002	0.24904295917177	0.0181026979982594	0.116291987660846	0.01	1.44809521715765
0.003	0.256138022200128	0.0328111401218451	0.181278686647789	0.02	1.69404364940293
0.004	0.263428307076955	0.0452567449956484	0.266787501104294	0.03	1.82889843234919
0.005	0.270918869723143	0.0599651871192341	0.372818431030359	0.04	1.95435570665129
0.006	0.27861639011323	0.070147954743255	0.468588303221644	0.05	2.08488752062682
0.007	0.286516415196872	0.0780678851174935	0.554097117678149	0.06	2.22142615050258
0.008	0.294626384566044	0.0882506527415144	0.649866989869434	0.07	2.33338390076251
0.009	0.302948471767934	0.0984334203655353	0.742216509482459	0.08	2.43733475352543
0.01	0.311490223311371	0.108616187989556	0.865349202299825	0.09	2.52412761677102
0.011	0.320250245016125	0.123324630113142	1.00900401058675	0.1	2.58940420181249
0.012	0.329236568960386	0.134638816362054	1.13555705598238	0.11	2.63564592405179
0.013	0.338442900364751	0.147084421235857	1.25526939622149	0.12	2.66315094760375
0.014	0.347876562733335	0.161792863359443	1.36814103130407	0.13	2.67164575001593
0.015	0.357539434750011	0.179895561357702	1.48785337154318	0.14	2.65627428102139
0.016	0.367435607983868	0.195735422106179	1.57336218599968	0.15	2.62141454263682
0.017	0.377565503816352	0.216100957354221	1.64518959014315	0.16	2.57392102394847
0.018	0.387930204156461	0.239860748476936	1.69307452623879	0.17	2.5093426193412
0.019	0.398525812362657	0.264751958224543	1.72727805202139	0.18	2.43895371074399
0.02	0.409368903490529	0.291906005221932	1.72385769944313	0.19	2.36073121767522
0.021	0.420451326483391	0.320191470844212	1.68281346850401	0.2	2.27813647231095
0.022	0.431772295615208	0.350739773716275	1.62808782725184	0.21	2.19001295929666
0.023	0.443336338503895	0.375630983463882	1.57336218599968	0.22	2.10039205459823
0.024	0.455143202321805	0.409573542210618	1.48785337154318	0.23	2.01030295831453
0.025	0.467192952965947	0.441253263707572	1.41944631997797	0.24	1.9221893019652
0.026	0.479492996029479	0.469538729329852	1.35445962099103	0.25	1.8333314674119
0.027	0.492035083232207	0.49556135770235	1.29973397973887	0.26	1.7464121102994
0.028	0.504820140453557	0.520452567449957	1.21764551786062	0.27	1.66863727409725
0.029	0.517855357959706	0.544212358572672	1.13555705598238	0.28	1.58840073582305
0.03	0.531132598126296	0.567972149695387	1.06030929926066	0.29	1.51243541902855
0.031	0.544654089200518	0.593994778067885	0.971380132225891	0.3	1.43824265914815
0.032	0.55841669739643	0.620017406440383	0.889291670347646	0.31	1.37119023163762
0.033	0.572421340385484	0.646040034812881	0.814043913625922	0.32	1.3045246782265
0.034	0.586666792653438	0.676588337684944	0.738796156904199	0.33	1.24160219333137
0.035	0.601152653461492	0.707136640557006	0.673809457917255	0.34	1.18209257867629
0.036	0.615872719123257	0.742210617928634	0.601982053773791	0.35	1.12828093775292
0.037	0.630831896621568	0.777284595300261	0.543836059943368	0.36	1.07227865304369
0.038	0.646022579689769	0.815752828546562	0.489110418691206	0.37	1.02288936912933
0.039	0.661441225023478	0.891557876414273	0.396760899078181	0.38	0.973464765498892
0.04	0.677094196013724	0.919843342036554	0.352296315560798	0.39	0.928648974122828
0.041	0.692966366830744	0.959442993907746	0.297570674308636	0.4	0.885440640522886
0.042	0.709060593126251	1.00809399477807	0.239424680478212	0.41	0.844546159020717
0.043	0.725370773931719	1.05787641427328	0.19838044953909	0.42	0.805874355465491
0.044	0.741896892570571	1.11897302001741	0.160756571178228	0.43	0.770237583327115
0.045	0.758632524721085	1.15517841601393	0.147075160865188	0.44	0.7357154357172
0.046	0.775575348070526	1.1970409051349	0.112871635082586	0.45	0.701509522774534
0.047	0.792718713875834	1.23664055700609	0.0820884618782443	0.46	0.671778535720631
0.048	0.810060134233877	1.28981723237598	0.058145993830423	0.47	0.641641782626157
0.049	0.82759715536088			0.48	0.613624212496619
0.05	0.845313227865655			0.49	0.586339321128608
0.051	0.863212671050039			0.5	0.561371567413349
0.052	0.881285458754239			0.51	0.538398145573626
0.053	0.899528685166041			0.52	0.515800098390872
0.054	0.91793500285394			0.53	0.493392613397213
0.055	0.936496833958965			0.54	0.474435782525928
0.056	0.955209561617546			0.55	0.455009938680619
0.057	0.974066293981653			0.56	0.437064237355786
0.058	0.993061463758484			0.57	0.418913188844431
0.059	1.01218746958258			0.58	0.402262817572196
0.06	1.03143602877246			0.59	0.38692420412749
0.061	1.05079419741589			0.6	0.370697669448247
0.062	1.07026251222547			0.61	0.356311866949019
0.063	1.08983887218405			0.62	0.343807044678365
0.064	1.10949968109898			0.63	0.331326864070093
0.065	1.12924003558206			0.64	0.318239677178452
0.066	1.14906213922672			0.65	0.306956259973251
0.067	1.16894972592724			0.66	0.295314717274749
0.068	1.18889460085993			0.67	0.284902793529162
0.069	1.20888569393601			0.68	0.274867065829289
0.07	1.22892201141771			0.69	0.264705665651263
0.071	1.24899440774079			0.7	0.255548002520976
0.072	1.26909474677588			0.71	0.246468371321563
0.073	1.28920351909642			0.72	0.237946463080756
0.074	1.30932356929624			0.73	0.229482052052177
0.075	1.32943412439197			0.74	0.222546245480093
0.076	1.3495360856153			0.75	0.215590725578102
0.077	1.3696189251163			0.76	0.207613398075961
0.078	1.38967438222599			0.77	0.201498980249978
0.079	1.40969132856607			0.78	0.195133217467689
0.08	1.42966151407636			0.79	0.187353023264612
0.081	1.44957877432161			0.8	0.18205835140724
0.082	1.46942976498271			0.81	0.175777191665799
0.083	1.4892105425119			0.82	0.171050920820729
0.084	1.508913185735			0.83	0.16514267157002
0.085	1.52852436906519			0.84	0.160027062459295
0.086	1.5480373381275			0.85	0.15549792491329
0.087	1.56744379015383			0.86	0.150221323608331
0.088	1.58673559512348			0.87	0.145498338318246
0.089	1.60590975042646			0.88	0.141463676797393
0.09	1.62495173729244			0.89	0.137807675488494
0.091	1.64385468016903			0.9	0.133945505604323
0.092	1.66261688515808			0.91	0.129638143019765
0.093	1.68122335352291			0.92	0.125468773744552
0.094	1.69966848265799			0.93	0.123090031935841
0.095	1.71794306122639			0.94	0.118983088205331
0.096	1.73604825261501			0.95	0.115471651315747
0.097	1.75397523869351			0.96	0.112858813714396
0.098	1.77171090299384			0.97	0.109315342663713
0.099	1.78924980648533			0.98	0.106558762031795
0.1	1.8065901779704			0.99	0.104016563862609
0.101	1.82372354075379			1	0.100892001072438
0.102	1.84064588094158			1.01	0.0982898415247872
0.103	1.85735112264487			1.02	0.0958815297212165
0.104	1.87382989545965			1.03	0.0930937363169468
0.105	1.89008398548272			1.04	0.0905383959278239
0.106	1.90610379800047			1.05	0.0886081323744846
0.107	1.92188436869738			1.06	0.0863928469262478
0.108	1.93742706280224			1.07	0.0842161667490779
0.109	1.95272108660091			1.08	0.081765964119456
0.11	1.9677650386487			1.09	0.0801256507934906
0.111	1.98255583711928			1.1	0.0778939375703319
0.112	1.99708575416833			1.11	0.0758404657050772
0.113	2.0113539836821			1.12	0.0743020045836284
0.114	2.02536060199079			1.13	0.0721852857849239
0.115	2.03909767788982			1.14	0.070589327451248
0.116	2.05256902390555			1.15	0.0690484021635624
0.117	2.06576057535195			1.16	0.0677777137733413
0.118	2.07868006092446			1.17	0.0660347268541132
0.119	2.09131825255166			1.18	0.0646334376532634
0.12	2.10367431599268			1.19	0.0630309082096187
0.121	2.11575096021506			1.2	0.0616485109499292
0.122	2.12754613692532			1.21	0.0600739087236519
0.123	2.1390581180237			1.22	0.059082492507107
0.124	2.15028532558363			1.23	0.0573140425367497
0.125	2.16122989452881			1.24	0.0562897707703607
0.126	2.17188973347419			1.25	0.0549829412753126
0.127	2.18225975128014			1.26	0.0535233334734896
0.128	2.19234206607778			1.27	0.052147507323769
0.129	2.20213769189954			1.28	0.0514821824394265
0.13	2.21164290352421			1.29	0.0500053254739353
0.131	2.22086220641222			1.3	0.0491872222828178
0.132	2.22979528912748			1.31	0.0481958060662729
0.133	2.23844204798912			1.32	0.0470614682079062
0.134	2.24680245553304			1.33	0.0461316561473189
0.135	2.25487553163522			1.34	0.0449989610664445
0.136	2.26266462711782			1.35	0.0444535589390328
0.137	2.27017211365381			1.36	0.0435976718655947
0.138	2.27739613970097			1.37	0.0426530748075775
0.139	2.28434436702794			1.38	0.0413922430823112
0.14	2.29101226737831			1.39	0.0408139854050555
0.141	2.29740333384479			1.4	0.0401601599631593
0.142	2.30352182533966			1.41	0.0391605298591524
0.143	2.30936327624301			1.42	0.0382832866783156
0.144	2.31493602217012			1.43	0.0376886012261379
0.145	2.32023782857624			1.44	0.0369460657996618
0.146	2.3252719476449			1.45	0.0364326978333481
0.147	2.33003996928278			1.46	0.0356154160309768
0.148	2.33454951019069			1.47	0.0348654881057858
0.149	2.33879763726406			1.48	0.0339332118789602
0.15	2.34278931743135			1.49	0.0333795958640875
0.151	2.34652722675771			1.5	0.0328448717903752
0.152	2.35000843270073			1.51	0.0325154949031883
0.153	2.3532445477531			1.52	0.0316316806123827
0.154	2.35623753648043			1.53	0.0312283787380467
0.155	2.35898475933392			1.54	0.0305507330225127
0.156	2.36149359720256			1.55	0.0296899176165979
0.157	2.36377065758134			1.56	0.0294122882204155
0.158	2.36580789870826			1.57	0.028852101095574
0.159	2.36761394012848			1.58	0.0281785623237705
0.16	2.36919401336435			1.59	0.0278467212703454
0.161	2.37055288020758			1.6	0.0273103544191408
0.162	2.37169544595954			1.61	0.0268618761637692
0.163	2.37262248243539			1.62	0.0262244784967942
0.164	2.3733359280407			1.63	0.0257488944128012
0.165	2.37384160474569			1.64	0.0255607963899439
0.166	2.37413987758693			1.65	0.0248544020682963
0.167	2.37423766829798			1.66	0.0243270704932994
0.168	2.37413805789942			1.67	0.0241890771839538
0.169	2.37384949287943			1.68	0.0239475888925998
0.17	2.37337059307494			1.69	0.0234933609160055
0.171	2.3727064063458			1.7	0.0230440612718878
0.172	2.37186118537058			1.71	0.0226382952313134
0.173	2.37083395060696			1.72	0.0219943264543696
0.174	2.36963701680182			1.73	0.0217750156591604
0.175	2.36827124554755			1.74	0.0216953409507885
0.176	2.36674076028895			1.75	0.0212172927005572
0.177	2.36504535796523			1.76	0.0207244594528961
0.178	2.36319238436808			1.77	0.0205659314248984
0.179	2.36118755673134			1.78	0.0200336715174244
0.18	2.35903470538622			1.79	0.0198135393334691
0.181	2.35673633837726			1.8	0.0194644491163758
0.182	2.35429586058374			1.81	0.0191736775002558
0.183	2.35171915001098			1.82	0.0188196589506859
0.184	2.34900901628053			1.83	0.018578992048078
0.185	2.34616430790969			1.84	0.0182611146033366
0.186	2.34319892942505			1.85	0.0178003155167735
0.187	2.34011344859952			1.86	0.017643430266268
0.188	2.33690813731234			1.87	0.017603182217709
0.189	2.33359400276042			1.88	0.0171136345250323
0.19	2.33017170313756			1.89	0.017054494535313
0.191	2.32664262892167			1.9	0.0164376315869905
0.192	2.32301387448111			1.91	0.0163793129860176
0.193	2.31928598145179			1.92	0.0161476813596165
0.194	2.31546474196452			1.93	0.0159735469454429
0.195	2.31155202520939			1.94	0.0156170642296347
0.196	2.30755528549361			1.95	0.0154864634190045
0.197	2.30347273401262			1.96	0.015087268488399
0.198	2.29931357003541			1.97	0.0149402399028468
0.199	2.29507832633457			1.98	0.0147611771561966
0.2	2.29076845942254			1.99	0.0144843691487603
0.201	2.28639299655801
0.202	2.2819544872955
0.203	2.27744719398766
0.204	2.27288015429087
0.205	2.26825966793358
0.206	2.26358414139585
0.207	2.25885972851555
0.208	2.25408806038644
0.209	2.24926461338361
0.21	2.24440450740582
0.211	2.23950436318298
0.212	2.23456399682841
0.213	2.22958711303324
0.214	2.22457592907208
0.215	2.21953515060138
0.216	2.21446226157566
0.217	2.20935846192634
0.218	2.20423088060386
0.219	2.19907642032896
0.22	2.19389860236594
0.221	2.18870255660484
0.222	2.18348326090214
0.223	2.17824669646792
0.224	2.17298868278375
0.225	2.16770847459356
0.226	2.16242140484455
0.227	2.15711569363362
0.228	2.15179683138845
0.229	2.14646374441267
0.23	2.14111358243248
0.231	2.13575275456713
0.232	2.13037810890425
0.233	2.12498779367766
0.234	2.11958639128991
0.235	2.11417377596499
0.236	2.10875253523875
0.237	2.10332251587164
0.238	2.09787803279586
0.239	2.09242833443736
0.24	2.08696631588626
0.241	2.08149362556357
0.242	2.07600884387576
0.243	2.07051278663174
0.244	2.0650091878916
0.245	2.05949118628639
0.246	2.05396609566333
0.247	2.04843438438952
0.248	2.04289012384415
0.249	2.03733508054852
0.25	2.03177346418179
0.251	2.02620085195388
0.252	2.02061293895749
0.253	2.01501809859315
0.254	2.00941934700466
0.255	2.00380332877206
0.256	1.99818028220206
0.257	1.99255266689151
0.258	1.98691822317342
0.259	1.98127525603209
0.26	1.9756231070632
0.261	1.96996137662275
0.262	1.96429104579358
0.263	1.95861659382075
0.264	1.95293440275215
0.265	1.94724541600877
0.266	1.94154936487833
0.267	1.93585104432354
0.268	1.93015107149661
0.269	1.92444958197561
0.27	1.91873788884072
0.271	1.91302704118047
0.272	1.9073138705565
0.273	1.90159743640564
0.274	1.89588062355746
0.275	1.89016503702166
0.276	1.88445222523493
0.277	1.87873942579139
0.278	1.87302663678256
0.279	1.86731890683837
0.28	1.86161401015021
0.281	1.85591719354169
0.282	1.85021877768182
0.283	1.84452604647685
0.284	1.83884120078667
0.285	1.83316179268439
0.286	1.82748602914025
0.287	1.82182160514977
0.288	1.8161635950989
0.289	1.81051012517296
0.29	1.80487066948991
0.291	1.79923446914794
0.292	1.79360533281682
0.293	1.78799097175789
0.294	1.78238725069166
0.295	1.77679460070927
0.296	1.7712084940192
0.297	1.76562550874213
0.298	1.76005439838445
0.299	1.75448735501278
0.3	1.74893107437448
0.301	1.74338153396517
0.302	1.73784694909777
0.303	1.73231016195686
0.304	1.72678639766084
0.305	1.72126859271552
0.306	1.71575187805827
0.307	1.71024856006607
0.308	1.70474292743568
0.309	1.69924133188851
0.31	1.69373812849109
0.311	1.68824303165221
0.312	1.68274891047842
0.313	1.67725317820669
0.314	1.67175707429768
0.315	1.66625884906294
0.316	1.66075868753663
0.317	1.65525479362561
0.318	1.64974984418222
0.319	1.64423976507613
0.32	1.63872424283906
0.321	1.63319913161265
0.322	1.62766347348658
0.323	1.62211983857338
0.324	1.61657301952245
0.325	1.61101215027238
0.326	1.60543970903956
0.327	1.59985682695714
0.328	1.59426204962954
0.329	1.58865504320057
0.33	1.58303703422795
0.331	1.57740217214143
0.332	1.57175877956489
0.333	1.56610374464798
0.334	1.56043092573121
0.335	1.55474469983594
0.336	1.54904939245022
0.337	1.54333101619061
0.338	1.53760710455123
0.339	1.53186301377301
0.34	1.52610942909095
0.341	1.52033831502179
0.342	1.51456044966202
0.343	1.50876896135035
0.344	1.50296253966175
0.345	1.4971500698336
0.346	1.49132343215789
0.347	1.48548878766228
0.348	1.47964309477183
0.349	1.47379678214807
0.35	1.46793725392335
0.351	1.46207422222671
0.352	1.4562065987789
0.353	1.45034099636608
0.354	1.44446932205216
0.355	1.43859597377367
0.356	1.43272371256442
0.357	1.42685398254819
0.358	1.42098607536803
0.359	1.41512234676497
0.36	1.40926370630263
0.361	1.40341833534028
0.362	1.39757764610537
0.363	1.39174913535135
0.364	1.38593245883353
0.365	1.38012923911496
0.366	1.37433969919731
0.367	1.36856724100451
0.368	1.36281319232946
0.369	1.3570775082178
0.37	1.35135912807107
0.371	1.34566520756563
0.372	1.33999913957107
0.373	1.33435185632821
0.374	1.32872899473011
0.375	1.32314169142473
0.376	1.31758047331972
0.377	1.31204836976676
0.378	1.30655018743643
0.379	1.30108340310355
0.38	1.29565139408614
0.381	1.29025414212507
0.382	1.28488392013709
0.383	1.27955284540673
0.384	1.27426446726433
0.385	1.26900732670136
0.386	1.26379416490496
0.387	1.25861868565739
0.388	1.25348477953617
0.389	1.24838348382638
0.39	1.24332446709466
0.391	1.23830560486487
0.392	1.23332890063036
0.393	1.22838869113037
0.394	1.22349421497684
0.395	1.21863758884942
0.396	1.21382058349626
0.397	1.20904707361537
0.398	1.20431065742408
0.399	1.19961806502986
0.4	1.19496036419808
0.401	1.1903460146368
0.402	1.18576933904414
0.403	1.18122901894707
0.404	1.17672863719594
0.405	1.17226748477077
0.406	1.16784346353078
0.407	1.1634510978891
0.408	1.15909642214687
0.409	1.15478097721541
0.41	1.15049669413827
0.411	1.14624399022808
0.412	1.14202389656023
0.413	1.13783495128477
0.414	1.13367972556099
0.415	1.12955065927433
0.416	1.12544561755004
0.417	1.12137130362397
0.418	1.11732460308055
0.419	1.11330043704845
0.42	1.10929948985753
0.421	1.10532346810251
0.422	1.10137448695508
0.423	1.0974431555924
0.424	1.09353614462788
0.425	1.0896450698555
0.426	1.08577201127332
0.427	1.08191679671825
0.428	1.07807678275277
0.429	1.07425528650225
0.43	1.07045257360388
0.431	1.06666326481087
0.432	1.06288525314124
0.433	1.05911848721907
0.434	1.0553597900548
0.435	1.05161473118525
0.436	1.04787503961704
0.437	1.04414169887883
0.438	1.04042029089343
0.439	1.03670709789267
0.44	1.03300285536525
0.441	1.02930499549091
0.442	1.02561288683563
0.443	1.02192729802843
0.444	1.01824397951208
0.445	1.01456809157711
0.446	1.01089516307234
0.447	1.00722635616016
0.448	1.00356097614998
0.449	0.999900583884085
0.45	0.996239611459467
0.451	0.99258235875271
0.452	0.988928113885191
0.453	0.98527657766518
0.454	0.981627050060401
0.455	0.977983523213212
0.456	0.974342160947127
0.457	0.970706016630028
0.458	0.967073361755991
0.459	0.963436320353525
0.46	0.959808020686455
0.461	0.956183033705874
0.462	0.952560967275385
0.463	0.948942451884906
0.464	0.945326998232835
0.465	0.941717788656948
0.466	0.93811122868633
0.467	0.934507405684938
0.468	0.93090881700432
0.469	0.927317257543579
0.47	0.923729990110505
0.471	0.920149855618802
0.472	0.916572781190102
0.473	0.912996145947709
0.474	0.909435551385696
0.475	0.905874536651613
0.476	0.902322917905811
0.477	0.89878055206963
0.478	0.895242574039142
0.479	0.891711644359787
0.48	0.888185114529049
0.481	0.88466718841394
0.482	0.881160047363486
0.483	0.877657264398312
0.484	0.87416260688569
0.485	0.87067680997663
0.486	0.867196113135923
0.487	0.863720589542112
0.488	0.860262748656235
0.489	0.856806546554297
0.49	0.853360219482907
0.491	0.849917339823317
0.492	0.84648288633894
0.493	0.843057860460051
0.494	0.839638433177534
0.495	0.836226818512211
0.496	0.832824451333154
0.497	0.82942410809726
0.498	0.826030275336431
0.499	0.822640250456816
0.5	0.819258185168087
0.501	0.815878314088283
0.502	0.812504614871581
0.503	0.809138209502044
0.504	0.805774408273698
0.505	0.802414171431869
0.506	0.799057249637052
0.507	0.795707686570679
0.508	0.792360751035214
0.509	0.789014416577423
0.51	0.785673115075792
0.511	0.782334584663185
0.512	0.778998217211163
0.513	0.775666101716537
0.514	0.772338884233963
0.515	0.769010717865498
0.516	0.7656848837777
0.517	0.762362570397062
0.518	0.759035892183291
0.519	0.755720042956128
0.52	0.752403613046154
0.521	0.749088556443101
0.522	0.7457779027265
0.523	0.742469074782521
0.524	0.739163293986546
0.525	0.735865138609503
0.526	0.732567889509881
0.527	0.72927938271589
0.528	0.725991380622604
0.529	0.722709434174318
0.53	0.719432665187922
0.531	0.716164836787524
0.532	0.712900381075391
0.533	0.709646763199818
0.534	0.706399772550475
0.535	0.703165111454474
0.536	0.699938511971505
0.537	0.696721432570975
0.538	0.693514713292206
0.539	0.690323122579866
0.54	0.687142308745498
0.541	0.683976869607627
0.542	0.680827747207216
0.543	0.677697496116366
0.544	0.674577751714744
0.545	0.671481352526183
0.546	0.668402234558063
0.547	0.665341544356357
0.548	0.662301604999
0.549	0.659282589118934
0.55	0.656286912928883
0.551	0.653314851411812
0.552	0.650365677747878
0.553	0.64744715337692
0.554	0.644553683093409
0.555	0.641687405145033
0.556	0.638848598631805
0.557	0.636037415040094
0.558	0.633255339560799
0.559	0.63050742191962
0.56	0.627790587463531
0.561	0.625102621009829
0.562	0.622447200697427
0.563	0.619827423991715
0.564	0.617240401229293
0.565	0.614684770554966
0.566	0.612168443791184
0.567	0.609680117434151
0.568	0.607229475388381
0.569	0.604814771616669
0.57	0.602433649287949
0.571	0.600090062737277
0.572	0.597781848314185
0.573	0.595510348328382
0.574	0.593273758670569
0.575	0.591072551796371
0.576	0.588904605374522
0.577	0.586771346152734
0.578	0.584673126478339
0.579	0.582610086159105
0.58	0.580580060418753
0.581	0.578582316451083
0.582	0.576619561150625
0.583	0.57468571354077
0.584	0.572782827244918
0.585	0.570913221588162
0.586	0.56907027096823
0.587	0.567256490234794
0.588	0.565470561092375
0.589	0.563713591379328
0.59	0.561977232797732
0.591	0.56026880915936
0.592	0.558578184269784
0.593	0.55691288597475
0.594	0.555271659134451
0.595	0.553648448860877
0.596	0.552043110251631
0.597	0.550455797069087
0.598	0.548884317881154
0.599	0.547325982355867
0.6	0.545780639816271
0.601	0.544250616331465
0.602	0.542728987360492
0.603	0.541216277867953
0.604	0.539713173674784
0.605	0.538215944778086
0.606	0.536721837275582
0.607	0.535237220852642
0.608	0.533756334862132
0.609	0.53227873204976
0.61	0.530800017321455
0.611	0.529323606146014
0.612	0.527842607433835
0.613	0.526358617304779
0.614	0.524872460462061
0.615	0.523381074659436
0.616	0.521885633223234
0.617	0.520383731127934
0.618	0.518874733458676
0.619	0.51735645387284
0.62	0.515833274241449
0.621	0.514299252356291
0.622	0.512753219757407
0.623	0.511196516409891
0.624	0.509627433467364
0.625	0.508047994940141
0.626	0.506458257330634
0.627	0.504853583415526
0.628	0.503237890982836
0.629	0.501608082741589
0.63	0.499966982546955
0.631	0.498310341677918
0.632	0.496643224636344
0.633	0.494963326674194
0.634	0.493267688064372
0.635	0.491561071961721
0.636	0.489841116253825
0.637	0.488109706625797
0.638	0.486363969766845
0.639	0.484605857211261
0.64	0.482837897744687
0.641	0.481058436642003
0.642	0.479266498296207
0.643	0.477464000121579
0.644	0.475653925078319
0.645	0.47383385571499
0.646	0.472007482193115
0.647	0.470172641129145
0.648	0.468329932804893
0.649	0.466483879774362
0.65	0.464632568857183
0.651	0.462777565394484
0.652	0.460915962735566
0.653	0.459052306382985
0.654	0.457186846779693
0.655	0.45532069031467
0.656	0.453454628208296
0.657	0.451590358907178
0.658	0.449724439099848
0.659	0.447861110432055
0.66	0.446005085951204
0.661	0.444150733671001
0.662	0.442302368040521
0.663	0.440460623010626
0.664	0.438622624171482
0.665	0.436795381873886
0.666	0.434977238815344
0.667	0.43316536613235
0.668	0.431365497762252
0.669	0.429576442693478
0.67	0.42779953683869
0.671	0.426033536353474
0.672	0.42427845116662
0.673	0.422540001655665
0.674	0.420814647338121
0.675	0.419105557788738
0.676	0.417409102256467
0.677	0.415729946106582
0.678	0.414067338778855
0.679	0.41241844051814
0.68	0.410784486265036
0.681	0.409171169736653
0.682	0.407574304775472
0.683	0.405995611422754
0.684	0.40443532303179
0.685	0.402889097450927
0.686	0.40136344767475
0.687	0.399854767832041
0.688	0.398362941196235
0.689	0.39689175952779
0.69	0.395439961031576
0.691	0.3940042271671
0.692	0.392587135033552
0.693	0.391185484132835
0.694	0.389801715306188
0.695	0.388438870543992
0.696	0.387092751361258
0.697	0.385764246869287
0.698	0.384450855679823
0.699	0.383153480953601
0.7	0.381875561670492
0.701	0.380612426543941
0.702	0.37936504344276
0.703	0.378133562105832
0.704	0.376917182852761
0.705	0.37571192242987
0.706	0.374525497858116
0.707	0.373352149897251
0.708	0.372191711071624
0.709	0.371045700309335
0.71	0.36991083700549
0.711	0.368790929192254
0.712	0.36768080101252
0.713	0.366584293121816
0.714	0.365498559260734
0.715	0.36442467395579
0.716	0.363360059511136
0.717	0.362305759266755
0.718	0.361262501778008
0.719	0.360224636061654
0.72	0.359200011873638
0.721	0.358184782117005
0.722	0.357178161988773
0.723	0.356180887675149
0.724	0.355188575470225
0.725	0.354206159704652
0.726	0.353232661120445
0.727	0.352265670365661
0.728	0.351305496979542
0.729	0.350351504935607
0.73	0.34940509698399
0.731	0.348462384981191
0.732	0.347526387769342
0.733	0.346596691124535
0.734	0.345670129982051
0.735	0.344750863796186
0.736	0.343834912515772
0.737	0.342925635758011
0.738	0.34202114357353
0.739	0.341122121682293
0.74	0.340228441144207
0.741	0.339334724080746
0.742	0.338447390890354
0.743	0.337561281944349
0.744	0.336680525462045
0.745	0.335804299503681
0.746	0.334928787368709
0.747	0.33405664838861
0.748	0.33318911263356
0.749	0.332322534945255
0.75	0.331458715832378
0.751	0.330596351520805
0.752	0.329735228040965
0.753	0.328878762557003
0.754	0.328022304857936
0.755	0.327166294139536
0.756	0.326309795503682
0.757	0.325455243352899
0.758	0.324600915638081
0.759	0.323747288752307
0.76	0.322892231056073
0.761	0.322035589610549
0.762	0.321179486563029
0.763	0.320324249122684
0.764	0.319467692848128
0.765	0.318605398168796
0.766	0.31774389547928
0.767	0.316881624501313
0.768	0.316013301516486
0.769	0.315143436072746
0.77	0.314273735309117
0.771	0.313398278855805
0.772	0.312519385291861
0.773	0.311636314917236
0.774	0.310753760283384
0.775	0.309862766364605
0.776	0.308970151368518
0.777	0.308073065123822
0.778	0.307167592320207
0.779	0.306260323146883
0.78	0.305350336840988
0.781	0.304433687216131
0.782	0.303512062369074
0.783	0.30258402072304
0.784	0.30164716173396
0.785	0.300706200732869
0.786	0.299758149481257
0.787	0.298805293587057
0.788	0.297845598181573
0.789	0.29688140816307
0.79	0.295909175276194
0.791	0.294929455347133
0.792	0.293945529467506
0.793	0.292955409879781
0.794	0.291960301630461
0.795	0.29095835306758
0.796	0.289951006981385
0.797	0.288937723556311
0.798	0.287918601387206
0.799	0.286892211275454
0.8	0.285861658542682
0.801	0.284824685523935
0.802	0.283783851129404
0.803	0.282737562235605
0.804	0.281687376916086
0.805	0.280630946294995
0.806	0.279571230244424
0.807	0.278508217730878
0.808	0.27744219159302
0.809	0.276372438458992
0.81	0.275300902984194
0.811	0.27422505159637
0.812	0.273147534572488
0.813	0.272067653917897
0.814	0.270986184638691
0.815	0.269904335986202
0.816	0.268822185531224
0.817	0.267739659466321
0.818	0.266658381094114
0.819	0.265576305037203
0.82	0.264495002731595
0.821	0.263414882497363
0.822	0.262335147926137
0.823	0.261257460947239
0.824	0.260181772135944
0.825	0.259112633573674
0.826	0.258046200731599
0.827	0.256981983797557
0.828	0.255921996407332
0.829	0.25486561108204
0.83	0.253814019651089
0.831	0.252769187871856
0.832	0.251728273866529
0.833	0.250694406181147
0.834	0.249664858455917
0.835	0.24864243227731
0.836	0.247627138119706
0.837	0.246619080943342
0.838	0.245619219093392
0.839	0.244629123775652
0.84	0.243646541297819
0.841	0.242670709777228
0.842	0.241705456798738
0.843	0.240747996882162
0.844	0.239799688249363
0.845	0.238860529300377
0.846	0.237929996499183
0.847	0.237011275708854
0.848	0.236101360931192
0.849	0.235203651848293
0.85	0.234315334594882
0.851	0.233438106343589
0.852	0.232571174428928
0.853	0.231716255933976
0.854	0.2308723512613
0.855	0.230039466137142
0.856	0.229218331296574
0.857	0.228408458213335
0.858	0.227608653239116
0.859	0.226820777882115
0.86	0.226044709628114
0.861	0.225278169676908
0.862	0.224522900385731
0.863	0.223778943869174
0.864	0.22304557942167
0.865	0.222324149116524
0.866	0.221611864568557
0.867	0.220914144700192
0.868	0.220225236983718
0.869	0.219547080652071
0.87	0.218879963448107
0.871	0.21822084654559
0.872	0.217573703743118
0.873	0.216935403280639
0.874	0.216309315814892
0.875	0.215691586774075
0.876	0.215085572096741
0.877	0.214485665371693
0.878	0.213896041752835
0.879	0.213314349548856
0.88	0.212740460904957
0.881	0.212178489545331
0.882	0.211623067548507
0.883	0.211073957394257
0.884	0.210531413298193
0.885	0.209995611136373
0.886	0.209466583284202
0.887	0.208945837755535
0.888	0.208431690495205
0.889	0.207922247643843
0.89	0.207418889618012
0.891	0.206918515650089
0.892	0.206425059759544
0.893	0.205933783771943
0.894	0.205450779417144
0.895	0.204970626930011
0.896	0.204494935925543
0.897	0.204022840613641
0.898	0.203554322848924
0.899	0.203088415932177
0.9	0.202622164682648
0.901	0.202161419274739
0.902	0.201702131247382
0.903	0.20124525007768
0.904	0.200788630759411
0.905	0.200333622578726
0.906	0.199881128191211
0.907	0.199429013494154
0.908	0.198977689515403
0.909	0.198526133047732
0.91	0.198076400528484
0.911	0.197625558840822
0.912	0.197175819410365
0.913	0.196725352215692
0.914	0.196274880349435
0.915	0.195824203562928
0.916	0.195371675246032
0.917	0.194919597456443
0.918	0.194465998607986
0.919	0.194009565232198
0.92	0.193556479127193
0.921	0.193098148292042
0.922	0.192640624596443
0.923	0.192181809966337
0.924	0.191722082320283
0.925	0.191260703708337
0.926	0.190797299862938
0.927	0.190333141325268
0.928	0.189866919306979
0.929	0.189398743941359
0.93	0.188930393005359
0.931	0.188460634238134
0.932	0.187988420160275
0.933	0.187516075070862
0.934	0.187041680937917
0.935	0.186567206983179
0.936	0.186090938117652
0.937	0.185613389952237
0.938	0.185135232410109
0.939	0.184655761520549
0.94	0.184174248657836
0.941	0.183690518984622
0.942	0.183205889518575
0.943	0.182722307479834
0.944	0.182236518795621
0.945	0.181751590018643
0.946	0.181263070602904
0.947	0.180776404041759
0.948	0.180287156054809
0.949	0.179799846087437
0.95	0.17931243842853
0.951	0.178824505809289
0.952	0.178336031785532
0.953	0.177846690160736
0.954	0.177356341955024
0.955	0.176865070021669
0.956	0.176374079681537
0.957	0.175882528110371
0.958	0.175389726981229
0.959	0.174898634023333
0.96	0.174407396793775
0.961	0.173914787382255
0.962	0.173423456260978
0.963	0.172933288598926
0.964	0.172442557819569
0.965	0.171952222252993
0.966	0.171461014437316
0.967	0.170969921449445
0.968	0.170478642549995
0.969	0.169986535738439
0.97	0.169494889606751
0.971	0.169002441648554
0.972	0.168510371468499
0.973	0.16801707412519
0.974	0.167524067796394
0.975	0.167030659785832
0.976	0.166537391865521
0.977	0.166042459414953
0.978	0.165548273812713
0.979	0.165052936935073
0.98	0.164555068342788
0.981	0.164058979807797
0.982	0.163561974834366
0.983	0.163063436889074
0.984	0.162564923419503
0.985	0.162063425833199
0.986	0.161561334068186
0.987	0.161059185967638
0.988	0.16055382304695
0.989	0.160047476113726
0.99	0.159539655880013
0.991	0.159029941760733
0.992	0.15851862231189
0.993	0.158004925307441
0.994	0.157487855465211
0.995	0.156969256244637
0.996	0.156448840116678
0.997	0.155925312561278
0.998	0.15540096181187
0.999	0.154872605141148
1	0.154342160593671
1.001	0.153808816714411
1.002	0.15327187166955
1.003	0.152733116341717
1.004	0.152190637437917
1.005	0.151643979784835
1.006	0.151093035536666
1.007	0.150540541345101
1.008	0.149983864126603
1.009	0.149424062157808
1.01	0.148860740387075
1.011	0.148293561595252
1.012	0.147721640986345
1.013	0.147146526345603
1.014	0.146568831110263
1.015	0.145986257685065
1.016	0.145400302346354
1.017	0.144809716591187
1.018	0.14421659970461
1.019	0.143619669725917
1.02	0.143018010056846
1.021	0.142413741039427
1.022	0.141804641893711
1.023	0.14119326121916
1.024	0.140576620938791
1.025	0.139957932206914
1.026	0.139336604390444
1.027	0.138712105257618
1.028	0.138083949221821
1.029	0.137453599506122
1.03	0.136820526714894
1.031	0.136185507047947
1.032	0.135547525427977
1.033	0.134906938682337
1.034	0.134264482425529
1.035	0.133620186757898
1.036	0.132972277253482
1.037	0.132325236813068
1.038	0.131677872399407
1.039	0.131030304388318
1.04	0.13038254842809
1.041	0.129732167343509
1.042	0.129084485346096
1.043	0.128437149853064
1.044	0.127789805002441
1.045	0.127143650149599
1.046	0.126500103885505
1.047	0.125857675556547
1.048	0.125217919547844
1.049	0.124579962661301
1.05	0.123945080953719
1.051	0.123311835009145
1.052	0.122682022769681
1.053	0.12205720323339
1.054	0.121436377083425
1.055	0.120819788414399
1.056	0.120206937279446
1.057	0.119599748016251
1.058	0.118998534496051
1.059	0.118403152710467
1.06	0.117814376659275
1.061	0.117231322330038
1.062	0.116654569040918
1.063	0.116084805221659
1.064	0.115522487813075
1.065	0.114969050052014
1.066	0.114422924986488
1.067	0.113883932321219
1.068	0.113353644871858
1.069	0.112831948929819
1.07	0.112319081776652
1.071	0.111815231874127
1.072	0.111320534031846
1.073	0.110835202760726
1.074	0.11035879229046
1.075	0.109892772678457
1.076	0.109438355972833
1.077	0.108992074488836
1.078	0.108555618311211
1.079	0.108129675302534
1.08	0.10771447994959
1.081	0.107309414651467
1.082	0.1069145069687
1.083	0.106529173343681
1.084	0.10615403619782
1.085	0.105787897717957
1.086	0.105433175269965
1.087	0.105087358417103
1.088	0.104752213400638
1.089	0.104428508469015
1.09	0.104112922270717
1.091	0.103807006700276
1.092	0.103510558353119
1.093	0.103224017956542
1.094	0.102947092193465
1.095	0.102679131061935
1.096	0.10242043879205
1.097	0.102169982223489
1.098	0.101927358571855
1.099	0.101692018063927
1.1	0.101464994391031
1.101	0.101245335450731
1.102	0.101032175395005
1.103	0.100826360917008
1.104	0.100627242986947
1.105	0.100433119808524
1.106	0.100246619510454
1.107	0.100064708302437
1.108	0.0998874507515142
1.109	0.0997158437542635
1.11	0.0995493351635388
1.111	0.099386109644764
1.112	0.0992274812201008
1.113	0.0990736751660034
1.114	0.0989224450982463
1.115	0.0987738388744694
1.116	0.0986279018792532
1.117	0.0984848750237609
1.118	0.0983436107924413
1.119	0.0982043296160476
1.12	0.0980652049378159
1.121	0.0979278647163017
1.122	0.097791890055368
1.123	0.0976560250666165
1.124	0.0975210601486492
1.125	0.0973859014640791
1.126	0.0972507482117986
1.127	0.0971145146499279
1.128	0.0969769573679051
1.129	0.0968379959331903
1.13	0.096701118884906
1.131	0.0965612103345087
1.132	0.0964210960855473
1.133	0.0962794605288309
1.134	0.0961353284742839
1.135	0.095989588141557
1.136	0.0958394365235216
1.137	0.0956879161954338
1.138	0.0955355136166091
1.139	0.0953813718949699
1.14	0.0952258847924414
1.141	0.0950669331169974
1.142	0.0949042657802145
1.143	0.0947403678021357
1.144	0.0945738961574745
1.145	0.0944058516640548
1.146	0.0942337580859138
1.147	0.0940597516305289
1.148	0.0938832155260336
1.149	0.0937035869409785
1.15	0.0935209646535194
1.151	0.0933365252956203
1.152	0.0931506013581924
1.153	0.0929617647050518
1.154	0.092770752561647
1.155	0.0925778600515673
1.156	0.0923833221464713
1.157	0.0921867651629892
1.158	0.091988274384664
1.159	0.0917873135293373
1.16	0.0915847021542156
1.161	0.0913810483032409
1.162	0.0911752215751026
1.163	0.0909685289343676
1.164	0.0907602069526121
1.165	0.0905496357987101
1.166	0.0903391529208001
1.167	0.0901256842918852
1.168	0.0899125110310208
1.169	0.0896987736116561
1.17	0.0894830856624527
1.171	0.0892672154868933
1.172	0.0890511210131046
1.173	0.0888334740306302
1.174	0.0886147495551906
1.175	0.0883966225620977
1.176	0.0881783176648401
1.177	0.0879582630062507
1.178	0.0877387278973514
1.179	0.0875175524155768
1.18	0.087296441212454
1.181	0.0870748002005845
1.182	0.0868531223920895
1.183	0.0866298534632691
1.184	0.0864066356442264
1.185	0.0861827660172006
1.186	0.0859584554983906
1.187	0.0857319090149189
1.188	0.0855059096042259
1.189	0.0852798895790095
1.19	0.0850531462332715
1.191	0.0848238026478346
1.192	0.084595704989002
1.193	0.0843655828557874
1.194	0.0841359026672551
1.195	0.0839047159694276
1.196	0.083673239850741
1.197	0.0834407818128056
1.198	0.0832075083230965
1.199	0.0829717985558323
1.2	0.0827357359336907
1.201	0.0824986679633655
1.202	0.0822611030966597
1.203	0.082022379806271
1.204	0.0817812871400981
1.205	0.0815403248427486
1.206	0.081297553772783
1.207	0.0810530787780299
1.208	0.0808068644371007
1.209	0.0805617989520341
1.21	0.080315211396049
1.211	0.0800674435207952
1.212	0.0798185230357488
1.213	0.0795684829883396
1.214	0.0793173617823664
1.215	0.0790657521134342
1.216	0.0788115562042838
1.217	0.0785583879823704
1.218	0.0783044444767828
1.219	0.078048628488267
1.22	0.0777932926584528
1.221	0.0775368349390032
1.222	0.0772803028939571
1.223	0.0770222710085053
1.224	0.0767644911435757
1.225	0.0765063733846888
1.226	0.0762482089046222
1.227	0.0759904847914595
1.228	0.0757322626231977
1.229	0.0754754036622476
1.23	0.0752177985060571
1.231	0.0749586148486896
1.232	0.0747017342505136
1.233	0.0744453482933144
1.234	0.0741895552324577
1.235	0.0739332990278302
1.236	0.0736790892754465
1.237	0.0734257389678446
1.238	0.0731733338050311
1.239	0.0729219547945586
1.24	0.0726716777997396
1.241	0.0724214270935812
1.242	0.0721734582313396
1.243	0.0719270869815045
1.244	0.0716820510937989
1.245	0.0714377934822033
1.246	0.0711950183274986
1.247	0.0709546679450372
1.248	0.0707148967749025
1.249	0.0704766972117232
1.25	0.0702394475896478
1.251	0.0700049764848816
1.252	0.0697719774223397
1.253	0.069540438816297
1.254	0.0693112130081132
1.255	0.0690820037881406
1.256	0.0688548686082687
1.257	0.0686290788159276
1.258	0.0684045887859432
1.259	0.0681813467973282
1.26	0.0679592954582419
1.261	0.0677377869287906
1.262	0.0675161452735417
1.263	0.0672975048093518
1.264	0.0670803238250014
1.265	0.066863909809686
1.266	0.066647236663559
1.267	0.066431309244614
1.268	0.0662165983780754
1.269	0.0660034457968897
1.27	0.0657897601787566
1.271	0.0655764203271179
1.272	0.0653627791970255
1.273	0.0651495425806278
1.274	0.0649356975617818
1.275	0.0647226004491438
1.276	0.0645101582097739
1.277	0.0642970101135421
1.278	0.0640843743358108
1.279	0.0638715310343719
1.28	0.0636584382134921
1.281	0.0634450602900888
1.282	0.0632302162796499
1.283	0.0630157232809907
1.284	0.0628015072801335
1.285	0.0625872554518973
1.286	0.0623717131676051
1.287	0.0621565087529556
1.288	0.0619403771072593
1.289	0.0617240048340074
1.29	0.0615080006800504
1.291	0.0612917651715283
1.292	0.061075246662194
1.293	0.0608582533287463
1.294	0.060641863590503
1.295	0.0604253326752152
1.296	0.0602092139904394
1.297	0.0599927355977394
1.298	0.0597760524898773
1.299	0.0595605301993151
1.3	0.0593462100679589
1.301	0.0591330378440644
1.302	0.0589203308401399
1.303	0.058707989058476
1.304	0.0584973645486201
1.305	0.0582879630787994
1.306	0.0580802575863566
1.307	0.0578737850883187
1.308	0.0576689892188296
1.309	0.0574654262625732
1.31	0.0572639118089806
1.311	0.0570645828682466
1.312	0.0568675859463478
1.313	0.0566731926691517
1.314	0.0564807288927919
1.315	0.0562922372036681
1.316	0.0561059808859134
1.317	0.0559233359746996
1.318	0.055743776453196
1.319	0.0555674251531469
1.32	0.0553938012574196
1.321	0.0552242636139847
1.322	0.0550576629425105
1.323	0.0548953231209745
1.324	0.0547360535742764
1.325	0.0545806424482824
1.326	0.0544296893667838
1.327	0.0542814339458343
1.328	0.0541383561499384
1.329	0.0539996434534219
1.33	0.0538644639360527
1.331	0.0537326179549448
1.332	0.0536053726461335
1.333	0.0534824761156289
1.334	0.0533630605286113
1.335	0.0532474784937648
1.336	0.0531356723909319
1.337	0.0530285875883311
1.338	0.0529242216772181
1.339	0.0528233959321873
1.34	0.0527260049683701
1.341	0.0526313150940303
1.342	0.0525404924378959
1.343	0.0524523660052994
1.344	0.0523675684567293
1.345	0.0522848865667874
1.346	0.0522054536146035
1.347	0.0521284070304792
1.348	0.0520535628324543
1.349	0.0519807293314231
1.35	0.0519085397567275
1.351	0.0518392401677329
1.352	0.0517713258681941
1.353	0.0517053439567917
1.354	0.0516390147993808
1.355	0.0515741040159936
1.356	0.0515097000677746
1.357	0.0514443775591604
1.358	0.0513798229974598
1.359	0.0513151357635526
1.36	0.0512507001824453
1.361	0.0511838677369556
1.362	0.0511180858556209
1.363	0.0510511969466618
1.364	0.050982985385237
1.365	0.0509132393858282
1.366	0.050841147464017
1.367	0.0507677755540042
1.368	0.0506926398732921
1.369	0.0506142604777601
1.37	0.0505339956163984
1.371	0.0504498481785951
1.372	0.0503635714466516
1.373	0.0502751003165192
1.374	0.0501820758856287
1.375	0.0500858291009574
1.376	0.049987494035357
1.377	0.0498849668506554
1.378	0.0497794373460398
1.379	0.0496701286994353
1.38	0.0495569583018681
1.381	0.049439854402872
1.382	0.049318756234612
1.383	0.0491936140908207
1.384	0.0490643893611048
1.385	0.0489314774933522
1.386	0.048794062957819
1.387	0.0486513252129606
1.388	0.0485045574911833
1.389	0.0483554908486074
1.39	0.0482019019634998
1.391	0.048044257855365
1.392	0.0478827941261718
1.393	0.0477172184259534
1.394	0.047547765759751
1.395	0.0473745131639225
1.396	0.0471975461673667
1.397	0.0470169583882043
1.398	0.0468328511092432
1.399	0.0466447077089843
1.4	0.0464539550807199
1.401	0.0462600225862295
1.402	0.0460630380724603
1.403	0.0458631346545148
1.404	0.0456610190578526
1.405	0.0454553452911485
1.406	0.0452476799959558
1.407	0.0450358517071152
1.408	0.044823838922181
1.409	0.0446097782874467
1.41	0.0443938285890813
1.411	0.044176149811394
1.412	0.0439569026737929
1.413	0.0437362481781952
1.414	0.0435137585751677
1.415	0.0432908293045301
1.416	0.0430675216140759
1.417	0.0428423587052697
1.418	0.0426176680434016
1.419	0.0423921258068608
1.42	0.0421662796274286
1.421	0.0419396953844371
1.422	0.0417146894809292
1.423	0.0414889779194892
1.424	0.0412629615725048
1.425	0.0410374050083474
1.426	0.0408130699584961
1.427	0.0405894110961006
1.428	0.0403665549325295
1.429	0.0401441353109051
1.43	0.0399233115814783
1.431	0.0397036381634225
1.432	0.0394852232779808
1.433	0.0392675589194853
1.434	0.0390520260735242
1.435	0.0388380410865454
1.436	0.0386251145758704
1.437	0.0384145436930784
1.438	0.038205766687862
1.439	0.0379988578369179
1.44	0.0377932670825153
1.441	0.0375897879260523
1.442	0.0373883773784576
1.443	0.0371891661564956
1.444	0.036991568490954
1.445	0.036796851815141
1.446	0.0366050277074823
1.447	0.0364154643667969
1.448	0.0362283777796887
1.449	0.0360434609985183
1.45	0.0358596697054923
1.451	0.0356796162306619
1.452	0.0355019553266839
1.453	0.0353267051048166
1.454	0.0351538802865008
1.455	0.034982867993897
1.456	0.0348144104796824
1.457	0.0346490314423537
1.458	0.0344860958476068
1.459	0.0343256050280939
1.46	0.0341681365091133
1.461	0.0340129697196425
1.462	0.0338593047624055
1.463	0.0337087428153876
1.464	0.0335606063441476
1.465	0.0334142674706146
1.466	0.0332713138548802
1.467	0.0331304832659386
1.468	0.0329920326872652
1.469	0.032855949186604
1.47	0.032722218997315
1.471	0.0325908276473187
1.472	0.032461760080496
1.473	0.0323350007702689
1.474	0.0322110291900486
1.475	0.0320882813639614
1.476	0.0319684705560935
1.477	0.0318512082637972
1.478	0.0317359043850792
1.479	0.0316228173067736
1.48	0.0315113607661257
1.481	0.0314027191189956
1.482	0.0312962448560426
1.483	0.0311919241827311
1.484	0.031089705305634
1.485	0.0309897693505078
1.486	0.0308925554183092
1.487	0.0307966943506706
1.488	0.0307032429561363
1.489	0.0306112809641436
1.49	0.0305220516449983
1.491	0.0304348846604918
1.492	0.0303491593414099
1.493	0.0302674257151538
1.494	0.0301866987941349
1.495	0.0301080106828106
1.496	0.0300312557292464
1.497	0.0299567391984296
1.498	0.0298836667595413
1.499	0.0298136876041584
1.5	0.0297453241660752
1.501	0.0296789685087429
1.502	0.0296146161058017
1.503	0.0295534388750942
1.504	0.0294932055954469
1.505	0.029435377963178
1.506	0.0293791848277072
1.507	0.0293249855942973
1.508	0.0292721522417408
1.509	0.029221983774272
1.51	0.0291747585530541
1.511	0.0291286271807188
1.512	0.0290844602219874
1.513	0.0290422498633723
1.514	0.0290019875661814
1.515	0.0289636640581504
1.516	0.0289272693331977
1.517	0.0288928220054341
1.518	0.0288602557116296
1.519	0.0288295843696041
1.52	0.0288001933450059
1.521	0.0287733324176039
1.522	0.0287483210979352
1.523	0.0287251455716695
1.524	0.0287037916057985
1.525	0.0286842446424848
1.526	0.0286653187736279
1.527	0.0286494568016239
1.528	0.0286347353380003
1.529	0.0286212527421111
1.53	0.0286101571538852
1.531	0.0286014351680969
1.532	0.0285943916628841
1.533	0.0285884215115568
1.534	0.028584763772458
1.535	0.0285827509665177
1.536	0.028581803542872
1.537	0.0285825011018721
1.538	0.0285854988995231
1.539	0.0285901121111372
1.54	0.0285945564979034
1.541	0.0286025792152901
1.542	0.0286122081217087
1.543	0.0286234514719004
1.544	0.0286363199331064
1.545	0.0286509789650583
1.546	0.02866715806713
1.547	0.0286850123647073
1.548	0.0287045639291993
1.549	0.0287258379622022
1.55	0.0287488628854927
1.551	0.0287736704104375
1.552	0.0288002955853768
1.553	0.0288282078003576
1.554	0.0288586430407273
1.555	0.0288910159731826
1.556	0.0289253754372691
1.557	0.0289617734345896
1.558	0.0289996544506328
1.559	0.0290403866033637
1.56	0.0290833002136594
1.561	0.0291284847420086
1.562	0.0291760062778161
1.563	0.0292259329410346
1.564	0.0292783345938712
1.565	0.0293321128441143
1.566	0.0293897946990658
1.567	0.0294501575081537
1.568	0.029513275545657
1.569	0.0295792228634147
1.57	0.0296480728341981
1.571	0.029719897669745
1.572	0.0297947679150965
1.573	0.0298727519210599
1.574	0.0299539152968066
1.575	0.0300377180279473
1.576	0.0301248708256072
1.577	0.0302160438695681
1.578	0.0303106091757579
1.579	0.0304079938598253
1.58	0.0305089190289093
1.581	0.0306140145353154
1.582	0.030722627162306
1.583	0.0308347727276952
1.584	0.0309498738009944
1.585	0.0310691541922795
1.586	0.0311919540136943
1.587	0.0313185459482025
1.588	0.0314483389751121
1.589	0.0315815530621332
1.59	0.0317181309938485
1.591	0.031858003030635
1.592	0.0320010865043923
1.593	0.0321472854519482
1.594	0.0322964902891666
1.595	0.03244883822943
1.596	0.032603110961014
1.597	0.0327606268038779
1.598	0.032920567156191
1.599	0.0330827518717247
1.6	0.033246986226343
1.601	0.0334130609533278
1.602	0.033580139588016
1.603	0.0337492698513544
1.604	0.0339196068870089
1.605	0.0340907241059006
1.606	0.0342618323227612
1.607	0.0344338711647055
1.608	0.0346058860637509
1.609	0.0347775608788452
1.61	0.0349485679215311
1.611	0.0351179996882306
1.612	0.0352861337511886
1.613	0.035453172932931
1.614	0.0356181219416337
1.615	0.035780607092132
1.616	0.0359402478042324
1.617	0.0360960537883503
1.618	0.0362489005939072
1.619	0.0363977242330285
1.62	0.0365421271259909
1.621	0.0366817099989155
1.622	0.0368160730336253
1.623	0.0369453449616772
1.624	0.03706756223569
1.625	0.0371840052367454
1.626	0.0372936430640375
1.627	0.0373960978088553
1.628	0.037490992618278
1.629	0.0375779585698269
1.63	0.0376566358864805
1.631	0.0377266751372939
1.632	0.0377877384186937
1.633	0.0378395005115609
1.634	0.0378816500092742
1.635	0.0379138904119798
1.636	0.0379359411824604
1.637	0.0379475387591162
1.638	0.037948437521726
1.639	0.0379384107058386
1.64	0.0379166541003059
1.641	0.0378842342826979
1.642	0.0378403245538028
1.643	0.0377841550632101
1.644	0.0377169208956141
1.645	0.0376378304633987
1.646	0.0375468103729184
1.647	0.0374438110602158
1.648	0.0373276565601286
1.649	0.0372007604149964
1.65	0.0370618714522599
1.651	0.0369110386466301
1.652	0.0367483354766749
1.653	0.0365738598368567
1.654	0.0363871453525548
1.655	0.0361895731814904
1.656	0.0359806612298412
1.657	0.0357606030339084
1.658	0.0355296148704211
1.659	0.0352879352015399
1.66	0.0350358240477679
1.661	0.0347735622914002
1.662	0.0345014509134288
1.663	0.0342198101670749
1.664	0.0339277904652495
1.665	0.0336288249188691
1.666	0.033320874290209
1.667	0.0330048389610608
1.668	0.032681129778999
1.669	0.0323501636447273
1.67	0.0320123694749412
1.671	0.0316681870171914
1.672	0.0313180656385717
1.673	0.0309624630929668
1.674	0.0306018442716311
1.675	0.0302366799418815
1.676	0.0298674454786711
1.677	0.0294946195937839
1.678	0.0291186830673282
1.679	0.0287395067853552
1.68	0.0283588533356891
1.681	0.0279765258659018
1.682	0.0275930014322038
1.683	0.0272087529702967
1.684	0.0268236504139597
1.685	0.026439409297199
1.686	0.026055821335165
1.687	0.0256733321983625
1.688	0.0252923779547935
1.689	0.0249133841056761
1.69	0.0245367646684551
1.691	0.0241629213095533
1.692	0.0237922425290651
1.693	0.0234251028993392
1.694	0.0230618623591424
1.695	0.0227022443967732
1.696	0.0223478811425116
1.697	0.0219983971385117
1.698	0.0216540883766496
1.699	0.0213152335222531
1.7	0.0209814942332981
1.701	0.0206543711918816
1.702	0.0203334254271061
1.703	0.0200182709791286
1.704	0.0197103926504376
1.705	0.0194092057982194
1.706	0.0191149086303849
1.707	0.0188276345017811
1.708	0.0185474983635601
1.709	0.0182745969329884
1.71	0.0180090089132138
1.711	0.017750795261044
1.712	0.017499999500662
1.713	0.0172566480810897
1.714	0.0170207507751066
1.715	0.0167917268768519
1.716	0.0165701495994939
1.717	0.0163566246264389
1.718	0.0161504250007936
1.719	0.0159514852832192
1.72	0.0157597264117554
1.721	0.0155750563258601
1.722	0.0153973706110467
1.723	0.0152265531614591
1.724	0.0150624768577391
1.725	0.0149050042575652
1.726	0.0147539882962708
1.727	0.014609186022731
1.728	0.0144700973385266
1.729	0.0143378927155916
1.73	0.0142112651216448
1.731	0.014090239391504
1.732	0.0139746274707776
1.733	0.01386305404118
1.734	0.013757804239445
1.735	0.013657368253627
1.736	0.0135615446224249
1.737	0.01347012992612
1.738	0.0133829194441928
1.739	0.0132997302093223
1.74	0.0132197110230969
1.741	0.0131439440209639
1.742	0.0130715567301083
1.743	0.0130023476489665
1.744	0.0129361174703768
1.745	0.0128726695922331
1.746	0.0128118106025308
1.747	0.0127533507381245
1.748	0.012697104316623
1.749	0.0126428901409514
1.75	0.0125905318762151
1.751	0.0125398583985981
1.752	0.0124907041161297
1.753	0.0124429092612484
1.754	0.0123963201551859
1.755	0.0123507894442858
1.756	0.0123061763084563
1.757	0.0122623466420454
1.758	0.0122191732075027
1.759	0.0121759322150589
1.76	0.0121337769929606
1.761	0.012091933119784
1.762	0.0120503023180732
1.763	0.0120087935186512
1.764	0.0119673228654267
1.765	0.0119258136973366
1.766	0.011884196508299
1.767	0.0118424088860951
1.768	0.0118003954311368
1.769	0.0117586953728405
1.77	0.0117162386994536
1.771	0.0116727707177207
1.772	0.0116289839352867
1.773	0.0115854573795684
1.774	0.0115415124037494
1.775	0.0114971407642597
1.776	0.0114523399822503
1.777	0.0114065085286747
1.778	0.0113609235295602
1.779	0.0113149289194599
1.78	0.0112685436195003
1.781	0.0112217911690475
1.782	0.0111746994866212
1.783	0.0111273006263338
1.784	0.0110790164372094
1.785	0.0110311750446812
1.786	0.010983139365985
1.787	0.0109349559902739
1.788	0.0108861055080118
1.789	0.0108379987832999
1.79	0.01078974933072
1.791	0.0107415618533651
1.792	0.0106934953289005
1.793	0.0106456103409273
1.794	0.0105979688467572
1.795	0.0105500294642775
1.796	0.0105031246558837
1.797	0.0104560810484622
1.798	0.0104095869104017
1.799	0.0103642761589645
1.8	0.0103195828195051
1.801	0.0102755736047757
1.802	0.0102323166220622
1.803	0.0101892992678395
1.804	0.0101466155344484
1.805	0.0101061671523008
1.806	0.0100660903724506
1.807	0.01002775118454
1.808	0.00999052362376179
1.809	0.00995446818874199
1.81	0.00991905960724022
1.811	0.00988558023930482
1.812	0.00985343796903998
1.813	0.00982268594032631
1.814	0.00979220136654754
1.815	0.00976449576781667
1.816	0.00973772889541571
1.817	0.00971317545350235
1.818	0.0096902278471082
1.819	0.00966892556867118
1.82	0.00964868074810673
1.821	0.00963024712888284
1.822	0.00961420263909972
1.823	0.00959992162723913
1.824	0.00958742963381673
1.825	0.00957674900587434
1.826	0.00956789886372808
1.827	0.00956089507174355
1.828	0.009555178951338
1.829	0.00955195869332779
1.83	0.00955060735475386
1.831	0.00955112802522164
1.832	0.00955352041929278
1.833	0.00955778087603194
1.834	0.00956390236317598
1.835	0.00957187448606051
1.836	0.00958168350143841
1.837	0.00959331233632284
1.838	0.00960674061198216
1.839	0.00962194467320707
1.84	0.0096388976229609
1.841	0.00965756936251174
1.842	0.00967792663713119
1.843	0.00969993308742752
1.844	0.00972354930636295
1.845	0.00974873290198341
1.846	0.00977543856586719
1.847	0.00980361814727422
1.848	0.00983322073295232
1.849	0.00986419273252963
1.85	0.00989647796939471
1.851	0.00993001777693706
1.852	0.00996522660636524
1.853	0.0100011424481455
1.854	0.0100381283331494
1.855	0.0100765975846342
1.856	0.0101150012830314
1.857	0.0101549022419721
1.858	0.0101961574046938
1.859	0.0102376300777445
1.86	0.0102798471858876
1.861	0.010322558052966
1.862	0.0103657704187985
1.863	0.0104094077458927
1.864	0.0104533928118894
1.865	0.0104976478679466
1.866	0.0105420947980892
1.867	0.0105866552790895
1.868	0.0106312509404415
1.869	0.0106751783139256
1.87	0.0107196712170259
1.871	0.0107639598073831
1.872	0.010807967603726
1.873	0.0108516188247992
1.874	0.0108948385437056
1.875	0.0109375528393116
1.876	0.0109796889443716
1.877	0.0110211753900476
1.878	0.011062124065117
1.879	0.0111021238998502
1.88	0.0111412711695034
1.881	0.0111795011985777
1.882	0.0112167512908941
1.883	0.0112529608489272
1.884	0.011288071488127
1.885	0.0113220271461278
1.886	0.0113547741867722
1.887	0.0113862614989021
1.888	0.0114164405898966
1.889	0.0114452656739598
1.89	0.0114727292899075
1.891	0.0114987247595121
1.892	0.0115232464553793
1.893	0.0115462602598874
1.894	0.0115677351329235
1.895	0.011587643170415
1.896	0.011605959658164
1.897	0.0116226631210939
1.898	0.0116371570465202
1.899	0.011650640252143
1.9	0.0116624605535624
1.901	0.0116726102989859
1.902	0.0116810852200605
1.903	0.0116878844583321
1.904	0.0116930105875748
1.905	0.0116958470619777
1.906	0.0116977096508553
1.907	0.011697921938379
1.908	0.0116965008588829
1.909	0.0116934667902051
1.91	0.0116888435538353
1.911	0.0116826584104919
1.912	0.0116749420509825
1.913	0.0116657285821758
1.914	0.0116550555078851
1.915	0.0116423932275462
1.916	0.0116293497705783
1.917	0.011614648545088
1.918	0.0115986706190269
1.919	0.0115814708328917
1.92	0.0115631071902352
1.921	0.0115436408004734
1.922	0.0115233000268028
1.923	0.0115018428319857
1.924	0.0114794862928421
1.925	0.0114563034339674
1.926	0.0114323700017146
1.927	0.0114077643589837
1.928	0.0113825673707492
1.929	0.0113568622800705
1.93	0.0113307345743602
1.931	0.011304271841719
1.932	0.0112775636171876
1.933	0.0112507012188111
1.934	0.0112232105729271
1.935	0.0111964346710539
1.936	0.0111691386021776
1.937	0.0111427144972214
1.938	0.0111166042707698
1.939	0.0110909068852635
1.94	0.0110657215976222
1.941	0.0110411477227006
1.942	0.0110172843880787
1.943	0.0109942302807468
1.944	0.0109720833863182
1.945	0.0109509407214792
1.946	0.010930898060458
1.947	0.0109120496563652
1.948	0.010894487958329
1.949	0.0108783033254109
1.95	0.0108635837383547
1.951	0.0108504145102748
1.952	0.0108388779974463
1.953	0.0108290533114048
1.954	0.0108210160336068
1.955	0.0108148379339367
1.956	0.0108105866943721
1.957	0.0108084222994742
1.958	0.0108082218117794
1.959	0.0108101253754312
1.96	0.010814181849046
1.961	0.01082043475987
1.962	0.0108289220877959
1.963	0.0108396760639471
1.964	0.0108527229850805
1.965	0.0108680830450112
1.966	0.0108857701842067
1.967	0.0109057919586334
1.968	0.0109281494288636
1.969	0.0109528370703716
1.97	0.0109798427058594
1.971	0.0110091474603526
1.972	0.0110407257397101
1.973	0.0110745452330777
1.974	0.011110566939705
1.975	0.0111488172053217
1.976	0.0111885287805385
1.977	0.0112303298322231
1.978	0.0112747602946549
1.979	0.0113210912385537
1.98	0.0113692465062322
1.981	0.011419144070563
1.982	0.0114706962630762
1.983	0.0115238100242909
1.984	0.0115783871754385
1.985	0.0116343247106138
1.986	0.0116915151082734
1.987	0.0117498466608839
1.988	0.0118092038214195
1.989	0.011869467565304
1.99	0.0119305157663021
1.991	0.0119922235847772
1.992	0.0120544638666582
1.993	0.0121171075513898
1.994	0.0121800240870828
1.995	0.0122430976918349
1.996	0.0123061665076028
1.997	0.0123691120545939
1.998	0.0124318020775816
1.999	0.012494104952117
[truncated: 1 more rows]
