# Supplementary material for: Iso-orientation bias of layer 2/3 connections unifies spontaneous, visually and optogenetically driven V1 dynamics
Source: Nat Commun. 2026 Jan 21;17:1901. doi: 10.1038/s41467-026-68578-y (PMC12923880; doi:10.1038/s41467-026-68578-y)
Supplement: Supplementary file 6 — Source data [file 41467_2026_68578_MOESM6_ESM.zip › source_data/fig3/H_metrics.csv]

similarity_experiment_e_or	similarity_model_e_or	similarity_experiment_i_e	similarity_model_i_e	dimensionality_experiment_exc	dimensionality_model_exc	dimensionality_experiment_inh	dimensionality_model_inh	correlation_maxima_experiment_exc	correlation_maxima_model_exc	correlation_maxima_experiment_inh	correlation_maxima_model_inh	local_correlation_eccentricity_experiment_exc	local_correlation_eccentricity_model_exc	local_correlation_eccentricity_experiment_inh	local_correlation_eccentricity_model_inh	correlation_wavelength_experiment_exc	correlation_wavelength_model_exc	correlation_wavelength_experiment_inh	correlation_wavelength_model_inh
0.382	0.7436493626452225	0.533	0.45773463853943286	9.6303	12.882056534637007	12.6281	19.23890092610431	0.26698	0.303578129945231	0.28544	0.18877213904785883	0.7323	0.6312668275966542	0.6455	0.49567686104797587	0.77539	1.0478	0.67875	1.1222
0.437		0.207		11.3543		10.702		0.3316		0.20432		0.7117		0.6567		0.76498		0.92874
0.562		0.419		6.6423		11.636		0.19743		0.26624		0.7022		0.6579		0.74042		0.74371
0.457				10.6972		8.9744		0.30415		0.22759		0.6933		0.6697		0.85129		1.16734
0.368				8.3869		8.7557		0.27338		0.37394		0.6839		0.7211		0.81111		0.96917
0.382				8.9095		12.129		0.33148		0.32446		0.6579		0.7347		0.95075		0.83597
0.288				9.6195		10.5414		0.26845		0.28704		0.6219		0.7754		1.01449		0.67894
0.475
