# Supplementary material for: Iso-orientation bias of layer 2/3 connections unifies spontaneous, visually and optogenetically driven V1 dynamics
Source: Nat Commun. 2026 Jan 21;17:1901. doi: 10.1038/s41467-026-68578-y (PMC12923880; doi:10.1038/s41467-026-68578-y)
Supplement: Supplementary file 6 — Source data [file 41467_2026_68578_MOESM6_ESM.zip › source_data/fig3/I_correlation_histogram.csv]

model_correlation_bin_edges	model_grating	model_control	experiment_grating_x	experiment_grating_y	experiment_control_x	experiment_control_y
-0.6	0.0	0.0	-0.597969	0.0023472389931223432	-0.597857	0.0022338935626622044
-0.57	0.0	0.0	-0.556354	-0.003420262532835415	-0.59436	0.0022338935626622044
-0.54	0.0	0.0	-0.526465	0.003621454446531616	-0.591597	0.0028083233359182
-0.51	0.0	0.0	-0.490598	0.01301041041902099	-0.58968	0.0022338935626622044
-0.48	0.0	0.0	-0.46116	0.02467954141340064	-0.585507	0.0016594637894062091
-0.44999999999999996	0.0034713182330990224	0.0	-0.436117	0.043390389387147316	-0.582349	0.0017232893197679866
-0.42	0.031241864097891203	0.0	-0.415471	0.07249615290186438	-0.578797	0.0017232893197679866
-0.39	0.10934652434261902	0.0	-0.398887	0.09583441489062368	-0.576315	0.0017232893197679866
-0.36	0.24819925366657966	0.0	-0.381058	0.13426207040659804	-0.573045	0.0005744297732559955
-0.32999999999999996	0.4113512106222342	0.0	-0.361536	0.18087153041288456	-0.570282	0.0006382553036177727
-0.3	0.5953310769764825	0.0	-0.343365	0.23445564342730607	-0.537745	-0.0015318127286826546
-0.27	0.8730365356244026	0.0	-0.323497	0.31131095445925483	-0.515639	-0.00038295318217066365
-0.24	1.1142931528247844	0.0017346655564807092	-0.307919	0.37072963297086614	-0.498666	-0.000893557425064882
-0.20999999999999996	1.374642020307213	0.012142658895364986	-0.287931	0.4778307950284771	-0.481128	-0.000893557425064882
-0.18	1.6454048424889367	0.13530391340549555	-0.275281	0.5546861060604258	-0.46455	-0.003063625457365309
-0.15000000000000002	1.8154994359107854	0.601928948098806	-0.235854	0.8317944351913265	-0.421861	-0.0019147659108533182
-0.12	2.0654343486939144	1.592422980849291	-0.224892	0.9249462912326674	-0.391241	-0.002361544623385759
-0.08999999999999997	2.0932048945587067	3.20566194837635	-0.187936	1.2462497774055004	-0.363835	-0.0028721488662799776
-0.05999999999999994	2.185194827735839	5.063488759367209	-0.176181	1.3556981784562336	-0.342294	-0.003382753109174196
-0.030000000000000027	2.3084266250108456	6.130308076602826	-0.170641	1.4127696179747224	-0.320245	-0.0017232893197679866
0.0	2.136596372472445	6.213572023313899	-0.138087	1.7189166466491081	-0.288778	-0.0010850340161502137
0.030000000000000027	1.945673869652006	4.772064945878448	-0.115704	1.9378134487505747	-0.270394	0.0017232893197679866
0.05999999999999994	1.9751800746333403	3.0686233694143743	-0.102253	2.0635583948107	-0.255223	0.01008443379716081
0.08999999999999997	1.6454048424889336	1.5490563419372732	-0.093892	2.127604487337324	-0.24975	0.02061564630685406
0.12	1.5395296363794135	0.679988898140438	-0.083384	2.2090872123842855	-0.244164	0.03663585442766016
0.15000000000000002	1.41109086175475	0.21856786011656934	-0.069491	2.2952644154174915	-0.237785	0.06267667081526529
0.18000000000000005	1.21496138158466	0.0797946155981129	-0.057633	2.3593105079441155	-0.224974	0.10314205706463207
0.20999999999999996	1.0240388787642098	0.008673327782403545	-0.043295	2.4233566004707394	-0.216903	0.13307623080430564
0.24	0.8053458300789718	0.0	-0.029526	2.462924343497659	-0.209171	0.15637254938635434
0.27	0.6560791460557165	0.0	-0.018355	2.4874026929973634	-0.201608	0.18515786357951589
0.29999999999999993	0.5640892128785902	0.0	-0.008428	2.4955844974876755	-0.197766	0.2156664670924454
0.32999999999999996	0.43738609737047607	0.0	0.00037	2.499071823991743	-0.191035	0.29595898428756123
0.36	0.3558101188926492	0.0	0.010408	2.5025591504958107	-0.184079	0.3763153270130388
0.39	0.24993491278312915	0.0	0.020669	2.490957083472663	-0.177854	0.4638201291390355
0.42000000000000004	0.1718302525384013	0.0	0.032392	2.4654057104332456	-0.171687	0.5441764718645131
0.45000000000000007	0.11628916080881704	0.0	0.044	2.4281852063994482	-0.162524	0.6566370563619646
0.4800000000000001	0.06248372819578275	0.0	0.057971	2.373461005874082	-0.153699	0.7685232110861602
0.5099999999999999	0.07116202377852983	0.0	0.071038	2.304854563303677	-0.149341	0.8294765925816575
0.5399999999999999	0.032977523214440654	0.0	0.08669	2.203587966743256	-0.144002	0.98291316757137
0.57	0.0433914779137377	0.0	0.100198	2.0953467171747	-0.139685	1.1086494623840712
0.6			0.11449	1.9638342695886166	-0.134174	1.272617249883477
			0.128102	1.8183725159862634	-0.130538	1.3806100472556042
			0.173341	1.398283800188596	-0.124347	1.5578535450702597
			0.184142	1.2923897896131624	-0.121163	1.6614423808474243
			0.191344	1.2248563705824709	-0.11719	1.765031216624589
			0.222857	0.9456019943721441	-0.110374	1.9605926416530743
			0.229386	0.8955722718330221	-0.105148	2.1112208933068684
			0.271605	0.5848648931148559	-0.10066	2.2435950432771947
			0.283993	0.5080766460541393	-0.096507	2.3909681928825384
			0.293453	0.44872503151376	-0.091442	2.5731900820654126
			0.29931	0.4184791804880978	-0.08814	2.701160270440776
			0.322519	0.3172125839276767	-0.082221	2.9149757971527297
			0.339196	0.25558079436540715	-0.075505	3.162555029426064
			0.35238	0.20441098431534008	-0.069529	3.384157270842155
			0.375373	0.14740660876808317	-0.036412	4.4013447482178
			0.391831	0.11253334372740836	-0.029577	4.529697889775333
			0.414716	0.07182551318954372	-0.021125	4.677453992562848
			0.425427	0.05787620717327379	-0.001671	5.040365958199914
			0.442567	0.04278681364605872	0.00048	5.072534025502249
			0.46478	0.02421009361477617	0.001497	5.07974631043313
			0.487447	0.012608026591628588	0.005603	5.036536426378206
			0.510115	0.009120700087561107	0.024682	4.663795329065428
			0.532106	0.0010059595684810043	0.028951	4.594034024380004
			0.566391	-6.706397123206696e-05	0.038492	4.415131062775943
			0.598985	0.0011400875109451383	0.044722	4.295522018877972
					0.050223	4.193592646890214
					0.052684	4.115470197727398
					0.072514	3.3583717565759965
					0.077264	3.18719168414571
					0.085638	2.872850947113957
					0.091969	2.6202294979420424
					0.10084	2.2964425824167463
					0.107186	2.102476795647305
					0.123407	1.6251894796019348
					0.135817	1.2469593866780426
					0.14428	0.9957420991740872
					0.148936	0.8631764726126759
					0.150492	0.832476392508661
					0.174711	0.5184547831287168
					0.19015	0.32027651135539836
					0.199499	0.2002845142752571
					0.219231	0.12497038844835989
					0.238825	0.062166066572371066
					0.251602	0.01614785918152965
					0.283144	0.0022338935626622044
					0.380478	-0.005935774323645287
					0.51206	-0.0029359743966417546
					0.598739	-0.0013403361375973228
