# Supplementary material for: Iso-orientation bias of layer 2/3 connections unifies spontaneous, visually and optogenetically driven V1 dynamics
Source: Nat Commun. 2026 Jan 21;17:1901. doi: 10.1038/s41467-026-68578-y (PMC12923880; doi:10.1038/s41467-026-68578-y)
Supplement: Supplementary file 6 — Source data [file 41467_2026_68578_MOESM6_ESM.zip › source_data/fig3/JKL_correlation_histograms.csv]

correlation_bin_centers	model_spont_frame_density	experiment_spont_frame_density	model_spike_time_spont_frame_density	experiment_spike_time_spont_frame_density	model_predicted_firing_rate	experiment_predicted_firing_rate
-0.6	3.335817127169271e-05	0.025357598099853912	0.0	0.0	0.0	0.009
-0.5499999999999999	0.0017096062776742514	0.031927140841895275	0.0004797959267991348	0.0	0.8780487804878048	0.026
-0.5	0.01393537604874963	0.07316462092012305	0.003785056755859841	0.02520135129991684	0.8497905445840814	0.911
-0.44999999999999996	0.07143652377832994	0.13987477070674367	0.02308351514489171	0.0	1.0109736166238619	0.042
-0.39999999999999997	0.1890407565966826	0.2659827926101013	0.07170283572720404	0.035754777587982706	1.1866949002999823	0.313
-0.35	0.3588004901983268	0.4463209253012653	0.1463377576737361	0.04517789155229943	1.276031982149498	0.167
-0.29999999999999993	0.6057343530370322	0.6714219137140774	0.2831329074700228	0.15055068124385104	1.4624005286780295	0.708
-0.24999999999999997	0.8798718045478028	0.9684112742977624	0.48272801301846285	0.19747017647866189	1.7164900574374915	0.707
-0.19999999999999998	1.2240113784722206	1.2471042491237558	0.7263577225153569	0.38171108524977015	1.8566211538985637	0.923
-0.15	1.5194063246258775	1.486087057948493	1.0267632833501485	0.5913148185099023	2.114241491165961	1.229
-0.1	1.7214150703044306	1.6752438602758686	1.2951291384064645	0.8693139811560787	2.3538872955584837	1.373
-0.049999999999999954	1.8969624466217136	1.8253181599212913	1.550114018170938	1.2912434242927187	2.556601865773346	1.842
9.020562075079397e-17	1.989848274527742	1.930619142789744	1.805632004520744	1.3629836554531225	2.8390135957486042	2.202
0.050000000000000024	1.8597764251965943	1.8360407416260562	1.8460414836889378	1.512473227168556	3.105552740496935	2.563
0.10000000000000006	1.7119580287489058	1.6966890236853986	1.866299533931568	2.037537902947693	3.410722810572773	4.098
0.15	1.5084481653631265	1.4589720025545898	1.789905360253439	1.988496188656047	3.7124265392886957	4.169
0.20000000000000004	1.2866663636632776	1.2471042491237558	1.7025291909174631	2.046441995947023	4.139871017921379	5.451
0.2500000000000001	1.0339114999376617	0.9904736399712741	1.4783045611266676	1.7641176585926226	4.473410390636973	6.335
0.30000000000000004	0.7511926588672482	0.744565612523557	1.188934306608256	1.661582183509666	4.951818464407833	8.015
0.3500000000000001	0.5480664144510934	0.5301872058155099	0.9466906742332262	1.6274306040135313	5.404221001536846	9.857
0.4	0.37492082646537234	0.3366053770870459	0.7219862485156314	0.9342377369763223	6.02486820739818	9.404
0.45000000000000007	0.23339878484521598	0.19914711015962003	0.4977083080663025	0.6987867596598452	6.671668989173544	11.879
0.5000000000000001	0.13210669777872106	0.11844006835253548	0.3115474884682382	0.4512022255618978	7.378322075626539	13.396
0.5500000000000002	0.06905975407522184	0.04655169618166251	0.17992347254967556	0.23340949485419546	8.151189469870788	21.308
0.6000000000000002	0.036610592970682754	0.04213713083589586	0.1097666459199354	0.18712435857659077	9.380410022779042	29.368
