# Supplementary material for: Iso-orientation bias of layer 2/3 connections unifies spontaneous, visually and optogenetically driven V1 dynamics
Source: Nat Commun. 2026 Jan 21;17:1901. doi: 10.1038/s41467-026-68578-y (PMC12923880; doi:10.1038/s41467-026-68578-y)
Supplement: Supplementary file 6 — Source data [file 41467_2026_68578_MOESM6_ESM.zip › source_data/fig3/A_calcium_signal.csv]

time (s)	normalized_spont_activity
0.0	0.23464463139106567
0.05008347245409015	0.31576047404355345
0.1001669449081803	0.33488840277814674
0.15025041736227046	0.3077865891618224
0.2003338898163606	0.31696974301370945
0.25041736227045075	0.24291081652329968
0.3005008347245409	0.28019049679179764
0.35058430717863104	0.3093649354824412
0.4006677796327212	0.25483038007659004
0.4507512520868114	0.30983740999935133
0.5008347245409015	0.32450412427735614
0.5509181969949917	0.2665415990901428
0.6010016694490818	0.21505341153706423
0.651085141903172	0.36634243634653196
0.7011686143572621	0.412668069533825
0.7512520868113522	0.4354195619490723
0.8013355592654424	0.3989925448153832
0.8514190317195326	0.3372741066848841
0.9015025041736228	0.35988221876009896
0.9515859766277128	0.3314108073452894
1.001669449081803	0.3511181460076966
1.0517529215358932	0.3040077037430354
1.1018363939899833	0.2880859291479343
1.1519198664440735	0.27275812087221746
1.2020033388981637	0.3081031883126316
1.2520868113522539	0.37364520335490803
1.302170283806344	0.4460986632937976
1.352253756260434	0.4131367316709623
1.4023372287145242	0.33079021866100483
1.4524207011686143	0.4329297954379914
1.5025041736227045	0.4387544744574245
1.5525876460767947	0.4306215656808887
1.6026711185308848	0.41249762825555947
1.652754590984975	0.29858044366319286
1.7028380634390652	0.28301771951835647
1.7529215358931554	0.21640380788500255
1.8030050083472455	0.21982624162769399
1.8530884808013357	0.22055124655277303
1.9031719532554257	0.1429599209031722
1.9532554257095158	0.07318623156023547
2.003338898163606	0.0
2.0534223706176964	0.05278469788804156
2.1035058430717863	0.0668703249436859
2.1535893155258763	0.1256007649342303
2.2036727879799667	0.1314589963071945
2.2537562604340566	0.07973660554676922
2.303839732888147	0.21435496793164374
2.353923205342237	0.1713384114191271
2.4040066777963274	0.13503103506516567
2.4540901502504173	0.20462814887242145
2.5041736227045077	0.25899521814854304
2.5542570951585977	0.33207761312480893
2.604340567612688	0.2372257130204885
2.654424040066778	0.2069639311822625
2.704507512520868	0.3112442054061094
2.7545909849749584	0.3204949209905588
2.8046744574290483	0.4045057704682874
2.8547579298831387	0.3458562594891198
2.9048414023372287	0.3798344951123854
2.954924874791319	0.33110010952050095
3.005008347245409	0.3142279291282567
3.0550918196994994	0.23650189443368583
3.1051752921535893	0.29052469315008866
3.1552587646076797	0.24363783714103668
3.2053422370617697	0.23213639773542244
3.2554257095158596	0.15317342429988207
3.30550918196995	0.18481472162249918
3.35559265442404	0.2067118962173484
3.4056761268781304	0.2175354605718143
3.4557595993322203	0.1188394134957773
3.5058430717863107	0.1775800233224884
3.5559265442404007	0.27348644831415686
3.606010016694491	0.24139002298776116
3.656093489148581	0.23434864989841336
3.7061769616026714	0.23735993628004554
3.7562604340567614	0.2986744682877613
3.8063439065108513	0.2272816349824584
3.8564273789649417	0.22066109780930132
3.9065108514190316	0.2879694271026529
3.956594323873122	0.21581025614274932
4.006677796327212	0.1968870535037131
4.056761268781302	0.31437921895323795
4.106844741235393	0.32992961413452315
4.156928213689483	0.3016401037385344
4.207011686143573	0.3015776541803697
4.257095158597663	0.41070265453762544
4.307178631051753	0.4331648906846207
4.357262103505843	0.40542329796051185
4.407345575959933	0.3941416912329856
4.457429048414023	0.36017470232632437
4.507512520868113	0.4262042116161863
4.557595993322204	0.4558091669511138
4.607679465776294	0.43903607508396625
4.657762938230384	0.38867653903946436
4.707846410684474	0.45183845770198644
4.757929883138565	0.41665689493866553
4.808013355592655	0.4074025751345537
4.858096828046745	0.42652510200268323
4.908180300500835	0.5103826209888739
4.958263772954925	0.36621683322020365
5.008347245409015	0.42552347824258996
5.058430717863105	0.4104347988272016
5.108514190317195	0.3549107310301579
5.158597662771285	0.3416390674628223
5.208681135225376	0.21677628636608914
5.258764607679466	0.22071378647524378
5.308848080133556	0.19922914593681737
5.358931552587646	0.29048274840348365
5.409015025041736	0.18694354327763915
5.459098497495827	0.15989883605869057
5.509181969949917	0.14211985550206702
5.559265442404007	0.12081535682701099
5.609348914858097	0.2345385579527369
5.6594323873121875	0.19083783177761504
5.709515859766277	0.17812264432731098
5.759599332220367	0.24383198571063022
5.809682804674457	0.21540197030027322
5.859766277128548	0.10427836595154971
5.909849749582638	0.11363274974099666
5.959933222036728	0.17814400493444904
6.010016694490818	0.23683309574951295
6.060100166944908	0.166801410210832
6.110183639398999	0.3163909874438667
6.160267111853089	0.271294911352985
6.210350584307179	0.2256952262686358
6.260434056761269	0.17086315837881413
6.3105175292153595	0.20785349539858855
6.360601001669449	0.2338289205153809
6.410684474123539	0.22116606889589432
6.460767946577629	0.2349303554232394
6.510851419031719	0.21157156818076073
6.56093489148581	0.17956211078193915
6.6110183639399	0.191582795909533
6.66110183639399	0.19863992884357975
6.71118530884808	0.215156364305173
6.761268781302171	0.2438826224924071
6.811352253756261	0.2027692260473594
6.861435726210351	0.1691988239869622
6.911519198664441	0.2562473662558496
6.961602671118531	0.2491934223331672
7.011686143572621	0.22982598286352185
7.061769616026711	0.30792219000280857
7.111853088480801	0.36644145934686406
7.161936560934891	0.4073217291881219
7.212020033388982	0.41824163306732715
7.262103505843072	0.39863744483908564
7.312186978297162	0.40300626677788354
7.362270450751252	0.30134071920150174
7.412353923205343	0.2843909789899777
7.462437395659433	0.27962873462009297
7.512520868113523	0.19905711060812106
7.562604340567613	0.2869146392901386
7.612687813021703	0.2969914522944647
7.6627712854757934	0.24902998278325
7.712854757929883	0.19203735512477774
7.762938230383973	0.1520302128011972
7.813021702838063	0.15780472358033315
7.863105175292154	0.19128881026390532
7.913188647746244	0.238458333793857
7.963272120200334	0.1865755875743985
8.013355592654424	0.18284642932020398
8.063439065108515	0.19969781300986453
8.113522537562604	0.21069815845957468
8.163606010016695	0.19014575538881975
8.213689482470786	0.20750350937259054
8.263772954924875	0.1924574704290666
8.313856427378965	0.187951336086345
8.363939899833055	0.15646754137071314
8.414023372287145	0.09999778861948455
8.464106844741236	0.08331514442746246
8.514190317195325	0.08630487328495094
8.564273789649416	0.0913873640761279
8.614357262103505	0.1497352751425546
8.664440734557596	0.17822604211675588
8.714524207011687	0.20283438802138415
8.764607679465776	0.22485480004082734
8.814691151919867	0.24311345767982132
8.864774624373958	0.21352861649980204
8.914858096828047	0.20789013676599621
8.964941569282137	0.20047188923447112
9.015025041736227	0.18280070656572198
9.065108514190317	0.2347437222330783
9.115191986644408	0.22130072875845022
9.165275459098497	0.12283514869559273
9.215358931552588	0.12609959741029161
9.265442404006677	0.2022197065742268
9.315525876460768	0.14507855239498585
9.365609348914859	0.15018580503225754
9.415692821368948	0.22139368804745427
9.465776293823039	0.2962534966278189
9.51585976627713	0.24119560662040465
9.565943238731219	0.24176569738876894
9.61602671118531	0.25866941039572994
9.666110183639399	0.2965027411738829
9.71619365609349	0.2107400605783395
9.76627712854758	0.18815874932768709
9.81636060100167	0.16909875925861104
9.86644407345576	0.17642349109871744
9.91652754590985	0.09514281848825058
9.96661101836394	0.06757432404471778
10.01669449081803	0.08650621091600505
10.06677796327212	0.08490105173729624
10.11686143572621	0.06708449050725206
10.1669449081803	0.12386196936435333
10.21702838063439	0.13104267862406452
10.267111853088482	0.14322365335313197
10.31719532554257	0.11631789697859794
10.367278797996661	0.037697765787435764
10.417362270450752	0.12175600529430998
10.467445742904841	0.11974907322575949
10.517529215358932	0.13060307044130232
10.567612687813021	0.07607143279408012
10.617696160267112	0.05204287945051982
10.667779632721203	0.06437782249349491
10.717863105175292	0.11821682715132535
10.767946577629383	0.15608630357010136
10.818030050083472	0.1902985571609285
10.868113522537563	0.1866178358328295
10.918196994991654	0.11572539448503234
10.968280467445743	0.10389752316659225
11.018363939899833	0.11444861872122176
11.068447412353924	0.21432893018087956
11.118530884808013	0.19571825364426118
11.168614357262104	0.30190439638600164
11.218697829716193	0.23299128188258797
11.268781302170284	0.25196046224804824
11.318864774624375	0.3436220720375789
11.368948247078464	0.3541529824778233
11.419031719532555	0.3081676990892838
11.469115191986644	0.25723617898516493
11.519198664440735	0.25510637861251173
11.569282136894826	0.3322769784555084
11.619365609348915	0.3361541607424248
11.669449081803005	0.36704419470171573
11.719532554257096	0.4354904421878532
11.769616026711185	0.6000941449094894
11.819699499165276	0.5726792887459708
11.869782971619365	0.5970162043290214
11.919866444073456	0.640798806998456
11.969949916527547	0.6852669635214673
12.020033388981636	0.647762438837339
12.070116861435727	0.7524907269559457
12.120200333889816	0.8289239593832564
12.170283806343907	0.8535909360064047
12.220367278797998	0.912408099308245
12.270450751252087	0.9189990425255986
12.320534223706177	1.0
12.370617696160267	0.8884608840793127
12.420701168614357	0.9236381029478239
12.470784641068448	0.8817836578637543
12.520868113522537	0.9423949872473315
12.570951585976628	0.9882429525442022
12.621035058430719	0.9951015390770167
12.671118530884808	0.8423104460481435
12.721202003338899	0.8304309088600699
12.771285475792988	0.8264611222647978
12.821368948247079	0.7456626979798577
12.87145242070117	0.7664686645210828
12.921535893155259	0.8092432394273965
12.97161936560935	0.7956276451111965
13.021702838063439	0.6842258438211899
13.07178631051753	0.8141036996279294
13.12186978297162	0.8074378993861628
13.17195325542571	0.699101470571191
13.2220367278798	0.8187884827177014
13.272120200333891	0.8056997608907789
13.32220367278798	0.7993085304034254
13.37228714524207	0.7839386297163661
13.42237061769616	0.7337502150119084
13.47245409015025	0.767008878669947
13.522537562604342	0.7332039144028301
13.57262103505843	0.6942272820943426
13.622704507512521	0.6646007336892961
13.67278797996661	0.659728665858807
13.722871452420701	0.6781939908896437
13.772954924874792	0.6866762887683028
13.823038397328881	0.676126738148878
13.873121869782972	0.5823315549128868
13.923205342237061	0.6669537324923234
13.973288814691152	0.7315602949761677
14.023372287145243	0.6163409804676081
14.073455759599332	0.5591548529808872
14.123539232053423	0.6109666101376119
14.173622704507514	0.5821654452789237
14.223706176961603	0.5153776397166107
14.273789649415694	0.4767556946549887
14.323873121869783	0.45521075156354185
14.373956594323873	0.522886571237199
14.424040066777964	0.5337868616101986
14.474123539232053	0.5073537092734656
14.524207011686144	0.5419321696759687
14.574290484140233	0.5753331945382807
14.624373956594324	0.5759125744048852
14.674457429048415	0.5172871781435034
14.724540901502504	0.4722473151643993
14.774624373956595	0.6036757610754658
14.824707846410686	0.49875962284107955
14.874791318864775	0.44786729338139825
14.924874791318866	0.4501050529040861
14.974958263772955	0.5637112849145683
15.025041736227045	0.6296013900541915
15.075125208681136	0.5694833633644554
15.125208681135225	0.5242160701143275
15.175292153589316	0.3898566963789615
15.225375626043405	0.3937059886414343
15.275459098497496	0.33443069605921966
15.325542570951587	0.2710580695984416
15.375626043405676	0.3065773809059002
15.425709515859767	0.3115682128177361
15.475792988313858	0.23965356650430344
15.525876460767947	0.19625997232434939
15.575959933222038	0.1757616671189772
15.626043405676127	0.2730466679422018
15.676126878130217	0.3070493124368986
15.726210350584308	0.3297497740271679
15.776293823038397	0.4420972764703856
15.826377295492488	0.5347569081590832
15.876460767946577	0.43560440212803864
15.926544240400668	0.4688448241954028
15.976627712854759	0.44861405102217045
16.026711185308848	0.4658259295974407
16.07679465776294	0.43064195548904116
16.12687813021703	0.37057897089977165
16.17696160267112	0.35554441207196424
16.227045075125208	0.33072407109090474
16.2771285475793	0.4174092436901099
16.32721202003339	0.4061789255426174
16.37729549248748	0.38697219855100246
16.42737896494157	0.32634745409166865
16.47746243739566	0.2620461587730595
16.52754590984975	0.19464894447853032
16.57762938230384	0.1769623167658747
16.62771285475793	0.22130650352900438
16.67779632721202	0.35169975187759767
16.72787979966611	0.25999306127169874
16.7779632721202	0.2717143994332966
16.82804674457429	0.39131741106637036
16.87813021702838	0.35418359106008723
16.928213689482472	0.27929120232620397
16.97829716193656	0.3626397348246279
17.02838063439065	0.360126540708152
17.07846410684474	0.4419946515902215
17.128547579298832	0.33907060242330317
17.178631051752923	0.3608194338550105
17.22871452420701	0.35811506510850594
17.2787979966611	0.3726255343540967
17.328881469115192	0.41009180780370685
17.378964941569283	0.45600869608866673
17.429048414023374	0.40791497407549304
17.479131886477465	0.41508100068511805
17.529215358931552	0.4348868190672314
17.579298831385643	0.48382938624688915
17.629382303839733	0.3822317772128834
17.679465776293824	0.2945896919726771
17.729549248747915	0.25345261839607236
17.779632721202002	0.3143879238290004
17.829716193656093	0.30160491711772996
17.879799666110184	0.2951277402445467
17.929883138564275	0.3238755332399629
17.979966611018366	0.29559676855612516
18.030050083472453	0.27731840969540245
18.080133555926544	0.26162406358416856
18.130217028380635	0.22421191298685697
18.180300500834726	0.2679951153273462
18.230383973288816	0.33864583686122973
18.280467445742904	0.3403026363914132
18.330550918196995	0.34184671773685626
18.380634390651085	0.36284996322333896
18.430717863105176	0.34436082588623773
18.480801335559267	0.37526727120275244
18.530884808013354	0.24531986946710113
18.580968280467445	0.32587876744173877
18.631051752921536	0.3462033875817462
18.681135225375627	0.36104099481939683
18.731218697829718	0.34363747772029646
18.781302170283805	0.39775609773434406
18.831385642737896	0.2972182912183333
18.881469115191987	0.21521930441953535
18.931552587646078	0.20095326047941242
18.98163606010017	0.19942805759272564
19.03171953255426	0.1218648069205674
19.081803005008346	0.14079828304302558
19.131886477462437	0.20602493567346947
19.181969949916528	0.23002088329397735
19.23205342237062	0.25456442640281185
19.28213689482471	0.23971474505566984
19.332220367278797	0.25539936539261177
19.382303839732888	0.319345665398565
19.43238731218698	0.30447201736147045
19.48247078464107	0.3202487304442482
19.53255425709516	0.25656783173848785
19.582637729549248	0.255353520135026
19.63272120200334	0.23774423457724844
19.68280467445743	0.15359293960429057
19.73288814691152	0.21356398523186604
19.78297161936561	0.24741039773249243
19.8330550918197	0.215179649345318
19.88313856427379	0.2459504856534338
19.93322203672788	0.21687861552906634
19.98330550918197	0.18180841070234244
20.03338898163606	0.190975116727551
20.08347245409015	0.15961822597348388
20.13355592654424	0.3085794341765003
20.18363939899833	0.3050277925689995
20.23372287145242	0.27315930710779185
20.283806343906512	0.2855685014500545
20.3338898163606	0.3060778109487033
20.38397328881469	0.2778193000375919
20.43405676126878	0.4143097637311781
20.484140233722872	0.38259347814332795
20.534223706176963	0.43024707653020505
20.584307178631054	0.5833601292978854
20.63439065108514	0.4591191588768658
20.684474123539232	0.5031677665953603
20.734557595993323	0.5859348695644234
20.784641068447414	0.5550762218414554
20.834724540901504	0.4888234005267463
20.884808013355592	0.656959721887081
20.934891485809683	0.5242702094746252
20.984974958263773	0.5281844501883761
21.035058430717864	0.607213110581284
21.085141903171955	0.6475099662983202
21.135225375626042	0.5612815488736822
21.185308848080133	0.5329964304795655
21.235392320534224	0.5550234341303568
21.285475792988315	0.4706265041348278
21.335559265442406	0.4640063059531447
21.385642737896493	0.47284095449607694
21.435726210350584	0.4693881901947274
21.485809682804675	0.34260040227867317
21.535893155258766	0.33755804495358216
21.585976627712856	0.2847344617451653
21.636060100166944	0.26349191156557145
21.686143572621035	0.22889155578217701
21.736227045075125	0.17132498809187877
21.786310517529216	0.21494514033759807
21.836393989983307	0.2124521368670914
21.886477462437398	0.09636727677510436
21.936560934891485	0.14440631480559746
21.986644407345576	0.15809822521770334
22.036727879799667	0.20671222492366514
22.086811352253758	0.13986669434164406
22.13689482470785	0.2163612887000799
22.186978297161936	0.25147201943899933
22.237061769616027	0.2728102247734727
22.287145242070117	0.35575867662839905
22.33722871452421	0.3400749213311396
22.3873121869783	0.2673098466187122
22.437395659432386	0.2978883862542377
22.487479131886477	0.34542112161515365
22.537562604340568	0.4266099356749963
22.58764607679466	0.45295950303115073
22.63772954924875	0.446181318636617
22.687813021702837	0.3985172575225058
22.737896494156928	0.3757883711531147
22.78797996661102	0.39423200480461296
22.83806343906511	0.34766630997027975
22.8881469115192	0.24684071161629328
22.938230383973288	0.3004962794310996
22.98831385642738	0.3087331558188992
23.03839732888147	0.24155241517663453
23.08848080133556	0.17289046528508176
23.13856427378965	0.1766504441691448
23.18864774624374	0.1804110802472331
23.23873121869783	0.16659961655314412
23.28881469115192	0.16884264928111153
23.33889816360601	0.1348005099562582
23.3889816360601	0.11936075203305567
23.439065108514193	0.1584452031918305
23.48914858096828	0.14172572802120317
23.53923205342237	0.16985326549847554
23.58931552587646	0.28566090734410826
23.639398998330552	0.2685385104571569
23.689482470784643	0.15423146941145835
23.73956594323873	0.2420402743742541
23.78964941569282	0.3072392775350766
23.839732888146912	0.2886895992936099
23.889816360601003	0.20281934567740395
23.939899833055094	0.1389738073898063
23.98998330550918	0.17461447132963948
24.040066777963272	0.1275391539198546
24.090150250417363	0.1469375571629192
24.140233722871454	0.07521423719701048
24.190317195325544	0.08397473501058293
24.24040066777963	0.20747728473251242
24.290484140233723	0.22479639768486498
24.340567612687813	0.1696767516992534
24.390651085141904	0.15855295651999377
24.440734557595995	0.11965984936058757
24.490818030050082	0.11219825855526025
24.540901502504173	0.0907104120382061
24.590984974958264	0.06487293319703438
24.641068447412355	0.061467923322167266
24.691151919866446	0.248912015800866
24.741235392320533	0.29677681462596983
24.791318864774624	0.23642409914289902
24.841402337228715	0.3403597241470425
24.891485809682806	0.3631619318262799
24.941569282136896	0.2827468167679744
24.991652754590987	0.2899520871308527
25.041736227045075	0.42124366356805076
25.091819699499165	0.42710660037948667
25.141903171953256	0.3711575000535623
25.191986644407347	0.3344022935015648
25.242070116861438	0.3432723136615431
25.292153589315525	0.4732178188776198
25.342237061769616	0.5931146537590986
25.392320534223707	0.6345735268239246
25.442404006677798	0.4733839547938097
25.49248747913189	0.45441766310999426
25.542570951585976	0.47290309952487564
25.592654424040067	0.5432876412801115
25.642737896494157	0.5154367907654711
25.69282136894825	0.47978286187275154
25.74290484140234	0.458123396260771
25.792988313856426	0.4667426828386583
25.843071786310517	0.41441369615490337
25.893155258764608	0.40916116415140674
25.9432387312187	0.40006649471027206
25.99332220367279	0.40141560545135163
26.043405676126877	0.42963895427371485
26.093489148580968	0.37379324193562863
26.14357262103506	0.3445374317875345
26.19365609348915	0.38385852815778815
26.24373956594324	0.3514951957953461
26.293823038397328	0.3325884577119458
26.34390651085142	0.3613649887695429
26.39398998330551	0.36905625284576565
26.4440734557596	0.42038343643638676
26.49415692821369	0.36980116358492326
26.544240400667782	0.39492647188302765
26.59432387312187	0.37482112804302875
26.64440734557596	0.36379095547908746
26.69449081803005	0.29331350385506416
26.74457429048414	0.24124854283654829
26.794657762938233	0.22876257954780319
26.84474123539232	0.26851915175570856
26.89482470784641	0.34070557058176765
26.9449081803005	0.32629426352584906
26.994991652754592	0.26827237529543413
27.045075125208683	0.4246102088282261
27.09515859766277	0.35990187956363784
27.14524207011686	0.33148451055673744
27.195325542570952	0.46904148794807404
27.245409015025043	0.4695895575516309
27.295492487479134	0.3803383753778108
27.34557595993322	0.3205680878570812
27.395659432387312	0.27953158475861967
27.445742904841403	0.15378152704318643
27.495826377295494	0.2927387935264945
27.545909849749584	0.3273079788163021
27.59599332220367	0.3810791612463701
27.646076794657763	0.3275520852647382
27.696160267111853	0.2878696538277238
27.746243739565944	0.1912457233404039
27.796327212020035	0.24585093664737198
27.846410684474122	0.2324115162527676
27.896494156928213	0.2258867917133983
27.946577629382304	0.14495252556856203
27.996661101836395	0.13162865785156772
28.046744574290486	0.10868089261720552
28.096828046744577	0.14146460699587282
28.146911519198664	0.1828310660807866
28.196994991652755	0.1455199915076593
28.247078464106846	0.16672947251686684
28.297161936560936	0.28040322449409905
28.347245409015027	0.3008314892364397
28.397328881469114	0.19844962925962029
28.447412353923205	0.1584133334017325
28.497495826377296	0.18808235910132345
28.547579298831387	0.2750041472753934
28.597662771285478	0.27465645423911206
28.647746243739565	0.14822170257653927
28.697829716193656	0.15113421222177578
28.747913188647747	0.16767132022062378
28.797996661101838	0.14750658367501465
28.84808013355593	0.2651527773987809
28.898163606010016	0.3213841438225148
28.948247078464107	0.24334597482741036
28.998330550918197	0.2415970126636248
29.04841402337229	0.2788970418745489
29.09849749582638	0.19346494725503716
29.148580968280466	0.19143684446143927
29.198664440734557	0.2576013649365158
29.248747913188648	0.22070900793095788
29.29883138564274	0.19315926885695936
29.34891485809683	0.22898317619624706
29.398998330550917	0.16923672937773251
29.449081803005008	0.1270186683140859
29.4991652754591	0.0878080038556669
29.54924874791319	0.20602273734579343
29.59933222036728	0.17854515001479074
29.64941569282137	0.10934240249817494
29.69949916527546	0.19295792577730647
29.74958263772955	0.38169055049324996
29.79966611018364	0.33151968376310775
29.84974958263773	0.38517719857803034
29.899833055091822	0.34194444781715766
29.94991652754591	0.32033056837866414
30.0	0.29986470799369236
