# Supplementary material for: Iso-orientation bias of layer 2/3 connections unifies spontaneous, visually and optogenetically driven V1 dynamics
Source: Nat Commun. 2026 Jan 21;17:1901. doi: 10.1038/s41467-026-68578-y (PMC12923880; doi:10.1038/s41467-026-68578-y)
Supplement: Supplementary file 6 — Source data [file 41467_2026_68578_MOESM6_ESM.zip › source_data/fig3/A_calcium_signal_frame_0.csv]

0.0	0.0	0.0	0.0	0.0	0.0	0.0	0.0	0.0	0.0	0.0	0.0	0.0	0.0	0.0	0.0	0.0	0.0	0.0	0.0	0.0	0.0	0.0	0.0	0.0	0.0	0.0	0.0	0.0	0.0	0.0	0.0	0.0	0.0	0.0	0.0	0.0	0.0	0.0	0.0	0.0	0.0	0.0	0.0	0.0	0.0	0.0	0.0	0.0	0.0
0.0	0.0	0.0	0.0	0.0	0.0	0.0	0.0	0.0	0.0	0.0	0.0	0.0	0.0	0.0	0.0	0.0	0.0	0.0	0.0	0.0	0.0	0.0	0.0	0.0	0.0	0.0	0.0	0.0	0.0	0.0	0.0	0.0	0.0	0.0	0.0	0.0	0.0	0.0	0.0	0.0	0.0	0.0	0.0	0.0	0.0	0.0	0.0	0.0	0.0
0.0	0.0	0.053969310584085724	0.050303828245328544	0.04478921786747316	0.03854807951785509	0.03309215044114803	0.029879852671019332	0.02975095019598464	0.032831429074535956	0.03850424580083424	0.045793501097114025	0.05381848881117337	0.061891214306271654	0.06940154045177314	0.07599009857428142	0.08169460122477873	0.08691744243205869	0.09181575921876632	0.09600451213431292	0.09870433530475396	0.09919710194824227	0.09676016283400624	0.09086225836602078	0.08124144121218611	0.0683391379099158	0.05337621724919298	0.0380180377881888	0.023975500986600125	0.012466514746569884	0.0043293619546505395	-0.00010792058462647333	-0.0009379393948236522	0.001322405957931592	0.005723257973763984	0.011251446214223563	0.017080649458388966	0.022653899265108548	0.02747017933316688	0.03082620378520314	0.032000494217975906	0.030666681760829866	0.026908666346124443	0.021286774406513772	0.014447623100217187	0.007041586793979924	-0.0002937437471044699	-0.006795444216059697	-0.011742685973045805	-0.01481108683509637
0.0	0.0	0.05444564236268142	0.05044599393452641	0.04448265096360294	0.03765645943047517	0.03161908055440091	0.02797551338191551	0.02776577502237445	0.03114542581106872	0.0374144710721804	0.04543143632102739	0.054075800773943486	0.06243626641492152	0.06991184849442184	0.07626723075414196	0.08166137404524244	0.08651516432899244	0.09105361169274197	0.09488931906304109	0.09724026778958517	0.0972468898549661	0.09415395148253512	0.08736015066901197	0.0766714449131942	0.06257712785601757	0.0464086169768903	0.03005299986626416	0.015319756047963987	0.003574142023459236	-0.004413213205965961	-0.00825293153185602	-0.008067644792879433	-0.0044083845797226445	0.0016701088527378701	0.009000414513440174	0.016567149300523967	0.023651545350837192	0.029593782950767842	0.03369721900950834	0.035412927066000896	0.03442383332672337	0.030908327370681013	0.025429699783873626	0.018611352014985812	0.011005133908807797	0.0032895668312317087	-0.0036911721159926403	-0.009143644459221877	-0.0125719310639206
0.0	0.0	0.05485020198593782	0.050550102186896526	0.04428711139442429	0.03711374440660438	0.030707596154761225	0.026759317088828317	0.026429911261305672	0.029911406108248724	0.03648081707000545	0.044860405662077774	0.053685425423428336	0.06192726062457429	0.06901244669969628	0.07486669267575362	0.07974481443183744	0.08399434208310412	0.08777075662526206	0.09073534765445351	0.09218736730373087	0.09124595155140922	0.08709142933200552	0.07920920296995619	0.06750489358171062	0.05260629753758504	0.03592650578954096	0.019345987177357818	0.004714795606485822	-0.006673064258079119	-0.01399279721575462	-0.016855308915335564	-0.01536922915989494	-0.010140193979177668	-0.0022752293902174392	0.006925329846251241	0.016300964011520345	0.02489651895450251	0.03190885020481101	0.03671036685318901	0.038912953236309444	0.038340460519100894	0.03523178945945748	0.030136902114991065	0.023655438282924494	0.01629706635152437	0.008663959622132848	0.0015341208295706608	-0.004251068317406683	-0.008138718257003326
0.0	0.0	0.05588029465970558	0.0512823404016502	0.04469973851692246	0.03720546461135785	0.03051367745346675	0.02634052919684512	0.02581226329798045	0.029134864027896893	0.035588844400169475	0.04385059685525371	0.05246996965527119	0.0603181871854324	0.06691129862614004	0.07226671922423274	0.07663838652239692	0.08024823501409878	0.08310433099885253	0.08490077826084727	0.08506365027578094	0.08277984671508326	0.07727721308812287	0.06813165056353848	0.055473264053953315	0.0401139496698785	0.02351695870054071	0.007441605166674047	-0.006456356506551605	-0.01697220740263488	-0.023255699086853664	-0.024868969459399926	-0.02191749579179306	-0.015093791400148979	-0.00553706336299611	0.005433718484090799	0.01654177964880758	0.02659371175667249	0.03462467916515137	0.04006269313942737	0.04268145701005003	0.04247238195360455	0.03971589135974521	0.03500615772894031	0.028991728263214146	0.022192895104008414	0.01502293196020916	0.008093746625504597	0.0021232931764982956	-0.0023093644157240038
0.0	0.0	0.057990077550765115	0.0531150393363573	0.04617962242912473	0.03837516594420762	0.031454631888190025	0.02705823894268687	0.02620477204789942	0.029049108602995283	0.03490542281089845	0.042590932818426776	0.05068529517221663	0.05809504892300848	0.06430271272073339	0.06932132312985567	0.07336035017382392	0.07643754881112061	0.07839086021095168	0.07894760014375467	0.07762613242618428	0.07374938955762737	0.0666531259729396	0.05610852846046153	0.04250060060323452	0.026903683321376777	0.01078078058350228	-0.004310999585407854	-0.017002503511179167	-0.026238638549697886	-0.031181390520317785	-0.03139156078877616	-0.027017216282894507	-0.01875453104886961	-0.007740379279620371	0.004720502778953687	0.017243406385346376	0.028529379370713148	0.037493293935495	0.04352730538895276	0.04649795452917638	0.04652642508358209	0.04403269201529027	0.03967482867240522	0.03418556790523198	0.028061399201669515	0.021584817219862055	0.015050723489277986	0.008986106194194201	0.0038753222790740964
0.0	0.0	0.061339038653599416	0.056372658500195204	0.0492155800278053	0.04121299555000849	0.034076174921374554	0.02934619604331163	0.02792173662401924	0.029922665155843145	0.034799446537543834	0.04154550232115748	0.04894852673907449	0.05593116258769121	0.061925914156411584	0.06682544574276922	0.07067226593930066	0.07331818837785069	0.07449843027754117	0.07390403074141072	0.07110229110345198	0.06551283997046962	0.0566699911320203	0.044566219910492706	0.029968663667973506	0.01419731315117729	-0.0012628523228559927	-0.015112240763626184	-0.026305917754375848	-0.03397461838089778	-0.0373668346178424	-0.03612872526569168	-0.03045691757166808	-0.021028471991585324	-0.008929271524071062	0.004540642514519992	0.018012163289476142	0.030145431845128322	0.03983946499865098	0.04643111615494122	0.04975590453245727	0.050022028003966365	0.04778010283623764	0.0438038558346622	0.03886895438658647	0.033476138572942606	0.027732935003715924	0.02163444249949971	0.015393763291747813	0.009454198056628
0.0	0.0	0.06577033554799504	0.06106925130896785	0.053991848933314414	0.04592432989913651	0.038566138344837256	0.0333481060736376	0.031078882750443154	0.03191729143628523	0.03555065041550293	0.041181379235759916	0.04778697068084689	0.05436093681320293	0.060216153089047375	0.0650709441395097	0.06876685788085117	0.07102582170865733	0.07152764840573676	0.06992818970088427	0.06578008312576326	0.058575205147116435	0.0479849913171947	0.03431797503838911	0.018692202862040878	0.002707836531017123	-0.012120199837492242	-0.024723863776069353	-0.034333851273257436	-0.040285148768374524	-0.041997350799691996	-0.03930566845183983	-0.032491383760901014	-0.02223068011359963	-0.009550807800667003	0.0043538580153004835	0.01818648395795881	0.03070208123087717	0.040846253790608425	0.047908489562592596	0.051644949935093665	0.05227225310036052	0.05043432977090943	0.04694699382603422	0.04265883310198433	0.038013026019203394	0.03295183902299784	0.02718003896631512	0.020650709826443167	0.013742973259265151
0.0	0.0	0.07071051628721127	0.06665484214447594	0.05995655150027329	0.05202742833669305	0.04451228008288808	0.03873061354007667	0.03546598425238337	0.035026040586872594	0.037302342443710675	0.04173294800842523	0.0474670287304736	0.053558826248863996	0.05923991830596397	0.06400093553792716	0.06747316592590089	0.0693006242286486	0.06913143542655034	0.06661897951438643	0.06131616067722671	0.0527119560982244	0.040604216811900976	0.0255441755601347	0.009002811698398908	-0.007190683967559594	-0.02151398882310767	-0.0330302839577006	-0.04114210014422647	-0.04538180813233203	-0.045449567945250346	-0.04139828506319705	-0.03365486667067762	-0.02295391685133243	-0.01019973652889166	0.0035601480282777607	0.01717033011231142	0.029593513621734093	0.03990688668131343	0.04738000743922733	0.05162965834686836	0.05281848911589866	0.051573423141150807	0.048790178359469784	0.04529093577164948	0.041423241854996844	0.03695843783390733	0.03137411052900988	0.02442377985882331	0.016518008314090844
0.0	0.0	0.07496994878513163	0.07182320750930475	0.06578738590369901	0.05824168833726158	0.050743335168377424	0.044497244231224364	0.040366118070589645	0.03878615552884085	0.039824271209112194	0.04308123303896224	0.04788384834992693	0.053388398125181716	0.05877095805151616	0.06332973058607387	0.06648469254058766	0.0677535648349535	0.06683014561592134	0.06343431117221957	0.0571463575482207	0.047456133176219654	0.034215094117951775	0.01819419985089791	0.0010777697203365236	-0.01520483781615753	-0.029100112852208166	-0.03970809744203541	-0.04651268125399206	-0.04924919754682883	-0.04789817655221684	-0.042756068598923	-0.034426742296842915	-0.023693002105874408	-0.011361731486960618	0.0017149212434612485	0.014665568422387814	0.026689574805403647	0.03699815927931231	0.04482577491813632	0.04967803328788773	0.05158871027317716	0.05118096742702073	0.04932684988175914	0.04675736916622019	0.043718462238587094	0.039785523632714224	0.03429697459672372	0.026953217888009477	0.018140946634596884
0.0	0.0	0.07702222990834555	0.07489530322387254	0.06977908421212273	0.06292313011179797	0.055732808685926186	0.04937323527307856	0.04472529850621317	0.04236951344942103	0.04247434481855555	0.0447526717294407	0.048649942106475906	0.05343830637961554	0.05835033360366118	0.06256010458847296	0.06525394462013771	0.06587212924068578	0.0641652250988067	0.05996879614777714	0.052895214006740576	0.04246560461324349	0.028631695601857653	0.012259080133092865	-0.004952403805240729	-0.021063842075696275	-0.034508451335418105	-0.044365150020303584	-0.05014835426440931	-0.0517758773526131	-0.049418360891740565	-0.04360960280553805	-0.0351152070684367	-0.0247931469056007	-0.013322313628045188	-0.0012900058160116906	0.010764292049760257	0.02227857817416744	0.03254075355114398	0.040730059414354855	0.046244013083027766	0.04903129485587698	0.049645451624246016	0.048889939211412256	0.04737668639753045	0.045177414615747535	0.04178912376232433	0.03647083107417684	0.028876463384866456	0.019415916972646437
0.0	0.0	0.07578659379281652	0.07464174961226243	0.07067645297497901	0.06487014068045549	0.05843795134797022	0.052433693826235195	0.0477811583386851	0.04510829191440178	0.04467002574220254	0.04624321418312191	0.049323326186551796	0.05332083656178015	0.05756169932906499	0.06119357462700399	0.06329982993874621	0.06327066619582196	0.060889795629735614	0.05606289136639093	0.04847309791477109	0.03775272243150936	0.02388978753540246	0.007751630224903523	-0.00902464105171396	-0.024627198632039052	-0.037544770048163756	-0.04682152074393993	-0.05197257997410113	-0.05296578468533261	-0.050111029794701174	-0.04411262347893372	-0.035897107250568924	-0.02635678212760923	-0.01603395254141713	-0.005219597757862632	0.005885134332917291	0.01692106042116675	0.027174487314735322	0.03577029000484372	0.04202137889680786	0.04579969620156128	0.04754200571303011	0.0479471993967778	0.04748156743630388	0.04612647119293848	0.043349931256864156	0.03837866077565127	0.03083399606742096	0.021041704315693254
0.0	0.0	0.07094027790810468	0.07072382907939403	0.06810218137834824	0.06374623091391506	0.058590162319470646	0.05352965193336733	0.0493954735653334	0.04685694241310659	0.04621518518241465	0.04732474412498258	0.049746760701519135	0.05294759860740183	0.05634156409937926	0.05919594308231935	0.06061517794063388	0.06000222771281918	0.05711770375330903	0.05188343106459589	0.044099278408522034	0.03349047996654866	0.02010548949977878	0.00473334520860308	-0.011197757333198222	-0.02604213449266204	-0.03837795279890053	-0.047216654951776134	-0.05207352939654173	-0.0529026225998844	-0.050041887102421356	-0.04429602613202885	-0.03670453839670864	-0.028153957942883074	-0.01904050674646152	-0.009389561823719498	0.0008507606751661811	0.011424151865732035	0.021664893390405077	0.03064001183343233	0.03762939032383601	0.04241077624994404	0.0452743981235885	0.0467423532239037	0.047205349359081314	0.046611617995070076	0.044465472119494975	0.04005540915096326	0.03291356530738573	0.023273990052002577
0.0	0.0	0.06299840334469993	0.06353689768241369	0.06237604519702307	0.05981771965439152	0.05644707580897288	0.05287254478701054	0.04976140144632179	0.04774934958198846	0.04719767286395586	0.0480814390924035	0.050030037975178646	0.05252110409877884	0.05506137884496151	0.05701664331872904	0.05770605501807634	0.05657644396500264	0.0533036509696805	0.047809707269874616	0.0400335196811817	0.029846952644469085	0.017338384683591467	0.003088124754899761	-0.01174898971799616	-0.025712917866232553	-0.03744279057423728	-0.04600534093673966	-0.05085665746113687	-0.051869654155217944	-0.04935447950059212	-0.04413181992480705	-0.037305416291741576	-0.02970519506298811	-0.02161911301958455	-0.01291294046254162	-0.003420637426378243	0.006674758125689756	0.016781328985772163	0.026007209493384396	0.033587950376490566	0.03919567490855239	0.042939560601047415	0.045205437585863865	0.04631864597638984	0.04626671918594719	0.04469097271143957	0.04094098192140639	0.03454965339888665	0.025569724903353113
0.0	0.0	0.05289285175821906	0.053995443775494124	0.05429418610735054	0.05372516450165106	0.05244151679222831	0.05070808040883043	0.0489841113519736	0.04782875901684689	0.04769149713718193	0.048648762281987966	0.05039363060069373	0.05241507566680954	0.05422196008478037	0.0553513473115694	0.055310325707480554	0.053612500126309345	0.0498873634812617	0.044115075071793845	0.03641330516566292	0.026821947165741086	0.015377614295683099	0.0024041855795365603	-0.01124409785811899	-0.024282514139483593	-0.035504056221796115	-0.04394138328067277	-0.048970119969050596	-0.05034862694256918	-0.0483522405601186	-0.043734002624426976	-0.03756706612820992	-0.030642819690433813	-0.023210046002218928	-0.015139421267258526	-0.006255364164463997	0.0033370962287470997	0.013132097304969198	0.022339633440019407	0.03020464496592807	0.036254555676485986	0.04043859287110844	0.04305749695471064	0.0443981633207473	0.044579952644745215	0.04339025614709758	0.04028824000789142	0.03480142971708823	0.02688521140110203
0.0	0.0	0.04181629011964604	0.04327434301599081	0.04488138465792353	0.04626410756434574	0.04710327786731149	0.04731204294369077	0.047122589405853156	0.04709431652686799	0.04771522357866213	0.049128962228294736	0.05103188952261614	0.052897834615035805	0.05422603165349199	0.05465131151471892	0.05385651063581514	0.05142393072864405	0.04707269250959482	0.04091234371254516	0.03324797652404628	0.024225142661317124	0.013807105402732745	0.002054862196784182	-0.01043354937142333	-0.02265424086920897	-0.033480367172416724	-0.041906155450311795	-0.04718902408749618	-0.04896723642398481	-0.04742897514383015	-0.043305767199083196	-0.03754931160194493	-0.03091920845520263	-0.023715928044968033	-0.0159355802201884	-0.0074867693312843904	0.0016044525523623912	0.010904442199571195	0.019750784102744362	0.027446524001785925	0.033442740915994265	0.037572494769814384	0.040030560595667404	0.041163216494078864	0.041233409721963946	0.040181370089657005	0.03757476132707795	0.03298847894936679	0.026318359280913483
0.0	0.0	0.030969598236307478	0.0325675840682469	0.035225968982606715	0.038320710098651775	0.041111808245801774	0.04317962067536117	0.04458492972190513	0.04589039905000951	0.04758973209342676	0.049811008191133176	0.05219198826989377	0.05415984842165742	0.055216422365617204	0.055035897817791196	0.053402376076586454	0.0500576118076439	0.044882792224635155	0.038198692185868716	0.03043138303017457	0.021786146725926	0.012139683195537609	0.0013907104923814191	-0.010141290522763692	-0.021692165841781977	-0.03219243941040546	-0.04060981942640356	-0.04608034854919715	-0.048131924326297704	-0.04690693860348098	-0.043036135662501175	-0.03740617123428401	-0.030742463855038246	-0.02344415692211058	-0.015687274965049694	-0.007515308791341021	0.0010480206845848465	0.009692846919720444	0.017871226362131776	0.024969829455249906	0.030492210580828644	0.03418781425163853	0.036124747011199373	0.03670180459536822	0.03633592590675217	0.03513554582057892	0.03280053956429205	0.028983201085568355	0.02358841401495653
0.0	0.0	0.021447690280196906	0.023026787169430553	0.026444841732434263	0.030891207824521354	0.03533247214986419	0.03908297245498679	0.0421100873747515	0.04490021174054679	0.04789103776533904	0.05112850335525347	0.05415090206754054	0.056356999646072305	0.05721299072777456	0.05641057440081422	0.05383957667710961	0.049414689062140776	0.04331944567518826	0.03600971911051602	0.027964156390910697	0.019362529424235886	0.010065062260171072	-9.833347207255429e-05	-0.01097775374401874	-0.02196540240270201	-0.032097797979369305	-0.04035401170123765	-0.04580176893381803	-0.04790710254253417	-0.04675445194242655	-0.04290473587084659	-0.03717247223192244	-0.03028361806189361	-0.022755677964121312	-0.014934117754488782	-0.007007300925039457	0.0009461059362448307	0.008739185242062613	0.016014898227929897	0.022298638319105894	0.02713884373597683	0.030245936612124505	0.031577517742045154	0.03146716686525632	0.030444226842698225	0.028843174659816465	0.026542558242335732	0.023316608498016738	0.01905783063268366
0.0	0.0	0.01423589993912018	0.015747227776821717	0.019642050885362587	0.02502487597110237	0.030734410995876	0.035938789219659505	0.040510623647621105	0.0448255068074802	0.04917329753372359	0.053429029122253585	0.0570539507503947	0.059420866318712545	0.060004338524654414	0.058521626014280646	0.054932536736669216	0.049418924537382294	0.042382311184906714	0.034399272079754066	0.025880700248343325	0.016979324445869977	0.007571908530722969	-0.0024608907076629134	-0.013012187361647979	-0.023570691807078704	-0.033270564717553075	-0.041101016944309766	-0.046190082646539316	-0.04803751456956366	-0.046668206419031515	-0.04261232237671549	-0.03666260430993595	-0.029559118398808062	-0.0219123746361614	-0.014165737801689247	-0.006648776956802698	0.0005252832362099148	0.007322553720164182	0.013578011836951981	0.018996764045753494	0.023197028736138305	0.02578205450166657	0.026607459362044394	0.025919544964035136	0.024270791271494292	0.022183345962544336	0.019774613495655548	0.016924947325532888	0.013601631785335652
0.0	0.0	0.009989682906822589	0.01147501128597187	0.01560200383595491	0.021544454464164045	0.02810822941860332	0.03445975406359982	0.04038865174499284	0.04608421637016991	0.05163092848884891	0.05670700186084414	0.06070787015672445	0.06302526492649621	0.06321621917367161	0.06100643709526445	0.056475430681232355	0.04996765334514525	0.042055110912557585	0.03336418331902408	0.024241662731569476	0.014777762422826673	0.004926770921028208	-0.005304165697441563	-0.015788595770949872	-0.026057505593259055	-0.0352654668625094	-0.04244408341911474	-0.0468685891673322	-0.048127036364564606	-0.046250248361636284	-0.04180699874348818	-0.035604458264594976	-0.02843696386459082	-0.020946597313729894	-0.013640285318143838	-0.006853497425838597	-0.0006746080339218453	0.004984800685640535	0.01017027713889602	0.0147668853307148	0.01841325912607564	0.020642069234971208	0.02117768342887837	0.020179634062827967	0.018195958444398613	0.0157942608330446	0.013253006363757515	0.01065840261478836	0.00806785241394125
0.0	0.0	0.008748779869202809	0.01032030500214107	0.014541556707801957	0.02070980488385147	0.02773301292669529	0.03485383452914777	0.04178104603532536	0.048541607585563085	0.05495521003235948	0.06051313850769777	0.06458814131635064	0.06664923001836977	0.06634912071256628	0.06349026905811217	0.058193438897423885	0.050887925159161886	0.042211039974699195	0.032813377113086094	0.022986559315823038	0.012824610841216944	0.002422020525771698	-0.008146373176243012	-0.018691841368946856	-0.028724853847824198	-0.03738999125872847	-0.04379261621761492	-0.04734125789325711	-0.04774380369321592	-0.04515576420485794	-0.04020607132665503	-0.033778066124617326	-0.02674873330522342	-0.019795558396226303	-0.013360166934941539	-0.007688259772805689	-0.0027868128653219595	0.0015731827991767998	0.005631497470530973	0.009388763455484353	0.01250706651428773	0.014483627195034106	0.014952103651261402	0.014002096831631073	0.012066135183659848	0.009676377385386589	0.007194237885344318	0.004875301037604216	0.0029526558150645603
0.0	0.0	0.01002063607224579	0.01182380822653548	0.016073224796078	0.022207261886904715	0.029322885007199585	0.03675370247034074	0.044236255885777245	0.05159380396822422	0.05841159662837031	0.06408074794068169	0.06797525815636599	0.06966897582308387	0.06890471791385672	0.06556544692098742	0.05974983676840165	0.05182948645666702	0.0425067626273698	0.032411947679583976	0.021873226311848626	0.011058931716661714	0.00014526609600458423	-0.010725020942641602	-0.02129451260405819	-0.031025006640039765	-0.03905174187610387	-0.044567461161035875	-0.04709728195779194	-0.04649920307802781	-0.04309466933854531	-0.037621606883849384	-0.031064925514738544	-0.024399730410075947	-0.01829297635769109	-0.013087230569589953	-0.008878212712473936	-0.005533812406087692	-0.00266693750358786	0.00014041222815453183	0.0029415928612377034	0.005411550696449189	0.0070921196087733234	0.007618722918208712	0.006963806185898269	0.005425312067740096	0.003404262251073653	0.0012753202850551912	-0.0005500592153296775	-0.00165525752961237
0.0	0.0	0.013086664457267616	0.015259762987212266	0.019521574633714008	0.025439528496144028	0.03228994361040532	0.03958527488406402	0.047075029452175024	0.05445771378751038	0.06118706620922976	0.06661390540039587	0.07017352708187681	0.07150226433677352	0.07041354470778555	0.0667947413244875	0.060642775728852925	0.052282153038180415	0.042421830495103334	0.031699427420056846	0.020556438919266604	0.009247140752038084	-0.002001576642641704	-0.012995552203186588	-0.023403532420838424	-0.03263558100250816	-0.039874976235416894	-0.04441669092574599	-0.04586968631810889	-0.04426848871247715	-0.040080704253648174	-0.03414861658970344	-0.027546056779976243	-0.021359650069885418	-0.016266217085400745	-0.012488201978207967	-0.009943735057932808	-0.008321939837740914	-0.007073725191459082	-0.005674746700174414	-0.004034597355036101	-0.002412815050614337	-0.0012095527683562628	-0.0007007901507123612	-0.0010079514003417962	-0.001990158830102848	-0.003376581748832291	-0.004835639796335329	-0.005881381278124488	-0.005946209484887631
0.0	0.0	0.017285073211139892	0.01992717123127271	0.02417992855327255	0.02966380779307447	0.035891250271056475	0.042560262765119095	0.04948371847710909	0.05635024128775133	0.06258612430788782	0.06751487522571352	0.07066002446606201	0.0717108467737438	0.07046138174800545	0.0667184232697471	0.06036369501034687	0.051695050376651126	0.041397727259289814	0.03020166328392431	0.018662193293484744	0.007104375503280788	-0.004242062564747206	-0.015095116468297478	-0.025043843624482337	-0.033498538445943346	-0.03974503240248943	-0.043206942799010294	-0.04363809458146479	-0.04118649776029542	-0.03637414606565545	-0.030097194561529927	-0.02352828877826595	-0.01783647329637566	-0.01372149120337502	-0.011326094090295571	-0.01042001443980691	-0.010497783204413373	-0.010878945448488163	-0.010974359715623574	-0.01063790700272644	-0.010067351343391751	-0.009543138353397089	-0.009291238253478114	-0.009430083876639721	-0.009921654528448225	-0.01061624973792514	-0.011230392331859506	-0.01128771851433614	-0.010190423160038252
0.0	0.0	0.021943355177886148	0.025060226559375818	0.029211989908893832	0.03404568938818545	0.039280232526944715	0.04483490928380594	0.050723418595015106	0.05670926884449216	0.062168731967905906	0.06647836300150803	0.06922039858794181	0.07008771938838704	0.06879507798276265	0.06502667736365297	0.05859360688128991	0.049749595498247964	0.03918227184893085	0.027728025606380633	0.01600628445868229	0.004415911123456412	-0.006741273431886244	-0.01712523575147175	-0.026270686017756024	-0.03364180670418685	-0.03869262357982561	-0.04103683637733243	-0.04057978798534135	-0.03748641781175443	-0.03227258445195389	-0.025827041152316956	-0.01936970917420659	-0.014134415237953737	-0.01087175020229911	-0.00966735873143585	-0.01016338188137897	-0.01172708666414443	-0.01359429217315681	-0.015149976414050886	-0.016162532057445778	-0.016725279960025544	-0.017058459930619357	-0.017298873498475538	-0.017521088178071124	-0.017738511545617067	-0.01785923607461145	-0.017655846078861562	-0.01670214317797321	-0.014524466159468756
0.0	0.0	0.026371175241985536	0.02986872240809769	0.03377901029466451	0.03777701069264016	0.04170905202253629	0.0458097324272513	0.05034056603707269	0.055184418538813576	0.05975153889634527	0.0634601789513855	0.06590009006283822	0.06671479291308444	0.06548799172057862	0.061789734293311166	0.055414505216198666	0.046570490459146706	0.03598827465643459	0.024505934714767516	0.012794508661171865	0.0013531067147543698	-0.009395455106425534	-0.019038812593465255	-0.027104911497257803	-0.033167347363658214	-0.0369144787322927	-0.038179321788425084	-0.03696786626850876	-0.03344513506421749	-0.02803796609541249	-0.021576713621235637	-0.015314892724606295	-0.010545371575624612	-0.008021361837118194	-0.007779786639344003	-0.009378057689209782	-0.012129104038757754	-0.015261198603280337	-0.018145761601983515	-0.020427099676074544	-0.02211517836317607	-0.023310490594947636	-0.02411933775402196	-0.02460529965520031	-0.02474286957212538	-0.024488262236624724	-0.023655349952970348	-0.02191200266698811	-0.018902365095100793
0.0	0.0	0.029918589669503746	0.033648362514118985	0.037209742835482264	0.04023699826115417	0.04274499576617995	0.04524674942052488	0.04828200487104462	0.051870541549262114	0.05555143095464693	0.058774188779872893	0.061100683796072225	0.06205906829684447	0.06106227379024171	0.05759492988443482	0.05143435487489647	0.042824108356055345	0.03244660424372275	0.021122830686961653	0.009560129584142827	-0.0016236444355678464	-0.011852286330392687	-0.020629716732206635	-0.027507187008056044	-0.03220817012154559	-0.03465628481656455	-0.034896912172092495	-0.03302609465367079	-0.029219638659414255	-0.023806232146247552	-0.017531545306416818	-0.011626489838057506	-0.007365550540760857	-0.005491916095454503	-0.0060211656132832065	-0.008481846731958318	-0.012182755029093354	-0.01634586436727706	-0.02030882086038225	-0.023642928871567683	-0.026232511665635876	-0.028122716340087315	-0.02941036788001525	-0.03018198893639196	-0.030419616526001676	-0.03001023422957394	-0.028842757601774547	-0.02663141174860402	-0.02312014180011734
0.0	0.0	0.03188160987583129	0.03570388252480864	0.038816015188064074	0.04089421338508937	0.04211389539589495	0.04315718732776795	0.044810283497366016	0.047242956664308014	0.050175198692004055	0.0531240281409431	0.05557479191363029	0.056898454096513076	0.05634620696671698	0.05329408561965522	0.04750975973897718	0.03924681860904426	0.02918704426753019	0.018131496615944195	0.006808204237866367	-0.004023311944816391	-0.013661432509089053	-0.02154325141644542	-0.027269925465430615	-0.030717045617195106	-0.03197631741984093	-0.03125831680103775	-0.028816091934397457	-0.024872486877705453	-0.019674183051439042	-0.013839887015523496	-0.008484231536035183	-0.004792687450871448	-0.0034994863789323608	-0.0046523377635651775	-0.00781592754561081	-0.01227362575158195	-0.01720863379796578	-0.02191249642035769	-0.02593322040995384	-0.029048156771692625	-0.031298214210454374	-0.03286048521652724	-0.033877117028368896	-0.03433111573384273	-0.03402718368519173	-0.032801680869575627	-0.030460995908586388	-0.026782608860659248
0.0	0.0	0.03142188368007989	0.03516991199251958	0.03783918587470812	0.03921469651531151	0.0395249729467054	0.03957201364633117	0.040226167242553006	0.041871539399557664	0.04437939681189342	0.047326267960876016	0.05010597547232343	0.051933979226754017	0.05194450670546884	0.0494124724345217	0.04406567724555946	0.03617465217912211	0.02644903100253111	0.01570382536636554	0.004759225630367252	-0.005543795308627103	-0.01444323279844183	-0.021389986852814985	-0.026069041675414396	-0.02842439943692285	-0.028668241668659035	-0.02718224719470901	-0.024345678913384183	-0.020455379471107784	-0.015689221714491386	-0.010518090711251373	-0.005868145411020229	-0.002796035756642853	-0.0020346102291637982	-0.0037152748681617462	-0.0074391990458877065	-0.012435979673624491	-0.01784251837490886	-0.022928003073261052	-0.027190724265181036	-0.030417209916723	-0.03271789825769863	-0.03434849448621517	-0.03555568721397915	-0.03625815375578324	-0.03619308318449596	-0.03514831181032861	-0.032977640734537746	-0.029442050124106
0.0	0.0	0.027802062079888605	0.03126580199222602	0.03361016864905552	0.03464625275308446	0.03464112953698742	0.03433915408908708	0.03464538122992417	0.03606583862499708	0.03860643164441606	0.041841732529772434	0.04507001153756703	0.04740137211011121	0.04792229020773753	0.04586628242572148	0.04092606911299537	0.033371483723201006	0.02396384740953912	0.013634568569344929	0.003303926253587696	-0.006161253800688545	-0.014062054558743207	-0.019971554205548664	-0.023641490502204366	-0.025070919334055686	-0.02454395554887325	-0.02253191656780485	-0.01953867890739475	-0.015897169997574793	-0.011725212997785062	-0.007321646917600488	-0.0034372638282953592	-0.001025966232223417	-0.0008043872559587193	-0.002969465152184423	-0.007133064165108404	-0.012456904383088012	-0.018042321518967588	-0.023110964688758694	-0.027236071816045714	-0.03027495151936119	-0.032413995800697724	-0.03401455305452332	-0.035332181288910594	-0.03626286493001142	-0.036502398810179776	-0.035797806576021864	-0.03396864929825378	-0.030780057917565034
0.0	0.0	0.020781236178615693	0.023751964061119235	0.025844427674275226	0.026916345030794542	0.027182341603111056	0.027279562822788983	0.027958066130948978	0.02978625161833248	0.03283513542604857	0.03663280474597112	0.04035474786578187	0.04306750872325913	0.04390148824419777	0.04213760265534236	0.03748992117856921	0.030257010467648414	0.021280836897621207	0.011607993871374924	0.002227452072620768	-0.006012349910077962	-0.012621340491021836	-0.01732685867107663	-0.0199628137840037	-0.020568742093681334	-0.019472735576858042	-0.017198678028650598	-0.014296378638813032	-0.011067924787831229	-0.007539747820618962	-0.0038957443181790495	-0.0007581661178760013	0.000999109573090311	0.0006637158163382933	-0.001964593536590715	-0.0064749672914088995	-0.0119990988647599	-0.017528739321591186	-0.022320455440691955	-0.02602938703068512	-0.028696258708491976	-0.030588684204017186	-0.03212666823686601	-0.03353278779636318	-0.034695259118668866	-0.035259129606435534	-0.03492761910250692	-0.033486772474611	-0.030712379881795517
0.0	0.0	0.010927835386345081	0.013174957182430619	0.015022514731925677	0.016398132558794607	0.017413029626746245	0.018499324261122135	0.020208407855328292	0.02301826185838766	0.026953711634555177	0.03144876109601163	0.03561940532700467	0.038557309796602955	0.03946770058464328	0.0377610320110116	0.03326260148170782	0.026400123503992314	0.018098747830917264	0.009469469062633809	0.0014785822775443185	-0.005184239134771263	-0.010226211322347911	-0.013558048427944676	-0.01512525585592322	-0.014985532268054418	-0.013505274370040508	-0.011211637093522514	-0.00860433163167085	-0.005890719762782309	-0.0029868851449861037	-1.2246555760444319e-05	0.0024861567967410566	0.0036511753158121408	0.0027799617440391537	-0.00028845836700984657	-0.005115422053062585	-0.01075941709327485	-0.016151107652747524	-0.02055124341932806	-0.023744842343606538	-0.0259410708887132	-0.02756485597208238	-0.029045020039575896	-0.03057282947946961	-0.03195802421160343	-0.032845897095683516	-0.03286947474268032	-0.031813665011375405	-0.029452173225147812
0.0	0.0	-0.0006096883845628947	0.0007343956617084628	0.0023407750028882676	0.004154545654653375	0.006197216865968094	0.00865031859248794	0.011838307402074387	0.015976865876298717	0.02093778188643018	0.026070624585138782	0.030552853782984814	0.03357450180324364	0.034412928352754675	0.03262279638727084	0.028248141837514163	0.021897131040395385	0.014573444879653969	0.00737561883834917	0.0011616434750009218	-0.0036131467280544776	-0.00685778173345791	-0.008696305451242834	-0.009188226582602089	-0.008457681752636198	-0.006846772615226719	-0.00480995088440771	-0.002668741029276874	-0.0005033783633184828	0.0018336053730341854	0.0042757656092897245	0.00626572856174094	0.006929015550216995	0.005579284039471647	0.00209997684112407	-0.0029851230776857906	-0.008685200550661616	-0.01389860850310786	-0.01791610840298212	-0.020634075342118148	-0.022404315195201936	-0.023781195720328538	-0.025234976408547077	-0.026890961600468586	-0.028520397812360574	-0.029701349496668784	-0.030076499225585137	-0.029397942341861518	-0.027476097706791554
0.0	0.0	-0.012671548104261977	-0.012241192007999002	-0.010876901697630578	-0.008543056590831094	-0.005357087528760001	-0.0013698256571591353	0.0034478655661012124	0.0089608110972714	0.014811092678117057	0.02038440960239928	0.02500279071134663	0.028002689618639574	0.028765811258621238	0.026999587693215296	0.02293988744883375	0.01732539245306741	0.011245754623660302	0.005771416095951839	0.00158023217661696	-0.00110128886022933	-0.002426100311849623	-0.002726480142435426	-0.002253806012184599	-0.001192077358628744	0.00021264594270902642	0.0017271691330752435	0.0032356155720138853	0.00481686832631671	0.006656005870439143	0.008665185505818187	0.01023008756931832	0.010457112422384575	0.008686598957107505	0.004870698348072893	-0.00038036557345031075	-0.006022810865210095	-0.01098757000813346	-0.014674374059649616	-0.01704556313135955	-0.01853748548408555	-0.019778692934479352	-0.021249702865611016	-0.023045272087659992	-0.024905421214331862	-0.02639720644431067	-0.02713954735324812	-0.026869926839894503	-0.02543881761965277
0.0	0.0	-0.024284363311425118	-0.024676369325299593	-0.02348185646594759	-0.020640162398310975	-0.01635644277356748	-0.010900168891300315	-0.004604938703161082	0.002053328745108622	0.008546463938441561	0.01432729023241484	0.01893472405400785	0.02188836508769587	0.02273400615292572	0.02128833118149723	0.017882265377120395	0.013310750471362006	0.008700441085512847	0.005071123619442257	0.002971470514455596	0.0024375603702381054	0.0030514646279150032	0.004203805791371422	0.005434573761447192	0.006532954155904355	0.0074462283152576395	0.008233872365043735	0.009002003315835576	0.009957216319120638	0.011302726123335893	0.012871171161787364	0.014021190741759625	0.013821330549072903	0.0116831532980551	0.007605934108475609	0.002319897255744165	-0.0031289374259355802	-0.0078110997946153025	-0.011242286259846163	-0.013456632323468193	-0.014920023169131068	-0.016202054339893218	-0.017762596840235352	-0.01971006387559867	-0.021789382458386537	-0.023598870458678797	-0.02473022904842818	-0.024891682833125425	-0.023954478602979546
0.0	0.0	-0.03475571469259007	-0.035787701629564794	-0.0347573132471171	-0.03152881554259693	-0.026342119196798405	-0.019718683323794783	-0.012291629818892608	-0.0048097709781367865	0.002065418720718875	0.007895357664013794	0.012411898601600057	0.01535118796627536	0.01646006353826077	0.015670968623415417	0.013314028587183356	0.010112133115289607	0.007133991821854966	0.00535932136695212	0.005278601058417944	0.006768562259622963	0.009164079250799293	0.011562328308465172	0.013334068743733152	0.014294663172947851	0.01461707812361979	0.01464712010607082	0.014690181195835058	0.015003046671917764	0.015773662142499967	0.016819056749215633	0.017453132150688937	0.016829357284265257	0.014384622320526884	0.010183961199793463	0.004971556325591133	-0.00024631032351285975	-0.004686150497632632	-0.008016608858087627	-0.010369839467411261	-0.01211077152239385	-0.013702896738109352	-0.015494260396270181	-0.01759794173263989	-0.019849759707316186	-0.021907214807693576	-0.02335277061757247	-0.023851248889032235	-0.023264602411593116
0.0	0.0	-0.04362820528750048	-0.04518324611719446	-0.0443167311602445	-0.04086562282161163	-0.03508421243207675	-0.027680541976858226	-0.019539170563822792	-0.011612603980263049	-0.004615419317299043	0.0011152049242219991	0.005482526607558845	0.008465203284248922	0.010016678706409748	0.010169695227910757	0.009159424525996974	0.00757662543364593	0.006332751531995911	0.006329347756208504	0.008041435936392595	0.01122777417632876	0.015066574609514785	0.018444520969457565	0.020598679882514372	0.021415225215065663	0.021284488446629928	0.020730420518173923	0.020186214149430937	0.019936831478136754	0.020126182277818063	0.02055028017584186	0.020636983692103452	0.01959356079394698	0.016939732531930526	0.012766173359256498	0.0077102196753279315	0.0026835276597477614	-0.0016729879538964286	-0.005201900657211728	-0.008040554541601517	-0.010448653860573089	-0.012654581190624395	-0.014854274023014815	-0.01717011872501503	-0.019519144336471006	-0.021630169156127903	-0.023124410212141434	-0.0236655671241016	-0.023111952556195584
0.0	0.0	-0.050716032962190995	-0.052639556214256616	-0.0519370244369156	-0.04838265847329461	-0.04232334584981604	-0.034501534147452655	-0.026048466663208907	-0.018055048435082263	-0.011228505134870934	-0.005788287503538858	-0.0016155126687535967	0.0014674588276522528	0.0036036771506677864	0.004841529208425007	0.005334827860712588	0.0054651092291315186	0.0059295321022986664	0.007505959203696455	0.010608470329271471	0.014997722757795326	0.01980237229736003	0.023863153491768777	0.026363271799002705	0.027229529658077404	0.026941560734157495	0.026106092317870484	0.02522296095527746	0.024591484287446536	0.02432953700221727	0.024235082894965558	0.0238220931601368	0.022472091684043134	0.019750271223189928	0.015711540243719443	0.010872372537993101	0.005971213061319424	0.0014620920894666879	-0.002581112804329491	-0.006298914808722278	-0.009738780794110854	-0.012881234761281496	-0.01572559779608681	-0.01833621218601061	-0.020699722216117857	-0.022604669756902746	-0.023736741469142866	-0.02385770849618548	-0.022900748860084464
0.0	0.0	-0.055967492936800596	-0.05810540290799009	-0.057512306817043564	-0.05397818353430958	-0.04781472088546784	-0.03992127817518348	-0.03151082264943946	-0.023787629247826094	-0.017409745605402684	-0.012439204215373008	-0.008513346477850871	-0.005275818155519983	-0.0025183184351600632	-0.00016913991691086544	0.0018291036824727327	0.0035979210357926584	0.005598538520464782	0.008425513620345642	0.012441753775420724	0.01747541967808763	0.022770236448493016	0.027268099577783415	0.030170208674256314	0.031363962720294736	0.03126192126958849	0.030500338138386474	0.02957281644880418	0.028824672863485543	0.028347602492282003	0.027957527846837683	0.027249848994650994	0.025772070499487484	0.023153415793865727	0.019387070000865512	0.014848391306840595	0.010021686535846447	0.005206303143115245	0.00035201627565514023	-0.004561027863810771	-0.009345159724267992	-0.0137096351920971	-0.017450307263720235	-0.02049427902529737	-0.022796736445029872	-0.024224733121240783	-0.024592570650028053	-0.023814481668478618	-0.022004569944589717
0.0	0.0	-0.05950644768292772	-0.06168640029076639	-0.06114209775807681	-0.05766921997043698	-0.05159169932155668	-0.04385903890139048	-0.0357767838431284	-0.028548221827963047	-0.022790846693165223	-0.018383291224517564	-0.01473559009402409	-0.011370025210390971	-0.008055509102523933	-0.004698481941827094	-0.0013692680234540977	0.001837827457217055	0.005102212293361337	0.008843416301085094	0.013351307818023463	0.018575977900071844	0.023998545738806526	0.028742726998056644	0.03208800322913401	0.03382776205135668	0.0342268312186826	0.03380725194913171	0.033107880405199686	0.03248249827762448	0.03202777005706095	0.03155639389485943	0.030805709242390136	0.02942687387756207	0.027118113771554406	0.023809931798341982	0.019680714209164545	0.015008905088232596	0.009825528141004798	0.004062087876888616	-0.002165753981227596	-0.008447585453066736	-0.014212379807465371	-0.019036154659695676	-0.022616366770571755	-0.02483738869612438	-0.02562077622757315	-0.0249533148788179	-0.022989485729743953	-0.019997332550761096
0.0	0.0	-0.061424221014627745	-0.06358528512875615	-0.06308098280200188	-0.05975275201881295	-0.05392662055882027	-0.04656512185312013	-0.038961150714444434	-0.0323013517329493	-0.027101389836357574	-0.023123190807821756	-0.0197258595284361	-0.016313645411214894	-0.012568894131860665	-0.008434484360256537	-0.004046595839363903	0.00029348912436985867	0.004533579909318127	0.008890458977692858	0.013634001377032561	0.018795078875611177	0.024097372861132043	0.02891335424554373	0.032623105490104456	0.03495527785892938	0.03595943617856764	0.03601467048039501	0.03565437341944609	0.035278343131692036	0.03496219793797184	0.034591553036810954	0.03395932490360243	0.03287942944648176	0.03111002994052198	0.028479415048611796	0.02498146071237163	0.020613073717140495	0.015258253443854767	0.008776715745094216	0.0013798148353826034	-0.0062960236819279945	-0.013464449734740867	-0.019405672971577137	-0.023581345691610647	-0.0257567520417457	-0.0258896033984422	-0.0241796691860664	-0.020995477994807873	-0.016806746794816422
0.0	0.0	-0.06185864842170678	-0.06405413305022976	-0.06372660627776322	-0.06070279572451034	-0.05534404602427406	-0.04848027163965958	-0.04136526103953618	-0.03510549824381997	-0.03016839296965259	-0.026335787785907838	-0.023022697028427748	-0.019568929320444642	-0.015556289461119864	-0.010860910365371493	-0.0057326910414464355	-0.0005917582926224654	0.004299035713798468	0.009073347343533081	0.013908713306317634	0.018945867347996314	0.023993777657713166	0.028673430002273112	0.03252035226483335	0.03522355455076741	0.03667642832630551	0.03712084780242239	0.037038748815956944	0.036824605181375425	0.036638440240738576	0.03638837309000317	0.035995659296921355	0.035367383515468385	0.034340975364715025	0.03264072161160981	0.030002231039069915	0.026237519232783186	0.02107194220355567	0.014284389756123667	0.0061337744728780915	-0.002603422742545612	-0.010916368213411303	-0.01780446621732831	-0.02251201160900795	-0.02467329113437753	-0.02430821255483495	-0.021785830780991226	-0.01764416662363512	-0.012492693372689934
0.0	0.0	-0.060949183553012674	-0.06328395507065523	-0.06334289981028723	-0.060894651957947465	-0.056157321679947254	-0.04990358282474483	-0.04320056489764955	-0.03705884569759754	-0.03200168453233288	-0.027980125919030964	-0.024502226199508138	-0.020915033000495655	-0.01669214649379601	-0.011639530695078696	-0.0060436208607379605	-0.0004039020790322273	0.004926181256965892	0.009963389371850137	0.014878711468947339	0.019755956310935324	0.024473821571348746	0.028790585714958492	0.03242190797872712	0.03511280381814249	0.03666162711437569	0.037208752635684295	0.03712963190938018	0.03687703221784588	0.03669055014392081	0.036564392388501774	0.036463569667928034	0.03642477707335238	0.03628025464229507	0.03563612071244032	0.034080077130587104	0.031198653789008126	0.026580280992327437	0.019974935559992957	0.0116199067797111	0.002362565602584176	-0.006610435114050727	-0.014055186736141236	-0.019057194796001202	-0.02120356579650178	-0.020542812878800894	-0.017520670889147327	-0.012808616634136294	-0.007038237915838461
0.0	0.0	-0.059005840633941216	-0.06155770243257326	-0.06221405829311051	-0.06055074699097704	-0.05664096698779571	-0.05106321420826455	-0.04468298649925491	-0.03844939233568264	-0.032991636013347446	-0.02846298186179649	-0.024559156821979185	-0.020657707670388402	-0.016174145456531036	-0.010880405567231102	-0.005010759834376869	0.0009597696017836903	0.00662409920496515	0.011923705643292325	0.016929147940510637	0.021632336198968524	0.02591635435852872	0.029662537840454008	0.032747605562452806	0.03499582857085921	0.036236144082817424	0.036519410493126084	0.03618108462035796	0.03566797020806106	0.03534171683579634	0.03527738663249163	0.03553596987766944	0.036148341893504396	0.03689121231807464	0.03732085472331711	0.03687746386856168	0.035021109493992626	0.03122964671543371	0.02517831737480033	0.01711233471593013	0.007911069699685223	-0.0011116115480725984	-0.008595446652150347	-0.013534162892082513	-0.01554305952448815	-0.014666519373209551	-0.011390633184917068	-0.006383722918561395	-0.0002443654343899637
0.0	0.0	-0.056578689829500796	-0.05939935423788858	-0.06072037752323451	-0.05997965526449169	-0.057017606596208	-0.052148302850426244	-0.04608169086281356	-0.03968683361956307	-0.03371407034872369	-0.02852522076524372	-0.023998754502161018	-0.01960534324706432	-0.014731118849661422	-0.009173175435256432	-0.003070220434664828	0.003212548299270682	0.009273345233384762	0.014925701314915805	0.020054801488881027	0.02454515608098787	0.02828543253734119	0.031288806695160626	0.03354792517784498	0.035035591426556996	0.035628624595462406	0.03540397620001472	0.034614300341752495	0.03373222890230404	0.033160734331124965	0.033110098109020145	0.03370360364778575	0.03490242881865413	0.03642341295685015	0.0377575916381168	0.03830869616794376	0.0374455906905412	0.03456598792543188	0.029281265619487896	0.021859848211244433	0.013216484219797101	0.004694646974327577	-0.002289502941816356	-0.006768771429626749	-0.008361781122547478	-0.007178047175362362	-0.0036734984037224677	0.0015602384942094638	0.007983145312478512
0.0	0.0	-0.05410373977937643	-0.057191058528536995	-0.05917009739488316	-0.05936313718317407	-0.0573443658390283	-0.05322196596587392	-0.047502660285586425	-0.041033912001907626	-0.03465418257238278	-0.028859253888268935	-0.0236677044325841	-0.018636861168581684	-0.013236695354227786	-0.007264481189337933	-0.0007826711982320014	0.00593717094327993	0.012544226140647366	0.01864798288120357	0.023940871581380477	0.028152915580268677	0.03125435547874053	0.0333658865615086	0.03464494484290893	0.03518003546608784	0.034980071567155935	0.03409848845858596	0.032803152350304995	0.03151147704563216	0.030648385772766032	0.030561501437674093	0.03136228670033706	0.03297184441544498	0.03505104932672452	0.03704928496971238	0.03837950600990513	0.0383404037110156	0.03626944448093093	0.031803814150683354	0.025220912353762035	0.017457202774141957	0.0098960631234643	0.003868588334621488	0.00027423479588850104	-0.0005718750695708444	0.0011804566616340601	0.005098375001041888	0.010658386966557142	0.017439163805974888
0.0	0.0	-0.05157082495423892	-0.05493194938792242	-0.05750660448964904	-0.058579872033678086	-0.05749766363996071	-0.054114142387785794	-0.04884750232330173	-0.04252376669646415	-0.03599476820930967	-0.029803681470599235	-0.024031702472177896	-0.018318421619262393	-0.012273318596510253	-0.005683887165998222	0.0014098426027918554	0.00878486877309515	0.016053236009157642	0.022687128241579427	0.028106905002325874	0.03200390813127392	0.03439447531581635	0.03556311284563508	0.03579667740388875	0.035332822168134714	0.03427512174973278	0.032734701915588874	0.030928862866971708	0.02923191983158076	0.028107688449145542	0.027911353939413727	0.02877267348687695	0.030585598726947646	0.03298628178976765	0.0354201767014719	0.03724703806786737	0.03776451235591182	0.03630150562416825	0.03255727266928701	0.026831890741717625	0.020102189614537067	0.01375572485356226	0.00903863832145359	0.006683097970891956	0.006934327786187006	0.009578101004614934	0.014198887054560586	0.020326199353241103	0.02761621554954739
0.0	0.0	-0.048660342498456716	-0.0522639981698983	-0.05541115514590174	-0.057323599064842815	-0.057156578508233545	-0.05458983919676582	-0.049967377592800975	-0.04404820647606105	-0.0376857248404199	-0.03139597956780595	-0.02520930006249792	-0.018871522565446688	-0.012070205301460806	-0.004647686986741413	0.0033144893877771467	0.011491028433529603	0.019454519040124837	0.02651549057562259	0.03201215591180018	0.03554179515385122	0.03724958288824301	0.03753183307026952	0.03679760604205897	0.0353886630957705	0.0335172435163205	0.03131892250309238	0.029033104517495946	0.027018084187477538	0.025686825648058232	0.02539767826974478	0.026255639819319054	0.028108014004396147	0.03060690235824157	0.03322666216634664	0.03526030498165996	0.0360178743973396	0.03489310198360074	0.03164712948322273	0.02665590416388909	0.020955911388888394	0.01591679840185272	0.012666251065773543	0.011818553571970428	0.01345646752144406	0.017312757411050712	0.022930526455978383	0.029872670424034558	0.03783400808304998
0.0	0.0	-0.045010908979330876	-0.048839285633557133	-0.052531093261427686	-0.05523702046446452	-0.05598333818878225	-0.05438773947344687	-0.05065974526478727	-0.045525170841502344	-0.039661571457935745	-0.03350232324355084	-0.027084034643423464	-0.02014600291741453	-0.012511186097169186	-0.0041138273328470325	0.004804756377163803	0.013811911916819358	0.022322565174013542	0.029617036356873665	0.035001598250525366	0.03817057417848663	0.03931890541303251	0.038924491246534375	0.03745330658899852	0.03528898710737691	0.032716190991384085	0.02995837717482578	0.027307343945845195	0.025103390711084937	0.02370259090134079	0.023384610745102355	0.024211655522931717	0.026000068316128385	0.02842035221096915	0.030947226931599094	0.03291256151125097	0.03361423362720822	0.032504336301930614	0.029460504750185867	0.024975934211312056	0.0201690991522321	0.016374578481993522	0.014631885695066859	0.015396984687054272	0.01859087066395502	0.02384381714516241	0.030671833776105807	0.038594343095727	0.04736262327268253
0.0	0.0	-0.040817962002423026	-0.04472009839230033	-0.04883304393137833	-0.05218309473698395	-0.05380279381652468	-0.05328093103225676	-0.05078610909076445	-0.046761405114511614	-0.04170839715499766	-0.03588916788080244	-0.02930950358352855	-0.021838315895363378	-0.013364481374847694	-0.004043177544425721	0.005726302003329936	0.015312276027138437	0.02407786110382676	0.031328166429732504	0.03651707608823443	0.039423943279315435	0.040255676397606494	0.03948569353002052	0.03757263593929461	0.034943929735696995	0.03193011834700941	0.028824840893352358	0.025986231080398298	0.023756900009582093	0.022436124171117823	0.022194331924871274	0.022970849753975158	0.024583772567596203	0.026725766515033025	0.028964201215540265	0.03064489372216836	0.031044507816223865	0.02970456096535511	0.026587552188650648	0.0223464787858816	0.018193085528917952	0.015464301015720772	0.015105890745748111	0.01741895606332927	0.022180421265776653	0.028896569140304876	0.036971051175417526	0.04590252531988542	0.05541827516799876
0.0	0.0	-0.03648494963101799	-0.040219238082951456	-0.04440330545606877	-0.04809815839327847	-0.0504067438275907	-0.05100587872239496	-0.04989511581812896	-0.04726259983422715	-0.04327305877582305	-0.03797523809600999	-0.03139517504616558	-0.02352569147542915	-0.014483706105989346	-0.004534313160503863	0.005677537596228399	0.015457169554762238	0.024143901073610544	0.03119183799659903	0.03619244848220955	0.03900396355191721	0.0397720189212147	0.038931165793351305	0.0369333983392105	0.03419541114973832	0.03104497134336581	0.027872300826667074	0.02506913087093598	0.02298390205132136	0.02184426294920645	0.021691050214487098	0.0223854972429214	0.023760866801409534	0.025555429888141475	0.02738257128944642	0.02862869230528489	0.02862560209416012	0.026941864962102862	0.023638368726780348	0.01946014791747534	0.0157503034580683	0.013811476514512472	0.014536150709719298	0.018152215050866935	0.02430333930734276	0.0323495765794257	0.041558083398912274	0.05133718083270185	0.06135262467163989
0.0	0.0	-0.03219846228491149	-0.035412794983413765	-0.039204760494349074	-0.04283239296175765	-0.04555602276547087	-0.0471131285875928	-0.04739289469750373	-0.04623979469851253	-0.04347860000164281	-0.03893439017031782	-0.032638409992533444	-0.024799164899063503	-0.015676234351915994	-0.005752615120623217	0.004299949604158766	0.013760956303778727	0.022082510929396764	0.02886446885188862	0.033797643550446996	0.03669414814730362	0.03764794408899313	0.037008333937057325	0.03519845648742846	0.032642213359582166	0.029701195991263772	0.026775691431502786	0.02427073981856798	0.0224863867216485	0.02155939082203652	0.021444999167425205	0.02200002612569671	0.023124287724585663	0.02460648668515084	0.026051936678148098	0.026881400649073517	0.02650104278513701	0.02449986681172371	0.021001887343076467	0.016868249236991806	0.013451883487479	0.012032321917595136	0.013467857193579966	0.017959147108988723	0.025113745062750444	0.03416418577385388	0.044205411415385705	0.05450136698835933	0.06465437428812776
0.0	0.0	-0.027863648559448784	-0.030179317707362457	-0.03311660350360395	-0.036217687690485736	-0.03901615238171867	-0.041277752626517075	-0.04275790294711316	-0.043043688273272554	-0.041592074522636684	-0.03809177463573583	-0.03257850956787161	-0.025339758530816287	-0.016842325494991543	-0.007655506828393484	0.0015700912587752695	0.010264734384900494	0.018025956919352663	0.02454434302297353	0.029516959252372178	0.03267811593452798	0.03399744294123148	0.033744247440935085	0.0323174004916244	0.030163035896155113	0.027687281051083763	0.025274128321959636	0.02326793255657414	0.021905635672532262	0.0211876426752095	0.02102895011876609	0.021378011539683005	0.022224716060647198	0.023458115276330124	0.024683102490899483	0.02527421031530163	0.02463593709563844	0.022429765052772516	0.01883955027607802	0.014792246486548057	0.011568668280256133	0.01042548172645882	0.012167961869141026	0.017013220830366365	0.024609353643565954	0.03413367198116595	0.04456695229982997	0.054993491355518974	0.06489261805520931
0.0	0.0	-0.023252774922822045	-0.024376286832010836	-0.02610568061527263	-0.028350509824534027	-0.030906070359597696	-0.033587190034004545	-0.03605772869076815	-0.03762033610317576	-0.03755267007358261	-0.03540308562185433	-0.03117175717778565	-0.025195490788400807	-0.017984806146492106	-0.010148620592986268	-0.0022434065178616428	0.005353832358471244	0.012388345398771178	0.01860462149334428	0.023625216988284833	0.027103600174372224	0.02890233493037626	0.029173515663948865	0.028275154914727395	0.02666474431875325	0.024754440536621056	0.02296328320584976	0.021570522020067984	0.020664699344055886	0.02012332525703341	0.019887436461868302	0.020029099376904346	0.020679032751598	0.02180167383109082	0.022988446050550136	0.023581481732660357	0.022921958288157976	0.020723314926124566	0.017230142317351448	0.013328802737813138	0.010229304359090615	0.00909712616013624	0.010715022353078389	0.015325171498641777	0.022685589453594113	0.03204701809598952	0.042312452300696635	0.05245983565639724	0.06185081599525494
0.0	0.0	-0.018624201521091035	-0.018475031842895277	-0.01889960329991446	-0.02009617147810533	-0.02217065645702038	-0.025032938294387568	-0.02822430781758356	-0.03090723482812413	-0.03220220176791769	-0.031548337460650715	-0.028906701573693964	-0.024564715167843948	-0.019031343138308825	-0.01286565814567348	-0.006522677493380939	-0.00021070323266257675	0.005940541559981817	0.011661461903834701	0.01653683225158515	0.020220255194657717	0.022493327289048657	0.02341053445427621	0.023174414792359804	0.022155438043140623	0.020798072430514125	0.019579862305033852	0.01876423184640018	0.018297394676285363	0.01796631529991495	0.017713248013097115	0.017782812343444265	0.018432187961370188	0.019620629536244875	0.020953821174687283	0.021712861776076713	0.02125808155416543	0.019283363703536546	0.016057663776662973	0.01237475344117456	0.009299338078625194	0.007901240587625535	0.008936653381593428	0.012755363890122	0.01926513283971916	0.027813875001308077	0.03739194921268414	0.04694934382235963	0.05572236699837795
0.0	0.0	-0.01458527267583232	-0.013355127547939358	-0.012620589638272521	-0.012810480189760613	-0.014317914203462635	-0.01716680359210847	-0.020874450523077546	-0.024461966148452818	-0.02693622385074469	-0.027654086891303446	-0.026520230872445087	-0.0238325235799112	-0.020021253039039358	-0.015565831044236382	-0.010810181528672608	-0.005851107054382438	-0.0007544212105103904	0.00423895239705702	0.008731865653451444	0.01239709194112695	0.015041048602869785	0.01660619550568277	0.017091672423292285	0.016713443253345492	0.01588381563309072	0.015118684948497798	0.014737157683277425	0.014682182046664211	0.01466229808893706	0.014635354810393249	0.014876453888632133	0.01572359182541939	0.01715646336082423	0.018745728991877788	0.019793131922817835	0.0196403352025121	0.018037638984047713	0.015156587120541435	0.011657472705634058	0.008456689863794878	0.006513681677316395	0.006639557937843167	0.009264926921225337	0.014443849214733568	0.021764948001961743	0.030330809717722975	0.039134017304364596	0.04733903306065639
0.0	0.0	-0.011671117615356883	-0.009743751284412952	-0.008231443026109576	-0.007710419061661437	-0.008754528850451613	-0.01152489720851832	-0.015537612392252872	-0.019742678941222044	-0.02306158781008966	-0.02479705841483046	-0.024853073806749188	-0.023510558491441565	-0.021181564110347585	-0.018238539443503576	-0.01492858954824786	-0.011299366281818053	-0.007377063077454085	-0.0033338891550341717	0.0005526125683865024	0.004030890047582168	0.006909436781318499	0.009017792877006254	0.010200460568675788	0.010476796666746788	0.01014997360992318	0.00975906092613664	0.009746522527616703	0.010083607285763713	0.010509561191044625	0.010927758412499856	0.011608791099125913	0.01285052913877788	0.014622183710602735	0.016508666548070296	0.0178618909434631	0.018086314319804793	0.016869702926737503	0.014299685364473675	0.010859558988845101	0.007346143009791575	0.004690909512942835	0.00369114692451509	0.004935065833193242	0.008646920098685212	0.014591103344480143	0.022070698943940717	0.030136927963879397	0.037878067457960886
0.0	0.0	-0.010154038099432054	-0.007985074439351087	-0.00615893851636051	-0.005333547004845751	-0.0061170935363560625	-0.008782747030945818	-0.012883158516113085	-0.01738156666527839	-0.021184503862105967	-0.02358850183384014	-0.02445786559468578	-0.024091971552465546	-0.02286005227092824	-0.02107044128496494	-0.01890323139095759	-0.01646696093371101	-0.013741435639178875	-0.010746071498327169	-0.007568997474232988	-0.004357236752522448	-0.0013783174841528148	0.0011086492943325052	0.0028346724150814925	0.0036613282405738175	0.0038021118705464764	0.003785018012042851	0.004104124578099914	0.0048323333875246975	0.005763675185398036	0.0067960112573815885	0.008069405356849824	0.009800563764605178	0.011940582898017006	0.014128550739525509	0.015814208618849367	0.016430262117886986	0.015578712652386983	0.013199027040575755	0.009665828952254174	0.005727587887889511	0.002286970109901496	0.00017941788107294788	9.9277592171024e-05	0.002467882143872254	0.007180463910346132	0.01368068618851666	0.021104605620560317	0.02851721638333541
0.0	0.0	-0.010188267036490955	-0.0080880672235704	-0.006311035950849926	-0.0054460458543128445	-0.006099594353414361	-0.00859065891387054	-0.012568083866453847	-0.017113602313866515	-0.02117882681740657	-0.024027454423107688	-0.025495131083424705	-0.025806304656707375	-0.02528892451221577	-0.024214387911140587	-0.022833097973733122	-0.021316050699153294	-0.0196332496709778	-0.017603463476289157	-0.015102547084372734	-0.012216509608857003	-0.00923511577696134	-0.006554800125479956	-0.004529231051880472	-0.0033315881758977546	-0.002821967700198076	-0.0025271213707976354	-0.0019248894858420972	-0.0008541015668473344	0.0005640131631357856	0.0022240963057845895	0.004140936199060697	0.006400263611805815	0.008929463037943201	0.011429282866806919	0.01344410935255745	0.014424615683474801	0.013862121458480686	0.011562309946958851	0.007857567982131835	0.0035109685840532642	-0.0006144956343435973	-0.0036197420332872376	-0.004709254725455498	-0.0034001363796227813	0.0003501197849778566	0.006054462505879991	0.012941591159575782	0.020061611368765
0.0	0.0	-0.011668203223083208	-0.00976900234791849	-0.008087550557073574	-0.007196815258875914	-0.007644015181010871	-0.009814181032148052	-0.013516191987761236	-0.0179856329444651	-0.022258403579778818	-0.02553982289717842	-0.027554401743055193	-0.028399987509312212	-0.028316768892848135	-0.027627999152317652	-0.026692197060061366	-0.025772022875595844	-0.024800289305392798	-0.023489171927965794	-0.021541524241938687	-0.018977819216599974	-0.016133218214487762	-0.013444091609922255	-0.011342750986227996	-0.010021036825453933	-0.009349035975633222	-0.008873649828284197	-0.008090483562027986	-0.006781603128198147	-0.004996064264924026	-0.0027981609115881856	-0.0002827711330496755	0.0025293074728760566	0.0054942617281691355	0.008319559511397543	0.010616265215455417	0.011845236301451591	0.011460958754173937	0.00920497349111598	0.005366167324354362	0.0007175013481760917	-0.003831214300458951	-0.007351735857615619	-0.009068496983052114	-0.008405721410334348	-0.005336576047274473	-0.0002618706588759557	0.006075665752454455	0.01285399591810082
0.0	0.0	-0.01417467786371589	-0.012362744587354391	-0.01058933623312979	-0.009397695643986292	-0.009401128282486012	-0.011051302617144251	-0.014333948401779211	-0.01870059488306632	-0.023218714652345204	-0.027028680786679502	-0.029663743563184956	-0.03104952194853747	-0.03135319747217461	-0.030916584819384516	-0.030240827892989652	-0.0296378817512994	-0.02906656081898848	-0.02816116058076657	-0.02657947974185633	-0.024303081699431073	-0.021682428140747195	-0.019201581958361445	-0.017274626712742713	-0.016053132068923857	-0.015430447037725151	-0.014943355469112768	-0.014109871700597946	-0.012705510648366725	-0.010703269789980267	-0.008136704304884971	-0.005110366826491241	-0.0017676233438502487	0.001653550884809849	0.004808897120039128	0.007293822610509302	0.008643411343248262	0.008334166854386501	0.006122689001854599	0.0022856138482448413	-0.002417281555088835	-0.007057326017447409	-0.01072221342563457	-0.012617395970234112	-0.012275697156880847	-0.009656846106569916	-0.005163031867566075	0.0005853468499812869	0.006845001145360082
0.0	0.0	-0.016961416296117963	-0.015086063974359536	-0.012888059998836944	-0.011027814446804458	-0.010260206237260905	-0.011150242882841617	-0.013883116809094145	-0.018048365290306168	-0.022832380168842384	-0.02724650560346967	-0.030616767119077983	-0.03267979776421512	-0.033512750780705175	-0.033474471266866465	-0.03306050964261189	-0.03268928283294895	-0.03231512016185418	-0.03160255128528473	-0.030226296624769822	-0.02820651325318234	-0.025895985511092436	-0.023783968700604854	-0.022225085759536405	-0.021329341867847643	-0.020896302285157452	-0.020511798379992834	-0.019741896781319143	-0.018343096229698763	-0.01624338332457542	-0.013457156741065495	-0.010082073694710912	-0.006300848681548517	-0.0024702520321341283	0.0009569738084864806	0.0035462788153765353	0.0049285469575598255	0.004666558921974334	0.002565263279856516	-0.001090779362601617	-0.005552755946854921	-0.009919460391475798	-0.0133390082200163	-0.015108843523240887	-0.014853752498030639	-0.012589944848062258	-0.008681618591324268	-0.003645552696368358	0.0019035451044895325
0.0	0.0	-0.019415473767749804	-0.01727103403802723	-0.014434570065411594	-0.011636745915456024	-0.009776213094646076	-0.009650997016291376	-0.011599391052322617	-0.015429661040529369	-0.020373600260403725	-0.025367748138180973	-0.029554992411510248	-0.03247784675076572	-0.03411624916924233	-0.034744991548211715	-0.034816887111097844	-0.03471258961930339	-0.034488373437554516	-0.03388722310080238	-0.032692002622183275	-0.030948321939515407	-0.02902032547330522	-0.02737438280794299	-0.026330873656210493	-0.0258897709140447	-0.025781055476803368	-0.025574117991349163	-0.024886866814811733	-0.02349397422417818	-0.021328830566162818	-0.018403685973530717	-0.014805904885602848	-0.010720427135372553	-0.006574091099633061	-0.0029437778016133615	-0.0002891044079520048	0.0010912599735008349	0.0009184469073308882	-0.0009555364666692874	-0.004222419667099858	-0.008163441481559307	-0.011954195704844874	-0.014837379204259713	-0.016277018088193238	-0.016008962202001074	-0.0140846939060189	-0.010818347032283973	-0.006615877291754076	-0.0019760090119755364
0.0	0.0	-0.0212407008390963	-0.018738052418009816	-0.015149343963728652	-0.011314555660054248	-0.008240274659733567	-0.006876612812198335	-0.007841805869594773	-0.011104290978066129	-0.015968013299456067	-0.021396319698717237	-0.02637767679633804	-0.030298491082628127	-0.032998313677046934	-0.03459598243533886	-0.035381653160619086	-0.03568857784038385	-0.03562859952861734	-0.035152320412342605	-0.034167860467383404	-0.03277468898041494	-0.03132852089767554	-0.030278168997363616	-0.029853343154545943	-0.029981274053072618	-0.030300880451014964	-0.03033227603500003	-0.029679375815502836	-0.028187130239927163	-0.025865014930026686	-0.02274837617733601	-0.01892005422609516	-0.014553394803279697	-0.01014537926425416	-0.006333760572556472	-0.0036086764484100265	-0.0021868366966742467	-0.0022051086642881153	-0.0036945326961849026	-0.006372989244647637	-0.009623724376714271	-0.01267004909907635	-0.014890527222623004	-0.015897007625686223	-0.015571914114330187	-0.013999253782399903	-0.011453385644379485	-0.008235973837016313	-0.004691558000800928
0.0	0.0	-0.02251224095678426	-0.019617823372262852	-0.01533203491005953	-0.010524010774463697	-0.006290358392046724	-0.003727354882031734	-0.003626219236878211	-0.0060823569090341	-0.01054770969404064	-0.016086911152277	-0.021685521049249864	-0.026581693228547695	-0.030447618037288085	-0.03313273865678231	-0.03475310570633168	-0.03551550455040481	-0.035663321140230804	-0.03534266294916262	-0.03465488785608923	-0.03374249009018848	-0.03294541517726904	-0.03263060932520552	-0.03298306533303816	-0.03381167530737576	-0.034644359140526985	-0.03493551164898075	-0.03427235267585043	-0.03252868841304889	-0.02983576791167916	-0.026335498594453863	-0.022099194956808326	-0.017349227701055243	-0.012586933137557122	-0.008498756471159942	-0.005599486818994309	-0.0040464927857003785	-0.0038257661856223282	-0.00486526314501127	-0.0069029605345098275	-0.00938355783780396	-0.011681706744515023	-0.013240367215276666	-0.013834697726951046	-0.013464414302663744	-0.012298371351867343	-0.010555238989231238	-0.008459679135821015	-0.0061368197822545024
0.0	0.0	-0.023457930967474307	-0.02025661796295476	-0.015461932987198435	-0.009907770286235993	-0.004780145831128924	-0.001232953914015089	-0.00013608195328792302	-0.0016411954716761	-0.005367348727319065	-0.010602159903972001	-0.016430146442913456	-0.022069935248370594	-0.026902808972979423	-0.030522463334113552	-0.032825602339832255	-0.03397550154323136	-0.0343148018898509	-0.034204601136443365	-0.03392712633059113	-0.0336818582529887	-0.03373834326198515	-0.034390089196268174	-0.03570866831510382	-0.03739556135785377	-0.03885287174712372	-0.03944433102953495	-0.0387070401483586	-0.03656400746309923	-0.03326238613683642	-0.029079515992945955	-0.024168633531354556	-0.018778144753989624	-0.01343129861141954	-0.00886718755123287	-0.005619068036286679	-0.0038343313533632695	-0.003377527547703865	-0.004050534666763449	-0.005517315125736462	-0.007320104384116904	-0.008904698230393488	-0.009876541756515958	-0.01010538517365435	-0.009751408064077366	-0.009033815118905749	-0.008176870871317063	-0.007279849780312478	-0.006262696992308452
0.0	0.0	-0.024484046973905865	-0.02117231973673737	-0.016140237578510342	-0.010219921299456586	-0.0045633317984928755	-0.00037951772260893233	0.0015488270268959195	0.0010407073049468437	-0.0016959659593892664	-0.006166017771337131	-0.011707032691378919	-0.01752911715893457	-0.0227929439585805	-0.026830359325990573	-0.029407644198392386	-0.03070082626459742	-0.031153992771095044	-0.03133023065775	-0.03162938431257363	-0.03227716996744772	-0.033458965067791974	-0.03533239443167777	-0.03783056895931905	-0.04053327206111493	-0.042754048550627116	-0.04371876265442533	-0.042906358598163906	-0.04029099498535702	-0.03623231281000195	-0.03111469660654676	-0.025204672925644152	-0.018834787490918624	-0.012620163168173779	-0.007336916384792942	-0.003593558921416994	-0.0015371901119333017	-0.0009439768382997225	-0.0014146871474593377	-0.0025175370639462214	-0.003764325016042637	-0.004698204532468536	-0.005075192236559307	-0.004975289463453478	-0.004681268250658082	-0.0044633243579506685	-0.00451973235746722	-0.004844310017063491	-0.00514399866837783
0.0	0.0	-0.025894132082670218	-0.0227395323714378	-0.017830217234329662	-0.011945028453082937	-0.006231938555977091	-0.001771081043117282	0.0007265431850978719	0.0010830434666159858	-0.0005427038032783389	-0.003878954555075199	-0.00853820482066953	-0.013745924404602091	-0.018582280648748128	-0.022245705724107934	-0.024484401894781262	-0.025525302762085044	-0.02594170707616043	-0.02643817068611892	-0.027490080835027186	-0.029268943345534364	-0.031842364284792	-0.03515012295421125	-0.03896167022527464	-0.04281222741013851	-0.04593043485751777	-0.04741167615004789	-0.04665494370581166	-0.043664364827729146	-0.038848427903888455	-0.032687650739332115	-0.025562987344724633	-0.017964540010009283	-0.01063279161893697	-0.004489286991636744	-0.00016594853230955512	0.0021550065073225044	0.0027745437781486666	0.0022963522990595113	0.0013655320354730956	0.0005280656796511306	0.00021760965970317548	0.0004665495981596274	0.0009091997182153811	0.0011387024857021167	0.0008625151242597674	-6.254587076577937e-05	-0.0014947653177008607	-0.003045521159841669
0.0	0.0	-0.02779591344222723	-0.025067344177734666	-0.020626678454278832	-0.015208843171948743	-0.00990098525795231	-0.005589590374772356	-0.0028583297514629593	-0.0018655201236938345	-0.0024448026100406333	-0.004481755813768567	-0.007719064101475076	-0.011536370909980557	-0.015019048554021338	-0.017454287791797137	-0.018657063106098222	-0.018951040955077977	-0.019053802367500115	-0.019752670542627263	-0.021558612774176453	-0.02460645737146508	-0.028718310774136845	-0.033565357558376134	-0.03875862718084874	-0.043807067917897284	-0.04791487271902548	-0.050095920702399994	-0.04965706670776161	-0.046528197263289967	-0.04114203251148558	-0.03401337593075999	-0.025681517564159678	-0.01682100883228764	-0.008371618276841814	-0.0013253178858772213	0.003553552471218703	0.006080767721167808	0.006656969405073343	0.0060521037817374826	0.005145510005842031	0.004645436530305841	0.004905576785487296	0.005737912490062168	0.006538560132046018	0.006738138395703625	0.006044715674688932	0.004413785945507862	0.002055619530665113	-0.0005306821439687252
0.0	0.0	-0.030014131864749254	-0.027913890788900112	-0.024218380757542082	-0.01965654402225049	-0.015155931920527744	-0.011417856497273766	-0.008862004969433164	-0.007521030184694276	-0.007307034882459179	-0.008081731934708866	-0.009653976736770731	-0.011567475876544192	-0.013073712565571013	-0.013625969805778456	-0.013177713367290907	-0.012199633154088991	-0.011540528484027325	-0.012102121322191257	-0.01445365570427686	-0.018635677850200694	-0.024226313672750775	-0.030566453971945417	-0.03709664939891744	-0.043289243190717655	-0.048405009514110725	-0.05143980570694625	-0.051605293166751415	-0.048668914088855125	-0.04297306656075697	-0.035112971631873005	-0.025800443558925957	-0.015937204336539227	-0.006598779577175651	0.0011074318675029175	0.006391620881885331	0.00905046575047941	0.00954355742635288	0.008775350421094572	0.007833248650662147	0.007584580799070808	0.008351278086737822	0.009697584342881196	0.01083552722664228	0.011089687050536855	0.010150031808589716	0.008026714038468054	0.005004866955303737	0.0016610091757365568
0.0	0.0	-0.032046067115453235	-0.03066802199727333	-0.02787655220899105	-0.024436755248110113	-0.021066912242371796	-0.01829239405668016	-0.016297136554344775	-0.01500657087954524	-0.014288959518354823	-0.0140331597917281	-0.014040981945745913	-0.013986749422870617	-0.013348693626757509	-0.01176757127492129	-0.00934723951019317	-0.006702906420157501	-0.004832113170675054	-0.0048009360625621686	-0.007269555755201486	-0.01220809870021168	-0.01892333593681442	-0.026485020481027074	-0.0341222463514981	-0.04129427114418049	-0.047329933245038834	-0.051250671243903104	-0.05215574578223197	-0.04961509715750145	-0.04389290193627146	-0.0356504678688672	-0.02577811865276126	-0.015375680504498203	-0.005658085637393372	0.002257816592363137	0.007609821438208017	0.010228069609609768	0.010581085801661992	0.009650405085921424	0.008650842862781824	0.00858169255509816	0.00971640500253668	0.011485938989580384	0.012937178635708537	0.013331491438757845	0.012351451732864994	0.010006296660427308	0.006621094565497983	0.0028273742953665213
0.0	0.0	-0.033189838865058066	-0.03252976455334157	-0.030736601327949087	-0.02854510199749757	-0.026536875764567498	-0.024991227193741708	-0.023871293455113483	-0.02296939566982683	-0.022093382072718264	-0.02111267919498306	-0.019884059610946987	-0.018167008634361825	-0.015648200814856805	-0.012119997702280548	-0.007799239242722183	-0.0034385443576394645	-0.00014387954694000018	0.0008561808362817275	-0.001213693220966755	-0.006307500820695404	-0.013581830652996093	-0.021841882733042786	-0.030200356023331616	-0.03805758691353507	-0.04477221957708898	-0.04941227110701572	-0.05095483522355089	-0.048857216839022256	-0.04328635424639631	-0.03498115404740502	-0.02503801257685074	-0.014720529635919447	-0.005273367227775021	0.0022333547854757794	0.007165059579703191	0.00943215861535911	0.009507475553463936	0.008392345384724196	0.007337782611987429	0.007336029472822064	0.008650692480050591	0.010668173216845656	0.012374348823743692	0.012996979763312724	0.01216358817021881	0.00985605561960099	0.0063995438226482374	0.002505191116715426
0.0	0.0	-0.032938257395130184	-0.03294315638506793	-0.03213808812543194	-0.031224688980100522	-0.030643822203219106	-0.030425239718066887	-0.03031956330346219	-0.029989280030302247	-0.029203287730557324	-0.027844495618869564	-0.025763960587331595	-0.022873826892655325	-0.01898413776506274	-0.013999789664377232	-0.008209028956976646	-0.0024214343239572925	0.002180307038166203	0.004298151791581428	0.0030549976740867077	-0.0015859085006926876	-0.008733000951344582	-0.017096875549264767	-0.025675406479542716	-0.03380536543279999	-0.040844921351169725	-0.04586188964392285	-0.0478010139396298	-0.04603030434041096	-0.04069052233870198	-0.032582234952032274	-0.023013765295611676	-0.013354250817530456	-0.004834964316779702	0.0016269379490839908	0.005595077253357734	0.00710348038169802	0.006663674926516941	0.005286985790403172	0.004155181913219055	0.004145132349939602	0.00541422116135063	0.007401709259328866	0.009181770151471666	0.009984685493027525	0.009425801737253834	0.007385449855162943	0.004147685282982958	0.00046537078475861144
0.0	0.0	-0.03112094587670368	-0.031649169559612486	-0.03175073554500357	-0.03202208395904151	-0.03275545239634546	-0.03377654528016081	-0.034639971788023576	-0.03489797496074281	-0.03432580780942458	-0.03281740222957272	-0.030280115036579444	-0.02666702948705334	-0.021949535406678353	-0.016104996798768083	-0.009482335331375043	-0.0028392213506445198	0.002676070650039311	0.005796403975634649	0.005593432119058178	0.0018964713007374298	-0.0045203992493321	-0.01242836486562854	-0.020759189517491245	-0.028739045720659235	-0.03567417456637045	-0.04065176580337774	-0.04265505329288022	-0.041071203595283226	-0.03601212411331248	-0.028342816083325978	-0.019489092255656034	-0.010936308135845538	-0.003843461554776474	0.0010644411120926455	0.0035822096281908794	0.003945132840957947	0.002771585901178731	0.0010345490686320296	-0.00024170728467485842	-0.00038892322473742876	0.000611947634358841	0.002276542409221511	0.0038423274657273555	0.004670510693323646	0.00435294978366264	0.0027188271919726436	-1.5427873964456672e-05	-0.003182237201222331
0.0	0.0	-0.02785818281083928	-0.02869563360094316	-0.029432662976104595	-0.03058655766047109	-0.032313583097610295	-0.03431850739991781	-0.03599605463060575	-0.03680452410797364	-0.03647183942541034	-0.03496629173391039	-0.03223994043579366	-0.028302899118645378	-0.023220170725405612	-0.01710691062139677	-0.010321914910787851	-0.0035315291997426914	0.002327402587795381	0.006126300961717663	0.006957576038237752	0.0044678808979223515	-0.0008240715846213916	-0.007877084209970488	-0.015590485689763296	-0.023052531197704066	-0.029489014007680704	-0.034058628050875936	-0.035873959107072126	-0.03435920140777856	-0.02965314059781166	-0.022636132268149683	-0.014779481356057913	-0.007610752827751601	-0.0022153710059607807	0.0008821501218467382	0.0017023349530794578	0.0007223669054674743	-0.0013135712009868811	-0.003511553250602866	-0.005057083071460414	-0.005504920726823991	-0.004961383203247735	-0.003872715952963391	-0.002781118192959719	-0.002114619400949572	-0.002275164360808601	-0.003428219335283906	-0.005478252146091781	-0.007879062540368957
0.0	0.0	-0.023290957917341804	-0.024140272508473625	-0.025126818916384557	-0.026667553070014414	-0.028909706263121213	-0.03148980021323055	-0.03373627176388153	-0.03500437595490543	-0.034959680959079024	-0.033574787414046625	-0.0308899223571079	-0.026970272195413352	-0.02196344534848419	-0.01611680948742682	-0.009782712918026583	-0.0034668713623644807	0.002126254144605931	0.006162110873450589	0.007776741219512674	0.006476923733349297	0.0024410316503322175	-0.0035322668420026864	-0.010369494952363863	-0.017051291282844813	-0.02275681946063634	-0.026717596870377548	-0.02820500687289804	-0.02673849619273256	-0.022441442543642234	-0.01619752315665489	-0.009470679964744105	-0.0037859804595186727	-0.00011322854455196737	0.001192898359621352	0.00036769950640885656	-0.0019371416138575035	-0.00485848918249816	-0.007585191368859845	-0.009529330106590054	-0.010451759236515243	-0.01055325456481737	-0.010178966556339857	-0.009634320156470009	-0.00922676001417475	-0.009227480158155377	-0.00987284066420174	-0.011140469580716354	-0.012650697404462997
0.0	0.0	-0.017570944825497217	-0.018067043274717	-0.018867610249812358	-0.020310288905495737	-0.022521562815844606	-0.025225352471471254	-0.027729992360579794	-0.029334711961644888	-0.029633444599457277	-0.028555644670891424	-0.026174772317233596	-0.02260914039449048	-0.01810540475725942	-0.012958144121879546	-0.007502994439574909	-0.002108416796142781	0.0027753938649487885	0.00652930297833731	0.008488572804971402	0.0080651555092866	0.00516190415810287	0.0003065453582859588	-0.005512259838629109	-0.011270448024825144	-0.016126284951927923	-0.019417733208866524	-0.020551701931432895	-0.019117624739798403	-0.01523872569093608	-0.009775500671990232	-0.004177330126419188	0.00011630643662918076	0.002249263625071038	0.0020294755100206444	-0.0001913827696778948	-0.003601002137391482	-0.0073111958730687045	-0.0106123253088518	-0.013054900318006268	-0.014595819392522866	-0.015394451306539478	-0.015667379247473814	-0.015584221753985255	-0.015325215334861026	-0.01513597749676045	-0.01524772507885075	-0.01571296051585582	-0.016320750997176257
0.0	0.0	-0.01090947756133609	-0.010708594739303636	-0.010897490141069159	-0.011845353069547537	-0.013675050584462441	-0.016133395570045644	-0.018624479319219032	-0.020424313250767778	-0.021103695344788596	-0.02053386520057691	-0.0187414736589137	-0.015883387663799303	-0.01221942331439261	-0.008064649809192864	-0.0037035049786575823	0.000592360440622803	0.00448463741864236	0.007549321919446156	0.009271620608753792	0.009176025805794253	0.007055325506197572	0.003204097119241471	-0.0015677312600074307	-0.006328076858228832	-0.010291544126191408	-0.012884654226170444	-0.013637131788638028	-0.012219998804046589	-0.008745340179611913	-0.004035646391216462	0.000533406909674039	0.0036469768318828227	0.004579410952487316	0.003261662486743122	9.641433553786087e-05	-0.0040886894847448054	-0.008410335686903511	-0.012243529418434306	-0.015254494798602837	-0.017421390876498317	-0.01884006330357714	-0.019575852971959306	-0.01972630967232599	-0.019415453371979096	-0.018928343842051526	-0.018500013541950737	-0.018196737698249598	-0.01794680368547704
0.0	0.0	-0.003822077529619511	-0.0026135950714717268	-0.0018962309986492944	-0.0020654302428335545	-0.003322516710509166	-0.00538784934936824	-0.0077040084885608975	-0.009629187045093166	-0.010701431240666298	-0.01074285775998699	-0.009743035036449712	-0.007830218838697242	-0.005243722527415372	-0.0021967269710068994	0.0010575604551282412	0.00424815565277175	0.007034735331018483	0.009083550754970155	0.010084721845359385	0.00973063770480675	0.00791938812385793	0.004841798623162572	0.001057126396517176	-0.00268419108337089	-0.005730710672836109	-0.00760872476905438	-0.007957428184293201	-0.006535596021318449	-0.003463257915747762	0.0005085826315747268	0.004190705183811848	0.006422764424669481	0.006599777120392785	0.004705112346620673	0.0011193563797777394	-0.0034268395392575922	-0.008128106530292922	-0.012408989369690569	-0.01598145545374146	-0.01871267866661425	-0.02057303139858444	-0.0215474142589732	-0.02166391502882699	-0.021074973371966142	-0.020136013802749906	-0.01909693787967872	-0.01807131560892634	-0.01706174277939145
0.0	0.0	0.002989169693996074	0.005234349488477929	0.006976704031240279	0.007694475850174215	0.0071529949992324565	0.005573700240562839	0.003517340217522569	0.0015341363474970112	9.014453241557571e-05	-0.000591040685035484	-0.00046402335660218765	0.0003875597294925284	0.001844458834607628	0.003778359895714783	0.00598635515772313	0.008110628291871255	0.009747747785922602	0.010611248073388481	0.010569135134178937	0.009584323158556923	0.007728032086769002	0.005196356809672077	0.0023137022433254253	-0.00041737152126914144	-0.0025512073110416505	-0.0037401712844126337	-0.0037070794255404512	-0.00229398738886071	0.0003657002112567485	0.003648812249222025	0.006596147584961363	0.008273200089514227	0.008147113267367664	0.006185154406088704	0.002679214321068004	-0.0018113646633993162	-0.006635752422027654	-0.01124149528679924	-0.015255703807977618	-0.01843440506428627	-0.020575385056315194	-0.02157301229515351	-0.02143508977090972	-0.02036323016021091	-0.018777729981504825	-0.017042994791493023	-0.015293670446369971	-0.013680310844812362
0.0	0.0	0.0086642524001372	0.011739120912642311	0.014339221006007154	0.015931257330279686	0.016212558617810437	0.015347485878317732	0.013762412333829986	0.011928935042425658	0.010240123505322565	0.008949688888656765	0.008179497159501906	0.00793540025420298	0.00825025220243511	0.009083345603240157	0.010242446375504677	0.011281013237379081	0.011740970533304997	0.011391812042763487	0.010262067909160011	0.00856114241668518	0.006565842154596527	0.004466086160775575	0.0024594616243530727	0.0007478450689634533	-0.00045973413699826283	-0.0009850222397002944	-0.0006191797554353798	0.0007569424927727947	0.0030107289425828575	0.005673503605450538	0.008036289515188323	0.009391122841184187	0.009303980905457018	0.007663156641662904	0.004611477958901467	0.0004802689654068992	-0.00422502224827533	-0.008982794043595319	-0.01329688283733667	-0.01677416968200188	-0.019042388818881213	-0.019886108267200622	-0.019321529210065306	-0.017608776437957708	-0.015237822971076195	-0.01268806976145019	-0.010272635628194283	-0.00826894598839778
0.0	0.0	0.01253660567397308	0.0159967014662545	0.019132759704445435	0.021462627290625286	0.022713563895906657	0.022874643222940878	0.022183772462015663	0.02087678466384121	0.019232099581767977	0.017497787344717717	0.01587994347735515	0.014525430123056503	0.013631270363777032	0.013267725474679505	0.013242459135266829	0.013073494628066323	0.01235800900970305	0.010887727410699615	0.008865741197807418	0.006662458617905733	0.0046763863468514705	0.0031160369739902135	0.002033986900930596	0.0014127941448743282	0.0011950196146060892	0.0013657959296311593	0.0020413152485178215	0.0033410067765567296	0.005200383793639592	0.0073160134441872535	0.009213684283200801	0.010395369361669694	0.01048527421479101	0.00930165422376246	0.006812947763107781	0.003182274816982604	-0.0012459049035260165	-0.005973154432857922	-0.010434091165326082	-0.014045985811364594	-0.01628427455966703	-0.01684738528438047	-0.01575011480044733	-0.01329259005145947	-0.010071930943424437	-0.00672839552339325	-0.0037420637778334603	-0.0015992508700196542
0.0	0.0	0.014259199109851146	0.01770395401540295	0.021047986257237295	0.024026167479385657	0.02636743384049461	0.0278846250920704	0.028494932593554578	0.02814825439464199	0.02694350072514013	0.025066561847054553	0.022803137194032673	0.020400516013502675	0.018205427436975286	0.016419671755242	0.014933123068684124	0.013384720113415027	0.011471697408669887	0.00911325544577816	0.00656103784350132	0.004247874556886485	0.0025878580379385067	0.0017633814684889593	0.001727669189760557	0.0022804868386271404	0.0031266084055218174	0.004051645261113832	0.005064201770118045	0.006286717435150106	0.007774630592522044	0.009431801370526136	0.010954061686778356	0.011996604301304984	0.012254249885013705	0.011467049969372341	0.00945678958197644	0.006231301205471907	0.002071358172771831	-0.0025576842211289413	-0.007007380473739941	-0.010566348503245096	-0.012617000890777868	-0.012812499139288015	-0.011142356464750515	-0.007966070737194596	-0.003945480653062291	0.00010208001784490157	0.003495062341271461	0.0055836637203253185
0.0	0.0	0.013981801590858347	0.017214680307724776	0.020658621451125805	0.02423835533812787	0.02772746952830182	0.03074407815353959	0.03289602295878831	0.0338432317752916	0.03343152194684923	0.03176267924621085	0.029111669924280815	0.025816939213368792	0.02230295194305078	0.018897886514225866	0.015718719150056397	0.012650187266378215	0.009593780731579776	0.006582867440850203	0.003882417323684266	0.0018507868139165152	0.000847202273749666	0.0009665166959648801	0.002063368136049948	0.003798501121022493	0.005721101984789373	0.007442870785231341	0.008866450238895013	0.010106779588318456	0.01133199026475085	0.012617499633776237	0.0138149668754153	0.014699205438852588	0.014999225128986186	0.014423321021228949	0.012698195091989085	0.00970895684403414	0.005684843168944544	0.0011384285769834553	-0.0031945421677210114	-0.006545154568439188	-0.008284384569372345	-0.008056060004662228	-0.005861825628223876	-0.002071600379660383	0.0026124639574138043	0.007247711478407914	0.010922548054578962	0.012801238493487964
0.0	0.0	0.01218215298146803	0.015273148467300657	0.01892135960492315	0.023139757263051706	0.027691859146785455	0.0321167244631794	0.03578966785197605	0.0380993561887905	0.038657276746136435	0.03741412330416495	0.034589076742693944	0.030547613098926243	0.025760366501385835	0.020713236787630866	0.015799594949228835	0.01124937841445632	0.007220925389168358	0.003830419361081118	0.0012628513556083019	-0.00020748425104594358	-0.00035144024518279893	0.0008094927938634143	0.0030373111434566806	0.0059037902627177355	0.008842495868979368	0.011385085134726265	0.013314146757079646	0.014731697340718417	0.01586898676130975	0.01690960379428075	0.017820327728112317	0.018460010716513518	0.01863780680655663	0.018076757158599993	0.016438391075643967	0.013544712684256683	0.009580590717725544	0.005103664930854148	0.0009298251420681627	-0.0021396526134258805	-0.0034908021809877204	-0.002839736404577698	-0.00020999309435613215	0.004055919783877311	0.009241582398607033	0.014333345370961936	0.018200587655923087	0.01983502147244441
0.0	0.0	0.009468929723083264	0.012549146579008989	0.01651132253240091	0.021353731860650718	0.026851481920247285	0.03245442358570862	0.037411711576448584	0.04089214863559683	0.0422976857540232	0.04141766528876239	0.03841186254205305	0.033669278043289314	0.027720172787480856	0.02120775676559567	0.01479418499888883	0.009042039475007193	0.0043499616682455495	0.0008729642759898903	-0.0012926542359637703	-0.002043337768510358	-0.001283366003721802	0.0008754397559645086	0.0041332158355829604	0.008001918120424507	0.011874187663192738	0.015206194122614472	0.017741233243006856	0.01948621004869727	0.02070743043125355	0.021636482953620625	0.022309746639033446	0.02266956686215612	0.022607790843176722	0.021910997307482128	0.020266743054117724	0.0174415603939056	0.013564414406429994	0.009213323700282513	0.005247502011669708	0.002508600604248781	0.00155502398462721	0.002581700466774257	0.005548604559784639	0.010151906464491472	0.01572834847087684	0.02115603278368483	0.025171292122151884	0.02656096963509023
0.0	0.0	0.00617144564239485	0.00927498144189197	0.01358745811540079	0.019006046186777224	0.02525351589880912	0.03177231045307555	0.037656368794006606	0.04193518185027665	0.04378690975765311	0.042932992667899766	0.039522690684050656	0.03404732869202549	0.027107903137317143	0.01948228670965716	0.0120516131867881	0.005575150038520283	0.0006136537763056926	-0.0026278921738275875	-0.004206365061085127	-0.004166362841488013	-0.0025477297729919377	0.00046309592951501916	0.004556479401840664	0.009262681496056222	0.013970057222651674	0.01808047709756245	0.021245858545724163	0.023421623831855042	0.02483349980645228	0.025747553842510356	0.026259159338953283	0.026378013806817417	0.02608060056588146	0.025241128180770955	0.023598543959077317	0.020932038091928853	0.017284346491791894	0.013189692672201547	0.009523213438325285	0.007146493958877469	0.006553788123648995	0.00789677425552178	0.011118151749399641	0.01601222158396908	0.02192665763326004	0.027683213532973823	0.031824510079839365	0.032992047504289
0.0	0.0	0.0024390296730000234	0.005439052452989099	0.010004816910285045	0.015905188195140137	0.02273363698054508	0.02983510720288116	0.03622932776654799	0.040777342142059594	0.04257530318865674	0.041312536503437365	0.03723413560486602	0.030963315668039098	0.023266590057217363	0.014987657556704856	0.007109708158145981	0.0004715233895209693	-0.004338074479355398	-0.007120011685786227	-0.008001805860066349	-0.007187464176650657	-0.00484125940122993	-0.0011684455610308454	0.003541293506399017	0.00890323085816641	0.014345379193241095	0.019202339740691205	0.02303071989949676	0.025679571567642397	0.027341764255948503	0.02829170628838313	0.028711395367826912	0.028715753691661072	0.028312554101808045	0.027451194618623054	0.025943145137641024	0.023585954176070706	0.02036377948917783	0.016699001374760002	0.01343011556185701	0.011415132726547136	0.011149065280639912	0.01277433809515405	0.016306524376362416	0.021560579844686404	0.0278772893191787	0.03399770103482375	0.03828615419388348	0.039272016635087836
0.0	0.0	-0.0011550493407751548	0.0014997396627452748	0.006097246835137021	0.01222159884444533	0.01931631915015505	0.02658035327573332	0.032966811258670736	0.03728101929758064	0.03856505764562575	0.03653313264068965	0.03158801736943035	0.024542830484072138	0.016308037876805355	0.007809659448645067	3.5397611243749175e-06	-0.006301817013993769	-0.010591995108497992	-0.012742336325705983	-0.012910101240928232	-0.011421803173565321	-0.008536418225341609	-0.0044617590418166405	0.0006188573728285896	0.006432829865937768	0.012483171482862791	0.01806681271259776	0.02255491660503052	0.02569329067933113	0.027623707011008643	0.028674116085185435	0.029127509405516408	0.029200851265213122	0.02895411409357614	0.02830347436277411	0.027124034039940178	0.025238496264891358	0.022601888237394407	0.019532066895561657	0.01674549442633229	0.015105858695509749	0.015179610917793945	0.01718304938769609	0.021179172977503557	0.02696455563986018	0.033797573266708236	0.040314737249549794	0.04475130179816015	0.04557461668243204
0.0	0.0	-0.0035069164819407925	-0.0013981923171032065	0.002925339681643237	0.008880243073164486	0.015700358653899255	0.022537712684358554	0.028354568379236337	0.0319540412765401	0.0323750799425188	0.029362040028434275	0.023453963971929347	0.01564941810765086	0.007058396002708117	-0.0013771713985102623	-0.008737736040331921	-0.014356355636260006	-0.017869777067406584	-0.01924920748663347	-0.018730564333120394	-0.01670421168660883	-0.013512946341368353	-0.00930969520804759	-0.004107979797570329	0.0019386927505937869	0.008391006005654168	0.014527379702520809	0.019577818427670327	0.023135466628176195	0.025330930243556014	0.02656802555991681	0.02726698168163414	0.027723104453723946	0.028008756864430884	0.0279544608692486	0.02736771592947177	0.026093537612910302	0.024108454532776297	0.02168057913872023	0.01945579684107924	0.01826184862409512	0.018764094607155325	0.021284257860947862	0.02593404173739441	0.032430378792769485	0.03987483875058388	0.04677637013507657	0.05131413349396961	0.051936751967518686
0.0	0.0	-0.0032590668800051973	-0.0017413781105011	0.002016539581560646	0.007310534664071491	0.013276935872285893	0.019049297503732965	0.023680801016090533	0.026079799435546922	0.025322319336945807	0.021154627196349425	0.014194156817750454	0.005617140973200362	-0.0033030180930740593	-0.011544049911303584	-0.018311468172706114	-0.023080854405742323	-0.02568669433671399	-0.026235667098731996	-0.02506718351334659	-0.022628263867021676	-0.019277928605639743	-0.015096810082714969	-0.00997996381110972	-0.003952189406261045	0.002583951899528375	0.008897830836224101	0.014194135151532814	0.018015020481205082	0.02044241762713354	0.021972297667818934	0.023148591491348364	0.0243462740965679	0.025597027042630362	0.026593554292590617	0.026950376286758903	0.026439121036250988	0.02510934333439103	0.023299896597182172	0.021661010912128454	0.021010913995579802	0.02205920044807009	0.025252159695997468	0.030707633966992127	0.037986210403235986	0.046021382270764244	0.05322184856889079	0.05776484753614197	0.05815036284693127
0.0	0.0	0.0006347301662694961	0.0017302626383441607	0.004744272445692948	0.008990843337702935	0.013566949482340987	0.01767134161002679	0.020508358404611394	0.021180844444616275	0.018860821644303773	0.013306338260809215	0.005174043768363991	-0.004269644525560169	-0.013617855499971101	-0.02179315999412229	-0.028046526364107007	-0.032033604558592124	-0.033750423306429994	-0.03348705965526609	-0.03168625520999322	-0.02886657479247685	-0.025337459324683547	-0.021149614124855394	-0.01618767173207346	-0.010411910541218388	-0.004146896444199017	0.0019337392375851515	0.0070999613161027	0.01092300788717818	0.013503285382920005	0.015393032411759457	0.01721788418585044	0.019406741274897797	0.021931863438721385	0.024298148293383056	0.025884141160406972	0.026310035777068502	0.025691830187373026	0.02451004367955299	0.023490444054451373	0.023471184332619056	0.02520029568167928	0.02914403440059385	0.035378660037157075	0.043326968522095	0.05178811132967356	0.05915136666990112	0.06363941506804718	0.06384557789455579
0.0	0.0	0.008630598838878019	0.009563356531515672	0.011820937057715383	0.014740407039350839	0.01749005600538728	0.019384643965682416	0.019861240646478488	0.01824571777721187	0.01393009642693479	0.006730224689144201	-0.0027581983206255312	-0.01323925625538837	-0.023224124542139936	-0.03157271856074375	-0.03760020194657561	-0.04103858010277651	-0.042043255232665014	-0.041029443005753105	-0.03857210950215962	-0.03523444243398654	-0.03133644257197121	-0.026959454430735663	-0.022046115335326143	-0.016623219994404984	-0.01089996125816992	-0.005393336389814953	-0.0006595630133058187	0.00296619921423099	0.005603057274639201	0.007840292951237508	0.010350909763444403	0.013567638066554748	0.017401630244180042	0.021185313329659523	0.02407926056222751	0.025565971585255004	0.025781362054915432	0.025327080313475588	0.025030899475133955	0.025737365818470106	0.028206548569036868	0.032848719346536534	0.039648974481539694	0.04797984568797567	0.05662436908556213	0.0640072030645084	0.06846022088566707	0.06862586935695258
0.0	0.0	0.02042763030895071	0.021481305469454138	0.022985348741332165	0.02436637957163295	0.024927648786034082	0.024163034835318176	0.021785182161279074	0.017439178257278427	0.010757493592213738	0.0016076614259695502	-0.009422421945643647	-0.02112268657210525	-0.03197878473702334	-0.04080697625559827	-0.04690269899194031	-0.05008184470176115	-0.050569524950078756	-0.048902380536690215	-0.04571697570175387	-0.041643027365095744	-0.0370910919281061	-0.03224422166670316	-0.027187121880304227	-0.022010701874493055	-0.016902139439936063	-0.012130828006064008	-0.008019569799515272	-0.004717842313480312	-0.0020641474239825354	0.00048087398198017327	0.003599376626007295	0.007689451377909101	0.012591954028411735	0.017557973343270937	0.021642069455021357	0.02421733449812202	0.025384440105448228	0.02577657172584426	0.02627486335951593	0.02775081514853504	0.030930312280350678	0.03612477627947963	0.043222407116417	0.051592582260725654	0.06014510098888074	0.06741269977644966	0.0718470299952677	0.07215141856471251
0.0	0.0	0.03509373511716237	0.03651318213673627	0.03728745599927054	0.03695049652784688	0.03503526359653105	0.031295464574860196	0.025717620459406294	0.01832187085573718	0.009004719038197795	-0.002294599015525826	-0.015050413354812652	-0.02811505858730277	-0.040031610273752564	-0.049553083461599465	-0.055959937477240866	-0.059072659706035285	-0.05919973556313209	-0.05694299010406354	-0.05299656206021454	-0.04802708277848444	-0.0425614557120199	-0.03695004969965799	-0.03144612994742264	-0.02626676745238977	-0.02159131671733442	-0.017530795877081642	-0.014090430423601462	-0.011184625648704934	-0.008596912576814855	-0.005798832130692413	-0.002209936985459378	0.0025138775486040904	0.008137528181678027	0.01391202405825189	0.018924229327054044	0.022489935262912323	0.02463458991249913	0.025942077107656003	0.02726602005826209	0.02948184640869078	0.033254444074004935	0.03881889954232744	0.045979110679620634	0.05413439182993905	0.06232857131004339	0.06930803359318156	0.07365373025331681	0.07415250649874598
0.0	0.0	0.051378440692070475	0.053334479163252145	0.05347456646746125	0.05136991491893861	0.04683466566149366	0.03994064589893773	0.031037984230500023	0.02045588930408403	0.00835460745752048	-0.005187945671392766	-0.0197108261218606	-0.03417356831369494	-0.04720568832728651	-0.05755494558318764	-0.06442298376444648	-0.06763880988665942	-0.06755803026024527	-0.06483657139466072	-0.06017722248336841	-0.054295625697712104	-0.047781871686630305	-0.041146084624379554	-0.03486649428495765	-0.029348781666974334	-0.024812177217262307	-0.021246847341295786	-0.01839332518952102	-0.015909465183151478	-0.013437654244976607	-0.010514796237224143	-0.006649683055512656	-0.0015983550958863966	0.004371936114821399	0.010575310373336188	0.016198157890273124	0.0205976091776353	0.02368646010539657	0.025941434978051254	0.02809412289523841	0.030986342726529836	0.03523528669627587	0.04102332015690869	0.048106935877314606	0.055892091301890566	0.06355881608552143	0.07004821220731813	0.07412706866094661	0.07465733947013713
0.0	0.0	0.06782082005117002	0.07049646541518965	0.07014715957259844	0.06642866351912967	0.059350907699897475	0.049360767445279286	0.03716621366779987	0.02347306079594142	0.008679527748699093	-0.006995859503344785	-0.02313203847538043	-0.03888432807104162	-0.05297356556077875	-0.06417253610891041	-0.07163876238213014	-0.07513424444713268	-0.07503093578562395	-0.07202423732925478	-0.06683466816349765	-0.060144636424974626	-0.052582677080197635	-0.04480417765468098	-0.03753132819956939	-0.03138522948866781	-0.02665875407146276	-0.023264492514133265	-0.02076009277646978	-0.018598600008657682	-0.016292830554984806	-0.013384278725004644	-0.009498030343998569	-0.00449273174026068	0.0014001020898218918	0.007623202907124564	0.013548334531886481	0.01861279089859014	0.02259131622724846	0.025778653642295275	0.028779773844103157	0.03233031723689433	0.037017442763883426	0.04297902602358942	0.04993492132196281	0.05730741084091642	0.06436709658476895	0.07019103076761772	0.0737063512249955	0.07391557812937458
0.0	0.0	0.08292313203126028	0.08644590891985351	0.08586390281240104	0.08075123519338187	0.07139355554216956	0.058561733442150085	0.04339363126629172	0.026939002643837407	0.009860382436242786	-0.007547400869819784	-0.024941171574651227	-0.04169152192984899	-0.05669773016609978	-0.0687165274946851	-0.07684997762968511	-0.08077459046032612	-0.08081907708655944	-0.077731056978887	-0.07222911871570106	-0.06494745494889394	-0.05651601528444022	-0.04771734002335542	-0.03945194308663432	-0.032520493420808025	-0.02730716191895335	-0.023727963986569796	-0.0212546529591433	-0.019232399700620895	-0.01707574198487233	-0.014336088849846863	-0.01069327256655888	-0.006086605448456021	-0.0007009676140359265	0.005119079890579668	0.01101495148880896	0.016492487530236903	0.0212497707672688	0.025389898976988144	0.029308206723127787	0.03357553331007246	0.03872745715428937	0.04488527272020726	0.05174513662238881	0.0587328615189319	0.06513868311346542	0.07012219928972627	0.07274443574466402	0.07223958874316173
0.0	0.0	0.09488959686067061	0.09923309190852439	0.09860419317665507	0.09252788341464065	0.08134779315131611	0.0662076322760164	0.04864363812980931	0.030134704579741916	0.011509381160646344	-0.006941617622911161	-0.02505860805087101	-0.042405832452807754	-0.058033560563989776	-0.07070573462061665	-0.07944516629027887	-0.08382701996309365	-0.08412964352202357	-0.08112681512476008	-0.07554785092230025	-0.06798070875001021	-0.059024158166181624	-0.04954477877867375	-0.04053760009797673	-0.032884435241723214	-0.02705552744813652	-0.02302179060118295	-0.02030362888596974	-0.018212976150226556	-0.016130540507085404	-0.013596041306386041	-0.010395668170685535	-0.0064742090906677145	-0.001913692888907135	0.003198346213174495	0.00873539954864203	0.014343599712331808	0.019654330585077495	0.024653309552277458	0.029523856420854252	0.034617869904038194	0.040294588193981073	0.04667390224995014	0.05344486942200261	0.060042145561855345	0.06576928500588301	0.06977996394617884	0.07127677521526479	0.06976334226206599
0.0	0.0	0.10191478058264217	0.10675109481856607	0.1061608868343699	0.09956780043800925	0.08735556174673419	0.07079020943006518	0.05182392760091064	0.032248810313442226	0.013032926210947772	-0.0056480781492457	-0.023801069060321808	-0.04118121718323899	-0.05694797103654908	-0.06989677816638946	-0.0789922567077756	-0.0837200269000568	-0.08431389785049029	-0.08153476520264591	-0.07611508181456625	-0.06860840435671343	-0.05962358233280256	-0.05000133332694726	-0.04073234318994419	-0.03268252983729132	-0.02636531764447236	-0.02181826032853467	-0.018664402992694767	-0.016324790456878447	-0.01423425074900934	-0.011921342859249078	-0.009178513175721641	-0.005968285518774052	-0.0022557228873983713	0.00204823667069293	0.0070416352629988415	0.01249959424287092	0.018078844816489265	0.02367774505868722	0.029360466821060426	0.03524471658766611	0.041432869653802225	0.04792997448780571	0.05449668605732597	0.06060401165579574	0.06556888981928717	0.06857779739265035	0.06895623172639746	0.06644304162978165
0.0	0.0	0.10299473043773974	0.1076879392590612	0.10704961740757067	0.100386456128878	0.08802555105918336	0.07132596830443678	0.05223099226041046	0.032740273510180565	0.013897366381409471	-0.004222598458178927	-0.02174482395105294	-0.03849150792526637	-0.05372798420983529	-0.06633154676899423	-0.07535521212795335	-0.08022974964306512	-0.08112174280236131	-0.07870538659620024	-0.07370545864644873	-0.06666869986431853	-0.05818978886452252	-0.04904683196969356	-0.040090923447160844	-0.03212436074002748	-0.025649942356650263	-0.020739701544729677	-0.017166160849085198	-0.014532353690889984	-0.012351587132085944	-0.010192127794137229	-0.007765994418001035	-0.005036061304033321	-0.0019224484245603918	0.0017568813648331646	0.006204563388108017	0.011314432961321194	0.016868710733431463	0.02274937212760777	0.028907371627925064	0.03525443054908524	0.041669671252199794	0.048053313760048316	0.054198321546724604	0.059649583911576876	0.06378353896290442	0.06588785724667248	0.06541218304108173	0.062232971763082005
0.0	0.0	0.0	0.0	0.0	0.0	0.0	0.0	0.0	0.0	0.0	0.0	0.0	0.0	0.0	0.0	0.0	0.0	0.0	0.0	0.0	0.0	0.0	0.0	0.0	0.0	0.0	0.0	0.0	0.0	0.0	0.0	0.0	0.0	0.0	0.0	0.0	0.0	0.0	0.0	0.0	0.0	0.0	0.0	0.0	0.0	0.0	0.0	0.0	0.0
0.0	0.0	0.0	0.0	0.0	0.0	0.0	0.0	0.0	0.0	0.0	0.0	0.0	0.0	0.0	0.0	0.0	0.0	0.0	0.0	0.0	0.0	0.0	0.0	0.0	0.0	0.0	0.0	0.0	0.0	0.0	0.0	0.0	0.0	0.0	0.0	0.0	0.0	0.0	0.0	0.0	0.0	0.0	0.0	0.0	0.0	0.0	0.0	0.0	0.0
[truncated: 54 more columns]
