# Supplementary material for: Iso-orientation bias of layer 2/3 connections unifies spontaneous, visually and optogenetically driven V1 dynamics
Source: Nat Commun. 2026 Jan 21;17:1901. doi: 10.1038/s41467-026-68578-y (PMC12923880; doi:10.1038/s41467-026-68578-y)
Supplement: Supplementary file 6 — Source data [file 41467_2026_68578_MOESM6_ESM.zip › source_data/fig3/A_calcium_signal_frame_1.csv]

0.0	0.0	0.0	0.0	0.0	0.0	0.0	0.0	0.0	0.0	0.0	0.0	0.0	0.0	0.0	0.0	0.0	0.0	0.0	0.0	0.0	0.0	0.0	0.0	0.0	0.0	0.0	0.0	0.0	0.0	0.0	0.0	0.0	0.0	0.0	0.0	0.0	0.0	0.0	0.0	0.0	0.0	0.0	0.0	0.0	0.0	0.0	0.0	0.0	0.0
0.0	0.0	0.0	0.0	0.0	0.0	0.0	0.0	0.0	0.0	0.0	0.0	0.0	0.0	0.0	0.0	0.0	0.0	0.0	0.0	0.0	0.0	0.0	0.0	0.0	0.0	0.0	0.0	0.0	0.0	0.0	0.0	0.0	0.0	0.0	0.0	0.0	0.0	0.0	0.0	0.0	0.0	0.0	0.0	0.0	0.0	0.0	0.0	0.0	0.0
0.0	0.0	0.08380238248133304	0.08210909800827815	0.08079112816636391	0.08048940031975856	0.08184461906821112	0.08540527970695488	0.09147706266562027	0.10008240092215832	0.11069741050387324	0.12224442239346774	0.133123837162196	0.14151775322799867	0.14576643335204412	0.14454121147724464	0.1372683066118611	0.12443605323021925	0.1075980613694046	0.08872073098911745	0.06971059339724721	0.05237842350756623	0.038399749457635086	0.029206947504776374	0.025621726243325496	0.027702028611064158	0.03487247104664035	0.046070125888088065	0.05987777757172007	0.07483817199054853	0.08974136788465237	0.10394526083881987	0.1172491798768182	0.12992464959476632	0.14235567888735814	0.1548840921343648	0.1675311175950598	0.1798891619813724	0.1913480245999303	0.20111515397247973	0.20830987305107865	0.21207442936629947	0.2117556038181002	0.2072095982825305	0.19872117913025206	0.18691008720169386	0.17273449755768694	0.15731883483797982	0.14163885482907038	0.12650849239221074
0.0	0.0	0.0811797994492504	0.07955599528933159	0.0786356213711539	0.07905006435442444	0.08148927514001983	0.08645299709838007	0.09428361863851191	0.10498256604924963	0.11788284129066846	0.1316921607161395	0.14443087919608372	0.15397037195187127	0.1584758136222988	0.15670280091203112	0.14822228649415325	0.13377951928540285	0.11504651252711906	0.09412635976943459	0.0731126204102974	0.053953248015050026	0.038485245055429995	0.02829518803322505	0.024325618699069167	0.02664517849208852	0.03458502395846173	0.04685878749005593	0.061859624037197816	0.077986239158625	0.09403010373225812	0.1092650202543885	0.12344220248114161	0.13672790768813844	0.14963660018612682	0.1627665154874207	0.17623770507687858	0.18961884910588164	0.2021172997181699	0.21278666644601563	0.22058774808856602	0.2245337680541426	0.22396707780110506	0.2186403855991672	0.2088784387010549	0.19541363535851483	0.1794061293872424	0.16217478479832917	0.14491632621081163	0.12848521680357575
0.0	0.0	0.07925520433680212	0.07801948451732335	0.07783954360969428	0.07940379511407752	0.08335310467288312	0.09020548733713041	0.10027679640182126	0.11334023247597834	0.12860157063253738	0.14441987125118758	0.1584563186421898	0.16838610207526453	0.17246538270498607	0.16972315275153774	0.16014611340243118	0.14466619907160796	0.12497482768638322	0.10312074964041812	0.08114751614978531	0.06104737915105713	0.044750761499400334	0.03390988458769102	0.02957048480162549	0.03188479446277869	0.04008755075139119	0.052762637969701036	0.06819939869090814	0.08481796098848512	0.1014684816523648	0.11744286528677413	0.1323997570582661	0.14639848178714904	0.15995237924340885	0.17368187248384648	0.18783644460978993	0.20196345183454917	0.21515369431288128	0.22629638442597336	0.2342811479268774	0.23811762805569414	0.23709548023778343	0.23092206948228272	0.21985164463565837	0.20478080712458668	0.18706841080821138	0.16826743684023981	0.14966777377461676	0.13221392410330796
0.0	0.0	0.07834581028616276	0.0777617000823733	0.07856646034168831	0.08143642870992852	0.08709937231668097	0.0960765184034334	0.1085468086555678	0.1240723841343445	0.14154563627787983	0.1589595786106136	0.17368902753675727	0.18337187383742906	0.18651410235809718	0.18264597452232054	0.17225732206695135	0.15647766978642513	0.13685434429180116	0.11517278401494703	0.09331001895270577	0.07320224894902409	0.05670043489618391	0.04547283642174507	0.04066394087293349	0.042520253505310704	0.05029496377747482	0.06255377193428605	0.07760178008486265	0.09400228767227335	0.11069375063540696	0.12708588225304163	0.1428352634758278	0.15787236567446236	0.1724688978571734	0.1870969488006693	0.20192928939331	0.21654939697810055	0.2300154005367191	0.24119611310108308	0.2489746029728669	0.25241097597445	0.2507670610658116	0.2437001090099112	0.23139979280089956	0.21485152619082876	0.19565626241747333	0.1755161023006353	0.15584114240281496	0.1375564184489283
0.0	0.0	0.07831249004678105	0.07861422499763682	0.08050151853716847	0.08470756271325793	0.0920109178230005	0.10298558746121256	0.117716707708131	0.1354944345486185	0.15489887739184596	0.17351009710032028	0.18854239130337178	0.1976855041247037	0.1998292253625567	0.19507818500040033	0.18442260509272376	0.1690661966354957	0.15037895652228045	0.1297930285212939	0.10892454407250401	0.08949533521171055	0.07322186819627	0.061720081735849947	0.05618969478218845	0.05702378921838417	0.06363616929069009	0.07469370495334259	0.08864311771506929	0.10418210454136277	0.12045793473437469	0.13703533134913518	0.15367753120371083	0.1701089767129915	0.18622040871850568	0.20206637906481528	0.2176591266014589	0.2325847067690808	0.24599191056012168	0.2568652377770532	0.26415596523421525	0.26697469946023505	0.26462103388088903	0.2566784036839174	0.24327644887408295	0.2254547600683692	0.20496759839424208	0.18370071295263085	0.1631145015264891	0.14416834169114454
0.0	0.0	0.07859535462027623	0.07983841296058909	0.08284014266641786	0.08827416610733187	0.09698911263670974	0.10964907962338413	0.12627318351206043	0.1460220688060166	0.1671108338687004	0.18678784683891977	0.20206998962483463	0.21084422696384703	0.21237296596591074	0.20729607858372515	0.19694200473940687	0.18260623671363677	0.16544348099378772	0.14654818093198146	0.12717633347033339	0.10877531713810994	0.09286744784018225	0.08098551860954978	0.07440707286941321	0.07372262339552801	0.07854442575692498	0.0877950923001086	0.1000999970061634	0.11435812939682277	0.12993348297559568	0.14663468886034717	0.16428778110338096	0.1823627272109771	0.20022348281689875	0.2174515876356837	0.23383313737173692	0.24898662501456004	0.2622256973414727	0.2726856342831589	0.27937950922492694	0.28149256985825827	0.27835620214781925	0.2695320268638291	0.25511767292557286	0.23619946206633863	0.2146161026961951	0.19237637048544828	0.1710452884620818	0.15151960970575154
0.0	0.0	0.07848687021349596	0.08054948786003127	0.08453047418503792	0.09100512189627129	0.10086575005973339	0.11485529842302317	0.13304718717127634	0.15455946454651456	0.17727207839877954	0.19807405314527765	0.21392613414080913	0.22284081267754743	0.2244249256538467	0.21962932097164495	0.21001225496643025	0.19700174734471507	0.18158576618209082	0.16454414333393344	0.14677208500647707	0.12936829015293683	0.1136704290935647	0.10118199805763461	0.09327633534032476	0.09070463719185891	0.09337383124663805	0.10047628386682385	0.11086641779315946	0.12365866972761715	0.13846737493041972	0.15530387252968705	0.17399912417904131	0.1937258599740467	0.21334344494936971	0.2319539094661835	0.24913316807982192	0.26456415173874703	0.27774618524710315	0.28789522805569795	0.29409077820825247	0.2955295520017669	0.29154664225493154	0.2817641954344127	0.26638773300030627	0.24653549535539487	0.22407703144673555	0.20107213288500625	0.1791182869764559	0.15911295711558626
0.0	0.0	0.0774785597902435	0.08009372055506082	0.0848178609106479	0.09217412305407274	0.10300960447741422	0.11808555810503807	0.13759608587894948	0.16067560100889425	0.18495475483478943	0.20706271772615187	0.22387021945221974	0.2335113259377974	0.23579911622527006	0.23178987970363588	0.22317542907572016	0.21144542551531229	0.19756299828846743	0.1821017391345886	0.16560709266647033	0.14888067609867922	0.13310726021749886	0.11981342414224228	0.11042328104146042	0.10587142941823424	0.1063324761168429	0.11124114683900113	0.1197172131236236	0.13108471089752424	0.14516905725651477	0.16217233405900622	0.18184499464331408	0.20305120519213318	0.22420302917121993	0.244074039388675	0.26211164321945085	0.27801567742800815	0.29138094514080654	0.30149926900817564	0.3074087704393621	0.3082818438861446	0.30349764715713173	0.29279614055095243	0.27656356052863157	0.2560194364462451	0.23300137348664177	0.20950053842886235	0.18712852064072297	0.16667859215396802
0.0	0.0	0.07562600880259171	0.07848970023224856	0.08374310728065584	0.09188776846128949	0.10362307915297547	0.11965715140826619	0.1402611345670766	0.16458898549565237	0.19020306989158364	0.2136045869491864	0.23160413091971963	0.24241017323313843	0.24582661302197212	0.2429014889185711	0.23528377670126	0.22449009101900036	0.21156035495126285	0.19700451798247562	0.18118588383104348	0.16470621631599378	0.14866155884542226	0.13455368827240827	0.12382631591377075	0.11750471049623329	0.11595794765133992	0.11886038295873569	0.1255723110083148	0.13565244558725323	0.1491312347273797	0.16625115253161094	0.18667408131076368	0.209004910991277	0.2313656672928332	0.25228230541495544	0.2711648047922281	0.28773741997058405	0.30162090394608115	0.31202439515664526	0.3179597581226637	0.3185487310668175	0.3132015540265176	0.30186500439315206	0.2851719480058552	0.2643861895238569	0.24125567471245749	0.21768085317920693	0.19513920655569775	0.17435999101313038
0.0	0.0	0.07327547876284392	0.07622518622504455	0.08189358442790716	0.0908196508041802	0.1034910079660773	0.1204219813512118	0.14182114618492575	0.16693745533753282	0.1934275127040331	0.21785881012691594	0.2370431880612454	0.24912048467016004	0.2537773184258977	0.2518773274925511	0.24492184571057182	0.23448438011152953	0.2216981456516784	0.2072415073253445	0.19147831569079599	0.17494286482966137	0.15867856208660225	0.1440314847976398	0.13236931895574483	0.12472556070781975	0.12158044239069844	0.12282070849797415	0.128035533251672	0.136973021939437	0.14977700562782317	0.166703497118389	0.1873631839358079	0.21026173823149036	0.23333494044796602	0.25501633597446727	0.2746746937422676	0.29207402901832624	0.30672696323786686	0.31776296645183594	0.32407809936138104	0.3248040409922307	0.3194186453459522	0.3080784058721716	0.2916038934522815	0.2712808034557505	0.24873664157883063	0.22565648989925025	0.20337795686634147	0.18251977088864035
0.0	0.0	0.07089566251329131	0.07393426483215888	0.0800428126610062	0.08976603668858493	0.10339520775802648	0.1211445433278382	0.14307110686680746	0.16848218139918086	0.19528311639875034	0.22025655817120923	0.2402942970130847	0.2534052707467445	0.2589926659395829	0.2576729621088704	0.2508241472103987	0.24004410735539963	0.2267186031711109	0.211764357242136	0.19571736149230784	0.17915821718015235	0.1629661951386806	0.14824952916048928	0.13619148246218823	0.1277541397530513	0.12351738288249141	0.12351782497948288	0.1274993117825323	0.13531878472879594	0.14714224717315305	0.16326712747522903	0.18335738925455816	0.20598531969879313	0.22913768335380663	0.25123434792456817	0.27156084105897127	0.289810708246208	0.30541031918681794	0.3173100061109041	0.3243702015391992	0.3257534429385373	0.3210978929080805	0.3106812589095648	0.2953925733850111	0.2764735170197904	0.2553735163281245	0.2335366900035026	0.21212104471877274	0.19166775918528894
0.0	0.0	0.06888454020632666	0.07216910851893589	0.07884379067925419	0.0893788688802499	0.10391049269533124	0.1223695321779001	0.1446006997762902	0.169894807561049	0.19638344984590989	0.22122909225464546	0.24151670361456182	0.25508649712365716	0.26101655321637407	0.2596373303543429	0.2522493184212844	0.2406206696800362	0.22643797706640642	0.21085168219238248	0.19458440616931666	0.17826129849348044	0.16255475608964207	0.14825677295836578	0.13630462739165158	0.12760992866288776	0.12276748081477482	0.12189834630670549	0.12482617242999336	0.13142851258003255	0.1418551421546987	0.15642773493867634	0.17495513068738366	0.1963706057721526	0.21890120811402855	0.24098805399692594	0.2618460964633909	0.28093101571599005	0.2974702981955953	0.3103511759236096	0.31844323689217785	0.32102008120307157	0.31792255190092894	0.3094976431685872	0.2965339170202002	0.2800768111183468	0.26135142781561893	0.2415562743821342	0.2217114209511326	0.20225518643862309
0.0	0.0	0.06745159839651041	0.07121550628064782	0.0785487052302027	0.0898847597986848	0.10520152351845272	0.12421504701615865	0.14654212399817496	0.1713626649408427	0.19698051798054245	0.22096990474961542	0.24068622962221267	0.25392800792561016	0.2594623402431879	0.2573947605760096	0.2490939599526106	0.236521908690261	0.22159327493726527	0.20566110071958865	0.18953972072366915	0.17382894395758544	0.15896550837892262	0.14545809826415987	0.13402209191593123	0.1254662926064196	0.12038581640802073	0.11889844973210897	0.12084203337961215	0.12608535914941407	0.13472221798649187	0.1471031742304323	0.1633242644677113	0.18272483657896646	0.20395244987731828	0.22566614923832076	0.24687874805909962	0.2667086153061081	0.2840666414295056	0.29784692582796224	0.3071005852146009	0.31135631277578496	0.3106033538323145	0.30515007036990804	0.29552174099742945	0.28245197209282136	0.2668932954733488	0.24985834023222525	0.23223218996829129	0.21438939638823318
0.0	0.0	0.066463425110576	0.07077770926680584	0.07880166106531637	0.0908750335324719	0.10682321339120625	0.12620439398859215	0.1484195779365175	0.17246794912431943	0.19675516005288637	0.2192020011467402	0.2375051051183458	0.2495563482730129	0.25404878190393093	0.25099555009234786	0.24180919922711785	0.2285923885037831	0.2134123766857022	0.19767500136670263	0.1821893383739943	0.16741715724639417	0.1536179733508489	0.14109152201955102	0.1303837771903371	0.12219083278513146	0.11704261058210037	0.11504441169019786	0.1160230402385631	0.11979417432420879	0.12644303024741205	0.13636192999499863	0.14989846034790116	0.16683529566948496	0.18632985602063484	0.20730623845713442	0.22864441915132477	0.24902578783618312	0.267033120479291	0.2815797262169812	0.29208953326103587	0.2984002036199761	0.30057808339881553	0.2987562601203549	0.29307835695482254	0.28390423378900437	0.2719939771530227	0.2582292104371235	0.2433435679102744	0.22760334864357018
0.0	0.0	0.06551399725187079	0.07035737637391751	0.07901011606462256	0.09170789296985453	0.1081215514530865	0.12765985439709815	0.14950453304869715	0.17250515744489658	0.19509292420883284	0.21544219179279567	0.23163226406970583	0.2418628973908676	0.2449703174711613	0.24102779039745467	0.23137057335118075	0.2181271506740602	0.2033261748197409	0.1883223603448057	0.17383526439092148	0.16018214563790065	0.14747872491494604	0.13592264742802182	0.12593301692805864	0.11811638763735897	0.11290836345708224	0.11039628342880103	0.11039832829064734	0.11272511552350459	0.11742327105106688	0.12497987708410174	0.13590652677970178	0.15032589150077208	0.16790880368043065	0.18786036806744816	0.2089876336748744	0.22961861605310768	0.2480982417846358	0.2634527704125949	0.275413834647855	0.28405354394688764	0.28945474363885587	0.29144722469550327	0.289809793861028	0.2846199428656675	0.2764762681838632	0.26618671798948773	0.25433666289334106	0.24098494353254973
0.0	0.0	0.06426116652562754	0.06953025774192481	0.07874214930352813	0.09194300874027411	0.10864252478825862	0.12806783035122704	0.14927016786085812	0.17094825506684633	0.1915649538703896	0.2094972566534066	0.2232393933333693	0.2314214384522765	0.2332110019363783	0.22872901757815614	0.21920013707299166	0.20656862588016217	0.19267818953172872	0.17876770710382212	0.16543772051285424	0.1528589045224823	0.1410913821755022	0.13026129109934764	0.12077097050955848	0.11317468328606918	0.10782974322107346	0.10479351359868988	0.10386336232814901	0.10483620295025568	0.1078441850117142	0.11339374265180174	0.12207497989296584	0.13430186579357448	0.1500743322367777	0.1688304940413813	0.18937251302353478	0.2099060981018318	0.22875127192519035	0.24504322582930363	0.2586799996503671	0.26980873244318443	0.2783610658106144	0.2839574360701326	0.2860724460887968	0.2846290628809268	0.2801191560103896	0.27322958510397855	0.264408223230331	0.25363162158666114
0.0	0.0	0.06255331040389042	0.06819097975903675	0.07788850761408195	0.09147728012615643	0.10825631125171634	0.12730944560367694	0.1475967349425296	0.16774333771712038	0.18621428005751806	0.20166490311223376	0.21300214686188354	0.21932601264129037	0.2201087936997514	0.21552773236028974	0.20664426011655987	0.19508988916604306	0.18244361906422257	0.1697593832541446	0.15751078323100448	0.1457650446978073	0.13458024255490708	0.12410780408124383	0.11480396633113749	0.10722347166843396	0.10167139463329102	0.098131286944998	0.0963757773125692	0.09625680460956385	0.09794736777412764	0.10194451491481629	0.10891110291449477	0.11940929282595061	0.13365564078600428	0.15120398311305325	0.17087210826788926	0.19102163586557103	0.2101342331588048	0.22744049113890796	0.2428592164968879	0.2563960112915663	0.2677943553536253	0.27646882193795624	0.28183771781777905	0.2837378055022834	0.28255390659083746	0.2788487935010122	0.2729458722277177	0.2647952733126824
0.0	0.0	0.06047650113775494	0.06643082927512342	0.07651006853123478	0.09033923548584591	0.10702685968403076	0.12555171759447503	0.14474458420288944	0.1631528058754374	0.17940269282689902	0.19248252176514513	0.20169290685616093	0.2065132586240557	0.20665822358078523	0.20235319341368305	0.19442843817329158	0.18418902829122413	0.17287517541618302	0.1613566201334934	0.1499715015102036	0.13876263209182513	0.12780164883308853	0.11737701540109025	0.10802488693810479	0.10029000038344708	0.09445390055029715	0.09045714339643268	0.08807459361782165	0.0872240969310572	0.08809699500116978	0.09113878143249841	0.09697860163714396	0.10628008060165102	0.1193460883039284	0.13576064192763487	0.15444822191996282	0.17400501029600554	0.19320619078545576	0.21138426565024443	0.2283254155790203	0.24387686092445554	0.2575515984833299	0.2686961878721297	0.276734725376695	0.28151648802929624	0.2833164656458118	0.2825670315454011	0.2795079899606749	0.27407289455680656
0.0	0.0	0.05813032426220265	0.06429571999086417	0.07463223860397411	0.08861953215231975	0.10517908764170532	0.12309872271336203	0.14100763740280037	0.15753283332153073	0.1715570068265676	0.18245321045749044	0.18984856232427436	0.19348440848664336	0.19327462795533287	0.1894350149616834	0.18258575426469686	0.17367076520678132	0.16360890302763548	0.15308748193954305	0.14233891005412197	0.13142563681463282	0.12050994602835868	0.10998166200294932	0.10044951375130405	0.09247593315336325	0.08634566870859146	0.08201315285302091	0.07932453172904995	0.0782058507019528	0.07882459330380763	0.08153351465099241	0.08688387660552709	0.09552547662931518	0.10775894233096577	0.12320352277045228	0.14089010056679077	0.1597015747566454	0.17867206625453208	0.1972408112014541	0.21511429019693798	0.23196117488163767	0.24720678691493383	0.2601512379578838	0.27030653696050416	0.2775017676484402	0.2819669124531997	0.28401100313154787	0.2837819851645904	0.28119664680272083
0.0	0.0	0.055492509786243975	0.06173105469181374	0.07226257791400714	0.08642514835121001	0.10289163739466638	0.12015046440259507	0.1366736930338093	0.151223213025722	0.16311213259361337	0.17204159861585624	0.17786781540661567	0.18054946314783152	0.18012028151374226	0.17678362805075967	0.17095947900024056	0.16322041904511053	0.15419768763342312	0.14440620484769323	0.13407706351207324	0.1233634774233661	0.1124653954900178	0.10185182030760688	0.09216044259349215	0.0839617275339266	0.07760677777519964	0.07314428313294392	0.07049794881218473	0.06957576211019946	0.0704836888622714	0.07344780734581709	0.07891066306153101	0.0874123182189265	0.0992099736786832	0.11387887812989451	0.13059493710877737	0.1484634860137964	0.1667763261881313	0.18510787502837997	0.20311845806974282	0.22043420339814346	0.23645272072910328	0.250538155763536	0.2622079300113373	0.27135736081779666	0.27816201792885153	0.2828571728582374	0.28550273124387404	0.2859070063391952
0.0	0.0	0.05257087455349089	0.05875454401925153	0.0694052839099062	0.08374996774844409	0.10015082169819545	0.11675467169869995	0.13185806259558078	0.14450127973027074	0.15440242204941132	0.1615821387204431	0.1660908785545406	0.16801547213298496	0.16746526942393397	0.16460399329122768	0.15962788544867232	0.15281168236002818	0.1445388793906939	0.13522559294072073	0.12516233945133187	0.11456598097436192	0.10371784510248065	0.09309538475256073	0.08334582212554713	0.07504136673147073	0.0686049901716135	0.06421929415503128	0.06189456316237316	0.06154093378841114	0.06316833900047314	0.06688732939255101	0.07299875894370214	0.08186600286592446	0.09357572352783454	0.10768409903647516	0.12346177867555018	0.14019806970994195	0.15745117729316405	0.17491375155280078	0.19230739192927945	0.20926256015732	0.22527525398399234	0.23976892750306558	0.2523596894018849	0.26294863155825327	0.27172981906565025	0.27886181883505884	0.28432428647295827	0.2877611196305098
0.0	0.0	0.04952276915313924	0.05548212536797899	0.0660670255155767	0.08044827476013253	0.09669498593062976	0.11260501091233589	0.1263809655279427	0.1372918956791169	0.14545933424668062	0.15118269531449055	0.1546707643133772	0.1561060603429198	0.15557379586590533	0.1531346529407498	0.14881658720349136	0.1427010929991139	0.13499922378164564	0.12603623948819545	0.11611606671590455	0.10555821985429185	0.09471851031574224	0.08412036449519222	0.07438053824257682	0.06608901835731129	0.05975895632593881	0.05565280156495643	0.0538369882121341	0.05425842032327848	0.05686614992633263	0.06169200104518711	0.06884693677423978	0.07845348133290246	0.09039208231642962	0.10417043861111192	0.11909139062250365	0.13462919357806832	0.15053597462369017	0.16664117378073515	0.18275419230060444	0.19859302564613845	0.21382320162386925	0.22800700084427272	0.24085828059348122	0.2523457266944286	0.2626475769202139	0.27188609686019505	0.2799294928305926	0.2862439697835056
0.0	0.0	0.046575022411433395	0.05205710358364011	0.06221654319628886	0.07622561799635535	0.09201846681766332	0.10711293286117968	0.11967087577999365	0.12917120601682403	0.1359909294433743	0.14065986477563328	0.14356291838046206	0.14486065834606082	0.1445518587483061	0.14256589928002353	0.13882091611773778	0.1333143696603487	0.12614016273736806	0.11749835257246771	0.10765048053205725	0.09700306911605383	0.08606400171505534	0.07542364971409221	0.06572118315861532	0.05758198475597303	0.051513193277258215	0.047801278010753546	0.04658045921738971	0.047830288265833965	0.05151039394102863	0.05757232756356944	0.06594449258178069	0.07649507150013109	0.08890329798461863	0.10257541683563308	0.1168333360454121	0.13125896328293052	0.14575482401025408	0.1602229790391085	0.17458679052510112	0.1887089771814232	0.20241721055997092	0.21553971223180426	0.22793862580224372	0.2397072093413674	0.2509978339936507	0.2618760107306365	0.2720998191109151	0.28093461794905106
0.0	0.0	0.04386224860266526	0.04860078502963249	0.05783767859239338	0.07092662067231723	0.08577882864802538	0.09985441523058745	0.11133850354113907	0.11980453112943781	0.12573848559620093	0.1298741570534318	0.1326822225343911	0.1342730420296442	0.13447422800546546	0.13308400984497848	0.12997186206734668	0.1250996613408684	0.1184613864227328	0.11010921906934608	0.10028110565200549	0.08945739704639755	0.07829591898976389	0.06752706635743651	0.05786164167272707	0.04991836357105601	0.04416873348829705	0.040899758438374054	0.040249540337578264	0.0422784689331813	0.04694292926037605	0.054128640834547395	0.06362115886420133	0.07509804461277596	0.08809497225378732	0.10186498527759956	0.11571024818857663	0.12928238695687227	0.14252253719615682	0.15538527778056604	0.16784851495703085	0.17985587090896188	0.19145679054057457	0.20278231881286407	0.21398807881770382	0.2253057067096154	0.2369416793322301	0.24886337611501202	0.26070450080750557	0.2715375109619757
0.0	0.0	0.04136242724620136	0.04516129226358415	0.05315238727622238	0.06482453751215028	0.07828235147949249	0.0911269050390902	0.10163395373687698	0.10940391820951846	0.11492791477571891	0.11901555324864187	0.12218485219755829	0.12442592102851244	0.12542712069424278	0.12485046242242011	0.12249217888968073	0.11827589891188198	0.11212663146742884	0.10402635817071483	0.09420652435460732	0.08318620030147736	0.07176277818555113	0.06083231949979755	0.051166265531783835	0.04337729290103361	0.03791100383089772	0.03503415934083052	0.03488373651756581	0.03750230240781011	0.04286832165981964	0.05081700646442079	0.06108422026293404	0.0732773662463169	0.08681418254278223	0.10084326399975765	0.11458634362219242	0.12766660971381133	0.13999775506327242	0.15151318519074136	0.16216409214102506	0.17194096975272832	0.1811036687807862	0.1901010987152026	0.19943172549402716	0.20957966679796308	0.220814834889724	0.23304105624227217	0.24576192901706737	0.25797287057278234
0.0	0.0	0.03914968588310528	0.04202521328491837	0.04868305452937462	0.05871082597871014	0.07051807234481672	0.08197242853486256	0.09156745417417907	0.09885972665979646	0.10431821760001919	0.10868665357639541	0.11241159334029713	0.11545532212158338	0.11741947681417267	0.11780411818266621	0.11629458968877365	0.11271276068510534	0.10694956131568789	0.09905383071546231	0.0892682587079313	0.07814362179279914	0.06656944328155756	0.05552451960399298	0.045829045647971065	0.0381103411486521	0.0328182608032475	0.0301815651788896	0.030312215036438134	0.03325967608246285	0.038956090150855854	0.04723623225747583	0.05782050404321536	0.07035305913932503	0.0842089964487818	0.09850443896836833	0.11238778474481487	0.12535422691381812	0.13716539780366863	0.1476909384560718	0.15680383595519154	0.16452416068788067	0.1712479618138546	0.17771810118273276	0.18481277933227944	0.19322265272381647	0.20330991405791182	0.21498394655384867	0.2277481131500094	0.24059784520462998
0.0	0.0	0.037524047217033354	0.039670026865613266	0.0451656112158544	0.05363960256396822	0.06375728385891034	0.07380498902197798	0.08251720198153276	0.08946797454761096	0.09497607737383164	0.0996326225095939	0.10381907180861409	0.10751177641693425	0.11028549861888713	0.11158899534638575	0.11088833323730035	0.1079017086848234	0.10251736728249146	0.0948423727227573	0.0852054836523166	0.07415261940652429	0.06258810987080408	0.051507120042980505	0.04178388250561152	0.03408663537393204	0.02881727124511818	0.02619646792388667	0.026334903134914205	0.029278283917154077	0.034956452754296596	0.04314607709811282	0.053619136357862564	0.06607907792131802	0.07996535838928405	0.09442249857871793	0.10854016487148718	0.12164133597708808	0.133269247789893	0.1431634374575943	0.15111915668444947	0.15719210372919593	0.16183776872425357	0.1659998929239896	0.17081035589363072	0.17714416667356972	0.18544581883233016	0.1957711962241408	0.20770999980712132	0.22040477242512624
0.0	0.0	0.03689206281547928	0.0386135785557148	0.043278016153297356	0.050442867294141706	0.059060860640518055	0.0678363411153529	0.07576575711738114	0.08239643987467155	0.08785235593970898	0.09256875837136647	0.09685301791940874	0.10071915304679428	0.10385645213470625	0.10569430777605486	0.1056016210354747	0.1031516200851593	0.09818592675793161	0.09088029559390828	0.08158503672499844	0.07085837699012582	0.05951657464185489	0.04854587364140863	0.03885796316003946	0.031125689038130375	0.025739189348409363	0.0229410211911067	0.022845049404767646	0.025525413733760178	0.030867853536366396	0.03864883551288992	0.048687483295959816	0.06074772722750042	0.07437400800569732	0.08880020285852398	0.1031261192762232	0.11643095954928981	0.12807966199894655	0.13763386104821212	0.14489398627356195	0.14987105562995678	0.1530548515876004	0.15541529714086733	0.15816546352428656	0.16229710618077392	0.16841956011362125	0.17676058365790023	0.18714046847918692	0.19890760378540326
0.0	0.0	0.037473256233628176	0.03905431642931399	0.0431812051240062	0.049355407829843906	0.056794936714448734	0.06459267216319924	0.07190272094384281	0.07816272578124732	0.08336030507115848	0.08778628262895478	0.09168734699068226	0.09512404204835873	0.09796837843075941	0.09976870865883723	0.09989163184234945	0.09781450806996127	0.09331438294031354	0.08653792127221069	0.07785243130940446	0.06771168475569628	0.05685729497520914	0.0461981071001092	0.03664956949241998	0.02891475820765865	0.02341982600536352	0.02040132902524067	0.020016987051192228	0.022307524092968403	0.02714326187104513	0.03432263722727291	0.04370025265732427	0.05509904119685582	0.06820036228648821	0.08236402987668355	0.09666583424732678	0.11010060641585166	0.121837231206759	0.13134306974683807	0.13834981387491208	0.14285559268613918	0.14528995421466742	0.14650713794576903	0.1475746377881296	0.14955970558139653	0.15329759625812128	0.15926566831779265	0.1675339887426786	0.17772107529645753
0.0	0.0	0.03905001901732448	0.04069394418451373	0.04452481244680618	0.05002032882979026	0.056655772793531206	0.06377623875783711	0.07057548497650244	0.07642771114312046	0.08113999670092507	0.08493758899165313	0.08803247366578514	0.09053521197367345	0.09246135057543853	0.09359138712932646	0.09341491386531887	0.09144083577549095	0.08736405472777803	0.08126269966526854	0.07339944945105206	0.06411932320274662	0.054021370424271783	0.043925403074307534	0.034748162000467105	0.02723734223140436	0.02184579416062965	0.01882819061328103	0.018316497942846986	0.020281523549971654	0.024578791014529436	0.031030817213250288	0.039543829982609816	0.05005128586256047	0.0623663506538439	0.07597150338198748	0.08996228990272197	0.10330966850453248	0.11513646063893539	0.12481769031421232	0.13201576948909063	0.13667237390099798	0.13905109271468663	0.1397429412437873	0.13959670564488158	0.13965120655528213	0.14097975733350615	0.14436858007313386	0.15019220131510447	0.1582783511988015
0.0	0.0	0.041257221400545926	0.043032149125253695	0.04672083000244257	0.05180617243766351	0.05790637316242701	0.06450390548235521	0.07080503279862935	0.07611442464460892	0.08016566570965501	0.08313061558124663	0.08516126994287797	0.08639537781469189	0.08696793582463513	0.0869023624604707	0.08598653691548988	0.08384126800788076	0.08010522068444076	0.07473783054018313	0.06784403848251037	0.05964493702208704	0.05059153199627445	0.04141788767202552	0.033011171510287686	0.02614425840235923	0.021308457334844825	0.018710416563659255	0.018393658544694658	0.020250167409956863	0.024064809150723638	0.029692620779290104	0.037153266254342635	0.04651646529216061	0.057747466351099785	0.07044339724816831	0.08378945259707593	0.09682799323165962	0.1087048365774354	0.11874273626890786	0.1265364012271268	0.13188216266181235	0.13477319452267594	0.13549471054561776	0.13459602161392054	0.13303850869481018	0.13209862338501505	0.13288710939023418	0.13605305612102572	0.1416001120161834
0.0	0.0	0.04360946088967949	0.04550663262756772	0.04908989300543514	0.05390213308076172	0.05955516546615874	0.06560209773679516	0.07125882925311434	0.07588264803299595	0.07919248946813254	0.08124723664190424	0.08214590698407846	0.08200395027250779	0.08104073914279433	0.07957059927326758	0.07766291968562755	0.0751389051764869	0.07164436803823543	0.06697883444690471	0.061136187504419535	0.054193924490521767	0.04647108839947147	0.038627270787745686	0.03152054777780026	0.02590135284634585	0.02221639889214405	0.02056230605958502	0.02086152017623028	0.022874203726317727	0.026303455873794422	0.03104044075706415	0.03725362899516599	0.045218966656824136	0.05506395260042152	0.06652933217390267	0.07895335696035018	0.09149572310418512	0.10336166269572165	0.11385849521584511	0.12248900053940713	0.1288638175739326	0.1326740496800663	0.13382168712854603	0.13259420092184118	0.12982064041829294	0.1268782993347491	0.12515194275795502	0.12553691897864927	0.12822882698316287
0.0	0.0	0.0455552892486963	0.047468928857877374	0.05086962860966147	0.055345357636522055	0.06049779985066594	0.06589379292327965	0.0708456946330548	0.07472795968462478	0.07728748175601124	0.07848535228748062	0.07835046752183725	0.07696905817090095	0.07462645285106692	0.07181782746199979	0.06890718766819824	0.06589303322196409	0.06247661621000982	0.05841521196339882	0.053601367016743826	0.04802658750127615	0.04188015956560195	0.03575832792297644	0.030474602619981563	0.026713207726955745	0.024744456194989644	0.024536743946330788	0.0258233725466352	0.02822974059880458	0.03138648945051204	0.03522443705747931	0.04010068354316423	0.046496030752455425	0.05473986752463529	0.06474838541734525	0.07608470975317429	0.0880032460465053	0.09974853939948895	0.11067378231290347	0.12016409753541442	0.12764261688338893	0.13248517078166758	0.13428032996048014	0.13304199094535224	0.12946361698385542	0.1248884267062591	0.12086276979608075	0.11850447776214693	0.11824864702910548
0.0	0.0	0.046509032083342054	0.04826716782470197	0.051336853869158657	0.05538484008723311	0.060009736930286946	0.06475428064849038	0.06901523987979828	0.07225009482032495	0.07417213144472451	0.07469403936190112	0.07375667828284464	0.0714230118647022	0.06802985457394835	0.0642001451820521	0.060444590957962084	0.05690631126293955	0.05338866356274103	0.04972106468288947	0.04582994696573246	0.04162729532234485	0.03722244812937622	0.03310651452829672	0.030017726396211072	0.02850331994297949	0.028674408130195873	0.03023591908720934	0.03275503015191302	0.03571020936696027	0.038710785894238466	0.04176837633358727	0.045391749387400336	0.05023242039206794	0.05680495120050606	0.06529352617550307	0.07543963273589718	0.08661416218508516	0.09810808439548019	0.1092769332983329	0.11945221938025269	0.12784537171656501	0.13359895044580697	0.13601234299797146	0.13493527824435358	0.13089443206188475	0.12512069878834298	0.11918384146707581	0.11436799816560916	0.11131402813941887
0.0	0.0	0.04627186955352623	0.04763725769434721	0.05026861016526985	0.053849034131488394	0.05797162863780292	0.062159237194797316	0.06588161078668589	0.06865483480918806	0.07021051095909667	0.07030644823868429	0.06882524134710914	0.06587125591207509	0.06182732548595287	0.057325511717337664	0.05292945988763009	0.048815101144723635	0.04498526709519029	0.04146332837391854	0.038275402408138454	0.03536126209819729	0.03271715690813792	0.030719552773502596	0.029926531695559283	0.03077170837591618	0.03318404197426818	0.03663915578043358	0.0404822046443895	0.044068360155111334	0.047047910631515845	0.04955793967457563	0.05217709007836997	0.05567307014611591	0.0607308790609407	0.06775430785301091	0.07670205011559413	0.08703782084975703	0.09812403054622289	0.10930152935522905	0.11984297528604818	0.12882977434077184	0.13519996661214806	0.1380963485233896	0.13723907121016182	0.13300592214703044	0.12644821846403012	0.11905477968745876	0.11222775329525922	0.10681203064613065
0.0	0.0	0.0452002523619703	0.04598594861007783	0.0480819677959725	0.05120220804672298	0.054873513281691176	0.05861264016134689	0.06195955259557382	0.06452460374201066	0.06596348520658588	0.06588681508545476	0.06414154263047503	0.06087948615172924	0.056535807675034445	0.05164986285113374	0.046708395834982104	0.0419628710030404	0.03760338951394957	0.03391421252600415	0.031114288059379193	0.029230053154963537	0.028186722912586004	0.02817357637507321	0.02957011772427496	0.032642095494039826	0.037162239952088685	0.04243391695255827	0.04756985616801034	0.05184131390356916	0.05495530540607155	0.05714789115782457	0.059063802151781565	0.06152261095115141	0.06535334859526015	0.0711165839010562	0.07893265024932157	0.08842220237944468	0.09899236777511826	0.10998598900780994	0.12063901225843505	0.12990225577871725	0.1366086241403757	0.13981888247206806	0.13916174298013326	0.13487828714786346	0.12783726928826744	0.11943400554458589	0.11112691481503985	0.10387829159550367
0.0	0.0	0.04398394481577387	0.04413892217876573	0.04568022968613589	0.04829741426305803	0.05149794226209362	0.05480984414604559	0.057880775754331086	0.06040564071456723	0.06189754542615431	0.06189532557723168	0.060160095302556026	0.056880048135585864	0.05245933201496039	0.0473452755186655	0.041899625182737994	0.036399610420538984	0.03129462169354772	0.027091695503094284	0.024268891652188557	0.02298127823111682	0.023154243333460015	0.024825592773094384	0.028123364155649876	0.03314383010387416	0.03949074190025557	0.046361262831852976	0.052678395902023875	0.05765284296824874	0.06102276501824364	0.06309401029248365	0.06455928290688437	0.06632399986709948	0.06926044867131383	0.07403531298973645	0.08091553094105078	0.08966471497701492	0.09976195266846202	0.11054387303429533	0.12115598448985831	0.1304813137710608	0.13728395975952445	0.14061933513734162	0.14004233401511945	0.13571852044262564	0.1284072347352659	0.11941384634814194	0.1101588544926436	0.10166798226687582
0.0	0.0	0.04333737695362415	0.04293694048035407	0.0438896996702007	0.045953332278156636	0.04858219934608754	0.05141353426117008	0.05423517858267483	0.0567424411759083	0.05841295403718408	0.0586259073796957	0.057118950270753324	0.053998299373361015	0.04964073210638633	0.04437050118945355	0.038397758789353115	0.03207315853708792	0.026019096316105206	0.020993206580431096	0.017689880420471205	0.016466263593880974	0.017329121099006795	0.020201107642187913	0.024991907922608875	0.03152070827590289	0.03930674449571728	0.04741473017880326	0.054713928880674514	0.060350059342418994	0.0640481352509478	0.0661494208339013	0.06741899291307747	0.06881341511211927	0.07121305384437648	0.07532888493354263	0.08154540767304318	0.08977413339715128	0.09957610153796702	0.11025591114167109	0.12082572695023659	0.1300714162095029	0.13674905961843434	0.139930716572981	0.13925644116305466	0.13483692848354306	0.12742883074817782	0.11823613767801074	0.108599197538866	0.09949725120833558
0.0	0.0	0.04374771735468955	0.04290225024594804	0.04330868768800908	0.04472156510593779	0.046741238447086976	0.04905332459640483	0.051557873317397855	0.054029855631855764	0.055862559928159236	0.056374443298168785	0.05517857741756003	0.052310396526358285	0.048061557239740864	0.042614834638191	0.03609896715519867	0.02891828858304626	0.02184568751092583	0.01578088246463873	0.011618142923006945	0.009900485657774806	0.010809171241765968	0.014250792291315342	0.019935750996637826	0.02742538356100234	0.03606960777690734	0.04494538435341949	0.05291005307779933	0.0590887910542466	0.06318417985409983	0.06550390025755128	0.06684369902683532	0.06820348438466127	0.07044146303850737	0.07425795009001533	0.0801260222297671	0.08807539524579705	0.09775547942852557	0.10843037211177448	0.11901546182703712	0.1281450892610427	0.13453714340846	0.13735294493351805	0.13636364150550748	0.13182102330447354	0.12448018320390668	0.11550089277765264	0.10603904993010042	0.0969782513087839
0.0	0.0	0.04534947157342532	0.04423472205182168	0.04413772764443983	0.044960013908477724	0.04639305341584604	0.04821703569894683	0.05038900699240705	0.05275884417544071	0.05470647619735172	0.05548294764003787	0.05460821707985469	0.051961293611788244	0.04770849836851601	0.041985247452407094	0.03488262920756877	0.02691684877127076	0.018872477797890665	0.011733875450592587	0.006478773385198097	0.0038287408585293524	0.004139681915774634	0.0073928461711804585	0.013178442763304333	0.0208652218452515	0.029707249681455505	0.0387685476152834	0.04701478476319266	0.053564931607657455	0.05810809790959102	0.06090225524575771	0.06269145235944526	0.06437972693555012	0.06679649498578524	0.07062083799422784	0.07633563618091713	0.08411634944490627	0.09370372082798548	0.10438654206468007	0.11498194944498506	0.1240304373681277	0.13013873308660567	0.13255075686003318	0.13121700962292068	0.12664373652209232	0.11965486391362491	0.11129953024636781	0.10258278583647827	0.09420751008151704
0.0	0.0	0.048077018215124924	0.046817040322621316	0.046388004763547805	0.04676353783101769	0.047763042031873426	0.049226759469952856	0.05112804675271177	0.05332081303841182	0.05529527041626751	0.05625816105113578	0.05558756696194629	0.05303049932486449	0.048600686470877355	0.04244101493258678	0.03473839631573062	0.02606983323086467	0.017220371084720368	0.009122086190534671	0.0027711562109063465	-0.0010457025030891707	-0.0018544248945972465	0.00043089209316414696	0.005421663977598268	0.0124554823840861	0.020740293148902737	0.02938395563545516	0.03747196981369918	0.04421630314190352	0.049275586775040986	0.052845970407215496	0.05547096595123833	0.05786106453331577	0.060723461029242615	0.06466199609114022	0.07021732316107225	0.07773406027018685	0.08708436311831595	0.0976047035907752	0.10809985852047589	0.11703331274585943	0.12298959355886203	0.12522768837785017	0.12389460353711039	0.11967944606934	0.11348592514140683	0.10627135024642156	0.09883464451883818	0.09168608404613957
0.0	0.0	0.051811089823007195	0.050520844747302354	0.04991931189779553	0.050031270981196516	0.050800073474773284	0.05209280771098232	0.0538597399181512	0.05589967330977821	0.057764703193282384	0.05873888783545274	0.058110567876249755	0.055467953254588497	0.05072112046077837	0.04402764437035778	0.035734325531318854	0.026474675288754565	0.01701865892688702	0.008181108492304686	0.0008670683761824117	-0.004155672166743165	-0.006383692256387135	-0.005652815582187622	-0.0021962292697716066	0.003417893550107345	0.010445367454759671	0.01810159645651432	0.025618706010507093	0.032328310551719516	0.0379376345490066	0.04246896417064827	0.04622563123767929	0.049575910655483835	0.052981491906028196	0.05700697481375052	0.062245703238303446	0.06923503218290189	0.07801453719670011	0.08804492253911698	0.09815913352340343	0.10690128165533358	0.11286602570789993	0.11539326685403085	0.11470993398078735	0.11157264715377943	0.10685944698297531	0.10138092551875663	0.0957012692430119	0.09017125137664005
0.0	0.0	0.05646524041431146	0.055240238383413104	0.05455834573260102	0.054549468498689545	0.055206807881286644	0.05650137878330481	0.058266123778721556	0.06021514087396794	0.061894994631535395	0.06268711402782107	0.06192533915233151	0.05908066518181921	0.05396995727038917	0.04680505028771514	0.0379937495100864	0.028240314639907133	0.01831280706856745	0.008935881824913746	0.0008337541949665944	-0.005287113696825858	-0.008982196830967832	-0.010012986648104051	-0.008474339561152854	-0.0047496479870627	0.0005508357792094029	0.006792750039712605	0.01337499614648014	0.019806145509513085	0.025797095311348054	0.03126084285135272	0.036163393784841284	0.04049732561543235	0.044445864054313125	0.04843954996787102	0.053186549933951416	0.05934351266327212	0.06718642642590289	0.0763135065995003	0.08575807943178688	0.09418266138816622	0.10036208448937098	0.10369510218831039	0.10439486842962202	0.1031217787177998	0.10061095914183053	0.09740471075646176	0.09386920369860274	0.09017795770198779
0.0	0.0	0.06211338997263205	0.06100136976482924	0.06025452489514663	0.060111051338471326	0.06068301172155197	0.061963542370011865	0.0637690138488287	0.0656754760086565	0.06715680505339737	0.0676633649483667	0.06663412544668713	0.0635380006339244	0.05814627536991831	0.0506360852513219	0.04146500991760159	0.03131336553378253	0.021007025513992347	0.011227339560078256	0.0025542164332199068	-0.004474182852258336	-0.009467057540407997	-0.012146019500919644	-0.01247475432590044	-0.010712019419199739	-0.007283496988768945	-0.002683048892748346	0.0027033159452314382	0.008524545492433797	0.014591418780134154	0.020654937865922755	0.026416183556120222	0.031527660343379685	0.035873370343117016	0.0397550702690244	0.043870956607694744	0.048991057875190036	0.05558195887379721	0.06353193766922115	0.0720850322561146	0.0801828621876933	0.08675765837111642	0.09126691704441893	0.09385517808293525	0.0950050156318578	0.09511523641801475	0.09452682159071715	0.09336818858878404	0.0917075971043728
0.0	0.0	0.06872206288199692	0.06780727852020438	0.0669484886580412	0.06653530384778401	0.06686273915990537	0.06803918251464781	0.06983544607168005	0.0717018825425293	0.07301345423371489	0.07321393291254796	0.07184491519121192	0.06849800139417248	0.06291351670834702	0.05519710433260869	0.04576400230122484	0.03535759978056907	0.02480575131287503	0.014796838267083404	0.0057860406204609735	-0.0018441322222699436	-0.007778055763007726	-0.011725494231978878	-0.01359906320757599	-0.013531248496245296	-0.011882463106119462	-0.008949033100605153	-0.004932703415510915	3.3877481989553277e-06	0.005696983957737839	0.011866171363917813	0.018007331613309027	0.02352011697095085	0.028048070760881855	0.03169583040547082	0.035073823983267256	0.039023637329398626	0.0442309880095269	0.05086325810712661	0.05850883114584256	0.06631985328173169	0.07340149132337524	0.07924098467469755	0.08386965765633195	0.08750240055299748	0.0903122682888298	0.0923695687471016	0.09368475440337239	0.09417155161442849
0.0	0.0	0.07593257230885041	0.07533654345046918	0.07433907496842493	0.07357833944282899	0.0735741058397559	0.07454266195397426	0.07621344693028943	0.07799494484089689	0.07913354127602468	0.07904549450039497	0.07734781332904181	0.07372086643434389	0.06796015700564306	0.060101990232945796	0.05055247081917577	0.04002911753928605	0.029407225302206817	0.019347939352824133	0.01026478492172317	0.0024159768336060984	-0.00395927599218545	-0.008640929358127939	-0.011540274397315375	-0.012806211126458278	-0.012653562328278216	-0.011264395815312744	-0.00866485039383848	-0.004837083448183663	0.0001019931000647219	0.005831470727471017	0.011787233212249356	0.01721827328651692	0.021587700646868383	0.02481060673616401	0.027375979355059202	0.030127707548781264	0.03391708303214509	0.039283076006862296	0.04606858141358061	0.053645078157005185	0.06121649028388398	0.0683107324456883	0.0747865416286022	0.08064708622340845	0.08584757054995433	0.0903654715619003	0.09408452392224692	0.0967665091406891
0.0	0.0	0.08294855908416215	0.08281384014321631	0.08186138728718428	0.08093118073729894	0.08068447396577391	0.08142367357815203	0.08291324818665835	0.08450541038807464	0.08544529650265008	0.08509020717893187	0.08306349545890493	0.07913665997359713	0.07314586386172232	0.06516526030301976	0.05559418934468609	0.04512802660728073	0.03458805143685817	0.024673486475279522	0.015786130086521587	0.008119107562943975	0.0018267887174260801	-0.0030167639962075305	-0.006434558721969896	-0.00859024270552628	-0.00962208615075079	-0.009550464997724903	-0.008268640990808597	-0.005671303616004417	-0.0017919000261455665	0.0030516775369713303	0.008266889271714335	0.01306591591887389	0.016852737260929222	0.019411547845531136	0.02110069218514812	0.02267746925897328	0.025176561527865737	0.029334290916625688	0.03529314722098454	0.04258332320103346	0.05053960655405509	0.05862562087765978	0.066562077467312	0.07415637386461182	0.08131933575584632	0.08795767684983388	0.09386443686002026	0.09859565866516773
0.0	0.0	0.08862489284102112	0.08920735174067608	0.08871141384190082	0.08797139327288783	0.08775452814821716	0.08842754911061505	0.0897732049413055	0.09116888725656366	0.09186945752947663	0.0912530004898363	0.08891383009174192	0.08464778141792874	0.07837967701553161	0.07026831225903082	0.06075570747205889	0.05049017869143196	0.04022970151394518	0.03065985661700664	0.022173948138710365	0.014999281917354536	0.009207863745816421	0.004701202855606851	0.0012428931814342837	-0.0013776913283439207	-0.0032202991580206355	-0.004202484941365814	-0.004123138157279306	-0.0027717556826370457	-0.00014811507614571453	0.0034691036835923206	0.0074808376501074225	0.011166733820293782	0.0139430094632485	0.015581460891058989	0.01632503020216026	0.016867677941829504	0.018177240248791523	0.02116380689583314	0.026195655537811544	0.03305931180810083	0.04116523869178329	0.049905186139453085	0.05879631460555335	0.0676077453072689	0.07625192134950333	0.0846351742489548	0.09242213101002317	0.09893159328351979
0.0	0.0	0.09178342570171666	0.09342376095887427	0.09383188310435567	0.09375104050989358	0.09397396451667092	0.09486282885839988	0.09625860769606305	0.09757838487743106	0.09812363573600628	0.0973049275058997	0.09470076145392411	0.0901166535854719	0.08356430750032284	0.07534055410364038	0.06595956335724905	0.056039712504916774	0.04625277260656299	0.03718251035196749	0.02926943046728544	0.02278660469705305	0.017749916968311227	0.013877952470431262	0.010751592588798055	0.008048633529149144	0.005731783795555635	0.003965883708419252	0.0030367695385488734	0.0031853208179701037	0.004493164796329816	0.006664604120080561	0.009142104402009906	0.01134394183518671	0.012815436664548286	0.013352170776729984	0.013113583400160255	0.012655867943587197	0.012851932628257064	0.014609430458038013	0.018568705389043837	0.024757007042574025	0.03269201082829138	0.04164741392033552	0.051041272371421725	0.06057981113656275	0.07026038974341034	0.07998754358806096	0.08927829830066059	0.09722050446548829
0.0	0.0	0.09154684116539027	0.09431904855529012	0.095997830279526	0.09706412085309282	0.09817032413737814	0.09968313837661646	0.1014482794674805	0.1029590822440184	0.1035836529807725	0.10274950108154539	0.10006048858651347	0.09530036236821099	0.088583191727522	0.08034942845673278	0.07121132225485467	0.061801447229484816	0.05263473136808126	0.04421806833777564	0.036965084637084394	0.031231534417733485	0.02702084189799652	0.023928864379266158	0.0213528920189699	0.01883024437628709	0.016312394496675795	0.014017519467739966	0.012292135947444565	0.011423465375356915	0.011461553608394516	0.012113470989377333	0.01293455501743575	0.013475162714669186	0.013445893189902984	0.01275301394141446	0.011444191772764014	0.009935013679873594	0.008962976669877082	0.009468899841253616	0.01221146985089077	0.017435103157796665	0.02477562801089773	0.03351200267193839	0.04298393516356514	0.05287299516258095	0.06313947563113542	0.07372902755092989	0.08407248952981546	0.09306661668130956
0.0	0.0	0.08735890208117532	0.09100483230484123	0.0940553447472335	0.09664091309334473	0.09910930848023282	0.10167239509607119	0.10418775204098028	0.10623458115461827	0.10728695455507471	0.1068072989107675	0.10437753148302993	0.09980676754013726	0.09327123947999566	0.08533106060675688	0.07669575983785622	0.06794956920534345	0.059555278336124465	0.05188903024606492	0.0453721392543387	0.040377483885203284	0.03694301195906155	0.03461101145162207	0.03261571808106445	0.03039686698962423	0.027892333566924058	0.02531695175362074	0.02303783710853056	0.02130318501818751	0.020164236397219044	0.019392516988364993	0.018605693203847678	0.017505300045387005	0.0159347671602437	0.013829586452122728	0.011282379797310426	0.008579645441412475	0.006392831090849392	0.005643499626728567	0.007107927177029023	0.01112779659992686	0.01750375993806394	0.025600849219728272	0.034762849741989066	0.04457347442023239	0.05497356863474571	0.06590681676415872	0.07677940490585074	0.08643161261810602
0.0	0.0	0.07932775894995754	0.08331686340498212	0.08756175504947486	0.09177884640273094	0.09588145035726932	0.09978285044835132	0.1033549069741286	0.10629755967133614	0.10819368456159213	0.1085648480713573	0.1069546407377838	0.10314553694740304	0.09738775693315269	0.09029172950725309	0.08253915002147781	0.0747493678236201	0.06728828023479214	0.06048447721801263	0.05471793158130554	0.050405445886178464	0.04763105193561718	0.04588367066631533	0.04437664276158287	0.04251428092247289	0.04015587938728394	0.03749721711220601	0.03483213656408743	0.03237986560843504	0.030207903111633773	0.028151512976638194	0.02594071586267527	0.02334227053621733	0.020213173878024758	0.016587140078240633	0.012617235868688592	0.008640051104652446	0.005261307460706774	0.0033050089612179975	0.003489242938358778	0.006192912560031026	0.011338326249259957	0.018451425973159907	0.026896446101616962	0.036217714280924976	0.0462792882222817	0.05700951130450294	0.06785686245462569	0.07771238253786535
0.0	0.0	0.06853374713812616	0.07227849248438377	0.07719924365258483	0.08271702325263215	0.0882994664089392	0.09361371717899031	0.09846050155019243	0.10266793815571104	0.10592525611007678	0.10775109118872092	0.10762873700565843	0.10532218632936101	0.10107261764292765	0.09546155693981934	0.08915958669691111	0.08266488214214217	0.0763221788793272	0.07043320459354019	0.06541197711776486	0.06166764736730589	0.0593338869404483	0.05797404646062336	0.05684850874811578	0.05532222958444055	0.05315793396063801	0.05045964966071809	0.04746561167842352	0.04437322217728921	0.04129426595404997	0.03813185436055771	0.03465942734584779	0.030686519447722174	0.026090487639515922	0.020944994524740964	0.01553226798607839	0.010293872435651975	0.005789621629116915	0.0026836866018090525	0.0016100506893249912	0.0029725952656867775	0.006801553923219433	0.012725351985321431	0.020147471587470822	0.02861214735880645	0.03790835931032916	0.04790957817199396	0.05815358261320814	0.06766323211334824
0.0	0.0	0.056532961637448455	0.05948385024747678	0.06442822813047508	0.07059398489145077	0.0771897720243896	0.08375240588814299	0.09003474623013723	0.09592130010102545	0.10107761415631773	0.10497019271749604	0.10702101125791094	0.10693222450238259	0.10489238540860125	0.10141378614066111	0.09705297151725051	0.09221802662369187	0.08712257142670278	0.08212197309724992	0.0777001247560693	0.07431410107737638	0.07216537266226711	0.07098115317186286	0.07012127889995298	0.0689122083323412	0.066948267027914	0.06417170715281818	0.06080373101726045	0.057083608658922286	0.05317083424217254	0.04901416482767757	0.04443097517060027	0.03921205246526991	0.03328026256781113	0.026770616088891135	0.0200904996268113	0.013706040064579553	0.008145936833182923	0.0039800890686614715	0.0017416569169057935	0.0018360840931563017	0.004356610795588414	0.00900442623765769	0.015257250675306012	0.022598285393236665	0.03077746567728365	0.039595681603973254	0.048678113873925954	0.05725946554038842
0.0	0.0	0.04485059206950944	0.046697550652730374	0.051097692261755395	0.05729418679519752	0.06442888979244046	0.0720049753155239	0.07981877055736757	0.0876651996347353	0.09511075561051388	0.10151615120034341	0.10621625028351296	0.10888288688464577	0.10953429215798385	0.10859001445714442	0.10646660014129304	0.10342068629209998	0.09961824564688174	0.09541950790339046	0.09139703115467125	0.08811614531544038	0.08593439059314491	0.08475296149314637	0.08406036288993152	0.0831246387465946	0.08128999624711075	0.0783727939152966	0.07456434993409011	0.07015002999481869	0.06539613067739686	0.0603080663612384	0.05476356072255017	0.04848647379975444	0.04146234854045995	0.03392095356551764	0.02624377893419654	0.018912357792417338	0.012450239649156796	0.007358942093120929	0.004120488206608117	0.003079813639537739	0.00437134841609276	0.007772416055230653	0.01279348752007284	0.01886112148977759	0.025624383145688014	0.03289145710944393	0.040354323626195565	0.047507966233537
0.0	0.0	0.03462757795423418	0.03532667801024452	0.03895161617547195	0.04486391921006878	0.05224834539574933	0.060656880752747576	0.06989379228550494	0.0796922942869162	0.08949040203102754	0.09852440760087132	0.10607531901058609	0.11166585980413392	0.11517549633110563	0.11682048334283204	0.11689159234968452	0.11555626727262554	0.11292697529562276	0.10942322199784203	0.10567546694202752	0.10236839546461327	0.10004858197417263	0.09880417341195706	0.09824686435878374	0.09749899137100239	0.09572283280256239	0.09258025674437485	0.0882160012095051	0.08300753091248052	0.07733273174107981	0.07137002703145481	0.06500383214787867	0.05799156886323228	0.05026345140642531	0.042041143803194195	0.033734603027138176	0.0257603709029116	0.018633809685307114	0.012870181920782642	0.008858257668907412	0.006916635514312398	0.007131093144399833	0.009324652504867468	0.013027150937616623	0.017667474566820347	0.022833339757840465	0.028298090622987312	0.033862483211034765	0.03925935443895527
0.0	0.0	0.026414736787918645	0.02621079983988655	0.029140353580737858	0.03472667941990274	0.042247831158497194	0.05128708785875937	0.06168131472807933	0.07309948950818466	0.08492924081370613	0.09636002195412126	0.10662435326398756	0.11503448348406173	0.12124234098834472	0.12523390845365864	0.12720893923785423	0.1273037964338025	0.12570718127109812	0.12284270770336833	0.11937270952294855	0.11609019180131004	0.11372334877641706	0.1125598501304699	0.1121629928546405	0.1115654077823698	0.10975953579274957	0.10625185314725004	0.101168932788147	0.09501174917575952	0.08836839327508549	0.08158636362319463	0.07464796396130347	0.06724844474755012	0.05924829533994407	0.05078397791165745	0.04222324978076051	0.03399239791349529	0.02656298091392299	0.020437692568136087	0.015968672628762035	0.01334778672757696	0.012618817981840174	0.013595998837098873	0.015875482489186774	0.018921739452690538	0.022327958749145817	0.025885826065868808	0.029479217498327936	0.03300116577171088
0.0	0.0	0.02030877703654859	0.01948181974029171	0.021930437081585447	0.027267295926810844	0.03487581947800848	0.04435157463287539	0.055514041173395846	0.06804962151333367	0.0813707811711823	0.094746021661787	0.107325720422381	0.11823435109691867	0.1267853323549085	0.1327598737848585	0.13626117463613163	0.13752870148611887	0.13682739767706634	0.13461125830390447	0.13153934398129172	0.128473626840622	0.12630744397068305	0.12542340848608757	0.12531122054848065	0.12483806129224541	0.12287061833171778	0.11882862918221164	0.1128877711582086	0.10571568606373949	0.0981195536643631	0.09065642531477994	0.08338124939671368	0.07596592363185896	0.06811518042698039	0.05984728380546315	0.05146443043995291	0.04336855839406406	0.03604631105888496	0.02990501255874395	0.02522180774527069	0.022100663879446345	0.020478808540304445	0.020200713999135013	0.020906280071413177	0.022186207264214986	0.02372081153111807	0.025342856475372887	0.027006440383432095	0.0287010761636747
0.0	0.0	0.016093693990083754	0.01486285152929339	0.016995668693790256	0.02214039588587675	0.029754824689715027	0.039458649446283335	0.05102224469865766	0.06420401515723109	0.0785336358832928	0.09333494906631389	0.10772124855087402	0.12064478045095896	0.13115736855194285	0.13879385555302204	0.14359904502552354	0.14586910529255048	0.14596376240825684	0.14439773757545743	0.14180883671410666	0.13912222837162935	0.13734753116851967	0.13686859336255963	0.13705535073388028	0.1366322071535974	0.13436226427720369	0.12969153295475822	0.12287435782125986	0.11478076905863785	0.10642991604272414	0.09850651882790143	0.09114544128853853	0.08401489028816814	0.07668871260551192	0.06900252819999136	0.061201303633918895	0.05365789648535273	0.046764019468035815	0.04088138400147487	0.03615926461553	0.032605623445591495	0.03012569431203614	0.028508239652764212	0.027503278568837185	0.02684190650569682	0.026386509900845106	0.026079410011837723	0.025918181666180165	0.02594871173624625
0.0	0.0	0.013456598749550274	0.011983088534749576	0.013915564663031246	0.018887554076221523	0.026397415470955428	0.03607022075445868	0.047724906839408075	0.06121922146809619	0.07617210711874037	0.0919526062355749	0.1076604539839242	0.12214210083420039	0.13427814288227616	0.14337919037077945	0.14939191551205144	0.1525843925524014	0.15341499166499012	0.15239888427761575	0.15023024081410846	0.14793158003594553	0.14653632197727856	0.1463576029100531	0.14668762070308916	0.14619237652528894	0.1435912600078227	0.1383294565538425	0.13079985993208507	0.12204280106563734	0.11320899143484	0.1050889852896818	0.09787168422567182	0.09125719420859434	0.08470280597311441	0.07795042630528443	0.07110807976980203	0.06446808599616419	0.05831553156065148	0.052854943715919867	0.04817366303101382	0.04420969317968175	0.040824917988612236	0.0378390666586031	0.03503965353157433	0.032336829838848016	0.02980767338716846	0.02758606282681795	0.0257547800172704	0.024321474644286502
0.0	0.0	0.012399067793767553	0.010782064310237727	0.012592626619883545	0.01735837117703297	0.0246156495913905	0.0340497628576032	0.04553659734796232	0.05903735323226533	0.0742835346034974	0.09067706959333977	0.10731626859941085	0.12299460306240954	0.13646618088595464	0.1468787879650312	0.15398752598901336	0.15807200596969692	0.15951716161746315	0.15890195236553328	0.15702236427752558	0.1549554701869143	0.15372943407459572	0.15356491717250942	0.15374742180481205	0.15299515372204403	0.15005288225429034	0.14438106276536303	0.13641767116626946	0.12729887244931265	0.11826856108595883	0.11018209055400062	0.10331672154103846	0.09734974337024496	0.09174536971377002	0.08614752971864448	0.08056883028204936	0.07513750261590248	0.0699776432590907	0.06510720084115046	0.06053724018997581	0.05619919523729868	0.05191560374172426	0.04753080887663329	0.04295477847514519	0.03826706094237547	0.033742681728192926	0.02968717382584949	0.02630771559568645	0.023600860325021518
0.0	0.0	0.013020453209852295	0.011339577275843588	0.013014610744533835	0.017546552226001925	0.024417488934532817	0.033420105565555205	0.04451845497862567	0.05776867210660988	0.07299373821501423	0.08972128945786915	0.10701741062973212	0.12359906224860708	0.138140308753341	0.14964454199764307	0.1577405791359765	0.16254970927419413	0.16447918438211562	0.16413106528227175	0.1623944989434925	0.1603553005947587	0.15895805185664985	0.15841387538899673	0.15808311283038906	0.156795646585293	0.15344482187505407	0.14749275763012704	0.13933559023067993	0.1301410759101357	0.12119441530953082	0.11338057377262481	0.10697476966525674	0.10174843548431592	0.0971734777770158	0.09287237664116074	0.0887053733505229	0.08466572260714451	0.08067236819288913	0.0765785786170886	0.07227770052926591	0.06767388668127802	0.0625931155445451	0.0569275588049	0.05071174750222322	0.044232705469339724	0.037945274399033946	0.03227125828980638	0.02747669887066445	0.023590794192555234
0.0	0.0	0.015271940720449368	0.013531802475069406	0.01501708655931556	0.019214932923458227	0.02562500442439918	0.03404629031120881	0.04460759849484494	0.057457927968623514	0.07251854091230585	0.0893948928296033	0.10715243404789207	0.12443104440825256	0.1397863151718339	0.15213056358119645	0.16095961908888673	0.1663031478686542	0.1685133477495022	0.16831291247140537	0.1665649409978781	0.1643110373948444	0.1624100076536267	0.16105735819262926	0.15975152128268072	0.15754369059944204	0.1535217759122347	0.1472179766308871	0.1390057346896171	0.1299753821470818	0.12137988651685672	0.11406626062702774	0.10831417480191116	0.10391878060128239	0.10042790981814133	0.09744200503514062	0.09469558185207409	0.0920489830789574	0.08929236093424281	0.08612567422673639	0.08230808006966883	0.07765454036209295	0.07201419481199592	0.06533849008780336	0.05780196923932619	0.049909436596601006	0.042237896328738575	0.03523054794858063	0.02916787203404801	0.024097040424089746
0.0	0.0	0.018977982913534978	0.017098955341335233	0.018269321709768152	0.022021894043336106	0.027840911828895445	0.035622737023114574	0.04563701050475086	0.058120322613296305	0.07304873141768164	0.09001900575387577	0.10810682171624653	0.1259124050563759	0.14190238717862916	0.1548152320546774	0.16408760040668174	0.16972617497764714	0.17207798453595913	0.17183811374641994	0.1698894712984686	0.16714909689760177	0.16437011117464181	0.16174948894019203	0.15895763409354596	0.15535582742852241	0.1502502262292407	0.1433570763881771	0.13505304463570178	0.12632799128796482	0.11829240189064222	0.11172210320069316	0.1068752307183907	0.10348815516374624	0.10115695204470168	0.09942803534798905	0.09801877500390077	0.09668663204194061	0.0951304764120616	0.09297010256925788	0.08982100945733791	0.08538750061428128	0.07952192836836891	0.072245943725604	0.06387947586298438	0.05505341940523091	0.046441497884888036	0.03845877258881869	0.03124450127283908	0.024895822276569144
0.0	0.0	0.024003734465927556	0.02185744110635402	0.022550155600574565	0.025681747529952673	0.03081064611279474	0.037962984803405986	0.04751377423205971	0.05976497737636208	0.0746851495288255	0.09181268105522036	0.1101690388187873	0.1283877458406981	0.1448399040643055	0.15819314359166667	0.16774091388277607	0.17348784626825012	0.1757957604645775	0.17532823920160434	0.17287995121529343	0.16929724890190528	0.16521456541974214	0.1608745554916752	0.1561201640191533	0.15061950077991884	0.14401346099343412	0.13620340517891008	0.12763930915801372	0.11917754619543657	0.11180656274021498	0.10616730224870545	0.10243177996451741	0.10028736479985799	0.0991964888280903	0.09872137841623861	0.09856680132060769	0.09845872545888938	0.0980673756490783	0.09694035857810458	0.09459887007759041	0.09065426414361129	0.08491670295552523	0.07746657286471621	0.06874064334460651	0.05946767114123195	0.05035369638757407	0.04168462118000202	0.033494578360245435	0.0258540576094836
0.0	0.0	0.0303655806113777	0.02786594907074707	0.027914304897177097	0.03024902669901552	0.034606075342567856	0.041170343031934765	0.050380325628344345	0.06251331276726929	0.07751277861141391	0.09484085877580152	0.11349036296541386	0.1320440393585304	0.14892293921487018	0.16266661711193603	0.1724590822383895	0.17822555913761728	0.18031824750904357	0.17935779982231237	0.17610323502362651	0.17126081129901874	0.1654751670833923	0.1590039696739879	0.15190629049281085	0.14415024723460756	0.135692101780463	0.1266541637700374	0.117532395590829	0.10915126406509808	0.10236934545420022	0.09770269359673824	0.09517014899491005	0.09434332057221306	0.09459553832756663	0.09540325775311276	0.09649318274142615	0.09760518150390625	0.09839528316005068	0.09838086755387575	0.09699072346968461	0.0937467383768717	0.08841352127671051	0.0810906831382085	0.07232911139069191	0.06295026702058935	0.053612025311034275	0.044533772324658535	0.03559202741108587	0.026802045715988893
0.0	0.0	0.03806721020332337	0.035241851699768685	0.03458609476764058	0.03603900021038988	0.03961523209384929	0.04561244363860315	0.05450300455565736	0.06652827911128473	0.0815618545814324	0.09908200503323548	0.11802468222272554	0.13696828878431164	0.15431349768960065	0.1684915609614439	0.17854639285756146	0.18427512225711834	0.18596901885177639	0.18426814065192954	0.17987119693225823	0.17347581015364694	0.16568023380499397	0.1568592973862359	0.14724835547306311	0.13710998656690523	0.12660363571967367	0.11606129944605971	0.1060938892188044	0.09748422828467898	0.09102968826720609	0.08713196234257779	0.0856428428672242	0.08602166674820394	0.08755683663623415	0.08969389436112478	0.0920941979356945	0.09451712420762878	0.09661142194140915	0.09785328766825252	0.09758271395627087	0.09520093781550228	0.09041292676982149	0.08334297727621372	0.07465828650174502	0.06526818213327686	0.05585376329674883	0.04655752839384952	0.03711793561182575	0.027491124280211717
0.0	0.0	0.04705602410558934	0.04403683440478168	0.04276778729008138	0.04342150688309322	0.04626162560748131	0.051710890756761434	0.06022432999018703	0.07201344533478003	0.0869574725985746	0.10455725832466291	0.12377427066792189	0.14315818032226263	0.16099916621505111	0.1756261789313559	0.18591289134261424	0.19152655516936584	0.19272247756949362	0.19007817762483878	0.18434044729595728	0.17620980258815921	0.16631005062953227	0.1551250331796136	0.14308959399026247	0.13061373909883442	0.11806195155225264	0.10588353914017624	0.09476972550048714	0.08557547033172634	0.0790505368986733	0.07552954326810085	0.07474307266504074	0.07602799453098248	0.07866786545473994	0.08205234672021733	0.0858034061347025	0.0896449370546743	0.09317900827889938	0.09580181904421352	0.09678774160172382	0.09539395996301686	0.09119194008753513	0.08439923147410995	0.07577204235091504	0.06634190938610549	0.05687540670140746	0.04747691606923308	0.03783775839342376	0.027836897897070473
0.0	0.0	0.05710296824339856	0.05409320346530275	0.0524682374942559	0.052581859217539315	0.05485590193764355	0.05982510853337258	0.06790860528708556	0.07932154535275764	0.0940058392859512	0.11153250886811313	0.130940091189822	0.15069802677178978	0.16895697434848056	0.18390681276547308	0.1942973352139353	0.1996869320469899	0.20027176159135102	0.19663183693993275	0.18951227397895537	0.17963595735974242	0.16770632313276088	0.1543515080701929	0.14009670060749052	0.12547833085145524	0.110962571643702	0.0971193713765262	0.08470896326936987	0.07461669592834973	0.06761240217806262	0.06398758335776862	0.06343198767789163	0.06523241025364836	0.06867991386324554	0.07315015989088053	0.07820910578285369	0.08346397140605237	0.088424953241935	0.0924379535027083	0.09467220560309779	0.09428627441058011	0.09074990010292135	0.08426084531745107	0.0756979613448976	0.066227453889075	0.05672187852541571	0.0473356683182619	0.03779101060578085	0.02788921644391709
0.0	0.0	0.06788289559408521	0.06513994954235769	0.06353731800750065	0.06349220476627619	0.06552231535851745	0.07016850530789842	0.07786002152034364	0.08883075095111	0.10311113227990375	0.1204049201662578	0.13979749629327234	0.1597072433214732	0.1781178989884336	0.1931274092783133	0.2033849889482102	0.20837095738347974	0.20825085404375096	0.20359135477342782	0.19515059281524724	0.18368566057613142	0.1699718306803329	0.1547201366222789	0.1385467807508913	0.12201756644681583	0.10570566938165156	0.09026129194306308	0.07651112452921893	0.06534132508358846	0.05752639788872119	0.053369667065185186	0.052569424314551624	0.054451464828496554	0.05833138947190526	0.06360973012592684	0.06976710472870246	0.07626293118137048	0.08249682194019137	0.08773477311620444	0.09108377732892826	0.09165176717302215	0.08884521849163206	0.08277219156012088	0.07438400240060937	0.0649767021804859	0.055527380741178446	0.04630996145605136	0.037132255922864635	0.027730823807506296
0.0	0.0	0.07909412353382107	0.07688828806660565	0.07569246402626155	0.0759676704282391	0.07813465851319834	0.0827207387065137	0.09011567998578528	0.10061999778462385	0.11441235757562812	0.1312785049063269	0.15038069098926102	0.17007639323986937	0.1882393589401872	0.20287960814397132	0.21263262204658406	0.21696816285956974	0.2160316401323119	0.21040849702112283	0.2008151170414604	0.18803399684647978	0.1728734178317501	0.15607608804641698	0.13830113631633073	0.12017030551560497	0.10232226430036835	0.08546236085931533	0.07043439137697725	0.058123024677455365	0.049279539137206785	0.04423654846393595	0.04276305391571669	0.04428759121078823	0.0481613148353591	0.0538212879038347	0.06068262753583898	0.06808803926601079	0.07529175353390467	0.0814996099067556	0.08577886369819905	0.08720581654058823	0.08514867621162865	0.07965419673398838	0.07165065560958353	0.06251621955229571	0.05331747917422108	0.04447719993222684	0.035874946482625306	0.02722476516139809
0.0	0.0	0.09054188144776255	0.08909444290124371	0.088651257646658	0.08960561407754662	0.09227905378915745	0.09700503538469082	0.10417673149941996	0.11418821695646217	0.12734498194342492	0.14357284552933808	0.16205319508731028	0.18111129337664217	0.1985429378071694	0.21233311531094998	0.2211457356041525	0.2245462949981665	0.22274879053654992	0.2162962710920592	0.2058580087274681	0.19215606286684664	0.1759714162349746	0.15804242652346315	0.1390683787212512	0.11971990525210352	0.10069512409793521	0.0827193541745203	0.06661486668178457	0.053180781484204104	0.043182909689066934	0.0369874533694068	0.03448030380223454	0.035200699641247654	0.038555947401030896	0.04401664748970927	0.05101503741756657	0.05882226911695316	0.06661145516088925	0.07347031391999587	0.07844695064446605	0.08060347610225994	0.07928243486688423	0.07451230346955817	0.06717176271880146	0.05861694261494151	0.04996092442164431	0.041725966721804356	0.03384514223281555	0.025993979200322072
0.0	0.0	0.10216759514041758	0.10158758891159758	0.10203385456871503	0.10384248571226266	0.10716075286757093	0.11210426915681193	0.11899856608662153	0.12839781876364995	0.14073393714786853	0.15605312841171223	0.17354462338467955	0.19148839123595843	0.20768484924080066	0.22014192012597725	0.22766635954319764	0.22998794709823056	0.2274048163665832	0.22041275672495597	0.20955228944059126	0.1954282707049919	0.1787184554660025	0.1601691356859971	0.14052410626857156	0.12050155139665916	0.10077797383567694	0.08207161220759326	0.06512311424445617	0.05069685992343336	0.03949062087480833	0.03195467479173908	0.028103101365810058	0.027569657668511535	0.029871783151005353	0.03448891247014889	0.040923277685367056	0.048508290029126405	0.056375262531852384	0.06349741187930426	0.0688973021312585	0.071613492722173	0.07098692679169223	0.06704136803294888	0.0605892110372227	0.05291445564242357	0.045129467903241745	0.037744303083604124	0.03069070930296791	0.023650097096022345
0.0	0.0	0.11407611469925408	0.11430421598825946	0.11554928593312987	0.11805266203776169	0.12182498459885033	0.12681005608785115	0.13325032079976787	0.14179153693540827	0.15307893052715635	0.16717703055717156	0.18326220307174004	0.19959180030711818	0.2140433117896871	0.22478976050764204	0.23085680046605767	0.23217297572855075	0.2290678639485009	0.22195433419732327	0.21118268295588927	0.1972037544607506	0.1805783038363813	0.16204193833874692	0.14239428619502273	0.12234806592603362	0.10251243246013549	0.08349760097324567	0.06596349677787186	0.05065633085863564	0.038267843283215135	0.02928197207446967	0.02383272712178808	0.021695246274583555	0.022463373543651122	0.025681509940669527	0.030899571526653184	0.03756591717672914	0.04487125079386099	0.05179570736455805	0.05725127876225563	0.06028112315032109	0.060232910613355034	0.05711608630990321	0.051697546709533554	0.04512712755353912	0.03845245128608661	0.03212070334044115	0.026019883876584816	0.01986891663609961
0.0	0.0	0.12631549045452217	0.12726645149660598	0.12901408825099198	0.1317935279515089	0.13556024939469585	0.14015747667454748	0.14580382479022885	0.1531633968907686	0.1630335271664213	0.17553149902706605	0.1897741927433312	0.20404895817820298	0.2163862534222012	0.22523976473137294	0.2299372740316838	0.23049798416286044	0.22725383118787432	0.2204641777897619	0.21031986925267937	0.19707201423840398	0.18119718514854424	0.16338278821619445	0.14446590173375903	0.12508024335526782	0.10572332801716451	0.08681571682923843	0.06895188327282159	0.05286261800822865	0.039297456761024675	0.028794283504705226	0.021597847928180397	0.017629705131864234	0.0165638548150098	0.018012906779474595	0.021536532803749116	0.02670036493811938	0.03282076519149137	0.038938364575903724	0.04401213352264669	0.04701599295090533	0.047355432529595835	0.04499737710976945	0.04062173551570221	0.03530079492759976	0.029852903770165504	0.024690218653825906	0.01965594395824815	0.01452558764553754
0.0	0.0	0.13892929882301808	0.14046139672849986	0.1423708919751998	0.14489738262475169	0.14804055784064085	0.15170099074447385	0.15607227859737727	0.16185402321036954	0.1698767921690297	0.1803315389971911	0.19233538555368912	0.2042798001362163	0.21439603307409075	0.22148116498395315	0.2250927531868881	0.22529282693548183	0.22231120108819336	0.216267652948639	0.20719152688698533	0.1951869377998227	0.1806388801457957	0.16419714304448005	0.1466347617602446	0.12847935209436243	0.11003222758880032	0.09155389688888187	0.07354913004082458	0.056791627188248706	0.04209622741658425	0.030066237028073733	0.021044190179820763	0.015127423580254167	0.0121177172334314	0.01164739278987909	0.01327120709374837	0.016560176676983975	0.02097643768708025	0.025738653976640116	0.02988637984862516	0.03250147451723482	0.03296918991281649	0.031253364502277024	0.027932922235522	0.023842054784838834	0.019680870821747767	0.015698000075197675	0.011831562068890729	0.007858792246906632
0.0	0.0	0.151871581795491	0.1538243794678414	0.1555482091648804	0.15729857760413193	0.15923483906263639	0.161395982060886	0.164022143822105	0.16780348450152788	0.17358591009603322	0.18160970883999647	0.19110506326590682	0.20061445233619693	0.20867015973083178	0.21435337342400154	0.21733038196261897	0.217606738518738	0.21526271474200845	0.2102755039717641	0.2025572051260998	0.1921464794483892	0.17934628054653867	0.1647241542470693	0.14891529557159344	0.13230770156884095	0.11501120607535541	0.09713285126537714	0.07913638949967765	0.061812525961432996	0.04603345702179811	0.03252571465381949	0.021742735793570323	0.013898707318624155	0.008978046740474662	0.0066122631606552774	0.006330033767453065	0.007638945647742304	0.010069549709488578	0.01303901408201917	0.01579325178241699	0.017596605532182525	0.017959845033918002	0.016804757503815215	0.014475552632273986	0.011575068142465016	0.008627268300822768	0.005850225996138366	0.003196549471004227	0.0005299683955518594
0.0	0.0	0.1647256299309603	0.16696515996534508	0.16822719045787723	0.16881859669113128	0.16914157460481782	0.16941369061091083	0.16997033394150335	0.17151095488002388	0.1748364899416964	0.18023358435697806	0.18709701175566154	0.1942410103111892	0.2005132542255227	0.20519949122497566	0.2079808177993543	0.20871730252377765	0.20731160763615736	0.2035731417097675	0.1973684306911441	0.18871005269644095	0.177872242040937	0.16530536834577064	0.1514304021601894	0.13644697195757055	0.12032962787319655	0.1031108376238464	0.08519980746028423	0.0673679097188197	0.05057300078140997	0.03568034200404333	0.023269302911467983	0.013683279358172252	0.0069923801422420925	0.002889702952990821	0.000818635864661139	0.00023231023979627247	0.0006574927448456691	0.001644462033553094	0.0026853550973324593	0.0033504626871937553	0.0033612514999286215	0.002592246164475145	0.0011635497262574564	-0.0006165318551248491	-0.0023881480046218716	-0.003929909264084001	-0.005264406275331916	-0.006492110979839885
0.0	0.0	0.1765424964829424	0.17897152045856154	0.17965922618715088	0.17900572105014298	0.17758727806410063	0.17586583871386027	0.17430997160153444	0.17361790905715394	0.1745458625949283	0.1773796826968404	0.18173508354311863	0.18672126515256798	0.19147964760019845	0.1954537756179685	0.19828112172968976	0.19965762179562363	0.19930329804285163	0.19692510471512192	0.19232165654565087	0.18550018952170372	0.17672364997828996	0.16627833791096694	0.154337495187443	0.14090732453309482	0.1259129508351873	0.10932794759983716	0.09151478876054549	0.07320944185215224	0.05545089111711773	0.0392788047216966	0.025434791168358912	0.014339948999991704	0.00611623799294437	0.000458126603574821	-0.0031961439282422823	-0.005489952168324676	-0.00693367476491445	-0.00790705021346356	-0.008669478186584376	-0.009317032732517916	-0.009890521586660959	-0.010480985704604637	-0.011144803324366506	-0.011813952039276413	-0.012305721190342556	-0.012467534772993795	-0.012313276392904445	-0.011946284374317927
0.0	0.0	0.18616777570908052	0.18867620816782008	0.1888198933051788	0.1870826480281516	0.18415215031013335	0.1806444706725217	0.1771841982405399	0.17454285692783328	0.1733978159620659	0.1740446764302312	0.17622038609484397	0.17936871096880866	0.1828537277094167	0.18620736909515437	0.18902003264807235	0.19095634707838538	0.19160203362136852	0.19057880167268565	0.18766275411318942	0.18282182748660353	0.17620543762292773	0.16790004771052436	0.1578444472642044	0.145878967280578	0.1318963737690455	0.11588448727069776	0.09812820565166076	0.0793523034203403	0.06068422900527763	0.043363579302677376	0.028278542724254747	0.015921673397858663	0.006385759630729497	-0.0006405248693532831	-0.005712204688831123	-0.009513570740470496	-0.012624400962280595	-0.015387980542151954	-0.01784313203220974	-0.01980773294516552	-0.021058667964901096	-0.02161810151888798	-0.02159158000068603	-0.021079556096075244	-0.0200734130156697	-0.018586071014731833	-0.016706651463710028	-0.014577397045883858
0.0	0.0	0.19242259302057246	0.19486596941743742	0.19458047131346348	0.19207573346750448	0.18811463713606807	0.18336764508105427	0.17855028252629607	0.17446107602406166	0.17176893521141107	0.17074791510280793	0.17126220018691352	0.17293384188495708	0.1752938913275551	0.1779303836105702	0.18050750641653074	0.1827243572135437	0.18419270477712646	0.18451393331637989	0.1833760698619988	0.18067062575698328	0.17632765232285427	0.170204665692402	0.16201690995657936	0.15147061437765605	0.13844196875699422	0.1229246962400224	0.10518241572834622	0.08595124918898633	0.06649402079250818	0.04819272223021819	0.03206165152450328	0.018620118709134954	0.007908919872104741	-0.00037657991905952026	-0.006777154439903323	-0.01197991331809589	-0.016607209114720457	-0.020957525743788834	-0.02489751556929334	-0.02799924686623936	-0.029858148213605246	-0.030344197987301418	-0.029554855072330723	-0.02765907077979355	-0.024858381304387174	-0.021383530765991355	-0.017536398754585462	-0.013576590151871844
0.0	0.0	0.1945878623486331	0.19672673519545952	0.19607813251712375	0.19316684974708562	0.18878915971606391	0.18358442339681627	0.17822208870428766	0.17344988812085535	0.1698776320950257	0.16778672843355488	0.16710177157853445	0.16758743356610722	0.16884544431411824	0.17059026667166244	0.1726350214241798	0.1748700615230308	0.17701414081321112	0.17865046746205282	0.17936665913352978	0.17885019473242633	0.1768214202780347	0.1728885776961743	0.1665888005670736	0.15750597170958533	0.14546427895954248	0.13046795119489374	0.11280127186747517	0.09325814264965368	0.07321360715118737	0.05419124726100088	0.03723828424837258	0.02284376787629527	0.010984416099998744	0.0013988169821889276	-0.006392425405606647	-0.013040592343466674	-0.01917086857425564	-0.02498395855650228	-0.03019308828642039	-0.034166297033773656	-0.03634490796874649	-0.036493830566548535	-0.03468710214049516	-0.031143504710692587	-0.026269935214178548	-0.02058430384238281	-0.014614468751813235	-0.008829807496988742
0.0	0.0	0.19281233008076218	0.19436201892364846	0.19337882918448207	0.19040744255691563	0.1861753657936277	0.18128878859676784	0.17624037029467152	0.17159000094659208	0.16782100091482915	0.16519971126788294	0.16368508373466545	0.16311880507994342	0.16322606384680394	0.1638992082931439	0.1652185194897097	0.1673230981311331	0.17005959041463284	0.17295910295140315	0.17546534044900722	0.17704184692986719	0.17719681568900048	0.17539511876450875	0.17100884466620198	0.1635185205418869	0.1526266054464655	0.1383549891529825	0.12101235804552614	0.10147506953070512	0.0812031712392484	0.06178113760873848	0.044264039893392795	0.029036720801507897	0.016030527940155956	0.00501616040488468	-0.004373419064605007	-0.012677903555460099	-0.02045111407326306	-0.027749593401997584	-0.03407893255712176	-0.038662967628938116	-0.040802032559655775	-0.040220351104618184	-0.037016231981511695	-0.03155903782396167	-0.02448407029501201	-0.016520276392668714	-0.00842965879436007	-0.000921580314599729
0.0	0.0	0.1881178909174696	0.18891056672520315	0.18768730287225077	0.18489969986094992	0.1812516736609819	0.1771874848435208	0.1730213653744896	0.16906838052366796	0.1656108180014837	0.16282788122387984	0.16072008239868626	0.159187348772536	0.15814109182330205	0.1577104905584349	0.1582813014882916	0.1602149336444555	0.16345724120272997	0.1674799538752687	0.17154298084476882	0.17496058578212553	0.17707721186726472	0.17724693343370024	0.17476466485320633	0.16894917094728656	0.15943655188883998	0.14619898850683982	0.1296006064856016	0.11054467334876875	0.09050695247436583	0.07107643131314614	0.05327419000790832	0.03739399684267422	0.023296834035741197	0.01076990858419347	-0.0004419052257637111	-0.010724929762621847	-0.0203862301399998	-0.02929104251714141	-0.03670577769897558	-0.041690105697189735	-0.04350321587739708	-0.04185626811477688	-0.03699018753488807	-0.02947727972150625	-0.020157214259053192	-0.009992005615596381	5.386193803881588e-05	0.009059311605799193
0.0	0.0	0.18195579970591308	0.1820971882967921	0.18080135144806625	0.1784339305547898	0.17552937698335083	0.1724287418942432	0.16927802685160867	0.16620395209541086	0.16326965089000728	0.16053888505058414	0.15796913678305985	0.1555696221768157	0.1534664675609929	0.15205761808818485	0.15197382788871233	0.15374263105610492	0.15735006734783186	0.16222519754606163	0.1675256449251964	0.172436366007741	0.1762415455607061	0.17819589744284167	0.17750184430185617	0.1734100374601168	0.16545457549077816	0.1535819432487798	0.13815443734770091	0.12004813766415154	0.10071524573319718	0.0816938740338062	0.06392746726709488	0.04764721739124557	0.0326367133995618	0.01864130597494603	0.005468868441680726	-0.007035315480048765	-0.01885710580731972	-0.029498622922090663	-0.03799999929623842	-0.04329037860846756	-0.044625631817398446	-0.041806175676913866	-0.035208356866119166	-0.025650308531416255	-0.014175179907324139	-0.0019861169008161903	0.009717509002598807	0.01990067097969617
0.0	0.0	0.17571528880886528	0.17548951841653548	0.17439864210974546	0.17260576968680966	0.1704561105380685	0.16816854634525388	0.16583413772819602	0.16344223542635106	0.1609719463685569	0.15834369417155453	0.15546831341529055	0.15239302875447372	0.1494031168394641	0.1471608928436532	0.1464676593724886	0.14796100293664596	0.15167129766814655	0.1570194513524759	0.1631518429870789	0.16922078536325497	0.17445693497884213	0.17802100471209942	0.1790362642991521	0.17669158505289298	0.17045278068598843	0.16018728017335032	0.14622529312384305	0.12940401547407526	0.11110106115247209	0.09276496107890746	0.07528508148886473	0.05884930292806374	0.04318716581529071	0.027931162949465533	0.012891258444016673	-0.001869271473528699	-0.015899273065188877	-0.02830072833548719	-0.037847721414777484	-0.04342572590371624	-0.04432481682994181	-0.04043751913410145	-0.032276133305614	-0.020818115978783577	-0.007390348698849327	0.006559127746239263	0.019616569185563017	0.03067273802994555
0.0	0.0	0.1704830978448813	0.17016525570321653	0.16949388991548117	0.16838004319187924	0.1669132414538829	0.16523451022470143	0.16337882923037098	0.16134920095922406	0.15910276793816314	0.15650557624018283	0.15339216595635105	0.14982985161533044	0.14617311791002388	0.14317382319848856	0.14176130522158578	0.14269543700278856	0.14612657464834103	0.15151227981429563	0.15808082960952446	0.16499163718913337	0.17142406025661386	0.17646358211231522	0.17917617320546567	0.17867839623448786	0.17431520381402135	0.1658090367178473	0.15341578196905006	0.1379470531751611	0.1207364411699107	0.103176173612869	0.08610181752497002	0.06970727445543304	0.05364033376733574	0.037417145676178765	0.02079727056993679	0.004045566587149328	-0.011962935240140344	-0.025927971083874443	-0.036393232739171964	-0.042215978970370535	-0.04279686150197828	-0.038075596548554025	-0.02861281521546152	-0.015559369866161625	-0.00046467267401023143	0.01496037618587033	0.029129074142563723	0.0408944754582506
0.0	0.0	0.16707629864371845	0.16680309022465478	0.1665626768601556	0.16610639523301451	0.16528716323993478	0.16410401090048898	0.1625210242760678	0.16053829460217775	0.1581617875017042	0.1553303203178969	0.15191477384220028	0.14791910573257946	0.14368918477347847	0.1399304183646928	0.137629896187175	0.13766756548170225	0.14039256502315428	0.14544033016057573	0.15207731877765188	0.15953299939296262	0.16694963064620774	0.17335111379510765	0.1777787187401943	0.1792229742492674	0.1768237340966398	0.17008136673222637	0.15915220774914485	0.1448769926822602	0.12861265994139062	0.11172592929419707	0.09506426986750566	0.07881995698483975	0.06261070044174318	0.045774742396795035	0.028017902925634025	0.009779746299979866	-0.0077122457707359746	-0.022840490638071594	-0.03399693315657514	-0.04002752586691442	-0.04037205916953853	-0.03500745472779398	-0.024543466261311507	-0.010227631927379594	0.0061719160606464995	0.022784406253622356	0.03791755218448892	0.05040313136455312
0.0	0.0	0.16612795950143247	0.1658984532042756	0.165952979839466	0.16599494385642796	0.1657825014267201	0.16509439730781042	0.16370010918717923	0.1615173688310043	0.15864685731726857	0.15521884869770267	0.15121905025901544	0.14663865083512304	0.14172085080265662	0.13711000225121894	0.13377418443966607	0.13269058485149088	0.1344099984277762	0.1387983064293698	0.14524557173575606	0.15299303363381303	0.16119316147035684	0.16887181223038744	0.17494968070017355	0.17823772602627314	0.17763048913296273	0.17240976635675595	0.16266397157576268	0.14931391123298168	0.13376679595776686	0.11740167723538636	0.1011208947254116	0.08514576745151757	0.06902663592190056	0.0519917885766692	0.033646303013408214	0.014566759091334345	-0.0037665986966019744	-0.01953402570793631	-0.0310569547121702	-0.03717889214697873	-0.037296394115380625	-0.03140165051858471	-0.020137995317671478	-0.004888662382874514	0.01247144008971116	0.029972002438486137	0.045909671832080785	0.05910903250566156
0.0	0.0	0.16789805110150108	0.16773307936512338	0.16791481392396437	0.16827855899896987	0.16856100925668702	0.1682993013723523	0.16697164776741583	0.16438795166292516	0.16073430077560535	0.15636713942194458	0.1514583658275275	0.14601475275533013	0.140191532740038	0.13457297730283482	0.13010223204662325	0.12784433818256352	0.12846081840848356	0.13201861956988173	0.13808579570592755	0.1459483008327614	0.15477202278409005	0.1635625214121921	0.1711026520871601	0.17591547001317945	0.17662083909052625	0.17240126502534317	0.16340193934122468	0.15064773717231592	0.13561880883639912	0.11969734627528622	0.10380884306217518	0.08820363066247461	0.07237099782631234	0.05548377254738165	0.03711536171053196	0.017888702631387646	-0.0005915267611646736	-0.01640816269786737	-0.027890118861999116	-0.033835363634152876	-0.03361958978422545	-0.027207011060757787	-0.0153231862648631	0.000599102708111836	0.01860949384331344	0.03670995177584065	0.053200928577758745	0.06697648229395496
0.0	0.0	0.17216504334760724	0.17220540481539895	0.17250307222050654	0.17304181205171673	0.17358080963597328	0.17349370846968826	0.172028587787865	0.1688536015070352	0.16427010754610571	0.15879447449798018	0.15274525265971914	0.14616393117093254	0.13919139141321824	0.13241957208969043	0.12680129173122762	0.12341138210658666	0.1229982014449259	0.12570900339316118	0.13130647280368385	0.13918949735458208	0.14849836067896446	0.15815823560490203	0.1667998166611762	0.1726329259961419	0.17402292560321422	0.1701619409860774	0.16135936746979204	0.14884835518256107	0.1341882802517561	0.11868782835934062	0.10322383347635374	0.08802771532244676	0.07260959470884215	0.05611674612842034	0.03816760650345417	0.019436429778441188	0.0015071436118480053	-0.013746356887639415	-0.024612058848926956	-0.029959863253832257	-0.029138384688136506	-0.022182580727471694	-0.009825076096750372	0.006470282015642745	0.024799434373579024	0.0431829127310992	0.05997964680400768	0.07408444441546544
0.0	0.0	0.1782272683581002	0.1787021120806788	0.17923183514355345	0.17987590365506453	0.18040571270053443	0.18014905818281274	0.17826480062871616	0.17439785288837573	0.16888190912517378	0.1623066438374322	0.15504656972494762	0.1471595680595136	0.13886879010059192	0.13085722448348167	0.12410813628099394	0.11966920168243386	0.11831364436273371	0.12029968880302663	0.1254620044065127	0.13329931765761777	0.14294410391998758	0.15317902528993274	0.16242777933677643	0.16868967456795644	0.17015355664194	0.1660375269351709	0.1569454428373186	0.14434867453038772	0.12986312938962344	0.11473583001321484	0.099679783133264	0.08487514052380873	0.06988160455966358	0.05395854161341065	0.03680527001843603	0.01909520860875813	0.0023631320614986933	-0.011611175328466224	-0.021252920884702337	-0.025437799756708342	-0.02368226043321815	-0.01605566208241116	-0.003379165915180392	0.012981180923427434	0.031224983837941655	0.04950631319418602	0.0662920050614663	0.08039452814231121
0.0	0.0	0.18525769479054233	0.1864515686779808	0.18737036625694964	0.18810944673800542	0.18841538531955843	0.18766901032899008	0.18511107284229353	0.18045247711859164	0.1740651467890458	0.16648900181478896	0.15803383899215862	0.1488145460197831	0.13916187587725762	0.12990312396004056	0.12208927705911723	0.1167068050230868	0.1145518801850041	0.11595653107634586	0.120804004418964	0.12859023708478773	0.13838113556537252	0.14881853653171964	0.1581450060598781	0.16419349568716532	0.16515982398360618	0.16038994719722297	0.1506928376826893	0.13777011540668302	0.12329729133281052	0.10840391823630449	0.09363284663549053	0.07908722128140568	0.06444421281796699	0.04919073656266042	0.033138881436068704	0.016980304995747392	0.002066439578043357	-0.009996169257744514	-0.017760438743098714	-0.020248736935374247	-0.01712321250237207	-0.00867620833086791	0.004230420238979995	0.020284255750464393	0.037935116320744096	0.05563436979030304	0.07191640928939015	0.0855671371896539
0.0	0.0	0.1926667329287281	0.19481892116510896	0.196391453628039	0.1972695257572824	0.197215710977113	0.1956766826036977	0.1921450395271293	0.186517261001977	0.17917824582939484	0.17060081246395833	0.16102023752818787	0.15056165481075307	0.13968004517000984	0.12933941870210142	0.1206204018747426	0.11450903017339015	0.11172801879938625	0.11268511178886823	0.11729008825113937	0.12499123056194592	0.13472617452451938	0.14495733242538314	0.15375268751947432	0.15900092159106738	0.1590003809124315	0.15333557906523285	0.1429794683446291	0.12971156586682558	0.11517510455218552	0.10036582629242573	0.08566034802028472	0.07118282107527024	0.056789531908310674	0.04226474276980601	0.027646095755057578	0.013470265654742429	0.0009084346186514316	-0.008689279749978995	-0.014044043282977361	-0.014346693651285325	-0.009489873600766101	-3.9836211131726397e-05	0.01296469733378551	0.028340651911448925	0.044872889101123026	0.061325122886459006	0.07649702436345962	0.0891752437175724
0.0	0.0	0.19989241717626013	0.20322041061537335	0.20573150871676624	0.20693671347680093	0.2064229709857182	0.2038102505411382	0.1989256734723677	0.1919825255787574	0.18346796356870107	0.1738064367924755	0.1631555809960665	0.15168428855037264	0.13991406132171655	0.1288452403547524	0.11954862346247404	0.11295934224386796	0.10978369489013194	0.11042568416703101	0.11479051013504019	0.12224957865449433	0.1316012544569527	0.14113237723301766	0.1488612256219415	0.15280490011431577	0.15159186458675447	0.14501526390160432	0.13410360268868332	0.12059420353172345	0.10602590326100203	0.09121592077347614	0.07645700708379635	0.061917930093908835	0.04776064260311882	0.0340974224472887	0.021096175268741565	0.009219131324125105	-0.0006725896670311327	-0.0074369518429467365	-0.010001670067989186	-0.007759047953854491	-0.0009359286492469088	0.009560809784804192	0.022519737391781428	0.03686654730114851	0.0517085126522582	0.06629290902214818	0.07973188083366436	0.09095574364546302
0.0	0.0	0.20644573334525115	0.21100426092098665	0.21462741026990412	0.21633294292927469	0.21532135223982588	0.21137992444217268	0.20480590411580488	0.19619169069250691	0.18620647775846247	0.17533467263466943	0.1637348547168955	0.15158028020114558	0.1393899696888476	0.128114530673494	0.11871355190206884	0.11203081237522333	0.10871350333691485	0.10912057496467707	0.1131170523011322	0.11996992198223892	0.12844378014702262	0.13677724221573165	0.14301724374068225	0.14545403841667923	0.14301206261317206	0.1356670818039673	0.1244333388490525	0.11083651777619732	0.09627938455926073	0.08148013768974831	0.06668960498861327	0.05221148066108485	0.038412848089410034	0.025713875705679987	0.014410356876342362	0.004869206298143881	-0.0022202904240820635	-0.005961916030833701	-0.005482678516922721	-0.0005610499999980155	0.008211984471397885	0.01960607939201759	0.032274697472662185	0.045254877692887885	0.05803549260696574	0.0702836368988262	0.08153400196386194	0.09094411764372912
0.0	0.0	0.21209528509859876	0.21771392328022288	0.2223143271290373	0.22441761426003431	0.22284216327020692	0.21746808434015902	0.2090421509845276	0.19859974940848743	0.18701439155244182	0.17488478736976015	0.16246852066356687	0.14997996513643938	0.1379031205116277	0.12701597385521743	0.11808890395454807	0.1117589693016258	0.10855045052487759	0.10871738667874455	0.1120687006176554	0.11786041820913988	0.12490268770628789	0.13161623862002184	0.1361924726527807	0.13709694583988338	0.1335712290685226	0.12570570620210064	0.11437368972397541	0.10088183060865534	0.08644593289718636	0.07177438747136451	0.05717531529381238	0.04298833687134	0.0297540094321568	0.01807185661764954	0.008387880887588984	0.001062162125190336	-0.00330108098590438	-0.0039823405743536515	-0.0004825289740551855	0.0070017795835869805	0.017422543860594247	0.029320808419755786	0.04134405402864896	0.05274109252327327	0.06329927845411044	0.07306231316088044	0.08190672053892918	0.08932806579895528
0.0	0.0	0.2167709455763666	0.22307760053404402	0.2281308306499942	0.23024189561221634	0.22796500879132306	0.22123210424401216	0.21111495577976105	0.1989739433796035	0.18591602279353198	0.17267949760367313	0.1596533820849551	0.14715536709136165	0.13561813401393266	0.12563062446831866	0.1176910392140966	0.11214758781595312	0.10926831524374866	0.10913791049577258	0.11154363316764772	0.11586032909863274	0.1211249435049818	0.12596859795870133	0.12882413114919194	0.1283299668886667	0.1238858939734151	0.11572066158744423	0.1045476519654889	0.09140467461641398	0.07733285767683097	0.06300743692132436	0.04880818806613102	0.03517960962197381	0.022694104570218983	0.01207091582916175	0.003853760361578639	-0.0014916093410378638	-0.003401665004717167	-0.0013089872636026685	0.00492558313704711	0.014488684068403269	0.025948293866087813	0.037764498949694636	0.04879858466352472	0.05851014159379237	0.06692566322662309	0.0742992030509887	0.0808174896347625	0.08622622045836231
0.0	0.0	0.22012274151379624	0.22658511066587514	0.2314549765311383	0.23299077284397304	0.22988958140664761	0.22210085040479619	0.21078002384454875	0.19746738969070152	0.1834213755011928	0.169485399869915	0.1562090899280161	0.14401000095905142	0.13329949208270395	0.12445012046026104	0.1177152359376896	0.11312463867620183	0.11064775052668545	0.11015675927230643	0.1114457135775934	0.1141242124948877	0.11750815880148925	0.12046984058321428	0.12165539061860701	0.11990892539851129	0.11477757892976898	0.1065155847846805	0.09576637776101823	0.08329237868811641	0.06989768994910626	0.0562020117226844	0.042656850230947695	0.02977706226105609	0.01820824894758143	0.008691143956648372	0.001790418139066104	-0.001947477570924039	-0.0018888824342702904	0.002335458734190099	0.010432455490082915	0.02117294034524942	0.03283991988630146	0.04401530005956165	0.053793408605697465	0.06189253061260706	0.06842957901188666	0.07375545437245097	0.07822552739970126	0.08183079503422812
0.0	0.0	0.22129500853364534	0.22730724127124788	0.23136922224978623	0.2320093163052473	0.2281194674337376	0.2197661260495226	0.20804507077692116	0.19441846867894833	0.1801751893230461	0.1662416370338001	0.1532425181900763	0.14168553020728633	0.13193291667203336	0.1242040033112561	0.11848157481147707	0.11462323161440117	0.11238949398208078	0.11148710351544358	0.11168567799054652	0.1128317957999491	0.11446694702775605	0.11568719487560059	0.11535383747479985	0.11254859254702451	0.10699786107641251	0.09893926132414545	0.08885587300858648	0.07731622677690507	0.06490520742022271	0.05216350170342476	0.039554580669824126	0.027640509110967833	0.01711924981985904	0.008697829077524763	0.0029379147756073906	0.0004233926870852168	0.0017175660410115039	0.007025921122834054	0.015752063437683636	0.026466506578710067	0.037494853062801155	0.047536024982379174	0.05597866956996172	0.06264987902631873	0.06769638445038288	0.07149191693742196	0.07439852906253741	0.07652366867444836
0.0	0.0	0.0	0.0	0.0	0.0	0.0	0.0	0.0	0.0	0.0	0.0	0.0	0.0	0.0	0.0	0.0	0.0	0.0	0.0	0.0	0.0	0.0	0.0	0.0	0.0	0.0	0.0	0.0	0.0	0.0	0.0	0.0	0.0	0.0	0.0	0.0	0.0	0.0	0.0	0.0	0.0	0.0	0.0	0.0	0.0	0.0	0.0	0.0	0.0
0.0	0.0	0.0	0.0	0.0	0.0	0.0	0.0	0.0	0.0	0.0	0.0	0.0	0.0	0.0	0.0	0.0	0.0	0.0	0.0	0.0	0.0	0.0	0.0	0.0	0.0	0.0	0.0	0.0	0.0	0.0	0.0	0.0	0.0	0.0	0.0	0.0	0.0	0.0	0.0	0.0	0.0	0.0	0.0	0.0	0.0	0.0	0.0	0.0	0.0
[truncated: 54 more columns]
