# Supplementary material for: Iso-orientation bias of layer 2/3 connections unifies spontaneous, visually and optogenetically driven V1 dynamics
Source: Nat Commun. 2026 Jan 21;17:1901. doi: 10.1038/s41467-026-68578-y (PMC12923880; doi:10.1038/s41467-026-68578-y)
Supplement: Supplementary file 6 — Source data [file 41467_2026_68578_MOESM6_ESM.zip › source_data/fig3/A_calcium_signal_frame_2.csv]

0.0	0.0	0.0	0.0	0.0	0.0	0.0	0.0	0.0	0.0	0.0	0.0	0.0	0.0	0.0	0.0	0.0	0.0	0.0	0.0	0.0	0.0	0.0	0.0	0.0	0.0	0.0	0.0	0.0	0.0	0.0	0.0	0.0	0.0	0.0	0.0	0.0	0.0	0.0	0.0	0.0	0.0	0.0	0.0	0.0	0.0	0.0	0.0	0.0	0.0
0.0	0.0	0.0	0.0	0.0	0.0	0.0	0.0	0.0	0.0	0.0	0.0	0.0	0.0	0.0	0.0	0.0	0.0	0.0	0.0	0.0	0.0	0.0	0.0	0.0	0.0	0.0	0.0	0.0	0.0	0.0	0.0	0.0	0.0	0.0	0.0	0.0	0.0	0.0	0.0	0.0	0.0	0.0	0.0	0.0	0.0	0.0	0.0	0.0	0.0
0.0	0.0	0.05181960759454562	0.05174816659053475	0.049820881629110574	0.045620609179823045	0.03946600314825829	0.032458846019127824	0.02591209755837062	0.02079442509238724	0.017487360250436082	0.015978676282647288	0.015989115390729645	0.017058153417246844	0.018458428433700727	0.019304911407109913	0.01895172181063472	0.017569520552776777	0.01615921078519355	0.01585062911470608	0.017121135159174565	0.019677068071241012	0.023123455645970854	0.027202583957678054	0.03163406944688511	0.03580811051691404	0.039162385190738384	0.04160958095570207	0.04357387627138797	0.0455498153320268	0.04773084633102246	0.049865626110671725	0.05141846883069038	0.051690534125524365	0.05015633740279423	0.04653935212527042	0.040805705102592724	0.03309917066849353	0.023548906074135692	0.012479341528916213	0.00042440659271294876	-0.011845993762804449	-0.023559238110880433	-0.03431396317328856	-0.04402333654229907	-0.052780664117101035	-0.0608016616004399	-0.0682305338826404	-0.07500761792767908	-0.08097006941066874
0.0	0.0	0.05419161873499732	0.05432460143591545	0.05244961013423091	0.048109928292740634	0.04164190724806327	0.03419309292320168	0.027157301392667324	0.02166361461073424	0.01823053660987414	0.01679981899289702	0.017075186513616898	0.018459132090727522	0.020135989311390285	0.021103111370167058	0.02068182339860775	0.01910707192200672	0.017554385637048076	0.01725749365771447	0.018557263124239238	0.021013665671779536	0.024075708968429217	0.027549175251905752	0.031249572279749813	0.034661619716678256	0.037355731047847875	0.039262140427756546	0.04090087955891724	0.04287460950819322	0.04533572615700574	0.0480386939904018	0.05032704915409373	0.051350844560992114	0.050484727058063394	0.04738210297691335	0.042097112452466084	0.03476452893037535	0.025549972060929738	0.014753360985240027	0.0028102653850044603	-0.009583372373643298	-0.021745679792857617	-0.033139631099138964	-0.04357342626015985	-0.05310945538277987	-0.06191816779962431	-0.0700913941035395	-0.0774816677902623	-0.08387681210045796
0.0	0.0	0.05507712516278813	0.05524922991348662	0.05337339848951135	0.0490441496931944	0.04259121476860739	0.03513968465070047	0.02811511182255954	0.02270057578812209	0.019376016895364813	0.018120927502143756	0.018569300696240236	0.020084555228635205	0.021763892901534233	0.022631297037479105	0.02209141085370255	0.020517248089738524	0.019078644882910497	0.018889494887517785	0.020163703111838936	0.02229523956610024	0.024661889235851074	0.027091728822120305	0.029477976404662636	0.03159589694697701	0.03313581516749558	0.03421809065431637	0.035425003311654414	0.037319499978578294	0.040058082621870876	0.04330460917112562	0.0463105444276158	0.04815062559419172	0.048062630942658	0.04573871074266157	0.04129033573349843	0.03491683522432502	0.026820075367889194	0.017206131407694555	0.006286189670098626	-0.005510666103519318	-0.017607239116431746	-0.029416873413269425	-0.04052214307207789	-0.050862971671908605	-0.06053164484395535	-0.06951295388281555	-0.07755801209099145	-0.0843759505346633
0.0	0.0	0.05400456781124652	0.05399132252231268	0.052024590715034374	0.04777150296171331	0.04157555463844653	0.0345313575287822	0.02803005165312726	0.02313319853159185	0.020231506497571276	0.019236045988723048	0.019771743352544797	0.021171055179485976	0.022583400068592406	0.023164870930999597	0.02250572810727828	0.021038859374332596	0.01981553899658064	0.019728805662923104	0.020833111831886512	0.022446754973739016	0.023920974079007992	0.025048464039422267	0.025897257453434713	0.026441050745481382	0.02664458948351436	0.026829365589516277	0.027626669552395174	0.029549584884847376	0.03260456566175121	0.036373403710960255	0.040051948168357526	0.04269536137036248	0.04351434336539739	0.04222622055901729	0.03900887721255633	0.03415320946864534	0.027872749757745553	0.020187420134452207	0.011019058632939855	0.0004369397165053402	-0.0111579548019704	-0.02309952431461536	-0.03477807556268865	-0.04590234168611085	-0.0564454900929788	-0.06628443237466844	-0.07502155151771288	-0.08222881468280945
0.0	0.0	0.051038175325537276	0.05056585942233789	0.04835492723094437	0.044165384025944054	0.03838697634344681	0.03205886703178622	0.026434575364017544	0.022407104245207914	0.02017911285050228	0.019558535290805017	0.02012402681070398	0.021260728665400748	0.022272365384439816	0.02248827356717049	0.02166379421589908	0.020235810974715294	0.019074696187026747	0.018828297507096046	0.019464839264752083	0.02031925838363867	0.020746096748650026	0.020556956120635697	0.019916892690340478	0.019019731893242613	0.018086186090882247	0.01760192822025254	0.01821057606919869	0.020299796381537463	0.023759329666499275	0.02808796385248011	0.0324620467490247	0.03598504140611213	0.0378715194959017	0.03790980758556126	0.03630582987913713	0.033405500397533115	0.029334315373087495	0.02395318238289785	0.01689053270655692	0.007917391516261283	-0.0027878464036225586	-0.014543224536060422	-0.02657062691353944	-0.03838529144574505	-0.049752878163715944	-0.060410882349177256	-0.0698127355943474	-0.07735996545701056
0.0	0.0	0.04684326728548675	0.0456483904392095	0.04296815255798883	0.038758349499634526	0.033478966101332934	0.02803404397788079	0.023498063733334778	0.020521465102655897	0.019123114476026735	0.018967328902625456	0.019613591675142997	0.020519946967191737	0.02115391351355852	0.021013766885848398	0.019934176504908235	0.018281537374865948	0.01674518500216333	0.015818819551637265	0.015497495460840602	0.015230087555721219	0.014493868487843368	0.013129323852574464	0.011320333517055647	0.0094236473060513	0.007866393860770841	0.007168259346164439	0.007904596007805785	0.010334084652606646	0.014301501346513009	0.019296400362389735	0.02453169270766411	0.029107769491701588	0.03230466928242698	0.03392184039655066	0.03418687722529918	0.03336839516275297	0.031518653964699224	0.028370720712643762	0.023453652889822454	0.01626948532068241	0.006797631877249327	-0.004377521072200645	-0.016430028313722034	-0.028695314411374906	-0.04072569868857169	-0.052083441784894664	-0.062004809138500996	-0.06979251648777876
0.0	0.0	0.04225187735173579	0.040202251521630726	0.036957471245103624	0.03266747484234482	0.027833758108504764	0.02328151718481813	0.019826092611678905	0.017894201857328224	0.017320123632932227	0.017725427248220557	0.018618630303516067	0.0194969704367656	0.019930111436419273	0.019482942750533364	0.01801303341638525	0.015772790948611136	0.013304957826189168	0.011037067629581846	0.00914591644945229	0.0073891735432610565	0.005403944281036708	0.003051536808096933	0.0005537670249730173	-0.001721402928759262	-0.003300672379421047	-0.00369953906463147	-0.002504304572713884	0.0004748663187940444	0.005115590845819612	0.010963019340294049	0.01723429706220805	0.02306946420415449	0.02777787207132969	0.03111496734265714	0.03321378159199328	0.034304898603001135	0.03439056444699266	0.03320653027327626	0.030217847129641495	0.02484184226827892	0.01682594049909862	0.006605007120317365	-0.005031970024389845	-0.01733332223989321	-0.02972811315912991	-0.04151633980059267	-0.05174540503750337	-0.05959297111815078
0.0	0.0	0.03804738388478236	0.03527713868666573	0.03153507885208781	0.02711496191671434	0.022614066949663218	0.018742744215918667	0.016128412279324652	0.01502021690351604	0.015179594569250466	0.0161824121761363	0.01749658744694219	0.018590777454739867	0.018993026808540526	0.018308723549013476	0.01634679162120174	0.01323481636431896	0.009369798766001454	0.005265451765172998	0.001375554685554145	-0.0021721148944267967	-0.005452873051379481	-0.008507434050604282	-0.011212587055392496	-0.013286880434346664	-0.014369646004163215	-0.014089996021777296	-0.012163011072753431	-0.008453249656017153	-0.0029575480886484123	0.0039033072063004784	0.01137458800228963	0.01859512326156636	0.0248540591184012	0.029789823861578607	0.033456665778797634	0.036057922448126375	0.03767239744715966	0.038100207732684487	0.03680965898425261	0.03312566854032213	0.026705438176695056	0.01775400789258649	0.0069579465895740185	-0.004930057370781388	-0.017215856230758775	-0.02904140200000267	-0.03930845760584711	-0.04704245405996238
0.0	0.0	0.035001321664772746	0.0317850065206079	0.02773147043619063	0.023197377990557905	0.01880971624652626	0.015260367537970356	0.013094663871624794	0.012469730458302552	0.013116361457623337	0.014594308339433284	0.016327378426131318	0.017708946064387415	0.018187526526088973	0.017326194523767737	0.01482071447514398	0.010688523715637022	0.00529133244023663	-0.0007167971338966051	-0.006631330444546473	-0.011957140947811444	-0.01640936752108073	-0.01991839540448357	-0.02247580080951972	-0.023989423179803737	-0.02427517123489107	-0.023100480743563072	-0.020302709321064483	-0.01573713831814446	-0.00933334525784282	-0.0014385661729731589	0.007244798464778215	0.015852854740655963	0.023546580553024624	0.029816792985360534	0.03461469272713796	0.03825898348423911	0.0409744856152054	0.04266974771683887	0.04278176634251764	0.04065599109408746	0.03584656537438023	0.02841250114726918	0.01885059589242447	0.007826101075718715	-0.0038822923678872474	-0.015316669316501082	-0.02530451524436086	-0.032748296780990206
0.0	0.0	0.03363693293286388	0.030293003528087607	0.026151211990681978	0.021505709249124618	0.016978782494864234	0.013336928641693297	0.011142965244301266	0.010555690487731787	0.011294169986370789	0.012886964426441735	0.014771901804519495	0.016291946499346135	0.016802468455424567	0.01574995301829345	0.012728641375466828	0.007691108946100313	0.0010312387554668474	-0.0064838505454594235	-0.013974709177290073	-0.020629088729130808	-0.025938167469234757	-0.029707055119085744	-0.03200503766201398	-0.032871262470075116	-0.032272610545764926	-0.03014107814480829	-0.026391037836988356	-0.020948270245513698	-0.013719349845286633	-0.004938569950596502	0.004810626990181709	0.014613690031410196	0.023482614965316718	0.030725325239343102	0.036262514280742064	0.04053009423928317	0.043968330902221804	0.04653492552853031	0.04773970181728352	0.046941244680345134	0.04369715270154883	0.03793157986300737	0.029931303643389095	0.020180133748728957	0.009460750790027892	-0.0012385026591242578	-0.010624386256481265	-0.017629280303835693
0.0	0.0	0.034170524210610016	0.030911762950482796	0.026743289410158928	0.02188798292878354	0.016981077548801796	0.012885242387614194	0.010270040327428146	0.009271199731737182	0.009637464424855547	0.010881690362981786	0.012474098016648786	0.013770726981204604	0.014095414856795696	0.012791336488555327	0.009368756485432138	0.0037467037596689216	-0.003658686568333374	-0.012017971058351088	-0.020285634486169914	-0.027553582865932697	-0.033231192889003176	-0.03707305305692422	-0.03910413675770441	-0.03942087977543742	-0.03806516072775425	-0.035064756414182996	-0.030463606215084184	-0.024229712173876913	-0.01632367417356181	-0.006850352794464708	0.0036747588873131494	0.014344149931647282	0.024011680254161765	0.0318759962372049	0.0378799758497032	0.04257069953252931	0.046454165274691324	0.04957740577237123	0.05152802593989691	0.051803875516575476	0.04997158217131277	0.04590301645560838	0.039630298531072396	0.031456810683822875	0.022020545369363702	0.01238093596677488	0.003799058659055196	-0.0026293798026424857
0.0	0.0	0.036326966614594	0.03316777949539752	0.0288440331716233	0.023605108902679736	0.018127602302622628	0.013376160722834297	0.010064654078011718	0.00837306261473673	0.008013615031955313	0.008512895803692775	0.009361502201508566	0.010007351568579445	0.00982822781888718	0.008163719810093794	0.004459163820378199	-0.0013949084606607702	-0.008983558952701486	-0.017402695273563806	-0.02562708377456992	-0.03278865784374902	-0.0383292255326517	-0.04195815917147002	-0.043680036125343366	-0.04355811425457449	-0.04167017328543769	-0.03810129707812642	-0.03292209688561987	-0.02616964848975506	-0.017783587670503954	-0.007850917478324683	0.003161133082840712	0.014305488141073845	0.02440940139957679	0.03266328995695946	0.03904677872050213	0.04410331576543231	0.048324189955089775	0.051783546693068803	0.05423580988333373	0.055301342046510646	0.0546935704348835	0.052156166269249654	0.04757074094207092	0.04103791204159758	0.03311819638129613	0.024793302543482974	0.01725832982257782	0.011553933284111355
0.0	0.0	0.03953572830740571	0.03631590908045903	0.031632045103055326	0.025827455322565016	0.01971313941676425	0.014282693418222222	0.010275393236283556	0.007790256098595208	0.006553864905049394	0.00604936915735856	0.005849480470913366	0.0055147301543403155	0.00455471548381365	0.002371952449371479	-0.0015758143071604148	-0.0074276386284667486	-0.014727351242338295	-0.022625246442284	-0.030204054631964006	-0.03671419121247695	-0.04163931155821542	-0.04473161192124005	-0.04596486316214173	-0.04544238338279316	-0.04329361563436786	-0.039572293279234054	-0.03427212469014978	-0.02737838545636482	-0.01880879366164286	-0.00864573437343365	0.002589105217514787	0.013915014057932216	0.02419224952986888	0.03268299361224867	0.039400900998082786	0.04482464714565158	0.04934507103775689	0.05305529689746707	0.055818407521861804	0.05749369492085475	0.05783440403884248	0.056548402208249665	0.053409808606614984	0.04847962741753279	0.04217852856565063	0.035383664858301966	0.029114833139541725	0.02427474398403067
0.0	0.0	0.04299539492553726	0.03963880621989034	0.03452230382118003	0.02818428966104786	0.021572321501426413	0.015679270413539288	0.01111861354936271	0.007928674829611192	0.005806364288076989	0.0042504393030982955	0.0028998158190729085	0.0014317688183301909	-0.000500531766390533	-0.0033754048127911385	-0.007636113007954097	-0.013405964903993662	-0.020229377357688413	-0.027355393346022647	-0.03401852010177847	-0.03959175492467478	-0.04363835001729354	-0.04593187246257053	-0.04651609077476165	-0.04560278142564911	-0.04337071152350451	-0.03984848001277735	-0.03487409504582287	-0.02825462562143264	-0.019812694309036694	-0.009667647753447443	0.0015538038845628664	0.012842799971271756	0.02313925551372772	0.031764042669520126	0.03874906928374076	0.04445462772988677	0.049229867614618304	0.05314154854327485	0.05618558933720362	0.05827242740718537	0.05926702339043887	0.058862564767249145	0.05688292594289978	0.05336560732444925	0.04868856328674764	0.043512478396141904	0.03861357481590799	0.03469588507320546
0.0	0.0	0.045959130795682854	0.04259768881873413	0.0372985573089587	0.03076115081441292	0.024049638525175346	0.018042229482075973	0.013207697733817988	0.009492023591190417	0.006604415019385673	0.004107562272843319	0.0016812717241557814	-0.0009185055550679675	-0.00392071163086597	-0.007625914968852494	-0.012366387238117112	-0.018176433967475827	-0.024609214525410802	-0.031025689018522925	-0.0367870365978453	-0.04142333114528624	-0.04456046310109456	-0.046027500993129584	-0.04596584199526174	-0.04471019036153564	-0.04251886815009275	-0.0394003172698229	-0.03501491760641825	-0.02897006639182201	-0.020941455580052084	-0.011079064588629627	-6.876615617328962e-05	0.011061522797238349	0.021254280688458537	0.02992777475299852	0.03703818750441312	0.0428998567514581	0.04782167398820827	0.051897370612085374	0.0551319848728867	0.05750356659941569	0.058806831558577174	0.05889559840473377	0.05768274088355853	0.05531267851562568	0.0520764675713918	0.048419668661812965	0.044828130215242123	0.04180491070955924
0.0	0.0	0.047911606168880835	0.044801491369452044	0.03978852203060919	0.033664265915350405	0.027410628964560636	0.02176418170786632	0.017005070821821764	0.013042042742640666	0.009627011759374495	0.00641216163416762	0.003117749533613022	-0.0004661993898087421	-0.004497662596727105	-0.009143007365487878	-0.014537551522758749	-0.020607220091332746	-0.026916685580515097	-0.03290501351063694	-0.038045996701010054	-0.04195441547904047	-0.0443395839936342	-0.045131250851947434	-0.04458505774818852	-0.04313494618432742	-0.041131768544695656	-0.03850815145054569	-0.03483576331258187	-0.029526719802320803	-0.022163325836397713	-0.012833515778279342	-0.0022237034265838763	0.008608661951422883	0.01863162152701425	0.02722209873943162	0.034306400256272025	0.04015395405767505	0.04506888295458167	0.049197433661657006	0.05253189618491171	0.05493988630504781	0.05626361059032929	0.0564352206722146	0.05558944309922128	0.0539854556719373	0.05186792444050294	0.04943265271310881	0.04694201073286554	0.044742466626335665
0.0	0.0	0.04873557979691225	0.046149957103066123	0.04196323293639406	0.03690899594190349	0.03175538925643712	0.026992218224320207	0.022730316686058363	0.018846794965944328	0.015201000329422565	0.011554788849019405	0.007670862941503969	0.00333800322570343	-0.0015699208384679815	-0.007123774280176087	-0.013311779015737999	-0.01989410381840134	-0.026420092356736858	-0.03237107552731027	-0.03726101793557987	-0.040755498961920905	-0.04265350182181526	-0.043020985560933235	-0.04226115373348323	-0.040880294231928814	-0.039216010318292846	-0.0371735708594781	-0.03424890125990992	-0.02977078735469857	-0.023234005455978535	-0.014656130250933897	-0.0046764187330967915	0.005675517195264486	0.015347595144598205	0.023660637308436674	0.030509069819069878	0.03613731917428577	0.04086659500789085	0.04486115444868049	0.04808180267163947	0.050286031120464626	0.05132504615609034	0.05128595789976764	0.05047368149291357	0.04927303225582935	0.047895164497275974	0.046338747083744476	0.04470144320097211	0.043252793931096004
0.0	0.0	0.04881277684637064	0.047022685234673706	0.04415557269173408	0.040718960887930124	0.037203980411866976	0.03378781516981878	0.03040607011355413	0.0269613356723159	0.023412686237676887	0.019642906922056613	0.015433553593180941	0.010573448238926253	0.004965103138284028	-0.0014323786770376159	-0.008465361441054246	-0.015764389294701135	-0.022792119698966804	-0.029012460012440136	-0.033968108596516854	-0.037387336669015295	-0.03913069235875729	-0.039396670080909545	-0.03871642742786068	-0.03762489936072966	-0.03645009168386238	-0.03505408324972859	-0.03290436068681497	-0.029289617197614526	-0.023690006745542787	-0.016061064882969045	-0.006963493284586869	0.0026342401219980605	0.011638010129372895	0.019356161323604175	0.025630224477468874	0.03071995638251573	0.03498239584423162	0.03858771257275526	0.041429349622391726	0.04319731321677623	0.04377775540150568	0.04338881551509182	0.04247673153845673	0.04144050119986894	0.040464585469575265	0.039488550455591825	0.03854379512913306	0.03778249497098946
0.0	0.0	0.04871163168610113	0.0480641984232772	0.04690511021526114	0.0455201237617705	0.04399188962218912	0.04218556765266067	0.03994207637574798	0.03722566358797771	0.034102521029983124	0.03050642997726577	0.02620819118682678	0.021019197408659117	0.01486431878382633	0.007772214481989529	-8.424522462708369e-05	-0.008197296545679803	-0.01589925439349285	-0.022630374350707798	-0.027961688378327285	-0.03164376369134374	-0.033571586222501164	-0.03404714942737328	-0.03365565883994454	-0.03298448861688878	-0.03235356929378683	-0.03163619333490484	-0.030276702613552368	-0.027575519221468545	-0.02301536694688479	-0.016524873410612914	-0.008580236935653573	-0.00011548182364089606	0.0077963574521030836	0.01446572460575685	0.01972521083257291	0.023857458322120488	0.027297446319559923	0.030205015256852007	0.03240600382329361	0.03359681997022527	0.03372259776218168	0.033077152725924354	0.03209372539622843	0.031114254687932098	0.03029317935296149	0.029687783046702904	0.029290481942758885	0.029194194030171868
0.0	0.0	0.04894506401499292	0.04974278710420168	0.05064254604077359	0.051552274760838554	0.0521379591520113	0.05203514090785256	0.051058718640119696	0.049294813815521116	0.04685952897178206	0.04369501073139022	0.039562886373293825	0.03429452507538699	0.027845681537517784	0.020219594656003752	0.011655310102412556	0.0027456743272540464	-0.005740858182158095	-0.01318453445566253	-0.019155174309907534	-0.023380448038723856	-0.025816753515263278	-0.026770156503891238	-0.02686765180726964	-0.026684325237933685	-0.026621921072320774	-0.026591296899949705	-0.026073914492216067	-0.0243710111342166	-0.020957583020002658	-0.015760232066046966	-0.009250521385972087	-0.0023197645729481366	0.00402757108060979	0.009176018080838847	0.012996365870432507	0.015804940944462276	0.018065127399781868	0.01995178719659573	0.02133786257176657	0.02198564690632455	0.021860308628238737	0.021197591915428	0.020278179784361337	0.019319016487995503	0.0185356398042081	0.018077365477494493	0.018048912049899505	0.018490374690674705
0.0	0.0	0.04973288807505148	0.052192347977038235	0.05529443021812339	0.058535766308851454	0.06119829084609427	0.06276946183688377	0.06310417855095823	0.06236251730767682	0.06074827633036629	0.058239626797220646	0.05460619961829367	0.049646364835649055	0.04324613264998392	0.035410216819221484	0.02638950055385195	0.016814797999186573	0.007538447127517223	-0.0007567277150007228	-0.007560193832258118	-0.012575213797394581	-0.015779697041694834	-0.017505038726034216	-0.01830253189767912	-0.01874324020279306	-0.019277287737278197	-0.019940011522662282	-0.020296560373487454	-0.01967452706069397	-0.01753318018328415	-0.013814341826229636	-0.009007080055775616	-0.0039652164277382985	0.0004642964652922663	0.003757350231877679	0.005875245060927738	0.007135744489117022	0.007976234353119841	0.008682702621636371	0.00923641767234802	0.009517142649845965	0.009446291237441744	0.009042965197922016	0.008356921250733994	0.007463577844988015	0.0066014425547860755	0.006098858124609917	0.0062009411900211375	0.006975544749130948
0.0	0.0	0.0509702023192519	0.0550366410671575	0.06019662769137734	0.06554438394830785	0.07009649226566686	0.07319264475008803	0.07471975794827874	0.07494744907740825	0.07419687333503183	0.07253059272134545	0.0697409043409378	0.06556176649045506	0.059764122997474474	0.052253786281926	0.04322308991384798	0.0333009122374637	0.023352040129236147	0.014194440363348588	0.006435686420348761	0.00045191101284357293	-0.003741549318618732	-0.0064430124280515505	-0.008136634397337842	-0.009358673870528248	-0.01059084056828714	-0.01195608167007957	-0.01315343768797274	-0.013601694965538678	-0.012805856647811809	-0.010743553584181399	-0.007908955692234427	-0.0049886800076498405	-0.002663690644773084	-0.0013403619054633532	-0.0009904047593061373	-0.0013095611844935577	-0.0018282221893485104	-0.0021981755644845374	-0.0023064185090572965	-0.002178977645239497	-0.0019516455100193652	-0.0018802638415124637	-0.0021903636548580266	-0.00296627188287351	-0.003955850228265452	-0.004663631862810914	-0.0046859436117196104	-0.003876076299147794
0.0	0.0	0.05225333229558677	0.05758736757503774	0.06427802792660543	0.07124220183077055	0.07730574771973642	0.08168344159092301	0.08426449633707031	0.08539671956188978	0.08552191167368549	0.08482446435376527	0.08317291562439252	0.08024979957131635	0.07565200502290853	0.06908621639005286	0.06061200057534003	0.05076618436462652	0.04043701716229004	0.030566698828034006	0.021895426792523456	0.014893315151460784	0.009637464749256313	0.005893155988256056	0.003208325937567052	0.001109105679098686	-0.0008769284878170226	-0.0029426636109016503	-0.004883082794467658	-0.006316683288282159	-0.006872109951345005	-0.006573077254870981	-0.005785815734337596	-0.005042776382027561	-0.004838301358098476	-0.005416945081861918	-0.006708290389179927	-0.00840206287977173	-0.010014589307195728	-0.011140341186828284	-0.011595453056761419	-0.011381420757793604	-0.0107327920337367	-0.01011101987356234	-0.009964642107980475	-0.010560035681639402	-0.011667977274910717	-0.012712417413034109	-0.01312366996928491	-0.012608030076005252
0.0	0.0	0.05290248737691712	0.058900913909688525	0.06640336160509919	0.07433227816722099	0.08144362204466822	0.08688310433392757	0.09047539189303781	0.0925135642302788	0.09356138455755109	0.09390594360507977	0.0935600000690783	0.09219336759351905	0.08919033458672025	0.08406554800074126	0.07666981180039609	0.06738006067086046	0.05708786367164307	0.04684042137977659	0.03750516923902007	0.02961798043425541	0.023376514830589744	0.01864023346106292	0.015029927839684635	0.012115818889128369	0.009435053652499447	0.006779347348843854	0.004188091056886077	0.001864838086156795	3.80901658625486e-05	-0.0013182762660506092	-0.002471263732913563	-0.0037638469514718635	-0.005482167290323789	-0.007721569823074071	-0.010357796668869632	-0.013077416222097056	-0.015401999428872909	-0.01690192184176051	-0.017384115236917838	-0.01690278105861809	-0.015774615099839573	-0.014588466079748234	-0.013990888280734061	-0.01437551942493132	-0.015603042206476389	-0.017059886851177864	-0.018067700563998274	-0.018149072979806665
0.0	0.0	0.052304157225521085	0.05834345577156246	0.06593379559873752	0.07418046378708243	0.08192640213892781	0.08828563854033376	0.09291191802806191	0.09599365060421797	0.0980346447766332	0.09946188433944121	0.10039940429677524	0.1005386654794151	0.09921735911857474	0.09575412304705068	0.08976494888790486	0.08147527146968192	0.07169734758392492	0.06151473824398102	0.05187138322715561	0.04338009673009068	0.03636178722627975	0.03081521611688506	0.02646853850401429	0.022918722834595544	0.019735383617267215	0.01659833441277762	0.013463345429678267	0.010409711541628697	0.007511037102375722	0.004749558128604529	0.0019765558125158585	-0.000979928990144723	-0.004216998451415339	-0.007698709137388023	-0.011238034106623732	-0.014551920889581493	-0.017207905349337204	-0.018792338047528133	-0.019121741176189654	-0.018282039270611325	-0.016673340349663078	-0.01498016348114606	-0.013996190814588479	-0.014236227713001154	-0.01561722238730965	-0.01752234972080745	-0.019203043611123582	-0.020031690995030552
0.0	0.0	0.05041057581263992	0.05596095531680067	0.06311564680506014	0.07118212521928952	0.0792312802916234	0.08639063827719859	0.09211914908859999	0.09634807919412465	0.09948162360655553	0.10192110299616451	0.10388968176577111	0.10522630767806661	0.10531402449441546	0.10340671590035624	0.09894129947369973	0.09195239756480204	0.08310019729373397	0.07340026498279587	0.06382089640871796	0.05504886321373451	0.047536077107900955	0.04143897640368549	0.036613064481694595	0.03268396654007958	0.02916913404533749	0.02571305968684844	0.02219775097139621	0.018640915811205694	0.015027818042193832	0.011306062188281518	0.007414725268778587	0.0033454246195907026	-0.0008383906602651928	-0.004997826296337414	-0.008929266445302534	-0.012428943000419274	-0.015132556182887303	-0.01668349168686715	-0.016853663522403146	-0.015708191770233026	-0.013714614077745622	-0.011658778319264868	-0.010446677534356257	-0.010622520764881734	-0.012174340851890744	-0.014531312647970428	-0.016886711165568412	-0.01850662102051881
0.0	0.0	0.04770204736484775	0.05251213274398956	0.058945668402756765	0.06657957841023217	0.07471988580816916	0.08254653641844281	0.08932381914941911	0.09470859672603389	0.0988513244538239	0.10209501461903234	0.10471497337081408	0.10671805988863972	0.10770367893525543	0.10696922467421249	0.1039046827606462	0.09829311325370381	0.09058100344637576	0.08164829328144076	0.07239997521428836	0.06363719341441068	0.055900383163753474	0.04952453674852432	0.044458501772823976	0.04035189031734496	0.03673051179838239	0.0332204997563553	0.02966121676129085	0.02600692518437159	0.022174199736386836	0.01807857501493936	0.013693402809743209	0.00914712547911618	0.0046380159972651555	0.00039194333636806915	-0.0034683750244544126	-0.006836862461386822	-0.009473523522262179	-0.011003856509532412	-0.011121411345595595	-0.00985423000061573	-0.007685565812812202	-0.005477294467463398	-0.00415748451589867	-0.0043186624103670815	-0.00601298437167955	-0.008771937665192723	-0.01177740113278589	-0.014231317909283578
0.0	0.0	0.04488568560482618	0.048943780406577785	0.05461069837560748	0.06173563287365618	0.06986770634219105	0.07820149692410959	0.085859129647521	0.09220561035276785	0.09714988464588512	0.10087822963798555	0.10365922215033642	0.10570696429017663	0.10691525633620638	0.10681015593472415	0.10477837841004778	0.10040409647036713	0.09385925097198951	0.08577221811352699	0.07700088446789123	0.06840374212472972	0.06067703504499175	0.05426196838593493	0.0491920314198208	0.04515178343957227	0.041715147069751955	0.03854537802436633	0.035414476299074085	0.032186473613933016	0.028706309850128273	0.024827660588930874	0.020556372517978486	0.016134074189490772	0.0118415165195525	0.007902126459515747	0.0043936833368261536	0.0013017141539971638	-0.0012187393248799998	-0.0027561141246058027	-0.002909821522274115	-0.0016880417461879317	0.0004378861585530555	0.0026156691143029744	0.003934919131216914	0.0037853219829751222	0.002007472260565634	-0.0010672063386314512	-0.004729397414301728	-0.008117501465423383
0.0	0.0	0.04234397783268902	0.045777379185221685	0.050819600096579765	0.05755382536003456	0.06565181392899566	0.07436509504245185	0.08267570877586021	0.08975229851785807	0.09519364982178531	0.09901133206587581	0.10144357807591013	0.10291726275531549	0.10368159063176578	0.10354458493737584	0.101984223020938	0.09847916522243026	0.09291659468838397	0.08566626346839412	0.07745539902383367	0.0691726886575073	0.06166807891974538	0.05544620555562452	0.05062888500089085	0.046965414807881974	0.04406862691503027	0.04163488589937062	0.039371771689408926	0.0370467391976714	0.0344001467541684	0.03123688897994122	0.02754597116537481	0.02363229401874342	0.019828942574436882	0.016372019913708832	0.013274838512682567	0.01048782913573779	0.008153956854326535	0.00669135774556267	0.006514360067138989	0.007648238620456907	0.009635444717743453	0.011656124133068912	0.01287530981182947	0.012686566526575477	0.010841982243077964	0.007480184675159341	0.0031372149890752897	-0.0012532641455467006
0.0	0.0	0.03993036924587776	0.04296489025550237	0.04765155440698099	0.0542081515871885	0.062393764273762364	0.07142897983450458	0.08021606126149082	0.08774372273487097	0.09337743322524845	0.09690230856270544	0.09857046809804576	0.09901869062378509	0.09879350016083513	0.09796828355362476	0.09623225769256026	0.09306959477495143	0.08821836793060439	0.08177701876507298	0.07426265849738224	0.06653264679169302	0.0594873381038728	0.05371969248536404	0.04941231477117269	0.046386137197662554	0.04429723810816568	0.04284706742540749	0.04169399137286298	0.04056369696128434	0.03907949131847744	0.036926703358598524	0.03405452096510509	0.03075739844492834	0.027433954174968404	0.024362504655676923	0.021615605372163182	0.019166740358231887	0.01716009443785519	0.015962185496151186	0.015923553771375283	0.01703444566847145	0.018855749926636557	0.020646684184810152	0.021620930297078893	0.02123004659115467	0.019189002948922746	0.015439513430635115	0.010419121884748195	0.005089146167448359
0.0	0.0	0.03722990430313558	0.04012000079436631	0.04476547158015941	0.05141276003502289	0.05980094900487965	0.069107339592509	0.07820384337836568	0.0859493473450809	0.09150079513948262	0.09449047150391315	0.09521136565720974	0.0944190429259945	0.09288728943240149	0.09094220590792561	0.08851871850372557	0.08528443625382205	0.08090224267102147	0.07524268598989216	0.06858969043647994	0.06165800631089118	0.055335423698112486	0.05028403854551128	0.04671492704415264	0.04449979916415383	0.043344059262218536	0.04292489289680948	0.04291715739188697	0.043008591065468095	0.04275302355512962	0.041703252128422	0.03966231932007635	0.03689443412762759	0.03384452947797328	0.030958108565429184	0.02843727618839175	0.02634191775455343	0.024786474469226875	0.0240103137796354	0.024220887959934708	0.02537551583598758	0.027024770691563338	0.028466452534714734	0.02900611552812235	0.02817160749226493	0.02568085499981118	0.021441721554891012	0.015829035947018292	0.009820150982007092
0.0	0.0	0.03378332907288118	0.036739785187144255	0.04159797045304117	0.04852237656801668	0.05716083516548476	0.06665434513888684	0.07585878689662424	0.0835723090439845	0.08884091183371476	0.09125178532191049	0.09106020402359176	0.08912196157554542	0.08632500613709224	0.08320070373119826	0.07993175681311432	0.07643101664792462	0.07238981648497375	0.06751724778138893	0.061856414146844924	0.05594131834328475	0.05057112366696411	0.046418047080592384	0.04374609476534254	0.04245512649060114	0.042256496376423966	0.04282335404729701	0.043839293085402825	0.044982762788791326	0.0457986224899467	0.04569884043116802	0.044345769312263465	0.04189859928625687	0.038917844942382006	0.03603158943857838	0.033608346225797635	0.031766045413683504	0.030582140860972135	0.03013997216546445	0.03054336522110825	0.0316393182024338	0.0330334816923223	0.034030434062830336	0.03397749807395528	0.03248971100490247	0.02938881089122258	0.0246435360133063	0.018634479275902872	0.012328754303688415
0.0	0.0	0.02930644735272747	0.032378530711825164	0.037559105808256	0.04484364678663993	0.053724015330234264	0.06327305321770801	0.07233460004298892	0.07975354393711617	0.0846148783913334	0.08650160504168466	0.0856468430894767	0.08289941040629116	0.07918668270872249	0.07515148401547621	0.07120203732076483	0.06749926298472289	0.06383209571323052	0.059814129461544394	0.055260475252256254	0.05051756410295378	0.04625081786268723	0.043115431991243056	0.04142784393967444	0.041112119610365525	0.04185803655674702	0.04332519665933385	0.04517218737917699	0.04711647024127568	0.04870603059623862	0.04927901011986247	0.04837981493169928	0.04610291784915324	0.043056185749753256	0.03999394280699339	0.03741838323512611	0.035553705300481984	0.03441235775112534	0.0340031081660801	0.03426799109290779	0.035069377808343745	0.03602596632331728	0.036479210125553954	0.0357827791723723	0.03359994008861689	0.029903593057465892	0.024812526721772178	0.018728944780550316	0.012576165554321398
0.0	0.0	0.023820512716023676	0.026917294663309325	0.03238518257997449	0.04000741065819231	0.04905258364991923	0.058488278072749526	0.06719067103941116	0.07413422278686438	0.07852768355923913	0.07999656578109847	0.07878483863392535	0.07563220863168635	0.07146488693825687	0.06696231603115434	0.06270427669259235	0.05902509091024901	0.05583998439769099	0.05272982293354953	0.049381458798677384	0.04592448895923453	0.04286943871569393	0.040850516568780915	0.04019189643231206	0.04083459303029837	0.042449331390114094	0.04465720759238945	0.047132768080478	0.0496109257778747	0.05164742511726896	0.05259279918712444	0.05196008171433562	0.04976759729153378	0.046575004841104	0.04316655558149027	0.04016941233655736	0.037883262276121876	0.03634755478247998	0.03549245665980733	0.035240565008631	0.03546431814663022	0.03578330044689888	0.03555802743817232	0.03419526447133203	0.03141199066417834	0.02732647471092868	0.022184942542117964	0.016461233966285748	0.010936901301262814
0.0	0.0	0.017696182240370666	0.020670165745926648	0.026263886506690717	0.034066143581509126	0.04311860724723488	0.052305883852208385	0.06056802817828194	0.0670234411710471	0.07101329888695906	0.0722448074407518	0.07091902934427768	0.06773437468369613	0.06349180689854221	0.0589293153074428	0.05469035886764316	0.05124315723380272	0.04862849337466071	0.04648547426105093	0.04436660099524754	0.04224347223779042	0.040477229067914046	0.03960819169547093	0.03994131524939674	0.041419744323728774	0.04369681892207249	0.04640242470223688	0.04925402841858599	0.052017556665796334	0.05425704808577363	0.05537148449681584	0.054876059971418624	0.052710794981775895	0.04934509927154753	0.045507063092488004	0.04187723564284087	0.03885248408351054	0.03653081682177854	0.03485906305167882	0.033800915176764895	0.0332312937938618	0.03274901880968627	0.03175424452223882	0.029699451827177883	0.026433598642258402	0.02221887971454648	0.01740565230228852	0.012458100181133192	0.007979489406830898
0.0	0.0	0.011510553719204161	0.014232380466629753	0.019728031158595918	0.02741627137860594	0.03625529646089026	0.04510593669540077	0.05301791689905154	0.059175047658179304	0.06302988021731755	0.0642594860276515	0.06307709831871643	0.0600657979801505	0.05595151877510584	0.05150603548371324	0.047469114948639334	0.04438822253734552	0.042391304460023004	0.041153589008971925	0.04022182434552731	0.03939190075424013	0.03887965297676222	0.03908983225913518	0.04025506234355468	0.04227605482264374	0.0448893741452323	0.04779122033468351	0.05078043854459559	0.053627018799575286	0.0559152185318613	0.05708069791880695	0.05663722188480832	0.05446819049540265	0.05092782439666426	0.046670267124759975	0.0423575598041063	0.038441899160836165	0.03515586680970221	0.032555021021617774	0.03061737859613825	0.02918088782421543	0.02783143423263827	0.025973222190713678	0.02322518645415904	0.019606800805248955	0.015482782720487297	0.011306479654273902	0.007447504881509735	0.004318567791235352
0.0	0.0	0.005741376729998772	0.008064160076961258	0.013221516822003093	0.02056304894212587	0.029041604301687705	0.0375824178848057	0.045328870210209045	0.05149885224394449	0.055510707742177284	0.05704641428243361	0.056208860670511535	0.05349305470564313	0.049572824055288615	0.04530690805354528	0.04153862181105363	0.03883376676337762	0.03736067240670886	0.03689281932234632	0.036981885906221645	0.03731950945110038	0.03789246517843829	0.038948763468090244	0.04060255601326976	0.042774822082819824	0.0453394894426112	0.04815101603814225	0.05108447425459491	0.05389971161792286	0.05615668545424075	0.05728464360212092	0.05682783724345298	0.054586407257684086	0.050879064764171096	0.046272916330586174	0.04136166757477464	0.036647697597507196	0.0324716258908061	0.02902096664770188	0.026293988140265106	0.02406646699850894	0.021865395647811883	0.019179201693939347	0.01577533688282209	0.01189711021793613	0.008044091812402199	0.004693638085340385	0.002135440678501257	0.000536948110277501
0.0	0.0	0.0005835201317226614	0.0024173732458353065	0.007124225785699592	0.014019281209781673	0.02215818567432903	0.03056649222164752	0.038398956490180526	0.04487164797383609	0.04930468587596392	0.05131012638009729	0.05091843946864155	0.04853888795167212	0.0448530822165576	0.04077742326631686	0.03721495134368617	0.0347824200570353	0.033699698320601705	0.03380578169625981	0.03468961896421257	0.03590679388267879	0.037247564464387595	0.03876124354644219	0.04050171108708863	0.04246537716723812	0.044682787007390534	0.04722631480166435	0.050010715362068525	0.052738000476328435	0.054887041603729765	0.05591740329679407	0.05535572325984623	0.05301492062281965	0.049137510245558826	0.04424304728928256	0.038886380149570236	0.033593747381246625	0.028772464237129224	0.024669776294301577	0.02129922598642681	0.018396371773803353	0.01547317206959313	0.012086723500217087	0.008172505788526465	0.0041545877275526106	0.0006693752407336538	-0.001769373132361882	-0.0029617728845509426	-0.0029727690124563867
0.0	0.0	-0.0038111950990534623	-0.002472475558781139	0.0017780740968192466	0.008313791063502387	0.016296299980720737	0.024841654803995066	0.033059416634111834	0.040069216399932654	0.04507317635747662	0.04757282957087135	0.04756612429454261	0.04545228456227238	0.04193475819309146	0.03797330058431612	0.03449255013526929	0.03217475868166895	0.03129401749463736	0.03175326896503658	0.03310308917450709	0.03485066352107749	0.036582776515636246	0.03817819198454256	0.039690018945022214	0.04121314466754662	0.042983192976268354	0.04520664210762259	0.04781584760467661	0.050410859699793385	0.05243382199329713	0.05333487034598031	0.05262254706082546	0.05011959127387544	0.046065747471774145	0.04093461786165933	0.035301477914770486	0.029682876332510762	0.02447058828041008	0.019916327466066332	0.01603127030745661	0.012563825624933987	0.009071961080742348	0.0052007238029906765	0.0010053465646813083	-0.002983150045182351	-0.006027166425639517	-0.007586718159456721	-0.007497251770770302	-0.006027964943537941
0.0	0.0	-0.00705912079232125	-0.006196874290164769	-0.002293608968393379	0.004098948769549263	0.012190986650095327	0.021159773097743893	0.030024603556925007	0.03772264823820433	0.0432999335163734	0.04618747395781948	0.04637801024633884	0.04432858313136452	0.04079928151127531	0.03676810935637102	0.033182953846507934	0.03074247293337776	0.029820616456738024	0.030316419401705166	0.03183172242537686	0.03377819150651105	0.03562020796968203	0.037099270292322926	0.038253268916319236	0.03929992535298315	0.04064513671696694	0.04258102848987048	0.0450291777496708	0.047533354934352096	0.0494822293578311	0.05023828915750074	0.04933592546478737	0.04662260975372292	0.04236015056484631	0.03703330627128775	0.03122285675543435	0.025431619159055216	0.020004754440809295	0.015147418008715781	0.010867400285495427	0.006964120458565243	0.003056276358874566	-0.0010812714429592105	-0.005321821241939252	-0.009091515232158962	-0.011646770708545655	-0.012421360107595088	-0.011291226835761784	-0.008571469340771817
0.0	0.0	-0.00856358352494448	-0.007997610373339797	-0.004217665915279717	0.002271976694774993	0.010751720603106491	0.020328278694620755	0.029879590063899054	0.038174874241621214	0.04413023847231797	0.047164016585115535	0.04731432262387017	0.04510322463744705	0.04132640498376942	0.03696740345226699	0.03297376186291929	0.030101086650513725	0.02877732993473433	0.02901685457803748	0.030449527719803634	0.03242803364071344	0.03428987031304361	0.03567719656985172	0.03658220604878953	0.03732600751708219	0.038384142313692735	0.04012501987453752	0.042471073784841884	0.04496820445220829	0.04688111951766961	0.047507365578638557	0.04637763267885971	0.04341281717659458	0.03891569205854866	0.03342364923197561	0.027506618945004214	0.021613276834526896	0.016023353023036126	0.010910844797035562	0.006308315572883429	0.0020545254357835097	-0.002131842178713898	-0.006402811150454726	-0.010543850202373826	-0.013974245781528706	-0.01599744371589057	-0.016120727884710816	-0.01420554935655641	-0.01060387220777942
0.0	0.0	-0.00765958587634993	-0.00702931591168123	-0.003046736032546909	0.003833771031810078	0.012842687301111001	0.022990175840067965	0.03297420731798348	0.04149366047920869	0.04740563187483715	0.05022101654158809	0.05003992912296555	0.04741978114243033	0.043150616888362366	0.03815382455089139	0.033416104895874085	0.029779771896930145	0.027760886456976178	0.027510900078165267	0.028724455674483097	0.030729244594151602	0.03275965903589362	0.03430620177314569	0.03531673066677459	0.0360963243341562	0.03714760850977173	0.038843939216849144	0.04117605040749218	0.04368834950690894	0.045593489617777073	0.04611526305961919	0.04477440614741529	0.04154282774806001	0.03682056018808287	0.03120806027320971	0.025178549860376574	0.01912720655639797	0.013300134916410704	0.00787754035829729	0.0029274962572339355	-0.001668763351483858	-0.006121326021462924	-0.010515144213913292	-0.014553220073589297	-0.01764134764824049	-0.019153967200926415	-0.018733143591590413	-0.016300171384160546	-0.012136151694924845
0.0	0.0	-0.00394226829728448	-0.0027360897372116872	0.0018085232464570612	0.009304785150596706	0.018855541071451765	0.029286473341793177	0.039259611996054704	0.04741791202255697	0.052769908051975366	0.05492199880965468	0.05407751418511142	0.05076456232282458	0.04569836292453972	0.03976937445002386	0.034017163880853435	0.029396013126988533	0.026530204370178327	0.025695507130934398	0.026675998093845306	0.02881918033812656	0.03128544638121709	0.033416492862007305	0.03502708097499797	0.036311504554690135	0.037723061796691625	0.03962952875740618	0.042059468598815736	0.04463303972418397	0.04657128494608906	0.04705239574292462	0.04557944467066092	0.04214684624326636	0.03721145331890109	0.03140203195346762	0.025150302944217513	0.018762195468175997	0.012531060374259865	0.006662896110608678	0.0012443972447730436	-0.003805734598160175	-0.008673967821834098	-0.013323043947315984	-0.017367335567460063	-0.020219920094784512	-0.021360373210822375	-0.02054076194089863	-0.017755721486320947	-0.01326050511982657
0.0	0.0	0.002280318445708074	0.004552261793844275	0.010014270684521761	0.018213000295136166	0.028141102663393664	0.038445329303346605	0.047834586551722534	0.05509070527035948	0.05940924256690888	0.06057084350328446	0.05877672286557785	0.0545022955931255	0.048374631638758304	0.04129168289655717	0.03439106139948791	0.028714972573939224	0.025048665086149995	0.02371847318935317	0.024586614884268478	0.027050950033745778	0.03024286863822879	0.033375711221647855	0.03605383728750981	0.03829948414303022	0.040455339130244856	0.042867557427293625	0.04560503184401335	0.04836762543190707	0.05043271379843853	0.05098804069440709	0.04949985853265741	0.045943911143602655	0.04078225496287082	0.034641335491799236	0.027954015408072193	0.021041166832302085	0.014186793825082417	0.007665651090027453	0.0015815096655314045	-0.0041570182724383455	-0.009647286043126303	-0.014747320481784764	-0.018987618304710553	-0.021802622644334323	-0.0227604988519413	-0.021697493386087844	-0.018702019398452986	-0.013970648675333975
0.0	0.0	0.009940683528196853	0.01362294293545902	0.020187065253392096	0.029003901755419087	0.038923591283708814	0.04862073597204746	0.05689527022094087	0.06285688557119196	0.06592138094426607	0.0659506124386202	0.06312105253736668	0.057774208057969526	0.05048195170469865	0.04223640348421538	0.034242425949867636	0.027710552197789014	0.023488335901349387	0.02194214467450437	0.02292496817012446	0.025911468794828755	0.030058863905003837	0.034463439044961436	0.03851617826693127	0.042042514136667195	0.04524389275652241	0.048440178283868936	0.051729997881372426	0.05485514655031291	0.05716578755164806	0.05788000826288004	0.05647754089909725	0.052879410023354535	0.04748300073185896	0.0409184272051545	0.03365782253470933	0.026077194566505542	0.018447277172861917	0.01105030089053999	0.004035901287260507	-0.002615758428121546	-0.008927870565763257	-0.014661376551544465	-0.01932700889872264	-0.02235536057932793	-0.023373580068405373	-0.022264105211541138	-0.019153466985040314	-0.014238338580741992
0.0	0.0	0.01776544865547294	0.02287133003102315	0.030425897137637173	0.039544314799238915	0.048988533129551516	0.05753445311743289	0.06430747429982109	0.0687229561349114	0.0704962231364213	0.06947664373020297	0.06569201954254231	0.05939579257091463	0.051150715728290545	0.0419989014500148	0.03329464137605155	0.026349161037342042	0.02204138564246495	0.020642441019619165	0.022014378360308267	0.025699987192774398	0.030911244812308496	0.03667795569496221	0.04222217269240208	0.04719260339410996	0.05165142288140791	0.05582295242722186	0.05984192957142337	0.06344659969588844	0.06604878642936013	0.06696983450221988	0.06571392661758317	0.06215774446738446	0.056618551539025806	0.04968072376974194	0.04186261315240587	0.033561695672286375	0.025080512562422143	0.016678306743192577	0.00856463530809047	0.0008247118185798207	-0.006435366465021136	-0.01293640244434352	-0.01819796174511347	-0.021721404987823698	-0.023096926831297607	-0.022173942511021658	-0.019068186387787664	-0.014002905747298951
0.0	0.0	0.02459071866549283	0.030809452070764826	0.03899984750629633	0.04799530714559951	0.056470434847714565	0.06345267676452225	0.06841976042976519	0.07119094911855003	0.07166437874858111	0.06969852696388713	0.065210340288675	0.05829134326762974	0.04954164642987916	0.04005624197117481	0.0312710838900991	0.024542736858397314	0.020671888273505214	0.01981568217505443	0.021827836900925806	0.02631522549075075	0.03256001468967432	0.039633717168862645	0.04668323051614559	0.053170279014002585	0.05896503577228651	0.06422800463899009	0.06905105854276085	0.07318911729149288	0.07609687914874917	0.07722209813152557	0.07612810988803555	0.07269395714919534	0.06715733051812982	0.0599950377126423	0.05172230548874755	0.04275816475393179	0.03345259612582232	0.024085267739192166	0.014887231311657138	0.006078061259784547	-0.002131659103252736	-0.009445615321843352	-0.01546688545163939	-0.019733352749941185	-0.021770070826263983	-0.02131559981669914	-0.018410247914348563	-0.01329666559668335
0.0	0.0	0.02959270568435769	0.0364893056817502	0.04486074937884167	0.053297233147419215	0.06047133391611285	0.06565276078152361	0.06869951471368503	0.06977055859534362	0.06896429993954631	0.06617778840811063	0.061224532388467215	0.05410830056206195	0.04540977213326248	0.036280397152850447	0.028125953231251832	0.02221568386644966	0.019208944031351333	0.019201739558299312	0.02200378135819312	0.027273363228156548	0.03446281784227336	0.042758275514243084	0.051257853416600635	0.059246808848737904	0.06640688022435765	0.07278740867532918	0.07844000230564054	0.083122239978709	0.08637060366385343	0.08770779707472506	0.0867894803343027	0.08350744897858269	0.07804763619297522	0.07079787731842271	0.06219729445432285	0.05270343267140821	0.042732032559740285	0.032598153706270575	0.022566740341885175	0.012909246362253836	0.00386071295500916	-0.004269974443775201	-0.011150030734926061	-0.01631527598324542	-0.01925163257139075	-0.019558192702158195	-0.017135554880707348	-0.012157383637549316
0.0	0.0	0.03232392950938266	0.039368701601777606	0.04744848085064275	0.0550105551348161	0.06079351409241646	0.06424142082686196	0.0654747993208939	0.06493312529678091	0.06295344896549658	0.059483461640363784	0.054272769366742704	0.04732890498899226	0.03920494322563928	0.03102082830643225	0.024052029439930508	0.019387317500523485	0.01751089443730349	0.018466145098118576	0.022057879276345588	0.0280467948211854	0.036076425342544564	0.04550289337484962	0.05537637724255404	0.06482408657688225	0.07333997232075762	0.08083850875327607	0.08732105609407095	0.09259673288746315	0.09623652282975236	0.09785468161629728	0.09714979357038513	0.09399207880843558	0.08856512623496962	0.08125315019939686	0.07246148175570219	0.06264071388410174	0.05228011589653575	0.04171303701146383	0.03120594983751459	0.020993645001796162	0.0112973625346393	0.0023884789642894476	-0.005357836838945351	-0.011515545664921193	-0.0155210734598841	-0.016835999866894432	-0.01516607813524364	-0.010551772494054812
0.0	0.0	0.03255890901430963	0.03916857410768345	0.046499571081193056	0.05306508471950023	0.05760110836795639	0.059632798330207716	0.05944518983719458	0.057625646858066766	0.054673306181890376	0.05066926226903233	0.04539971800739805	0.03889658221893198	0.031730166908254274	0.024894286782292083	0.019441965291856756	0.016202246209236052	0.01554394505979376	0.01743495192895827	0.021760775733660778	0.028411612536540776	0.03721391745075801	0.04764018341599062	0.05877618748263699	0.06957993683720541	0.0794087661569567	0.08802600339905904	0.09539285279224885	0.10131880625398967	0.10545446383495631	0.10742501781568407	0.10691862642239587	0.10380805357250938	0.09831364714425134	0.0909042498336771	0.08203757864184344	0.07215839322887709	0.06172330343330099	0.05110057509547561	0.04047729276814727	0.030006238146473973	0.0198385855952158	0.01026732858984616	0.0016506650722483318	-0.005524559506327745	-0.010654378874455294	-0.013085428185570507	-0.012342658055617165	-0.008269982608686688
0.0	0.0	0.030228488624095794	0.03589941018197326	0.04214118579178715	0.04759818428322341	0.051129726654587676	0.05221631549480427	0.05113275080820854	0.04852915137674482	0.04497204031584207	0.04067986585269152	0.03556733239362852	0.029745174514863356	0.02375538405654433	0.018450027376263764	0.014636241472869562	0.012860197346330033	0.013378941916212214	0.01617723782490325	0.02120082221065394	0.02846922309086726	0.03797463833172164	0.049309675942029896	0.06157773191773339	0.07365148872014601	0.08472256999607042	0.0944511882180985	0.10271229380471487	0.10931388385829946	0.11395544086314703	0.11627238590116568	0.11589543003859919	0.11273055833404509	0.10708384066032536	0.09957530000263137	0.09078795431011732	0.08112980629474249	0.07097844387315175	0.06058936829550211	0.05013376420381496	0.03963260288697082	0.029181073408536373	0.019039197448566508	0.009629993562456985	0.001514697585235844	-0.0046643367137129	-0.008179418005015733	-0.008380353817093115	-0.004942619270971388
0.0	0.0	0.025430777822938587	0.029775840222593348	0.03464385434208696	0.03890572146128885	0.041583316404079675	0.042162165404772134	0.04072650113069869	0.03787375160228948	0.034165934437355286	0.02992569941838873	0.025227898895305693	0.020266331745067652	0.015575622428673334	0.011870259750933738	0.009674139353048781	0.00933497816771211	0.011031322736563388	0.01476265115247267	0.020528703100402532	0.02846772782117605	0.03867843878838491	0.05085675719693378	0.06414714075015077	0.07743580084363512	0.08974561826139053	0.10056085172814933	0.1096453679267701	0.11679133025500109	0.12176683609500184	0.12427736914230691	0.12393182847080804	0.12065453965832353	0.11487562183917892	0.10736520418242047	0.09881441928755262	0.08962887941605858	0.08001397216915929	0.07011564453865428	0.06002341946690723	0.04968972595832358	0.03909996607459413	0.028531690835971475	0.01846459732195367	0.009530200009691339	0.0024221619413223104	-0.002072783837410509	-0.0031812235556476325	-0.0004229309893520035
0.0	0.0	0.018558999326794792	0.021285901278993415	0.024596652932578792	0.02762262740556035	0.029579409889389542	0.02992961549576915	0.028602800241730883	0.025950138593221768	0.022517096419821768	0.01868918892503999	0.014671691996638382	0.010733611861308808	0.007403389569836516	0.005232700137841534	0.004583824852644295	0.005629047406905991	0.008504303256766392	0.013268024673645708	0.019954746142642154	0.02874279116937059	0.03974450651737296	0.052736108650427306	0.06699350517567569	0.0814240996510365	0.0949161295485776	0.10669517076086922	0.11635868084891834	0.12374749637528364	0.12875927638721843	0.13120936342812992	0.13078796310454086	0.1274194099187155	0.12164589146646423	0.11433405537536953	0.10623307607643055	0.09768257606862991	0.08877866156017138	0.07954793644475747	0.06997409628495421	0.05997450602294211	0.049467664671503125	0.038666230139747036	0.02813179080648197	0.018530515182655683	0.010634130051582284	0.005262734415265431	0.0032745733887011535	0.005246037296620219
0.0	0.0	0.010287084109867277	0.011283987097946358	0.013010249371972638	0.01485102627487437	0.016204651097225985	0.016519208094091773	0.015530379664840888	0.01337352468041186	0.010486541540782924	0.007316988997515632	0.004183178294850513	0.0014024241406336065	-0.0005584248112053553	-0.0012757104429139585	-0.0005104243910479755	0.0018348715387689137	0.005897156233077635	0.011782296785999069	0.019598598782989963	0.02945136359995952	0.041417119790082856	0.055295987410596686	0.07047300034589454	0.0859132022556365	0.10034133580373453	0.1127360767493056	0.12258641648474518	0.1298297049962034	0.13455298174474414	0.1367119733032346	0.1361084667163577	0.13281147746159983	0.12731424328233612	0.12050698562862426	0.11309840010343354	0.1053704641715444	0.09730212868061412	0.08883142249938923	0.07989777988740226	0.07037814891524309	0.06015212764549629	0.04939065066448784	0.03859248981707431	0.028489655905807775	0.019888870269272715	0.013690009060922942	0.0107455295302577	0.01169579379542517
0.0	0.0	0.0015085187121780324	0.0008644160162585344	0.0011928037320442027	0.0020660722170688446	0.002985761301538764	0.0033597199510885965	0.0027646088975658246	0.0011629150575272994	-0.0010907699199721758	-0.0035335189596207997	-0.005740513869807069	-0.0073642296145136985	-0.008016444337413893	-0.007417273484337053	-0.005401826227893918	-0.0018332853788150818	0.003426998173255781	0.010521669959871782	0.019591672821654492	0.030681766854187675	0.04376275400898824	0.058602811838131784	0.07463006659678535	0.09076620305254494	0.10566588859362434	0.11815801999327362	0.12772938055585276	0.13445600186608392	0.1386510164553131	0.14041109952508735	0.13969607760645472	0.1366823758502344	0.1318633000644903	0.12593619941859144	0.11948792580950343	0.11271085587202442	0.10556703438167399	0.09793426754071714	0.08973866603460484	0.08082993358140395	0.07107212139685894	0.06052786336765366	0.049638708844741385	0.0391047724353751	0.029819655879264485	0.022703466967753883	0.01861349854420631	0.018243337828391524
0.0	0.0	-0.00685206667237351	-0.008834953894421295	-0.00953082596172418	-0.009297914621461892	-0.008645852107053069	-0.008182738838162182	-0.008454033522648686	-0.009597013039854135	-0.011330523073997628	-0.013134004747374625	-0.014530769828464121	-0.015104909001049016	-0.014622836791830626	-0.012913573284764676	-0.00982420557981254	-0.005159997246863155	0.0012637035738216633	0.009592150308597485	0.019945281159497202	0.03233517926305999	0.0465854310848783	0.06237244913369036	0.07901706465416865	0.09539334976992377	0.110146699797335	0.12218876838109312	0.13109827131761975	0.1371342243346447	0.14076074586825635	0.14221048688457757	0.14158112244381058	0.1391579583349479	0.13536233416517612	0.13069637888272229	0.12545343132439932	0.11976138403786026	0.11356212719580672	0.10679787232315338	0.09940409667605793	0.0911961838427512	0.08197659579796064	0.0717392633325837	0.060778842812385665	0.04983102604018327	0.03979668131327502	0.03160803893963587	0.026157817225064554	0.02419738932943453
0.0	0.0	-0.013867205222786939	-0.016793940339356904	-0.01813146785284216	-0.018272290662558272	-0.01775664308546102	-0.01727507011899592	-0.017391715962188335	-0.01828409788099296	-0.019682890597966428	-0.021022823822037025	-0.021737937902651962	-0.021475720372401464	-0.020118161691359146	-0.017550561033765854	-0.013603509944200606	-0.008031572891262224	-0.0006052637891825419	0.00885386976849605	0.020433167283288013	0.034041572945897026	0.04939430872694687	0.06595141376847476	0.08284662814502819	0.0989338516151594	0.11302763486369118	0.12425994238695025	0.13237183098952643	0.13774710851064823	0.14093000354766202	0.14227710787061051	0.14201522003552916	0.14047748489937226	0.13802949514143778	0.13491540601669946	0.13113485415803675	0.12660552872277137	0.12133753409425821	0.11536504756579036	0.10867468646240404	0.10109319655346659	0.09234296493700592	0.08234781181073855	0.07129813474567812	0.059870226797578946	0.049003690232891715	0.039664276200983194	0.03272261796334803	0.029004935136100113
0.0	0.0	-0.018762444446523575	-0.022281611649254133	-0.023984518920732344	-0.024332150652343267	-0.02398698243577253	-0.023642923741249506	-0.023833044011843336	-0.024736214270945422	-0.026036741422083214	-0.027071471452350393	-0.027277081870376203	-0.02639555103619038	-0.0244119087361384	-0.021272575324831355	-0.016738771766564915	-0.010515712553941485	-0.0023298867655006062	0.008030490421233293	0.020613701836983883	0.035244137751564486	0.05145148421613961	0.06847931494354538	0.08530680725088333	0.10081017394001858	0.11404731396835996	0.12440657895855968	0.13180079064420058	0.13664820498842567	0.13954498890332778	0.14097372225880514	0.14130571740172176	0.1409176489190121	0.14008389964907694	0.13875986972840193	0.13664456590558396	0.13341747237447854	0.12901611194821677	0.12358188834680887	0.11726583816431589	0.10995605396502342	0.10141185185132356	0.09144953145540909	0.0801841593742916	0.06822257623439179	0.05648778157376698	0.045973987115066915	0.03758896328144735	0.03219202263644402
0.0	0.0	-0.021066399687868897	-0.024884671405470814	-0.026833096605369866	-0.027434899236366495	-0.02736036850881252	-0.027364264586210787	-0.02786859818522482	-0.029025216527065318	-0.030426385018176676	-0.031348118766802206	-0.031251292045880695	-0.0299568452481025	-0.02756075123713569	-0.024059290027994736	-0.0192336740101974	-0.01268249663386837	-0.00403602940370032	0.006894462321520283	0.020122046982868465	0.03537930683777498	0.05208238759734772	0.06931925873638989	0.08597588439498849	0.10096945987417509	0.11351891185007491	0.12320591045213586	0.13005025635576037	0.13449848922994537	0.13722181215604048	0.1388474201781285	0.13990066150773622	0.1407999049031459	0.14174242915373553	0.1424043200418391	0.14211207532989023	0.14027126279099772	0.13665875684495876	0.13144907668738262	0.1249597798269551	0.11734084101629291	0.10847477252572287	0.09816431599527795	0.08647406893302671	0.07388610070360975	0.061323074070348135	0.049751645634618265	0.040139382476025796	0.03331796685110602
0.0	0.0	-0.020649105494684097	-0.024590626642715975	-0.02675474127535499	-0.027687766866793993	-0.028092487462533487	-0.028617979403021934	-0.02968314977250101	-0.03127173761438999	-0.03288615034760352	-0.03381256543610964	-0.03356911263865833	-0.03203991313174278	-0.029391133245374686	-0.025743348426812775	-0.020867110015512735	-0.014295709153951954	-0.005572180002763317	0.005504440459342636	0.018866659362769017	0.034251653768264334	0.05104540055437737	0.068311972778366	0.08487898111324692	0.09964753661132875	0.11186951755988005	0.1211903149805613	0.12768912339554747	0.13187444828511408	0.1345248252693672	0.13643452224960673	0.13824221756801083	0.14043033246910155	0.14312229622180342	0.1457573758907309	0.14732809946260775	0.14688522133125959	0.14399170758975022	0.1387289202013198	0.1315835007217974	0.12299821765888244	0.11312878513361123	0.10196274547343188	0.08950124900461598	0.07619893642175432	0.06286182992130436	0.05046773884268983	0.039943394006905684	0.03209388646160122
0.0	0.0	-0.01776431648702543	-0.021703951792677513	-0.02406394070569996	-0.025431642821865327	-0.026460208651917942	-0.02771926242475757	-0.02947199100864986	-0.03155526120053072	-0.033395133012178384	-0.03434715967340752	-0.03401210450443057	-0.03232257639561239	-0.02955782666681238	-0.02588923498834621	-0.02117217933792982	-0.014853018342483044	-0.006447037026102152	0.00425967101678808	0.017207796916178117	0.0321751587540203	0.04864537165734538	0.0657681001263145	0.08233554871919395	0.09715379229777885	0.10935173455432698	0.11856093227676229	0.12489816178059122	0.12900042786116284	0.13173956827614408	0.13400145886800252	0.13654593796645237	0.13990464754970233	0.14410117215925825	0.14843184280488425	0.15160289823527642	0.15241110858107867	0.15013006771454807	0.14472925416185842	0.1366585757861326	0.1266418046818558	0.1152148008756168	0.10265576307991292	0.08908572144734912	0.074901902856314	0.06087291976911908	0.04790027285375453	0.036839885731087506	0.028450843014153744
0.0	0.0	-0.012733728600130481	-0.01657461849442845	-0.019129157205117504	-0.020993581819474565	-0.022768848040588954	-0.024848734891595732	-0.027302116177150122	-0.02981030600484222	-0.031798700288581894	-0.032729907508887185	-0.03228519749300414	-0.030494838120253484	-0.027676627318282587	-0.02408796474040594	-0.019622836399727287	-0.013786943545288892	-0.006066149227096837	0.003778963172920742	0.015792551598797448	0.029849805926532327	0.04559992196954117	0.06230424730628705	0.07878257723740595	0.09370327333120197	0.10604324608606658	0.11531368431341246	0.12168052865493545	0.12585532851061737	0.12880880540857326	0.13150092742837796	0.13475770426134642	0.13903779066681807	0.14430744221908276	0.14976237228133363	0.1540133344359808	0.15566797595075166	0.1538611982652173	0.14832470936756045	0.13937175896483772	0.12781437880406873	0.11458058651154435	0.10029134569717033	0.08533844035421376	0.070175563041055	0.0555482497124991	0.04227223687030528	0.031086475794755077	0.022648503159205233
0.0	0.0	-0.005668570371542303	-0.009387092643180307	-0.012183438877138785	-0.014599408103758128	-0.017153497756990516	-0.02001904807241007	-0.02304478250247332	-0.02580901397148097	-0.02779964930491847	-0.028636920425892626	-0.028116005431843078	-0.026307942600222366	-0.02351098027292016	-0.020072598128778374	-0.01597923292110786	-0.010812474225043446	-0.0040689253322082845	0.004561498572297286	0.015222285361066101	0.0279878369074263	0.04263648888628859	0.05856039945586611	0.07464054226756595	0.08950644587760968	0.10195373634828633	0.11138131267689687	0.11791022765773389	0.12228320378014343	0.1255165648729316	0.1286655673656107	0.13249290071262698	0.1373911511308395	0.1432207509593335	0.1491540380790879	0.15381065866645915	0.1558145335907174	0.15422347838884296	0.14857276336946357	0.13892689332537253	0.12604483663533378	0.1110884377754141	0.09507798586133566	0.0787051934096548	0.06259996111172682	0.04753912811098593	0.034236018784474846	0.023288775452152622	0.015283707042975986
0.0	0.0	0.0032915206845351903	-0.00023522635333436893	-0.0032410650898042747	-0.006204258914336622	-0.009469342162986324	-0.013006048899794936	-0.01645525229356897	-0.01932211099852065	-0.021233485294816053	-0.021961399087138813	-0.02141286959141841	-0.01968157264246942	-0.01705156740938887	-0.013893656230913095	-0.010309332106909905	-0.005989450930310257	-0.00043607084805548385	0.006752171640184415	0.01583934247127749	0.02704841398464553	0.040312328414695016	0.055093698017028896	0.07038713575092277	0.08483172423074184	0.09718736020798435	0.10672557718183845	0.1134604518472233	0.11806169898532241	0.1216004761331983	0.12508717006184353	0.12926804823890878	0.13443860261141474	0.14038303248369538	0.1462450226830077	0.1507572988833381	0.15268207016528043	0.15102150638471198	0.14517708823755396	0.1350010957080886	0.12112030943519349	0.1048105294032757	0.08741344254941735	0.06989678400858251	0.05308537129040563	0.037785377810991595	0.024673017104046555	0.014268179545732958	0.007055223128790216
0.0	0.0	0.013934857995376169	0.010815562086856103	0.007773732018062979	0.00443009963657812	0.0005892111688707295	-0.003514645940464547	-0.007312763096489693	-0.010294334572350954	-0.012196157581300434	-0.01290698151462716	-0.01243157947481117	-0.010897048627261352	-0.008568916367516556	-0.0058550741256712035	-0.0029576151542314607	0.00036667978068494943	0.004610119194940138	0.010246283722449973	0.01771776365780893	0.02732390784016803	0.0390570670762105	0.052473717243575045	0.06660909144552613	0.0802220959007608	0.0920973477926297	0.10149654498669212	0.10828710557059099	0.1130363560712494	0.11675739121548587	0.12042147117174407	0.1247115972292019	0.1298668468376203	0.13555960728441271	0.14098223366176577	0.14503810309168721	0.1465978771024154	0.14468837489814243	0.13853536521617305	0.12788412965286228	0.11330788822096349	0.09613425610115992	0.07786345149059513	0.0596854961949345	0.04251788256430646	0.027191453854086257	0.014395024709840526	0.004707886107113752	-0.0015236627730069454
0.0	0.0	0.025985601175846498	0.02354013113406687	0.020790953191283996	0.017325133940339847	0.013089149451377803	0.008507646603066205	0.004286866960992732	0.0010061099066221932	-0.0010980601709000917	-0.0019815863352316007	-0.001732046278618129	-0.0005136697738633318	0.0013622542586495504	0.003456631767684185	0.005513141327364732	0.007722326832230707	0.010605795689330321	0.014724066006367713	0.020667398376541173	0.02880507154070033	0.03910360699130882	0.05110061334843877	0.06389519498845667	0.07632997882769119	0.0873361552653726	0.09617480771422403	0.10267212360347085	0.10728772806668349	0.11091002300776281	0.11449410075886114	0.11866908739389634	0.12356845331185126	0.1288093553912179	0.13360517681313538	0.13704804287908434	0.13813687257364402	0.1358519854687518	0.129354927852651	0.11830525203537079	0.10326390382679751	0.08561419176473865	0.06695641518303026	0.04857786217650352	0.031408119037466695	0.016263036477139673	0.003908261822845756	-0.005007922932358426	-0.01017647018894165
0.0	0.0	0.038972011019166614	0.037459215535707704	0.03523276014944285	0.03191467902391527	0.027503442590873558	0.02252079743481305	0.01777223346805747	0.013960650253421407	0.011416075781899855	0.010146833925803903	0.01001636591503921	0.010764867422574126	0.011999072886379065	0.013270468245280416	0.014320090234180264	0.015350802085267228	0.01690443653835679	0.019670289595079864	0.024323147835535637	0.031264725700951325	0.040395833179846935	0.05114756223949269	0.06262093601642384	0.07374179192660567	0.08356609211029012	0.09143673837217364	0.09718313481267629	0.10121080497942636	0.10433360912514897	0.1074860517351478	0.11128970915968038	0.115765725238813	0.1204485314108501	0.12460230027100257	0.12741518160885681	0.12798719274442608	0.12528409147973257	0.11839287505206764	0.10697873008088579	0.09163536338534117	0.07376502671700799	0.05506096375085408	0.036838500468300145	0.019981945491044997	0.005260608361994253	-0.0065293784168251445	-0.014651377523579047	-0.018719862976516025
0.0	0.0	0.05223268824483562	0.051683922854708485	0.050144495871250666	0.04719154345869863	0.042868505564960344	0.03763163431892917	0.03235382098747926	0.027880945782924688	0.02470684842692175	0.022889569526704213	0.022219118404791124	0.02230253531372531	0.02264553268292477	0.02284713795548969	0.022738518932624543	0.022555371694333966	0.02290805687001237	0.024615602962001226	0.0283658345416866	0.03447171786457492	0.0427516899623615	0.052515736054087124	0.06280254933374067	0.07264509138167331	0.08115739420633304	0.08777667430598879	0.09237768286831992	0.09537230559893531	0.09757859838662794	0.09995168880117465	0.10309839154561813	0.10700888533704944	0.11111118230189658	0.11465978024354283	0.1168827191423019	0.11690415286446651	0.11368701869922856	0.10631052717596934	0.09449878596811717	0.07889941299939797	0.06098441205039517	0.04247125555058824	0.024671505454385248	0.008385923879244675	-0.005707861214807936	-0.01680246908377136	-0.02406111647436405	-0.027014963808967028
0.0	0.0	0.06504704985652539	0.06539932618333183	0.064622669185336	0.062249077285680375	0.058242441262095004	0.05297903192074528	0.047293135603524425	0.042153807579906125	0.03824279542540875	0.03573726856376297	0.034346132886443004	0.03353863697778739	0.03277640697241082	0.031751150263599606	0.03039767706222444	0.029047634906253256	0.028409632559330402	0.029365002163729257	0.03257297716728676	0.0382019632119072	0.04589778495998871	0.054862410792832474	0.06411823715902927	0.07274084800610855	0.07996751112066076	0.08527538879012184	0.08855207221589219	0.09024157538870548	0.0912254482542547	0.0924857109338018	0.0947157876807565	0.09788479982025682	0.1013751908545916	0.10436417947677448	0.10599681924577037	0.10540742100461603	0.10158074793763024	0.09363603057784621	0.08137104569842338	0.06553392646770176	0.04769371543166052	0.02955456740775013	0.012360764703028609	-0.003183835678946903	-0.0164870145805245	-0.02674461488232835	-0.03305575215919304	-0.03486797070340844
0.0	0.0	0.07695356377510688	0.07819717410748464	0.07822190969297672	0.07658372363364059	0.07306273825169053	0.06793698686060114	0.06197618594825238	0.056247532959809485	0.05158123479336823	0.04826436858487315	0.04597342904253241	0.04409621726120795	0.04212608609242602	0.03985953696701909	0.03733267373736656	0.03497082223078842	0.03356807958914115	0.034014032516580105	0.0369013937754966	0.04224000070332862	0.049480214042400855	0.05773077930281996	0.0660484323610771	0.0735736629366713	0.07959838223298117	0.08365618734527343	0.08563020821386315	0.08595342442957764	0.08556654214518014	0.08554547526779888	0.08663017420474953	0.08885982094751624	0.09159792630926351	0.09395486559392871	0.09497831158719808	0.09373641986782505	0.08924840038973797	0.08069646793389855	0.06799616658193641	0.05203477766071313	0.034419322654530043	0.016838493650332884	0.00040164851306580463	-0.014286667768844298	-0.02669353198610304	-0.03599528662034434	-0.04127483638251282	-0.04197683943861585
0.0	0.0	0.0878612390075584	0.08995493876651102	0.09080123870903986	0.08992776043124442	0.08698797014166314	0.08210460937047238	0.07601335364609578	0.06979471892826634	0.06437482103820193	0.06013499846412101	0.05679627750893899	0.05377320231764287	0.0506366235817608	0.0472550829272665	0.04377468273614303	0.04066475735627474	0.03869681050308495	0.03872739598927638	0.04129866810527614	0.0463185238290591	0.05308096592388882	0.060630271387992395	0.06806558920735183	0.07460361316567762	0.07958589464506585	0.0825425422791595	0.08333981446843598	0.08240027178710756	0.08067784324348257	0.0793238921897096	0.07912828211316124	0.08018233106520144	0.08192613992957198	0.08344618589091342	0.08377505731907259	0.08189526356397459	0.07679379098700388	0.06774367494542086	0.05477841128667658	0.03892932440217277	0.021793193145538632	0.0049573012930056864	-0.010582411505043824	-0.024325112779876718	-0.035748678899672426	-0.044013153107229266	-0.048229833392429616	-0.04787969092519384
0.0	0.0	0.09768431808790057	0.1006014206291468	0.10220111748868392	0.10204652174127066	0.09975177065988039	0.0952963147414726	0.08927448958318035	0.08269664343986251	0.07653656912423505	0.07127425550937702	0.06677933570923855	0.06262246336145434	0.0584574732997977	0.054194145620365786	0.05002897109268387	0.04641545932540362	0.044008684953705156	0.043559791064882364	0.04561340883240029	0.05006690493071625	0.0561863268931139	0.06301497758173563	0.06964527241270563	0.07533557325043283	0.07945895170403657	0.08152644537586105	0.08135602217120931	0.07933587240664042	0.07641134356557021	0.07374811707413417	0.07215602754098198	0.07181352965762534	0.07229481463044501	0.07279516599200475	0.07233277205714611	0.06985875588453393	0.06430792832759753	0.05498900233005519	0.04210728720245487	0.026722487002896835	0.010388878705604534	-0.005452011072493854	-0.019930507927088573	-0.03261235403439325	-0.042956685537086814	-0.0501529396250783	-0.053354108180004814	-0.052113108258639976
0.0	0.0	0.1062756402824989	0.10993336720785397	0.11218396260224484	0.1127187580872858	0.11116738963899715	0.10737988264718133	0.10169091782820473	0.09494736653209852	0.08809220845249424	0.08176134936432435	0.07607380178197033	0.07082708651253418	0.06576196913546471	0.06083731888603893	0.05621970623523453	0.05223734332344144	0.04935920498900834	0.04828131206295851	0.049542236002187795	0.053133673665413814	0.05841099557929641	0.06445529703597255	0.07032864750430222	0.07530450138383328	0.07876010822143271	0.08017743635774827	0.07931378800170796	0.07644721290321653	0.07246039116731053	0.06848152143000566	0.06540864387310154	0.06353784219373483	0.06259379779044152	0.061949078406848476	0.06067755189712484	0.057684230686971094	0.05187258762349291	0.04261932805674282	0.03022201867565593	0.015752983911444952	0.0006269088412207325	-0.013905322939100299	-0.027082907671652993	-0.03854151074338954	-0.04773453719395882	-0.05386825036024299	-0.056191571154575376	-0.0543103619099738
0.0	0.0	0.11329552317147618	0.11764010282627571	0.12052312744672239	0.12176178884972749	0.12105321567231629	0.11810076389022581	0.11297250403478377	0.10626435967909328	0.0988559985658316	0.0915224755830955	0.08469175183045169	0.07841272907357845	0.0725494859270283	0.06708055224979903	0.06209120753202623	0.05774950384391408	0.054346185254134004	0.05248239363896069	0.05274753542028051	0.05525647890248809	0.05952498303125649	0.06467564516952097	0.06979801766216397	0.07415609442966468	0.07712566432295909	0.07813775332809207	0.07683048430709508	0.07333931091571116	0.06842867960185457	0.06320391553634779	0.05866182892022615	0.0552466202272798	0.05285655208451504	0.051016756064151556	0.04891065206216675	0.045466958444006784	0.03959326159031479	0.030749873640600535	0.01926954156630999	0.0061720869738501475	-0.00731703038051161	-0.02016288802947732	-0.031772899105510774	-0.04181768644308516	-0.04977978027913274	-0.05491968802923667	-0.056540628430085185	-0.054256720078093935
0.0	0.0	0.11843295364657261	0.12342593298760778	0.12692927639265114	0.1288660464576896	0.1289551552830153	0.12682912669384824	0.1223632646560669	0.11592132454809857	0.10823895732588128	0.10015871008836297	0.09236653831683661	0.08517738541320986	0.07859152159131871	0.07260273494549263	0.06722057991780263	0.06244027179972423	0.058453698779702606	0.055796097246315644	0.05503789892786554	0.05640840710017697	0.05956849208627168	0.06375604977348238	0.06812061456322263	0.07193354609103392	0.07451648010879545	0.07525553121796646	0.07365418773260031	0.06970063249544585	0.06403599181949654	0.05778027183858174	0.051966640831626755	0.04716489916466422	0.04340733933857495	0.04035605194324163	0.03734370784003917	0.03342872502131588	0.02763961540133935	0.019503998892250532	0.009343271328817177	-0.001967311466961945	-0.013435261523849693	-0.0243024659214298	-0.03412218572831473	-0.04257918404669613	-0.04924573841348554	-0.05344678525415442	-0.05451124216266098	-0.052058052645250937
0.0	0.0	0.12130603763855337	0.1268169417040937	0.13088736796134107	0.13337981243925356	0.13409343298620696	0.13268245910575618	0.12891702426409224	0.12299484563167556	0.11546482057272357	0.10708651613231371	0.09868556607345964	0.09078537134735518	0.08356511476076352	0.07703753919870159	0.07116490780761835	0.06588429582911098	0.06135675006558571	0.05804253789908888	0.05644643008976999	0.0568234731725103	0.05894546732087232	0.0621950150627462	0.06582497532183365	0.06908773202536886	0.07129113997165719	0.07173356948824891	0.06985163561247745	0.065525981637045	0.059327427118851944	0.05234304572001678	0.045615914644616194	0.03974241786655643	0.0348075584904035	0.03055370551734745	0.02652660097008939	0.02204145224099474	0.016369271138764244	0.009133066837728483	0.0005695202997355713	-0.008661803101891236	-0.01790016148454307	-0.026637801571187506	-0.034543460531241396	-0.04136949614000032	-0.04672632200522227	-0.05000182574111615	-0.05059304674595297	-0.04807157578171129
0.0	0.0	0.12136807923077239	0.12716441721976565	0.13155047272882436	0.13441285958738258	0.1355634574631032	0.13476809906667056	0.13181666445020285	0.12673374286920117	0.1198295553119333	0.11171237607364276	0.10316901949093592	0.09486769698698005	0.08712714580966371	0.08004645249665658	0.0736280329977653	0.0678634845404641	0.06294798637029858	0.059267269912477806	0.05721072743459145	0.056934142208697434	0.05824484814018	0.060672820832699495	0.06356929750352663	0.06624100302243072	0.06796921030746171	0.06802270366389503	0.06580169591800378	0.06116574401198885	0.05466886465107641	0.047324381639907986	0.040089187491455826	0.03351562639809527	0.027658227332326476	0.02230306273143677	0.017190414474162856	0.012016043637298947	0.006370025161175565	-4.929114478680634e-06	-0.006962998928431826	-0.014132722991816667	-0.02114023253678994	-0.02772076614964467	-0.03371399738835093	-0.03891561524624081	-0.04298937292867904	-0.04538310092546085	-0.045527279907536154	-0.0429510091811966
0.0	0.0	0.1183082848392134	0.12399093262104824	0.12837296884890176	0.13133549342864137	0.1327862183350094	0.13257829099064095	0.13056202984020623	0.12664440544104344	0.12083887680923718	0.11348960767346855	0.10528367848392381	0.09693408458254402	0.08889775029600927	0.08137426072246133	0.07447704457709696	0.06837718211238017	0.06334604565893055	0.05969940739101968	0.05764420564142549	0.05716853266450306	0.0580096898972424	0.059768948277390356	0.06195099147764206	0.0639278031128201	0.06506572500842682	0.06464167964419365	0.06208920943680333	0.05727947724775407	0.050750979986369425	0.04340291648218555	0.03605634777656713	0.029123264732809306	0.022617040763270053	0.016324085155025054	0.010168794886568152	0.004171382311918923	-0.001696413636454261	-0.00751523726462776	-0.013220858853650036	-0.018660817318781556	-0.023688321922557213	-0.028282599046218056	-0.032446909666567436	-0.03609273891455935	-0.03895263734618943	-0.040539130845119314	-0.04028890922080676	-0.037616441285463965
0.0	0.0	0.11208876185255176	0.11725977568717431	0.12132558429705705	0.12418201869866162	0.1258406525700077	0.12624514041588975	0.1252531011950719	0.12266526322989055	0.11824954199180727	0.11205274532796314	0.10457848994009118	0.09657227040469245	0.08854988032533256	0.08084677932545462	0.07374273797287155	0.06760492685663833	0.0628067132038727	0.05958761077800823	0.05797199258956636	0.05773142706527126	0.05846797281789586	0.059772189364876424	0.0612698065854768	0.0625259803148204	0.06299503368730662	0.0620831642084613	0.059301907536502704	0.05456727426088734	0.04833407182226353	0.04133496949049062	0.03420219720037928	0.027224325137796313	0.02029160907066337	0.0132436783225726	0.006089270634611825	-0.0008290837068482427	-0.0072330073578065575	-0.012972099023744754	-0.018003499799308268	-0.02229780103316	-0.025881388115409226	-0.02888672950055905	-0.03150798678160505	-0.033794736286746875	-0.03560071248105441	-0.03648865693395737	-0.03581728977751851	-0.03292437188058195
0.0	0.0	0.10292056367578224	0.1072766489361918	0.1108037533184976	0.11348278499214474	0.11538313001413247	0.1164527855763648	0.11653561996141175	0.11527570068801768	0.11228454404713253	0.10740826952595972	0.10097316424014946	0.09364416394062501	0.0860187924138314	0.07852705031157124	0.07161584379681231	0.06583778549989742	0.061608545825507274	0.059113732179345346	0.058223518634417534	0.05855575066768066	0.05954257256009575	0.06068887398307949	0.06167387930072732	0.06224169002698863	0.0620529872970875	0.060699969285072146	0.057861221753033536	0.05348462743027803	0.04790265086810395	0.04160313450824754	0.03499270263805914	0.028166599451325693	0.020968611380570566	0.013242763088009129	0.005160345104013739	-0.0027768496128602565	-0.010003866439413221	-0.016171023638651146	-0.021149846810820636	-0.02498352198151409	-0.027804304546357007	-0.029844674125498457	-0.03142056579627556	-0.032729173454592836	-0.033712437064413237	-0.03398972029918452	-0.03287087100142228	-0.02955936083042582
0.0	0.0	0.09124255570107243	0.09457109907671563	0.09747316864223093	0.10003259010580347	0.10230164712766034	0.10415549916802949	0.10533570784563419	0.10532905585357825	0.10365065872273369	0.10010002422917035	0.09487306719311159	0.08852049146503353	0.08159823709307693	0.07468875274939389	0.06839031206519142	0.06332726054563424	0.05992613305666616	0.05833056335057529	0.05834929009802268	0.059469648339716054	0.061006825959894234	0.0623259058134346	0.06307126730290623	0.06310232243317025	0.062328335826948175	0.06061275607715085	0.0578641849728624	0.05409950091731105	0.04948333218306156	0.04420141238072112	0.038346973630863125	0.03180567848268022	0.024384733461543292	0.016046759636741875	0.007040940598231265	-0.002014023538039975	-0.01035937141552451	-0.017394418212628174	-0.02289606033836796	-0.02690608947938617	-0.029625940673675286	-0.03137115224639402	-0.03251591695248422	-0.033308921948245404	-0.033767716790041015	-0.03350224736860393	-0.031831321699657	-0.02785226393796926
0.0	0.0	0.0776495214608896	0.07988943607162426	0.08222540196598055	0.08483623432708083	0.08769111703101196	0.09047874563355054	0.09276889057401298	0.09394258164846106	0.09347265924331195	0.0911944541145589	0.08724783055928084	0.08205970533592427	0.07608869205431766	0.07001387711308284	0.06457743674708322	0.06043630680001643	0.057991809292979146	0.05735609405174015	0.058312960825112316	0.0603243365821968	0.06259571036662108	0.06435926229692206	0.06512878631990242	0.06482069310536366	0.06358101605792599	0.061625934226473375	0.05912225756282184	0.05616585794904005	0.05273514168931766	0.04865189618122752	0.04367019222915952	0.03745736519090786	0.029823538708905136	0.020838313995806455	0.010884768362096457	0.0006213971129566477	-0.009032042575421171	-0.017315732466725853	-0.0238068054082196	-0.028514796072466354	-0.031688081988059384	-0.03370943358867971	-0.03495153728462956	-0.03566051641995732	-0.03580401935211494	-0.03507715348945331	-0.0327551158567184	-0.027876550012860848
0.0	0.0	0.06294985962025447	0.06419972343717811	0.06616659038112577	0.06904723508072505	0.07268773647943719	0.0765598197257238	0.07998814182965656	0.08226712957322072	0.08294906175462333	0.08192738173088664	0.0793121441818083	0.07536799742873654	0.07049091610754868	0.06538415837982602	0.060890766074688796	0.05768637053715403	0.056161685158618746	0.05642750037589629	0.0582695857207047	0.061138046825117816	0.06417808782282881	0.06646342721663362	0.06740200978911125	0.06693433269093746	0.06543967807265019	0.06342360330265534	0.06131166059454209	0.05927750518343009	0.05709951330258516	0.054260108752464606	0.050129589729269	0.044207547421578924	0.03630459042735341	0.026626063305013364	0.015670913806840762	0.004188469192041057	-0.006865296499375929	-0.01658399350474366	-0.02440881035260197	-0.03020640198561967	-0.03425219612888006	-0.03693001788396591	-0.03860027413278933	-0.0394589874878071	-0.03948374964832577	-0.03837638184801638	-0.03542092052973285	-0.029587387813999503
0.0	0.0	0.048126975959464725	0.048594997695933353	0.05044540457016272	0.05381520406818626	0.058349649501020846	0.06332357085072073	0.06782948715091217	0.07114456041365776	0.07293053231019433	0.07316017593587615	0.0718845001568294	0.06922243504924555	0.06550357390541516	0.06142010028259597	0.05788299540384204	0.05556650888192645	0.054853055469494254	0.05589228206439837	0.05847339519180189	0.06205616231285706	0.06572796914973389	0.06846017826444595	0.06959189198503431	0.06911844226897683	0.06759554032492116	0.06575530513908966	0.06419308410732587	0.06309132721555266	0.0620804709772199	0.060325680556637014	0.05689618874799913	0.051131295675541144	0.04289100336487729	0.03249778924134664	0.020590167097143227	0.007952339633337609	-0.004433339490143282	-0.015629047269052915	-0.024910473508621467	-0.03202015098243741	-0.037160227080440936	-0.040697811801692914	-0.042926664290457876	-0.04405990828932196	-0.044109948567648875	-0.04280647238602917	-0.03937022981144539	-0.03279810177141598
0.0	0.0	0.03425673326203581	0.03415641265574587	0.036080270378017476	0.039996214369303555	0.04537954249911626	0.05127731833174043	0.056671230938994656	0.060861817149774206	0.06364814258054384	0.06504835854636253	0.0650411265688056	0.06366734537874968	0.06116766420744854	0.05821269498221726	0.05565547817397934	0.05421849357470667	0.054260807325102675	0.0559357458424551	0.05909015716192294	0.06318486817186905	0.0672901158635886	0.07032639287826538	0.07163702652107679	0.07130851301247658	0.07001637943678737	0.06859369223819796	0.06768889526585695	0.06743512588868894	0.06731872151687122	0.06630198251739049	0.06326532613643535	0.057462394232741396	0.048817522628604046	0.037780182127364635	0.025048389013392153	0.011442688587088985	-0.0020856003387687964	-0.014579777690054595	-0.0252501207432804	-0.033683596648434094	-0.03996591058566201	-0.044376710284326513	-0.04722304291012483	-0.04873293208719455	-0.04900415073093115	-0.047699703894333575	-0.04401395184924207	-0.0369640650583282
0.0	0.0	0.02224015675585882	0.021754183860214223	0.02375700154400961	0.02809111571365428	0.03400331422649361	0.040447030572843025	0.0463686485671857	0.051167257663133695	0.05476869158299963	0.05720106230269688	0.05835620721120606	0.05821077895557813	0.05698111515016616	0.05524289883996346	0.05379219899911302	0.05328335193145638	0.05409066066342837	0.05635103265272137	0.05994574761160345	0.0644094891051263	0.06878509117229593	0.07205768286465108	0.07361406516926332	0.07360376202828342	0.07276836551017214	0.07192683243679004	0.07168507153936937	0.07208673037209784	0.07248908411891083	0.07176584567948	0.06874140208925121	0.06270833294119525	0.0536490469557028	0.04207949756003992	0.02872543692393687	0.014401243728666583	1.616589543046404e-05	-0.013498823047039279	-0.025307683638744034	-0.03491926633113643	-0.04224752740798893	-0.04750527239579831	-0.05100023767239994	-0.053023511457490756	-0.053640019671082645	-0.05247106456585067	-0.048682706155168946	-0.041411425738144735
0.0	0.0	0.01266940422143543	0.01190612165909865	0.01387008122445559	0.01824624536787123	0.02421208641100001	0.030655501659996674	0.03663480198027123	0.04170440052560109	0.04586783942987695	0.04912718758322865	0.05132313255708324	0.05234833881781515	0.05235917412203105	0.05187396064549397	0.05158037830017722	0.05207178949744974	0.05368975931957929	0.05654795858789612	0.06057905592831099	0.06534932895728252	0.06999057014644018	0.07352789920323874	0.07546748209415367	0.0759518954771723	0.07570184605953269	0.07549926356132455	0.07584102566629855	0.07665164117176188	0.07720360720628011	0.07637369773603603	0.07305909369282423	0.06663855407656219	0.05719154172337097	0.04525033563168262	0.03151881553740242	0.01677751962522647	0.0018512832156092863	-0.01237245491366059	-0.025049284879519268	-0.03558245910996588	-0.04379528832673232	-0.0498327987339943	-0.0540210805575441	-0.056618163923508144	-0.057619758328441205	-0.056581976119101096	-0.052753676094268204	-0.04550231824238424
0.0	0.0	0.005688256742171431	0.00472584228081665	0.006419413233436666	0.010400287310445957	0.01587000032474692	0.021829747177875534	0.027472091548711965	0.03250403380853931	0.036962798675415104	0.04079882970144107	0.04382597742315854	0.04585861120686219	0.0469825411136856	0.04763265215673786	0.04844404710429726	0.04994187124368461	0.052428253635674625	0.05596579706920616	0.06050109706227309	0.06564929513186646	0.07059897184554718	0.07451908183907988	0.0769617948025449	0.078095023922596	0.07851086522375988	0.07890334804683437	0.07969330441366546	0.08067938032641858	0.0810782621775461	0.07983877888150619	0.0760294531787937	0.06917318591470607	0.059414894844747046	0.04728721072193523	0.03344557655550363	0.018573582561681606	0.003415340798815095	-0.011221621119288289	-0.02444386341269348	-0.03561165744785521	-0.044494670625000496	-0.05121924382185911	-0.05607431086372247	-0.05922581043373679	-0.06053659346293754	-0.05956062913345059	-0.05571074520683791	-0.04862922548390973
0.0	0.0	0.0007512309595392062	-0.0003391178509248756	0.0009464167368345945	0.004247168399951213	0.008925250277026162	0.01414482925723493	0.01928354352809718	0.024082987352378366	0.028579784751133527	0.03268744551009153	0.036231111237299815	0.039002956856725474	0.040975710692338	0.04252906855798197	0.04426735605487043	0.04668723360412527	0.05004823826955018	0.054381911635338336	0.059540720987352254	0.06514747769942118	0.07049809048523703	0.07487583689047667	0.07793445850901207	0.07978392578526056	0.08091534556626227	0.08185916851997538	0.08293227905495573	0.0838709970231549	0.08388747429449195	0.0820221277527166	0.07759039943832169	0.07028888382620134	0.06030705162821341	0.048115068686874596	0.03434047308249766	0.019602334289242216	0.004498580942565425	-0.010201742179414457	-0.023626365669783506	-0.03507097422232912	-0.044351371029901346	-0.05158119910445023	-0.05698347089378963	-0.06055211010023068	-0.06204950327110684	-0.06103187347448693	-0.05710782919698178	-0.05020304839773285
0.0	0.0	-0.0032221827964533946	-0.004457156293715912	-0.003560600424482145	-0.0008795289009201086	0.003094372749213401	0.00772604334619055	0.012454236296566048	0.017014900596489014	0.02136873468417695	0.025451197144933106	0.029148075741877458	0.032306469874864505	0.034832087232537966	0.03704531925661692	0.039501663457403406	0.04268574719168235	0.04686251066772182	0.05201034767876442	0.057894927647596225	0.06402759443508209	0.06980129295337904	0.074684440554336	0.07839257303180573	0.08101351584065083	0.08286122965133122	0.08430073140037442	0.0855100469583341	0.08617779125197528	0.08559868559339502	0.08298630878617284	0.07785636533866579	0.07007694986478337	0.05981996500693824	0.047543709848962966	0.03388698957180694	0.019436166817695322	0.004703402004921902	-0.009657456407856872	-0.022819144356422478	-0.03414595549656553	-0.04346330276241792	-0.050926543730792785	-0.05663942760044249	-0.060435346512176545	-0.06193568095605637	-0.06075869139395574	-0.0566867188951986	-0.04990541299660061
0.0	0.0	-0.007232348894562428	-0.008678276742651337	-0.008100437819171392	-0.005752893475089808	-0.0020699450552816973	0.0023669192244496567	0.007029570692575495	0.011538126111217828	0.015733512068759125	0.019607908160648453	0.02319389667735586	0.02643191376620266	0.029260014523467912	0.031922012471105765	0.03490605735239112	0.038709667580721814	0.043596864695269355	0.04949957360883343	0.05605713174570855	0.06269328679732551	0.06883811772718404	0.07414391717334666	0.07848688610098127	0.08184434634327821	0.0843635358460406	0.08618376885105299	0.08735001435484652	0.08753504740900922	0.08617588472130049	0.08272914034486632	0.07685904892648593	0.06850168778668583	0.057834359498334806	0.04534573456649008	0.031749478178219416	0.017700646769872024	0.0036516707829740034	-0.009905949902233637	-0.022330239288653558	-0.03308475876081755	-0.04209466982968933	-0.04949259832484534	-0.055260574767178224	-0.0590713528941308	-0.0604588927859766	-0.05904556656684813	-0.05477553827853532	-0.04807741180598644
0.0	0.0	-0.011522393028051352	-0.013256432364177199	-0.01286552478121993	-0.010594515196228943	-0.006815608564261386	-0.002137091554150885	0.002836123529393929	0.007580154177390744	0.011790798150872236	0.01547525439075691	0.018836638254529164	0.022013201980661496	0.024985117174959503	0.027970127256674217	0.031398875715508166	0.03570880349664137	0.04116224590003008	0.04763821524132621	0.054643395933523804	0.06156937831226826	0.06792807226445617	0.07353000777086591	0.07833851240334708	0.08229904801624958	0.08532486840491661	0.08733610620794229	0.08821662947886391	0.08771411948573277	0.08544427889505564	0.08109589133547858	0.07445593723713476	0.06545145295548685	0.05425653679420755	0.04145421963622142	0.02791330342900389	0.014379633788420509	0.0012794368994240636	-0.01108414524149281	-0.0223396726464493	-0.03221508284692855	-0.04069990948133102	-0.04785272959713262	-0.05352003602385545	-0.05722432741540696	-0.05840753508343207	-0.05674924584383047	-0.05227779165702158	-0.04557993543159316
0.0	0.0	-0.015372590239462362	-0.01743728984737462	-0.017182965504560277	-0.014841184260004421	-0.010805148547020136	-0.00565577071482503	-0.00013381012804242404	0.0050645772663622645	0.009498691490818917	0.013160274221496083	0.016384509255328493	0.019478511147292505	0.02257010619866859	0.025865828442457984	0.029709051138775994	0.03447719028940685	0.040336052245638736	0.04708952630773332	0.05419771958667982	0.061080494236293977	0.06740175008376166	0.07306262481612351	0.07807441897810173	0.0823266610175367	0.08554415276884512	0.08744683775452834	0.08782247462374872	0.08646721069895491	0.08324229962165018	0.07798925471001254	0.07057126058409213	0.060905089288202534	0.04921023637330312	0.0361708575774441	0.02278387607855916	0.009889025601243547	-0.00210065637057387	-0.01307502841549755	-0.022997818831934122	-0.0318876194214323	-0.0398077428883581	-0.046722117850173044	-0.05230024489385427	-0.05591414742591977	-0.05691382603839856	-0.05498598309747658	-0.05024780275349024	-0.04339061915144042
0.0	0.0	-0.01762896512570019	-0.019918557834491608	-0.019782435689908544	-0.0174618679622353	-0.013246461676484734	-0.007714196191003267	-0.0016614363452255342	0.004058454228742087	0.008842873098446499	0.012658004465137094	0.015889165605035113	0.018987739636301425	0.022238510809974032	0.0258782181566447	0.030195872337981888	0.035409149979675376	0.04155038893478806	0.04832828850225388	0.05522203343185551	0.061725614414099066	0.06763635922486222	0.0729768770111039	0.07775935740200951	0.08182181273535898	0.08480120473915032	0.08631449401764837	0.08606180907904473	0.08390972340655319	0.07981760308536255	0.07374701162218142	0.06558315563869545	0.05530810017183929	0.04325884621257302	0.03020998243230659	0.017148690201027328	0.004965515536841217	-0.0059366553391967366	-0.015601334880250227	-0.02430027899496036	-0.03232890773917413	-0.039825689505708695	-0.0466575529744097	-0.052304439718715345	-0.055937017121291885	-0.05679646398653959	-0.054548180398735276	-0.04941805638439028	-0.04221545827773926
0.0	0.0	-0.017153658771411697	-0.019446186556882645	-0.019488373263388883	-0.017408850689848415	-0.013387711973019294	-0.00782744393717545	-0.00152791536718422	0.004563155509239245	0.009732458887788878	0.013807536696250254	0.017192101623503347	0.020399562059145157	0.023871633891510573	0.027914426358218992	0.032738958965453466	0.03843120446602417	0.0447970092328048	0.05144704341371219	0.0578848828897186	0.06374033921917076	0.0689075854783901	0.07346656786548447	0.07748781979322683	0.08078978139477895	0.08308345181051159	0.0839936003564449	0.08321945082374288	0.08052892799698394	0.07586155917332764	0.06914472497017567	0.06032875748856508	0.04954677564259245	0.03732225894357966	0.024469742882876722	0.011902664942049534	0.00041502348636765393	-0.009591514933754852	-0.018243770282039606	-0.02602781295684247	-0.03344846609605018	-0.040765743798572646	-0.047740189456992016	-0.05363123748737559	-0.057398771963138744	-0.058116103220573985	-0.05551528807885437	-0.049936299836231525	-0.04230127715263065
0.0	0.0	-0.013248037630364034	-0.015380844582046131	-0.015695730007273298	-0.014240989679955497	-0.010899442568419048	-0.005855030716090736	0.00023760257016253	0.00642897913594809	0.011888880870403842	0.01630552064746585	0.01995327199663596	0.023388224400359266	0.02712429199581851	0.03155889647473486	0.03687229305436419	0.042969921169517825	0.0494951045029161	0.055934009156786056	0.06182963862899255	0.0668779747397422	0.07103688310433315	0.07442746444884465	0.07716650188588654	0.0792306234759583	0.08048370406699223	0.08068868852685063	0.07953912837919137	0.07669029871049005	0.07184453176931134	0.06481134417967951	0.055554792197593135	0.04442527847412013	0.03217516337235618	0.0196693927142364	0.007693330056446928	-0.0031545498725913733	-0.012511210360041313	-0.020493589672435523	-0.02769911202156102	-0.03481031139853666	-0.04216446749374957	-0.04944257674095209	-0.05567422204642538	-0.05959581909088213	-0.06021205973982434	-0.05730654197512331	-0.05136349623779799	-0.043394003936660056
0.0	0.0	-0.006025489995598358	-0.007883407424666151	-0.008681874895348832	-0.008184779956260853	-0.006024366078194344	-0.0020109175944734406	0.003402891103470914	0.00934347959004046	0.01491107353271107	0.01966209014830742	0.023707496384672865	0.027492046482933737	0.0315415916317076	0.03630028357862622	0.04192431648663195	0.04822123952243113	0.054741500913679825	0.06089193295235062	0.06621632883949481	0.07043726587199275	0.07346743625814306	0.07544116769773578	0.07657908516774653	0.07710119765411423	0.07712589646900675	0.07658633122356805	0.07519465123348675	0.07245953789814392	0.0678253901270071	0.060852876489185005	0.05146474764420574	0.04023434213628024	0.028124595474966554	0.016098786504527667	0.004775331621205232	-0.005414381560021908	-0.014234942759190176	-0.021828243793457124	-0.028755448715767587	-0.03577946021414595	-0.04328960919141327	-0.05088167857328958	-0.05737245865322903	-0.06141308667227688	-0.06201165753308326	-0.058974277200278716	-0.05288062887107896	-0.044787490971411166
0.0	0.0	0.003303119190050338	0.0017775747515633236	0.0004285042706269299	-0.00028693235299765053	0.00044146814628479703	0.003105792868468526	0.007473939307512922	0.012807261040175849	0.018268785798496497	0.023270547520322617	0.027784892929229373	0.03205643843958592	0.036485766947491095	0.04146846664675755	0.047134743824930006	0.053315352528053125	0.05955511059072632	0.06527483247270477	0.07000345889512767	0.07342248656350384	0.07537247404475356	0.07593189540488239	0.07544534573824123	0.07440888591479415	0.07324303619387963	0.07202084898968751	0.07044934030897099	0.0678840006910879	0.06358434668683002	0.05693008758707781	0.04778684258513519	0.036798070549091046	0.025098282551008603	0.01368732953620633	0.0031523379659129714	-0.00628364104352355	-0.01456549075307159	-0.021876661085456207	-0.028723159141691566	-0.035797482601091224	-0.04346428606806149	-0.05119728786057917	-0.057788550444579125	-0.0618556317270345	-0.06250054322517186	-0.05956898343802302	-0.053618607756709194	-0.04561100587879283
0.0	0.0	0.012701827661759924	0.011520492986564252	0.009709683625127903	0.007964352004889522	0.007362024854471093	0.008682323125548602	0.011894838358184794	0.0164211709230033	0.021547703100025194	0.026665508638043102	0.03158267340463052	0.03632614273309138	0.041107597027642634	0.046170560018369236	0.051649267174113896	0.0574120110978379	0.06310253609431453	0.06823141279387607	0.07231088768369072	0.07498687351132573	0.07602828721973451	0.07544452751858113	0.07367946197112336	0.07142282737451046	0.06929730201416126	0.06748918059307495	0.06566962513066944	0.0631246536293923	0.05904527282656518	0.052795136651769464	0.04418508499964602	0.03383678858882679	0.02288412701291931	0.012330046121107175	0.002682360928497694	-0.005950657540818191	-0.013663904489723178	-0.02070855075163219	-0.027525055325108252	-0.03465657754120827	-0.042320311893175824	-0.04998233192142103	-0.056413760512112145	-0.06038599595579103	-0.061091285272838164	-0.058448006657265496	-0.05287364024878361	-0.045221784964156575
0.0	0.0	0.02014841598903368	0.019259092784528968	0.01731492831488405	0.015046934958724608	0.013661265735711794	0.01398247895670531	0.016203868205148055	0.019884532442839862	0.024521945080111286	0.029540394659741207	0.034641850086945515	0.03964466459788111	0.04457726472876112	0.049548135611374576	0.05468652895889291	0.05987037328569027	0.06483875889993757	0.06922914489480342	0.07263444886509193	0.07465210439812915	0.0750538297425469	0.07380281166046278	0.07131478823905123	0.06836922368800974	0.06565340104134951	0.06336315481303333	0.06121565204029422	0.05852346409369828	0.05448956130407483	0.048587409494210344	0.040646285747110655	0.031231696115263878	0.021305548796861057	0.011774490592851823	0.0030744401748295184	-0.004798239088505366	-0.0119678624035058	-0.018752190467267213	-0.02547129555163165	-0.03249914279070861	-0.03993140497836583	-0.04717051012997907	-0.05317718477929177	-0.056880537407936506	-0.05763661609909677	-0.05534894029044395	-0.050374458802011746	-0.043415230921912254
0.0	0.0	0.0	0.0	0.0	0.0	0.0	0.0	0.0	0.0	0.0	0.0	0.0	0.0	0.0	0.0	0.0	0.0	0.0	0.0	0.0	0.0	0.0	0.0	0.0	0.0	0.0	0.0	0.0	0.0	0.0	0.0	0.0	0.0	0.0	0.0	0.0	0.0	0.0	0.0	0.0	0.0	0.0	0.0	0.0	0.0	0.0	0.0	0.0	0.0
0.0	0.0	0.0	0.0	0.0	0.0	0.0	0.0	0.0	0.0	0.0	0.0	0.0	0.0	0.0	0.0	0.0	0.0	0.0	0.0	0.0	0.0	0.0	0.0	0.0	0.0	0.0	0.0	0.0	0.0	0.0	0.0	0.0	0.0	0.0	0.0	0.0	0.0	0.0	0.0	0.0	0.0	0.0	0.0	0.0	0.0	0.0	0.0	0.0	0.0
[truncated: 54 more columns]
