# Supplementary material for: Iso-orientation bias of layer 2/3 connections unifies spontaneous, visually and optogenetically driven V1 dynamics
Source: Nat Commun. 2026 Jan 21;17:1901. doi: 10.1038/s41467-026-68578-y (PMC12923880; doi:10.1038/s41467-026-68578-y)
Supplement: Supplementary file 6 — Source data [file 41467_2026_68578_MOESM6_ESM.zip › source_data/fig3/B_orientation_map.csv]

2.4210919006401834	2.594448074298983	0.23596459108123202	0.55136942450389	0.606774692739962	0.6001206803705434	0.5781024653422424	0.5781024653422424	0.546032692692112	0.5475874760291051	0.550532310731831	0.550532310731831	0.5211613400128545	0.5211613400128545	0.46938624229705805	1.0091076494187483	1.3452098401883825	1.5070986423811892	1.6673674205272138	1.7951783348005605	1.9031685359002424	1.9031685359002424	1.8834659372894507	1.6220772264053684	1.270636118744937	1.0152562852696443	1.0152562852696443	0.8954050015363916	0.8139040459098511	0.766333519306948	0.7271282426029755	0.683035310851583	0.6244055630335446	0.6244055630335446	0.5576601477985532	0.47132306853827016	0.41813802503319586	0.3904256224272018	0.4286567612364198	0.5239728626868709	0.5239728626868709	0.608303413799617	0.7021928020716164	0.7920422375880518	0.8804585656364194	0.9209473245288359	0.8872789120156668	0.8872789120156668	0.8501298743054484	0.8161085085320154
2.2517320673788124	2.1669756560311306	1.327196300460674	0.8717497644234928	0.768861738165552	0.711558635629995	0.711558635629995	0.6247548941012724	0.557161735110431	0.4934443626933147	0.450593511385776	0.3495922852572706	0.3495922852572706	2.769199910488229	2.769199910488229	2.480644663661474	1.8995647794889088	1.7944900206579533	1.8397647090341833	1.8397647090341833	1.9371760179405335	2.006400777550626	1.8700839286119226	1.525596073346346	1.178609894691279	0.9564741982029227	0.8489282077436285	0.8489282077436285	0.7801475221376233	0.7342203289395243	0.6864290176226202	0.63442460963297	0.5598000645670442	0.5598000645670442	0.48054429163737833	0.38209502411486973	0.3163671879237224	0.2813797975812262	0.30833380335869975	0.3945613425074237	0.3945613425074237	0.5073555612237977	0.6269134755248178	0.7372782930761517	0.8372855188726264	0.9210749353265656	0.9114657822738499	0.9114657822738499	0.9106453345599244	0.9174577197426581
2.120473654994367	1.908136800880815	1.4826517597683324	1.1361343306516263	0.927702038156788	0.779283905199578	0.779283905199578	0.671958608071721	0.5470640991046647	0.4120843730376249	0.26170257824153076	0.058981994241311675	0.058981994241311675	2.6042776543695787	2.6042776543695787	2.485764032295931	2.245898629602623	2.1151225918096728	2.0975987528264373	2.0975987528264373	2.0773415531944615	2.06747362021623	1.8608258520056467	1.4426970526155216	1.0800260542998146	0.8898289417290242	0.7977284387740494	0.7977284387740494	0.7409839288062487	0.6944437137779298	0.6529002929300329	0.586366738632508	0.5023500381609285	0.5023500381609285	0.39724559367928514	0.27384132148905493	0.18799702860032497	0.13832034875978927	0.14966397633579298	0.20407918115084464	0.20407918115084464	0.32779873373630597	0.46692602891483764	0.6360833451748409	0.7760968093960532	0.9009416182377344	0.927162774262575	0.927162774262575	0.9363696633240552	0.9648381803356099
2.0192267029218236	1.7760523086401925	1.486971844431018	1.2675264251680458	1.0258643525240343	0.830297080041735	0.830297080041735	0.6630931758618184	0.508294796361314	0.26901471239535635	0.055154446250101685	0.055154446250101685	2.745523231057689	2.745523231057689	2.5717653785114827	2.4848990859885163	2.39301104301882	2.3250466789827726	2.3250466789827726	2.2054577988708743	2.2054577988708743	2.0922749441713453	1.839532518107877	1.3101011693711682	0.9735872659857057	0.8176417435014401	0.7366622745880331	0.7366622745880331	0.6911562656055796	0.6431926340120198	0.6090823848228943	0.546615171023924	0.4529215264647605	0.4529215264647605	0.3415205204894374	0.20095457353712654	0.10831414008505914	0.05623411273629397	0.050287437610816	0.050287437610816	0.09013952388241009	0.1697312823791135	0.31136123748408195	0.4881890914285725	0.6687597503258527	0.6687597503258527	0.8407955827199486	0.9185135771151174	0.9382717903226618	0.9686120006637564
1.942472366629769	1.7019728131000103	1.4276873422652878	1.2673250973448056	1.0803260455065207	0.8460453202578356	0.8460453202578356	0.620944270646258	0.426769840081084	0.15680085054588933	3.06749692824301	2.869192179575583	2.7017992610509545	2.5601498095777853	2.5601498095777853	2.514002675864928	2.467921851127798	2.4208820133911892	2.337169463313991	2.269327374330741	2.269327374330741	2.174589653605402	1.7519766726935622	1.062439847155951	0.8633619557399559	0.8633619557399559	0.8176417435014401	0.6981184389649613	0.6506654908577545	0.6072136280970835	0.559554347103175	0.5151909810584341	0.42023299302780254	0.2960287939133659	0.2960287939133659	0.1669243702530725	0.07410388215132713	0.009333141282957591	3.141472405040643	3.141472405040643	0.04068226424556798	0.11072515396061887	0.21392370160719132	0.3517940358320484	0.5464970783821448	0.7430908852981268	0.7430908852981268	0.8682385261888266	0.915269287772853	0.9572608320193341
1.8808172191164587	1.5923436334124332	1.3170848728436635	1.2673250973448056	1.0803260455065207	0.8331436397200883	0.8460453202578356	0.5706637792317295	0.35744309965212473	0.09153621205748586	3.0077829478263585	2.869192179575583	2.6829373371378864	2.6829373371378864	2.5789606002919	2.5271725855171425	2.505581711258152	2.4611007361168262	2.337169463313991	2.3992438479906646	2.3992438479906646	2.3959477653214805	1.173863788592227	0.8966158214746925	0.8289507521654933	0.7798279334273843	0.7798279334273843	0.7114186940485263	0.6563472854860599	0.6072136280970835	0.559554347103175	0.47000968439641966	0.42023299302780254	0.3038258425459057	0.3038258425459057	0.16176311916849784	0.05713752099580027	0.009333141282957591	3.1295066115362964	3.141472405040643	0.02942023218476564	0.0977866101169198	0.16844493593502907	0.29050557072748884	0.5464970783821448	0.6384056493942518	0.797702735805129	0.797702735805129	0.8674197249800867	0.9238349282420916
1.8808172191164587	1.5923436334124332	1.228660756694068	1.1918277597533118	1.0649262193729871	1.0649262193729871	0.808232769778062	0.5706637792317295	0.3109936717333568	0.09153621205748586	2.9802610849795474	2.8300138673756035	2.8300138673756035	2.6829373371378864	2.6271191158643763	2.588794108889587	2.505581711258152	2.4611007361168262	2.427361162958597	2.3992438479906646	2.6450973995821556	2.3959477653214805	1.173863788592227	0.8966158214746925	0.8289507521654933	0.7798279334273843	0.7490040526293074	0.7114186940485263	0.6563472854860599	0.6047559111920773	0.5055312122973747	0.47000968439641966	0.31367873504666033	0.4084624814733093	0.22264354608091885	0.1314093606219524	0.04926026713701859	3.126685987474705	3.1295066115362964	0.02942023218476564	0.04534155270983842	0.0977866101169198	0.16915700959239555	0.29050557072748884	0.4500474198167561	0.6384056493942518	0.6384056493942518	0.797702735805129	0.8674197249800867	0.9238349282420916
1.7476612334507953	1.4635432632897558	1.228660756694068	1.1290054339079898	1.0146751919210848	0.808232769778062	0.808232769778062	0.5492611338458566	0.3109936717333568	0.0536902252647451	2.9802610849795474	2.8310182806372968	2.7115484582116753	2.7115484582116753	2.6271191158643763	2.588794108889587	2.5766358376035434	2.570223863447664	2.59676949782145	2.59676949782145	2.6450973995821556	2.8763709238298993	0.7681776585396013	0.8940030033199786	0.8646976762039439	0.8310515341076715	0.8310515341076715	0.7490040526293074	0.6743159121715641	0.6054383892583237	0.5055312122973747	0.40648845572808506	0.31367873504666033	0.22264354608091885	0.22264354608091885	0.1314093606219524	0.04926026713701859	3.132243525417344	3.1392495874152804	0.04534155270983842	0.09555979119425295	0.09555979119425295	0.16915700959239555	0.25208824517569806	0.38130960955516446	0.5536261088298788	0.71455637325806	0.71455637325806	0.8122047377809487	0.8845529956051968
1.6273916992066904	1.3645424704561568	1.1882547021687246	1.0788783261126458	1.0788783261126458	0.9655389382781374	0.5412101728684888	0.5412101728684888	0.29906981324098236	0.08009619185899286	3.0431343580277446	2.8855259696441813	2.8855259696441813	2.7719177517886493	2.7134189687247776	2.697615108406108	2.710412036820264	2.754708300508236	2.8555816784609203	2.8555816784609203	0.3181859307490402	0.3181859307490402	0.7689217834931733	0.9083822572210805	0.8976499987875988	0.8752503401400401	0.801467381239287	0.801467381239287	0.7071993152227058	0.6066020155605356	0.4674736330327418	0.31278657718451797	0.31278657718451797	0.1760849941778151	0.055476359387856	3.100328343574711	3.0480792176909315	3.0483832733009493	3.1036393141538205	3.1036393141538205	0.038290868381476884	0.11245276734416977	0.1783363777140785	0.24790566989282592	0.3499391588437515	0.4865120446962274	0.6462352278842189	0.6462352278842189	0.7813380132146817	0.871048047302466
1.5424878949544691	1.339075304370981	1.1858343763742383	1.067236233498095	0.9218500710697414	0.7430909081022321	0.7430909081022321	0.5499487525163378	0.3562491931279581	0.14191323522776234	3.10988835917704	3.10988835917704	2.8624173585959096	2.8624173585959096	2.821902291960873	2.8450241617697802	2.905667224750758	2.993862954079379	3.1320499788737326	3.1320499788737326	0.22103847081796602	0.5348276010602566	0.7701031657343682	0.9025303515130735	0.9314743397385419	0.9222057987396955	0.9222057987396955	0.8730237580362221	0.792274949747334	0.6691423995051577	0.4486174784359953	0.16266978227894313	3.1021526183072012	3.1021526183072012	2.9906950375858425	2.933403333748661	2.912598613444109	2.911466409027023	2.9664979169439274	3.046969994335413	3.046969994335413	3.1305963021617043	0.07672245888394347	0.15936221071236467	0.24961292146159053	0.37979444060745404	0.5606458038008748	0.7337486426092115	0.7337486426092115	0.8725833551802245
1.4910069365099883	1.3443687097087622	1.203263468863267	1.0614830692557318	0.8869832266259118	0.8869832266259118	0.7127808628792006	0.5566150969527301	0.3937641095986386	0.2078187262285649	0.06120277928913164	3.085701567873116	3.085701567873116	2.9575716253411546	2.9575716253411546	3.001541483672547	3.093161564054947	0.05544360603224874	0.2008229237659194	0.2008229237659194	0.22103847081796602	0.6143541755220934	0.7724883917917928	0.8900260274202756	0.9696296128533852	1.002922745182257	1.002922745182257	1.0127093434368524	0.969450072363567	0.8670908421203647	0.4574268160608073	2.99721384154374	2.864025506064557	2.864025506064557	2.835374668244983	2.82554325272749	2.8171762840124757	2.8195205001807153	2.846776398465588	2.92742197335426	3.008236720824481	3.008236720824481	3.1064331565447514	0.05446478381901532	0.13778610279331716	0.2723874291978543	0.2723874291978543	0.467789459126398	0.6982776405089508	0.8913712981657627
1.46547302577798	1.3392006197693433	1.2244527405038106	1.0621017635399541	0.8642309270597686	0.8642309270597686	0.7033780982938431	0.5525178635499595	0.4133449457684311	0.2809471364226006	0.16761705997271917	0.0801573028365068	0.02039713733710169	0.02039713733710169	0.013938960743765884	0.06623628839089957	0.1381210605103087	0.19342299267941154	0.30712420220726866	0.30712420220726866	0.4773561145914549	0.6361985202840161	0.7944192034882286	0.9174724692543368	1.027355744954714	1.0759522873930063	1.0759522873930063	1.1369673108282168	1.1901301479806294	1.2888210860854326	1.7863814120434558	2.518907960829303	2.518907960829303	2.708363681584739	2.708363681584739	2.7236068050322118	2.738629849802008	2.7547723156035637	2.7560794290719333	2.7560794290719333	2.8185777200502606	2.8996742328193292	2.9892172534418027	3.0978781471707677	0.038166070017039644	0.14309374378646122	0.30322925812644286	0.30322925812644286	0.5572607783551788	0.9010164774799031
1.4420702772362235	1.3564939212748763	1.2244527405038106	1.0591448123756217	0.8642309270597686	0.6697820806175327	0.7033780982938431	0.5217255999233021	0.42138204548402675	0.3263746271941246	0.23363268763927628	0.20078069615507044	0.20078069615507044	0.02039713733710169	0.013938960743765884	0.06623628839089957	0.2750598921807761	0.3031361614726995	0.3031361614726995	0.3779489368345601	0.5026750146841401	0.670214639897142	0.7944192034882286	0.949189579111522	1.027355744954714	1.1528732050398016	1.1369673108282168	1.2406655260483994	1.1901301479806294	1.5267264727352234	1.8592592682706128	2.518907960829303	2.2294772283891433	2.4804036910986724	2.5882932623233845	2.630498231325559	2.6743503643757975	2.703052578132297	2.703052578132297	2.73704180042957	2.73704180042957	2.8996742328193292	2.9892172534418027	3.0162254914296494	0.038166070017039644	0.016153145485747977	0.016153145485747977	0.09546187617296731	0.22716973899567264	0.9010164774799031
1.4420702772362235	1.3564939212748763	1.2304005082356806	1.0591448123756217	0.8705314251203475	0.6697820806175327	0.6697820806175327	0.5217255999233021	0.42138204548402675	0.31640695397262686	0.23363268763927628	0.20078069615507044	0.17108139972602654	0.17108139972602654	0.17379139273339828	0.2343926160449268	0.2750598921807761	0.3031361614726995	0.3779489368345601	0.5026750146841401	0.5318893949686299	0.8228910757827368	0.8228910757827368	0.9990393962389642	1.115596066570144	1.1528732050398016	1.1528732050398016	1.2406655260483994	1.3490632024561489	1.5267264727352234	1.8592592682706128	2.2294772283891433	2.4804036910986724	2.318117692418438	2.5882932623233845	2.630498231325559	2.6743503643757975	2.703052578132297	2.683245057468133	2.73704180042957	2.8042286142609196	2.757833170218964	2.9080821313417626	3.0162254914296494	3.087772086175706	0.016153145485747977	0.016153145485747977	3.112102192199396	3.117265476745988	0.7132809029467477
1.4296012625859529	1.3497653327030337	1.2259228030556963	1.0806618872179863	1.0806618872179863	0.6307750870825943	0.6307750870825943	0.4737070171497946	0.3866541330508318	0.31640695397262686	0.28063207279212055	0.28063207279212055	0.2507094708863402	0.2507094708863402	0.28110476898882375	0.3223912670044209	0.36639527491280965	0.395594953395654	0.4303074162292902	0.5318893949686299	0.5318893949686299	0.6613299642065957	0.8379853431751716	0.9990393962389642	1.115596066570144	1.2164031387415344	1.3092148608959668	1.3092148608959668	1.441964377430014	1.626530019264612	1.8323248893581072	2.0531273363618485	2.318117692418438	2.318117692418438	2.47489210925197	2.56537796428392	2.6283589600425294	2.646368816513501	2.6260521028327695	2.6666166089898304	2.6666166089898304	2.757833170218964	2.8592788903313284	2.968235010606957	3.036428544630999	3.091182190516861	3.091182190516861	3.112102192199396	3.117265476745988	3.1166069423792386
1.3502655621895432	1.3502655621895432	1.237343837268047	1.0669952150797775	0.8056528067721739	0.5865654663003124	0.5865654663003124	0.43543140031690536	0.34523060525322524	0.30193835267982916	0.27582761200420514	0.2626551640650163	0.2626551640650163	0.2937911602201435	0.2937911602201435	0.34309610935781176	0.39213663702343293	0.4215571116595376	0.4679196684914606	0.5570811139229566	0.5570811139229566	0.6752694658726694	0.8280257297462227	1.012038261870714	1.153795188562352	1.2623371160189025	1.2623371160189025	1.4950297025043193	1.4950297025043193	1.6758687893927071	1.7913504722416072	1.9338379643925094	1.9338379643925094	2.1473060334363847	2.344596065468174	2.489756944233065	2.594165842507035	2.591981067517965	2.5833948955964914	2.5833948955964914	2.6624081121224936	2.779548154869458	2.887842028996463	2.982910957630299	3.030552434950005	3.067585818323545	3.067585818323545	3.0569506027454985	3.0193887636405528	2.934236649336205
1.3996813075013144	1.3338499962819406	1.2255464838336172	1.043946941958085	0.7533998802119353	0.5227483345320909	0.5227483345320909	0.3989967388143816	0.32648586233379007	0.28485887222031536	0.24265135056719878	0.2253734163915677	0.22795938694883588	0.22795938694883588	0.260831199499739	0.31607232994709555	0.37538489130403363	0.4261680816243843	0.4261680816243843	0.47672393190092066	0.5642974158800227	0.6810377489758785	0.8182842496383743	0.9798233812133043	1.1404350382096755	1.1404350382096755	1.2709434356365703	1.389883785100924	1.5355304654483728	1.6814489514939657	1.7293611050011677	1.8237846648839113	1.9912409749708146	1.9912409749708146	2.1844789776533506	2.3952226851135947	2.518622300412556	2.572340239879356	2.6215528378314126	2.73267169423554	2.73267169423554	2.8510046955172186	2.9401907773755553	3.013399443701905	3.045206905445246	3.063762429648248	3.045939357413843	3.045939357413843	2.992822378468741	2.905534037731103
1.3934193720062922	1.3276990364878447	1.2003227054692012	0.9994894421738377	0.705404173768267	0.49245208840245974	0.49245208840245974	0.36253492003250365	0.2782150834543131	0.2052818468556481	0.15164055567434342	0.12021593283830079	0.12598364740469492	0.12598364740469492	0.18171480560421038	0.2544485274691102	0.3223439646552766	0.3822106779345038	0.4626594133304014	0.4626594133304014	0.547019249366981	0.6564805306850463	0.7923331117728355	0.944990177939121	1.0960824087364607	1.2278830227108388	1.366640109690307	1.366640109690307	1.549249442680578	1.6847876663338164	1.7029252317830785	1.7587884110120857	1.7587884110120857	1.8677074225480619	2.0553868798310067	2.2592635905117255	2.4682649397586403	2.6209200292953554	2.727343859141472	2.8372531030262196	2.8372531030262196	2.946924909092427	3.022026996748229	3.07226574837954	3.0869889837502473	3.084266553732034	3.0555119208200683	3.0047754906889654	3.0047754906889654	2.9219157912203215
1.3880116474675397	1.3349673245863762	1.2232966637271527	1.0005364546246902	0.705404173768267	0.6239638752298636	0.35211472638664887	0.2306848972104385	0.14776869222653222	0.05935250277999859	0.15164055567434342	3.118802714641106	3.118802714641106	3.141511060645879	0.07947146282750506	0.18434459214716892	0.2805442295278535	0.3529928081522149	0.4527114795507999	0.5451300395434906	0.5451300395434906	0.6564805306850463	0.7789835344774216	0.9233402804450598	1.0415924715357292	1.0415924715357292	1.1557820015496105	1.3150632678900394	1.5515172221566136	1.7044372433716184	1.7202861362025725	1.7864638430482067	1.8839803904106562	1.9979126428160259	1.9979126428160259	2.1903613791071788	2.422939902462689	2.6702219728907686	2.8935771194817086	3.0271587280603445	3.1104870392008372	3.1104870392008372	0.02129437435304027	0.03317037633555309	3.0869889837502473	0.005347625596437311	3.1009191862314722	3.1009191862314722	3.046264186502908	2.972447235823438
1.385147109552328	1.3341002928050276	1.2429587150290047	1.0005364546246902	0.5259394161345297	0.6239638752298636	0.07174385894301327	0.2306848972104385	0.14776869222653222	0.05935250277999859	2.9887101829499834	2.941084103515326	2.991855511651103	3.141511060645879	3.123767929449203	0.18434459214716892	0.2805442295278535	0.3529928081522149	0.4527114795507999	0.5451300395434906	0.5451300395434906	0.6505213537657895	0.7733784126668724	0.8982950787938719	1.0415924715357292	1.1557820015496105	1.1557820015496105	1.2700108559713952	1.5515172221566136	1.7044372433716184	1.7780732542444735	1.7864638430482067	1.871308691846835	1.8839803904106562	1.9721414108557909	2.1042926504008186	2.323937731586584	2.8478374034920435	0.04044489243059779	0.04044489243059779	3.0271587280603445	3.1104870392008372	0.14424360549830073	0.12815010656304082	0.10740853171003108	0.06345966343305243	3.1009191862314722	0.008392137233610875	3.085133259307698	3.0139677137411596
1.385147109552328	1.3341002928050276	1.2429587150290047	0.9999788387909918	0.5259394161345297	0.20325579292748588	0.20325579292748588	0.07174385894301327	3.1295083307423823	3.0585049102516444	2.9887101829499834	2.9887101829499834	2.941084103515326	2.991855511651103	3.123767929449203	0.11461208722241256	0.2397081324335506	0.3305714379054665	0.4468082334233845	0.5664117392499692	0.5576241178097998	0.6642718814743	0.7733784126668724	0.8982950787938719	1.0036177674874853	1.1089522147592596	1.1089522147592596	1.531310454329387	1.531310454329387	1.7649693783177387	1.7780732542444735	1.8157921817780702	1.871308691846835	1.871308691846835	1.9721414108557909	2.1042926504008186	2.323937731586584	2.8478374034920435	0.04044489243059779	0.11440255485061002	0.11440255485061002	0.13245219855813062	0.14424360549830073	0.21473183661735273	0.10740853171003108	0.10740853171003108	0.008392137233610875	0.008392137233610875	3.085133259307698	3.0139677137411596
1.3894841302182908	1.3580427514008973	1.2977240151127845	1.066986411177771	0.2822645028061359	3.140302478714096	3.140302478714096	3.038347348922114	2.967255515160712	2.907296996232075	2.835975048592545	2.8011469881717037	2.8011469881717037	2.886757038522239	3.0449198778823643	0.06973206836730306	0.21451232586337632	0.3197600054606289	0.4496418407119007	0.4496418407119007	0.5664117392499692	0.6742833244314799	0.7770531541880681	0.889705256042535	0.9971555730184144	1.097241267317692	1.097241267317692	1.2316271060225628	1.480435654687347	1.7649693783177387	1.8186859873676848	1.846082142272195	1.846082142272195	1.8803504823405357	1.8502056979066506	1.8502056979066506	1.558674537021604	0.609684608883887	0.609684608883887	0.4442531649697177	0.39243329235381186	0.32539209241094724	0.2672963924070473	0.21473183661735273	0.17813859563656465	0.12398329456142411	0.12398329456142411	0.062014075732965246	3.1289707553928743	3.0584181339211103
1.3955864832826679	1.3952308731950103	1.3806697128900647	1.3675664469379676	2.926635792051128	2.900684565062935	2.900684565062935	2.860118973906724	2.8158617105629933	2.7941246829627406	2.7335852778167915	2.7335852778167915	2.715660410247958	2.816986492977767	2.976721572779251	0.02283177413189108	0.19409976643414062	0.3225600515215472	0.45585075542175435	0.45585075542175435	0.5780968878496324	0.6876759560204304	0.7995512305757552	0.9163645279147722	1.0249646305459787	1.1216246254869429	1.2533557702878957	1.2533557702878957	1.4687810120089955	1.7075355302109243	1.870461875913202	1.8788640113581465	1.879906073108966	1.879906073108966	1.7879831370091868	1.5986880509209611	1.2972257917961532	0.949372203705563	0.7585273300293895	0.6337725978559341	0.6337725978559341	0.5256169493785254	0.4213994818644338	0.3400363434784852	0.2602494050722175	0.1974558580625967	0.12827619657354639	0.12827619657354639	0.04788335350417405	3.116911978707213
1.392063058616051	1.4372308545050991	1.498570154048788	1.8834244157671292	2.603278994024139	2.603278994024139	2.7027058800396837	2.754692975002081	2.7583208290222263	2.7359208889035376	2.6585063702730913	2.6419228153588783	2.6419228153588783	2.742647598612269	2.9253910838504726	0.021053624636246052	0.22733440751487866	0.3586165043598424	0.46895391698032984	0.5969334418970131	0.5969334418970131	0.7084057022518371	0.813518151847263	0.9260747382835604	1.0502260085552386	1.161063301793953	1.2902450408534012	1.2902450408534012	1.4610172529983458	1.6716197049806798	1.8301546476060542	1.8995902272927998	1.8357380849510818	1.8357380849510818	1.7043507525769996	1.5273360909720655	1.3060720253402183	1.0810743841362527	0.9268686782406883	0.8101668905212946	0.8101668905212946	0.7091860618931642	0.5962267946883824	0.4948972077894132	0.3935902602190628	0.28675377397445434	0.19858010621771705	0.19858010621771705	0.11761310903587584	0.036025429437517076
1.3783976284825954	1.473188325143444	1.6293991383559785	2.0162569700805193	2.421303709158856	2.5768491358727594	2.5768491358727594	2.6267253561904624	2.648580548320135	2.631228523937555	2.5735951737362015	2.5735951737362015	2.6634947491814707	2.6634947491814707	2.9253910838504726	3.132921105950354	0.24510815925393373	0.38217890782895925	0.4871868749433963	0.6097813626581416	0.6097813626581416	0.7190193158670679	0.8242429752702146	0.9417915153557007	1.0693285178784944	1.2061950170767197	1.2061950170767197	1.325617122724105	1.483470427766694	1.6472689389155502	1.7748083256130531	1.8332030792021785	1.8332030792021785	1.7865020351221228	1.6824829219847803	1.5415898151066365	1.368236645633063	1.161318232747682	1.0167901278897338	1.0167901278897338	0.9251059628267146	0.8385343959552989	0.729558297005771	0.6221392024957124	0.5231733373060967	0.3985394207419875	0.27194625561242614	0.27194625561242614	0.18383889167408718	0.09507866730901426
1.3799942649800256	1.473188325143444	1.7266307602842499	1.9942548317133362	2.2027827890377356	2.5768491358727594	2.3704955813593784	2.453252927838776	2.490149577146216	2.4701203843251953	2.4685088024201907	2.4685088024201907	2.572353699064255	2.590921311198244	2.778250446308908	3.132921105950354	0.24510815925393373	0.3716434261195616	0.489462227612683	0.489462227612683	0.6158955744637993	0.7273471311443478	0.8304156836407834	0.9452935477778954	1.0691800318413334	1.2065132181907874	1.2065132181907874	1.3550894345645457	1.5009606906236002	1.6331928546966488	1.7468103519000169	1.792760722981649	1.7602447489900381	1.7865020351221228	1.6874404044122093	1.5842026257790633	1.445098821977509	1.2508425245267611	1.1041083208066862	1.1041083208066862	1.0297815263162526	0.9615906899742326	0.8723259998768302	0.6221392024957124	0.6371418192413465	0.3985394207419875	0.5056884327392961	0.38555031301330356	0.25086017925313797	0.15818800176986336
1.3799942649800256	1.5213491891789133	1.7579383206337322	1.9340133778544362	2.2027827890377356	2.3704955813593784	2.3704955813593784	2.453252927838776	2.2709833853359758	2.4701203843251953	2.301557376251589	2.3788642747136475	2.3788642747136475	2.778250446308908	2.778250446308908	3.098792201410042	0.20448852302359818	0.3716434261195616	0.489462227612683	0.6158955744637993	0.6145920976852537	0.7273471311443478	0.8320217702190149	0.9452935477778954	1.0691800318413334	1.183127514324867	1.2065132181907874	1.3550894345645457	1.4926871478186277	1.6266634786177772	1.7468103519000169	1.792760722981649	1.7602447489900381	1.7643035143799255	1.6874404044122093	1.6564914334620688	1.445098821977509	1.3684844180046634	1.1041083208066862	1.0297815263162526	1.072213233230321	1.072213233230321	0.8723259998768302	0.9316565749319602	0.6371418192413465	0.8132876821868917	0.5056884327392961	0.5310272643855463	0.39201465413651615	0.15818800176986336
1.3900973499170775	1.5603731559414413	1.7579383206337322	1.9340133778544362	2.073378333606689	2.2162559214687274	2.2162559214687274	2.2731232755078903	2.2709833853359758	2.258628142858365	2.301557376251589	2.3788642747136475	2.5174691662324236	2.5174691662324236	2.7470324390620373	3.0816822799294883	0.20448852302359818	0.34055261120034874	0.4815328422780159	0.4815328422780159	0.6145920976852537	0.7290963122483323	0.8320217702190149	0.9360945006898308	1.046699177459999	1.183127514324867	1.3304441849451782	1.3304441849451782	1.4926871478186277	1.6266634786177772	1.7221494903521233	1.7739777946903281	1.7643035143799255	1.7643035143799255	1.7897116036641556	1.6564914334620688	1.5490774807079362	1.3684844180046634	1.2216856846703346	1.148735580186468	1.072213233230321	1.072213233230321	1.004886983338034	0.9316565749319602	0.8132876821868917	0.6799008997200406	0.5310272643855463	0.746586261775648	0.39201465413651615	0.24829458273958857
1.395238353249714	1.5735791402408632	1.7764436400975825	1.9214449396554478	2.020857824622464	2.0918836245368038	2.0918836245368038	2.097765724015712	2.1040934096124584	2.1235220179591394	2.1691939149720607	2.208156170729339	2.208156170729339	2.312683430735646	2.637153333836224	3.085000728648181	0.1865241256042367	0.34055261120034874	0.47348800757455045	0.47348800757455045	0.6051503403800204	0.7209072183597378	0.8040907290260763	0.8927316953039188	0.9847217256370264	1.1153597905145816	1.2831932053116628	1.2831932053116628	1.4773825327125953	1.6425918287877206	1.7395486509976266	1.7928284278377014	1.8008802202798526	1.8008802202798526	1.7897116036641556	1.7386370012109733	1.6528703582127164	1.5008788809444535	1.34091549134728	1.2757806408194998	1.1760423921243115	1.1760423921243115	1.1095509431277764	1.0902138134188206	1.04655773344171	0.9329711727634553	0.9329711727634553	0.746586261775648	0.5996121381695669	0.39165359967671165
1.38443921787447	1.555645386674069	1.7574133836699009	1.930921291832645	1.930921291832645	1.9949751553959096	1.9949751553959096	2.0190347149988828	2.043770913609583	2.0701133724551344	2.075323091607503	2.085332646709219	2.085332646709219	2.135865831966761	2.3381746845791245	0.013957865444184316	0.29205599157619133	0.38624189675716014	0.5117286905223821	0.5117286905223821	0.6029815465120407	0.6874057673738596	0.7605795658951093	0.8247255276756683	0.9094962999791036	1.0386640248592736	1.2278421240609738	1.2278421240609738	1.4630701683982856	1.6712829266289049	1.7807670320842401	1.8469304719305966	1.8659474155900406	1.8617774904453928	1.8617774904453928	1.8493473033464982	1.8134877148635982	1.6868286817673344	1.4979510360131494	1.4037277669456856	1.4037277669456856	1.3061256049234204	1.2479841678016292	1.21801994383834	1.230002732388809	1.1639712798299033	0.992930044476287	0.8132534010096918	0.8132534010096918	0.6001263138830737
1.3683461241195465	1.5258117638662885	1.7446887123480506	1.9272444154342434	1.9915556092230986	1.9915556092230986	2.017723194375746	2.0452629347526017	2.065339134716341	2.0760903753303594	2.0417401145094374	1.9989797027278462	1.970507106870514	1.949609782784716	1.949609782784716	0.6716380333922585	0.49765946580268317	0.49513515007176334	0.5205157046200499	0.5205157046200499	0.5939748991317577	0.6412921435412269	0.6942667886906345	0.7492779705904226	0.8216147795214709	0.9388539105052729	0.9388539105052729	1.1208800422799925	1.4539129566609397	1.7243176189956166	1.8626793895644231	1.9352544816035502	1.9670701811194624	1.9670701811194624	1.9939146248734279	1.9939146248734279	2.0157039681213895	1.9962138287226967	1.8843623965513638	1.7932086563234755	1.591555896243996	1.591555896243996	1.393093950213932	1.330440649341627	1.30605010110364	1.2911864372053508	1.1729536197854387	1.003259660942895	1.003259660942895	0.8764435961826385
1.2885190727567242	1.440816071907392	1.6782888859211906	1.874936256101435	2.0014729588773896	2.0014729588773896	2.0439390829783584	2.0633097657352852	2.07185210430767	2.0503704328953365	2.0417401145094374	1.9575790585320814	1.8811221239481348	1.7171751334813854	1.7171751334813854	1.212791885380705	0.7259215745416975	0.5973351685130712	0.5423347366104174	0.5556298458282516	0.5556298458282516	0.5943295171366971	0.6319274505227703	0.6677454329763117	0.714393921498246	0.7615697043441205	0.8823441421764864	0.8823441421764864	1.3980516352508152	1.9176324814625225	2.049674718343198	2.049674718343198	1.9352544816035502	2.1172993463049607	2.1432178914212283	2.170207761723285	2.2316087131712816	2.3156668373189397	2.441681443401645	2.5676051899125825	2.5676051899125825	2.6131141562468283	1.9753713776654074	1.4063605028987487	1.3412600472845657	1.3412600472845657	1.3198133012621103	1.2801219706044247	1.1349941800191594	1.0779698884660354
1.2346400514986415	1.3758735748081934	1.5868477038053204	1.874936256101435	2.0014729588773896	2.0439390829783584	2.0208332876871538	2.040408008790095	2.0306163943001874	1.9947705858843303	2.007315873633761	1.9575790585320814	1.8811221239481348	1.8811221239481348	1.7171751334813854	1.2846879688096289	0.7259215745416975	0.6614253320876795	0.576638699244822	0.5422508436472686	0.5422508436472686	0.5560065943505457	0.6319274505227703	0.5816236715340422	0.57921556196042	0.57921556196042	0.7615697043441205	0.4814386745416934	1.3980516352508152	2.415332557564895	2.049674718343198	2.314108237716354	2.3064893540797264	2.1432178914212283	2.3230208639273258	2.3509212614727844	2.2316087131712816	2.525334251378382	2.6475834813114876	2.7780063627027314	2.7780063627027314	2.8262796859152584	2.835140691899836	0.2159320325206853	1.2796595055123703	1.3198133012621103	1.3198133012621103	1.2662255116370433	1.1349941800191594	1.0779698884660354
1.2346400514986415	1.3295989090057168	1.5868477038053204	1.7984080579640036	1.9444543768652596	1.930799496341832	2.0208332876871538	2.040408008790095	2.0306163943001874	1.9947705858843303	1.9450857101071257	1.9450857101071257	1.7866216698553377	1.5261096809699959	1.6081011433297832	1.2846879688096289	0.8815820544430989	0.6614253320876795	0.576638699244822	0.5422508436472686	0.5664835461657525	0.5087257704962935	0.5757814505415872	0.5816236715340422	0.57921556196042	0.57921556196042	0.4814386745416934	0.4814386745416934	3.0675237626446368	2.7162244736836616	2.352574448602942	2.314108237716354	2.3064893540797264	2.4706251681880307	2.3230208639273258	2.3509212614727844	2.543496799937712	2.625355883877944	2.7321850508095107	2.6475834813114876	2.7780063627027314	2.932087305177504	2.9918998285457103	0.017390835539718097	1.2796595055123703	1.2863983184807042	1.1442050874395742	1.2662255116370433	1.1562572540382199	1.205881459102593
1.2249424391882497	1.3295989090057168	1.4954335078795769	1.6850595113939553	1.8457917817047882	1.8457917817047882	1.9683991729914894	1.9683991729914894	1.9646082608669566	1.9287982664328551	1.8761786603313322	1.8129639874452543	1.8129639874452543	1.7047097736427137	1.4661719103380548	1.268069392804514	0.9911166155659386	0.7399276811183562	0.6125775105239901	0.5664835461657525	0.5664835461657525	0.5087257704962935	0.49932729172204754	0.4855014074213493	0.4485098450921061	0.3684998343646271	0.3684998343646271	0.19636398331436045	2.9954739747710004	2.7162244736836616	2.5879249799090562	2.507488543728165	2.4706251681880307	2.469347873298302	2.469347873298302	2.5948772665822375	2.543496799937712	2.625355883877944	2.7321850508095107	2.7321850508095107	2.8869615721657134	2.932087305177504	2.9918998285457103	0.017390835539718097	0.8444771657231929	1.1442050874395742	1.1824919424853233	1.1562572540382199	1.1562572540382199	1.224822615040292
1.226034930828689	1.2870827548731238	1.411511359340956	1.5632992694535588	1.7183526235317677	1.7183526235317677	1.8213572940652867	1.872341350642721	1.8862565257142876	1.8650581363141718	1.8182067513511448	1.7497897525664463	1.7497897525664463	1.6325236841870778	1.4661719103380548	1.239130832474043	1.0344609692599027	0.8371212116771964	0.6615615657824376	0.6615615657824376	0.5325578014298591	0.4424934830557694	0.42113223990133974	0.3924980495927475	0.3463457739831135	0.23625838671124555	0.23625838671124555	0.07011772786531978	3.0026369118981844	2.8300732388763468	2.7123902759584837	2.6353597934991093	2.590703575142154	2.590703575142154	2.584519206418058	2.5948772665822375	2.6286389386854196	2.6874429609264308	2.7875571013851452	2.8869615721657134	2.8869615721657134	2.9957091022038256	3.06972226077551	0.04981182472167322	0.4116350692087006	0.9090554527861877	0.9090554527861877	1.103385882204245	1.103385882204245	1.1843437269851957
1.2370618217638478	1.2685991565777393	1.3564611855776336	1.484711712523766	1.6096023244864972	1.7082013103252702	1.7699362069588016	1.7699362069588016	1.8012510884354267	1.8014576154165878	1.7690998536068445	1.7116489632443805	1.7116489632443805	1.5897622487140597	1.4169108390820275	1.218110372722963	1.0543577196732077	0.960454508197615	0.7513689937616705	0.5493881876063815	0.5493881876063815	0.398841990465617	0.36658184316238973	0.3271198784499889	0.27513816506892225	0.1755384545074703	0.018157261787972168	0.018157261787972168	2.997848335749424	2.860177209514548	2.7708824327334494	2.7708824327334494	2.6709608781619583	2.6709608781619583	2.6549929346945724	2.647322917405884	2.669575543453499	2.7327879063709286	2.8248819988817915	2.8248819988817915	2.9244678889708773	3.0465998963096492	0.020873155347945094	0.14785526567163476	0.37206574947147786	0.7220126994489258	0.96032416176429	0.96032416176429	1.034933751220886	1.1434270370908708
1.2828969034630902	1.2828969034630902	1.3384136491438339	1.4245319386061368	1.537785416196832	1.6303104483216604	1.6882954240343047	1.6882954240343047	1.7285077211590159	1.7457947494892991	1.7280021452745535	1.6752150588690835	1.5622138083852999	1.397781341372701	1.397781341372701	1.2117301569218242	1.146028868811272	1.0822228767458855	0.9073741304614559	0.6397929028114923	0.6397929028114923	0.4212493110985287	0.31943047899231836	0.27291827781597444	0.20395434531379664	0.13003405299073112	0.13003405299073112	3.0099987215335204	3.0099987215335204	2.8835592683089644	2.7923478670243504	2.7312056387518115	2.6960765549743737	2.6646325731578635	2.6646325731578635	2.652036658653829	2.670927908957335	2.747948645990528	2.845892952622485	2.950721825949044	2.950721825949044	3.0767052204861796	0.09418458319978207	0.25541196726910087	0.43383994654807717	0.6601506233674623	0.6601506233674623	0.8587239225091984	0.9609979483231842	1.1103628859751353
1.2819801180999413	1.271931358152667	1.3014067033634262	1.3689439185959404	1.4718577121054004	1.568728020779652	1.568728020779652	1.6434591723427427	1.696278092114353	1.726883118921112	1.7182244007154743	1.67553468861262	1.5736794694693188	1.5736794694693188	1.4099300111743345	1.3094489304571066	1.2701499943269159	1.2221178045854435	1.1490286291027534	1.1490286291027534	0.8839261909965065	0.5451716527083175	0.33792155369366395	0.26162064885270553	0.20797513222979006	0.1406192015694927	0.006435576452740399	3.040820139293246	3.040820139293246	2.9019607241897347	2.8169813989714214	2.7401861540879473	2.6545858909404085	2.6545858909404085	2.604580747572294	2.586422029346707	2.623745011269021	2.7186652880250204	2.845892952622485	2.9498916443159064	2.950721825949044	3.101698044375265	0.14853230258560668	0.34285660527987005	0.5159258569580505	0.6744759634831441	0.8280620314099245	0.8280620314099245	0.9425602506664755	1.1170639379547485
1.2819801180999413	1.253341563370693	1.2599176432951467	1.3689439185959404	1.4718577121054004	1.5216430592124999	1.5216430592124999	1.6434591723427427	1.696278092114353	1.7331225361189075	1.7182244007154743	1.7187589648747732	1.6228891743224452	1.4807796331167093	1.4807796331167093	1.417092573983414	1.3948302657194578	1.2221178045854435	1.3008887791044295	1.3008887791044295	1.1767147732073502	0.9085783814169783	0.5875153556246318	0.3754945158549621	0.20797513222979006	0.1406192015694927	0.1406192015694927	0.0946700033405099	3.107181213902594	2.9019607241897347	2.7941772067564816	2.6509965926366164	2.6509965926366164	2.5594933745599775	2.509734103439026	2.4916505186433184	2.535277788973472	2.637261359107777	2.7645368910005956	2.9498916443159064	2.9498916443159064	3.101698044375265	0.25056813688812873	0.34285660527987005	0.5761244882495911	0.6937932476603361	0.8280620314099245	0.8102589094066515	0.9404007229613462	1.1327399600274815
1.280128177732652	1.253341563370693	1.2599176432951467	1.2560453347015264	1.417030751508367	1.5216430592124999	1.613657065917419	1.5887764578697308	1.6817349786503166	1.7331225361189075	1.758369056069261	1.7187589648747732	1.784679493795533	1.6228891743224452	1.4807796331167093	1.5019624303066221	1.3948302657194578	1.3582113925355124	1.3582113925355124	1.333851160626664	1.1767147732073502	1.2144863767464464	0.9945832577651377	0.7141504918084705	0.5276630157978035	0.17559224231482062	0.0946700033405099	0.3212087161145858	3.107181213902594	2.9481632476830004	2.7941772067564816	2.5261308913354235	2.5594933745599775	2.509734103439026	2.509734103439026	2.378851940553897	2.535277788973472	2.637261359107777	2.7645368910005956	2.921764520183279	0.020167004966634927	0.020167004966634927	0.25056813688812873	0.4331051091139688	0.5761244882495911	0.6937932476603361	0.8102589094066515	0.8102589094066515	0.9341717933153326	1.1547204015808665
1.2593804331483858	1.2148032361680077	1.2051584613394004	1.2560453347015264	1.3513608428025483	1.3513608428025483	1.4638737097213417	1.5887764578697308	1.691485136435837	1.7596535122937524	1.7838863762647323	1.784679493795533	1.784679493795533	1.7265303921002568	1.5770731407160703	1.5019624303066221	1.470543305042419	1.468986364672074	1.425692649625864	1.3738407162018484	1.333851160626664	1.2144863767464464	0.9945832577651377	0.7141504918084705	0.5276630157978035	0.40714623177990905	0.3212087161145858	0.3212087161145858	0.12789247177844576	2.9567981312387044	2.6805604585514793	2.5261308913354235	2.44180603463343	2.44180603463343	2.4018615082536563	2.378851940553897	2.40981185311964	2.4966108024577043	2.6483348073939172	2.921764520183279	2.921764520183279	0.136602768132283	0.3990145829817582	0.5341021499046761	0.6328695708954699	0.713573754710735	0.713573754710735	0.9341717933153326	0.9341717933153326	1.1547204015808665
1.1818725889276038	1.1188477901632137	1.0812979281750579	1.1176013435700671	1.2343450026922937	1.3867753425351497	1.3867753425351497	1.588849317937642	1.7563248425345057	1.8124637325965054	1.845715980076864	1.8571364552316538	1.858464808711844	1.858464808711844	1.7477022985454658	1.592122488247414	1.5209215161853304	1.468986364672074	1.4189457773265932	1.3688456400716928	1.3688456400716928	1.329312754717284	1.2188267257544476	1.0624321909896581	0.9088484736482211	0.7904003076125825	0.7904003076125825	0.7022493973665913	0.5685424519611938	2.9567981312387044	2.4532357730580028	2.3443821278224597	2.294786965542361	2.294786965542361	2.2803455881299897	2.2671526079616626	2.29129665362027	2.3446186657899872	2.4449610908811135	2.4449610908811135	2.83094612675238	0.4285330984661329	0.5815469923314094	0.6485670438491535	0.6846159663913562	0.7236882618895368	0.7236882618895368	0.7979619143288996	0.8921154205202786	1.1058978582072791
0.7967800710883833	0.7592441740704308	0.7198470383436497	0.7119105965753452	0.6965212609604245	0.4759614066947693	0.4759614066947693	2.7501257792881795	2.3426425013372967	2.1781138311827934	2.138717964841492	2.138717964841492	2.0875722179323226	2.0179370060583306	1.9614656491726346	1.7627592658391489	1.6199703219731951	1.538053757886705	1.463523581809385	1.3792551172875385	1.3792551172875385	1.3113869013258999	1.263334542961167	1.168121145987934	1.0611540796380288	0.9739758698178633	0.9739758698178633	0.9207882583178115	0.9421408819458242	1.3124885086326072	2.0841158179161727	2.167426399680913	2.1789962062931565	2.1789962062931565	2.1864455825262006	2.1747921460655295	2.178610031289603	2.17610495394449	2.17610495394449	1.6714499298601613	1.6714499298601613	0.8176034530075951	0.7457156772968565	0.7235781716587022	0.733153294511431	0.7559221933261506	0.7559221933261506	0.7869929594750672	0.8178344443882359	0.8812517914944822
0.16473047695957632	0.24626779067905957	0.23984683227920733	0.2148861976818388	0.13641376810394057	0.0330385762890284	3.059949338080452	3.059949338080452	2.936879050511859	2.7973762173969057	2.6726449397190244	2.470122206094757	2.470122206094757	2.276554885088812	2.1447132391094055	1.9826267091801864	1.8000195544717457	1.6228762475295682	1.4964537180777757	1.4964537180777757	1.3901473331037417	1.3021915515087672	1.2342323645321747	1.1933324258154752	1.1149737874452397	1.0415588283127502	0.9970052924307157	0.9970052924307157	1.0757986475169439	1.352937308742531	1.8458177361110089	2.042405641847701	2.042405641847701	2.098913910413474	2.1230318549432283	2.114093539479846	2.100626174100274	2.047992339757686	1.8980353215733814	1.4670472291852121	1.4670472291852121	1.0206085520509713	0.8666955177831612	0.8115769634659493	0.7910901941116304	0.7703302316971419	0.7703302316971419	0.7322244186860232	0.657883064232344	0.4262704859654356
0.032384379479289294	0.0726268664872105	0.23984683227920733	0.06539585021549943	0.024268625061123927	3.122331047126531	3.0789673696207167	3.0789673696207167	3.0218673398117026	2.949396615486389	2.6726449397190244	2.6902244625686578	2.6902244625686578	2.4990130855909776	2.295146890166979	2.136586952417778	1.9337644774252356	1.7421064004558995	1.5654068328902282	1.5654068328902282	1.4257166385097815	1.3060754028703663	1.2276130777401706	1.1679342262791153	1.1262003856281364	1.0643067528107677	1.0643067528107677	1.0367647573377523	1.1200340373607354	1.347207119443138	1.7445953590011511	1.9763079843735711	1.9763079843735711	2.059495840499922	2.093595711279992	2.08410073441199	2.0519921558569862	1.9623987091425654	1.7684593341674069	1.383990034716665	1.0625961404859892	1.0625961404859892	0.9223915272102029	0.8603941513450977	0.807886381057159	0.741444556319637	0.741444556319637	0.6370190842153916	0.4775488882261599	0.13829302535247834
0.032384379479289294	0.0726268664872105	0.022409613840182807	0.0107933352526004	0.024268625061123927	3.122331047126531	3.1147244188131875	3.0789673696207167	3.0362088782587353	2.949396615486389	2.8904397272179203	2.755536896534972	2.6902244625686578	2.4990130855909776	2.295146890166979	2.2165839732678574	1.9337644774252356	1.7421064004558995	1.5654068328902282	1.676155665150523	1.4948694602457895	1.3376243231172165	1.2278086424864174	1.1679342262791153	1.1262003856281364	1.0673940129029509	1.065212255658139	1.065212255658139	1.1200340373607354	1.347207119443138	1.7445953590011511	1.971375754954327	2.059495840499922	2.0590453345172897	2.078397260253176	2.075068193739334	2.0519921558569862	1.8993036243466292	1.7684593341674069	1.7684593341674069	1.3282855641306144	1.0625961404859892	0.9223915272102029	0.8966687800439549	0.7870468159506913	0.741444556319637	0.741444556319637	0.5037696757189218	0.4775488882261599	0.05681672503754687
3.133805530586409	0.011873645251680998	0.022409613840182807	0.0107933352526004	3.1404864386565556	3.1147244188131875	3.1147244188131875	3.0812606010816204	3.0362088782587353	2.9798412235756135	2.8904397272179203	2.755536896534972	2.755536896534972	2.570359106577243	2.368809660311081	2.279902749351791	2.051563008834375	1.8730090107888682	1.676155665150523	1.676155665150523	1.4948694602457895	1.3376243231172165	1.2278086424864174	1.1557551451273547	1.106458839831948	1.0673940129029509	1.065212255658139	1.1646395047930733	1.1646395047930733	1.404645367701141	1.761812501515914	1.971375754954327	2.0590453345172897	2.0590453345172897	2.0727439096481053	2.075068193739334	2.0315443910953466	1.8993036243466292	1.6423592060368544	1.5751560232576711	1.1501161691857487	1.0998429277872797	0.9880023667465841	0.9156304663245162	0.7870468159506913	0.6670516649263263	0.5037696757189218	0.42342065019367503	0.31442361823722464	0.027622629540210223
3.136070327548854	3.136070327548854	3.130412042577417	3.131872197332161	3.1245092521829125	3.1245092521829125	3.1077237376891205	3.0779634841914145	3.0347488562243647	2.98175041216267	2.898553164894439	2.7733573975844763	2.7733573975844763	2.6004049870656196	2.4085525696173864	2.279902749351791	2.1507895485133552	1.988085085492413	1.7623234135414292	1.5405198395551185	1.5405198395551185	1.3573437151131635	1.225537123184238	1.1430092384961714	1.0828299542389974	1.0828299542389974	1.037774772440888	1.0791082644546997	1.1964475712716727	1.4539970139636385	1.7978448966077494	2.0011280289823077	2.0011280289823077	2.071231626302234	2.0727439096481053	2.0795729089431703	2.0524452629889574	1.8850773298411936	1.5751560232576711	1.2941381696094565	1.2941381696094565	1.1501161691857487	1.0387200266213403	0.9156304663245162	0.7864190849352434	0.7864190849352434	0.42342065019367503	0.42342065019367503	0.21548895373199617	0.027622629540210223
0.04080454689856605	0.02450482545781707	0.007182840463253904	3.114577428971698	3.1141208318117948	3.1141208318117948	3.092597531351636	3.0642710099494224	3.0208789693074856	2.9644672010113435	2.8809476886133343	2.756330193732241	2.5848870052084543	2.4275813895688607	2.4275813895688607	2.3198265886145624	2.214527754159363	2.0598747927975953	1.8373960180508675	1.8373960180508675	1.5967493463134999	1.3666189214837168	1.2109123496001715	1.1169147805043789	1.0479591432403783	1.0479591432403783	1.086503905814764	1.086503905814764	1.2635671218523408	1.6126224202855965	1.935211435906247	2.0789854515573314	2.0912794539206487	2.0840195856443717	2.0840195856443717	2.080686096559493	2.0571357340592673	1.8537740768438253	1.525039465263717	1.525039465263717	1.2343726719260122	1.1122654685468385	1.0411133372028978	0.9268501633330822	0.7874364618387634	0.5963557202127676	0.5963557202127676	0.3643417813691885	0.1670361792352839	0.016701670731505303
0.206763300255183	0.1668667807930282	0.09660626811356998	0.03398654713350435	3.086112071855375	3.086112071855375	3.0653656934091273	3.0204994799737546	2.972576984645425	2.9158353829191768	2.8191332235928943	2.675953260310738	2.529487620162115	2.529487620162115	2.4165572411200724	2.344929472334771	2.2514979673936075	2.115267395646871	2.115267395646871	1.9512414404975118	1.7078848023998887	1.3938342698951853	1.2016288995021078	1.104314119883738	1.0542553236438463	1.055388610226327	1.1347437854240265	1.1347437854240265	1.4097039806330676	1.8058798244218828	2.01507835749959	2.0802382514554587	2.086500159906633	2.086500159906633	2.076631507187564	2.0649532259276615	2.0379314944800697	1.8416805726511694	1.4653248684416695	1.4653248684416695	1.1025909857008145	1.1025909857008145	1.076067966795148	0.9784943896345163	0.8328396333309565	0.6121327323045342	0.34222472770816825	0.34222472770816825	0.14476396167996697	0.015895855987064778
0.5542091214681415	0.44994328042503	0.33056857302066955	0.17213650680364267	3.1193426481171365	2.9908205570993402	2.9908205570993402	2.93895009064617	2.8666727922745086	2.7803934936770585	2.6860895285377975	2.6860895285377975	2.464043292753974	2.464043292753974	2.399874427526587	2.3366603425913883	2.2541937609328535	2.180362531283741	2.080561120692197	2.080561120692197	1.8124340620068793	1.3963790101783538	1.1879713309266329	1.0954945321968275	1.0609195761903045	1.0917794716892297	1.0917794716892297	1.2675072438342703	1.7562322804683392	2.0364167359423604	2.01507835749959	2.097739639784592	2.097739639784592	2.097642774319903	2.0632068664958254	2.0632068664958254	2.025206594506164	1.8186864710056732	1.4636038237838553	1.2228907822536446	1.2228907822536446	1.1273405104228278	1.1177083416367068	1.0565936329007144	0.9357969732540674	0.9357969732540674	0.7118093475311547	0.39257668494387765	0.15867586404054812	0.021355132129283305
0.8389298495336767	0.7760677484514806	0.7037440611956844	0.5992066207035958	0.11412103620786418	2.9908205570993402	2.93895009064617	2.6370380936149473	2.5969203934843463	2.517089184373841	2.4524451737419586	2.574704108538297	2.574704108538297	2.4273987680525018	2.3946154395646015	2.3392044147075133	2.3120203478606864	2.303620426555371	2.080561120692197	2.0182410434400957	1.2777791395525588	1.2777791395525588	1.0828948880215892	1.002038871660453	1.028314116966068	1.0917794716892297	1.8528146430464556	1.8528146430464556	1.7562322804683392	2.1802894754750692	2.1570298585571486	2.123792536874909	2.116344775353614	2.116344775353614	2.094702161451451	2.048635732169089	1.9868839050511102	1.7898536381144812	1.7898536381144812	1.4636038237838553	1.2803998849618683	1.1574727162676792	1.1628010143850025	1.1137466978078931	1.0243401136021193	0.8383836687155447	0.8383836687155447	0.4745684872505169	0.1811120329890965	0.023730159965667852
0.8389298495336767	0.7760677484514806	0.9719406919160695	0.5992066207035958	0.11412103620786418	2.70843653321894	2.70843653321894	2.6370380936149473	2.5969203934843463	2.517089184373841	2.2202780085589335	2.300041472776373	2.429786576845558	2.352646660029505	2.3946154395646015	2.411470436010994	2.3120203478606864	2.5020754625391426	2.5588605413037246	2.5588605413037246	2.7275545990082293	0.5059296810202918	1.0828948880215892	0.6592952360279708	0.5365435747754947	1.1735225430616296	2.5138458610042775	1.8528146430464556	2.3329482026272874	2.1802894754750692	2.1570298585571486	2.123792536874909	2.116344775353614	2.116344775353614	2.0847455726883446	2.033828673544873	1.9614052169481015	1.7661265148412788	1.5398281231681974	1.348402330672302	1.2803998849618683	1.2163510162908322	1.222290885648306	1.1137466978078931	1.0243401136021193	0.9534748209714987	0.4745684872505169	0.4745684872505169	0.19054660096827902	0.023730159965667852
0.9594931369759251	0.9475367409118416	0.9719406919160695	1.0652908945812065	1.5311084697422777	2.0047386425028826	1.8281972832388647	2.07663224696498	2.1469094257440116	2.162496395079117	2.075477365127611	2.300041472776373	2.352646660029505	2.373928158362901	2.373928158362901	2.411470436010994	2.457420898336469	2.5020754625391426	3.005311270090653	2.5588605413037246	2.7275545990082293	0.5059296810202918	0.6273258372527408	0.011343973987465894	0.5365435747754947	2.5138458610042775	2.5138458610042775	2.384248673760192	2.3329482026272874	2.2871412714012536	2.2340357603520378	2.176197113627005	2.1194947186105537	2.1194947186105537	2.0847455726883446	2.033828673544873	1.9847392884389754	1.7661265148412788	1.5398281231681974	1.5398281231681974	1.348402330672302	1.2163510162908322	1.222290885648306	1.1854748912375106	1.1062033305442496	0.9534748209714987	0.9534748209714987	0.19054660096827902	0.19054660096827902	3.1253382787383277
1.0144224249480889	1.0352259241062187	1.1032512307844247	1.2403274723459754	1.5311084697422777	1.8281972832388647	1.8281972832388647	1.850765905565645	1.8949602913252654	1.983476640395855	2.075477365127611	2.1723824744852838	2.2291124628876187	2.2291124628876187	2.3469680385707754	2.554323416937807	2.7270230938944486	2.867933836125348	3.005311270090653	0.03073136686314282	0.03073136686314282	0.10605628370761266	0.1417842420369526	0.011343973987465894	2.9093579193162125	2.639076979673952	2.639076979673952	2.504062398689971	2.4267508189913105	2.3520582501463707	2.2798327276272605	2.204975792168705	2.16205903139042	2.1225995285833505	2.1225995285833505	2.0744403431047207	1.9847392884389754	1.7920441278430312	1.5646899978410236	1.5646899978410236	1.3959397098408468	1.2615501214633262	1.2744878007019897	1.2493636811893083	1.191657124652341	1.100336621912959	1.100336621912959	0.8818720158745403	0.1909817735425392	3.0423487322986134
1.0486880094561535	1.0910162915657198	1.179245324464338	1.3413143557846379	1.5786307564386635	1.785451344732726	1.785451344732726	1.7880227549440484	1.804924105387979	1.8612551083061126	1.948151090248544	1.990779042644709	2.0328445142389686	2.0328445142389686	2.367615823444117	2.911302526585839	0.009381627939387904	0.009381627939387904	0.1447601583256679	0.1447601583256679	0.1752876629518889	0.12818689209711565	0.05191455897451736	3.0133267235407715	2.8494098814406783	2.6701721704446904	2.5464205888961935	2.5464205888961935	2.4623646747588275	2.3805356480699924	2.3028070967971335	2.2412148264384175	2.212449493135111	2.212449493135111	2.180879864855413	2.1340844577605385	2.025964529248201	1.8161241414736544	1.5842693148276779	1.4147905659982971	1.4147905659982971	1.3064753184250444	1.2960893209904905	1.3016863613710647	1.2831649726869294	1.2322332423469033	1.199395286870292	1.199395286870292	1.0955602884562046	2.807226241979171
1.0558362991549242	1.1190114663325916	1.2262796795456428	1.4040304931266663	1.6134458810666479	1.7610076097806964	1.7610076097806964	1.761849593266792	1.7662315688127528	1.783970444548235	1.7565022678568614	1.679187157829077	1.4253868315272042	1.4253868315272042	0.7279163608045369	0.44912002158716646	0.3763742140350024	0.3536770483718615	0.2963362240953238	0.2593551061862609	0.2593551061862609	0.15427779501563954	0.046869836819051436	3.008961344993452	2.8452917988971045	2.6729880455936232	2.6729880455936232	2.554125539057752	2.487477043727276	2.413913496252013	2.3472872908065305	2.3076210567905093	2.2779952675033996	2.2779952675033996	2.2526192371639713	2.2082225904139303	2.0924360129498005	1.8554079412967912	1.8554079412967912	1.4233772774701272	1.4233772774701272	1.3282659091906304	1.309430745752036	1.3277273552667763	1.3316079576859048	1.3282564147265443	1.406301096982184	1.406301096982184	1.7147849267193662	2.317775248681466
1.0594136925641155	1.13239053104071	1.2546606464555428	1.437538712435443	1.437538712435443	1.6452754868827828	1.745292399951996	1.745292399951996	1.7422155850585472	1.7031037563769542	1.5794914456852498	1.3337256066753023	1.0367267793953152	1.0367267793953152	0.7633436960279871	0.6267023458780807	0.5490469588350209	0.49254135365670143	0.40333956577454894	0.40333956577454894	0.3110184727816838	0.18921457115081533	0.046869836819051436	3.014329898226679	2.8445325171174343	2.6879208030319006	2.6879208030319006	2.580015388491333	2.5233593147214357	2.4636788804047	2.4117056981485607	2.382748797692125	2.366842491219698	2.366842491219698	2.3540063443638104	2.319803898691859	2.218131887791916	1.9570925379291495	1.6026612648135483	1.6026612648135483	1.3227115849949094	1.3227115849949094	1.308955044217516	1.3422485288469934	1.358125774801965	1.3789378180069898	1.3789378180069898	1.4995164415137046	1.7613398439578916	2.0745360634286367
1.0124778878227936	1.1134858647445602	1.2651634618624765	1.4602763604635136	1.6729762552411387	1.7683186151878483	1.745292399951996	1.7526952358401753	1.7083546737742434	1.6059786327507126	1.4167428037303118	1.1715984845372587	0.9451261364385842	0.9451261364385842	0.7923710979703326	0.6978236983364123	0.6308951031186067	0.5756863359826117	0.4933868811792319	0.4933868811792319	0.38456453754992914	0.26096699706133286	0.10979997559730402	3.014329898226679	2.8445325171174343	2.712972381146573	2.712972381146573	2.580015388491333	2.5398224512138157	2.4636788804047	2.4597239446435637	2.444079774739521	2.444079774739521	2.4503746905765293	2.3540063443638104	2.46038512125803	2.413957065301302	2.209344702978644	1.6129020214392862	1.405787736215645	1.3513325033839854	1.281048612285419	1.2677294710986171	1.3400768411476012	1.3760374494917498	1.3760374494917498	1.417744097283384	1.5409762368080013	1.7703454361961308	2.0745360634286367
1.0124778878227936	1.1134858647445602	1.2651634618624765	1.4602763604635136	1.6729762552411387	1.8103858710746297	1.7683186151878483	1.7526952358401753	1.6903476681126701	1.6059786327507126	1.4167428037303118	1.0897467934799627	1.1715984845372587	0.9451261364385842	0.7308895016105463	0.6978236983364123	0.6308951031186067	0.5756863359826117	0.4933868811792319	0.38456453754992914	0.38456453754992914	0.26096699706133286	0.25471477088054595	3.121947673479891	2.8711126534257083	2.712972381146573	2.712972381146573	2.606278345500444	2.5593613471783243	2.486044000544098	2.5178339052266967	2.444079774739521	2.4503746905765293	2.46372617640807	2.46372617640807	2.46038512125803	2.413957065301302	2.209344702978644	1.6849896256615295	1.6129020214392862	1.3513325033839854	1.281048612285419	1.2677294710986171	1.3400768411476012	1.3760374494917498	1.4328207121147623	1.5409762368080013	1.7703454361961308	1.7627251946329527	1.9757252842871902
0.9452953766531343	1.0496941424265982	1.2259844172327155	1.4751200127751574	1.7152166364618397	1.8103858710746297	1.8103858710746297	1.7938946093202845	1.6903476681126701	1.5354949046495623	1.3148479901309011	1.0897467934799627	0.9224172165084461	0.9224172165084461	0.8033192737249397	0.7308895016105463	0.6845496821530244	0.6383039648784514	0.6383039648784514	0.5567228209141559	0.5034700671228283	0.42314543797959564	0.25471477088054595	3.121947673479891	2.871853981844694	2.71376422648121	2.614818254679655	2.614818254679655	2.5593613471783243	2.5385759917757262	2.5178339052266967	2.515773732075708	2.5451687108464203	2.5451687108464203	2.5792439376081195	2.610094643371699	2.8057280629213626	2.896823092387022	1.6849896256615295	1.2130619550599189	1.2130619550599189	1.197212042567143	1.2015888859590724	1.2870859341637626	1.3593876192255232	1.3593876192255232	1.5599613898426812	1.5599613898426812	1.7627251946329527	1.9248439293951733
0.8989814111751109	0.9885807769798767	1.1640604310134128	1.4678229404159922	1.4678229404159922	1.866892914735395	1.866892914735395	1.7938946093202845	1.6746429727874474	1.4990069407107214	1.2809907092609922	1.0724948204517633	0.92797252768621	0.8243532127848203	0.7638185415698384	0.7638185415698384	0.7240252593919383	0.6942515316246762	0.633134281615451	0.6173231112420847	0.6173231112420847	0.5636210117485554	0.41894473039448155	0.15057070494769498	2.9707479365097686	2.9707479365097686	2.741668062306159	2.6176640090096193	2.5764956263426555	2.5611051865615018	2.573484502995548	2.6033972642777194	2.6519398928779943	2.6519398928779943	2.6885156755799713	2.7381818885269062	2.8057280629213626	2.896823092387022	0.027299339285710825	0.7942363922692675	0.7942363922692675	1.02821525586059	1.1060292892816168	1.207922131190693	1.3277458796157342	1.4105848408141588	1.4105848408141588	1.552165248310077	1.732791241905728	1.9049357265627158
0.8713278466798028	0.9415940889417832	1.112748353777044	1.456126478550745	1.7744261594324726	1.7744261594324726	1.8796756588944383	1.8211912045042615	1.704587850629256	1.5350648977204617	1.308941149079292	1.0841691345711153	0.9300877023543405	0.9300877023543405	0.8382724454966121	0.7780903638107324	0.7425488910700215	0.7425488910700215	0.6927517082339492	0.6935565668022701	0.6935565668022701	0.6662041789864457	0.5915886937260364	0.41590143241779026	0.049901637156404284	2.7413391941069563	2.7413391941069563	2.595918107541504	2.5452745348166275	2.5693443440610793	2.606729305773708	2.6714215713093186	2.7384011563580906	2.7384011563580906	2.795627254831933	2.847585138388237	2.921846221951933	3.0228565943588492	0.04108271700680621	0.3652730645943745	0.7248426997594652	0.7248426997594652	0.9271412571076053	1.0718361996721857	1.229537718804675	1.3567139650556195	1.3567139650556195	1.6756066081745618	1.6756066081745618	1.8336184695238256
0.8789458297057351	0.9354551278292468	1.065412443246875	1.3978532279539424	1.7594434333845135	1.7594434333845135	1.8891769302150383	1.8561954247706522	1.756778475160269	1.6056677605416052	1.3847623354091523	1.1283855850840112	0.9381898497124822	0.9381898497124822	0.827165754450749	0.7737296927277804	0.7567684276590114	0.7499213151149284	0.7691721469705319	0.764006449239341	0.764006449239341	0.7584094941464823	0.7546811997583136	0.7387903344630811	0.7387903344630811	0.7173376981436839	2.734846335361544	2.4446517842564397	2.4788605996793294	2.5385599973142092	2.624051308985914	2.715382828768769	2.790462595060042	2.790462595060042	2.866328025781005	2.928126134124815	3.004949084945558	3.085585255153875	0.06268583771324732	0.23919715642739445	0.23919715642739445	0.4692945210328671	0.7050039264187005	0.8800433456330943	0.8800433456330943	1.2603683870140117	1.4125250053619274	1.4125250053619274	1.5957400055296151	1.743686407227555
0.9250111144602968	0.9464419937836235	1.0514213047989802	1.3603584604735417	1.7603714344518764	1.9113675642728225	1.9113675642728225	1.9066967631378609	1.8501239545234611	1.765472373239497	1.593195355406195	1.2516155331166372	0.9262130374422135	0.9262130374422135	0.800512592883127	0.7578525036491435	0.7505295853818943	0.786581892234711	0.8484393999815589	0.8926920790905379	0.8926920790905379	0.9118524681715972	0.9336544751873205	0.9642349196558834	1.0523623297771776	1.2873984840269124	1.8589081340639753	1.8589081340639753	2.2634202506103094	2.4391951728981223	2.624051308985914	2.714635191816944	2.7955472786389137	2.7955472786389137	2.887372426658688	2.9576970416837924	3.0333824634868396	3.110613838050563	0.07084166616238274	0.19147614653467482	0.19147614653467482	0.33250590346332937	0.513274792203422	0.6717047576895894	0.8316401534082	1.0415844151921876	1.2726572345224714	1.2726572345224714	1.4826737348248935	1.6578813093450722
0.9250111144602968	0.9464419937836235	1.0563630337911842	1.3603584604735417	1.7603303413737486	1.7603303413737486	1.947091668555608	1.9690467045319782	1.8501239545234611	1.927760851675366	1.593195355406195	1.752913865379261	0.9262130374422135	0.9262130374422135	0.699285278515017	0.6723386269851268	0.7256078252830829	0.8049921720899055	0.8484393999815589	0.8484393999815589	1.0093926422300186	1.0538209688352485	0.9336544751873205	1.0876872966901665	1.1615433760944818	1.2873984840269124	1.3062805865415017	1.5421222655944025	1.909391722165161	2.4391951728981223	2.5900249239552444	2.673407719217604	2.785501409685759	2.878836516538767	2.887372426658688	2.9633329574879017	3.041604296321159	3.110613838050563	0.07357739206325675	0.07357739206325675	0.18768082151151155	0.31073838361013273	0.4195184531862646	0.5178495785929744	0.6359508509096496	0.8155618548985465	1.0709354443735748	1.0709354443735748	1.3013209599423332	1.6578813093450722
1.0696860022789956	0.9962680407056697	1.0563630337911842	1.3251042854263453	1.752924771453305	1.947091668555608	1.974279305052015	2.0241295417258716	2.0257711008106085	2.0660587210188197	1.8899529678742848	1.752913865379261	1.752913865379261	2.480679063560048	0.699285278515017	0.6723386269851268	0.7256078252830829	0.8049921720899055	0.9401647114865616	1.0093926422300186	1.0538209688352485	1.0538209688352485	1.068340218412156	1.0876872966901665	1.1615433760944818	1.333830032417711	1.3062805865415017	1.4849717225251826	1.909391722165161	2.262954451031449	2.5116887795439116	2.581977627432609	2.785501409685759	2.878836516538767	2.831319021050348	2.921991630270041	3.041604296321159	3.1262431012455316	0.07837063844111292	0.18768082151151155	0.21523644859985683	0.31073838361013273	0.4195184531862646	0.5178495785929744	0.5119094834691262	0.8155618548985465	0.8155618548985465	1.0709354443735748	1.3013209599423332	1.5163209951314178
1.0448452625594529	1.0448452625594529	1.0925985889986967	1.2986692855105026	1.752924771453305	1.974279305052015	2.0241295417258716	2.0241295417258716	2.0257711008106085	2.0660587210188197	2.1131403994125844	2.2115627050711844	2.480679063560048	0.06901146353623933	0.06901146353623933	0.3989871000549528	0.5931660795313176	0.7907528911271049	0.9401647114865616	0.9401647114865616	1.1454210065880206	1.1618792394153914	1.1618792394153914	1.1852637100508634	1.226405340243712	1.333830032417711	1.333830032417711	1.4849717225251826	1.6666968557434405	2.0549122517011096	2.375746075672561	2.581977627432609	2.7222805291866727	2.7222805291866727	2.831319021050348	2.921991630270041	3.014650113150921	3.101100110337505	0.07837063844111292	0.21523644859985683	0.3437038638786465	0.3437038638786465	0.42361946614922097	0.4633202204787663	0.5119094834691262	0.5119094834691262	0.64004657412758	1.077078456128306	1.077078456128306	1.136569127434113
1.0762372025853102	1.0322606990025305	1.0418499201918134	1.2562112242574468	1.7377503611131375	1.9900559694451443	1.9900559694451443	2.0698605032119843	2.110946170839277	2.1826725546442383	2.2616764922174717	2.3741589760194763	2.3741589760194763	2.5327909645373854	2.7602853020584845	3.013442688219021	0.22684389643783923	0.6622629100012888	0.926089348509751	1.086795836875754	1.086795836875754	1.1840360565328583	1.2020448070053984	1.2243649787164488	1.2555474693373823	1.3560487869482714	1.4820466000009738	1.4820466000009738	1.6666968557434405	1.9289553944496642	2.248381509441769	2.4894709826846846	2.4894709826846846	2.8152776951656335	2.8152776951656335	2.9103537937974906	2.9658046778089684	3.0482225068803235	0.0338086926796608	0.0338086926796608	0.20227259409166723	0.3577371653659114	0.43992019657707004	0.4826119465340915	0.496673612654444	0.5396560559023067	0.6867497359542174	0.6867497359542174	0.8862747734757281	1.136569127434113
1.0782487961537779	1.014498662837422	1.0110291398889473	1.156535163565807	1.7981096582965481	2.0630277314121805	2.0630277314121805	2.1540712014813224	2.209691087144906	2.2882075205491255	2.367575713192444	2.4610464740651867	2.572254361345287	2.572254361345287	2.6874080125616864	2.793198898681135	2.9540710854099927	0.23999216195912076	0.8462469247697282	0.8462469247697282	1.196154719118736	1.196154719118736	1.2354987510571371	1.2511274429651982	1.2646709081070642	1.3518436686935624	1.477620235355877	1.477620235355877	1.6502826537375928	1.8612411050352744	2.1414760296516953	2.3811910656390225	2.5975429487123165	2.5975429487123165	2.7705058116735977	2.873857870084411	2.9316545137626306	2.981287523781303	3.126465852823605	3.126465852823605	0.3578207992810772	0.3578207992810772	0.4571961342877051	0.49900023327557097	0.5135615930905715	0.5006818696329036	0.6002476300023281	0.6002476300023281	0.7569743148349293	0.9797520844136481
1.060189078387646	0.9914251897259234	0.9681904983997535	1.043392156092887	1.9695935608444086	2.2004634654695803	2.2004634654695803	2.249396540630581	2.2982631669897398	2.356552362911211	2.4364204677703913	2.5148467520886424	2.5984082205979657	2.5984082205979657	2.6741045624961224	2.750170304009396	2.8474941726788305	3.0172493084920387	0.526829309835783	0.526829309835783	1.023892525740088	1.1687472711070424	1.234435524181782	1.2531397505393098	1.2653177302002971	1.3501250452112403	1.3501250452112403	1.4760570578522518	1.6534916338193428	1.868737364465698	2.0978426024539942	2.2930260878971733	2.2930260878971733	2.6756675437855364	2.6756675437855364	2.7914882381961665	2.8655447804188956	2.926359026534895	3.077336189539576	3.077336189539576	0.1465552883087078	0.35233348014607646	0.48108855100055786	0.5195799630918065	0.5307870390087395	0.5180131058586843	0.5180131058586843	0.5680102618287837	0.6977481565104036	0.892235303665676
1.0241629995440986	0.9468441686761375	0.9114604302988711	0.9244915248972596	1.9695935608444086	2.3788710525199157	2.3788710525199157	2.362167185584651	2.379752960808945	2.4250303081076847	2.483498101156167	2.5481552386495085	2.6242967443260437	2.6242967443260437	2.6900799119520116	2.7537306787537457	2.8197588051064315	3.0172493084920387	0.13744251179408717	0.8920956278689989	0.8920956278689989	1.1088752637418047	1.2050415872213946	1.2458887654249127	1.263602870995018	1.3466177150936973	1.4865209450277845	1.4865209450277845	1.678344725767353	1.8783122674055637	2.0702680769645934	2.0702680769645934	2.4025151997524894	2.4025151997524894	2.5670493303489934	2.6923054162735998	2.7625571041698187	2.864414728131898	3.077336189539576	3.0241751518857303	0.12965798766883463	0.36940310348917116	0.5084622629502107	0.5539194472717597	0.5580729026243443	0.5418335412700301	0.5418335412700301	0.5717066259793837	0.6581429265244818	0.8235820511838731
0.9595157458264758	0.8775867531607879	0.9114604302988711	0.6970997976006591	2.6812747315373926	2.3788710525199157	2.47068073178486	2.47068073178486	2.379752960808945	2.4250303081076847	2.489339725649973	2.5521594055352406	2.6237950785964834	2.6237950785964834	2.6900799119520116	2.7697361206918902	2.8235733652736226	2.9042015664538336	0.13744251179408717	0.6303734128984706	0.6303734128984706	0.9865939820828178	1.130775750624425	1.2458887654249127	1.2438719936858593	1.2438719936858593	1.4865209450277845	1.4865209450277845	1.678344725767353	1.8819664508157885	2.0577198567762185	2.2168201167459465	2.173240779059153	2.4025151997524894	2.4664205948927247	2.5651143524615314	2.630799393561503	2.7427737865952295	3.0241751518857303	2.909979819951767	0.36940310348917116	0.4274214800949139	0.5084622629502107	0.5998769999934748	0.5849253613164267	0.5849253613164267	0.5418335412700301	0.5717066259793837	0.677939501470874	0.78241539367892
0.9595157458264758	0.8775867531607879	0.674445256750511	0.6970997976006591	2.901989049639022	2.5150953585341025	2.5150953585341025	2.47068073178486	2.4509150268754443	2.446330521235531	2.489339725649973	2.5521594055352406	2.5521594055352406	2.708359061970407	2.708359061970407	2.7697361206918902	2.8235733652736226	2.941059474559982	3.1183784341573144	3.1183784341573144	0.36919037163050206	0.9865939820828178	1.130775750624425	1.1285219251331684	1.2438719936858593	1.336081237553917	1.4877839970119568	1.4877839970119568	1.6828695706693182	1.9086035715727372	2.0632584722740432	2.173240779059153	2.3186992005236142	2.3186992005236142	2.35736211171076	2.5651143524615314	2.630799393561503	2.7427737865952295	2.909979819951767	2.909979819951767	0.11523280905571466	0.4274214800949139	0.559426046905565	0.5998769999934748	0.5849253613164267	0.5755694943793062	0.674818667414268	0.6141384773666427	0.7134776998281325	0.78241539367892
0.860517604331271	0.7711663617761344	0.674445256750511	0.42882146300178103	2.901989049639022	2.901989049639022	2.6380136325870946	2.548464659137503	2.4888331580529357	2.484368600314834	2.5352855630931614	2.6081474841015684	2.676545670177992	2.676545670177992	2.738870205107089	2.78944612866251	2.8536398983694955	2.941059474559982	3.1141881667049915	3.1141881667049915	0.36919037163050206	0.7834640343505486	0.995366700309412	0.9987850768654898	1.2035841826018352	1.3251751217863825	1.489314440358914	1.489314440358914	1.7088873015060368	1.9086035715727372	2.0632584722740432	2.1398398586260328	2.2544723923316745	2.2544723923316745	2.35736211171076	2.4128368557636417	2.465996445692605	2.5305360680934506	2.6489017822628966	0.16498081817429266	1.01870887723046	0.6374342569413463	0.6972229051890286	0.702763569699127	0.689180789249912	0.6818226827255565	0.674818667414268	0.674818667414268	0.7134776998281325	0.8142013750174951
0.6990995006131406	0.6258451627870709	0.49514524568636986	0.24340083516653085	3.000372584854743	2.7674733700627243	2.7674733700627243	2.631966949070586	2.5438489665938135	2.543023046525702	2.596419102783649	2.6782735110424536	2.6782735110424536	2.7878336519085565	2.7878336519085565	2.820247544690732	2.9000357512093515	3.0009719831316453	0.02336136865431815	0.02336136865431815	0.27397656909574675	0.5922507711190814	0.8265563557598927	0.9987850768654898	1.151318612078577	1.3255010614499687	1.509579370404005	1.509579370404005	1.738596430141925	1.9317566615381345	2.0650517137221946	2.132125935220442	2.190232386168736	2.190232386168736	2.26053477426189	2.3025750692995857	2.322202505377133	2.2917647428932533	2.1689111528760083	1.5221107555907762	1.01870887723046	1.01870887723046	0.8947879827712973	0.8385692691559302	0.8026199753227088	0.7865866851334015	0.7865866851334015	0.7743078834880377	0.7584690422346911	0.8381550449333552
0.5195100732467859	0.4700675710582285	0.3294410282417344	0.12938151877207194	3.0144134462584518	2.808305385564074	2.808305385564074	2.655260030960358	2.5952831300636525	2.5987587809108206	2.644364660619388	2.717030071867269	2.717030071867269	2.7767248916030187	2.8257765101960377	2.8661917758947357	2.9493133132952902	3.0672521488602538	0.07414239703585679	0.07414239703585679	0.2549503386179772	0.46033800762832394	0.6484429215061684	0.8364774990915079	1.0370043659905672	1.2752128373133615	1.2752128373133615	1.54805536178527	1.7949705563107623	1.9769336743961343	2.092508011231766	2.149191777620606	2.1558426640006854	2.1558426640006854	2.207837325938378	2.227247436891229	2.204701095975688	2.1183235324752587	1.932348539516303	1.5885024569505968	1.5885024569505968	1.2690799849379175	1.0785042357616392	0.975440693360861	0.9105787055003525	0.9105787055003525	0.8677960694527745	0.8677960694527745	0.8397633133987998	0.835121927797089
0.3526060353175957	0.3106186870667811	0.1908470943390128	0.04406810240490877	2.9976190333281583	2.828188290943988	2.828188290943988	2.691657982347941	2.623376370066186	2.6022451804779294	2.635932799591096	2.7158218582337597	2.7158218582337597	2.781757430921797	2.8424006626049874	2.902394454263842	3.0149573874552686	0.00469415414874419	0.00469415414874419	0.27205399486924	0.27205399486924	0.3731161600814872	0.48269472919203166	0.6204601680024275	0.8007655551438351	1.1714532218299816	1.6578187238181725	1.6578187238181725	1.9540590105960316	2.0798634809280507	2.1451555482736957	2.1754242604532514	2.168933433742591	2.168933433742591	2.1822217826138974	2.1871930710573686	2.137891196256895	2.025375095085149	1.8370262669555348	1.6027808303536004	1.6027808303536004	1.3841173627665544	1.2070264268513888	1.0889976045296468	1.0116195543059812	0.9581586188308897	0.9581586188308897	0.9088714652554001	0.9088714652554001	0.8848066323472735
0.22786724067574052	0.18143307001279663	0.09405781508884647	3.1269010229268126	3.1269010229268126	2.856603516142366	2.856603516142366	2.7381832701652087	2.6256738514530404	2.5496239067562474	2.552248524636294	2.6316634443319717	2.6316634443319717	2.71601172814176	2.8019564305278557	2.9295923362560234	3.0976848729563273	0.09437587618968557	0.09437587618968557	0.30682143857873445	0.30682143857873445	0.353548731958119	0.48269472919203166	0.4196795027358373	0.8007655551438351	0.2613201395695244	1.1714532218299816	2.373813854408411	2.2753330237074234	2.277595688728672	2.1451555482736957	2.254748137340565	2.2294251948457138	2.2294251948457138	2.200829847363753	2.153168555103223	2.0908769874321784	1.97035976469917	1.7953587443376797	1.6104444707938086	1.6104444707938086	1.3841173627665544	1.2070264268513888	1.1792236926665929	1.0890074988329737	1.0187798009841451	0.9807113330644448	0.9807113330644448	0.9584157957875697	0.8848066323472735
0.22786724067574052	0.09206718322193908	0.09405781508884647	3.1269010229268126	2.9830236109468267	2.931846353910583	2.856603516142366	2.7381832701652087	2.5495722778629943	2.4286593391406655	2.3915904672412687	2.6316634443319717	2.530441477535085	2.530441477535085	2.6514039610359337	2.9456441940955163	3.0976848729563273	0.09437587618968557	0.2740859271249363	0.30682143857873445	0.30682143857873445	0.353548731958119	0.34549318833337317	0.31364896411502663	0.43719645154861203	0.2613201395695244	2.761718300451758	2.373813854408411	2.5358134026196613	2.444894027311829	2.2721493196342646	2.254748137340565	2.302333616879382	2.2294251948457138	2.200829847363753	2.173179238135445	2.0665139508832695	1.97035976469917	1.7953587443376797	1.7590529629826577	1.5954541085124152	1.4447817198219433	1.297814701443528	1.2438331230782023	1.1362408437059086	1.0890074988329737	1.0057301144224704	0.9807113330644448	0.9584157957875697	0.9083492528417283
0.15618978922619497	0.09206718322193908	0.011598328310254757	3.0500303910883546	2.931846353910583	2.7939490015024937	2.8459499521669223	2.7103313299292466	2.5495722778629943	2.4286593391406655	2.3915904672412687	2.4528824706842247	2.530441477535085	2.6514039610359337	2.6514039610359337	2.9456441940955163	0.05882380524282383	0.18764515448399255	0.2740859271249363	0.3335483537631392	0.3335483537631392	0.3555510399706332	0.34549318833337317	0.31364896411502663	0.23163241182806527	3.1302462872411017	3.1302462872411017	2.761718300451758	2.5358134026196613	2.444894027311829	2.4935565625889815	2.426436941365443	2.302333616879382	2.25173552172258	2.25173552172258	2.173179238135445	2.0665139508832695	1.9268540594184618	1.7590529629826577	1.7590529629826577	1.4627866180555058	1.4627866180555058	1.345019308908781	1.2438331230782023	1.1592693667594887	1.0638858907657047	1.0057301144224704	1.0041096309439022	0.9350611270950271	0.7556549169361819
0.10780013535053445	0.01900023784043814	3.05938849432461	2.950633867266694	2.8889737402872075	2.8889737402872075	2.6298523778467064	2.6298523778467064	2.428196010477711	2.266132228909399	2.178657482371513	2.182917208126721	2.192002604849595	2.192002604849595	2.213920442802305	2.8733021490604287	0.2490395030654993	0.29790555757059867	0.33492131702945915	0.36396539928786176	0.36396539928786176	0.3692374717493845	0.32616982452804777	0.24588521216475456	0.13456389026339277	3.086019517335746	3.086019517335746	2.8567343994419083	2.677997209756889	2.5737147737398143	2.4935565625889815	2.426436941365443	2.3787469890050623	2.3787469890050623	2.311297465016466	2.2165900709052515	2.083638985393655	1.9039194442877552	1.9039194442877552	1.5818253231756982	1.5818253231756982	1.3416657681772657	1.3416657681772657	1.257698087141156	1.1592693667594887	1.1592693667594887	1.0041096309439022	1.0041096309439022	0.8522626250325622	0.27869033807221033
0.110217825161401	3.13861933682721	3.0108499865775276	2.884450304970123	2.823847458578191	2.68814332535489	2.68814332535489	2.5044805766408906	2.2905754880188987	2.129794382449571	2.024770020948635	1.9864626641562548	1.9047361723438367	1.759435232710711	1.759435232710711	1.4051397592562136	0.6201971321042885	0.4555563597594645	0.40900848357677155	0.40900848357677155	0.39480957332111455	0.3751622373243686	0.31669617425034957	0.2227045633550393	0.10404431907340063	3.0799004344016954	3.0799004344016954	2.9063063912460176	2.7643251791960815	2.6630438443675803	2.573777493311214	2.5047605764150487	2.446320720929231	2.446320720929231	2.3711408410618837	2.2648614519868815	2.1192976868009765	1.927074131749693	1.7520100165496206	1.5813046346814306	1.5813046346814306	1.4349797425085988	1.3250739256233501	1.240895592822742	1.1510805845383763	1.061190933654693	1.061190933654693	0.9475117556272235	0.6790762227541896	3.119875988943482
0.17272695962062823	0.04975995257965061	3.0492712251712657	2.918246396189021	2.7472902080783577	2.5708281082356894	2.5708281082356894	2.388386373094182	2.185702825827873	2.041317023420202	1.9408507841380427	1.8541009117457603	1.8541009117457603	1.6213115863762866	1.6213115863762866	1.4012273808916547	0.960144124548327	0.6324135798288176	0.6324135798288176	0.4930686419839452	0.41421896743094067	0.3654247121553347	0.3099476148456102	0.2143095918468072	0.11075068013880873	3.104360423130778	3.104360423130778	2.942815946966009	2.8003145294998255	2.71020182978776	2.6445686661896097	2.5794447613152762	2.5794447613152762	2.4198967415891293	2.4198967415891293	2.306336746925865	2.1621628704851386	1.958604070150962	1.7588825855782346	1.5756601645948118	1.5756601645948118	1.3018161392529892	1.3018161392529892	1.222664258253995	1.1283483786170834	1.024841640745029	1.024841640745029	0.8593839169099073	0.3976094635436773	3.04763840229462
0.25181157763989326	0.13907386532509847	0.00018678660023230265	2.9810982474570342	2.75445904277046	2.500494420343667	2.500494420343667	2.301643370384017	2.1283074591023237	1.9848456915859298	1.8469817173284377	1.74692866364909	1.74692866364909	1.6574298678809836	1.5512151362899989	1.399196528259436	1.127427374740119	0.7765953633267806	0.5431658139008606	0.5431658139008606	0.4280964668476442	0.3654247121553347	0.29489782043493307	0.22558769848325877	0.12773308339913214	3.131137806855273	3.131137806855273	2.9741624849400345	2.82698436823107	2.71020182978776	2.682666958894631	2.6429079311604884	2.5677050661255585	2.5677050661255585	2.469328162050825	2.34889124661494	2.2052505750967946	1.9801559930625212	1.7434401237270851	1.5479271131380585	1.5479271131380585	1.3904192328330431	1.2702042433111593	1.1778742157094264	1.0987141140204013	0.961307603576067	0.726128604347851	0.726128604347851	0.2628864850224275	3.0489804365965654
0.34220147408058477	0.25738646009649546	0.14991247885070003	3.126617741438224	2.8631084775173736	2.4427282858248436	2.4427282858248436	2.301643370384017	1.9730602001910782	1.8443335936925325	1.8469817173284377	1.6543514891855082	1.6543514891855082	1.5866212829723274	1.5055998411873457	1.399196528259436	1.2130909296784864	0.8943486776073276	0.5965731920495205	0.4422562773820582	0.34597240698313403	0.34597240698313403	0.28345732003129154	0.22558769848325877	0.15509330574769553	0.12773308339913214	3.0146510261940076	3.0146510261940076	2.857518554877146	2.762228302983715	2.707974327239075	2.708162233452141	2.6271094341594967	2.6271094341594967	2.5308254889514714	2.402737807794752	2.251270801076112	2.009071025227472	1.752609328548541	1.5479271131380585	1.3829389988595384	1.3829389988595384	1.248173700709037	1.1607139736713536	1.0633326810210466	0.961307603576067	0.726128604347851	0.726128604347851	0.2238353056938278	3.0910390338136544
0.34220147408058477	0.4095901669684032	0.14991247885070003	3.126617741438224	2.8631084775173736	0.06566549262917665	2.158848101046786	1.901290098361905	1.7872978396517818	1.8443335936925325	1.7407873141914048	1.6543514891855082	1.6543514891855082	1.5866212829723274	1.4743229290584985	1.388590425236698	1.2130909296784864	0.8943486776073276	0.9422975954303886	0.47715457160402946	0.4422562773820582	0.34597240698313403	0.2992564746037063	0.26139905202945535	0.15509330574769553	0.07656498794130417	0.02949770619569758	3.0146510261940076	2.9051392277519246	2.762228302983715	2.7375847123723123	2.7414023927968505	2.688956074515705	2.6271094341594967	2.582689252518618	2.402737807794752	2.251270801076112	2.0104709166735333	1.752609328548541	1.752609328548541	1.551050101225866	1.3877669374267878	1.246431299208349	1.1607139736713536	1.015069996276475	0.8801530759663434	0.4859497821376309	0.5907061950343371	0.25505800281427327	3.0910390338136544
0.46685621697738	0.4095901669684032	0.35451769193661686	0.26866068162061474	0.06566549262917665	0.6354487876585786	2.143549156463717	1.901290098361905	1.7872978396517818	1.7081749866558698	1.6474057021371526	1.590782599856901	1.5399695905424933	1.5399695905424933	1.4743229290584985	1.388590425236698	1.217048392765169	0.9422975954303886	0.6476127670715721	0.47715457160402946	0.47715457160402946	0.3706851252422725	0.2992564746037063	0.2418488962069123	0.1954360356935796	0.07656498794130417	0.07656498794130417	3.0632495144880387	2.9051392277519246	2.7927563379890525	2.7375847123723123	2.7414023927968505	2.737931859394969	2.582689252518618	2.582689252518618	2.4607425220991885	2.2565117071889933	2.0104709166735333	1.7370196032552896	1.7370196032552896	1.5488965116738829	1.3877669374267878	1.2628828435344497	1.127443694955149	1.015069996276475	1.015069996276475	0.4859497821376309	0.4046671763265275	0.25505800281427327	0.022035406254283352
0.5464555862385128	0.5464555862385128	0.5269004407871964	0.5269693000215385	0.6354487876585786	1.1125298331805569	1.5160560015967892	1.5160560015967892	1.5817811622384266	1.5833063507272733	1.5621569142142526	1.5340902370408074	1.4901037368518022	1.4901037368518022	1.426747894911843	1.3490632346718856	1.217048392765169	0.9978335324404259	0.7327830413520289	0.527879065362959	0.527879065362959	0.40309543491583977	0.31241823846272965	0.2418488962069123	0.20082592930508358	0.10847010474815555	3.110642280512412	3.110642280512412	2.9397968094315274	2.809545516159938	2.7820935518204895	2.789105105515624	2.737931859394969	2.737931859394969	2.617180231138736	2.4607425220991885	2.2781396666464957	2.022328666795632	1.7467312323652564	1.7467312323652564	1.5610775948519695	1.4038944714297381	1.2628828435344497	1.127443694955149	0.965755135524355	0.7076943394851911	0.4046671763265275	0.4046671763265275	0.20893975568332215	0.10603730336761964
0.642170903382282	0.6239675683947885	0.6144667553195369	0.632378543772365	0.7430348828041353	0.9537322997637911	0.9537322997637911	1.2170207150697419	1.4545298123361778	1.4545298123361778	1.4726746490254055	1.4634338888345226	1.4634338888345226	1.4196387722647739	1.355259966218913	1.2727418221938436	1.1679123225025148	1.015543417490262	0.7867297381513404	0.5956171632190372	0.4313447802716884	0.4313447802716884	0.3062609277054502	0.20909966939300076	0.14372356908155837	0.07074203019175762	3.0949185339558323	3.0949185339558323	2.9378366786058994	2.842130193878507	2.8214267505798034	2.8214267505798034	2.737021558041647	2.737021558041647	2.610169585547201	2.440458626507345	2.256445369022666	1.9989490671139656	1.7564659075343414	1.7564659075343414	1.4401664301100547	1.4401664301100547	1.271761017121122	1.0945098276019873	0.9036661997491696	0.6212737342753654	0.36142982363370635	0.36142982363370635	0.20657921263737222	0.11622655584316723
0.6780833948889153	0.6589418314048308	0.6580746182026163	0.6886715692214107	0.7479735129469551	0.8775435237190194	0.8775435237190194	1.0660378018409864	1.2440062005248658	1.3402066096177876	1.3894461246177823	1.3796491840215177	1.3350757866814638	1.3350757866814638	1.2673333544495664	1.192944527821676	1.1018674281288474	1.0036783175757282	0.8476705687127613	0.668753283061581	0.4579382108163061	0.4579382108163061	0.2915276675773031	0.1491355121669775	0.048620863987114404	3.108321456046882	3.108321456046882	2.8763076257283426	2.8763076257283426	2.842140287397436	2.813394187336071	2.781133762457669	2.6895116788319804	2.6895116788319804	2.5544741748019852	2.394651808429963	2.2341934490731994	2.028934629567626	1.8071863247971633	1.8071863247971633	1.6272635967947178	1.4652344773531105	1.2560685628518913	1.0393124333205712	0.8270204851241082	0.5656533044330878	0.34508808497668575	0.34508808497668575	0.2041302480904905	0.11940583705876318
0.702356145087343	0.6770201222402106	0.6642631639535646	0.685937723320059	0.7311373100857006	0.8212632200723267	0.8212632200723267	0.9499921470731447	1.111522903508682	1.226532367024669	1.303476423685976	1.288126933398499	1.248677688127514	1.248677688127514	1.1930903676768958	1.1169423206081088	1.0393775006121206	0.9922262867177842	0.8988620719782929	0.8988620719782929	0.7162448479778964	0.48344151881655867	0.23423264281596623	0.05234753194208697	3.0283862973963505	2.907632648483938	2.907632648483938	2.817998491408364	2.79732913594969	2.762870058160974	2.7326516667479854	2.6861723454436977	2.598111190265106	2.598111190265106	2.477653817021377	2.351101816222897	2.2120017918901063	2.0410960550368618	1.8468270126240898	1.6770913820617448	1.6770913820617448	1.473785511022994	1.186682504777905	0.9140482346853974	0.7210107429879553	0.4944416412678781	0.3148948113843666	0.3148948113843666	0.2006230698638536	0.13227686339045697
0.6576110227908236	0.6576110227908236	0.6642631639535646	0.648908058736442	0.6805392636377503	0.7574345393188945	0.8212632200723267	0.8630840905281936	0.9953219023368574	1.1157303607106313	1.2102945688904345	1.1983141577940144	1.1633554666439068	1.1633554666439068	1.116538047940609	1.1169423206081088	1.044014102991965	0.9922262867177842	0.9115226700844969	0.8009882920005947	0.8009882920005947	0.5661549554765033	0.23423264281596623	2.9221460520654787	3.0283862973963505	2.670911836869765	2.670911836869765	2.6404382981135157	2.6404382981135157	2.626593749376301	2.5910290895791643	2.54133373973948	2.598111190265106	2.4792821710285455	2.418915230939266	2.3324854271581015	2.2120017918901063	2.0410960550368618	1.9001073647337385	1.6770913820617448	1.7355818887542434	1.473785511022994	1.186682504777905	0.7537010509602009	0.5822155214922962	0.4944416412678781	0.4416362756589143	0.18286784962971936	0.2006230698638536	0.13632976637171357
0.6500776178434062	0.6576110227908236	0.6453945508438643	0.648908058736442	0.6805392636377503	0.7574345393188945	0.8630840905281936	0.8630840905281936	0.9953219023368574	1.1157303607106313	1.116555408677998	1.1983141577940144	1.1983141577940144	1.1633554666439068	1.116538047940609	1.0066472533123552	0.9741248988632814	0.9651466269854457	0.9140874836813958	0.9115226700844969	0.8009882920005947	0.5661549554765033	0.14105536424449827	2.9221460520654787	2.7661753858752043	2.670911836869765	2.6523018803015326	2.6523018803015326	2.6404382981135157	2.626593749376301	2.5910290895791643	2.54133373973948	2.54133373973948	2.3617335903660575	2.418915230939266	2.3324854271581015	2.219843177795754	2.0502115923813182	1.9001073647337385	1.9926583640505005	1.7355818887542434	1.4883224014863954	1.0996576850190891	0.7537010509602009	0.4060049250911888	0.4416362756589143	0.27216283669696395	0.27216283669696395	0.18286784962971936	0.13632976637171357
0.6500776178434062	0.6118491662522096	0.5912061080406987	0.5880884930352064	0.6169912825486952	0.6799324083885221	0.6799324083885221	0.7723159957765677	0.8878661621891615	1.013668249433871	1.116555408677998	1.1290980731694455	1.0945716228207107	1.0945716228207107	1.0458565859963977	1.0066472533123552	0.9741248988632814	0.9339575397907264	0.9140874836813958	0.9026914199770361	0.9026914199770361	0.8591915398574983	2.6887016842724627	2.550242500218614	2.521749155280135	2.5261281778213736	2.5254616267062566	2.524878950034765	2.524878950034765	2.5072219747613396	2.4794840843299486	2.4480406188251767	2.4119312848506222	2.3617335903660575	2.3617335903660575	2.3173214958626804	2.219843177795754	2.219843177795754	1.9926583640505005	1.851250166196252	1.851250166196252	1.4953961550450092	0.786251189906637	0.4977569286641756	0.4060049250911888	0.20985657096265076	0.3565819793081282	0.27216283669696395	0.19148450337382084	0.14463038059157274
0.5635040270337415	0.49156685899499664	0.4690054697275032	0.47786502014461885	0.5226747094204391	0.5226747094204391	0.5806415655249921	0.6594945304698809	0.7708793538859818	0.891615773126386	0.9994866828557384	1.075917901446072	1.047851271113001	1.047851271113001	1.0128444541385297	0.9759940576106132	0.9395359958210658	0.9275989718650566	0.9275989718650566	1.0480182008729892	1.0480182008729892	1.3912166230422462	2.1199157455013484	2.3313998691948434	2.381105711024869	2.4154507780963623	2.4288581655546917	2.4288581655546917	2.4370773300521993	2.4351582980795055	2.4178787830829798	2.3895611667304415	2.3532995583256824	2.3532995583256824	2.307451153377947	2.2665168785740626	2.194730004467104	2.099164272237598	2.13042764493294	2.2684569228357336	2.2684569228357336	3.0971351526067483	0.24558103508531026	0.2419142644571766	0.23022756254330104	0.20985657096265076	0.1947752933685809	0.17712794698837087	0.17712794698837087	0.14208632572972046
0.3003583735964952	0.24929846329292718	0.24431007008297012	0.3056929489600613	0.3056929489600613	0.44252274524992347	0.44252274524992347	0.536177553639221	0.6423383274108367	0.7555031641935281	0.8753369447439666	0.992253464940161	0.992253464940161	0.9758578357811274	0.9758578357811274	0.9359033231471603	0.9333374424614976	0.9613096994722133	1.0349297106013022	1.2240507286318971	1.2240507286318971	1.674586392446756	2.0758561862578304	2.2072016512852866	2.275872706381202	2.321171375523143	2.321171375523143	2.347644831826896	2.3697229782896887	2.374132933653298	2.36288513131195	2.3465713094195255	2.2976799471467846	2.2976799471467846	2.2504433656669747	2.2005814142333477	2.112280656854127	2.081355696485108	2.3645367366893932	2.3645367366893932	2.833649416751628	3.0856562308842808	0.05952954319638426	0.09126910876393168	0.08846125303898678	0.0798832905718605	0.08513658562210669	0.08513658562210669	0.07212726719352514	0.04256426495736054
2.901223781792826	3.03589644338018	0.018484308920610815	0.11393399701911022	0.18964515043719035	0.2741985186506817	0.2741985186506817	0.38381019622121304	0.47812905440475456	0.5980360937319045	0.7075107296566099	0.8315200884760374	0.9489009414822052	0.9489009414822052	0.9444873850109659	0.9485860131064339	0.9809661578296325	1.0362967320280108	1.1555405451891634	1.1555405451891634	1.4363272374093947	1.8326471762696048	1.9875365260164042	2.0978283501365294	2.1805507566157303	2.2417437985211546	2.2417437985211546	2.3013961511008016	2.3013961511008016	2.305865816811645	2.292299201822699	2.2790196114863797	2.2790196114863797	2.2343641777454035	2.1409499774536354	2.067326505525692	1.9337879384946692	1.971858615131298	2.7825740506950556	3.016976290937503	3.016976290937503	3.082734215356915	3.113049670907431	3.126519480372062	3.126014004825425	3.1254218818755533	3.1254218818755533	3.1211355440273714	3.0972686564262766	3.0725201363557435
2.708168316194703	2.857339755121462	2.9641144681264695	3.0738901843841155	0.06485546154687682	0.1731830103882661	0.253837380942616	0.253837380942616	0.36146033578170655	0.47002798174716	0.5727329976434739	0.7056890928927766	0.8472220296379743	0.8472220296379743	0.9844666658819952	1.0006676654870734	1.0418894500583837	1.1450988373245536	1.3489049462192737	1.3489049462192737	1.6666199242203008	1.888272863835958	1.9317242813675328	2.0182542258742053	2.1061811334138394	2.148065616498064	2.148065616498064	2.1698786788278817	2.2014320763826962	2.211298737315042	2.1820780148524506	2.0996552576438763	1.8230682525311384	1.8230682525311384	1.2720639375835905	2.067326505525692	1.1763869949347363	0.81042922908029	0.1039631837917412	3.1292314535854597	3.1292314535854597	3.0947887196969486	3.0920500746919686	3.0712723915809583	3.0578142110236346	3.0445652080781347	3.0257283562376767	3.0257283562376767	2.97361779724662	2.927845400738301
[truncated: 50 more columns]
