# Supplementary material for: Iso-orientation bias of layer 2/3 connections unifies spontaneous, visually and optogenetically driven V1 dynamics
Source: Nat Commun. 2026 Jan 21;17:1901. doi: 10.1038/s41467-026-68578-y (PMC12923880; doi:10.1038/s41467-026-68578-y)
Supplement: Supplementary file 6 — Source data [file 41467_2026_68578_MOESM6_ESM.zip › source_data/fig3/C_exc_correlation_map_0.csv]

0.22126639925367986	0.1831967728869325	0.11908427219344724	0.047993312292236155	-0.007397737512336462	-0.037499243200317375	-0.04596541358900578	-0.037593382619873626	-0.012642145720880514	0.033440152699508105	0.10708052859227137	0.2094607879206278	0.3254498611943952	0.4242713700513326	0.48319928065176304	0.5010360767048799	0.48809565982877745	0.4561815932580859	0.4135520336685	0.36237556620026284	0.2998053139479247	0.22087638465301135	0.12195981149071712	0.007211712244323027	-0.10333867392190758	-0.1822004882030687	-0.2190394434224781	-0.22397453799333297	-0.21115685582144333	-0.1901720241652987	-0.16560821672835732	-0.13893473403256268	-0.11050080916490294	-0.08104324674553065	-0.05266455084390528	-0.028946110962787437	-0.013721253322891428	-0.009961726069849476	-0.019357203809715926	-0.042044251223492285	-0.07634402672304479	-0.1182184674095762	-0.16227238907970953	-0.20472210484250716	-0.24415475626934352	-0.2799676901091048	-0.31056215395469133	-0.33365104759383307	-0.34746048083391207	-0.35110029026632755
0.17325129305974377	0.1316224858300754	0.06441140767839564	-0.007453736243618872	-0.060346205978101766	-0.0843540044974895	-0.08391632447110038	-0.0644450430476451	-0.026158307810999565	0.035731221745985475	0.1264870525086012	0.2425161372117177	0.36199958300013685	0.4553603419634844	0.5095552285352778	0.5284929151997452	0.520470838935853	0.49345857163757345	0.4533467557309899	0.40160633470630486	0.3352180704409719	0.24856150578116507	0.13677504585542102	0.004168394575364579	-0.12383026426471928	-0.21247548290405815	-0.2515079376424985	-0.25526773125562724	-0.2404130593147567	-0.2169916785154988	-0.1892302115704086	-0.15805625241682045	-0.12321844958542444	-0.08500432315116724	-0.04597582282386098	-0.011323396793966002	0.01317828154188207	0.023654824092715604	0.01856648213906573	-0.0022106273058990064	-0.03791406585046944	-0.08585142526321794	-0.14054862178964467	-0.19534656366516473	-0.24555113900276024	-0.2891505958447064	-0.32503782836005624	-0.35181556144225923	-0.3682823399610014	-0.37362936173694533
0.11180994524400598	0.06636801966968606	-0.003269031988082189	-0.07503008442093309	-0.12530131809307596	-0.1428297616838728	-0.13133699491526243	-0.09666459149990037	-0.039620532852753916	0.04319223099621335	0.15250879847892687	0.2763547226606192	0.38921980827215324	0.4710645326433569	0.5200258873149284	0.542500397129253	0.5435717898150081	0.5266286915751132	0.49409844089102783	0.4458340890044118	0.37796280971112467	0.2833689949978434	0.1549896739811227	-0.0018251747685282082	-0.15192508444496117	-0.25107912494015194	-0.29187161668295253	-0.2944844845160402	-0.27779011836598577	-0.25183884218601627	-0.22027317835374527	-0.1833626767146802	-0.14018217874753158	-0.09074815204044935	-0.03849803173294512	0.009075161062244444	0.04387448228186019	0.06136023030708733	0.060814151092340264	0.04292440597543232	0.008092238228864677	-0.04322873853249416	-0.10783766428729466	-0.1775598901414159	-0.24233410579300702	-0.29653726486072524	-0.33914994275007937	-0.3702019017963158	-0.38935196728791255	-0.3961331976527659
0.05038853108500537	0.002435901730436608	-0.06748119552794178	-0.13782461332060972	-0.1866923456195542	-0.20025965243232466	-0.17889450373827798	-0.12817742648519304	-0.05100758370429666	0.05170963544836413	0.1732639727695386	0.29516973070500074	0.39607340214685466	0.4673169361273544	0.5130653827078245	0.539637001840551	0.5500151673862197	0.5446263962810758	0.522800936523437	0.48203006664579	0.4161895230916072	0.31467832860136624	0.16683370021988655	-0.01772772842341111	-0.18750121599172467	-0.29225195654515873	-0.3332185741444566	-0.33539122659386295	-0.31784097492955493	-0.2898554523745192	-0.2542735784265623	-0.210646134524439	-0.15768511875841207	-0.09596586374700408	-0.03076514495003888	0.027822134256797408	0.0701620529937122	0.09212648697105259	0.0944597196631521	0.07911095413425437	0.0467999036592239	-0.003738967752071794	-0.07308680902335683	-0.1548564215037752	-0.2344685491897326	-0.30013371103323294	-0.3495168155703002	-0.384218254936443	-0.4052616529025156	-0.4129437589593954
-0.00667882837976003	-0.05545823853021848	-0.12327085896310166	-0.19030046882253185	-0.23788991352717698	-0.25017488786223263	-0.22206030894995504	-0.15741926699722586	-0.06277499221739936	0.054175838582752454	0.17984144253999484	0.2949059496397508	0.3853731966663324	0.4497347672129871	0.4939991087257003	0.5238007212507049	0.5412595207400365	0.5455741725349422	0.5342221735391169	0.5023645003384927	0.44025931582764166	0.3310465835324763	0.15935830329457132	-0.05194313222120409	-0.22939035236226468	-0.33066839504753226	-0.3702103336708373	-0.3732746995695581	-0.35622168812348787	-0.32675791454976294	-0.2868097400013398	-0.23515375654296522	-0.1705848019999362	-0.09577348111548255	-0.01952157218866134	0.04586789441156341	0.0912158341204802	0.11415955180495067	0.11705368368120629	0.10301950680990829	0.07317095877343134	0.025374936373876694	-0.04385474984388012	-0.13167084991671105	-0.22230458401816922	-0.29788559826757105	-0.3529259750684403	-0.390168873925193	-0.41241879776127366	-0.42103263467801244
-0.05610079094813484	-0.10410319741121117	-0.16793462477075582	-0.22979456493233877	-0.2748555732964055	-0.2873298544488704	-0.2570360960033414	-0.18423541809642555	-0.07868007784814489	0.04502845167096611	0.16925557314105083	0.277332127448528	0.3609845648376926	0.4217307567273367	0.46552384783280515	0.49726834550058946	0.5187226003293539	0.5287961996770953	0.5242466948395721	0.4984577856859907	0.43729805356911955	0.3156712720371723	0.1175804997131283	-0.10597808875546301	-0.2708825211437803	-0.3604140738144724	-0.3976164702201449	-0.40259262152497527	-0.3869240077616449	-0.3560993387109264	-0.3109483720454239	-0.2494695373029372	-0.17145522028152674	-0.08378165757643465	-3.068538862460849e-05	0.06676582602931261	0.11015249523290073	0.1304222255130666	0.131393110072337	0.11679415480295487	0.0879319321347941	0.042452200193140624	-0.024276607148251823	-0.11188432528083743	-0.20607964341217008	-0.2864799309947119	-0.3447402847748785	-0.3835968382912101	-0.40707663838725866	-0.41749394441223253
-0.0965524986492987	-0.14283536607223962	-0.20195981094503287	-0.25809457455202695	-0.29988287575794165	-0.31347715736072335	-0.2859372424357944	-0.21267190661712612	-0.10378176825351483	0.020967554459545713	0.141627288504592	0.24432020215475345	0.3241051703806466	0.38336171606509306	0.4272180534558675	0.4596489227387303	0.4819099639788049	0.4927882217231673	0.4887739290368	0.46171848778869923	0.39293611688240787	0.2518496405440884	0.03740429424289747	-0.1697838918056135	-0.30645164763171273	-0.3807347313521228	-0.41452657761181233	-0.42082324325240744	-0.4060824485220472	-0.37301500568464263	-0.3208261173288429	-0.24688316027654061	-0.15357192809263173	-0.054452538230832834	0.03218503238405743	0.09511523745283927	0.13223168494303458	0.14666763898455598	0.14325807445022873	0.12591697192366594	0.09605460884489556	0.05150802095856372	-0.012151585908706434	-0.09519095702575063	-0.18555674382075416	-0.26461046933843846	-0.3231994388677903	-0.3630436436022658	-0.3882560168326954	-0.40166985271882527
-0.12976333828145134	-0.17433213361818897	-0.2294426517378619	-0.2809075673788772	-0.32018024656017924	-0.336074673456219	-0.315307000472167	-0.24857617633604365	-0.14273143011435954	-0.02026153041924317	0.09661151047022619	0.19557364158736645	0.27339143150666595	0.33232722130677916	0.3763125436919254	0.40804969362048565	0.4279045619151542	0.43428656148544015	0.42324359804557915	0.3850083025300664	0.2983948485343256	0.13975851457669203	-0.06257563151488836	-0.22958835754743934	-0.3344016920267185	-0.3935996746608087	-0.4226163228657648	-0.4283545928734966	-0.41290797780615124	-0.3757038710744288	-0.313473845348046	-0.22320596487202946	-0.11268187046376994	-0.004765502865762056	0.07952025926606433	0.13394487023916207	0.16157577706233947	0.1678949826605053	0.15819812251176152	0.1363412395064435	0.10381832038028181	0.05907323249123222	-0.0013580249241456842	-0.07738625039415935	-0.1595805927441985	-0.23327628527585223	-0.29014137347515256	-0.3306131601865879	-0.3580539446173764	-0.3752692791616755
-0.1597814803440741	-0.20347822617517106	-0.2561121000666973	-0.30467228158868553	-0.3427657837220352	-0.3618348706205155	-0.349862916829969	-0.2944591791695954	-0.19701821299035796	-0.079550849644011	0.033402111248123464	0.1294814390694789	0.20609496055796706	0.2649190503349361	0.30842615886593416	0.33775801822113183	0.35209454352378355	0.34914552840665347	0.3243579198731096	0.2676510786750569	0.16258064785951068	0.006722806674910067	-0.15611522102359066	-0.2780380794941364	-0.355059788582549	-0.4005810009933177	-0.42345571132012794	-0.4262931635186987	-0.40777813273142277	-0.363691279077046	-0.28722484705089024	-0.17571195515176996	-0.04686538598158907	0.0651670245249344	0.14122768042349865	0.18318661859888802	0.1990932446429178	0.19595286120651517	0.17899382270108155	0.1518244946531218	0.11606511766580467	0.07091426422324831	0.014241885395304356	-0.05360778295003795	-0.12616026774176112	-0.1931082894649046	-0.24753478209220953	-0.2886796037141462	-0.31878305783221217	-0.34014637901012146
-0.19056640507853723	-0.2344768507897997	-0.2862533984929879	-0.3334705463126591	-0.3713007462517124	-0.39339838951090733	-0.38974133834794045	-0.34715253238722044	-0.26215703849331806	-0.1534022861716808	-0.04626974732874364	0.04587965858971368	0.12020026292505818	0.1775908034810822	0.21901759431924883	0.2439472182616728	0.25026537135787136	0.23506957606301615	0.1943271111941378	0.12172770718337418	0.013636049975470969	-0.11500116211672334	-0.23101674876046444	-0.31526024380068046	-0.3702079281279804	-0.4032918687630313	-0.41843867384448447	-0.41543424679240615	-0.3903844835153211	-0.3353521633651831	-0.2395144646651129	-0.10268993413494228	0.04194179110344455	0.15063161074575868	0.2125872386350364	0.2391510556736188	0.24209454474722142	0.2290319272963654	0.20483330125041152	0.17273389978415807	0.13443616489156768	0.08995459029014974	0.038255617795621324	-0.020572273082266297	-0.08305383603454755	-0.14287786259470572	-0.19470466500848355	-0.2368330024841389	-0.27004052853509736	-0.29557898508782665
-0.2241096348477724	-0.2692078432772628	-0.32128903400388614	-0.36803005296086816	-0.4056497249839937	-0.4294162009713073	-0.4312106253173652	-0.3990214002680532	-0.3276089483893778	-0.23158071287400425	-0.13446102359244969	-0.05001815906830282	0.018294506025736117	0.07069769444211288	0.1070377219796989	0.12541238397990057	0.12284933201248266	0.09681064671451316	0.04599048896086857	-0.02868927145400629	-0.11992042000933305	-0.2117810939202375	-0.2886583058327193	-0.34504453916981725	-0.3825507675692271	-0.40358872158013154	-0.4087506307556002	-0.395955602449374	-0.359367022899026	-0.2880280711712022	-0.16893319238222845	-0.008965226268335114	0.14217552379437212	0.23965348477805706	0.28467631977169433	0.2955530192914808	0.2858837969515671	0.2634738562665127	0.23287564022740626	0.1970622708690531	0.15788088569297504	0.11596862338047256	0.0709337060965125	0.022298246245146962	-0.029034421959460013	-0.08038186974670392	-0.1283966075287289	-0.1709148644611032	-0.20703431255477917	-0.23624659968952869
-0.25999539619733514	-0.30692587994546217	-0.35993017799794125	-0.40631415746697025	-0.44291439672929	-0.46593521522253406	-0.46875088664743125	-0.44193533304619653	-0.38187400604378113	-0.30056096202463733	-0.21770012188214843	-0.14581442764186878	-0.08859426023207452	-0.04616826741046327	-0.018975696359361208	-0.009000985844693651	-0.01872416953678006	-0.04910586989745156	-0.09810354559039315	-0.15995124569440572	-0.2254296845601397	-0.2854254507547425	-0.3346128279750654	-0.3711164710810663	-0.393993821024952	-0.40227440997834424	-0.39456510262964345	-0.36767532119216273	-0.31462947882300174	-0.22352453211427573	-0.08415343887328872	0.08619472190832023	0.23177453485102228	0.3160433350562722	0.3474509954383982	0.3461680223062017	0.3264223720899551	0.2964219451576278	0.2609090959253962	0.22294605899291398	0.18455402726595235	0.14676572692089468	0.10953859105896942	0.07204482429008341	0.0335212875320363	-0.006084003969318944	-0.04597355788359622	-0.08480617856326719	-0.12061583261692241	-0.1509604807002583
-0.2959025361381221	-0.34498158481685054	-0.399066289093549	-0.4446388937923469	-0.4786552298630528	-0.49782914845849346	-0.49709437028681336	-0.4706723515941765	-0.4183525982783938	-0.3508386476983753	-0.283556831108441	-0.22665628340880886	-0.18350154083874035	-0.15422858159635103	-0.13867672874293002	-0.13740247801374902	-0.15086023416504887	-0.17822002521913133	-0.21639714087441572	-0.2599981213400687	-0.3029534252985221	-0.34116290318476944	-0.3724730392921577	-0.39455462069045266	-0.40415253109316396	-0.3984796887324695	-0.3754716234296474	-0.3318462086774725	-0.26091492134188216	-0.15309364530395947	-0.0052018797535184815	0.15953941842171324	0.2936690179343615	0.36988236892042375	0.3953337480422382	0.3879111074642805	0.3620096298430178	0.3269245501680566	0.2882542672409257	0.24941736537263762	0.21257838089759026	0.17899477544708534	0.14893310212864577	0.12176970672038573	0.09640538527866786	0.07173000523481476	0.04676094995090306	0.021134936086508432	-0.004198684907468388	-0.02698986371225364
-0.32862937461583414	-0.37963552665741535	-0.4345089882656395	-0.4783982603774335	-0.5078918428045075	-0.5203287611957605	-0.512911407429747	-0.4838947702500626	-0.4363595985466463	-0.38000326677572266	-0.32641663023991735	-0.28322445264029505	-0.2531192444734912	-0.2360000212164016	-0.23089357991660248	-0.23648419359487605	-0.2509716678531971	-0.2725099729057562	-0.2991447062107192	-0.3281642271593756	-0.356582282954282	-0.38219021830532623	-0.40262091640518405	-0.4138526461913979	-0.41105079013963286	-0.3909940696039306	-0.35222910633732313	-0.2924981252132872	-0.20708087765176414	-0.09090627675847943	0.05317546049590626	0.20392068797457696	0.3272820997838603	0.4017083621395683	0.42858168930326324	0.42103175221298594	0.3929901213810635	0.3551400688268774	0.3144495131487801	0.27499616058288184	0.23908018864578182	0.20807930709110495	0.18264093865532358	0.16271475503231195	0.14785801363531384	0.13738077809508412	0.13048839801143783	0.126625390479142	0.12556472107191935	0.12670206129450606
-0.35526774631713104	-0.4072420151385488	-0.4620522891515661	-0.5031887444041948	-0.5265132189781134	-0.5304600914093648	-0.5151002928464606	-0.4823049869589487	-0.43738078343671677	-0.3889876881941789	-0.3457660090481118	-0.3131116080483915	-0.2928600468731716	-0.2846011503390738	-0.28678894697731744	-0.2968549902791991	-0.31164158013391696	-0.3291014880831731	-0.3486050497731324	-0.369558188566773	-0.39066961186035914	-0.4100119320210866	-0.4239961199320233	-0.426948342791901	-0.41326207449653046	-0.38024000284607584	-0.3277223539760166	-0.2551867342712233	-0.16083475224266938	-0.04398052422874783	0.09010125090352354	0.22588324192505965	0.34075485575893993	0.41692738344293434	0.4499286723395791	0.44686122663812156	0.41987836351608226	0.38069089577215437	0.337927619136779	0.29671656584204187	0.2597951636172349	0.22877807074491172	0.2046923561143452	0.18817010512990331	0.17950423785800715	0.17869199204079134	0.18579916270112934	0.20140234011878144	0.22588752382523172	0.25729859477846023
-0.3745237058792482	-0.42578934174420907	-0.4791105693040983	-0.5163210896828965	-0.5322179411068835	-0.5265782972446976	-0.5025034384821463	-0.46483184474668376	-0.42026531541289336	-0.37665538016909483	-0.340565834152968	-0.31558544302121316	-0.302559569533841	-0.30066767208189726	-0.3080596862504881	-0.3216683380551913	-0.3379667467333409	-0.35489038955380453	-0.3723853525018205	-0.3908055682481098	-0.4095121931806449	-0.4262590761835124	-0.4363517179394839	-0.4332185594286848	-0.41122157274126553	-0.3683456593141889	-0.3055325897134819	-0.2241026384281243	-0.12528315396456416	-0.011579197166046419	0.11152136445503873	0.23402172982571084	0.3417003008621456	0.42031482144195464	0.46140411248395713	0.4656874652841084	0.4418217590757993	0.40163653519296694	0.3554977532235368	0.31025630054399084	0.26978224116217936	0.2363364306942901	0.211274102807886	0.19555500162033426	0.18976657143986916	0.1941059502353602	0.20897172390068178	0.2355167823399225	0.27447990127601585	0.32376387466249673
-0.3870482048445554	-0.43522513335459095	-0.4847877065459264	-0.5161794808715932	-0.5225687888948019	-0.5050042081650588	-0.469766812592466	-0.42466817838773074	-0.3777426217595693	-0.3362789558769309	-0.30529752694697526	-0.2868154386456164	-0.2805538917836077	-0.2850973492151699	-0.2983412544916792	-0.31719414550110625	-0.33803089507044387	-0.35847872676677184	-0.3783390261382971	-0.39815666717523185	-0.4173864521695599	-0.4333406884966622	-0.4409072212285381	-0.433645096388112	-0.4063762103106961	-0.3573346509104034	-0.2877880348794874	-0.20047978379219578	-0.0993964309843093	0.010448613498411655	0.12380117115329867	0.23472472989298135	0.3350940102114058	0.41457129531642734	0.4631692789729926	0.4758979116788602	0.45616144573407663	0.41431874457873047	0.36256725346082014	0.31054022112829754	0.2642914576359306	0.22709281444730756	0.20040480177266076	0.18486251938346648	0.1806687661803623	0.1877314876893136	0.20627867653766985	0.23725901474692254	0.2810753878749622	0.33537815034513474
-0.3934319949723693	-0.4351236146578729	-0.4770357272586296	-0.498700921398098	-0.4909117104147354	-0.4558737544952082	-0.40414699803215587	-0.3476242378213453	-0.295956344123438	-0.25566781274611433	-0.23004748221669682	-0.21951016530148848	-0.2225530143012827	-0.23696253159063316	-0.26018016667424976	-0.2887880257583733	-0.3187456811451763	-0.3470641542347163	-0.3730293549641868	-0.3970379478285709	-0.4184089598956311	-0.4342816132069469	-0.43991437379687864	-0.42990469773698303	-0.39981556142428504	-0.34761165931404736	-0.27404140411841543	-0.18275713546657513	-0.0801844005958357	0.02644323704000423	0.1317052647409845	0.2321235719191758	0.3239020808663647	0.40077383057905336	0.4537141904495501	0.47392166227446053	0.45829294197704407	0.41343062601279273	0.3532445004949322	0.29180924169720385	0.23853067063256234	0.19771286428147675	0.17027700332369972	0.1558260297500689	0.15361430546313992	0.16292997762386258	0.18361327332694027	0.2160980522857626	0.26031972949494986	0.31375060354804407
-0.39228293061131464	-0.42253176072133464	-0.45011294858229994	-0.4544506571338445	-0.423485646273394	-0.36166315394415827	-0.28672156720503317	-0.2161036923411124	-0.1602179992453751	-0.1233540567468997	-0.10634481867717184	-0.10802239517938363	-0.12579342013509223	-0.15649081758299327	-0.19651954366751231	-0.2413244929942423	-0.28585506499215263	-0.3263892535294827	-0.36174310928995723	-0.3920419572143271	-0.4164565034100203	-0.4323427206173313	-0.4360453993391667	-0.4237876291689717	-0.39204872822561915	-0.3382767513254894	-0.2623142760541049	-0.16828154963454658	-0.06454940557155417	0.039648429814466445	0.13817795288156284	0.22859364181950442	0.3098006064492824	0.3791867251025638	0.43059279197793493	0.45429510983453303	0.44106129532171134	0.39115402402444716	0.31951907977924493	0.24677691442770186	0.18674766718922506	0.14396806083332828	0.117792420604226	0.10626774762025068	0.1075546996461707	0.12019231432208735	0.14347315142706116	0.17736998283705077	0.22146291309775057	0.27316959695125226
-0.3805357562649342	-0.3926484219483681	-0.39552652470023164	-0.36948236401946893	-0.30127092096654157	-0.20305411281221417	-0.10397290790392916	-0.024358874176201598	0.02942233211574806	0.05742990731435873	0.061175667705170016	0.04256360246973179	0.004550106047797587	-0.048798908743748606	-0.11234346233080375	-0.17970869517066296	-0.24420309262469922	-0.3011141034155546	-0.34884331454948225	-0.38719143005565226	-0.4151793182538249	-0.4308060297133366	-0.4320866689278984	-0.41716303464279847	-0.3835138306950561	-0.3282851391439158	-0.25062379345650426	-0.1547297485049249	-0.05017194874976489	0.05215369231037536	0.14488047152345115	0.22542584156630208	0.29397830265540725	0.3504782520257449	0.39198757278619406	0.41060906655084456	0.3939891258321718	0.3354090414033747	0.24989650659213034	0.1663782269657379	0.10267599140316465	0.06149105204750882	0.03952591104803414	0.03326374246484619	0.04010251952956119	0.05806787609100296	0.086016206051888	0.12345538832644479	0.16960835021972842	0.22177249783715206
-0.35538913561588814	-0.3414294064537774	-0.3056616202840664	-0.2308985891358438	-0.11120096955023301	0.021237600524601247	0.12918698653164257	0.20247301880151844	0.24470694872235438	0.25965341261635594	0.24878344218089782	0.21276508049325665	0.15367457114200864	0.07583403796755114	-0.014319043917190421	-0.10838293604097825	-0.19736001790452518	-0.27469345456387423	-0.3377604388591636	-0.38576449193891266	-0.41760997574690845	-0.4324225637947864	-0.4303559882292514	-0.41158138306467074	-0.37472144975834565	-0.31716034488621464	-0.2377842508628354	-0.14054982406018068	-0.03541538164417707	0.06536671167272412	0.15282418106836912	0.2235322702972542	0.27785629724810623	0.31693357194364397	0.33983185928035087	0.3408225847592756	0.30828284207606876	0.2336886034888909	0.13443401898570023	0.046193150464996884	-0.01392567609144292	-0.04824962583561075	-0.06303907840119745	-0.0624888974742621	-0.048892515199018674	-0.02391365636070346	0.01120758352783736	0.05551995606984568	0.10756744763601671	0.16408543652128968
-0.3157557516235835	-0.26749209286484804	-0.1782861037357402	-0.0390838110695674	0.13053806306171847	0.27330063630139734	0.36590805271387844	0.41961750675820664	0.445910441358628	0.44862194729176147	0.42682631794516485	0.3784291338331493	0.3033719841452467	0.2049938679815402	0.08998622135386995	-0.031638352195595604	-0.147983744488793	-0.2493125069957483	-0.3305745842912166	-0.3896469912987789	-0.4253687215183542	-0.4385713182264258	-0.4320056940373695	-0.4079459714527173	-0.36635591996962535	-0.3053692284496059	-0.22394015715814083	-0.1255163233989049	-0.019898809470332183	0.07957796961204616	0.16220156058338894	0.22336982928694293	0.2631438911818922	0.28287751862369725	0.28205939390868706	0.25589983230468183	0.19555406466383934	0.09905335110995747	-0.008543878839077961	-0.09203935282368973	-0.14242434201967424	-0.16789110427257917	-0.1762194130245787	-0.1708652561514858	-0.15254829307279633	-0.12152508982206854	-0.07851104712128909	-0.024795210325809842	0.03703516269716473	0.10229410866688192
-0.26291113333496724	-0.17399912095617917	-0.023244722724437006	0.17714595463417068	0.3709470701334501	0.49837259986985977	0.5659907049485735	0.5996252705996228	0.6124272368548107	0.6065802825698756	0.5787549318797048	0.5241691081920258	0.44009879139239383	0.3277812271545545	0.19281188491401993	0.04573068696635827	-0.09870571845705353	-0.22637631205573241	-0.3280675304094944	-0.3991276157831316	-0.438295622607828	-0.4488316730542017	-0.4367138760364123	-0.40647375733336655	-0.35943788479844907	-0.2945792755236189	-0.21093676434028566	-0.11133091607187848	-0.005193934072270529	0.09324958184129183	0.17171467601809884	0.22454671359232467	0.25145409683059533	0.25364169791438534	0.230622922277637	0.17868158692024766	0.09367898454636198	-0.01690801394702019	-0.1239654718152014	-0.20024582796085033	-0.24432969709484179	-0.26679703689651374	-0.2752728289479706	-0.27190957769639534	-0.2554635057749188	-0.22398167197015156	-0.17650663672998626	-0.11401391074366413	-0.04038714619426304	0.03721732562855773
-0.2020580301125677	-0.0721144221800849	0.1323147807806034	0.36801466306366887	0.5599062914546015	0.6687841190875531	0.7195476131939591	0.7408654184033769	0.7452770610789581	0.7342348167000499	0.7033829449420882	0.6463255492101605	0.5580850425764583	0.43741425042695	0.2877327771339021	0.11879394523827899	-0.05257108506155381	-0.2072435996150368	-0.33028693302031487	-0.4131934374524873	-0.4546552742992759	-0.46141044206832676	-0.4433699299112131	-0.4073218087428196	-0.35560743446363746	-0.28760690900937663	-0.2021775603046449	-0.10154319561467562	0.005185909160905829	0.10314681213706256	0.1788827766178336	0.22596735538505916	0.24387023045857675	0.2337478175450734	0.1955483411932642	0.12763376314516842	0.031106537914241308	-0.08092730439747643	-0.18243376408497003	-0.25477210332097294	-0.29928266973026096	-0.32577500600748405	-0.34118654221491335	-0.3468845727183834	-0.3401381844693238	-0.3166117145888106	-0.2724286016218879	-0.20635705417992858	-0.12236687803099666	-0.030718263804605416
-0.1428947965857608	0.020278896926738534	0.2568849587800888	0.5002930095855843	0.6829887925165801	0.7847571716587541	0.8317888366403242	0.8498505938707368	0.8510265841667212	0.837345407365731	0.8048458687052472	0.7467780650918603	0.6567894842834673	0.5312051939528176	0.3706508669970244	0.18312320328012113	-0.013160149317578421	-0.19379113977621962	-0.33704114050680023	-0.429995939944648	-0.472144573497241	-0.47470836377725006	-0.4516067940587668	-0.41145163119365397	-0.35703850488537237	-0.28759921284253986	-0.20145866604203982	-0.1001860030334329	0.007350024229456516	0.10590653231893479	0.18133667987827262	0.22667740960638416	0.24114647674059606	0.22593020112176412	0.18154826207983843	0.10820830909137237	0.010291552056785266	-0.09771577359063933	-0.19418615506002412	-0.2656410841998715	-0.31377369816820144	-0.3469754939576769	-0.37162741787417625	-0.38902038529171057	-0.39591870764465964	-0.3864812193990975	-0.353974885436147	-0.29308364317976693	-0.2046857360934084	-0.1004294754302798
-0.0959690111762682	0.08832070530811555	0.3363231549672666	0.5734727918091187	0.7497500157036086	0.8543388538708802	0.9071866645172869	0.9290849176725257	0.9314548420125253	0.9174383119521015	0.8844541941415648	0.8265398819959965	0.7366542316165143	0.6085566385672881	0.43934092510633405	0.23478633038898097	0.01503278964692239	-0.1889717596335712	-0.3484137214108789	-0.4476604665134741	-0.48906068849552264	-0.488366047304231	-0.46223124373838576	-0.4202967868230414	-0.36543052133764387	-0.29640505060474254	-0.21074246747163697	-0.10922725558793957	-0.0004330234158233723	0.100384982706463	0.17884084531359154	0.22742727605652457	0.24488724070265214	0.23221252486054444	0.19007335195230735	0.1192213284052765	0.02473931497025327	-0.07940120449551084	-0.17404754786888535	-0.24744176987060135	-0.30057931913672004	-0.34072263348598997	-0.3739329943489532	-0.4017479065425676	-0.4212038607656388	-0.42643472541861216	-0.4096887365127271	-0.36233230281147255	-0.2794626026429672	-0.16898688485103677
-0.06806002252591842	0.12708444045652878	0.3752611076166925	0.6030376280905481	0.7752034054541876	0.8853458597822569	0.9471810804922636	0.9762924510463574	0.9826644468142981	0.9703028538551062	0.9385155020634116	0.8829512223232864	0.7962114673250834	0.6687776070636996	0.49259688366052296	0.27054426389707903	0.027228511451078363	-0.19627759066807998	-0.36486649394037546	-0.46504214338524236	-0.5046202427557318	-0.5024641503676394	-0.4758420183935671	-0.43440797421717103	-0.38087487044614954	-0.31349148535355525	-0.22894370856431814	-0.12716684148778132	-0.016092346434937507	0.08942286064379476	0.17482232571406325	0.23186221504032797	0.2584785514757054	0.25517586575707013	0.22219826437186296	0.15955312312010028	0.07090618219830873	-0.03132067905154045	-0.12845567135632943	-0.20761160628131373	-0.2679949853785671	-0.3156959831317082	-0.3564642132435176	-0.3921080457693014	-0.4203602950074927	-0.436361059129907	-0.43342091748956785	-0.40272124895866596	-0.3350414698614408	-0.2297974980865467
-0.06168925216897391	0.13835091627566867	0.3838312885645117	0.6038444154317472	0.7722226220021633	0.8854488200792104	0.9539064010431398	0.989349946948433	0.9999999999999994	0.990258175275519	0.9613357595648764	0.9108780693282226	0.8314095919085093	0.7093696165216229	0.5288062634272679	0.28760881484727574	0.019520856663637325	-0.21780920686785457	-0.3862556341475305	-0.481490273644214	-0.5183596597936077	-0.5164840872327718	-0.4916931473614929	-0.45269302223254465	-0.4017415374629185	-0.3365372402832717	-0.2529865039787244	-0.1499929931114714	-0.03444319922997981	0.07925582007940457	0.17586118358606215	0.24585603271715833	0.28620503596728714	0.29698688111595667	0.27802645787673486	0.22811204722058503	0.1481232973619589	0.04720719384466966	-0.05650143160865872	-0.14680336510423495	-0.21894186932242946	-0.2768187223481912	-0.3255415374050901	-0.367200815157473	-0.4005477377508659	-0.42232678156324066	-0.42804543143447654	-0.41116978295238316	-0.3623006859489332	-0.27347047105962485
-0.07706403402703395	0.12478819649397276	0.36857952264381516	0.5840879863615306	0.7490480321925642	0.8620110347772159	0.9326688489953721	0.9710070648922466	0.984058042186522	0.9764198325345915	0.9507957691721886	0.9067118581903357	0.8371813643628078	0.7248998753267734	0.5433905539704622	0.2817884045215007	-0.010659466560122314	-0.2528217165867807	-0.4111069553703887	-0.4965514746339875	-0.5300164622471191	-0.5295696027129886	-0.5082356789300484	-0.4730894859108438	-0.4255603874377426	-0.36265231716868634	-0.2793291781842099	-0.1730661845375915	-0.0493497382354205	0.0771880971737755	0.18916153979039618	0.27487206266706554	0.3304289054526607	0.3561945688217096	0.35256751990414775	0.31820299449156203	0.2515363386701859	0.15597873109504737	0.0451958443917491	-0.0615842851309268	-0.15230745838912885	-0.22579473141547302	-0.2853481043175967	-0.33333967807017484	-0.3699853204156965	-0.394170008305274	-0.40405562952041524	-0.3960574669084993	-0.3630325889698209	-0.29453034317053767
-0.11283271891230248	0.08748759602210457	0.33045671226230744	0.545141448469591	0.7086774364227079	0.820224938736015	0.8900639531353256	0.9281468783065677	0.9412961967304057	0.9343570945104513	0.9108531692025725	0.8715273987065904	0.8102523215440487	0.707575133129385	0.5268568511337073	0.24637512368439476	-0.06318243406376348	-0.29705941112249806	-0.4369154248073814	-0.5098210114939625	-0.5394306039409561	-0.5408429130613607	-0.5238102844494567	-0.4934294448497329	-0.4499450803833877	-0.389285765198669	-0.3049916558449787	-0.19242593157731402	-0.05546526740781501	0.08945232659363217	0.22004586429429895	0.3210685212881143	0.38855091738303565	0.4246766246859787	0.4321395712430094	0.4117346918777853	0.36193923898029096	0.2806781716876132	0.1715993604578301	0.04973081383048756	-0.06546442367818313	-0.16240382138043766	-0.23876582976547545	-0.2961834421278204	-0.33674517386195596	-0.3622450071391455	-0.3737670228523234	-0.37044173658586704	-0.3476390366834347	-0.2958476643001459
-0.1646597161802331	0.028333990585005006	0.26813146276721156	0.4843181406892858	0.6497846450909003	0.7615115493204138	0.8302756669303761	0.8670315347155791	0.8791953538488134	0.8718906050516556	0.8487354186925902	0.8105683625137763	0.7515347459468034	0.651452874424375	0.4685618545642542	0.17686812296422585	-0.13161576729688024	-0.34348143157551864	-0.4609318962451275	-0.5207876769922114	-0.5461862282712556	-0.5490969169641835	-0.5363508583361649	-0.511029699517362	-0.47191405856460367	-0.4133850702243658	-0.32674768671540294	-0.20426752137586587	-0.04823939332739486	0.12009015473833318	0.2693015680875588	0.3800039857868755	0.45064895741937083	0.4876057969014652	0.4973074149140456	0.4838082029972837	0.44781323113331706	0.38613230536197257	0.294136905501305	0.17348488078337918	0.03899463718957278	-0.08699810321750695	-0.1884512703057061	-0.2610900902879333	-0.30816929984244695	-0.33526169948876783	-0.3469571484056086	-0.3449053858080648	-0.32663368328516645	-0.2846205202251999
-0.22456050652426454	-0.04633176364006442	0.1834839820953928	0.3997122995766713	0.5697479687531639	0.6847506951792074	0.7543940127890356	0.7908040014449372	0.8024103635061122	0.7945669440296832	0.7704111799170582	0.7298219785919481	0.6659664952023282	0.5584276042475924	0.36834587313687456	0.08101855312226687	-0.20252979262579687	-0.38450870502713236	-0.4805974207333019	-0.5285427333906633	-0.5492150710769047	-0.5522958619844511	-0.5425929365879956	-0.5214250974035565	-0.4859827065895983	-0.4287732208000136	-0.3381318459572692	-0.20251870743046751	-0.02383830245771983	0.16724906911238224	0.3273526576045403	0.4363146296963643	0.49919624832327886	0.5280167224739398	0.5324864363959844	0.5186346105155764	0.4888746459702412	0.44159012595096375	0.37124068197116733	0.27086056258411223	0.1394894906452963	-0.0071191680607505725	-0.13874388036302912	-0.23355468134122065	-0.29061282437555463	-0.31966740955453216	-0.3299399572400973	-0.3259953632829521	-0.30728423286535655	-0.26824480822738267
-0.28378339916702555	-0.1262303338454488	0.08485150063074348	0.2950084790402431	0.4689767409227321	0.589765332934834	0.6629623114773454	0.7008709934203202	0.7129103916920009	0.7047118869316783	0.6787249210800196	0.6333854458583064	0.5602928281466771	0.43997611234407624	0.24458224002331688	-0.019529583717925496	-0.26211717555429226	-0.41455188861915027	-0.4936408236890805	-0.5316015430599058	-0.5466966042531245	-0.5475108065673263	-0.5378512226680351	-0.5177511608686144	-0.48288179845724877	-0.42389162344277204	-0.3267113583725168	-0.1782327404585044	0.015634570491458034	0.21390389754095673	0.36870731178094607	0.46566057981183706	0.5162723142805264	0.5355283162807866	0.5338962687486514	0.5174187765211208	0.48876248614372664	0.44752241815921984	0.3900420298992486	0.30948517794261216	0.1976850745619566	0.05363093492984645	-0.09919864257750452	-0.2193004856088288	-0.28902561085855977	-0.3195900811111024	-0.32623023236110654	-0.3173087699017049	-0.2943048970323408	-0.25324323174182406
-0.3365610689136287	-0.20231934480600736	-0.016741420755817218	0.1790512552167904	0.35247726884194097	0.4793134002120013	0.5580446775177079	0.598996950211448	0.6121593698898354	0.6036464370985815	0.5754363695409513	0.5247256262792466	0.44230008132491366	0.31232750963853495	0.12225635778657143	-0.10542747761712618	-0.30394268938342534	-0.4313622772182179	-0.4983975188260516	-0.5283981301450333	-0.536925759791091	-0.532366713513055	-0.5183840131140928	-0.49425635292130227	-0.454570433964027	-0.3891119097499257	-0.2846172015353822	-0.13270085130128367	0.053662725739358055	0.23434681890010384	0.3712553400455837	0.4555586295820007	0.49843464654328656	0.513312592282168	0.5094010441529363	0.4918213156444331	0.46290132546488705	0.4227340795989858	0.36906225462711656	0.2972199307879104	0.2001044585776158	0.07060660886778604	-0.08363987376215695	-0.22182617646868216	-0.30448232181929974	-0.3357665591251691	-0.3367393362297922	-0.32044579148277974	-0.2905613748210037	-0.24440006246624074
-0.38066427544516485	-0.26966661249863355	-0.11282335556829474	0.061433061999895365	0.22759400192857582	0.3580527486265708	0.442929498453838	0.48807371721308024	0.5030982407518955	0.49470976878299006	0.46482850856045876	0.41011909084284043	0.3221050173777921	0.19101278276867598	0.01804652477851047	-0.16934666167622842	-0.32831825383489005	-0.4354366071857968	-0.49434173179486907	-0.5185325953028886	-0.5202412475796799	-0.5080773492085332	-0.4862893004836482	-0.45423982651808065	-0.40659101606804166	-0.3343764822834248	-0.22859830966004716	-0.08771486070528416	0.07349844184253586	0.22571542354551666	0.3432511260378426	0.4189178231914422	0.45963703141151874	0.4751894677659042	0.47259664799272133	0.4557405171320975	0.4264578608772856	0.3850358835945448	0.3301690905324676	0.25895622989986317	0.16675340794388413	0.047742758408777244	-0.09683287075633433	-0.23846607810259762	-0.33064884449257714	-0.36356701704231703	-0.35914838243976394	-0.3350025671069219	-0.2972224797340118	-0.24429343948950616
-0.41627340938176177	-0.32669147022225686	-0.1984719380263589	-0.050031847866264224	0.10189735844574879	0.231240837646583	0.3213523919902521	0.37186805879845586	0.39051006249915926	0.38415308615677324	0.3548654881024407	0.2994556441588723	0.21157109808157443	0.08813600980065553	-0.060810176805449846	-0.21063659936328677	-0.33694874594611574	-0.42789065669031984	-0.48204621221596144	-0.5036241219608119	-0.500447184180872	-0.48120169558293885	-0.45151951579796146	-0.4119865696492113	-0.3585608803261052	-0.2845889985988251	-0.18486044899193269	-0.06087185716953686	0.07520072136176166	0.2033766848672528	0.30600009590603694	0.3763944275974373	0.4177292418592023	0.43617175869428215	0.4363695774080964	0.4208152050420317	0.39070130380149576	0.3463917394195795	0.28746357817941237	0.21257864800740855	0.11935371597140539	0.004808849788043051	-0.1294303901246952	-0.26334677579279986	-0.35779223322925835	-0.3942313875561272	-0.3881075726323212	-0.3584627357811501	-0.31369644791625007	-0.2536411268499508
-0.4448953492507893	-0.3738723892970717	-0.2716386399482447	-0.1498922900741153	-0.017526587984810087	0.10492907900211289	0.19807073869229092	0.25524427019996043	0.2804795036475802	0.279674533664283	0.25476002328992	0.20304467496054987	0.12092423430827755	0.011052472804503229	-0.11234342270834437	-0.2302808023079374	-0.3308440797250782	-0.4094604891715119	-0.4624001436811775	-0.48632437480414814	-0.4831754812410439	-0.46065114535505813	-0.42622124957440866	-0.38256521968212853	-0.3273774758014475	-0.25576023511655727	-0.164091579761851	-0.0539858445858159	0.06515517710815913	0.17851585782958726	0.27260253584622823	0.34102261707253245	0.3844858094957557	0.40639265362738963	0.409373660006755	0.3946377980332655	0.3626784764175659	0.313875795545283	0.24865665247664573	0.16722092124118676	0.06939668855644976	-0.04469369548848489	-0.17089934690726147	-0.29287957985035523	-0.38216498122382103	-0.42124831978209587	-0.41757629447616534	-0.386746217987343	-0.33775536060336475	-0.27155550399778133
-0.4686510068231213	-0.41314434311083614	-0.3330295525733227	-0.2359204818256499	-0.1250213638525482	-0.013693266343888679	0.08011527412826312	0.1450787201050499	0.18022183984510298	0.1889268511560045	0.17238538494940173	0.12852876914655795	0.05634743527945553	-0.03733997381225049	-0.13725367247661469	-0.2299109694620841	-0.3110310393495582	-0.3807038665491886	-0.4354950093724904	-0.46742283545631585	-0.47159320578187625	-0.45225220857445836	-0.4178875435850182	-0.3736168983724213	-0.31912001707520726	-0.25076400904907703	-0.16524888075589236	-0.06327712121229437	0.04783604085577987	0.15564760807471095	0.2480098837774665	0.3181226458050268	0.3650216344856708	0.39035941681516373	0.3954864066595242	0.38070792322775665	0.34587123688475235	0.29121680567193936	0.21772447283276875	0.12703070097462876	0.02143745801700498	-0.09537892503839625	-0.21596171757768162	-0.3256611662293445	-0.405326833933577	-0.4436024366414344	-0.4436688621509012	-0.4154006499814252	-0.36569465512149435	-0.29530192719583476
-0.48904908323094975	-0.44634995816696377	-0.38437573520532226	-0.3080379978059815	-0.21682670828067196	-0.11750329925626235	-0.02400072418369451	0.04986811072255984	0.09772704707104725	0.11918964570802884	0.11413833375637622	0.08101985819754842	0.020930531681288604	-0.0568850840898036	-0.13771578689451022	-0.21200808286214887	-0.279478840740135	-0.34301379015598243	-0.40110573718815407	-0.44494255824941314	-0.46392174843004674	-0.4558135425941092	-0.42741439170272355	-0.38583357408062774	-0.3331590040243595	-0.2672611871706575	-0.18495357864065884	-0.08567795859356385	0.02506367947564288	0.13562632507814185	0.2329440099332209	0.30854080601093575	0.3601457198569394	0.38870522409690733	0.39520383631765343	0.37961233735107297	0.34128211079974524	0.27990388559576784	0.19636996009709404	0.09348157771748898	-0.023409913568808782	-0.14592736979381235	-0.26267283704876665	-0.3605073200877766	-0.4284430242043049	-0.46225705121070554	-0.46445068089603136	-0.440129350324686	-0.3924930730617717	-0.3200650700350967
-0.5061843729578489	-0.47386921991355796	-0.4262368702458198	-0.3661197725071181	-0.29058264016907154	-0.20112274593523075	-0.10687450451663053	-0.022392133735963864	0.04067796917855677	0.07729653473021139	0.08555546378770591	0.06424505100313489	0.0159283846827138	-0.04904427398877787	-0.11684577337964955	-0.17990496844350817	-0.2393219604267132	-0.29926301734624117	-0.3605053234542966	-0.41642528074645985	-0.4543896118450932	-0.46508921581774304	-0.44982059566428967	-0.41541471280916026	-0.36631069225359414	-0.3024463759239817	-0.22112867647549586	-0.12043343551972294	-0.003757355224588033	0.11722823459354471	0.22620725191290844	0.31116643097610247	0.3686213182430178	0.4000156543519681	0.4070816841320488	0.3901466028725691	0.3482187583441671	0.2798195354787332	0.18468174094897608	0.06617390949018466	-0.06611706882954606	-0.1967955802056064	-0.3100021239698731	-0.3954691057853785	-0.450312972250259	-0.47672568156640355	-0.4781836086288803	-0.45698102999627993	-0.41251970307380076	-0.33945103053460113
-0.5184037137368426	-0.493982261140443	-0.45684082301667783	-0.4082773218239026	-0.3437971914863366	-0.26076334942752855	-0.16339552412046482	-0.06585203667082043	0.014968072019038098	0.06863569908292733	0.09098741998579651	0.08090446825614622	0.04177794395587695	-0.015598150614408089	-0.0776563544030327	-0.13693738681991482	-0.19415142275262506	-0.25352763335924333	-0.3174652876121387	-0.382381282338659	-0.43747392358974424	-0.4699611131745438	-0.4742397143911109	-0.4532600079247744	-0.41186805386430536	-0.35194141623355757	-0.2717248736355902	-0.16789451659664156	-0.040812241721504015	0.09793416756795763	0.22590888774573947	0.3243098018118165	0.3883070184046123	0.42159011098085597	0.42817208191426304	0.40948615506562075	0.3642722783150446	0.28915765847121205	0.18098848472528622	0.04262830357585818	-0.1096834558554266	-0.24936146445618582	-0.35651092044791993	-0.4273491451568162	-0.46776279849220537	-0.4848586100702135	-0.48301517491509743	-0.4629824307401087	-0.4210297280345477	-0.34721247096256813
-0.5213826501630733	-0.5017949837122395	-0.47074953440370204	-0.4286308108188155	-0.3700202866388751	-0.2894528435937149	-0.1870179588365664	-0.07567625911430065	0.023270091601705675	0.0940921016494108	0.13022837342934587	0.1300889121469796	0.0969027834562364	0.041335399486675514	-0.02240867724572575	-0.08533867720291824	-0.14654529573567573	-0.20935862515630851	-0.27664361112902563	-0.34706300010975344	-0.4130871740944048	-0.462994263960242	-0.4875970109585058	-0.48470280214777883	-0.4566079193750919	-0.4053408006993446	-0.3297394691367817	-0.22503407265728959	-0.08713076261399884	0.0746482547220696	0.22895334998769573	0.3445069988316654	0.41471082308098167	0.4481240250198028	0.45285373673087187	0.4320430615972028	0.38413338796638324	0.3030962567184781	0.18080164850885633	0.01803111773075637	-0.15775694293865533	-0.3030640505141951	-0.3983103582014849	-0.4517343831811063	-0.4773728091658183	-0.48479185312310175	-0.47826158297102916	-0.45731848421862636	-0.41584156438649494	-0.3394048201323896
-0.5073675359080867	-0.4885597865742668	-0.45797393187629154	-0.4157438632477549	-0.3562955842927093	-0.2738970396696647	-0.16801592423140208	-0.05061701711015244	0.05735523030345116	0.13929860963777588	0.18739473196159548	0.19819384020245456	0.17181274482017692	0.11633263743154744	0.046360113392508624	-0.026136760075171062	-0.09711010700858261	-0.16790392437912624	-0.2407171380508408	-0.3151596286330251	-0.3862888709111079	-0.4452664369835586	-0.4834749629983995	-0.49637254958756766	-0.4833140464119989	-0.4446826819825571	-0.3787146493354538	-0.279194719444074	-0.13685492162461663	0.045376836830115876	0.22842075839666745	0.36255016402720847	0.43782866517318153	0.4698825333822395	0.47193873029254774	0.4489581626163521	0.39884185977228637	0.3124625436055974	0.175519437357239	-0.013330216490180352	-0.20882701324761474	-0.35000506659458686	-0.4278482490387331	-0.46428962834984017	-0.47747451635457266	-0.4767418744655188	-0.4653597908123869	-0.44169728490600996	-0.39770421306046905	-0.3152307600912929
-0.4685574290344158	-0.44608008040768476	-0.4104064139059175	-0.362552629550929	-0.29831967859249603	-0.2150790537440198	-0.11508785582908933	-0.008168861870377131	0.0916471157132296	0.17306509043061527	0.2291771361413948	0.25430700631358694	0.24291867746306367	0.1953558093843471	0.1225726100406034	0.039417965461455116	-0.0448567901068357	-0.12764972236795807	-0.20905883166876618	-0.2883204551552617	-0.3618084699965534	-0.42317037203671043	-0.46606640552708245	-0.4866631882670586	-0.48352680846335255	-0.4557429512422695	-0.40054014270327465	-0.3107183066148414	-0.17396831296025364	0.01403521410671033	0.21493405706001756	0.36404036577343846	0.44443614227932166	0.4762218451399688	0.47658328909822156	0.4517820873481781	0.3990886398867917	0.3066117179039235	0.15555726888564583	-0.05197168619701464	-0.25068724013401406	-0.3774411591183421	-0.4393242357273103	-0.4642695713899543	-0.4696733711912832	-0.4633669742130359	-0.4474994042219942	-0.41939343495312803	-0.36942476778960415	-0.2770815233621042
-0.40733128575275485	-0.3792920785875365	-0.3376439115626481	-0.28544284245231977	-0.22096114401989397	-0.14486419672807502	-0.06040596262018476	0.02679095421417201	0.11008187375523536	0.18346939833311404	0.24184362514447	0.27935121054250456	0.28766877580170575	0.2590918858857955	0.19493425843097853	0.10760981895934321	0.01124413221035946	-0.08541907924516749	-0.17822623109207725	-0.2643689658873917	-0.3402341363712642	-0.40114335932472817	-0.4431143194346797	-0.46427097772304804	-0.46415504901558735	-0.4417886037613445	-0.39393617215559784	-0.31317480035587847	-0.18707132490777412	-0.008622268699702298	0.19071929630995177	0.3455333188924656	0.4310694203909721	0.4650925309483722	0.46559045725787834	0.43923649588119634	0.38261197117618173	0.2821772029418988	0.12000708825190015	-0.08946233508519408	-0.27274739543707516	-0.38313039684390915	-0.43601653277990127	-0.45633594488793777	-0.4584941124429553	-0.4488444383496463	-0.42863444564434877	-0.3943293763787001	-0.3353171228986214	-0.23175367864852336
-0.3409090586765281	-0.30910015280936187	-0.26500311828529627	-0.2134185868425111	-0.1542354726404665	-0.0892096107525067	-0.02068014157198066	0.04915869858917958	0.11801034102579644	0.18290586367085085	0.24005117770840606	0.2843025098740256	0.30772866573287944	0.29983355142461793	0.25348972874564296	0.17271527293967046	0.0708479530273837	-0.038058336526441625	-0.1436624397445507	-0.23891127560247935	-0.31875442899153117	-0.37944978095886833	-0.4190571265778638	-0.4378512815127171	-0.4369606529046862	-0.4161449357093743	-0.3721843912744801	-0.2976116097710793	-0.18080563832116406	-0.01550505232768799	0.17172732034766935	0.3227176910753834	0.4099663098511887	0.44603308423665994	0.4469670490876599	0.41865733123229726	0.356698488732559	0.247436561916763	0.0796174354431028	-0.11832944738067296	-0.280108744615014	-0.37800199465440415	-0.427473048132819	-0.4475533021318067	-0.44934549713496663	-0.4376723176558154	-0.4129713936798769	-0.3711782618271583	-0.302166987521131	-0.19107580815148523
-0.28834665450764485	-0.2549824698383303	-0.21096955589180066	-0.1619198148041552	-0.10828142441129779	-0.051905837491523624	0.005762568474581835	0.06441762019199822	0.12389123728954543	0.1828564937733263	0.23833012298531014	0.285716619481515	0.3180879884635409	0.32551761804022566	0.2976956913825613	0.23099277250651223	0.13245230326506086	0.016374294214150566	-0.101392582738137	-0.2076512597898207	-0.2939855312579825	-0.35650614135697967	-0.3948727557830929	-0.411407760352263	-0.4089210103690004	-0.38807994383341365	-0.3456600712304239	-0.27392501818735676	-0.1618255337387674	-0.005174480576352275	0.1699128626289126	0.3118110205580043	0.3956398849164803	0.4308648489653198	0.4307643583977937	0.39949350436066916	0.33138385165787965	0.21397849412697767	0.0449693134667866	-0.1383282229225586	-0.28228729676216097	-0.37207867542306744	-0.4210320728164289	-0.4431383046931242	-0.44631177573346864	-0.43356588976696686	-0.40447798040123134	-0.3552379338993135	-0.278320295782778	-0.16645099907916402
-0.25929126027674615	-0.22496056423249566	-0.1806586183424094	-0.1324074624488418	-0.0809690212263845	-0.028263374405816083	0.024665452495138185	0.07826070066945706	0.1332572914133995	0.18919583515649777	0.24370439646562553	0.29266561263767416	0.33001828225732777	0.34713921451231206	0.33381581206123484	0.28280296211189015	0.19444074885190865	0.07810658071625512	-0.049141612452058614	-0.1678739814346744	-0.2638923625775839	-0.3312186211217581	-0.3704600435689013	-0.38591609680957467	-0.3819643563657295	-0.359951431964599	-0.3165441573545742	-0.24351030945706562	-0.13029260168152518	0.023669778790307267	0.18872646835170406	0.31846724575165525	0.3943918442991577	0.42561080960929193	0.4227406696041005	0.38764322332241935	0.31321678305902745	0.1887791675307024	0.020141843929329654	-0.15130020598334395	-0.2831090256461308	-0.3682426496368328	-0.4184325607577215	-0.4441971831765898	-0.4505543023065721	-0.4383244661661425	-0.40601272499881647	-0.3508497938387338	-0.2695243242223351	-0.16175928900714515
-0.2558894002172416	-0.21997857902671486	-0.17314271487321178	-0.12193581941498045	-0.06766354816071896	-0.012776875853745814	0.04144569396885667	0.095401384099788	0.15000421213493825	0.20524606016830985	0.25939461596710744	0.3089825375702238	0.3488027426162864	0.3714157958936259	0.3678372544398702	0.33035114983845365	0.25530711855168897	0.14540432366790954	0.01327234437643903	-0.11859312177761666	-0.2279789818083482	-0.30359687866751256	-0.34590840648934496	-0.36120518052028033	-0.35535307830646584	-0.3301848731569552	-0.2821159617030312	-0.20246249125028107	-0.08219921489058805	0.07257190241025126	0.22650027214289023	0.34048063258098116	0.40514592600580834	0.43018676134900496	0.42345370934164056	0.3843036077940456	0.30409706309933415	0.17367700218173096	0.005228100609235196	-0.15825073070174006	-0.2824762371914394	-0.3652974067037172	-0.41776083415738846	-0.4483696279266573	-0.4599650531344466	-0.45091599999441384	-0.41798438967435825	-0.35937977021137746	-0.27626140509289193	-0.17372883014780874
-0.27670920007316163	-0.23865880397295994	-0.1865909890303023	-0.1276722269677297	-0.06439383675581449	-0.0007028884397341055	0.06087809232527457	0.12000210841996294	0.17737618364276295	0.23335746754284153	0.2870138973774115	0.33588055651476306	0.37575161032935267	0.40034171771728266	0.40213389148975054	0.3745979202260854	0.3129658351206121	0.2145752913246652	0.08369080114767882	-0.060197080641217204	-0.18649368363959443	-0.27411354863067744	-0.3213555177219735	-0.33656441717602154	-0.32724680876229056	-0.2955796286564605	-0.23757966779857068	-0.14481712801798283	-0.013141233432038721	0.14031447148575066	0.27723082628611617	0.37146356724743074	0.42304420373195223	0.44116544615244746	0.43052558190625734	0.38789734665759135	0.3030668412629331	0.16797984031428786	-0.0007125294282431353	-0.15946910246755658	-0.2793230618335249	-0.3611871719337821	-0.41605126485428345	-0.451785023171063	-0.47017503527536747	-0.4674465629689994	-0.4377400888845743	-0.37870130616987524	-0.2948659796264853	-0.19595442166252836
-0.3163680688766232	-0.27727976413499744	-0.21868590933777618	-0.14758670449150618	-0.06845922858869181	0.011474165718763587	0.08672845197879407	0.15536294213323443	0.21775053284302928	0.274840456668881	0.3268878697001154	0.3728190724090589	0.4096757182968978	0.4324406761878315	0.4353259606871814	0.41363312148961096	0.363302846514343	0.27892550469124044	0.15609976212309445	0.004800590858355845	-0.13996931290075176	-0.2427513989555361	-0.29615389930440256	-0.3103581184940895	-0.2946401039412547	-0.251353424715552	-0.17638445406517733	-0.06451779254835162	0.0770480636786541	0.2193731610887971	0.3314767362418037	0.4039341906980976	0.4426114077972715	0.45437243212220696	0.44064591932017	0.39578797962489687	0.30817570384983	0.17029339498065996	0.0013291290737304316	-0.15502210670133132	-0.2726693703714057	-0.3541324365657487	-0.41078875728006253	-0.45091091684362156	-0.4764754275225388	-0.4826516743098415	-0.46039208226116984	-0.4041542544079599	-0.3197079349503229	-0.22158955959991047
-0.3625909012775982	-0.3262893989531157	-0.2639389004722055	-0.17924642778696975	-0.07831596401814991	0.025661665691935995	0.1209662067428236	0.2026433280570256	0.2710217464337265	0.3284499502740007	0.3769749665462564	0.41711120156552867	0.44726858827872235	0.4639778748219541	0.46344042605873953	0.44294042975056375	0.3997813230026268	0.3280298945736599	0.21792386604181502	0.06817710375925742	-0.08979231659360588	-0.20694147775036736	-0.2660994134353495	-0.277360106282796	-0.250974382860756	-0.1892125675574515	-0.09031362571698749	0.04015207961360359	0.17872461736954995	0.29615603865307566	0.37959443099937795	0.43202244172361726	0.4598602914345964	0.4666375824707161	0.45091868699570165	0.4052181975550138	0.3169401769451828	0.17856380099209332	0.010016755320590211	-0.14516953911582892	-0.26178508336077666	-0.3429100901233181	-0.4004270738934704	-0.4435608135544809	-0.47547931815894734	-0.49163183135369076	-0.4802018267315146	-0.42996025542457933	-0.34494063936946473	-0.24483932073925427
-0.39620839062589913	-0.3673081300830416	-0.30900198804193135	-0.2164874388067615	-0.09266729528962254	0.04132705793321887	0.16151351258422725	0.2576073041271326	0.3311973009147845	0.3874847802821672	0.43062244305991826	0.4624327636455419	0.48253249818672944	0.48918735535414354	0.480702862545401	0.4561383930709265	0.4139002687095462	0.34844346780755153	0.2492584121974964	0.11089895613420729	-0.042176383379026836	-0.16066760710371966	-0.21991895608109013	-0.22470374581956704	-0.1827645061054028	-0.09714724890927788	0.02422729775982694	0.15735728674835084	0.2730367507075258	0.35844842325400905	0.4163925657610725	0.45338249290789073	0.47337300901847484	0.4767946235684592	0.4600842996989979	0.4146073586432863	0.3273373016203771	0.1906481877208245	0.023851168568699177	-0.13020725942815128	-0.24612036705913537	-0.3266215965498403	-0.3839767913061139	-0.4284909386590438	-0.4649253439332496	-0.49006093805921014	-0.4908046678801992	-0.4493445926861559	-0.36437612874772835	-0.2603479958916997
-0.4022895470442698	-0.38051685297122323	-0.3317704758596234	-0.24301259982629678	-0.10657882466793273	0.053611923372306046	0.19671070274211297	0.3046332389681203	0.38167051364072346	0.43643133053940075	0.4743111175232726	0.49738310564717847	0.5058993727864196	0.4996807816012754	0.47901366056109357	0.4444067585213918	0.39494281500279055	0.3260893737464228	0.2310393350144806	0.11049741339822387	-0.013872414500481978	-0.10795205157766338	-0.15186972911576568	-0.1428511324115163	-0.0829790556138831	0.020363286839305904	0.14412498154917036	0.2564241781372903	0.3409346560778785	0.39974305131715027	0.44017946066255426	0.4673660662635319	0.48271474915639334	0.48446557517802397	0.4676630292858206	0.423078286518872	0.3377771643875123	0.20433219191766444	0.04100336967543863	-0.11095453382761611	-0.22576128551125374	-0.3051200533360193	-0.36129507801775906	-0.4053626215451735	-0.4434636236733547	-0.47439027987787513	-0.48591198851039547	-0.4549359521221932	-0.371432046979571	-0.26259402992276215
-0.38215563772787176	-0.3621730272467789	-0.3190352591460586	-0.2390925127008479	-0.10876494258319427	0.053731752228136934	0.20273909774052803	0.3149893882967918	0.3947278287509352	0.45073593154214253	0.48728274901629665	0.5049136367785978	0.5032263808647813	0.48282056737862833	0.44573905830739013	0.39442078692361776	0.3301162108295277	0.2523090979973061	0.16193537892936488	0.06716509065337771	-0.015666333854896675	-0.06960952116188532	-0.08395519735792673	-0.053866787281877375	0.0197224518553293	0.12323012986201921	0.22926419939173198	0.31525544759725577	0.3769141582101158	0.42014116251606687	0.45122513085870564	0.473540489834498	0.48706921208332815	0.48883477060600644	0.47299824893915415	0.4300133885694465	0.34728804721994755	0.21794738650868214	0.05936844113246033	-0.08924204997994888	-0.20207711759278416	-0.2795919143721789	-0.3334936468739819	-0.37502290295908847	-0.41114501532751635	-0.44263300024334645	-0.4599864451896543	-0.4384903955400871	-0.358175275966236	-0.24502112317112953
-0.3482784590805086	-0.32605275855499577	-0.28282439426888767	-0.20932252652027522	-0.09634017836525605	0.041997512942417284	0.17231479347882628	0.27567306947132636	0.35319167638023075	0.41011091926993665	0.44761884311852895	0.4630307116439324	0.4528786885051308	0.4166613114400781	0.358767250559175	0.2867965400413259	0.20860680627492156	0.1306621212950991	0.05865082867166648	-0.0010273665842954877	-0.041454601093516695	-0.05619241419068908	-0.039828695959937294	0.010576433945505422	0.09093360854995755	0.18523602676907405	0.27216927716927064	0.33981086534070964	0.3887445796167038	0.4243750123409217	0.4513413615367812	0.4718967032124284	0.4854780745790091	0.48872036235468674	0.4752871349811105	0.4351962490125959	0.35589929500197975	0.2308942309127896	0.0770639428126762	-0.06783427040218099	-0.17805558012489026	-0.2529354920833145	-0.30325995721041094	-0.3399145307657189	-0.37005118461761577	-0.39566260048603774	-0.4102437639876377	-0.39184093825299043	-0.31465966749098584	-0.1997086951235995
-0.3115793412439183	-0.286356406779695	-0.2416012216776871	-0.1732965494684979	-0.07889875194558034	0.0289689761899136	0.12954353209221772	0.21141634269710038	0.27416649378681535	0.31984263903896926	0.34719520264401854	0.350997466819728	0.3248100398349047	0.26786089470633284	0.1904132952866236	0.10901127527568998	0.036983259602248006	-0.01931262959085414	-0.05835703656409856	-0.07991438806222491	-0.08278425408849699	-0.06439510974488628	-0.021772294537654738	0.04528762499093903	0.1294943002562884	0.21557453812342176	0.28922975101445964	0.34549758109882905	0.3870877679865743	0.41861913834351744	0.4435434199456156	0.46342173350853116	0.47769842714762895	0.48325316395484064	0.4736710101013901	0.4384218157623164	0.36409437650008725	0.24326636786721492	0.09235055023644544	-0.05039152510865737	-0.1582136288195743	-0.2296117312341963	-0.27487277357152123	-0.3044095467013992	-0.32495697950870817	-0.33866125708904843	-0.3407137934086853	-0.31384872083779963	-0.23523122673166377	-0.12269004130096448
-0.277606671275829	-0.24991207154714504	-0.2042356820855399	-0.14114970787405168	-0.06290699117699552	0.019151820651618308	0.09184291075256697	0.14833582718313792	0.18718362516890208	0.2074307456365755	0.20552415105587885	0.17592666060622944	0.11667059692884603	0.037714028898072224	-0.041035460847117435	-0.10392167087115034	-0.1458771839368829	-0.16798639379333768	-0.17280000404599005	-0.16186674179856017	-0.13485037595605381	-0.08980145337088924	-0.025102125626590296	0.05666562552963762	0.14555333146214994	0.22758870618240284	0.2936299139395159	0.34299783482685164	0.3797531416929629	0.4082333131842458	0.43125171888202696	0.4501210391465211	0.4645791476451302	0.47215189220481746	0.4669363415300595	0.43821212642484964	0.3708125147895829	0.2539609386926727	0.10253698738752677	-0.04157799312376022	-0.14809044243721492	-0.21521308867625694	-0.2538385071360616	-0.2744220681663326	-0.283158173526697	-0.2815554215568737	-0.26502779521623687	-0.22028987980054948	-0.13387951609954235	-0.02631911141303614
-0.24914613691375484	-0.21943620621602594	-0.1734308240319129	-0.11537940150977531	-0.050316067328234106	0.01177306667160705	0.06186169441877311	0.09505312945252045	0.10848011756809274	0.09839036962121996	0.05970038639105514	-0.009140075483159727	-0.0970467934964401	-0.18099437301868632	-0.24298466617626005	-0.2793747664531452	-0.29410687293022053	-0.2913677670493728	-0.27372989496205336	-0.24190389294181822	-0.19474348470539463	-0.12997586918326937	-0.046854357904168864	0.04923469758832061	0.14539991596932691	0.22811114388179538	0.29152851025914406	0.3376086846477185	0.3712995803836339	0.3970345377568495	0.4175593560041816	0.43426730197269614	0.44733728884816126	0.4550566721124904	0.45256892164489204	0.42999613886415416	0.3708146543696017	0.2583049082409355	0.10262168251045758	-0.04725355690392397	-0.15349007386436178	-0.21509203295129073	-0.24543112737245712	-0.25585274183341844	-0.2522269585721017	-0.235277098900922	-0.20016468833086937	-0.136927535739066	-0.0415787706244609	0.06194116688081029
-0.22844074184171106	-0.19679265134819757	-0.15039162802492503	-0.09640797142490491	-0.041355913334290874	0.006010654444563777	0.038850934420327755	0.05282225975278667	0.043815858028275104	0.006695188650976152	-0.061900477140096645	-0.15467286386168977	-0.24916945332067714	-0.32279759565905103	-0.3683628387081831	-0.3898565178352907	-0.39294480464722803	-0.3810632781584144	-0.35551739584647235	-0.31580707685460535	-0.25958148146825305	-0.18333134245106078	-0.08604830658089693	0.02445914962671634	0.13132340272883533	0.21965390258009787	0.28514684407497215	0.33134648359231655	0.3638183086536505	0.3872563279877381	0.4046640887826386	0.4177025384189449	0.42684964649224155	0.43098124211420974	0.4265181937043559	0.405549482646475	0.3523740462963246	0.2447881399054513	0.08353743880725503	-0.07446754884409039	-0.17935945250766253	-0.23285628790145751	-0.25300460537736436	-0.2526083926809924	-0.23728239604680598	-0.206995981498613	-0.15680866481295525	-0.0798329170029108	0.021343943672037815	0.1227737739205411
-0.21707439950735702	-0.1832437664159696	-0.1357144039627885	-0.08394904110452983	-0.035230468735261124	0.0024552395236300804	0.02328453387241106	0.022851207185248378	-0.003747087167781147	-0.061381213711173215	-0.14905491949460178	-0.2506988679403875	-0.33998629163580196	-0.4015323189775311	-0.4364271434898833	-0.45148317545356864	-0.45196553089761815	-0.4402784897625243	-0.4166941632241236	-0.37966439960413423	-0.3252745344010883	-0.24742959235242978	-0.14225386665914813	-0.01797211144940087	0.10343236467723355	0.20266937603984886	0.27486337669067207	0.3244450379678033	0.3576502807400818	0.37958318333750346	0.3935595242858812	0.4013517853386989	0.40341958915191667	0.3989497210191579	0.38547201941664944	0.35730326891571473	0.30163817676823707	0.19621763122924943	0.03351204542442802	-0.12786155362329715	-0.22657260170965468	-0.2683467793841978	-0.27667464282887333	-0.2655245953518843	-0.23988280398559783	-0.19881257092057167	-0.13732228083263126	-0.05096770206415003	0.0537751018866834	0.15490462629175547
-0.21504069378478255	-0.17864853845970324	-0.12880124773755072	-0.07665072373335885	-0.030114151034029774	0.002992818655744848	0.01708304657317882	0.007439638383711378	-0.031273285415517445	-0.10298376177111514	-0.20212067682337437	-0.30623646653779396	-0.38910927608508283	-0.4418755003545847	-0.47037188568133476	-0.4825790380726537	-0.483520471658269	-0.4752599398818058	-0.4578705516849068	-0.42949471278275836	-0.38534083932836655	-0.3165496535242907	-0.21345292890096887	-0.07930839489460237	0.060074295181658945	0.17630662799310065	0.2601930924317815	0.31641727977598033	0.3523321914946959	0.37373313634177274	0.3841684307288564	0.38521717692769747	0.37709787454134996	0.35934298739756987	0.3307304348418444	0.28749546389750136	0.2200279344431531	0.11156134468100787	-0.04354416629345041	-0.1954297083761136	-0.28393192165821274	-0.3142730125856227	-0.31224682995209263	-0.29229966762838977	-0.25867511844556673	-0.20950176796474937	-0.1396084304658131	-0.04615963466261627	0.0622336533788078	0.1652865089781824
-0.22097222149712428	-0.18155549873421759	-0.12781962854321888	-0.07215000961351847	-0.023231656500618796	0.010515584519698749	0.023206842293816216	0.009850592770436971	-0.0352465457034143	-0.11571457457252807	-0.22291428536670446	-0.32955026012113614	-0.4091745364934249	-0.45706008581157054	-0.48206505687233847	-0.49315588888966133	-0.49547413071241	-0.4911436527968543	-0.4804650235367485	-0.46201734720446536	-0.4315136797239583	-0.3795849729823172	-0.2915341678144547	-0.1589874252142672	-0.002384144275863092	0.13752567708164212	0.23946068681904326	0.30621122248765625	0.3470146443714634	0.369010932299408	0.37598450315934173	0.3691274554629995	0.3485905082782122	0.3150120482313204	0.2691638217643123	0.20945073000968395	0.12974871263513105	0.020872496187493986	-0.11622737834681304	-0.247059663328816	-0.32755714475211534	-0.35523035114567664	-0.35041546447209526	-0.3271900794273797	-0.2897966772673998	-0.23594079588920555	-0.16029449073227425	-0.06084567746773615	0.05267556820941013	0.16047405696753628
-0.23285685310288418	-0.18986028985672465	-0.13034567016346554	-0.06742587893778584	-0.011105050344636125	0.0287462096537804	0.045650980904195095	0.03464430089935636	-0.010493917872564453	-0.0946827483837007	-0.20916185255782063	-0.3224579603427974	-0.4045846981570665	-0.4521575307779242	-0.476576859972244	-0.4881395279737028	-0.4924845019874876	-0.49188964729943935	-0.48681427820403267	-0.4763375824380029	-0.4574627626131485	-0.42290523264839486	-0.35845137595677407	-0.24607339621437158	-0.08625125248805342	0.07932362793703407	0.20718493015620193	0.2903099698096707	0.33945728853797463	0.36401594650960645	0.3682867074144179	0.35324227749311005	0.3196845675203668	0.27051397948532935	0.2092568328678254	0.13693993112807945	0.05110855082647148	-0.05130891423666332	-0.1660131779835681	-0.2727139861238154	-0.34595060552596296	-0.3785868721889061	-0.38031653059253495	-0.3616554450584778	-0.32666583364748547	-0.27303683558868447	-0.19532097890942227	-0.09161546944084296	0.0281227796966316	0.14354507682986564
-0.2485380165468428	-0.20124852084605263	-0.13368179026757945	-0.05927558841042399	0.009932757201213258	0.06159625124529022	0.08860833836263854	0.08665138502128542	0.04939600296564593	-0.03115834249875959	-0.15148476384173604	-0.2785162309935505	-0.37287228333396677	-0.42749608692214347	-0.4558735716621411	-0.47046419946253687	-0.4779991945586234	-0.4810795451583483	-0.480201511593234	-0.4747195635761625	-0.4627097992180521	-0.43956588083474674	-0.3954746382217997	-0.3134203287650046	-0.17724934634043302	-0.003883191464478168	0.15202072092863705	0.25953174141489	0.32368273903807027	0.3553969658170447	0.3597377889649433	0.3381077113119722	0.2931895531810037	0.23107490768477348	0.15831320876088	0.07838005997091206	-0.00824532368071916	-0.10131602061576037	-0.19654364004903133	-0.2830741181185568	-0.3479278700876205	-0.3848585347031578	-0.3963409312667547	-0.38757848672725576	-0.3608524641910554	-0.31332115096924806	-0.23899778198582047	-0.1350534264012574	-0.010271368747922137	0.11435729925317208
-0.26541065450836104	-0.21313079964977183	-0.1351758825605139	-0.0449473856316991	0.04251297750505279	0.1111145394789816	0.15322072113562266	0.1664373656872899	0.14604305635994158	0.08146739040616709	-0.03523584760096382	-0.18093439880078305	-0.3028959943521222	-0.3781769301304995	-0.41913439349475756	-0.4416761489227212	-0.45485643631972045	-0.4622836248844496	-0.4647783530634643	-0.46198145203918717	-0.45272201060576367	-0.43435153459043163	-0.4011169706778072	-0.34189311118975735	-0.24085564278403548	-0.09312227062176158	0.06951158050793	0.20200931944437117	0.2896969025332183	0.33711687205854507	0.3481733715037537	0.3249936489596544	0.2731873320156753	0.20255725794217688	0.12245340827043875	0.038476328340409455	-0.04686143882535533	-0.13187964221404067	-0.21348811987362623	-0.28620099731803433	-0.3436283626979496	-0.38179672070866	-0.4006209613315909	-0.40192812949095647	-0.38595205270739585	-0.3488605579087186	-0.28373266004746833	-0.18581839819988336	-0.06072533922652758	0.0717205169284916
-0.2799885166270202	-0.2224731739853866	-0.13241670200603975	-0.022808790250359732	0.08675708543610035	0.1747313990689424	0.2332612079065592	0.2633349430815247	0.2642124438318747	0.2273132159943032	0.13619601746587015	-0.012307583500630204	-0.17247284821183778	-0.2898986679169239	-0.3599379303048374	-0.4004025873264103	-0.42461890122733914	-0.43881046324406886	-0.4451898549632864	-0.4442420171786437	-0.43568232785415584	-0.4183397620403041	-0.38915368433119774	-0.3417295905966794	-0.26596017464041893	-0.15360654450705635	-0.013447386426022107	0.12480237724123638	0.23457434268948518	0.3050372241179031	0.33230791740125804	0.31632425131401365	0.2645942309371913	0.19049655020166084	0.10641269756165457	0.020076910718039527	-0.06440621382075658	-0.14475473532666266	-0.21896493614870985	-0.28423263371527197	-0.3372617464349366	-0.37563077261065214	-0.39888030858533646	-0.407556525434242	-0.4009204464906276	-0.3748209113826807	-0.3219251326542146	-0.23582624286733223	-0.11795890143369299	0.016291196841742867
-0.2884365955332589	-0.22594719276560318	-0.12324971531971346	0.0071869154237747465	0.1392252750572976	0.24420234937059135	0.31468689150185386	0.3559605103447415	0.37184303090007026	0.3588509615089176	0.3038948030940717	0.18955361833551881	0.0227978806090739	-0.14297059336402052	-0.2638765205456195	-0.3401603766777142	-0.3863708337997482	-0.41306474171645374	-0.42583842632551977	-0.4274374803380073	-0.4192199002225227	-0.4015881352702164	-0.37346937515173373	-0.3315334622269709	-0.2698154032065698	-0.18190396088380512	-0.06799245710241	0.058611706916260234	0.1764859897919169	0.2666656856163616	0.3152741325496623	0.3151403079587058	0.27115202458116794	0.19845865925876036	0.11282076996042682	0.02466406400878585	-0.060524200591406736	-0.14009744097440557	-0.2126247671276138	-0.27640327317209695	-0.32915767206265023	-0.36905503268505413	-0.3956509421501189	-0.4091005440817157	-0.40859786272365667	-0.3906866954310409	-0.3489592383189191	-0.27693151845130404	-0.17309619495779405	-0.0465017508989445
-0.28831262970463156	-0.22121838509872813	-0.10660764567535833	0.04326757878341763	0.19396649766358812	0.30914910886318064	0.3832817650604039	0.42625173600639676	0.4453335808603212	0.4408899809353041	0.4062644203672204	0.329533439823184	0.2019503153968209	0.03724921120916586	-0.1247968330632639	-0.25135616696118634	-0.3357709481107218	-0.38555379936235096	-0.41008055283181405	-0.41635773570771306	-0.40900043461359537	-0.39069608556178287	-0.3622933338412702	-0.3224833603916472	-0.26754279010805415	-0.19244815944682644	-0.09481104948331512	0.019796703083604632	0.1367303566859522	0.23748989877289686	0.3043653369233198	0.3237306423353749	0.2936457891922127	0.22703391998116085	0.14212474069038086	0.05242633234044436	-0.03505109223536615	-0.11739995992322788	-0.1933193332623844	-0.2610804737860724	-0.31811489187253855	-0.3622130056654434	-0.39261600188576895	-0.4093128291488907	-0.4118880287422192	-0.3982957191270831	-0.36425611331421787	-0.3049473672744965	-0.21803374104342405	-0.1071656052693737
-0.28029829670925666	-0.20923989368420318	-0.0846988396047681	0.08107152604379322	0.24454897265379533	0.3622227192376328	0.43235208996450875	0.46967411637923573	0.4838015461807593	0.47710259710875463	0.4469605122247154	0.3880433719620777	0.29501194894230126	0.16721723193255436	0.014542189995664105	-0.14005234697634342	-0.2684656176676825	-0.3543173550006046	-0.3994487466984165	-0.41427222912413064	-0.4087113524130589	-0.38934332800216925	-0.3594285456472432	-0.3192060186058478	-0.26604491880014763	-0.19551448639201618	-0.10441200962801936	0.004511686521973999	0.120058220018928	0.22591579029370223	0.30522026274054204	0.3424949339853515	0.3295719723577001	0.27354127263258	0.1923062922813516	0.10190594030554197	0.01112457018386898	-0.07669731401079556	-0.16014443472832057	-0.23681752537776762	-0.30273414025157525	-0.3542089120106183	-0.3895656811687679	-0.40873782343956283	-0.4121573257419704	-0.3997582272890707	-0.3700475848697395	-0.3206546529011163	-0.24969877061224888	-0.1573648656130375
-0.26858053830653994	-0.19508110127406572	-0.06385474694357385	0.11370280012619341	0.2851414336118263	0.400002681410958	0.46185951526385344	0.49042521630166636	0.4968388233221786	0.48435233205690553	0.45252783583108497	0.39980296353205136	0.32458485793064357	0.22565876216102898	0.10244824766089461	-0.04190528451351074	-0.1918003222008658	-0.3164598735617706	-0.39248339794726156	-0.42191470517671203	-0.4197268234670675	-0.3987602764030838	-0.3658709297176902	-0.3228348570506956	-0.2675882334310886	-0.1958599837735849	-0.10431175731438012	0.0048861172087698536	0.12153526644833913	0.23083499915942607	0.31812895755730475	0.3693748261856644	0.37369314492228567	0.331930580965973	0.25828313421517574	0.16936932804685245	0.07554776231523186	-0.01913559481263593	-0.113118346136091	-0.2030587275977953	-0.2824143903963926	-0.34449807230985796	-0.38603343330042483	-0.4072530906902022	-0.4102110520661896	-0.3972770237385035	-0.3698232189279482	-0.3277871514482482	-0.2699238154478188	-0.1943734404909295
-0.2586713533326894	-0.18525724580454386	-0.051809852786251144	0.13323662606717535	0.31014060123311565	0.4205753647570226	0.4736970428676468	0.493908257482866	0.4932133957766368	0.47517702597360817	0.44058108761848047	0.3899416341329911	0.32365557432514386	0.24130172169092742	0.14072239578216802	0.018123271088741632	-0.1262735700464939	-0.27346174080828467	-0.3840603914311908	-0.435543800588478	-0.43988552743343595	-0.417510540399861	-0.380569702794841	-0.3327766072048587	-0.27245863210737464	-0.1954291205927204	-0.0986837123125464	0.014925560335179288	0.13480809266388258	0.24695328671159952	0.3389710734895482	0.399660521743064	0.41874429105503447	0.3931762478593263	0.3317034674775544	0.24844998516114378	0.15399227524105638	0.05284691057022458	-0.05346044656647179	-0.16053791256301142	-0.2579615198277982	-0.3339211553836212	-0.3826646490384898	-0.40556565932461497	-0.4074159890867109	-0.3933605635057353	-0.36719135386735136	-0.3305343731706834	-0.28252309364393546	-0.21996846200913947
-0.25431099835659904	-0.18392770174768802	-0.05376589047059147	0.13306067252464174	0.3141275622573362	0.42215667298146137	0.46940195497424525	0.4839354305791354	0.47841475107152753	0.45660137746217605	0.4200565327467928	0.37046780441669575	0.30925973601977597	0.23652162106184066	0.15014284051785806	0.04513934122024686	-0.08435714919028925	-0.23360622037059714	-0.3689714831109354	-0.4465163362352082	-0.4623603142357417	-0.44088236916469914	-0.400414692646938	-0.3471784412403229	-0.28004765766051787	-0.19509880381626726	-0.09019343316536489	0.030215152704952404	0.1542323782419879	0.26813665310261653	0.36168511608950077	0.4270390650141176	0.45672138304825904	0.44684421599179525	0.4013294295723397	0.32941044545456655	0.23928957158857556	0.13462719850863383	0.016125645614816504	-0.11132584839534314	-0.23174468253929512	-0.32480001435564526	-0.3812634939115767	-0.4052325401314978	-0.40559799301452304	-0.39033692080573373	-0.364946564168077	-0.33202083570084745	-0.290733210721411	-0.23681704647007243
-0.25633213088320334	-0.1916643535523642	-0.07051882248445548	0.11015024566224504	0.29309403595644057	0.40317451439989527	0.44977722418895444	0.462635419876808	0.455338433487737	0.4321632882360483	0.3952528624634564	0.34691898407776955	0.28912437125552465	0.22234147554746128	0.14474943528395853	0.051552421459519104	-0.06429191551952984	-0.20488372233628016	-0.34824602686008527	-0.44636689201338814	-0.4773376107829484	-0.4611763011424733	-0.42012845291023726	-0.3629324765170629	-0.28920572092897506	-0.19551728848558772	-0.08112131548695592	0.04707116169743618	0.17505766383577015	0.28905200720240476	0.38089141865173143	0.446295127222195	0.481598302130545	0.48436208743360193	0.45573010748795423	0.3998539387972422	0.32060753444222306	0.21859099109292277	0.09131755077599653	-0.05809414695808974	-0.20645721651869992	-0.3192737219975685	-0.38280323002830274	-0.4066704816947125	-0.405259113702005	-0.38901050459379105	-0.36421790689101025	-0.33363560068978165	-0.2961641959673437	-0.24647255226563533
-0.26304231702141556	-0.2057911914682034	-0.09802409301738062	0.06785345337509194	0.24726628488453925	0.3632337631900103	0.41515941671326323	0.4310503475653735	0.42549204685845066	0.4037031430208323	0.36837288333011986	0.32209568397783206	0.2671238559201115	0.20425828811912244	0.13204754308716635	0.0462530642220308	-0.05959184354614	-0.1891020307585744	-0.32757115896953065	-0.4334637631230219	-0.4773476465793217	-0.470267008990507	-0.4331803818772408	-0.3757440595908168	-0.2979692474428706	-0.19677636883054447	-0.07305331178085571	0.06299184126844465	0.19430596424593533	0.3065809990473466	0.3937887356627435	0.4553123868629792	0.49149492557389196	0.5022699008357554	0.48786814403136247	0.44898515011381396	0.38546844908744266	0.2937789984654682	0.16542556625725088	-0.0030856896481270225	-0.1818185474811907	-0.3150100934302397	-0.3839190049031315	-0.406997298965058	-0.40433462277064997	-0.3879344317193094	-0.36403695108596723	-0.3348774052155397	-0.298681683549624	-0.24901564391648315
-0.2712373061429409	-0.22138989429238226	-0.12820535600283678	0.017356483722158752	0.18534911888983607	0.3065764960498582	0.3679153150436565	0.39116741222920637	0.3909994374318568	0.37352473626373633	0.341879108653957	0.29877881371881876	0.24659902488006946	0.18642437281715407	0.11722339564148516	0.035562602363179	-0.06366839733803206	-0.1829801541034323	-0.31021981894883166	-0.411986272671741	-0.46164018481968727	-0.4638206041065731	-0.434424384566138	-0.3813789723932314	-0.30383708891082395	-0.19816794874675098	-0.06635366988107187	0.07736053235551278	0.21135368859748868	0.32017948526556483	0.4003203317051845	0.4550780455968898	0.4884746493723561	0.5026129413368147	0.4976252038229005	0.4723725693279959	0.4243039226613889	0.3468750695441659	0.22603587877004142	0.04914576255000502	-0.15216334817862523	-0.30156903350645287	-0.37561043634640856	-0.40010191953264335	-0.3987103408115556	-0.3840579603279982	-0.3619511095138157	-0.33381732550397986	-0.2969267153946131	-0.24345041104512555
-0.2777456496940342	-0.23368742295148515	-0.15282906361867415	-0.027511662454481032	0.12331837592023746	0.24463936251149543	0.3154209709113998	0.34850704050499115	0.3566987671165274	0.3462776470779103	0.32039290014596866	0.28160701306184577	0.23226450859547365	0.17369512797850048	0.10543038500190512	0.025142032481613123	-0.0704080654901233	-0.18127569522256043	-0.2953206358181027	-0.38615641957035673	-0.4344749571871341	-0.44301516118513595	-0.4224364152262492	-0.37737309212297904	-0.3047814212033692	-0.1988062383100409	-0.06079246917440254	0.09056452496985476	0.2267489645981543	0.33047468400138685	0.4016320814058755	0.44783192374571046	0.4761160540151949	0.489989204957311	0.489503548931082	0.47242474857907046	0.43474742256086485	0.36837550408836384	0.2574480457264936	0.08668487886569695	-0.1147577656487995	-0.269562591189601	-0.3506348863040181	-0.3813866327103286	-0.38510477353789924	-0.37459263542936344	-0.3553731941913483	-0.3281108998150112	-0.2889097343043101	-0.2280590903142612
-0.28026731878633554	-0.23943880149242716	-0.16670349059082348	-0.05732579655864741	0.07575313963440355	0.19197912383254775	0.26925206619529624	0.312363306785711	0.33059692658185436	0.3292595293828078	0.3108122982988069	0.27713419980263543	0.23022045634456878	0.17162882406920849	0.10175495943116977	0.01984071542151051	-0.07489406522040964	-0.17925859790779586	-0.2802466859854117	-0.3578184867008329	-0.4006834441474712	-0.41216378231702966	-0.39920693018654263	-0.36346489591505027	-0.2995628591420242	-0.19807575151735562	-0.056667679564231424	0.10220596668789332	0.23992454432933402	0.3368106217995368	0.39775659115512113	0.4347919155945176	0.4569653343771701	0.4683275693862405	0.46866463564511796	0.45486935508879883	0.42167700088943844	0.3602113564759006	0.25635170321053846	0.10045355741184925	-0.08095184591000548	-0.22804736811622087	-0.31443285232087825	-0.35358216132023207	-0.3645202106883905	-0.3593639419276274	-0.34337443406807544	-0.3164284233005565	-0.2732033844297331	-0.2015827166295245
-0.2770940014888999	-0.23679716456043468	-0.16782065302478488	-0.06903914279402007	0.049451117007545155	0.15873443487291808	0.23980593927052918	0.2921347997148724	0.3209614635351503	0.32974569087959155	0.3196671915052359	0.2913647451936818	0.2459271284050362	0.18491373820157764	0.10986909700540573	0.022382081458896044	-0.0747610237390956	-0.17440724976062524	-0.26316609163653815	-0.327656988532005	-0.3638342381218074	-0.3758923557074075	-0.36827574311281935	-0.34082505940304225	-0.2870736773620859	-0.19461309278800676	-0.054998414214618555	0.10882724897605954	0.24638176641374968	0.3351860873943229	0.38616338427586133	0.41497794967696233	0.43147517903597354	0.4395863203584501	0.438743796699288	0.425160244052177	0.392594788153022	0.33218941070777747	0.2334768869500071	0.09404666822764882	-0.06263354185061185	-0.19493359041857006	-0.2809362624186328	-0.3256838455229318	-0.3425328778821584	-0.3417500181417758	-0.3278018779531527	-0.2995960961362607	-0.25008885163361894	-0.16465255322516245
-0.2668995452252762	-0.22488103858419872	-0.15634271956110696	-0.06376824197535078	0.04434780301105754	0.14780016245015587	0.23175442029156482	0.29256518092378014	0.33163514367431357	0.3503565525959354	0.34867695331830445	0.3257557882962151	0.28102713905675936	0.21510896626893097	0.13048656895883143	0.03233349860337943	-0.07082300349254463	-0.16704069855837325	-0.2444331537190815	-0.2971883703892606	-0.32695506052505785	-0.3381685422763434	-0.33344145970084194	-0.31166787004996915	-0.26665132626554194	-0.18572655918392034	-0.05627460698589134	0.10341131060950791	0.2369538320900023	0.31859902135302176	0.3626234780665573	0.3862738817010208	0.39916694658504565	0.4048420460704843	0.40241536821891377	0.3876906774516163	0.3540612607388955	0.29356717941521315	0.1995692177941781	0.07454110543857917	-0.061366422009439876	-0.17854388449835681	-0.2597699703756476	-0.3058277016462567	-0.32548910246630824	-0.32658087069608027	-0.3122517939664053	-0.28018649618012037	-0.22156403397258578	-0.12054392339143562
-0.24924253368744054	-0.2044369424502482	-0.1346692721474554	-0.04548280623484974	0.05599535176511965	0.1558109017979834	0.24265151722554587	0.310830394928418	0.35836278853815157	0.3849058902916867	0.3900638080890221	0.3721995264048697	0.32853240687396945	0.2567897005187619	0.15880807717192114	0.04478457150958196	-0.06729112013073278	-0.1603349482758124	-0.2270907488306538	-0.2696414149888888	-0.29340220572024334	-0.3025087884132033	-0.2983114155107361	-0.2791958408933997	-0.2398870557040132	-0.17008433604074166	-0.05872062907749753	0.08203280435779747	0.2046619418736189	0.28204560717792687	0.32462017567794554	0.3478708050124789	0.3606144810191545	0.3659529153146771	0.36279472627532766	0.3468633205263155	0.3118482370006548	0.25124862523194114	0.16148168019726394	0.04760584616761888	-0.07293312363271766	-0.17754240245506037	-0.25251332332973814	-0.29702870638445267	-0.31681610691855094	-0.3173102823268807	-0.3000201338102838	-0.26113891412787105	-0.19049104028038114	-0.07453073835013217
-0.22630558333248446	-0.17920604479006993	-0.1082771723903156	-0.02096049873806469	0.07675367572802362	0.17490486372976904	0.26421407729859714	0.3371767359289805	0.38898474822246676	0.4182932687630977	0.42558514625318294	0.4100167470502028	0.3674222829072881	0.2913526535062827	0.18018994071854413	0.0494874498305654	-0.0702184181171317	-0.15830717697639826	-0.214771609396845	-0.2482264693512019	-0.265975121381832	-0.27166700701571567	-0.2658963514146708	-0.2469338165135115	-0.210660529337812	-0.15023509256160855	-0.05951355463843785	0.05312558837891888	0.15733333059483204	0.23069399711531005	0.27576143970276973	0.30280268147219713	0.3188188670233325	0.32624749855166896	0.32378420281093184	0.3073138324345321	0.2712702662950576	0.2106780382910265	0.12420452952538416	0.018300989482379678	-0.09137038916557486	-0.1863470742542754	-0.25548785496398	-0.2974948623015835	-0.3160848283051264	-0.3145520661333083	-0.2924697115916362	-0.2442797051098206	-0.15957997227514276	-0.03203967939834542
-0.20389471555120353	-0.15623162711722913	-0.08528184253895274	0.0009251479838332717	0.09710899400433706	0.19502489898822045	0.2855179721385291	0.3590934984314724	0.408919673126956	0.43365750577717965	0.43544152776941486	0.415172366752255	0.3691765531404045	0.2893747861258973	0.17184161753704033	0.03510237087462152	-0.08301760499178978	-0.1623745478722984	-0.208720017455165	-0.2338550132107536	-0.24548281707663724	-0.24674496969888104	-0.23790348656806962	-0.21747048351776455	-0.18266962476739568	-0.12994307209728992	-0.05743736186420216	0.02874464706362372	0.11209660252500282	0.17826130980027494	0.22510919167194632	0.25710281479890823	0.27821070583645857	0.2894980491622691	0.2890771888658913	0.2729874706982691	0.2364747233591717	0.17590510235581497	0.09163894569646626	-0.008816299154768805	-0.11079146181026761	-0.19857020141322626	-0.26298464648183484	-0.30262511162651645	-0.3197744292393572	-0.31583775441981793	-0.28826489339213734	-0.2295114070741286	-0.1306864341889325	0.0034276347876043612
-0.18913613655203423	-0.14303864831472782	-0.07354493636343397	0.012011944049796601	0.1085113450065795	0.20722865870546195	0.29721204701672616	0.3667227855618968	0.4082909102070076	0.4218941729667934	0.4115622424858278	0.37979342643827924	0.32456986079682093	0.2404953054859381	0.12697358650056234	0.0020335937926127235	-0.10236222679268815	-0.17009587308377602	-0.20721445717131753	-0.2250090922792828	-0.230714863604665	-0.22713368355335134	-0.2145291087131389	-0.19195557880022723	-0.1580251758975466	-0.11169369158295298	-0.0534186338040126	0.012654421123344362	0.07807677131351172	0.13500738129303852	0.1807289917641317	0.21622257606857084	0.24244460818278454	0.25842987824502683	0.26116159045688614	0.24644383583425233	0.2100883053556038	0.14952421045869765	0.06651955700536617	-0.030334974617943284	-0.12679502758996944	-0.20909820551231953	-0.2696848458306136	-0.3072012527430359	-0.32295133930048825	-0.31678430277155617	-0.2841095866223243	-0.21547110878692768	-0.1050264653736862	0.030553390580203097
-0.18685366631473016	-0.14427005118246514	-0.07774855828582532	0.007121063006272674	0.10516668423196382	0.20544213601635333	0.2933302920555502	0.354909875077765	0.38397715002136334	0.3833639918170685	0.35918354958107146	0.3153000696073442	0.25187912931793593	0.16789237638687912	0.06710937759881436	-0.03605962639396529	-0.12128852911399847	-0.17743003235304544	-0.207341229231465	-0.21935739491182965	-0.21984247007874932	-0.21161447931882313	-0.1952895758536858	-0.17075473699650995	-0.13792237948702105	-0.09725265933849843	-0.049828653778164714	0.0020017704824981703	0.05413687633318626	0.10258829033310274	0.1455070475931629	0.18271953751943568	0.21333635731928677	0.23439750039947035	0.24130022840421086	0.22908467420492543	0.19362753998584395	0.1331198038181626	0.050626293898310734	-0.04402522050716967	-0.13657731735574113	-0.21454401680005245	-0.2716285897821392	-0.30682439537244627	-0.32093503321159367	-0.3128190317165851	-0.27635497043930185	-0.20066838532660955	-0.08341196745689627	0.04946761853655857
-0.1979406345069711	-0.16073830244271803	-0.09929312290152677	-0.016447630277768376	0.08304106922027932	0.1851010707400059	0.269748612385396	0.3211359876154425	0.336463497110576	0.32268870375115016	0.2879569563112123	0.23716931327496138	0.17239083007379058	0.0956332580130432	0.012071374287647043	-0.06868581847823035	-0.13567322210862576	-0.18186135202072162	-0.20689486471614538	-0.21513094075853917	-0.21157384241624808	-0.19938319815031638	-0.17999745354073476	-0.15433426410839435	-0.12338392636659777	-0.0881933865516718	-0.04944354458390956	-0.007819349651954745	0.03512066020427803	0.07738974723909879	0.11792172307813752	0.15637427396181058	0.191037255933895	0.21758404110849622	0.22981268475399455	0.22145220782056524	0.1878369638755852	0.12762687668550038	0.04516720908147	-0.048403810013958604	-0.13838810395932274	-0.21290247382808064	-0.266548778812692	-0.2988644917651499	-0.31076542346036784	-0.30083912482933084	-0.2622069229084757	-0.18349379051449305	-0.06526914517113784	0.06151429382535742
-0.21962415399274324	-0.18995217859676494	-0.1370192686568926	-0.06019520711059587	0.0378127567582868	0.14054551230734144	0.22146338713466004	0.2629590621376997	0.26704092588018713	0.24492627708741782	0.2060791369627266	0.15578202999977242	0.09702886819929896	0.0328144604690823	-0.032574878157005105	-0.09368038077347048	-0.14523547392867808	-0.18306973976817265	-0.20484558981043166	-0.21111924975811375	-0.20494114145165931	-0.1898480730331454	-0.16853159125337933	-0.14303710013278112	-0.11504567280914209	-0.08557093137550179	-0.05438364287093042	-0.020639319855629643	0.015890269409164368	0.054439492969554165	0.09430598108693969	0.13493884666685693	0.17422197306595147	0.2070658349113979	0.22591320895232067	0.2228833591867715	0.1922134302719836	0.13275598051928886	0.0501098117863921	-0.043267557976046055	-0.131933338822164	-0.20398701045565873	-0.254427800635024	-0.28342514502253324	-0.29245752909677736	-0.28039984586821565	-0.24048727406261658	-0.16227069233103	-0.04884365248464623	0.0684521162554759
-0.24600447341537948	-0.22589725844037337	-0.1857652158472181	-0.12192940823126842	-0.03335015852210788	0.06515633723909	0.14239727486423162	0.17834648776096065	0.17814750997639658	0.15534163133055917	0.1197839517707102	0.07674647655306527	0.029347203158312723	-0.01977256534985351	-0.06793077226501189	-0.11252453498706382	-0.1512848210059506	-0.18173660628967864	-0.2007246792931681	-0.20597731359600208	-0.19838538821429128	-0.18165765421872004	-0.15984131242046049	-0.1360248462756107	-0.11218477874449741	-0.0889479999400732	-0.0650736756780687	-0.03821510736848576	-0.0065635487610442664	0.030123006957612816	0.07119009987974968	0.11559842824865378	0.1607347146905804	0.2009536751508695	0.22757979106857887	0.2310769890965796	0.2043673781854753	0.1463034431505117	0.0635378804335554	-0.030268532018978854	-0.11877299586938732	-0.18945757082001835	-0.23725200628763865	-0.262846807376702	-0.26840003331819684	-0.25338299117645624	-0.2120955507598359	-0.13680258464497044	-0.03297628554641328	0.07145905865137311
-0.26823318671193563	-0.2582214082077148	-0.23323511125900903	-0.1886029840161728	-0.12054576380149667	-0.0371491301736643	0.034265899533794004	0.0711547351120465	0.07572898607015661	0.06031326249234728	0.03450065108958719	0.0035141948206315614	-0.029756875525853255	-0.06341328412336178	-0.09611250692999897	-0.12686652342718885	-0.15475517241629658	-0.17819331907607708	-0.1939293111127444	-0.19809461299014583	-0.18975233076432854	-0.17249393968183696	-0.15150950462073925	-0.13066722662397134	-0.11197582319629197	-0.09552793029378594	-0.07915381077676367	-0.059098011633604286	-0.0318568938805575	0.0039033830037131035	0.04741992405746908	0.09682407220051928	0.14879884260694345	0.19713373628475253	0.23209675856531492	0.2425337236852463	0.22029318454122973	0.1643000374107654	0.08186650826880355	-0.012622886615845952	-0.10181259425577843	-0.17212134355814115	-0.2179919713151424	-0.240389973104679	-0.24204137411021365	-0.2232665717753951	-0.18041593663026195	-0.10974118570988298	-0.018556671162956454	0.07078102258325333
-0.2772569565839459	-0.2756026469573834	-0.2638387796361102	-0.23827697927947264	-0.19562448542861446	-0.13787648181761789	-0.0803745970464281	-0.04252377285956499	-0.028839646081217075	-0.032146354645222766	-0.04455507153046269	-0.06131289279490597	-0.07995487382735357	-0.09916037734070153	-0.11831118369960296	-0.13715502196306295	-0.15533823843194952	-0.1717057348017635	-0.18326998306656053	-0.18561046603844508	-0.17660736328448903	-0.15955571295987367	-0.14031499359865512	-0.12318582233813048	-0.11005360067844164	-0.10053167046254832	-0.09169183806870235	-0.0784910529948228	-0.05578170803027925	-0.021046214755400784	0.024921740595834078	0.07938318285284811	0.13809548765077856	0.1941083394250242	0.2366438288236549	0.25326704569372954	0.23530784452506287	0.18205249699819587	0.10091572829347153	0.006067336613633779	-0.08436425871252921	-0.15520765545548457	-0.19994627533679485	-0.21947989702349294	-0.21706355339086705	-0.1943605232750782	-0.15051933802111755	-0.0856284470110276	-0.007674345531260004	0.06653719881249263
-0.26863447624066344	-0.27298274141351725	-0.2708949594152544	-0.2601215897316719	-0.2393483445209835	-0.2085245573845936	-0.1726345157790489	-0.14166308317589507	-0.12242306270101798	-0.11426219564177137	-0.11327299639400124	-0.1162615257406631	-0.12139736329507635	-0.127761239988752	-0.13505096964727012	-0.143276517440558	-0.15229998409430562	-0.16122574134086717	-0.16746926505320295	-0.16680954345143253	-0.15674522378126865	-0.1401568436154451	-0.12292388777166115	-0.10945294372934447	-0.10151418317275862	-0.09839386104682811	-0.096579749583543	-0.08994748403426642	-0.07197833384617543	-0.039054408342083576	0.008253464106241951	0.0664754617926617	0.13029078723684276	0.1917335255915244	0.23915484892640862	0.2597096966563083	0.24527021586266326	0.1956292529357948	0.11731298545120163	0.022914872559876162	-0.06924233784055558	-0.14174206565898928	-0.18618639380842994	-0.20314654709115698	-0.19679629367864715	-0.17070371659779537	-0.1269170903180019	-0.06816252802265939	-0.0019802747061103136	0.059050408559539205
-0.2439940524906229	-0.2532424883165453	-0.2588478380018324	-0.2595629429115081	-0.25573551301007863	-0.24715291734335182	-0.2334742512469261	-0.21567240702829513	-0.19722778116832596	-0.1816186281848009	-0.1698449346854024	-0.16126870116955516	-0.15491765492496604	-0.15019557817220952	-0.14700723147441672	-0.1454588105458628	-0.1455102186316158	-0.14639280391990683	-0.14591920826637508	-0.14061866099677572	-0.12833893735530488	-0.11155625556648065	-0.09568872109913341	-0.08503616032585512	-0.08133851460209388	-0.08369225438026216	-0.0880534620691091	-0.08742444219231499	-0.07427896437562385	-0.04415890793278284	0.002708168730379294	0.062330737332297416	0.12812795283499961	0.1908460867713067	0.23850191840186571	0.25950870354221517	0.24755021949709297	0.20270209714869472	0.1292425551986162	0.036499171558060095	-0.05803014299053431	-0.13366997750266185	-0.1786143101277166	-0.19309016480473692	-0.18302022471654025	-0.15443603273912146	-0.11168125872720872	-0.058711852607789244	-0.0020681173153952867	0.04846422557634587
-0.20700383998706332	-0.22112835932965297	-0.23380231826936107	-0.24416250386154226	-0.2537333678490688	-0.26259363176065376	-0.26803243096027607	-0.2650152137878653	-0.25190018163771105	-0.23323690248067555	-0.21422309402551293	-0.19701403395398923	-0.181631792447813	-0.1677084386462188	-0.15528510413576083	-0.14458892596362996	-0.13558772564773083	-0.1275783471596319	-0.11870501510797923	-0.10636873132292066	-0.08927738951129827	-0.06990148048551678	-0.053431798360534986	-0.04419742765956285	-0.04378371411939987	-0.05091734794048464	-0.06096112425637998	-0.06613751034280493	-0.05818759435302801	-0.03207901638267552	0.012171306937725765	0.0700349128117115	0.13346552960645208	0.19193455538174214	0.23426371610237257	0.2519925666798381	0.24149592563993097	0.20258218544999013	0.1362533498073943	0.04681569447861188	-0.050703728757771904	-0.13116129531185425	-0.17705442810302235	-0.18863032248423262	-0.17500573863195198	-0.14492279604552152	-0.10411217362091954	-0.0566379996111816	-0.007835218828034634	0.03436642986098254
-0.1590082877115587	-0.1780138920123284	-0.19728596872660872	-0.2158015629395545	-0.2360611922544609	-0.25862785304489344	-0.2799086084995041	-0.2913088085183417	-0.2864350485665591	-0.268822814208578	-0.2464236972597843	-0.22389575010464097	-0.2022219710041483	-0.18120970787309923	-0.16090903100972967	-0.14160321830618045	-0.12332737812095822	-0.10540096066598915	-0.08606726063103946	-0.0631734967573267	-0.03633010868568091	-0.009239046693230474	0.011403773091116188	0.020794258172128738	0.018224581817297174	0.006048799072841439	-0.010333516407101012	-0.02239588207441756	-0.021133254486227184	-0.0010808599710373926	0.03762767929063014	0.0895897464548221	0.1452835470812243	0.1937793773175662	0.22622631998891127	0.23801458974759437	0.22795125242969963	0.19533113219477408	0.13783561004564773	0.05374335923089963	-0.04675220181466114	-0.1329389086847017	-0.1788938566385337	-0.18643719455618238	-0.16951894750231963	-0.13913608425904195	-0.10131990684622409	-0.05961337743098651	-0.01815871269194535	0.016594695685968497
-0.09946575664221351	-0.12271749390516844	-0.14763862444478854	-0.17255763319884904	-0.20065582040207952	-0.23321756594191045	-0.26693596797886077	-0.29202547307282495	-0.29844814767697636	-0.2867673379186729	-0.2655805258416366	-0.24151292775671002	-0.21657976451038696	-0.19077942034297518	-0.16411750514466875	-0.1368838261199665	-0.10914193834769725	-0.0801728528444276	-0.04804045245451747	-0.010234428125039809	0.03313790018031167	0.07514485101832377	0.10426026840184911	0.11469527117153704	0.10846014497006277	0.090144540029713	0.06591203755417346	0.044759723321876235	0.036497442742627326	0.047093285446746874	0.0760346556184553	0.11686229606596259	0.1593891350668109	0.19379300387776197	0.21420368435031484	0.2189585255576788	0.20817929732768803	0.1807500074138156	0.1320493629994181	0.05499075016637595	-0.046449701562759765	-0.13605627189597708	-0.1789460614775602	-0.18143033097692254	-0.16226815921803506	-0.13309681902605494	-0.09934826272480261	-0.06388770154654488	-0.030060706578133662	-0.0030814860040846268
-0.030430223637986854	-0.05669471486027401	-0.08601306576593652	-0.11559989286500628	-0.14857155404303812	-0.18675901575314408	-0.2282293030051704	-0.26467018465111	-0.2846676053473122	-0.28434212676458753	-0.26988120941675	-0.2486496426883516	-0.22373361098463143	-0.1955306169696072	-0.16413740837914925	-0.12982789185115887	-0.0926319542288966	-0.05175983160657332	-0.004921443289455967	0.05090471946568485	0.11462431672090662	0.17419839560806274	0.21209680603416828	0.22303004410161473	0.21324512122496578	0.18961015404957834	0.15819620152668346	0.12738428225570966	0.10738031002447139	0.10495942533795645	0.11966072844737448	0.14469384055600085	0.17058203884266437	0.18959526229438792	0.19809957581598428	0.19575959392477119	0.18299249808085546	0.1582984412645343	0.1160008906217435	0.046247789625828324	-0.05060824614660594	-0.13516607920810517	-0.17094608332496966	-0.16950443175436078	-0.15036748777930714	-0.12385153282492785	-0.0946012724401895	-0.06533044853143963	-0.039214667450227794	-0.02055466251931215
0.040523524057775775	0.012798973389312017	-0.01974214451986481	-0.052812683469288024	-0.08861118106623413	-0.12881566620147766	-0.1727911760958866	-0.2152991555807869	-0.24686650617812267	-0.2605504541826468	-0.2576404957778702	-0.24366573324544866	-0.2220329871610432	-0.19374288646298446	-0.15922357775714538	-0.11887085101689814	-0.07266149918993371	-0.01984896732870567	0.04160128850000662	0.1136718321690557	0.19197958710603225	0.25992546167251135	0.30000370937068915	0.31076382074120823	0.3006623891230874	0.2764781076935791	0.24284837456936192	0.2062024889215851	0.17596310356290948	0.15978770855353133	0.15840079439061305	0.16618761423113215	0.17537563272505283	0.18014151138704368	0.17803645507780166	0.1689392261229661	0.15294729602284055	0.12816309404944362	0.08874901901723856	0.025558782397420484	-0.05831439510930836	-0.1265590568469671	-0.1535576238785526	-0.15093465262742498	-0.13395360308583182	-0.11077201047875035	-0.08562491733304321	-0.06167014516771701	-0.04247503184827224	-0.03179295326616191
0.1033467774638074	0.07604606792764133	0.04189282780364287	0.006333987161224013	-0.031231841566573517	-0.07158003597640814	-0.11455790491499751	-0.15749576075388955	-0.19459661955177	-0.21950883302092675	-0.2294381067482935	-0.2256144528841507	-0.2099429812947146	-0.1835431763098332	-0.14735654863465572	-0.10212843383315699	-0.04804393576976891	0.015153452753973793	0.08806544041558657	0.16945155690736113	0.25065109601159424	0.3150984459885901	0.3514674964550099	0.36198864915906426	0.3542351460763218	0.3333040218295117	0.3020407577443413	0.26450850781117263	0.2282405211363038	0.2010679998707781	0.18550599427780523	0.17800906291106314	0.1727999566337945	0.16549938706821385	0.15422405253398502	0.13871947955002648	0.1186511523862296	0.09186243463320005	0.053164849122156216	-0.0026278738967109847	-0.06709484225266786	-0.11448468377109935	-0.13289193987608205	-0.1300792554599435	-0.11563023749955247	-0.09552782053852278	-0.07372607295930932	-0.05396478278855212	-0.04033012272382492	-0.036235244100178636
0.15209983415641157	0.12682559862256348	0.09319041163688885	0.05674006429879311	0.018366834469763196	-0.021320441424883114	-0.06193227213442843	-0.1021767736949393	-0.13932680887922816	-0.16960728480147758	-0.1891327881803227	-0.19517844260873793	-0.18656462519189207	-0.16339528121856906	-0.12680916015651875	-0.07808814502433759	-0.018091422970521673	0.05230502773296228	0.13135636624054337	0.21412990453136913	0.2898860722638635	0.3459362703798427	0.3771416179129278	0.387088438992324	0.38151517396888035	0.3639032581985255	0.33588789670653413	0.29972475776071805	0.2608428599871118	0.2263801158342789	0.20014631896548524	0.18062134396329885	0.16379666980594298	0.14649634236179893	0.12724009539177644	0.10567870145063485	0.08127783240434693	0.052036696444613645	0.014560690953488957	-0.031239992463490976	-0.07539101315264657	-0.10444310968513364	-0.11491183894436496	-0.11111908612056448	-0.0983676344982264	-0.08073475662381983	-0.061692845005631866	-0.045319477303538996	-0.035996482001974375	-0.036881013591136
0.18235767655246762	0.15939719070664812	0.12760397328279766	0.09185400833218696	0.05375771896292127	0.015026373699264538	-0.023369094311024897	-0.0606412353981184	-0.09559305110881007	-0.12643544369381976	-0.1499561882746414	-0.16184517523981692	-0.15851965973191076	-0.1384408209478651	-0.10241521511767918	-0.05208818390799873	0.010816549092700101	0.08413050821957381	0.16401214435375988	0.24340628137173997	0.3118663248778557	0.36055687936340197	0.38763832919737745	0.39672281657067254	0.3921090703751945	0.3762550947802301	0.3502267658933635	0.3153689545761092	0.2756663825457568	0.2372987440140111	0.20447735779010653	0.1770555701770145	0.15230253244724046	0.1278338042940065	0.10254549484504884	0.07618817016599998	0.048323285551169264	0.01769650080856697	-0.016820134536148612	-0.052303926473102315	-0.0812327568573309	-0.098073981510106	-0.10264373398236103	-0.09748221648279866	-0.0855622442022268	-0.06965597632360307	-0.052753761975181265	-0.03892350732216566	-0.03262525291380957	-0.03678186571334933
[truncated: 50 more columns]
