# Supplementary material for: Iso-orientation bias of layer 2/3 connections unifies spontaneous, visually and optogenetically driven V1 dynamics
Source: Nat Commun. 2026 Jan 21;17:1901. doi: 10.1038/s41467-026-68578-y (PMC12923880; doi:10.1038/s41467-026-68578-y)
Supplement: Supplementary file 6 — Source data [file 41467_2026_68578_MOESM6_ESM.zip › source_data/fig3/C_exc_correlation_map_1.csv]

0.1154624213400621	0.1079599642930911	0.08935562161068715	0.06275543745193493	0.03758074402829063	0.02057229861564856	0.011602091786200313	0.0077757369996568	0.006750773956859858	0.007430630913669173	0.009281493085776655	0.011439170580213067	0.01241582399440513	0.011630088537952324	0.010973660733696003	0.013141600798852548	0.018727832927626965	0.025984439654105726	0.03226909477323029	0.03543386418747269	0.03406106365117042	0.026801649512918614	0.011632393585511975	-0.012653755117946145	-0.0422190313450269	-0.06821839168329318	-0.08444190601557838	-0.0913174420111089	-0.09252619312492376	-0.09170971599367109	-0.09094490253559889	-0.09063632986093953	-0.0898897208626627	-0.0873055322882935	-0.08165327497162718	-0.07330534337143779	-0.06463357591610391	-0.057859398287068486	-0.05302492321547124	-0.04876233732527596	-0.043693783864868385	-0.037063203387728366	-0.028898682099111315	-0.020105169516422414	-0.01320337720539116	-0.012075535684710387	-0.020050071965075012	-0.037634050478688466	-0.06232258548040337	-0.0904796453431908
0.10158155581434045	0.09307661712915315	0.0736444392562629	0.046890845652385084	0.022390306016137642	0.00718256258012367	0.0011209223776011542	0.0011118826667690057	0.004722065650344054	0.01082844630751557	0.018655049069720313	0.02662228060966459	0.03207296535216782	0.033808143155023306	0.03399199179986264	0.03554855723704492	0.039383613707443726	0.04423973730517104	0.04795050422446579	0.04867874559066571	0.04517399960607165	0.03611528504850778	0.019299170050387345	-0.006668904349773895	-0.0375755658083913	-0.06366647384886674	-0.07877939391847649	-0.08390472891942065	-0.08303780060369956	-0.07987956767680894	-0.07673096960714557	-0.07432325113418217	-0.07214595804646298	-0.06912975903707959	-0.0642409406428762	-0.05780829637985105	-0.05193806564511628	-0.04845432490915818	-0.04747392066774994	-0.04804416767642042	-0.04897400158003555	-0.04893938635199578	-0.046564756917807246	-0.041590546217732116	-0.036314775758863486	-0.03510548574434699	-0.0417884742304566	-0.05735512344391219	-0.07979174265847032	-0.10579851675039284
0.0794719939830745	0.06887809236719482	0.04798967080381608	0.02151118722210706	-0.0012141671389306295	-0.013302037024763893	-0.014878521321483072	-0.009145736863014002	0.001379255220548479	0.015238401560462064	0.030833204769067823	0.04509696916754913	0.054436394066883616	0.05828084689225889	0.05941255183153855	0.06061648922226437	0.06271781458471785	0.0648068675705528	0.0653494205686563	0.06306979818482603	0.0570121602795613	0.04588338948707661	0.02731409469387116	-0.0001394085508498463	-0.03150656876948496	-0.05639147175094188	-0.06944051294297142	-0.07233749351837462	-0.06894194961233696	-0.06272993874658858	-0.056206347996073186	-0.05064285882347492	-0.046229435650701665	-0.04244817988541234	-0.03867237065211795	-0.03522271897593501	-0.033451714118073676	-0.03441133418165972	-0.03820463576245358	-0.04445260040435659	-0.052500879815428274	-0.06099985753360946	-0.06728552841594392	-0.06886139742384521	-0.06665271811390541	-0.06534156102894538	-0.06968167882068466	-0.08162645915490699	-0.10013933740717577	-0.12247406466497544
0.05269655902384707	0.03929664790992462	0.01631157865887654	-0.010172542741380537	-0.031088083259448108	-0.03968436296414012	-0.03578535335783163	-0.022653862563469993	-0.003387959705103527	0.019538471906662597	0.04287651354576961	0.062111486222037444	0.07412099787141192	0.07972495107816051	0.08198752282914998	0.0832262552488583	0.08398924564953018	0.08363183366499986	0.08128187671898165	0.07629478264395477	0.06809934224020964	0.05543556194325916	0.03575115788327649	0.00788132111200479	-0.02197801135481186	-0.043848271310858625	-0.05425239545210045	-0.05513544196652324	-0.049651202813281184	-0.04079505692731065	-0.031113179791319657	-0.022488574062550327	-0.015990589099006945	-0.011919107102319184	-0.01020314030957486	-0.010963013511197906	-0.014434902726593266	-0.020674372758167983	-0.029669575396166496	-0.041534872578243766	-0.05630858512499796	-0.07313859425788331	-0.08897820134508666	-0.09912062144909566	-0.10151677552753974	-0.1001651622735791	-0.10118829791737205	-0.108104575533518	-0.12115516967223865	-0.13834175386723493
0.024429465709875663	0.008011329835273891	-0.017353918255722352	-0.04441383650075017	-0.06447443467946305	-0.07043191957314045	-0.06090648702396678	-0.03913129010664153	-0.00969865846666676	0.02287353125283397	0.05337258425333133	0.07673283793397903	0.09113440645880785	0.09854808436934641	0.10198650301732014	0.10334736730238438	0.10302989377765485	0.10066391358615648	0.0959388397710209	0.08888220843632917	0.07938220637049123	0.06615096463409624	0.04627879589231854	0.019391007727562207	-0.006809088569423231	-0.024334616225068034	-0.03183685481122538	-0.03100588064344581	-0.02411857856578176	-0.013592537292417361	-0.001897491609877017	0.008624042724739812	0.015984795330679362	0.018884845615120254	0.016963116176177327	0.010677653487776594	0.0010307360701831462	-0.011123790299720205	-0.02564306131903764	-0.04303148538305637	-0.06392991288131716	-0.08801670045626507	-0.11251827744161448	-0.13142458759819792	-0.1392943213285697	-0.13810918066910471	-0.1351864179621721	-0.13605099279713606	-0.1424137071984294	-0.15313494209125766
-0.0016220134198484462	-0.020724462884415314	-0.04820507270642156	-0.07608810959174227	-0.09621303311161396	-0.1009697238969639	-0.08705316693153037	-0.05695744279794838	-0.01720245739030992	0.02477581138845133	0.06187746878545122	0.08920355394018405	0.1062127852775123	0.11551911965484205	0.12003749763681694	0.12143882499160183	0.12016263284190414	0.11613102724095842	0.10953125149900915	0.10099439460122976	0.09083346886663046	0.07750956129343023	0.05761466730279941	0.0326035359592467	0.011271785967774249	-0.0013808837740319213	-0.0055539894897857055	-0.0027389512302055563	0.005342885362630382	0.016729711033276445	0.029222136179012512	0.040155202546362706	0.04656892129538868	0.046299285625664356	0.03918550754070112	0.026740633603786215	0.010851841150484967	-0.0071962197113993	-0.02723492455333435	-0.050002213679732434	-0.07639892665538699	-0.10626178503892893	-0.1369983404576606	-0.16220048137417245	-0.17442259810323008	-0.17350556455895205	-0.16697075170246686	-0.16201486903356307	-0.16165392860461014	-0.1655895962880252
-0.022307479719909054	-0.04352306053442546	-0.07266364805783365	-0.10131536899712955	-0.12189113208815076	-0.12672684677435034	-0.11073439525384517	-0.07452817902589663	-0.025676423072251944	0.02505316835423384	0.06843685625264453	0.0998480124363962	0.11967420019182688	0.1308708192680014	0.13630744908052836	0.13763219421934017	0.1354206653695739	0.12990927681547815	0.12168653527114628	0.11174541331334047	0.10041462590316147	0.08555591361687066	0.06431137703617608	0.041674829276312136	0.025768206764529362	0.01837386815613356	0.018258287363618914	0.023865555900368207	0.03366490404908216	0.04603367082303817	0.05899889108156709	0.06944543243366778	0.07334515701954405	0.06825707835131599	0.055240739799636236	0.03700291298316987	0.015693557316358266	-0.007514588761708656	-0.03260859899698102	-0.06039418098180117	-0.09161043461144183	-0.1256955315883399	-0.15977578410669058	-0.18754150896362556	-0.2015876909586068	-0.20090954700166225	-0.19225270729582497	-0.18311324578815896	-0.17723197839676783	-0.17502565863434172
-0.03565278200652301	-0.05845790871624517	-0.08891605292797677	-0.11828961877250581	-0.1395741537519882	-0.14557521181379107	-0.1301157221215722	-0.0911134080412899	-0.035461263744479936	0.02300362809265886	0.07242041339348353	0.10804268746569266	0.13079572628854025	0.1438745190128689	0.1501878732141267	0.15138720005754447	0.14815650404033848	0.14099718703780859	0.13074374668639718	0.11824870307551807	0.10325988219396001	0.0836533808442383	0.06042495765435853	0.04150718588157485	0.031453951257596244	0.029444414920777814	0.03381521514079795	0.04300451381187262	0.055584063776848255	0.07012752315895292	0.08453198059446021	0.09465824271928518	0.09522880577637959	0.08453785731723608	0.0658567972983415	0.04292992630549979	0.017666459742524884	-0.009308593157410264	-0.03834850347588597	-0.07026742434743784	-0.10531597895137663	-0.1421424661811169	-0.17732681611577839	-0.20507493998771106	-0.21944768691876326	-0.2195869068456072	-0.21082579121235018	-0.19961864494895143	-0.1897369342996649	-0.18217471064175447
-0.041019804838324306	-0.06497620522594118	-0.09649990502506461	-0.12663565425538767	-0.14893171087185747	-0.15698252738587723	-0.14427494768555663	-0.10613523440016638	-0.0471559792591615	0.01713593023673901	0.0720377598019311	0.11190005235315907	0.1377732877253504	0.152985189104501	0.16039901959565106	0.1615401017058481	0.15703848231726045	0.14748278784366106	0.13368013139595375	0.11602693461288509	0.0939969924238069	0.06822582523763465	0.045044023188070485	0.0311138517227613	0.0267612105008888	0.029812220062695387	0.03854468043279809	0.05165398136826177	0.06804710794339609	0.08643512700553464	0.10408319089110127	0.11486298057479552	0.11191599212722735	0.09560189031783144	0.07225081222353727	0.04626763576101735	0.01889673509917477	-0.010007092294761715	-0.04129519272409584	-0.07579989454153228	-0.11325433586396572	-0.15154082551072603	-0.18683185462226665	-0.21422373032259492	-0.22951393478323512	-0.2320075022691992	-0.225158080932594	-0.21366943968034063	-0.20084911114189669	-0.18822251169887114
-0.03911628178147665	-0.06381358910959253	-0.0961686015419366	-0.12713973055637215	-0.15075037639367034	-0.161378032900863	-0.15271192474319942	-0.11845269376794347	-0.060446450850880996	0.0062315826318240525	0.06496053378613456	0.1086490466712423	0.1378651076526627	0.1557143709131627	0.16474694884286176	0.16603874252716241	0.15983613204718816	0.14659867188955636	0.12707353289186304	0.10172356591130326	0.07173217985567598	0.04226333926601153	0.021449730164307804	0.01246363096509878	0.013146873676031458	0.020726429263928012	0.033417498648089274	0.05029121010090728	0.07085606587249897	0.0941529323788981	0.1165651891085469	0.128977430643711	0.12281378395948814	0.10182841825061774	0.07545571813177254	0.04822996878504792	0.02058033729649495	-0.008366885586292757	-0.03994739508305079	-0.07507910607145024	-0.11321339278569449	-0.15182795606796567	-0.18714181014306666	-0.21522379988462179	-0.233166690498373	-0.23998167765595507	-0.2369329002303634	-0.22659359660939757	-0.2115282337847692	-0.19371540813311475
-0.031944065243359084	-0.05700708197695891	-0.09002586869645318	-0.12190978065370332	-0.14696891546954488	-0.16013179422312507	-0.15551426180601785	-0.12659133092015812	-0.07349231769386032	-0.009133080676380766	0.05009114293201608	0.09597605793190395	0.12807393256495356	0.14876623275200343	0.15992040158068557	0.16172578941361074	0.15362571524995025	0.13581862165432337	0.10949013200347185	0.07662137173404482	0.04145938597503362	0.011609796327255499	-0.00633439998971052	-0.011432084169047257	-0.006488346405776484	0.00529642517347634	0.021764149572528986	0.042100442947470285	0.06634387570632047	0.09397102789681352	0.12056563721957957	0.13441501441913017	0.1263388463829528	0.10329717434733295	0.07631152527265904	0.049614531669777126	0.023162091145447535	-0.0043509877084954305	-0.03452580721724816	-0.06840042003011916	-0.10545557151344429	-0.1432373286368114	-0.17840505675484192	-0.20795811914278262	-0.22974985192317518	-0.24229708235315525	-0.24467370999691818	-0.23697597284454197	-0.22054324289200547	-0.19753240968603605
-0.022638691919739547	-0.04787738122197471	-0.08144902686936688	-0.11415336308516831	-0.1403767592026882	-0.1553194122955337	-0.15368411477086052	-0.12991445088731665	-0.08396270320730415	-0.026201126177295166	0.02924092662672465	0.07414871274771016	0.10707739576122095	0.1295020260794478	0.14246385049559576	0.14512943782342522	0.13587795528463925	0.11459107143239014	0.08343321715842845	0.04647609862380611	0.009929463206674337	-0.018880451095512618	-0.0349860430627777	-0.037672349048720744	-0.02926507375498384	-0.013303991732520337	0.007186095984451559	0.03087152581622077	0.057789953491599905	0.0874924668909897	0.11516046435113245	0.12908906630125083	0.12170394047893975	0.1004232195992538	0.075507099180504	0.05093460035187814	0.02669658287007188	0.001529848610884223	-0.026151321834621263	-0.05738793405847921	-0.09179625851476828	-0.12734164745465315	-0.1613434653365702	-0.1915382885165356	-0.21639392777792119	-0.23421996450528082	-0.24253868644127852	-0.23901630198858476	-0.2228708218879976	-0.19551228920689023
-0.015228685260602696	-0.04040625733451191	-0.07413604821297093	-0.10710788502828657	-0.1336130401798881	-0.14900238318864933	-0.14875936303581005	-0.12899600535312736	-0.0905280005852409	-0.04159818901934564	0.00665829410581087	0.04700893382547743	0.07758495171121907	0.09924347780421097	0.11253381529671383	0.11605678155430867	0.10739635285352159	0.08598655458324349	0.05441224464719847	0.017632722515197898	-0.01793502901006359	-0.04588083465255295	-0.06164044109301119	-0.0633699803425638	-0.05229138346358289	-0.03221093818997365	-0.007421238950794702	0.019563842157025352	0.048100270602072885	0.07736762753373924	0.10294006340739723	0.11590821305962655	0.11128015927985327	0.09449065290111391	0.0735539188606861	0.05219645125611819	0.03078865242052123	0.008386126441115858	-0.01623831116841672	-0.04393656162134156	-0.0744561405648741	-0.10626591666568617	-0.13730201688878443	-0.16578772742121128	-0.19057320320264648	-0.2101947981407273	-0.2218738318988242	-0.22213624614868663	-0.20797094603749242	-0.1785964314130279
-0.013761439884124997	-0.038269564725854854	-0.07111718773435172	-0.10308069523875689	-0.12842832332152262	-0.14276519735299426	-0.14249534208105508	-0.12547292313665165	-0.0935138573617703	-0.05335257381087758	-0.01356011606203535	0.019994473757776965	0.04561685952620294	0.0640137990948977	0.07581852074306299	0.07982519351970117	0.07345261031442071	0.05542900375816237	0.027482831019217953	-0.006138847042458189	-0.039693968995262965	-0.06722611138068209	-0.08351641603886929	-0.08509735180793444	-0.071958583904072	-0.04814546997785561	-0.019336217105992492	0.010477761488815041	0.039614551170011406	0.06690150177955695	0.08907313769727616	0.10070034931398694	0.09895857270940903	0.08711230765588966	0.07069118798996896	0.05289341031946589	0.034419665583787805	0.014838421495393618	-0.006552900863804267	-0.030251257583173614	-0.05602143500372471	-0.08279507933120815	-0.10903927983376113	-0.13325796889550628	-0.15432387442205997	-0.17084428698069365	-0.18047675648644218	-0.18012719658424867	-0.1663181411605955	-0.13658380246592944
-0.02072617563084752	-0.04362160571950115	-0.07402931092081126	-0.1032117724402779	-0.1257843712231492	-0.13780298144463482	-0.1365277897922541	-0.12106007814794527	-0.09386136771897603	-0.06084593497407031	-0.028894247679865537	-0.0026056544618191795	0.016896546753889304	0.030629777683845397	0.03970202280838008	0.04363263680501883	0.040167229768353234	0.02726167443718947	0.005006457082793222	-0.02394921190565888	-0.05483498826770845	-0.08163250866639833	-0.09804863551514938	-0.09919040308694023	-0.08419475940810252	-0.05739311094070389	-0.02562424706117131	0.005850022058373351	0.034498167485461556	0.0590679488216636	0.07764546986450098	0.08755282177677888	0.0875342311736875	0.07945405628764023	0.06680909658306866	0.05205751105529048	0.03605383702210434	0.01890438327799715	0.0005149976764729601	-0.019129923538444088	-0.039744982139750896	-0.06066731599708088	-0.08089303557752915	-0.09925787228039469	-0.11459802084073265	-0.1253962094961901	-0.1295436002313993	-0.12452000958541934	-0.10754950543777456	-0.07672150443235749
-0.03592798004128932	-0.056343576468484806	-0.08289185446484902	-0.10777272286649495	-0.12622268635681982	-0.13489212901114395	-0.13166205467732317	-0.11630521423680262	-0.09171294855827877	-0.06360844433869874	-0.037972064322336824	-0.018362110714861758	-0.005096497347668394	0.0034901530992260065	0.0092054145978817	0.012428510850639103	0.011410808219077657	0.003498879844066693	-0.012817548496356223	-0.03659546693068169	-0.06398170620325266	-0.08869175382924926	-0.10353203181239584	-0.1029085745626637	-0.08580930813379448	-0.05693826433722987	-0.023719767559483178	0.007905129213832395	0.03490330258905833	0.05616066571030289	0.07093293569743242	0.07839411964089213	0.0783585878164893	0.07205778508730745	0.06157441328707099	0.04855657314589523	0.033921715547978536	0.018278905565404784	0.002219475236481006	-0.013692867776450984	-0.02912621856235082	-0.043853012138994396	-0.057554500676619866	-0.06956261043422768	-0.0788690228700476	-0.08395423858561292	-0.08280085399207696	-0.07326463460790264	-0.05346187611724537	-0.02274589937120223
-0.056885388033776206	-0.07442073573307961	-0.09641888996311379	-0.11614681585140241	-0.12952844072669797	-0.13374598286886719	-0.1272096330381752	-0.11021960560197828	-0.0861946362667079	-0.061002775288419256	-0.040143072095108166	-0.026276314546429216	-0.018851673778394223	-0.015399061485790209	-0.013282886316059506	-0.011387795407389231	-0.011015604248943699	-0.015144875197413468	-0.026377801122135815	-0.045025516771596615	-0.06792904477329019	-0.0886774648150317	-0.09976877861042724	-0.09578783529592008	-0.07625622402575717	-0.04611471662862647	-0.012729864443704789	0.01776576521078759	0.042111736224944206	0.05941424012715055	0.06985483720794206	0.07387017771245145	0.07202358313160563	0.06528079756613726	0.0548479382544216	0.041670903144478175	0.026617056979953015	0.010880338580077042	-0.003992550052075919	-0.016741298577353136	-0.027057982383505704	-0.03545426117584917	-0.04247485378158893	-0.04806109208725657	-0.051521539195419346	-0.05153537758937587	-0.04627377135506334	-0.033983820921709845	-0.01358828677121074	0.01458114648768924
-0.080298597196045	-0.09490373508890618	-0.11221034022303034	-0.12641853172503614	-0.13388928742636136	-0.1322574527433337	-0.12074705974966711	-0.10063385711337762	-0.07597497988471742	-0.05264585504124383	-0.035561650712735496	-0.02652791620595526	-0.02421429446456525	-0.025379406261343888	-0.026700136544621753	-0.026569885583160594	-0.025996171540313615	-0.027978761230203444	-0.03548062180910354	-0.04937764087124937	-0.06694292431897525	-0.08207322012617262	-0.08775111337028849	-0.07945473816263977	-0.057462053154467646	-0.02662640969194215	0.006115982067045984	0.034688141476639296	0.05568495398761574	0.06846701245782938	0.07402178327760668	0.07369643984715826	0.06858970578647927	0.059495196975301805	0.046964853064505915	0.03128295708172198	0.013218040846936984	-0.005053350411691453	-0.020439965115823855	-0.03075779621425847	-0.03606449121825907	-0.03796774497428756	-0.03803581137134085	-0.03688499224548089	-0.034276356530530586	-0.029271550699628474	-0.020410560871579164	-0.006359403763006742	0.013355473468541264	0.03780567650581054
-0.10241334501653862	-0.11407417423065783	-0.12661759610840892	-0.13486421853485658	-0.1352024166086459	-0.12593346326366603	-0.10809270701777193	-0.08461069820949205	-0.05986497189321547	-0.03889644221158974	-0.025450465072112575	-0.02049421805231191	-0.022158472356353886	-0.026790478602065064	-0.030819235409470534	-0.03251694603171382	-0.03270022282374277	-0.03405731533454504	-0.03922278297363798	-0.04896303738871165	-0.06081268717607626	-0.06944561149788142	-0.06902426002589601	-0.05628042984658507	-0.03210531584882923	-0.0010445282053921968	0.03051904575565956	0.05662966662711424	0.07380854549808682	0.08169656568232103	0.08199036063231387	0.07678999200094037	0.06752643502745619	0.05479173208301319	0.038387544045502105	0.017660566610788464	-0.006817108504862766	-0.03115646815184566	-0.04944709688181105	-0.05824373181452743	-0.058583321976806144	-0.05367702075573373	-0.04619845276388258	-0.037450362115785875	-0.027825657918046497	-0.017053385415919727	-0.0041941724277915465	0.011674604663217892	0.030589652568061555	0.05140113884260435
-0.1191976567606566	-0.127592453632937	-0.13482816600955735	-0.1359832051701247	-0.1272312049469443	-0.10869938751328267	-0.08490766185184968	-0.06032991655738754	-0.03824406838668376	-0.02153601147758564	-0.012262641607613757	-0.010653457959411515	-0.014777666400657617	-0.021239202276297994	-0.02678964043317366	-0.029902241233174205	-0.031237511416575405	-0.032908811758524746	-0.03677337799207391	-0.043008337869672085	-0.049307680127310384	-0.05147012789448349	-0.04518754413532927	-0.028448082374202377	-0.0025515908850359155	0.028294380491644976	0.05820306748340358	0.08138800673576779	0.09439295999509857	0.09714378521816237	0.09199774011494383	0.0816779654465854	0.06787603292148463	0.05082110772456171	0.029324671661981407	0.001338945727242702	-0.03332199683403694	-0.06831560973922315	-0.09256348158784418	-0.1005864046527001	-0.09569815919005388	-0.08354734694292806	-0.06786014823868367	-0.050482780616610816	-0.032612596707311294	-0.014850332120532082	0.003008533033944752	0.0213977607646022	0.04014978452015483	0.0582030351481985
-0.12693336850092893	-0.1312218328694366	-0.13171520105850243	-0.12351257723916483	-0.10359277006566747	-0.07665192458240948	-0.05105797664795502	-0.030170521187314055	-0.014244141967715843	-0.003625239811010052	0.0011611512795217035	0.00033059164767520734	-0.004608744502163073	-0.011118919931003689	-0.016766268433679326	-0.02045220936428884	-0.0226879575943548	-0.02486267730674008	-0.027865674083170953	-0.03108605392428803	-0.03239829974696527	-0.02880462794243221	-0.01755032934485114	0.002361921858205686	0.02936699811226922	0.05955607387168626	0.08743630794555228	0.10744403703223497	0.11611581322334731	0.11361535818598101	0.10291706915493391	0.08739074971445378	0.06892929971780787	0.04728931909178539	0.020226981375533994	-0.0159492559955248	-0.06288735509363953	-0.11205512414388501	-0.14485369993282285	-0.15275240455214656	-0.14286849436347637	-0.1239136952119975	-0.10047633930438687	-0.07465480462948565	-0.04822502658019707	-0.022733713441897296	0.0010443040711538972	0.022944213759714338	0.04267064469087409	0.059356541704977644
-0.12282358134876997	-0.12173267452438406	-0.1132512302953619	-0.09327869442855068	-0.06313273039864636	-0.03395027029300393	-0.013382535486662435	-0.00033787821799264	0.007759427543014336	0.012086796218095304	0.013009757027530697	0.010912915247129833	0.0066480473583383414	0.001595962731267201	-0.002920509293192588	-0.006305575143705705	-0.008866670097272078	-0.011228768250256286	-0.0132545945851869	-0.013696850717329227	-0.010726938899236288	-0.0024708293133241105	0.012570742151025287	0.03464871717635077	0.062041718712613	0.09113012331390284	0.11684497318060855	0.13377020984750096	0.13829387426468567	0.13069522386870203	0.11454641575672993	0.09391274103087831	0.07090588108523216	0.04493896921368208	0.01291005615168375	-0.029945904113266582	-0.08607282461535833	-0.14584284511407042	-0.18620801459338238	-0.19627648561363797	-0.18522107690627956	-0.1634681583913744	-0.13595797247433478	-0.10478277781362415	-0.07197492748764749	-0.039870097765333685	-0.010281918259961297	0.01585330132610395	0.03783227333501948	0.054793740263819904
-0.10548331691282246	-0.09761358530964703	-0.07855973086265114	-0.04789523418903703	-0.01452529113880797	0.00859290345260866	0.01989498872824226	0.024214665786657378	0.025209654307864898	0.024549328525361486	0.02299288808560163	0.020878928894393717	0.018352985548202815	0.015597508397147571	0.012860703874757368	0.01029028751521675	0.007863776343624292	0.0058147476719693034	0.005132316299131109	0.0073460266932052435	0.013782231226543259	0.025393993366149524	0.04283432724707186	0.06592205216120163	0.0929579975115152	0.1206798806351147	0.14439702437396656	0.15875203026773088	0.15986186703782612	0.14794798006127863	0.127068040008739	0.10193916425821763	0.07501305670566424	0.04559109357424356	0.010242982048144968	-0.035663389952555136	-0.09370612225572078	-0.1542285275405496	-0.19700572622981702	-0.2120436958783329	-0.20623397886223954	-0.18849910821423765	-0.1632775383316519	-0.13256161124896165	-0.0983854785690562	-0.06339266789107649	-0.02999396237320201	-1.6335151505118438e-06	0.025060656550110225	0.04377520935655992
-0.07573513471333866	-0.0606495791604754	-0.032701910600834716	0.0019794570706726353	0.029914659992700456	0.043030980930150835	0.045087013062059006	0.042110336611739504	0.03780006288124892	0.033954736763727414	0.0314223408191029	0.03030154392977771	0.030018005382843684	0.02974183871054396	0.028822905378515482	0.027032679681062974	0.024764634141989962	0.02318831903762179	0.023944719208602323	0.02841594742566352	0.03725281893498994	0.05069568347748678	0.06902710465447714	0.09197463282566627	0.11807125990868211	0.14445022335883795	0.1667176744162625	0.17951849285281	0.1786634239053014	0.16415499687990576	0.1402275561760231	0.11207704090968333	0.08257470113043322	0.05117703854256849	0.014706431707101376	-0.030656886136541273	-0.08532636436029314	-0.14084091905494153	-0.1823451949310845	-0.20222831304350314	-0.20419838768341098	-0.1943301745670579	-0.17604133253711016	-0.15103983235070614	-0.12105157395237787	-0.08833686819111437	-0.05512159226922605	-0.0234767809614359	0.004224220761291719	0.025539975768952422
-0.03755089276189865	-0.016971411855983408	0.014470570391365796	0.04530348732842757	0.06373773499384046	0.06744191743177316	0.062215128682467806	0.05390089693797013	0.04605934405193758	0.04055200592599788	0.038154651196674744	0.038609604492805	0.04069109869366707	0.04271423381773268	0.04323797790695489	0.041685754604487056	0.03888925018403889	0.03704799391517076	0.03843818395065725	0.04418442354713367	0.05419177348445803	0.06815966488009484	0.08621112978899313	0.10820095122889625	0.1330252257672417	0.1582269672009454	0.17973115359012543	0.19230829686914663	0.1916133399578621	0.17720950415898248	0.15301008482608275	0.12427561070842838	0.09424063928772886	0.06280867137932719	0.027348136314265227	-0.015308286114813805	-0.06521014473876866	-0.1155727766086254	-0.15547110353647836	-0.1788968653035862	-0.18746638262605386	-0.18516717895961365	-0.1746430175687701	-0.1573791114801573	-0.13483690587253558	-0.10869033978212901	-0.08035802563402566	-0.05113802272677493	-0.02320991411421493	0.00019931292629823743
0.003005354478868522	0.025733329350659667	0.0548071544231395	0.0775237540073585	0.08650418146550305	0.08284795814215594	0.07239326143519939	0.06044646493447817	0.05044077215709667	0.04424755682232828	0.0425542471353597	0.044778448126473316	0.04915180371410089	0.053193722713513525	0.05459124261036896	0.0522514261579011	0.04737644743517616	0.043396868337554996	0.04365143907432097	0.04934634210916163	0.05974327453121831	0.0738435321764595	0.09135374587721345	0.11214972014680873	0.13548019325946467	0.15946249848767835	0.1806316477545269	0.19423894257908844	0.19598920293928584	0.18485683907369407	0.16381721834998098	0.13761486568426148	0.10963154876197125	0.08036347221094281	0.04771088998371215	0.00870599779300201	-0.0370451443089263	-0.08417260557010459	-0.12359396666391685	-0.1497159973536858	-0.16295266122743926	-0.16625836671818894	-0.1619989481770293	-0.15175325897454306	-0.13702948321117786	-0.11923875455214292	-0.09914691876222088	-0.07687311289063842	-0.053073884083489474	-0.030117631424222566
0.04052316926196099	0.06216431589634796	0.08542820400068422	0.09924383890369474	0.1001629656195499	0.09091149984413066	0.07679589282518026	0.06250538696601243	0.05127101563643736	0.044918029515138125	0.04404831285232889	0.04792686447802714	0.05438260794294085	0.06015392039171113	0.06178409465335429	0.0572608576534314	0.04811826929342417	0.03955501153347055	0.03673670016892723	0.041404514653136035	0.05217591084242604	0.06692224505598876	0.08442613780617735	0.1042654118339583	0.12600293635386425	0.148580647751598	0.169575575728066	0.18511337330171015	0.19118672160380304	0.18603184632783612	0.17126740102357385	0.15062206758465602	0.1273273716501697	0.10234226331022805	0.0739220141881961	0.03904456801182584	-0.003374880353491418	-0.0490001109161532	-0.08916062919790126	-0.11766934747501728	-0.13410538307353773	-0.14110197655563902	-0.14113280455939495	-0.1361596016853155	-0.12796115241969033	-0.11798958575258678	-0.1068592905674683	-0.09408464664829415	-0.07865225027809045	-0.060359290772869764
0.0716890296620799	0.09038393516661078	0.10690873136932487	0.11268821875091445	0.10698120526073762	0.09335708175637122	0.07663764842663426	0.060902588646678316	0.04906295177425926	0.042792257104203736	0.04263391426425549	0.047801827611792934	0.05590058290921747	0.0629669197099718	0.06410446648036686	0.055812598940086194	0.04012539997786757	0.02514144621023337	0.018365945516196774	0.02187471401094643	0.03337233785725571	0.04934942775070159	0.06744114486250606	0.08670714639606715	0.1070047582503469	0.12826376781195162	0.14935572160480035	0.16756409545160333	0.1792237224486739	0.1817269835890305	0.17519102636289402	0.16212344235908324	0.1453552757183965	0.12606116628764977	0.10281282541024134	0.07258083360665187	0.033621260834545856	-0.010840655253306096	-0.05225986906097664	-0.08323556113912427	-0.10233956634410585	-0.11203618460248793	-0.11520875409705339	-0.11426407510642562	-0.11119754345347123	-0.10749531996131052	-0.1038126525489992	-0.09970107349899056	-0.09357144480191953	-0.08304456640393997
0.09441028599388855	0.10977359726514088	0.120337787403267	0.11963939075149306	0.10871475415656731	0.09175289314869604	0.07328197606362527	0.05685572388674789	0.0449359023232577	0.03893968232438583	0.03927190334010148	0.04510287695663957	0.05394545097007437	0.06130528371268119	0.06073490155575644	0.046848929773256796	0.02304898464117945	0.001741250046793577	-0.0080240349465381	-0.005106043756694496	0.007154677397133971	0.024303286196976467	0.043048547026939186	0.06198739754868358	0.08126069303416333	0.10172020872149004	0.12358965000815765	0.1453282170406263	0.16350413561569546	0.17446362050534747	0.17677109994720017	0.1717553910739631	0.16182164776154842	0.148301629421255	0.13023396110222532	0.10508136323030451	0.07090615473388087	0.02944953867271462	-0.012161492982492804	-0.045711211103327515	-0.06807413310585558	-0.08109421782019975	-0.08783952884613667	-0.09092102418423326	-0.09228861582203382	-0.09326316317746194	-0.09451886002538326	-0.09588097113249065	-0.09609403128457601	-0.09245293479079326
0.1062485180992981	0.11890966019778647	0.12534401361803693	0.12038824912423939	0.10604470751890545	0.08704906068096804	0.06786543346024601	0.0516204484559563	0.040250479080577245	0.03478671514583406	0.035379907331112716	0.04109158423106636	0.049312032403158006	0.05510739958030627	0.050687385871796685	0.029247118110358346	-0.002578084351899849	-0.027723921745187917	-0.03827374465305264	-0.035316514707772834	-0.02280700136295177	-0.005332309572818085	0.013533142871515996	0.032133272747222365	0.05086739811671928	0.07136605709031087	0.09503666377975986	0.12144614536840448	0.14719125435258212	0.1671089312323164	0.17789853141541187	0.1798792330791063	0.17536112306406848	0.1659916760770754	0.15161987643833427	0.13096795918757062	0.10290953412231063	0.06793418331567652	0.029781754960860225	-0.005046269652008912	-0.0318067965517705	-0.050229732865110226	-0.0624118722649883	-0.0705286654981219	-0.07615699903654954	-0.0803664713143975	-0.08393460814921437	-0.08709159201961368	-0.08914969183385203	-0.08813350863257825
0.10432649254947264	0.11500952518044015	0.11956943999864571	0.11319550178175575	0.0979395254117453	0.0787973341196453	0.06031076176091932	0.04531557901125599	0.03525662412745105	0.030713463022293917	0.031535767326104615	0.036508973263023756	0.04270100021064591	0.044610252374091476	0.03356262374282302	0.0031922237732147614	-0.03445381059602708	-0.05999933399477933	-0.06947600427948016	-0.06627406610334068	-0.0543415936538664	-0.03765331967125825	-0.01950118539120054	-0.0014884034381813648	0.017024153775553847	0.038294967339280214	0.06479456458134655	0.09714577911532586	0.13172826281647665	0.1610969944396874	0.1793957085890798	0.18624083757669121	0.1844923855642257	0.17654797031400793	0.16336796566524056	0.14531203697977615	0.12271124873841005	0.0959768357171134	0.06578240936808871	0.034065138235634146	0.004034459420170969	-0.021533485543263373	-0.04145663324096942	-0.055866669652664104	-0.06550619789407836	-0.07147573682473281	-0.07498024496178532	-0.07681459154088306	-0.07678140842381571	-0.07370809217745092
0.08742067740270873	0.09629440472483747	0.10051490937480975	0.09537999121016172	0.08205253983031854	0.06510795346156897	0.04903362123942853	0.03647959807952517	0.02853953256228823	0.02542983873771026	0.026682415396870995	0.030701579415191235	0.03400940228494234	0.030440433419374066	0.011179759353035123	-0.027209802719775723	-0.06756713502100756	-0.09190232189443322	-0.10017863754765993	-0.09716034272523065	-0.08650393832898715	-0.0714512910713121	-0.05479905793382156	-0.037827258511523375	-0.019628037992007942	0.0025992959603532116	0.032357494570120354	0.07133411254676053	0.1154373524453279	0.1540378786723037	0.17824999236789155	0.18771552556750112	0.1865626482651282	0.17819547014095063	0.16456393434822605	0.1472771699870121	0.12784413002733905	0.10723618683014594	0.08524074659955345	0.060593310737855476	0.032215485053443425	0.0014050361216238212	-0.02709624371093885	-0.04847332866295093	-0.061450266207092284	-0.0675590884957079	-0.06903910921175026	-0.0673500661384128	-0.06271711200703428	-0.054506321826308796
0.0576430046204992	0.06407038466978371	0.06797573807774693	0.06546182522275241	0.0564257716017963	0.044020999096963984	0.032074485998771864	0.023036681990110323	0.017885871489586112	0.01665206965462692	0.018634200477261824	0.021895734074475315	0.022399219477161086	0.01358646342756459	-0.012295850962600482	-0.054881755734419745	-0.09592422083284365	-0.12033916327189212	-0.12919733276144918	-0.12743187516005325	-0.11861564684348283	-0.10571163836777328	-0.0911278968420668	-0.07577013753586534	-0.05835038539117869	-0.03551730500034937	-0.0030080314952439678	0.041464581422881334	0.0930369966006933	0.138521976651034	0.16723774720482606	0.1790724927083145	0.1788860692537974	0.17069090563941872	0.15703965999581826	0.14020394772668412	0.12230811692201116	0.10471033932978052	0.08725770955860868	0.0680203922626622	0.04389106903244062	0.012605833331638948	-0.02196880278693263	-0.04973967489532802	-0.06500603613415175	-0.06964377639261211	-0.06747957960576763	-0.060899431387615645	-0.050576864084782645	-0.03623928065584554
0.019050811149783187	0.022253768272513203	0.024996786198700056	0.025038869047090337	0.021421006048730498	0.015223756539717533	0.008766773723534139	0.004084653761254527	0.0022184224255697173	0.0032106993793324322	0.006251661575390021	0.009207585850057778	0.007780868958380662	-0.004340450891924503	-0.032931766756995176	-0.07522300039432053	-0.1159585834376941	-0.1427336640661915	-0.15482768413130152	-0.15593779533056903	-0.1496722849137352	-0.1392387369213144	-0.1269865573226389	-0.11345775597674033	-0.0968489664413995	-0.07341219549732035	-0.0389064919586046	0.008255531125433363	0.06243578226491476	0.11092430521796857	0.14358514102325118	0.15941092979978116	0.1623280458526082	0.1563063052978839	0.14422760921931865	0.12870780047001254	0.11210102776309588	0.09583027596137941	0.07979207536725702	0.06219511516599141	0.03991509658742674	0.00962643699443759	-0.02738463024372034	-0.05991015874554422	-0.07674741459451834	-0.07880114680223715	-0.07192298752134306	-0.059768123901489376	-0.0435740611899589	-0.023356319081352852
-0.02306696491515026	-0.02336993851214113	-0.022623718892065485	-0.02109861913082034	-0.019714154211650334	-0.019209232681620732	-0.019285261640439734	-0.018786091050923666	-0.016760773574815646	-0.013104028663572492	-0.008591155366941996	-0.005349198599234864	-0.007474350636493637	-0.020448057450183472	-0.048091599489333295	-0.08718585115243632	-0.12691747804871206	-0.1573861281539628	-0.1750998282563576	-0.18110287096151975	-0.17848192571240518	-0.17086973468316377	-0.1607955223339457	-0.1485009659585698	-0.13180772934728696	-0.10702561905827467	-0.07086033892704939	-0.02327306552922717	0.0299831308705612	0.07863714858666744	0.11417795903484304	0.13437689621392332	0.14153588644287443	0.13902863052053893	0.12979392652056046	0.11653834888675262	0.10158930044981009	0.08622053225674359	0.07022092448815816	0.05197574069039039	0.028876926577072744	-0.0018400427531590647	-0.03974892392613565	-0.07529658407193013	-0.0941879272209515	-0.09434830194583804	-0.08297788052639515	-0.06541306781600166	-0.043636798823296866	-0.017936002506841603
-0.06277012468487497	-0.06632870679037854	-0.06813504001511198	-0.06656672320587219	-0.06176234523035691	-0.05522207840391144	-0.048511371236845076	-0.04193319657119446	-0.03512454658631908	-0.0280705900271256	-0.021443543719629563	-0.017182379013678185	-0.01888196418123706	-0.030914952324667743	-0.055732780002753196	-0.09075293309603802	-0.12911652399260173	-0.16349210420325627	-0.18839480472365555	-0.2014635108847936	-0.20410605096219217	-0.19993837768189565	-0.19177260311847397	-0.1799224415854573	-0.16235280674850863	-0.13599248343395073	-0.0987669974904761	-0.05172840748380134	-0.00011877113533506182	0.048013287634790555	0.08558159038295438	0.10962521453428133	0.12103038547948824	0.12237186586574121	0.11642800427281702	0.10588253550732248	0.09293077062797182	0.07855739030354145	0.06222812331707716	0.04239267201291937	0.01710809991185188	-0.015236691894204154	-0.05372604585020797	-0.09045352186392099	-0.11176010105211097	-0.11247653290423243	-0.09878835699062204	-0.07722142003088568	-0.05064487840078134	-0.019755192119230415
-0.09530645910604847	-0.10164510281327391	-0.10608415127893162	-0.10559295469162795	-0.09921512091104663	-0.08800609282094912	-0.0746624081596492	-0.06132327373625693	-0.048802661781528214	-0.037431836664383086	-0.027820971034653124	-0.021699290298449032	-0.02210806903373662	-0.0324749677419314	-0.05434389245842567	-0.08585562847602156	-0.12294606134174586	-0.16076294184512852	-0.19348947300619707	-0.21572882412933234	-0.22586957997824503	-0.22640846533741193	-0.22045186255882307	-0.20897536468727634	-0.19064973980899846	-0.16330073360136257	-0.12576755746664942	-0.07941446294154066	-0.028744588987330857	0.019646519551529358	0.059530513561106266	0.08738229159666523	0.10291859861659193	0.10799952514893102	0.10526623132145646	0.09744595045752116	0.08662433248314524	0.07336195605286328	0.0566686745141283	0.03494337709307389	0.006923618813503447	-0.027595191824936062	-0.06649191586334335	-0.10275172462058313	-0.1253551615845974	-0.12846129028676825	-0.11556461258200708	-0.09254583466459129	-0.06270024332216191	-0.027102050237711246
-0.11896292041013097	-0.12746008245791096	-0.13423560851017777	-0.13525765899200515	-0.128496201572775	-0.1138775905762404	-0.09439458669973419	-0.07394507862907951	-0.05498342576351272	-0.03846411190816059	-0.025016217573666254	-0.01620144577297695	-0.014790071591064635	-0.023602764599279173	-0.04348902181245791	-0.0727280444939285	-0.10887732550080718	-0.14930663038776051	-0.18942147996533967	-0.2223218998214518	-0.2426388825117619	-0.25007114140382847	-0.24757393024907817	-0.2372474125636355	-0.21892415613406338	-0.19141789159220313	-0.154141381543848	-0.10830999058568515	-0.05754894253920556	-0.007558784253166316	0.035621842806414304	0.06773607503655917	0.08749274853362002	0.09617667218973813	0.09641418375383977	0.09114330953871007	0.08234617699163944	0.07011877951452726	0.05300804788614369	0.029308442021097825	-0.0015986480165113188	-0.0384361614155598	-0.07756473081109133	-0.11236442992074516	-0.13476225525640825	-0.14023658272685638	-0.13016850285774484	-0.10827018890675501	-0.07705913336742476	-0.03751705805801934
-0.13498389784984405	-0.14505242610146038	-0.15373655699686076	-0.15618950808951773	-0.14934505365843817	-0.1319242267436635	-0.10658377991068393	-0.07866000235651124	-0.05251022991085862	-0.029995261282048664	-0.011859484460114634	0.00027952362058256537	0.0035700905423186034	-0.0044263522058062945	-0.02365046441675415	-0.05193383978600995	-0.08758128461551655	-0.12965021143923874	-0.17557510880560998	-0.21902233208865646	-0.2517032288792896	-0.26910131641262947	-0.27252658302700716	-0.26497673485978834	-0.24782833240641808	-0.22108500613579335	-0.1846520062684931	-0.13926866256676274	-0.087539777737356	-0.03456729153007821	0.013140797616796564	0.05021363135828054	0.07437116144978391	0.08651461908894226	0.0894850533983652	0.08649137744494177	0.07941672743643755	0.06792778484770677	0.05014735765345213	0.02427554518165496	-0.009605348491643713	-0.04866252084208522	-0.08770570074442247	-0.12051718972537104	-0.14169532620050299	-0.14860984460590054	-0.14165229797481899	-0.1222731702424087	-0.09124689113874908	-0.04849731234964886
-0.14610471470005792	-0.15741442766868802	-0.16760502595664056	-0.17110998494724122	-0.16400803543607334	-0.14382383771312596	-0.11240102721418482	-0.0760332557669943	-0.04127235887301877	-0.011475217070354109	0.01218433729117267	0.02786008192012874	0.03253679329371815	0.024312519583369798	0.0044780914156756614	-0.02399427878307368	-0.059598173055313036	-0.10246651659736707	-0.15194068122943405	-0.2036590058517591	-0.2488396275511528	-0.27907651863600186	-0.2920169282107451	-0.2901201077453842	-0.2761724958305234	-0.2516572518678849	-0.21707378346288037	-0.17260218987938825	-0.11953876852129447	-0.062356734226125116	-0.008662172240937918	0.034230237365610004	0.06290378493973582	0.07824598493655376	0.08359044327079096	0.082498586907763	0.07673074198107573	0.06558628997700289	0.04671396712983488	0.018164694622193833	-0.019042953270891252	-0.06012358534233241	-0.09846832632676064	-0.12868812855870437	-0.14789244294731566	-0.15520974585624203	-0.15064808552327363	-0.13396390494465724	-0.10390401259739325	-0.05833066774195281
-0.1547963778129271	-0.167066043377816	-0.17831611269752645	-0.1824469989449958	-0.17481944452472253	-0.15173177341602212	-0.11361425190326956	-0.06709866614006679	-0.02143831366243938	0.01746741211778694	0.047448620309773745	0.06646224391639423	0.07168979406967362	0.06217545643763746	0.04063526431588034	0.010970965832990738	-0.02517638515625492	-0.06845966474285017	-0.11945152421583727	-0.1758695390979165	-0.23061577086593463	-0.27396692856269456	-0.2996137728480776	-0.3073446462757729	-0.30004227443017817	-0.2804279952892423	-0.24981481837109912	-0.20795420330376038	-0.1543997639026857	-0.09231005391423337	-0.030941121647423075	0.018991651948785375	0.05233048783460654	0.07041133280449086	0.07755765282152015	0.07781105960066996	0.0728977957602121	0.06168613040484327	0.041101915904017364	0.008929957684635339	-0.03238565953972054	-0.07516503522586047	-0.11159573090299561	-0.13812074504298866	-0.1545369834439216	-0.1613144043391311	-0.15823569191018055	-0.1438268772471617	-0.11483878895534513	-0.06638630606463373
-0.16081232456135952	-0.1735651718459941	-0.18518950095763162	-0.189221834633592	-0.1805321553849472	-0.1543143789455985	-0.10932178875269588	-0.051891050195199816	0.005948333390935683	0.05511836956502685	0.09197260234995695	0.11437451745736883	0.12001749515043254	0.10894254502833989	0.08515708602169406	0.05347048336339207	0.015955523782164964	-0.02805522647829934	-0.07967602044651079	-0.13791677926231194	-0.19781461963795557	-0.2508184560317424	-0.2889314440804291	-0.30888861665437944	-0.3119479987855853	-0.3009192023996208	-0.2777081248411077	-0.24188444608114087	-0.19089962320530382	-0.1249320729394711	-0.05448197607002776	0.003964277284473786	0.04219953873616106	0.06246136683873518	0.0706825165233742	0.07162476172021705	0.0669785786128099	0.055031134769164346	0.03174799310748231	-0.005492671675729194	-0.05168610556706025	-0.09487817467416246	-0.1273140806251859	-0.14885322601939702	-0.16181344304452325	-0.1674638116397031	-0.1652610127853401	-0.1526761490966164	-0.12455282074506038	-0.07290105968423066
-0.15993803708577292	-0.1720270928951829	-0.18249461973279185	-0.1848435247456335	-0.17371627166259723	-0.14414968017334423	-0.09461086632095768	-0.03114237161412415	0.033954413547245314	0.09055198939090123	0.13411003412705513	0.16200400902430206	0.17136374664349455	0.16176835332989928	0.13742016785712216	0.10396536073987643	0.06441984847075038	0.01872684146036851	-0.03407415862966156	-0.09342876945516576	-0.15559770247797586	-0.21363282554567498	-0.26010228049509154	-0.2905412280610004	-0.304547623981207	-0.3040505305825726	-0.29084864248357617	-0.26447772225336286	-0.22067710720055247	-0.15504779275167643	-0.07681393960607413	-0.009665896469162456	0.03324352589386451	0.05510514415113837	0.06369611739284538	0.06454158307737741	0.05923931264515187	0.045479091137829546	0.018197896206031895	-0.02521839813045156	-0.07515066576503991	-0.11560373850028097	-0.1421628662729272	-0.1586814598382879	-0.1687046282936634	-0.1734717716644441	-0.17204552950786806	-0.16101189006958164	-0.13352384998390443	-0.07848942473603317
-0.14590591316274182	-0.155443032303325	-0.16263667977277094	-0.16154287510220638	-0.14737800141878885	-0.11669162682947552	-0.06953312638840144	-0.011091504038218502	0.050015015686415115	0.1065328345874516	0.15446507637270546	0.19070255580687065	0.21074011848996177	0.210919457611629	0.19242623339296094	0.16050807904843134	0.11966751407177802	0.0714494255996903	0.015993984804863585	-0.04559411670897787	-0.10967857211936723	-0.17018264224139404	-0.22075172116391828	-0.25726206178368466	-0.2788221417620494	-0.28661619476572375	-0.2819571271826274	-0.26431697278022287	-0.22904174279192005	-0.16884668267115632	-0.08929360363808396	-0.01759947935472197	0.028032868683820343	0.05059238118585369	0.05884990236551062	0.05872048117019594	0.05168211568630028	0.03498350760189127	0.003146559532426226	-0.04462573230011945	-0.09361468611837725	-0.12857267826920782	-0.15022630662688097	-0.16409073564289023	-0.17325025722527207	-0.1783858144453495	-0.17817578710153087	-0.16859687855192332	-0.14139138264530018	-0.08317436250701724
-0.11716468070488611	-0.1228896868414325	-0.12614750545644848	-0.1225072920538082	-0.10840023935709377	-0.08202454050298841	-0.04406963759221789	0.0023486030170655043	0.052821552041457887	0.10337160266515656	0.15113300961348478	0.19348733360250403	0.2261356117594638	0.2429255875662937	0.23933360414394883	0.21617491774176326	0.1776766915544367	0.1275358705704843	0.06828504574521779	0.00281476268485382	-0.06430654312677296	-0.12708471102246455	-0.17984605245475732	-0.21918141094557927	-0.24442530556352893	-0.2565146275154788	-0.2563203683917823	-0.24310477502895045	-0.21272830123326764	-0.15850480008297524	-0.08425256124873194	-0.015068423281368867	0.029617267845173843	0.05134835958564608	0.0583824297378564	0.0564798956294899	0.04693129750644383	0.026982404233733773	-0.007777562194018017	-0.05463331190854013	-0.09799605087408217	-0.12819235275954585	-0.1483871496680405	-0.1630224919101282	-0.1739589058819796	-0.1811558813734623	-0.1828310074434699	-0.17442210881260564	-0.1467853233400997	-0.08602519734875246
-0.08135761795471463	-0.08379445731103789	-0.08466708484943766	-0.08117055438537225	-0.07058795105357939	-0.05150943652270101	-0.02405058878313534	0.010566569969576108	0.05049600094498316	0.09370926013660821	0.13819007648859713	0.18197946224176226	0.2222252222244992	0.2535262662305243	0.26820888254597214	0.2606483281715661	0.23056086799188075	0.18164445511758465	0.11909740510291275	0.048813887267426484	-0.022612466182008573	-0.08845264134776519	-0.14320266903962878	-0.18398856789105253	-0.21056370447932313	-0.22400369142955637	-0.22499962096840076	-0.21258630884242094	-0.18314242928752617	-0.13197401730791083	-0.06405806168649118	-0.0013651449923573324	0.039002030264169284	0.057971402711683974	0.06275056800286562	0.058431116036421975	0.046161187252753415	0.023675401063965276	-0.011280165329249402	-0.05326614810260826	-0.09009095265333064	-0.1175051549341316	-0.13873705815028234	-0.15648775914696944	-0.17123418746069552	-0.18191069202223187	-0.1858565391551892	-0.17784654732803273	-0.1486114273472234	-0.08643717207420767
-0.04940905866864104	-0.049871680410329945	-0.04997576804104096	-0.047973162869464056	-0.04144292320300737	-0.028761780383383555	-0.009385544022610093	0.016545970288525176	0.048431719636474156	0.0852287288539841	0.12547760665832133	0.16766179619786573	0.21009863678448512	0.24923587432663785	0.27786126006572015	0.2868843053994967	0.2701343611922055	0.22742454501474726	0.1642384307418668	0.0895826359743242	0.01315221885432	-0.056492978139243255	-0.11330321430285016	-0.15470564955653157	-0.1810253823221875	-0.1937435824369331	-0.1936370807080584	-0.1795218991365518	-0.1480635789123492	-0.09677983834644965	-0.033479103875794794	0.021579770050899016	0.05524039364716215	0.06947122614851836	0.07080114217730665	0.06355775163801171	0.04869454050613207	0.02468572431232311	-0.008765331666339969	-0.04545564296276135	-0.07724802156565694	-0.10317120059447969	-0.12616643451725512	-0.14777622090647705	-0.16723193648929008	-0.18202193342347392	-0.1880842765674656	-0.17938260095978448	-0.1475571329459332	-0.08519568718601936
-0.028491577525683435	-0.027985458096443754	-0.02793673518520908	-0.02709442421593032	-0.02309724067297858	-0.014118315795260853	0.0006982629517509018	0.02153539677762342	0.048233819222240085	0.08020804368834276	0.11635597324778428	0.15550235416067795	0.1966922719405991	0.23789357048827658	0.2736473028751952	0.2949465877112845	0.29235305165797254	0.260247985994739	0.2005967370360399	0.1233592912695337	0.041944382493015006	-0.03179906865334653	-0.09036157249209427	-0.13126802916346123	-0.15559888099753244	-0.16547428996607846	-0.1618522113956872	-0.14335136239160415	-0.10702870037321072	-0.053214796130562146	0.0062287514783835795	0.05236621121984618	0.07711601670914679	0.08472293731097798	0.08143663185956528	0.07082750199302044	0.053564177895081	0.02863029587385436	-0.003145988909889188	-0.03600028976441336	-0.06481265242311678	-0.09020123753479797	-0.11497580612949083	-0.1401993396378575	-0.16418254946128694	-0.18288097492888114	-0.19044443314414775	-0.18006667413057012	-0.14518038210454876	-0.08327906023249851
-0.02124297007609736	-0.020411472815196525	-0.020152924951678242	-0.019344428523904972	-0.01568292097501719	-0.007386019902371812	0.006261017312387661	0.025274086771406103	0.04946284860991186	0.07835403811813972	0.11105065062531086	0.14668350958569665	0.18477738162661872	0.22428948894367232	0.2615182380718708	0.2892272159603498	0.29791403310273307	0.2782848720657736	0.2264174876998171	0.14939343308127268	0.06364688664215165	-0.013999037636446929	-0.07344552551271334	-0.11225822227778258	-0.13247227839131342	-0.13690976470035376	-0.1266466992825622	-0.10028302843376773	-0.05614418281654044	0.0009714016908085625	0.05480444474748522	0.08962507801874388	0.10354380326546583	0.10313699388318087	0.09438822693282725	0.08013592017887837	0.06058706395603888	0.03470430089279593	0.003719660174797397	-0.027340717781507	-0.05504171764579473	-0.08067103983579708	-0.10700800112098355	-0.1350576775620088	-0.16270379800757573	-0.18457296415111432	-0.19295210299642057	-0.1802303380447811	-0.14199236031089474	-0.08025544406378363
-0.02733911471197761	-0.0266358424661493	-0.025861971264072667	-0.02377586752991511	-0.01827191951187886	-0.008006460866270092	0.0071873470913590195	0.02692404097254649	0.05078510477238351	0.07818874405336944	0.10833640656344559	0.1405869514656587	0.17476097338647337	0.21040669400955625	0.24520515798905504	0.2740533522837116	0.2892463681860684	0.28076846464481076	0.23951579212424884	0.16616216007340476	0.07762744411967724	-0.003040039872153606	-0.06186890143096993	-0.09644009450449434	-0.10983323379693605	-0.10544335918693162	-0.08445375807167173	-0.04613102266470631	0.00777240051938708	0.06575405391594083	0.1096247804327406	0.13068992113828837	0.13304352160950988	0.12433532804047258	0.10992578994239631	0.09193994651381415	0.06997084584802299	0.0425874852225536	0.010958644328324033	-0.020238433791423593	-0.04824043658165898	-0.07452561078698641	-0.10189384952633687	-0.13161444251206833	-0.16167588423218768	-0.18582993496874958	-0.19455527706257453	-0.1791078785114705	-0.13699788691854328	-0.07430122190957379
-0.043761876981549125	-0.04385375613937096	-0.042614333975920564	-0.038331557058493816	-0.02928085878046095	-0.015000594325920802	0.003711631875537887	0.025891926807644076	0.050853595411579446	0.07792289201815085	0.10635913888230498	0.13564999916468867	0.16570810714064735	0.19630942693300363	0.2260375686315616	0.2516794311200402	0.26791040250880194	0.26626351966735173	0.23536836811506048	0.16888118343128894	0.080468159055512	-0.0008982246103335319	-0.05641432572366678	-0.08363947767800381	-0.08656738072524812	-0.06877405716351495	-0.03186097480202461	0.021990476404274328	0.08372875588277867	0.13583783240886171	0.16510357980822496	0.1719541803956595	0.16383297436016434	0.14779008545690647	0.1281594768016863	0.10641858034648867	0.08156885866595999	0.05168746572064419	0.01793172299583187	-0.014824679222357818	-0.04387259383220018	-0.07075778230100076	-0.09840044600165798	-0.12848382941234338	-0.1594611921924861	-0.1848201312591715	-0.19347291203608072	-0.17500447106460357	-0.12820267495441506	-0.06300276484423291
-0.06384502311945693	-0.06594262994403041	-0.06541140694956961	-0.05941188792416359	-0.046334129598385336	-0.026928478999321992	-0.003521894124019911	0.021981565669696845	0.04865384212271496	0.07592836192736815	0.10319411022469012	0.12994702205867995	0.15593275379116667	0.18078683190574044	0.20357292852069706	0.22245545224969995	0.23419411657721945	0.23255602759160335	0.20702493190308532	0.14794009339595898	0.06443274724002224	-0.012025131393626095	-0.05911659389284391	-0.07433942990095803	-0.0617310112816592	-0.02461042137131939	0.03328594197466896	0.10196388911174696	0.1631675987855855	0.20159160759573772	0.2152015412048379	0.2104096935890655	0.19443032997859888	0.17270305844846484	0.14848991430682273	0.12273438754330238	0.09410583539001059	0.06053868946987912	0.023549276369069966	-0.011407700764708687	-0.04148776492638527	-0.06843098677371896	-0.0954150793068973	-0.12448462739147044	-0.1546448563496439	-0.17969137537296537	-0.18756060314770737	-0.1657184750664994	-0.11326868593828643	-0.04404978018516982
-0.07782413427313024	-0.08280538541344912	-0.08522202095323116	-0.08044488924387891	-0.06557172385005951	-0.04185339654232495	-0.013922799852189006	0.014696542681150422	0.04289911307928581	0.07042248846706382	0.09677293560068595	0.12120694475909323	0.14300648716782585	0.16148222557650718	0.17586626809814102	0.185204523672963	0.1875566000044744	0.1783788014472142	0.14966899326134625	0.09464875627218043	0.022418787957882057	-0.03915007968568305	-0.0701372200091044	-0.06760332066374186	-0.03386604188560802	0.027526475712107045	0.10589666959389667	0.1799120693176863	0.23043289729062516	0.2537219015485485	0.2560472942159397	0.24442343354844503	0.22399461565113327	0.19842878332572794	0.17010299543826826	0.1396943708490462	0.10598911074427678	0.06745393415343945	0.02652112471689145	-0.010616923676507394	-0.04110968459287314	-0.0671174101500029	-0.09220000159888998	-0.11870830418666822	-0.14604271119168583	-0.16859649852142505	-0.17412904221318218	-0.14807385338125134	-0.08892287669231026	-0.014616924655396461
-0.07800882039450882	-0.08477129993757847	-0.09070809164068003	-0.09074632206036294	-0.07968636663214694	-0.05657138051329413	-0.027372141764256865	0.0023587307095294927	0.031134342756634893	0.05878004023285035	0.08445941029797466	0.10670913258254522	0.12404421965509277	0.13539490038496518	0.14008415949680328	0.13768452036878193	0.12713314349392765	0.10550848601615453	0.06892718087364319	0.01783411999792752	-0.035964458457177405	-0.07368784544047735	-0.08304169516245545	-0.060059354037458594	-0.0044798986461779215	0.0771000965661516	0.16436042574605778	0.23256562016414936	0.27193966262700625	0.2870900341598795	0.285555662155743	0.2725831895108199	0.25128561452851644	0.22388063718588758	0.192048412867322	0.1564451105663675	0.1164375142814443	0.07169687571673868	0.026270692217145175	-0.012754202938924434	-0.04281541840723333	-0.06673332652610482	-0.0885358994539957	-0.11075081814241501	-0.1329707565831544	-0.1501437063723613	-0.150501990031803	-0.11822341825871878	-0.0510655460756751	0.028778589018510752
-0.06503956673196366	-0.07149897401048523	-0.07859645220380912	-0.08291763313058949	-0.0796226307372904	-0.0649731998395681	-0.0420448786957616	-0.016056216907108414	0.010897173064525428	0.037828793724311034	0.06272221289539955	0.08270197561522818	0.09507870142858425	0.09819863562986607	0.0916853067561238	0.07609952175511815	0.05203057380232836	0.01985946169450419	-0.018523015916742245	-0.057518221961620236	-0.08806758245269397	-0.10124733480300079	-0.09044855191284015	-0.05100079092759308	0.017735141285736417	0.10534706821603822	0.18930400591592428	0.25092946594925114	0.28680528126727683	0.30231913168913876	0.30334175475922653	0.29344743371203774	0.2743904438322528	0.24730093196952466	0.21314423637576002	0.17256863055283794	0.12567622281516388	0.07385669420897897	0.023363565227822375	-0.01745913580114789	-0.04642029974654463	-0.06728460708783372	-0.08458769337047212	-0.10087354762786209	-0.11567135558886006	-0.12422089616519379	-0.11531483852997296	-0.07305079755003166	0.004422531900510071	0.08974555198612538
-0.04622716513633825	-0.05174381288821802	-0.05864638124809613	-0.06521806104279901	-0.06861777618660644	-0.06512108028935831	-0.05395562233346349	-0.037006226122555656	-0.016039145005389083	0.00695356924020764	0.028577757285953742	0.0443256002952073	0.04985638284242793	0.04278733662707208	0.023806948974841344	-0.0038215351252346174	-0.03604920649880926	-0.06864090872476575	-0.09718839626482136	-0.11764811920012554	-0.12653192820500575	-0.12029801867386035	-0.09448738453661035	-0.04493551784534761	0.02744426466088474	0.11123825330466965	0.18832180202674137	0.2464013298456882	0.28369262332222256	0.3037255461350167	0.3103681394877687	0.30590177308156924	0.29118515154806174	0.2664348371198176	0.2318052505808099	0.18759506882790505	0.13438099328234993	0.0752965199659782	0.019179006943378752	-0.023906782834305664	-0.051774698214311986	-0.06912321176155561	-0.08108467925375504	-0.0902051541111095	-0.09576301203628093	-0.09282292085889479	-0.07031454373951611	-0.0128944619877179	0.07861884061634339	0.16915051871800213
-0.028401093398306553	-0.03380377618484596	-0.041295164651517495	-0.049983171296415996	-0.05824496666647425	-0.06309765845636621	-0.06222531881195434	-0.05533033837294654	-0.04355150794652403	-0.02929035058767899	-0.016633666439669938	-0.01090977670030801	-0.017160942898275352	-0.036871037635939734	-0.06602300127005718	-0.09758562653362131	-0.12580185930347218	-0.1472201438011816	-0.16000595882606708	-0.16328444678391105	-0.15614455362580218	-0.13644204038361038	-0.10036892304695143	-0.04485950387456903	0.027370859043179766	0.10555983489145614	0.17647024044591866	0.2321749874229737	0.27135795571280313	0.2959631490005389	0.3082224594827974	0.3094600353461204	0.29990423122254517	0.27903818132854485	0.24612158976027568	0.20059941588625674	0.14280703965256272	0.07689579042081884	0.014399341291411575	-0.03195508364843901	-0.05933363327606713	-0.07322012691300049	-0.07952762817369445	-0.08096615556848269	-0.07647728072927774	-0.06055076763505644	-0.021791911492384547	0.05432977078253046	0.16265427186768114	0.2583301984803205
-0.01486076998147971	-0.021109996090429538	-0.030095577337388896	-0.04094512305701155	-0.05239819421293674	-0.06206968100742525	-0.06780920916095201	-0.06903486515589825	-0.06683900511844666	-0.06397612636216325	-0.06483110784761334	-0.0743361990102775	-0.09536566729249353	-0.12484170872020256	-0.15492796555988336	-0.17938601482102745	-0.19604224920689534	-0.20471254552174326	-0.20550231764101168	-0.19820847830543614	-0.1818602379133775	-0.15401083729251944	-0.11104366177765994	-0.05124108254158328	0.020897053724059065	0.09508432216442449	0.1614589419398462	0.21499529200791384	0.2549361325869626	0.2824294757590566	0.29876145952543454	0.30464368240873685	0.29992590758489907	0.28364854650906235	0.2542481717177957	0.20995252453835156	0.14983373572307004	0.07771210608004077	0.007707098340865356	-0.04324986775871096	-0.07083849994306961	-0.08150205908101515	-0.08225776023690133	-0.07617929032938803	-0.06189951156799495	-0.03330275641681697	0.021003846203769827	0.11366952966431179	0.23519691898486203	0.33544913698098106
-0.006136855117401041	-0.01353730437952846	-0.024032553173644347	-0.036292790914507045	-0.04909453064210875	-0.060819546824374036	-0.07032922867888158	-0.07761792262422647	-0.08401589378557732	-0.09225325646743517	-0.10594896785402948	-0.12752769554469756	-0.15546039941385953	-0.18391994335003617	-0.2074626436010574	-0.22409923707593857	-0.23399854304247228	-0.23758584564920077	-0.23484059048759998	-0.22502284932967753	-0.20623736706270498	-0.1750717902839562	-0.12770332860082245	-0.06385009609146908	0.009722619447053535	0.08224915160982742	0.14576780218196092	0.19730346608796617	0.2368962734154518	0.2655431758242118	0.2841605978817292	0.29313654660953586	0.29207088234267065	0.2797596322806385	0.25418833982674943	0.21259347634655218	0.15212540014153075	0.074426666352311	-0.00475936457528047	-0.06191949219674208	-0.08999416698907367	-0.09728995217290771	-0.09244787534042027	-0.07911607511876417	-0.05574569391768647	-0.016002083219640254	0.050640126971145734	0.1532416940413764	0.2787403639237598	0.3805330730986965
-0.0013630941961313295	-0.009506855229356952	-0.020597038375253333	-0.03281043315811418	-0.045157312638699536	-0.0569893583402003	-0.06843838719044737	-0.08029235571422236	-0.09397616980873302	-0.11150082554023513	-0.13425718593996802	-0.1607575323208197	-0.1865700794976601	-0.20799937828047607	-0.22446594769666797	-0.2367902814794529	-0.24552655037026502	-0.25054490291285936	-0.25100280976971673	-0.2451601786801473	-0.22977269470942183	-0.19981816269543717	-0.15049887160967906	-0.08262235311223794	-0.005845093754549404	0.06736065718443694	0.12975204364932913	0.17985611930346612	0.2186293418142352	0.24732433937509984	0.2667984702168307	0.2771931066095093	0.27783701056945515	0.26737732271923803	0.24373986376413104	0.2039164951584217	0.14363004213435546	0.06084595247550704	-0.029484682498772542	-0.09444279658732749	-0.12220496463949318	-0.1247170226330855	-0.11338520617795948	-0.09255763191298792	-0.06064963269060471	-0.011407882367106353	0.06406742194990454	0.17063031522810407	0.29282079712822223	0.3921062994714653
0.0012133006758006319	-0.0068492495915637	-0.01715365605336058	-0.027727251189389696	-0.03815792111894571	-0.048868524919939066	-0.06107880470063259	-0.07622305048989994	-0.09565890444347047	-0.12029838406308974	-0.14879629025072236	-0.17635955048920526	-0.19801074457182946	-0.2131414575558302	-0.22429783884950022	-0.2338821039636684	-0.24298317759569873	-0.251378496599746	-0.25761622750041197	-0.259012914032572	-0.25097509564334614	-0.22654665814724162	-0.1787240544802501	-0.10781556152834944	-0.02633111701605591	0.04999800013625757	0.11335516141125905	0.16319549509258277	0.20139233040923848	0.2296700284238765	0.24891102925119066	0.25898104781638887	0.2588780036507431	0.2471432700028419	0.22194476842742025	0.18062674566965442	0.11857803697530478	0.03080188583810213	-0.07101215858504653	-0.14461356000797612	-0.17053936884958001	-0.16606299995587154	-0.14669013208072532	-0.11777635936070073	-0.07772201034790617	-0.020550205038349926	0.06103012899639764	0.1683203569606831	0.2847912518271878	0.37962154686408467
0.003906442912968229	-0.0032382630664189267	-0.011670490086977237	-0.019524346250750394	-0.0271849916403274	-0.03603102091874872	-0.04803604113283782	-0.06502978192472114	-0.08836352474275468	-0.1180370197441629	-0.15052653027511648	-0.17878676761934723	-0.1980449474374623	-0.20971908015631646	-0.21790016318024788	-0.22588527646090517	-0.23540358815305082	-0.2465650775941848	-0.2578116557377603	-0.26610762952169065	-0.2664953349815801	-0.25100673916601607	-0.2097620813942863	-0.13922978528845498	-0.05244311223010478	0.029936951620024944	0.09702047046099783	0.1482977854523415	0.18660170670695733	0.2143190544862194	0.23243097543474203	0.24053171423973857	0.23733930003405065	0.22145985053332073	0.19165414633595185	0.1459540568401757	0.08022696358727208	-0.010725715815751363	-0.11803376720967301	-0.19922304420088674	-0.22623808972525541	-0.21655720318483487	-0.18989830713515268	-0.15353047825175314	-0.10652806955901312	-0.04339890033332228	0.04189477013122212	0.14846936999812105	0.2599693108525181	0.35096028081118047
0.007958064365858138	0.0024022561496738074	-0.0035770281084397293	-0.008348907971280786	-0.012832438308586536	-0.01915296541503529	-0.029748983043108856	-0.046733629388258625	-0.07163266037543949	-0.10424422285724619	-0.1399428419405623	-0.17015096073381064	-0.18988542334218636	-0.2013751236413254	-0.20928714304102763	-0.2172760479518338	-0.22739768953924644	-0.2400616875015791	-0.2538806321039659	-0.2661209502494527	-0.2726700155205142	-0.2666048899410239	-0.23692174178387682	-0.1736871025322231	-0.08386292927954071	0.007371987804714994	0.08167733034417124	0.13655812170325857	0.1758408196267268	0.2029727258046982	0.21924678923800894	0.22412623455341593	0.21630255911076948	0.19487466630088415	0.15959174333463885	0.10949640217915335	0.041687422212084595	-0.04670413478461996	-0.1478040601154349	-0.23051461559105826	-0.26636295915619146	-0.26165607503752786	-0.23468164128057808	-0.195386460677678	-0.14495934260342794	-0.07920491127853563	0.006888220047773931	0.11171673851489175	0.2199517628711323	0.309332361909617
0.012263321966995398	0.00881162152404032	0.005579124499252798	0.0041091776915878776	0.0033087842223758243	0.0005889778667968073	-0.006764755657514729	-0.02109617895203583	-0.044393097909398924	-0.07723525599487141	-0.11548564486293204	-0.14973375654201534	-0.17357160828649393	-0.18860072582837298	-0.1993159765073768	-0.2092557673038815	-0.22048406817665958	-0.23351776814130443	-0.24724001892100772	-0.25958030132137533	-0.2677781967524655	-0.26721514342341657	-0.24907101118038644	-0.20028490991695097	-0.11569603545976175	-0.016440724048723755	0.06821873285242562	0.1291193367052693	0.17047836523838183	0.19721984714199692	0.21133082232048953	0.2124032677888961	0.1994434167319928	0.17253381826630163	0.13268314754765498	0.08010766134745423	0.013467543949409114	-0.06761070244595051	-0.15616346209270066	-0.23305195834287623	-0.2777859717792951	-0.2867645978480314	-0.269750896596042	-0.23604261598601484	-0.18889922429308087	-0.12601063180312994	-0.04334516227221432	0.05786349014117144	0.16402049252684545	0.25436788257723797
0.014066356823174194	0.013168935490000713	0.013203118890966868	0.01572130717010606	0.019695003589378948	0.022299488427273	0.020690219849264564	0.012471920695730561	-0.004793098413828345	-0.03346865644587471	-0.07254826651552002	-0.11354550489076808	-0.14656434274242253	-0.1699554078907626	-0.1871034845126298	-0.20126462216522067	-0.2143778004025418	-0.22706760240243773	-0.23865096965853325	-0.24784954841917844	-0.25311755469207625	-0.2518746857892901	-0.23858346610233694	-0.20286242157761525	-0.1332080467675573	-0.036093813236378725	0.057137203870687034	0.12565542184169573	0.17053959510799127	0.19778251395058033	0.21017893959301676	0.2076436677305356	0.18986716173278564	0.1582558153370118	0.11512600034040289	0.06182465447737218	-0.0016483379924947974	-0.07439843301037846	-0.15093971880571802	-0.21983280022140114	-0.26833420971147	-0.29050127060220987	-0.28882076382535776	-0.268551733739232	-0.23255617164030745	-0.17956316694811447	-0.10607905494022898	-0.012197030918688529	0.09112947103766672	0.1841410198189509
0.010576602959020576	0.012921094802501885	0.017345955985541346	0.025303843535033645	0.035780688204044224	0.04570049360747277	0.05225415545079849	0.0534934978388309	0.04716558587011718	0.029331817351599992	-0.004921026929332341	-0.05351104225291981	-0.10252107541850446	-0.14144908540108214	-0.17015112206209843	-0.19158397121171702	-0.20796286116204837	-0.22033028963879447	-0.22869792917323584	-0.2327227339013763	-0.23198767866975406	-0.22537777024307468	-0.20979307628102223	-0.1787612691965265	-0.12332269260485279	-0.041304902379587304	0.04895969519654372	0.12266879146562396	0.17273875670677802	0.20279080611524197	0.21535030731995083	0.21055950126487027	0.18911673147758817	0.15392414324978101	0.10856245059592402	0.05538907111816245	-0.0046869171678220415	-0.07045759996122404	-0.13806897674958202	-0.20047685381422636	-0.2498328851291477	-0.28121056417204654	-0.2940699650268343	-0.2901707135565042	-0.27052567039157877	-0.233423760911445	-0.175073512266832	-0.09389762294905218	0.0028780060527209563	0.0977723666674357
0.0005267241923868064	0.007037956933284284	0.017608860523760487	0.0331306635168609	0.052061283932909645	0.07059670672567038	0.08616131366538025	0.09776903075306437	0.10438299012525346	0.10246364443706352	0.0831113950621067	0.036002950270499545	-0.03138800774315413	-0.09509120105655527	-0.14334507490077256	-0.17710653127067771	-0.19951074324053159	-0.21270828603101363	-0.21787763975607347	-0.21598427147562457	-0.20800416442487366	-0.19429149189716513	-0.17359197832070764	-0.1423231936625374	-0.09545267052572805	-0.03047972905623179	0.04548297533782353	0.11644886356726356	0.17113643601066095	0.20703663579762824	0.22354463263472846	0.21974395435810354	0.1970315693804025	0.15987659434690946	0.11321334534630158	0.060287110589966685	0.00263312598214577	-0.05853640692056141	-0.12067588253400813	-0.17932079275996404	-0.22939135253548174	-0.2672916381601261	-0.29180872362838317	-0.30301924001094777	-0.30041970507092175	-0.2814131160703458	-0.2416011384660997	-0.17786170425390144	-0.09336751133501107	-0.0009105273289888164
-0.01539495314306134	-0.003964237648230909	0.014562169559825417	0.03992052878093051	0.06876564931870192	0.09574197704254599	0.11861320950030554	0.13765749580979547	0.15324105268661734	0.1634895141604222	0.16098097606051237	0.13098149281619484	0.06363285822852222	-0.02265580845095756	-0.09833457837650626	-0.15232088509332348	-0.1860417971145234	-0.20300259382507518	-0.20634176587206454	-0.19910340287318595	-0.18420144049563303	-0.16375957691095658	-0.1382462175165422	-0.10613836572679543	-0.06489477795525007	-0.01288082418689236	0.04775338725626278	0.10982078245935357	0.16479815018082436	0.20665778216654487	0.23053677143625984	0.2322795186292851	0.2120343495325933	0.17512991271111844	0.12802351913455404	0.07509129361386714	0.018471371387690883	-0.040625383091627165	-0.10052046485581237	-0.1582713743622603	-0.21030581848674776	-0.2538221806649908	-0.2875840405680484	-0.311057452667647	-0.32290439356136436	-0.3200091104093811	-0.2977886223904785	-0.2524951056732556	-0.1843906757718103	-0.1004647458086108
-0.035329896427174996	-0.01885297629749709	0.008535320728298044	0.045138565625994595	0.08430890517581442	0.11815358039880329	0.14505275239897766	0.16678095926699882	0.18472225594357722	0.1981220870532625	0.20228967785045943	0.1870477025313498	0.13986265617945728	0.05986953851279073	-0.03208238651139059	-0.11025539405602326	-0.16258591671455472	-0.18878328403590663	-0.19356722912575416	-0.18296534732016398	-0.1626063797687987	-0.13680780682244267	-0.1077313484986082	-0.07532814937925837	-0.0383051738374266	0.004748823911444699	0.05400392833305034	0.10699587607629504	0.1587746525859047	0.203532503548092	0.23468419730822468	0.24497954124458537	0.23107995750411642	0.19698948983381706	0.15032058384659544	0.09704230849719438	0.040207497982676234	-0.01891560214656007	-0.07922424714697522	-0.13861666372725573	-0.1941664997419722	-0.24329280177267085	-0.2846059345205923	-0.31725550448297163	-0.3395883299074096	-0.3484190933912297	-0.33957755577945314	-0.30961906424630675	-0.2575293502735253	-0.1857600875026269
-0.057293085619966426	-0.03650829066209953	-0.0007919608439112454	0.047000870901171395	0.09581077088286546	0.13440812618674633	0.16233101262730293	0.18325756401038062	0.1993917819989953	0.21051625274871685	0.2137431550566238	0.2032836046026234	0.17169712135773	0.11413509976310263	0.034225820251347426	-0.05255310414181308	-0.12433382492311679	-0.16633365007460174	-0.17806515486421015	-0.1676338007859045	-0.14424072975390206	-0.11492867426802	-0.08364079176003815	-0.05143518532748034	-0.01753466619347369	0.019674789211272966	0.0616278779241715	0.10803066632796642	0.15603393362486095	0.20101065184547504	0.2367663827144963	0.25515907707043833	0.24958466990156572	0.22067560500411612	0.1756700629156662	0.12210717869353495	0.0642826255875385	0.0037304862012358833	-0.05883002255510696	-0.12174249389428386	-0.1820891438224785	-0.23691030030124155	-0.28430643513111975	-0.3231449067015002	-0.3518487519288025	-0.3676811783536898	-0.3672441964518928	-0.3478215304817864	-0.3080423998693456	-0.2477157742300185
-0.07994994777199516	-0.056423079953409755	-0.014412662841716333	0.04315040773782859	0.10056901253740412	0.1423542951743418	0.16962582787863414	0.18839331295561004	0.20172155165368932	0.2096404671649269	0.21024672951146695	0.20039895831646728	0.1764717483590902	0.1354886625013575	0.07624969698179797	0.001871358810553194	-0.0751118641944688	-0.13315558202234107	-0.15780507756881557	-0.15258403450084093	-0.1295554505250918	-0.09907159115770553	-0.06700448778514911	-0.03533116953559848	-0.0034968275786822142	0.03039232328697882	0.06835505856608608	0.11089720531748293	0.15604818641220336	0.19998555017453115	0.23742793054510675	0.2609508915214223	0.26272774314891373	0.24016430507542594	0.19846626005041854	0.1455995684336021	0.08696836094039105	0.02458865875680969	-0.04112351879222998	-0.10875630040680542	-0.17482656843466976	-0.23526950904141425	-0.28729586273926855	-0.3295744075204986	-0.36104705691164013	-0.379912817337674	-0.3838052752936115	-0.37068490194174025	-0.3389857219624282	-0.2868835497737206
-0.1030452667272371	-0.07890038547283788	-0.03378267314952422	0.031059671314805706	0.09629154323876747	0.1410206598338535	0.16758454679108828	0.1844710700958482	0.19567341652570497	0.20142076407802093	0.2002715786125024	0.19045483996959564	0.17046150464435686	0.13906024919121135	0.09503325970859199	0.037651910474951034	-0.029834440477797833	-0.0937694165097648	-0.13265103544318815	-0.13785668467311588	-0.1194491542394255	-0.09066280807488446	-0.05940885544261998	-0.02851208917041588	0.0023761552448795463	0.035216103540021054	0.07205070615019014	0.11328378584788025	0.1569326486064275	0.19941484425688719	0.23618135461242565	0.26114527101271934	0.267233822832554	0.25052450780733243	0.21372830622956432	0.16356600250042105	0.10562810811567137	0.04221987962755498	-0.026633156564174396	-0.09975838571513511	-0.17245287982232338	-0.23846005580170912	-0.2936705294091126	-0.33693585493207584	-0.3683090068271958	-0.38734621098298505	-0.39274820880137634	-0.3829171025536462	-0.3558937056074905	-0.3085484305022195
-0.12673408491457494	-0.10428018410582564	-0.05993267892176707	0.008509424210465515	0.08088382139676742	0.12989846351465004	0.15732794651593313	0.17369218250611734	0.18405598195918838	0.18900475532988373	0.18735428563234552	0.17795744365360716	0.16035665169717986	0.13443759950926434	0.09971194339940956	0.055032727738941946	0.00010853616960311484	-0.05970875113202674	-0.1074860197222528	-0.12560122380654856	-0.11599429548853146	-0.0919570334268604	-0.0630713870651017	-0.03304244725485782	-0.0018578618427168802	0.03220652965612321	0.07065672338618582	0.11307321844777996	0.15671702056369613	0.1977778876401197	0.232251180660951	0.255573760338751	0.26262473104284756	0.2501074466279983	0.2191113372263843	0.17409607241451008	0.11951014186933803	0.05706259663155036	-0.01411299634216213	-0.09337061528593112	-0.17394653896003692	-0.24560806706783142	-0.30243243880986803	-0.34439030259840014	-0.37346398242298384	-0.39078602735535695	-0.39599001121919686	-0.3875896403767182	-0.3629818211266483	-0.3176060769645521
-0.15054153597335693	-0.13166315739371479	-0.09185958066217634	-0.024664661883337956	0.05325471755521497	0.10883616984489992	0.13992966705385249	0.15788098496836764	0.16888617180312204	0.17416679937708562	0.17287289749969517	0.16421181024818976	0.14822713547241914	0.12545952858952988	0.09603882434219929	0.05908860143398105	0.013360789636766852	-0.03995045370855953	-0.0905721983431611	-0.12001361524872806	-0.12157458746899329	-0.10472849481228672	-0.0794677419171443	-0.050249727003182657	-0.01754298827011383	0.01990873467160471	0.06266324997125429	0.10879214533949998	0.15410984766191343	0.1942554022347576	0.22581675874390125	0.2458616571453206	0.2515884784943777	0.24138145665151234	0.21596546591424	0.177873949026718	0.1296127058180864	0.07116735771386624	-0.00046040571512356236	-0.08621351188050147	-0.17625471024519365	-0.2535149839827922	-0.3100493572060691	-0.34874416935853025	-0.3742785072473542	-0.38912060677811555	-0.3934397492280739	-0.3856310972464925	-0.36220683952059834	-0.316914538984506
-0.17300296389661873	-0.15845822377969151	-0.12535907374876296	-0.06399275969693767	0.015880624078266948	0.07921705591145829	0.11682701793437918	0.13866713961878568	0.15179383224341134	0.1582363468385458	0.15769249860531018	0.14974731848856124	0.13476370475451352	0.1136421921005136	0.08686803394995624	0.05380122147448423	0.012983704074632523	-0.03602071161411313	-0.08705402315344925	-0.12431708978491417	-0.13662740446218927	-0.12816093559000874	-0.10749539325828472	-0.07926774727922338	-0.04425634235464534	-0.0016527600079283488	0.047939448006127865	0.10038804534185136	0.14937173078734295	0.1897268467847552	0.21876864832342668	0.23533421970937632	0.23889746056376526	0.22968127332168922	0.20884096951984382	0.17803764974897873	0.1382171168973051	0.08722435925521835	0.01873498403910195	-0.0719696045597288	-0.17205052547664995	-0.25428434055208915	-0.3091564708326492	-0.3442604751294237	-0.3668597748508954	-0.3799869742752752	-0.3838778133927247	-0.37667599172915583	-0.35389174785896554	-0.3072541528126259
-0.19208451510956637	-0.1813371562286392	-0.15463577818932675	-0.10099777266841774	-0.023694591477765006	0.04554552118845256	0.0907688973470355	0.1181251192941574	0.13458312957496546	0.14288150871258357	0.14331648929518964	0.13586823180807606	0.1211919997361782	0.10041250630562537	0.07419475295437757	0.04205114757885104	0.00258415895269159	-0.045033922002884426	-0.09630833702559571	-0.13809261403191744	-0.15864093314255018	-0.15828247159230263	-0.14300857431307148	-0.11662551361125711	-0.07952893800235807	-0.03080653215608078	0.02788797929809288	0.08953950500690563	0.14454742815015653	0.1865743482738185	0.21403100850052184	0.22777669546824098	0.22940216553127024	0.22061885864879538	0.20321362873411408	0.17883558385347392	0.14779980426917014	0.10663389635598093	0.04623334515583665	-0.043070261815692505	-0.14876476802507352	-0.23488145117747647	-0.28997898002858835	-0.3247312716518015	-0.3474691773441416	-0.36121900710522475	-0.3661467126659821	-0.36009663212961485	-0.3375656365126615	-0.2880409260280324
-0.20605398522573598	-0.1977072527621967	-0.1752100741472585	-0.12800225768677612	-0.05598853089482537	0.015149016342342397	0.06649335807894403	0.09955727346501649	0.12001534429597445	0.13078373297771376	0.13252273954173935	0.12541843864593177	0.11028903803035332	0.08844049729246563	0.06071805253174752	0.026882006856731373	-0.014136236517896252	-0.0626764545469584	-0.11435594936764958	-0.15797467436077378	-0.18346827563964735	-0.18974623526914428	-0.18031761705599708	-0.15724715207723075	-0.11950509842408501	-0.06480116080526516	0.0050248339457959505	0.07918346766305422	0.1428244309187352	0.18782842473005548	0.21445568781050992	0.22619637838378848	0.22649985766159217	0.2180731172169948	0.20316881860397867	0.18367468548411417	0.15987168818109773	0.12804688664391942	0.07848982898956929	-0.0005903294253496613	-0.101018071527716	-0.18867823755582522	-0.24864157674539167	-0.2883783500023373	-0.3153214046382365	-0.33246865361860833	-0.3400451107835641	-0.3356087924098858	-0.31263189451153395	-0.25813638954702306
-0.21348571620708962	-0.2058893982654827	-0.18486404488919725	-0.1413146936970164	-0.07477310771762616	-0.0052119019884856775	0.04945741266133734	0.08725851299933114	0.11185874213962778	0.1256630058831296	0.1291937600593028	0.12243517374999718	0.10609445347185477	0.08157740277553725	0.05006902826841572	0.011854186612130752	-0.03331021377378057	-0.08446231636989023	-0.13641868604188673	-0.17970970573605644	-0.20717925960821004	-0.21802906754658646	-0.21408767875712598	-0.19556096899507938	-0.15933425984164726	-0.1001888178368636	-0.017957844868863367	0.07230472755081786	0.1471401487730233	0.19580116707258538	0.22179977985447197	0.2319953062725635	0.23149857984977945	0.22351290753021202	0.21041521732871593	0.19415598366149386	0.1749819612653591	0.1493627664396494	0.10854067824806286	0.04226608872315469	-0.045216997402000206	-0.1294835171087663	-0.1945285307532214	-0.24126882993672524	-0.274299762951394	-0.2961564964381498	-0.3069098241020093	-0.30368166039917954	-0.2787573615339177	-0.21648836826108414
-0.2126277786694868	-0.204201353205247	-0.18233873240848503	-0.14016829625577817	-0.0783179463279642	-0.012199957030253726	0.04341101744360571	0.08479851722522247	0.11354197009092412	0.13097924808344794	0.13696913223301818	0.130816693793192	0.1126830694491708	0.08386585107611173	0.04597988485036726	0.00034080086641912974	-0.051560217936407866	-0.10647156676242238	-0.15814729097396524	-0.19943159910279426	-0.22665297239771315	-0.2399946129876617	-0.24026123966135368	-0.22620882183970933	-0.1929603205121456	-0.13193465937217352	-0.038319044539098616	0.07012540079905663	0.15777247909969874	0.21005148315204852	0.2352809891634276	0.24420233515055062	0.24332465435564252	0.2359739701458392	0.22429081099218226	0.2099308887875505	0.19291496593866136	0.1699457803277975	0.13373619169217243	0.07676141608958158	0.0016047448294664512	-0.07584892705745869	-0.14193333511808928	-0.19321233050494532	-0.23107512747977754	-0.25679534225658346	-0.2697009820034422	-0.26604824565749935	-0.23665642750666868	-0.16342232926875766
-0.20104235198151954	-0.1905225576105916	-0.16661758085475586	-0.12509031411170482	-0.06771019755656306	-0.0059886673471024185	0.04909899328743855	0.09330287696640355	0.12628223832936353	0.14798783201934176	0.15730392968205345	0.15253386204777197	0.13271928310727565	0.09840615234230289	0.051403140686456184	-0.005204131575989395	-0.06647388541000279	-0.12565732061760454	-0.17616362046086526	-0.21433710493187236	-0.23993072726378506	-0.2539576727544425	-0.25639609822913917	-0.24496607443374646	-0.213833144422111	-0.15260562803801575	-0.052186266196068386	0.07063129511270629	0.1697131902459379	0.2254823416850176	0.2505153164144493	0.2589658650961222	0.25844699751053996	0.2522793804646401	0.2421486167535236	0.2290734162911643	0.2126761246454467	0.18996670587258496	0.15516420900482678	0.10325097773744117	0.03641517288792521	-0.03449722136020772	-0.09868437443413049	-0.1512110545594281	-0.19133951882599712	-0.21889228482325945	-0.23203423391909256	-0.22562343214416575	-0.18873911332547874	-0.10242482561891882
-0.17728230254100932	-0.16415799635977615	-0.1384625023775567	-0.09843990180886347	-0.04607357679747445	0.01077808644375822	0.06456779873434876	0.11102782775113931	0.1480557428585743	0.17416886158813377	0.18746594149654588	0.18538702633340887	0.16534561150359828	0.12576094226140613	0.06747138397138384	-0.0037101039012757573	-0.07653853499841945	-0.1397857355790676	-0.18844684797694466	-0.2232840073610834	-0.24668761561913538	-0.25996367079105626	-0.2623275285254773	-0.250638951794958	-0.21877356090468547	-0.15688270953679992	-0.05613557358419247	0.0691519671728377	0.1733563971482502	0.23307960647052384	0.26023470476827765	0.27027939037534177	0.2716531335347665	0.26784902189893467	0.2600968075083416	0.24859588281000192	0.23245721327611982	0.20900043619317946	0.17385874123039072	0.12395130424113854	0.06167255507712885	-0.0046308707668198034	-0.06617167731298997	-0.1179448243757275	-0.15820807016221616	-0.1856556844886615	-0.19714176055797725	-0.1857496259112629	-0.13902021850600832	-0.04079248696528486
-0.14429423577357633	-0.1290712378109947	-0.10293483689752457	-0.06573069001229788	-0.01866007682732617	0.03359752564075841	0.08595652437590784	0.13394787511587733	0.17384923240796102	0.2030702930792094	0.21955553028277602	0.2206921166846328	0.202591380708698	0.16032231110126502	0.09143015795199841	0.004405799130975158	-0.08039792199206292	-0.14727316530506734	-0.19448592130306083	-0.22679551334180328	-0.24812708470494085	-0.259747667528545	-0.2602727517761043	-0.24604540284516138	-0.21125964109879947	-0.14841738131586027	-0.05290865667841111	0.06244610411266324	0.16277264966563065	0.2259591187106511	0.25814003553355724	0.2727350721511772	0.2783742360921226	0.27876012471134587	0.27476262057921186	0.2657989783780316	0.250387981686715	0.22610443400534433	0.1898006678781951	0.13990330415349456	0.07942939163837076	0.01573654579530823	-0.043626988485969596	-0.09402985426602273	-0.13335979587873312	-0.15948785142495675	-0.16794449161713065	-0.14999497364578157	-0.09274078661870126	0.012695331020435036
-0.11041229726780533	-0.09414452094103108	-0.06872378210091458	-0.03453339841852874	0.008421112788882313	0.05759238456428605	0.10900898643068946	0.15747084312390208	0.19788391101684524	0.22713115931953345	0.24368610240471342	0.245707167531093	0.22923806644216405	0.1871892241525078	0.11342594107606162	0.01660947190406518	-0.07652126131330154	-0.1469418027988752	-0.19464679082827185	-0.22622853428850787	-0.24630590882962775	-0.2561546560239139	-0.254209933859457	-0.2368644125820944	-0.19932538499964117	-0.13721382211774316	-0.05029450531823574	0.05017085922003525	0.1409554709659513	0.20508296326142134	0.24334303653340716	0.2648914171255894	0.2772090963367899	0.28372435000092955	0.2848715962612866	0.2794226933168921	0.26539644526959105	0.24045119363725637	0.20237947920246166	0.15103276900831586	0.09038402568380852	0.027559308141391535	-0.03064226769873225	-0.08003569207899473	-0.11836850974277074	-0.14287466766693865	-0.14776123637613242	-0.12263631867714332	-0.05587016635984391	0.051275926498086426
-0.0853053614875657	-0.06876342470542736	-0.04400647485603031	-0.011266153652451814	0.030401970657109735	0.07918770579914483	0.13068271254203542	0.17836130367463857	0.21628158493850436	0.2416833510980981	0.25411004161863654	0.2527446911932628	0.2344704776968474	0.19285650219837785	0.12185935624768693	0.027952531170226936	-0.06539809645111404	-0.138743451540702	-0.18949689896555313	-0.22285141071497216	-0.24326133922434834	-0.2521946207693768	-0.2484151631744646	-0.2289776624647451	-0.19061320714991908	-0.13160545048887093	-0.05412434367970812	0.03269442307664565	0.11358108600421851	0.1765521105761819	0.2201000970956095	0.2495159091667381	0.2700814404364855	0.2841091707388164	0.29124775576130174	0.2897541638858249	0.27729212636388745	0.2514957370153563	0.21088270952262672	0.15675066723098635	0.09426256207754477	0.030739286645386436	-0.0275242491160007	-0.07678452540170426	-0.11476605343426888	-0.13816674135040236	-0.13993478036182605	-0.10824593253126868	-0.03394868261198992	0.07170251443080247
-0.07456415348186482	-0.057951372066520804	-0.03290272638120243	0.0008923548180002374	0.04479553025857245	0.09641924250096107	0.14930278701422076	0.1950267643566665	0.22763265890822065	0.24590188861850576	0.2510259901858518	0.24338970226708123	0.2210881316152933	0.1798946254356337	0.11624867659616357	0.034182972886054167	-0.051594490022204516	-0.1253514398585125	-0.18042653255636876	-0.21786819522448683	-0.24062506590944852	-0.2501831826311134	-0.24593867983166232	-0.22608915171091673	-0.18902421303167163	-0.13471353316230147	-0.06587041600722236	0.010623666680549537	0.08417302440774191	0.14590626388699188	0.1937136356374863	0.23059848031194674	0.2596918552624198	0.28164771750769435	0.29498065879610397	0.297313061822037	0.28599564257052534	0.25864131970494664	0.21447096228852047	0.1562313064027801	0.09047224876725646	0.024920369562534066	-0.03452332597791676	-0.08458025753536225	-0.1230678614071267	-0.14631917976278083	-0.14620860808420535	-0.10972375234207518	-0.030102127955812116	0.07370054952066052
-0.07861882926467335	-0.06203569924198743	-0.03583200553899922	0.0011111753430483571	0.05040962758789343	0.10791798867822723	0.16343407716054872	0.20609776897314963	0.23120746154232064	0.24041503072130607	0.2370743339664415	0.22283649258946425	0.1970072354809787	0.157377598374034	0.10226340656377368	0.03367540899424105	-0.041058785919064346	-0.11177826116333413	-0.17016387481273007	-0.21264361023146205	-0.23924740438885678	-0.2507610404885944	-0.24723420785090516	-0.2282739290789262	-0.19381885421508158	-0.1447183533117825	-0.08315012092148863	-0.01393502655835939	0.05504908802090887	0.11644556067282266	0.16781174164129192	0.21092152308334544	0.24750986353308577	0.2767602770024248	0.295898210332011	0.3016688339417392	0.29089485838650403	0.26112520142800194	0.21239041218473942	0.14901725042112285	0.07894147133909363	0.010406971078319732	-0.05098543410579091	-0.10244747346591791	-0.1420565140896168	-0.16596310911868414	-0.16535828852884404	-0.1263861711763848	-0.043721763772182155	0.059067490517382554
-0.09469899374074829	-0.07858751444145218	-0.05136706110262518	-0.010717923166028534	0.04560467008980022	0.11113205683088496	0.1699949749131312	0.20860173592100464	0.2251588789854564	0.22520489231174304	0.21419382043897048	0.1947555917084318	0.16707848950182308	0.13011418123070573	0.08295141533619979	0.026110458679994224	-0.03756901247947927	-0.10264116047026736	-0.1617482891801434	-0.20826536005682322	-0.23870146784221583	-0.25234481015676524	-0.24976861776894138	-0.23209661232315237	-0.2006100950666151	-0.15645095025483538	-0.10085765761587076	-0.03688814393749055	0.029226683328416485	0.09070103905143213	0.14464140090209354	0.19210201324828086	0.23416972376745912	0.26920813481738787	0.2933033661821694	0.301971704267642	0.2911536440525853	0.2582830792719918	0.20438770424461444	0.13537774593194576	0.06049243015463829	-0.011475549401753245	-0.07511722362507767	-0.12813181306315186	-0.16901050448954671	-0.19390862878036957	-0.19370256381309905	-0.1543096642823591	-0.07117943447607823	0.030723940247334703
-0.11838479315926563	-0.10338509097498207	-0.0762996282534177	-0.03369921409211637	0.02794541858664451	0.10075536520824686	0.16260754877965122	0.19719430831697574	0.20644455846098128	0.19947767881082087	0.18318032325922068	0.1607682921430907	0.1330062643415283	0.0994292941189441	0.05923656912747112	0.011991064038562113	-0.04183758729102006	-0.09991291816029034	-0.15683393104603927	-0.20485609457601783	-0.2373723855074875	-0.2518725639543211	-0.24941424782876212	-0.23256714563519437	-0.20364699964611746	-0.16368328323277523	-0.1129253021709391	-0.053057739337401766	0.010694666483476502	0.07165964951476111	0.12653033071154857	0.1760550156808747	0.2211860451627241	0.2600167112053199	0.2876863545170744	0.29826318074720487	0.2865845179750074	0.25008462014059774	0.19086736856711944	0.11623919226489632	0.03652344228204116	-0.038930600401093945	-0.10476939935905631	-0.15917794961863085	-0.20107404935227205	-0.2266671296654664	-0.22682748767507274	-0.1881881284148037	-0.10722907599479228	-0.007511265484014
-0.14364779874312122	-0.12992367359238227	-0.10410465094355814	-0.06290755235987155	-0.0021742121276315195	0.07136091224636734	0.13385697629287918	0.1667705541121202	0.1729812934428857	0.16309981338947463	0.14484236609243706	0.12197426452277298	0.09572582014711487	0.06599849722713455	0.031977147781626594	-0.007290877318764347	-0.05243034299963202	-0.10288607450580065	-0.1551047297407516	-0.20142130440777345	-0.2331665859460025	-0.24634234440002808	-0.24260358074531982	-0.22570650302748585	-0.19847812154799502	-0.1615927991633719	-0.1144550043512018	-0.05792072321439572	0.0032816098188313695	0.06259213494153136	0.11657611478129351	0.165995618992477	0.21189833866011945	0.25223787501087963	0.28134620766877094	0.29191193253673875	0.27796203841562006	0.23730821997244317	0.17294648703541216	0.09303049292994435	0.008705203476628372	-0.07011300228022338	-0.13803269373421048	-0.19358700709594392	-0.2359100606774654	-0.2611771923140073	-0.26058117014829146	-0.2227651205704778	-0.14601745953816472	-0.050717302485563484
-0.16331649326998735	-0.15032333886557792	-0.12600165785111028	-0.08886840518185125	-0.036228199472498876	0.02779649761043365	0.08544458150373889	0.11874390978405439	0.12675295960643757	0.11831506564627077	0.10136790188297415	0.08031299297348955	0.05684928518843493	0.031171915805691085	0.002632726415221278	-0.029780500306429335	-0.06709277697802056	-0.10964713115365596	-0.15521675128156825	-0.19680234758644702	-0.2248108192741811	-0.23446488847751934	-0.22802382796826162	-0.21007702004508427	-0.1834576490826504	-0.14828203657637165	-0.10338742998707762	-0.04941130404841329	0.009029837358206847	0.06570054545330865	0.11750704372097827	0.1652717322511097	0.20997115038296754	0.24928728910694684	0.27687811382977906	0.2846375633435683	0.2665901703530163	0.2213687435534952	0.15244211104251468	0.06785697074183344	-0.020881553707541297	-0.10311530502297984	-0.17314272230083494	-0.2295042233376847	-0.27125027306771904	-0.29452981975008563	-0.2915992448854268	-0.2541837099730747	-0.18271663634851304	-0.09379164598930194
-0.17179342731117608	-0.15915747546185363	-0.13660128661829538	-0.10501206658899878	-0.06382107089118333	-0.015133858208915984	0.03162566784806034	0.06319999525617652	0.07443014586577217	0.06986330469774649	0.056327262247036214	0.03848537858584417	0.01842119496997267	-0.003326641970933672	-0.027056587434420066	-0.05346153035625115	-0.0835567883597768	-0.11809432307493883	-0.15573215333418192	-0.19032239022732345	-0.21233556887415467	-0.2168083096831332	-0.20647272772870026	-0.18635436889456716	-0.15906538790025818	-0.12415572021221986	-0.08018970776975436	-0.027997385880679616	0.027743380041705297	0.08136555062110074	0.1303812061360301	0.1754849558944692	0.21712459461235814	0.25255420896051745	0.27517374622721597	0.2771674971034048	0.25365405222942805	0.20422211053196368	0.13193175384335454	0.04354203691363747	-0.049737423734820714	-0.13604329994953823	-0.2084540418692244	-0.2650094638565842	-0.30463317298874526	-0.32406045995511834	-0.3176772120002518	-0.28058918248683695	-0.21468993636287148	-0.13306096979682644
-0.16741581184789475	-0.1558929531618961	-0.13635566464174612	-0.11134772178762375	-0.08166306970576237	-0.0482049448161227	-0.014626600622464844	0.011515342192829459	0.023990886698001545	0.02315490731286411	0.013483077356588321	-0.000864436379638884	-0.017654276708854846	-0.03597991039263491	-0.0556088085548612	-0.07671831619744664	-0.10010825380205783	-0.12666924361243928	-0.15562800742668717	-0.18178999122781356	-0.19636074376126778	-0.19450184009438273	-0.17913505719358305	-0.1555577630565984	-0.12620871264335598	-0.09030798017817648	-0.0463883810870077	0.004431168183855964	0.05750961973802887	0.10796133320749499	0.1538373329512497	0.19530561377187364	0.23181855956068187	0.26016335863144474	0.2744660965627892	0.268726093115931	0.23992389103792244	0.18801488766975985	0.11438253101632587	0.02312950484167087	-0.07557811336947713	-0.1675503460609589	-0.24281341692517566	-0.2983209663766489	-0.333704859585784	-0.34762713185753713	-0.3374592038358622	-0.30110691739184636	-0.24081749566427973	-0.1665276417356914
-0.15157104825430678	-0.1426096245449358	-0.12758524772698318	-0.10952986321813747	-0.08987903685043244	-0.0690903584599389	-0.04784347118260623	-0.02933337524166714	-0.018484566619112425	-0.017348377679626117	-0.02401546804466643	-0.035501028610321	-0.04969991788475842	-0.06535821765312864	-0.08164249785041482	-0.09814661419869197	-0.11533496889125129	-0.13408209462700163	-0.15395969414522273	-0.17076716378204013	-0.1768539910965197	-0.16752648908537393	-0.1457173103701711	-0.11722346574276978	-0.08464923365224843	-0.047092924518406416	-0.0031823078373674047	0.04577242793672949	0.09555540116508016	0.1421719104032818	0.18389012626523352	0.21997756965296147	0.24871880346848002	0.2669644447525742	0.2709427215686158	0.2577027890317905	0.22584391178349625	0.17454491582936513	0.10238417493266394	0.009274992601642326	-0.0966808977662787	-0.19685353717320028	-0.2750535933099825	-0.3272222984111506	-0.35577573532160045	-0.3629400081811588	-0.349151811553748	-0.3140616524107278	-0.2594285001832034	-0.1924198972832604
-0.12636061557804806	-0.12095158492036744	-0.11111818429142625	-0.09943793452685759	-0.08766543199784735	-0.07648549798221874	-0.06562046968819332	-0.055616994076853034	-0.04911693890373998	-0.04858462699286282	-0.05401217821662464	-0.0638096227183002	-0.07632652342438778	-0.0900946254681001	-0.10373730157383346	-0.11626720090149781	-0.12773088893668905	-0.13882631373568022	-0.14930614703684805	-0.15583518837389546	-0.15194217821041414	-0.13333385927638924	-0.10333702137166861	-0.0688525771628538	-0.03287750881371489	0.005738728542546046	0.04838612901611886	0.09375037788041676	0.13830708524854005	0.17897491156195094	0.21399286696140016	0.24174117834789102	0.2599661339150321	0.2667265359657762	0.2612312968066044	0.24319379545390282	0.21175539300364352	0.16459974172158284	0.09707265456912449	0.00364980310652187	-0.11148716753931813	-0.22236042550303756	-0.3020285535339271	-0.34730502546897857	-0.3667239294087075	-0.3667564639558697	-0.3498696454145663	-0.3163895706874725	-0.26736728386620784	-0.2077749168668505
-0.09338422416771117	-0.09165411744122373	-0.08670856205477448	-0.08017743682675445	-0.07397090484171877	-0.0694598589564538	-0.06676875766123148	-0.06541009422718504	-0.06567298546908894	-0.0687333863692422	-0.07525209267231421	-0.084860146689435	-0.09656812110462136	-0.10898915498561332	-0.12041959746426671	-0.1293907132790772	-0.13547186719108076	-0.13903003687747573	-0.13973398457093394	-0.13465458961392696	-0.11835271226038971	-0.08789693784413355	-0.04860243522313528	-0.008977302907233337	0.028420617432091105	0.06567158819462741	0.10437480573530365	0.14324969194837506	0.17943427816210394	0.2106702697820955	0.23540057922911714	0.2519113849707683	0.25868665343402153	0.25573570692659975	0.24438278804167096	0.22536900665067552	0.19748765458544973	0.15713830638665077	0.09706098536273448	0.006068142927634081	-0.1174581975736799	-0.23810348037477216	-0.3152130563204424	-0.35078272659044224	-0.36111898250098917	-0.35537597575049906	-0.3364158851145117	-0.30455657272159814	-0.2606105961035856	-0.20831349325201137
-0.0548516920601256	-0.056396058050055126	-0.05571829865650493	-0.05331033252212086	-0.05100940716854307	-0.050846535554792245	-0.054028157659861874	-0.060333309585473935	-0.06851887619508547	-0.07755165680146653	-0.087341459606694	-0.09813338374070509	-0.10969113027905614	-0.12096442185939912	-0.13025023696764404	-0.13580385662589844	-0.13675119731188165	-0.13302007065865196	-0.12385014064108545	-0.10621524393909888	-0.07586516092191102	-0.03317109953967767	0.012909958455565402	0.053582002762339605	0.08854185714257458	0.12132082944904823	0.15347477771777282	0.18336963203292259	0.20843584983175978	0.2273439936829133	0.23960498277981804	0.2446487557851627	0.24238979530461527	0.2340150452228588	0.22118009198116842	0.20431951958164474	0.18176696104108167	0.1492937506726947	0.09816617478121144	0.013475208222578463	-0.11053640116281457	-0.23140494826353497	-0.3018355107129173	-0.3300321345333991	-0.33543403939550803	-0.327076322833876	-0.3074068777898022	-0.276868846939465	-0.23684011728688573	-0.19106412407312315
-0.014771559464467392	-0.018979710124917483	-0.022196063430736917	-0.02368476018774134	-0.02483228241511815	-0.02789275464204694	-0.034926396480181095	-0.04653707571883579	-0.06123109205028268	-0.07639543405080508	-0.09037570310767597	-0.10310519953488276	-0.11480638202050689	-0.12485761867908683	-0.13186860447733587	-0.1341521572072862	-0.13056620760742782	-0.12052343259489165	-0.10268165427187471	-0.07408694526067691	-0.03277289063959349	0.016287372493749553	0.062265367711965655	0.09928294481534826	0.1295238226954212	0.15685667296548284	0.18208170295067658	0.202737657898525	0.21634291212727225	0.2229345430701091	0.2239474781503404	0.22050775845969683	0.2134227174174447	0.20375844084327416	0.1924426988383315	0.17931466048292968	0.1624558858932419	0.13738950256648322	0.09486083919381895	0.01992834467677923	-0.0909101989538644	-0.19698971123322068	-0.2598620026891183	-0.2866159866929403	-0.2923597358704471	-0.2844689587041725	-0.26522395346392746	-0.23573925938122955	-0.1986033030226553	-0.15847854691431149
0.021828276335763976	0.01586755936086535	0.009246366941006987	0.0037702898039355735	-0.0010255218714765551	-0.007029517170406424	-0.016557848602085486	-0.03082033581984166	-0.04878108970819481	-0.06764438417468656	-0.08483064337929201	-0.09936565801521455	-0.111222315240934	-0.12001406351137515	-0.12479740026149624	-0.12435205269944813	-0.1175529536633158	-0.10330899740357886	-0.07977582796399134	-0.04486082956478022	0.0002743710167978193	0.04783903724373069	0.08880219800127352	0.12069816385924333	0.1465083607128541	0.16913328313215775	0.18830843382009652	0.20092329202939632	0.20467982632239026	0.20119100954895497	0.19399335735243983	0.18548712295892814	0.17654137901663502	0.1674947311160428	0.15853709415728157	0.14917956090101905	0.1374023890138236	0.11845076071472381	0.08320062391063202	0.019971766320300864	-0.06855477689011988	-0.1516268352818336	-0.20562803594420428	-0.23250722705377563	-0.2403573258710555	-0.2341109874688408	-0.21587806674241963	-0.187614404626344	-0.15324990767350996	-0.11835809450127897
0.0514029015870841	0.04459231868108876	0.03560213854636141	0.026674377897710093	0.01833220902352143	0.009554978847908223	-0.001674558401788586	-0.016704078475836468	-0.034988954295389556	-0.05434510601044919	-0.07244451238393876	-0.0877747281580044	-0.09959070514460455	-0.1073161794875765	-0.11034450317318314	-0.10806691696556142	-0.0996486286707613	-0.08362530986823702	-0.057955501683254036	-0.021799168159312772	0.021376522677398983	0.06368228976797735	0.09887186699112988	0.1262804559601633	0.14839709761930367	0.16686410832319246	0.18057320130876225	0.18624857152284957	0.18208668531457967	0.1709368551937973	0.1578462758365039	0.1458859197799318	0.13568500781204984	0.12702031554455498	0.11971062983460806	0.11318727064161815	0.10531365472477495	0.09110024603876217	0.06236947502051777	0.012264365571864805	-0.05264000565881407	-0.11290280181590236	-0.15575641933531703	-0.18002983379220924	-0.1884162107939273	-0.18324177040976064	-0.16610882523096504	-0.13954476624115336	-0.10830387952300545	-0.07837445155969808
0.07023756297823733	0.06328609743663727	0.05319737936642048	0.0422248430696452	0.031425619897915834	0.02062648325655742	0.008356767169396505	-0.00656617222730897	-0.023816462076207478	-0.04183899537375592	-0.05895317230402926	-0.0737930100216277	-0.08514124067801195	-0.09207582051824689	-0.0940729322360156	-0.09088784679820809	-0.08201134466648326	-0.0658693577886802	-0.040457544413642584	-0.005907587026404347	0.03344758092655545	0.07069306640329334	0.10140583493408156	0.12548184875286814	0.14466034538300732	0.15963539511201097	0.16885644901193617	0.16926095697577587	0.15956601044287572	0.1433007629177038	0.12613247311135886	0.11138510798781032	0.09960740089376263	0.09039191224907037	0.0835204076399493	0.07842118279288006	0.07293546407764419	0.062203370394230004	0.0395315435710582	0.0016303738134689624	-0.044890500618865854	-0.08827957841965449	-0.12105572831742104	-0.1409890077721955	-0.1481248213198135	-0.14299998792454502	-0.1266948987861744	-0.10188512781026375	-0.07349864973762156	-0.047515544356365964
[truncated: 50 more columns]
