# Supplementary material for: Iso-orientation bias of layer 2/3 connections unifies spontaneous, visually and optogenetically driven V1 dynamics
Source: Nat Commun. 2026 Jan 21;17:1901. doi: 10.1038/s41467-026-68578-y (PMC12923880; doi:10.1038/s41467-026-68578-y)
Supplement: Supplementary file 6 — Source data [file 41467_2026_68578_MOESM6_ESM.zip › source_data/fig3/D_inh_correlation_map.csv]

0.12222042667745132	0.10263801884799884	0.06773229121441697	0.024533385488614126	-0.016638549761118268	-0.04841680363801493	-0.0690528066284833	-0.0794963777487349	-0.08096328064603417	-0.07450224150355085	-0.061227815523863284	-0.04309537715322967	-0.022933461632616736	-0.004405937012179732	0.009396947617814498	0.01712352100245515	0.019512725809016262	0.018467058161413794	0.0158511346712135	0.012159344907967563	0.006409038549195917	-0.002295313900843703	-0.012872908273817185	-0.022640787824774296	-0.028214435757036287	-0.027539616433400277	-0.021114506260111746	-0.012059570230678704	-0.004288449512119189	0.00016360641226752926	0.0018838317942046188	0.0026154141892874767	0.0036428579917679913	0.004442151952877747	0.0020522941761753856	-0.006945035625224574	-0.02467538484602252	-0.0519206891252549	-0.08784438033890928	-0.1287847449330894	-0.16902496383846422	-0.20317758320448404	-0.22793654988487225	-0.24111509577820256	-0.24057004138109778	-0.22609816278108597	-0.20182715677681587	-0.17302839577473547	-0.14258560039859136	-0.11197207494092497
0.13780153918705837	0.12008124971828052	0.0864323511062367	0.04290410262344074	0.00015038610971098646	-0.03340741397825299	-0.055481865988732816	-0.0670213008436815	-0.06912913890173689	-0.06255725356134742	-0.04836646612994716	-0.028623533287549997	-0.00685392131298194	0.01265130329815506	0.026731545597384592	0.0345919138303332	0.03743292007751199	0.037239252910332	0.03543760751484387	0.031894509234352934	0.025042855531481046	0.013740764541153866	-0.0006281782578260148	-0.014166069912605028	-0.02223751763000647	-0.02226389414405656	-0.015215724369482563	-0.004994917057450639	0.003946631230094034	0.00952050991841391	0.012420157437494604	0.01429998699021745	0.016038347335745697	0.01650788299180568	0.012492995788782981	0.0008373923737035932	-0.019955852513536293	-0.049950604795537486	-0.08782593003679953	-0.13021776471316937	-0.1723947974757483	-0.209585034805553	-0.23811122021590997	-0.2553458032932242	-0.2589847663736326	-0.24841978060249126	-0.22684832680212216	-0.1990596456532573	-0.168051733583775	-0.13595490677145608
0.15183818777896096	0.13761539648697388	0.10772472711813304	0.0662044257671118	0.022935641755030583	-0.012798040540943332	-0.03746503478047074	-0.05118275138034211	-0.05454022713068322	-0.04807432671610138	-0.03297407508344011	-0.011875439449277452	0.010858012215449415	0.030557381400217895	0.04439963648515556	0.05225156298881244	0.05573484424227374	0.05677531905901269	0.05632512952928	0.053497489790930386	0.045927737761129815	0.03192503477555901	0.01304557311324991	-0.005349316067054363	-0.016651874997397776	-0.017604220550684762	-0.009902690169738111	0.0015825403549166422	0.011958748292538825	0.019064252581205594	0.0235772926714984	0.026911627106257826	0.029509727944685878	0.029711293317864852	0.024082776856640408	0.009653683512316212	-0.014262582990351595	-0.04654263397006825	-0.08519944257354714	-0.1275121238460264	-0.17022712724688305	-0.2095709762798535	-0.241517033406552	-0.2626040090534269	-0.2705830044293935	-0.2650599260153381	-0.2482107222500282	-0.2233513591695866	-0.1932249920696608	-0.1604659477317923
0.15878466694715154	0.14910456681768008	0.1249650650538539	0.08792493728170028	0.045832410703012846	0.008072710116902873	-0.020017947430754933	-0.036710219562861364	-0.041560485504031415	-0.035066874522955316	-0.019048826950512555	0.002911378761515849	0.025822472643410088	0.04510421353936903	0.05849631512905618	0.06637356459787018	0.07050326440341771	0.0726643736465913	0.07341923485936741	0.07141123522618785	0.06378065180989363	0.04810834257990026	0.02561892129710274	0.002925779187525085	-0.011327507956062256	-0.013309938902177422	-0.00546867618293967	0.006619289875429254	0.01780493226845313	0.025856597520166308	0.03133624019598211	0.035492810221683956	0.0384475903550586	0.03826896113720464	0.03150363413306206	0.01535943445575166	-0.010168428803417076	-0.04290752251555173	-0.08032349414506185	-0.12053347778443668	-0.16177425377169039	-0.20107372421283198	-0.23410964461895514	-0.25694072107224597	-0.2677835500642523	-0.2668746182725974	-0.25559213543676484	-0.23556734606754462	-0.20867397406954716	-0.1775286977484679
0.15618729988602675	0.1509075830156493	0.13304524278721777	0.10202842597326742	0.06309413600486366	0.024527343041667246	-0.006621096665968793	-0.02606581085334051	-0.03201404301270046	-0.02500781873154996	-0.007783764773191802	0.01497836816331909	0.037869388979501234	0.05669511403572939	0.06980594017587223	0.07781802394494376	0.08240359181646831	0.08507327460089603	0.08611891788518934	0.08418253227715307	0.07649947510863592	0.06034476652241357	0.03632764375695023	0.011432040659579874	-0.004494900467453426	-0.007385158665194292	-0.0002542397251222233	0.01104820533166177	0.02137910627769274	0.028672099964452802	0.03355294745860719	0.03725226509668028	0.039728232750682546	0.038935076242152845	0.03155621639200829	0.0152641166212382	-0.009528000233956103	-0.04023257695153764	-0.0743201520681608	-0.1105534668127123	-0.14810359479671417	-0.18441471008630592	-0.2152414478094143	-0.2370146044709706	-0.24878899574849545	-0.2513182482254959	-0.24550384840841366	-0.2317259700046027	-0.21065509545549893	-0.18403068058472458
0.14254165768145383	0.1401125054194743	0.1273918235957835	0.1026695475155598	0.06869232582858974	0.03167429009574848	-0.000538378141808768	-0.021307649902018028	-0.027346914841643886	-0.0191511240962218	-0.00031994212534163186	0.023527419641459966	0.046740844243723205	0.06556441471091932	0.0787399796971024	0.08692980337352015	0.09156858666507979	0.09372483221290971	0.09354803223216202	0.09010782621007411	0.08138337826799574	0.06513491008338154	0.041852783601732085	0.018084686806823968	0.0030655812537461044	0.0001609916712223137	0.006064240496123079	0.014997080956832984	0.02232031039780135	0.02668298899730698	0.02924285214071217	0.03142137307326679	0.033081549062396104	0.03189948692655961	0.02471453709741672	0.009795257672085254	-0.012161892769974767	-0.03871577412911032	-0.06782081948625418	-0.0987002949757506	-0.1306487981386281	-0.16116392269124974	-0.18662121095483392	-0.2047016867841336	-0.21536106059728008	-0.21972524348399838	-0.21862461133104552	-0.21168293117396092	-0.1983274686086918	-0.17877960402221718
0.11910439856643884	0.11749737012967269	0.10781285479736512	0.08824903107975801	0.05988562643358373	0.026767899651928974	-0.003794364002055682	-0.02373331315377051	-0.02843926269772522	-0.01830943755887872	0.002456580082504111	0.02767056988463277	0.05167321918364052	0.07097822797537641	0.08448246393679318	0.09281671794086817	0.09699728763556975	0.09754124290685966	0.09451485057269726	0.08762154395486434	0.07614563309739573	0.05929748711508825	0.03837781023744947	0.018993891937506863	0.007849670820245095	0.006611063474987663	0.011612251411014518	0.01746379554532297	0.020523530179335198	0.020657421325064877	0.020021616424002072	0.0204471137651733	0.021596472048533683	0.020868621199515748	0.015031125335885574	0.0025886123697361338	-0.015530328877523192	-0.03713345354790857	-0.06068224949980478	-0.08558996908294447	-0.11077849268679829	-0.13373428412624547	-0.15192183115050992	-0.16447573282842398	-0.17231591424616158	-0.17717812039277053	-0.18008230612597373	-0.1800735953880144	-0.17528085071019042	-0.16430716497590664
0.0896565222176881	0.08738585291810948	0.07878596605249767	0.06258209060834379	0.03913690558343738	0.010867466941117539	-0.016014944229107056	-0.03303184161014651	-0.0350164702077061	-0.02240733553301679	0.0002597503322540109	0.02678010779553583	0.051695409764640696	0.07164307325011268	0.0855667247551063	0.0939114250282839	0.09716551311892223	0.09522642883956699	0.08802663876142162	0.07610172620573348	0.06057396450736464	0.04292714913599616	0.02559360308415673	0.012451549979879666	0.00689894387735672	0.008680654865902892	0.013793739773891804	0.017248598652771896	0.016541748033280148	0.012905477212530244	0.009567313778535765	0.008721924073674147	0.009901548701056594	0.01036585252286777	0.006748961999419901	-0.0025312610517206576	-0.016678301052164578	-0.03376972199720732	-0.05225653580611876	-0.07117204334951885	-0.08906358539289222	-0.10382133037654889	-0.11411974061474152	-0.12044546369778993	-0.12486714930649415	-0.13000272789696385	-0.13690851391424652	-0.14392886489039505	-0.14793136197294116	-0.14598552203698056
0.058635071867164726	0.05505230111361755	0.046326321028344046	0.031932078229814614	0.012057331186119487	-0.011761681976018411	-0.03416967147203988	-0.04705921692237231	-0.04554277054796568	-0.030374118271348175	-0.006119543343039121	0.02133851129979566	0.04690267442935194	0.06734908114347327	0.0814948938575114	0.08946944566681116	0.09134270980779069	0.08648781021022098	0.07473524939791264	0.05764395925919284	0.038410558481151574	0.020711292020927332	0.007462102327771134	0.000429950947880189	0.00020322756930947627	0.005140033999354906	0.011220443544413445	0.01395374832210345	0.011595441766818234	0.006257721834092465	0.0017552993646597463	0.00037234853197933184	0.0018054951877627134	0.0035247471851432254	0.00230075372690477	-0.003677175798432975	-0.014159791002634012	-0.02745887241506489	-0.04150352977247997	-0.05456320949671924	-0.06506463927596359	-0.07178288785193127	-0.0746774507017973	-0.07543152734032592	-0.07727218545291308	-0.0834751674302987	-0.09484701163573749	-0.10883603027235346	-0.12123948824818118	-0.1279029199291939
0.029641398293951005	0.024681938969538218	0.015351232482785828	0.0018259530854952187	-0.0156470206042029	-0.035721902563176214	-0.05354989481691822	-0.062022257380685474	-0.057114727955108295	-0.03987757161963472	-0.014582751255272738	0.013355103887659578	0.039210754694752416	0.05982778443499515	0.07376536121905809	0.08090283002515887	0.08121557562838172	0.07385345122577723	0.05865868419834966	0.038047518218351645	0.016744008856801953	-0.0002673728526592428	-0.010254194148236454	-0.013055162451582145	-0.009772830806162007	-0.0027519896138273243	0.004429485223211193	0.00803413034255164	0.006719998382914684	0.0024868459133537985	-0.001287391874058202	-0.0024025565173904717	-0.0007475992415286071	0.0018296027113666993	0.002585697953878261	-0.0005195412337799137	-0.007735798501647047	-0.01756799229713899	-0.02758269822119203	-0.03529447681436223	-0.039152967120275384	-0.03894754119253552	-0.03570292373312108	-0.03224271436522378	-0.032726719457541624	-0.04064518668605861	-0.05637846957631473	-0.0766854254231566	-0.09646031055218857	-0.11074494961754196
0.005391617781060661	-0.000652363050766811	-0.010610635175966922	-0.023641820181906168	-0.039137220696498366	-0.05559206720306163	-0.06881780678612316	-0.0732120234099325	-0.06581856093787411	-0.04750736984640995	-0.021942447447974075	0.005998879622382699	0.03181391916841526	0.05224697135876475	0.06562253991981049	0.07185116569893217	0.0710380087040617	0.06253308969790257	0.04625594311678718	0.024805325085842538	0.0032242269102812776	-0.013200435397451346	-0.02181951575398051	-0.023048327937260193	-0.018733672366700996	-0.011379719648388367	-0.0037360106326510076	0.0015262380573945525	0.0031775270146899848	0.0022227966490350626	0.0008047521550578565	0.0007638352516684332	0.002702223702728611	0.005670689821070496	0.0076418936270630415	0.006676247746467946	0.0022731402680910527	-0.004422190110003703	-0.011023664956866875	-0.014720225287451169	-0.013794238900864064	-0.00839957362753361	-0.000532434913969773	0.006064039283335248	0.006657326267969167	-0.0022717608869045384	-0.021010102474246277	-0.04608525468339244	-0.07175762164798086	-0.09251861645628275
-0.012283679676668645	-0.018857516830484276	-0.028927422722567965	-0.04096765541625215	-0.05387637470321166	-0.06612499078207561	-0.07465920704799794	-0.07572472359500396	-0.06712282812896074	-0.04908052539194181	-0.024345103235185926	0.0028105791307716007	0.028057842032758223	0.04808223062640316	0.06105540394905442	0.06686856597090461	0.06595682148014838	0.058108030487758734	0.043283772148141254	0.023455244821962377	0.0028792052522761892	-0.013465334151870078	-0.022684313837930452	-0.024928704826003248	-0.021944156409101225	-0.0159287210902355	-0.008739185537862975	-0.0020242242491781627	0.0029663860952842155	0.005922887602492562	0.007502733021059845	0.008974422416895523	0.01122104942602398	0.014132641288331985	0.016549795791718946	0.016934741877567643	0.014699198233020336	0.01050645277700895	0.006195897486950812	0.004647533522431212	0.008084921035095663	0.01660290959847484	0.027738901927688332	0.03709125031471987	0.039635337462521396	0.03164218359947106	0.012458313707231964	-0.014866750074325653	-0.04452691567770603	-0.0707352069867822
-0.022719546573957264	-0.02876650633799722	-0.03760256791432394	-0.04719196207909167	-0.056101806995971115	-0.06333145609807289	-0.06742814477938551	-0.0661544301211694	-0.05745542169148398	-0.040867198258098425	-0.018218596595315245	0.006973513349464051	0.03077459307802215	0.050104752679188604	0.0630345714985312	0.0692763296002665	0.06941030285710492	0.06368478732892945	0.052058159902515236	0.035438898220153274	0.01675129838700407	0.0002343710308115325	-0.01097087999644578	-0.016166128820529136	-0.016279631158850512	-0.012786560985475967	-0.006824268641016711	0.0005876916768166138	0.008006122812297487	0.013952454453250244	0.017965723950662142	0.020659035072787522	0.02293020271159279	0.02532680533067903	0.027443614799654056	0.028293929569479393	0.02734457225885485	0.0246991718369629	0.02156501147561164	0.020750035009527393	0.02493038374283626	0.034694854568348754	0.04778032135005115	0.059655368361351706	0.06517598692090769	0.06030480097873067	0.0436386056902349	0.017166509833569543	-0.01423798827553134	-0.044842871430932345
-0.0267643380661247	-0.03065691314103297	-0.03604362275348839	-0.041096695562381505	-0.04476857355385239	-0.04710439498076875	-0.04782931015857537	-0.04515767908139208	-0.03682992946740877	-0.022093320273855046	-0.0022347366880919833	0.019989053822658198	0.04144691195141754	0.05964132084573829	0.07273266139904307	0.0801604490706144	0.08234026237008482	0.0797597285640665	0.07223062016037415	0.05955065709104868	0.04315286095631109	0.026235390974610973	0.012086306060394349	0.0025986197572781455	-0.0016630547452525096	-0.0011249679879535848	0.003417330185391551	0.010830929359978916	0.019194285835980596	0.026436171395804127	0.03147445144722248	0.03436512742592298	0.035940008053341264	0.03710644891617146	0.038064206863131236	0.038396665518087666	0.03780430345903961	0.03592769358660103	0.03343149629505318	0.03279425397621441	0.036724776709875825	0.0463095200660356	0.0599823164042931	0.07376577490758192	0.0825792113837594	0.08206100223228176	0.0699448858756869	0.04671811669085466	0.015813527321958933	-0.01764930494504952
-0.026636386752640743	-0.026708526834361153	-0.0264425172935415	-0.025323569818293305	-0.02368856528527254	-0.02250352407154479	-0.021472936107619658	-0.0181050573590505	-0.009916900560894067	0.0035629356096949618	0.02099867406639696	0.04024152487110233	0.05914537421353054	0.0760367191646623	0.08941769905599412	0.09860794794246638	0.10375398520473339	0.1051302913682935	0.10217196048547252	0.09357491317290853	0.07922547973122318	0.06127777756800186	0.04321765315450867	0.028549497138275877	0.01976120219899073	0.017517822035411575	0.020879285584552654	0.027868069298374338	0.03592125507959395	0.04278497033015575	0.047239114660731274	0.049051949853085995	0.04891248058578039	0.04791843918578677	0.046819256841424656	0.04583391497518414	0.044915302543517326	0.04346940984738493	0.04162671377876098	0.04106480574916409	0.0442312943555755	0.05262751350811669	0.06566358456083855	0.08028633203049079	0.09175785469897199	0.0954141859980023	0.08799917859098455	0.06868215214780615	0.039580428013290994	0.005170462338840773
-0.025412615859704415	-0.020893701715550952	-0.0140831050370178	-0.006621694773417499	-0.0005296115215924265	0.0027273189859619443	0.004484181436658333	0.008339674121382359	0.016862948986671827	0.02999335191315418	0.046029909372044465	0.06321056668884861	0.08028739418820931	0.09630756921512848	0.1103024824097482	0.12180203154924191	0.1307652141628892	0.13691238495100058	0.13878965655005696	0.13392528567556916	0.1210088571188047	0.10135750831283524	0.0788386413319292	0.0586903838949915	0.04538681327135009	0.04058077614379493	0.04284565335494787	0.04900605290615333	0.05578534599417931	0.06095607110875552	0.06355745569618669	0.06335700440671471	0.060937576411406444	0.05744132577837472	0.05398198676377192	0.051305619768839225	0.04957836255084482	0.04824926792258731	0.046832360933235985	0.0460730144385687	0.04808777109106686	0.05476973236113747	0.06642747128254098	0.08089915966961962	0.09387748967365764	0.10031109354452616	0.09614233815805313	0.07978217543459273	0.052710959341842674	0.018980746847059672
-0.02613175056139667	-0.017501187616532386	-0.004989453454965524	0.007925521208915492	0.017811512687875158	0.02298962321147459	0.025807593529751382	0.030560230314803344	0.039682326263847455	0.0527688980883996	0.06803135233158672	0.0840598443962404	0.10018111331216115	0.11596907917163989	0.13108619834596044	0.14548709234621593	0.15898818573437512	0.1703890406942761	0.1769692642860956	0.17530253626281544	0.16341794076453367	0.14212116014921053	0.11553955173145367	0.09036562274692304	0.07279418298071999	0.0652407291117926	0.06584897624014868	0.07043125440162558	0.07515831352907798	0.07790151695027318	0.07808942340329066	0.07574967148716032	0.0714137002112948	0.06608524198972161	0.06081810263282776	0.05644373338874516	0.053384870893016106	0.05131195134295099	0.04942630770955014	0.047926556274753895	0.04862858583969826	0.053576868563560635	0.06374874167994138	0.07756967605976677	0.09088176494844229	0.09822082451840981	0.09513619964733382	0.0801931708596473	0.05486242520658303	0.022899654035305396
-0.030753300047507533	-0.019414428514103084	-0.002956694017742337	0.014241376732276335	0.02802579504093386	0.03636238368819072	0.04169298294230962	0.04811172985528914	0.05782581050596142	0.07056117766668075	0.08495733736565121	0.10001294218933884	0.11540915986399808	0.13117749443208634	0.1476463129346495	0.1651543456698062	0.1832097361420887	0.19951152521218174	0.21016923633004975	0.21117557521175165	0.20035716854668628	0.1783335629221233	0.1492189227411067	0.12036305727079608	0.09897518608637683	0.08822989492603496	0.0862780320710844	0.08847930892956565	0.09071243982983543	0.0909560793771296	0.08901050461832079	0.08518687360986132	0.07992734682819466	0.07385287533689947	0.06747115199889755	0.06127749522606365	0.05602229926425356	0.05197642022193231	0.04862248430976328	0.046050410347351196	0.04574722752720659	0.049715633118359	0.05901052396737002	0.07203040970052889	0.08450760071273997	0.09085970874002516	0.08689202412169159	0.07190769159076438	0.047923882848586466	0.01837612709366617
-0.040516450723804893	-0.027955152926099985	-0.009288951382761793	0.01127314718159231	0.02951632358350358	0.04273433189575202	0.05220206956953749	0.06098471437550799	0.07118541891689514	0.08318523072336244	0.09637873814517178	0.11022088398062775	0.12465312042567074	0.1401526033195652	0.1575461171694715	0.17740036092041214	0.19871564629775937	0.21832196720067662	0.2316461413184599	0.23449689764289963	0.22486943276533863	0.20350999567568615	0.17421034518682416	0.14386446799310568	0.11978361267460123	0.10584175994861456	0.10081026641501453	0.1003079475077858	0.1002539586275409	0.09870422744206733	0.09550907604041868	0.09110359003629842	0.0856955302643393	0.07928042976718175	0.07165841941392072	0.06286835845386574	0.05435647306980458	0.04754538883199521	0.04264671394834196	0.03968022567769024	0.03961841473991143	0.04402317714787718	0.0533761158955517	0.06564128186922205	0.07625471614626181	0.08005486046872486	0.07377688122204797	0.05786531683201255	0.035032582848006366	0.008331742762396583
-0.055795346606496946	-0.04328259695669665	-0.023729246307034088	-0.0004159961531897915	0.02285148623446143	0.042188235510682834	0.056645287552593536	0.0680085981633552	0.07859079238144431	0.08975632105791025	0.10169279441426127	0.1142638951197486	0.12765704499369593	0.14262769438414274	0.1601009820628934	0.18044510651869183	0.2024048032614199	0.2225479857007358	0.23623907118275397	0.2395394042669896	0.23099709235767268	0.21162598758119536	0.18455556422175723	0.15542566278119035	0.13076066739408132	0.11478902695058947	0.10720881803170533	0.10445982689089241	0.1029139214963768	0.10066296889995278	0.09725850998343859	0.09280820560618203	0.08708192362513067	0.07945033844355909	0.06923895780586542	0.05676067175425409	0.044581425750108074	0.03553255915992659	0.03050760230977543	0.029056342301147883	0.031093965453600363	0.037352315547917916	0.0476064156909572	0.05914955807842413	0.06731052508970216	0.06783554069456668	0.058936470466740304	0.04211863035184826	0.02054775232314823	-0.0031973397441707485
-0.07543528668976411	-0.06375325121479872	-0.044175816405064613	-0.018649936494127318	0.009527856336192596	0.034903469209253156	0.05408999078771804	0.06784085881543178	0.07886218571512749	0.08935080358258632	0.10022411350332022	0.11175508522105772	0.12428895817658615	0.1385265328695955	0.1549280690333771	0.17339027841399388	0.19270348237140422	0.20995416135612788	0.22119504892114883	0.22326172720437434	0.2154287219962095	0.1988769767712926	0.17590631948908747	0.15063951182258278	0.12830529455625667	0.11285090970626097	0.10456423430479657	0.10090060363375067	0.09894536361144017	0.0969125871920545	0.09388131748363518	0.0892693123190259	0.08226417345133696	0.07192911185436476	0.05776084514992401	0.04114218224422686	0.02610105700847385	0.01665740674379271	0.01379293024099167	0.01597281617940089	0.021723132952875833	0.03079064815634447	0.04221840469881562	0.052883356013052066	0.05857742443657667	0.05623677269630796	0.045501696344903315	0.02859128457471034	0.008598886758220639	-0.012392769848743672
-0.09606911205275923	-0.08561459906899163	-0.0665736720435343	-0.03952987831104813	-0.007472364468310973	0.022693098706607597	0.04562529900500442	0.061361604822851384	0.07281125223756238	0.08269417688331289	0.09256744246514537	0.1030421354753258	0.11450015262361908	0.12724484290314433	0.14101013742614027	0.1552636690559374	0.16904630306627783	0.18035814100236114	0.18651720685086431	0.18564987479456843	0.17784570483480208	0.16430549844477818	0.14658987361415488	0.12749029623483085	0.1107450044578035	0.09914990813441321	0.0928450836835572	0.0901018395895443	0.08896106163897614	0.08784907911223899	0.08532766577979399	0.08014688559826996	0.07118791360293687	0.057646273966471547	0.03973000244116603	0.020110448577914514	0.0040799472155444005	-0.0038196596830794194	-0.0031334037197908162	0.0034864674610732747	0.013437447325930564	0.025441552188510217	0.03796908359774324	0.04789340958599443	0.05168015210589134	0.04744539366604564	0.03593155697386893	0.019728922748606013	0.0016726663496660667	-0.01678791202558659
-0.11342019483354955	-0.1042845628137908	-0.08608233139490029	-0.058473875191937266	-0.024248444369901402	0.008844085018865971	0.03432115370942972	0.051543139046708104	0.06323839412235259	0.07239224821799549	0.08092677312820415	0.08973122074911252	0.09904620960364523	0.10867356708669587	0.11785749680156474	0.1259329942246987	0.13229420951897772	0.1358674044751342	0.1353324303891201	0.13023304579828382	0.12151385394996668	0.11054914311713415	0.09857209000437737	0.08732304550676356	0.07879277233696162	0.07400351703955356	0.07234198329356452	0.07248937693122527	0.07333815692332417	0.07363019739384354	0.07177428555517643	0.06627420255993414	0.056022395128333104	0.04060322519111301	0.020990617469023334	0.0008599448332056465	-0.013988285102545111	-0.019347385668295147	-0.015474981817843781	-0.005420348143284744	0.007739671097502228	0.022069402328367457	0.035655857371340624	0.045477112895255814	0.048496386798535	0.04348686966275603	0.03195930438769821	0.016848035244466257	0.0006868800670000903	-0.015575646352221579
-0.12416948226798108	-0.11615100309933338	-0.0991524458510795	-0.07251320358493671	-0.038602761675440876	-0.004903427253599622	0.02176535851240227	0.03996442527163036	0.05180397813197003	0.06010845600384982	0.06695560483988948	0.07330822778967035	0.07914465978581461	0.08391180826332995	0.08683859565920063	0.08757179662629319	0.08597473511398228	0.08169562007630062	0.07443574494854253	0.0648069360703531	0.054384871222618564	0.04495947700694789	0.03802816290441344	0.03466388199067985	0.03515941966112952	0.03866529764493551	0.04344896630150584	0.04803386320196497	0.0518058075965812	0.054012567147986315	0.05344738433403528	0.04887520203570682	0.03939245580105846	0.024801151180078636	0.0065377722717686595	-0.01145451833002396	-0.02362616127732453	-0.026548366479434888	-0.020803968412494492	-0.009165402325714937	0.00550221358747073	0.021140129020425426	0.03578427926127078	0.04637522081329381	0.04990121881431958	0.045306768662796815	0.03440673094546855	0.020473632108938423	0.005933046256728675	-0.008677255104888796
-0.12687068281479205	-0.11988684652451104	-0.10485828741377337	-0.08138891078086635	-0.051009218509955684	-0.019556393270930963	0.006664543840034219	0.025259454746464863	0.03722549314748189	0.04484713413228512	0.05006826165649648	0.05372795484279322	0.05557141381873963	0.054963761497489314	0.05143552034807657	0.045184673944493194	0.03664736502945723	0.02605505316730637	0.013613494337628745	0.000204210032980638	-0.012394065679714272	-0.021826041090250287	-0.02592386304466942	-0.0237284636396254	-0.01586147202214251	-0.00457784792320963	0.0070337491848430946	0.016830702087462356	0.024215357873900622	0.02909405927148045	0.031170036083023888	0.02975102632108499	0.023864518838172886	0.013203272087501664	-0.0009192186035878614	-0.014903401628907575	-0.023909774159920554	-0.025052169803222935	-0.018838116685460926	-0.007366916639800043	0.007165470756184037	0.023100216966508002	0.03853109654039632	0.05022839536252292	0.05492654952951504	0.05163366157089273	0.042083421330454264	0.02958876532164388	0.016531469302967873	0.003029738819571226
-0.12229278226539878	-0.11658835732466613	-0.10462851009479562	-0.08645741857352594	-0.06250971785285062	-0.03601912677781541	-0.012001854989468078	0.0062438011127053826	0.018239196403533258	0.025417231158466728	0.029348433355768127	0.03066459272085436	0.029047575651405054	0.02402048742644107	0.015507622534478125	0.004278784726897027	-0.008718805012636211	-0.02297668301466284	-0.03838979138251282	-0.05445125643058218	-0.06947882255506792	-0.08058127861701239	-0.08484564468676821	-0.08087358622575472	-0.06919655711451148	-0.05253827972996319	-0.03502555383896222	-0.01984270281922531	-0.008026657950982041	0.000992104145855403	0.007922108405649405	0.012361656609523701	0.012867501210782516	0.008537511959264539	0.0001377008209104681	-0.00933093424859067	-0.01561367646807656	-0.016043977558367287	-0.010681389391994483	-0.0007729701845794347	0.012368210056357663	0.027717013589077598	0.04325002910662338	0.05544779244083561	0.061044374878077026	0.059122857040192475	0.05134425528220957	0.04072756802085132	0.02930759127766474	0.016688107889695155
-0.11260903879768253	-0.10846205377123429	-0.10022870235319357	-0.08819115324152485	-0.07171800542871987	-0.05159119216775017	-0.0312110945526065	-0.014371522460385243	-0.002830948820862205	0.0038025903299281644	0.0065615028153439125	0.005930901582446713	0.0016734184501140965	-0.0063692435869003375	-0.017769712245869086	-0.0312548068752903	-0.045740203872538	-0.06098958505976984	-0.07755774276217234	-0.09550560457308435	-0.11316320164100745	-0.12717305405007404	-0.13402846294543158	-0.13165257323562585	-0.11995345362713956	-0.10097653580510044	-0.07896325049033692	-0.05809503830997112	-0.040374161830892215	-0.025079051031111698	-0.010945442703152168	0.0015349213584062388	0.010217526422632895	0.013333404451821169	0.010857786936100292	0.005231773875766488	0.0003454341055531997	-0.0009946927704027496	0.0019222764041196781	0.008888979348611808	0.01958105279240524	0.033311024392927976	0.0477173086188156	0.05893927867343753	0.06408685711802801	0.0628034203500133	0.0567922330610081	0.04853026633951113	0.039179142396956516	0.02779057380314633
-0.10017498765886813	-0.097437189100368	-0.09247049167889274	-0.08550950218299633	-0.07520813363530489	-0.06092019977791124	-0.04482270754805391	-0.030529844089597507	-0.020382459918693502	-0.014862593263187599	-0.013575219533227276	-0.016214957168942053	-0.022765281490223666	-0.03295912550647522	-0.045788744988112536	-0.05955411473058186	-0.07333688837891193	-0.08777880707822978	-0.1044267774409231	-0.12380148116872174	-0.14402828014596306	-0.1612832709527167	-0.17168330695284598	-0.1726985254804711	-0.16336321769728998	-0.14441133538575535	-0.11906891732439912	-0.09207196910231112	-0.06676389260519965	-0.04325846464136669	-0.020566437306158546	0.0006473723376874502	0.0178353210155009	0.028302597870229373	0.03117401093512712	0.028271086390008256	0.023072346456028844	0.01867863759773901	0.01707122220114724	0.01943629825387295	0.026320735213880543	0.036988554942615326	0.048429802833033525	0.056678964573150706	0.059553903496700575	0.05764575723736778	0.05289058912998378	0.04710125712517027	0.040406196416880286	0.03126661351957639
-0.08744817029799824	-0.08528027848839907	-0.0819365149802327	-0.07763315590254763	-0.0707791835612866	-0.06038927585121776	-0.048079318938949234	-0.03681586314588049	-0.02884393041228321	-0.025102048265566543	-0.025779631450325538	-0.030788218136750062	-0.03983083209332308	-0.05219056385378362	-0.06627538688054162	-0.07990357109020683	-0.09250610654760442	-0.10576223350417757	-0.12214179003999277	-0.14236671937397002	-0.1643112700070937	-0.18398065597337948	-0.19737277562643224	-0.20166212758805183	-0.19516251136641624	-0.17721569144359312	-0.14957579572587956	-0.11674660404695	-0.08335027159238201	-0.05118087239078028	-0.02014670560819341	0.009035759402332406	0.033862366462966954	0.051066111515422154	0.05879761207497428	0.057887519543254544	0.05113518578830828	0.04189799087540929	0.033697859015816074	0.029460351866328567	0.030541706518239075	0.035897538451545814	0.04198738478155583	0.045166368307119065	0.04415229877960692	0.04025354169603003	0.035747589343069555	0.03200231051646432	0.02833989992421454	0.022746183879271617
-0.07763289667227924	-0.0748059861720162	-0.07079530700415643	-0.06621890074913336	-0.0598728974945773	-0.05096218756855748	-0.04089294712226943	-0.03201944653615638	-0.02622706302422975	-0.024514547968548513	-0.027374530582174688	-0.03488497802091036	-0.046583592439630776	-0.061450692104239354	-0.07744258380322318	-0.09194856621629664	-0.10456602675065092	-0.11757047763038778	-0.13377515715674512	-0.15400970921317195	-0.17619605106306754	-0.1966294617567023	-0.2113498692473529	-0.21742449730537747	-0.21275830930708767	-0.19573312762132514	-0.16681202793514954	-0.12970363034024246	-0.08971920400324745	-0.050374579113023586	-0.012613367413697169	0.022767542211321604	0.053647692076460814	0.07665815397276388	0.08901481583838329	0.08999510936848855	0.08131443208283617	0.06654595215076682	0.05059419206479225	0.03810360881775364	0.03109720947974474	0.02822891976911895	0.026361752787914024	0.022730297191297922	0.016808303002425137	0.010034661770680794	0.004677126663626059	0.00204471623225317	0.0013817328991096924	0.00046467645916082093
-0.0737338463995232	-0.06951245286629683	-0.06328881556002237	-0.05628680866479974	-0.048041367331119696	-0.03827285477977952	-0.02835248944956419	-0.02034609890141152	-0.015734355262312982	-0.015363463176609719	-0.019782889833262894	-0.029126670853183476	-0.042816505931408906	-0.059783205494504645	-0.07800294833060606	-0.0947172095756794	-0.10916347313892363	-0.12333701437323552	-0.1397690164115594	-0.15931103447094336	-0.18033199194528585	-0.19967296239776514	-0.2137264759829667	-0.2195040931530076	-0.21485548020026715	-0.19798720291468597	-0.1686878289548447	-0.1297825193572769	-0.08636981599784099	-0.0429069149616079	-0.0012707491762867715	0.037594144087427096	0.07211881881283574	0.09923637634909692	0.11518181035583047	0.11757194171979753	0.10688045638363744	0.08704192883625242	0.06407608937921215	0.043433376527007524	0.027046176115873635	0.013716358480373458	0.0016935278911397904	-0.010029764907052346	-0.021274781257620647	-0.031025210575380404	-0.03761962024825714	-0.03971823193831936	-0.03758124253053342	-0.032959505845648975
-0.07643947405825786	-0.07119862834212592	-0.06302412727865739	-0.05332723385097653	-0.04210293409654684	-0.0296948831393148	-0.01778808914188155	-0.00844683157508732	-0.0030020996935551177	-0.002164496891682845	-0.006389466642001169	-0.01572976825439283	-0.029636480966624763	-0.047211395629716296	-0.0668628978328024	-0.08621058355330732	-0.10376178886956594	-0.12039298944755418	-0.13770109141098127	-0.1563213721907913	-0.17525318191264505	-0.19206654894593808	-0.2035126414888839	-0.20678090527797902	-0.20014657005553624	-0.1825324845313364	-0.15380352486208945	-0.11607191972674248	-0.07349199353553314	-0.030277527677540623	0.011279393763955798	0.05022344958180532	0.08538478147519983	0.11390015784354866	0.13116363796282016	0.1334967686518019	0.1206434243152305	0.0970789812356339	0.0694262532849029	0.04253118775224091	0.017426781950229807	-0.006801315709953543	-0.029955587341738903	-0.05044394163897438	-0.06696313595383824	-0.07903222989431556	-0.08594333831165278	-0.0866570049607343	-0.08103171748433187	-0.07031757285603177
-0.08400794611842974	-0.0789600557114503	-0.07038746680223933	-0.05914320112171947	-0.0450147024240526	-0.02890060857335287	-0.013085061526092519	-6.352139691094518e-05	0.008577097476802376	0.012149970733437526	0.01034425421898923	0.0033075122809587023	-0.00856679603636165	-0.024622543026116623	-0.04397126920047054	-0.0650116470050247	-0.08576135128948117	-0.10545132100383203	-0.12420978068605187	-0.14202653089163667	-0.15834009668064733	-0.17140394198048778	-0.17851504298143425	-0.17739752487253568	-0.16739025016511178	-0.14878548311900555	-0.12220709363923206	-0.08910719044881062	-0.052103968146141044	-0.014104884206038754	0.023070779458295984	0.05867631597686586	0.0915308249757841	0.11858315982815855	0.13479377449422067	0.13575865064601134	0.12116060164866528	0.09560475856396299	0.06537281193169325	0.03418485087176083	0.001986923429542353	-0.03183542956704688	-0.0652968273482339	-0.0942396230186034	-0.11562941448518348	-0.1288760287596445	-0.1343372468750907	-0.1317867303765071	-0.12124933104300063	-0.10393990155274177
-0.09430295175216524	-0.09050062074967677	-0.08288423252454931	-0.07104940813911428	-0.05405267014099731	-0.03318472221629094	-0.011776436319085867	0.006699913049033132	0.02014604780157158	0.027907497105237412	0.03004283182676986	0.02696210824851117	0.018922151295320024	0.006054185070523429	-0.011388505699941827	-0.032456715776204424	-0.055053124441927066	-0.07708386854671531	-0.09711722876584686	-0.11405122753368256	-0.1272179224049045	-0.13551384707294262	-0.13712734909188257	-0.13094205540355308	-0.11781037747514767	-0.09954083267532246	-0.07754930240940532	-0.05255720652227773	-0.025123308987542285	0.003728802411641812	0.033195888241490334	0.06275276419587775	0.09095602036489213	0.1144688593210689	0.12815120633409685	0.12766601366875727	0.11251188241575648	0.08657092809450519	0.05490440527221766	0.020286128376547016	-0.017497725847789924	-0.058496732103974235	-0.09971116283529594	-0.13548231876365574	-0.160914346460779	-0.17451766405446384	-0.17722453648168204	-0.17002601896436653	-0.15365303770602798	-0.1296790402576663
-0.10597413357415486	-0.10358282320749991	-0.09694156158187492	-0.08423975490638635	-0.06372938930521821	-0.03695452858613384	-0.008695643066632036	0.01610762505664869	0.034751887457411916	0.046860174999965795	0.05314835726796459	0.0543531206666125	0.05051008718771945	0.041219794084736264	0.026383947886012254	0.006871031614836676	-0.01533392758225648	-0.037710304077418676	-0.05766372189943968	-0.07298124853491283	-0.08255674572929278	-0.08580016318652522	-0.08231441739337557	-0.0726802461481446	-0.058979594933982166	-0.043868624875260935	-0.02886580043878903	-0.013771230225152102	0.002566828792417993	0.020805007443367086	0.04115527061982092	0.06334621245857149	0.08569213641522475	0.10460110231456637	0.11518751060298876	0.11355052250248099	0.09885640299280161	0.07363368820955844	0.04139821673247453	0.004325283949375471	-0.037174616561492874	-0.08226238539884946	-0.12756803982017237	-0.16730367168869842	-0.1955809108723136	-0.20953610877361928	-0.2098707390356003	-0.19841933340979295	-0.1767183945347734	-0.14681927041724438
-0.11785852517165785	-0.11609009746601927	-0.10921229809093674	-0.0944918014718239	-0.06958819597191347	-0.03619989461379116	-0.0006847852852088052	0.030316112512536034	0.05359638304297904	0.06932496565276025	0.07892267404449727	0.0834268718576793	0.08266594680002465	0.07597514512641078	0.06345094414592625	0.04632361446489726	0.026403227145859003	0.006064335137486038	-0.01188937751356097	-0.024783122296127565	-0.031043025964499555	-0.030607742412222444	-0.024611319048922463	-0.015081011591618744	-0.00447420661729729	0.0049590612268271845	0.012368269137913489	0.018621920121609903	0.02543359622813234	0.03425092472265747	0.04608882796682912	0.06122603790707463	0.07785646136601962	0.09211597634793156	0.09954797306871305	0.096811604523309	0.0829130309514167	0.0591049318855056	0.027425110787598194	-0.010292964785805934	-0.05285445306137587	-0.09863481250369519	-0.14429240369337118	-0.18480727095653932	-0.2145053315187675	-0.22943914053392916	-0.22926253435689603	-0.2156345468231408	-0.19032785160489213	-0.15596261574453235
-0.12844203569271118	-0.12606336646390803	-0.11760424314824151	-0.09985088518559494	-0.07011556750067997	-0.03017747755508543	0.012081106376139378	0.04836367751694909	0.07521260082371853	0.09336373595555476	0.10489380941315836	0.11106031744325029	0.11159613107937881	0.1059631813215293	0.09486941326054693	0.07998873257431899	0.06315843899724617	0.04638281453024408	0.03175603000727042	0.021453362850540326	0.016967755988510122	0.018030300551781373	0.0227245343113629	0.028517741859109456	0.03344324315041625	0.03640792629439695	0.037398618559250744	0.03747149620965619	0.038085655174478907	0.04051732944287779	0.04627962775202499	0.05620072360670278	0.06852666197801265	0.07914982752399745	0.08392486810587296	0.0801735578080529	0.06698563956324138	0.044929894527177064	0.015122466567189331	-0.021082122030276814	-0.06207223667418546	-0.10565165899456565	-0.14877582274279857	-0.18752387441073692	-0.21729947646668799	-0.23377902826190886	-0.2351172310823199	-0.221793488391655	-0.19516090710719625	-0.15802000126065124
-0.136308635310683	-0.13239227041447468	-0.12154854200099087	-0.10044651207614413	-0.06597353344161405	-0.020033540428124733	0.028060126505450936	0.0684157729446856	0.09742345655964849	0.11650604328860518	0.12835214815869556	0.13447532084352892	0.1347425187609177	0.12893491045217942	0.11835575613873732	0.10519698793372652	0.09140696145719766	0.07852843943102802	0.06750031385462871	0.059043589278281725	0.05404202432185111	0.052328609213640936	0.052329113035391	0.05201302685228821	0.050175910581351964	0.04681098040985158	0.04276058661765096	0.03915457313196936	0.0368903296544021	0.03673282050438036	0.04001895043036664	0.04762087223674916	0.057812748759785634	0.06652939951506268	0.0698260884185572	0.0655966080497107	0.053269982129469894	0.033214676526987445	0.006096799933041031	-0.027133045963805193	-0.06479697674159528	-0.10439017038242844	-0.1432562490662127	-0.17867874059892377	-0.20732777513326894	-0.22517888750028392	-0.22917301092629713	-0.21800078724058738	-0.1919821085078779	-0.15375153455716345
-0.1414522570680141	-0.13552536587942507	-0.12204027423553655	-0.09757079598506664	-0.05860574462786789	-0.007156548979218287	0.046093320166898134	0.0895314454972284	0.11940705980016889	0.1379499332384489	0.14850573115996807	0.1530791307706908	0.15187222253972202	0.14491159366686632	0.13395285762543538	0.12171912197906266	0.11031038282914703	0.10082387123864099	0.09287174043212584	0.08529797529158423	0.0779279604054926	0.07102687566730942	0.06424626604757264	0.05665528367528291	0.047885682957116205	0.03865420539330018	0.030483501941239548	0.02485684524799219	0.022422949919312325	0.023181562137170972	0.027645351964846326	0.036029984438061755	0.04646160269285063	0.05515858156984092	0.05853486046589249	0.05474087145045868	0.043575123708302736	0.02550013626802946	0.0010551118390237568	-0.02887669672700887	-0.06241140180566561	-0.09719023590120296	-0.13113457896120873	-0.1624653085556115	-0.18885597535365378	-0.20715439380304307	-0.2136373893928882	-0.20526064512380693	-0.18112597500040523	-0.14334641861551065
-0.14586622172741665	-0.13776589819079602	-0.12140259953962622	-0.09332618626565355	-0.04966764963559438	0.007308702758718539	0.06556323351177197	0.11169752566762117	0.14165057681899593	0.15840932966130666	0.16616267258551104	0.16761654009277965	0.16354544837165172	0.15424257096417737	0.14171392474848915	0.12915150669222064	0.11897577903292088	0.11185054851124442	0.10608142127772582	0.09876790143836378	0.08831853545894483	0.07536736231164477	0.06122252255727921	0.0463609520727746	0.03117951642415695	0.016872946810507463	0.0055020100112344395	-0.0008344886413640462	-0.0012965792575101499	0.003277646023737539	0.012030008898566768	0.023980709799627773	0.036789343334019065	0.04700049270775724	0.05155604262182116	0.048822486946586786	0.038791367010377616	0.022173098806403856	-0.00024149619006249803	-0.027180518041515358	-0.056557662091920397	-0.08640668740720472	-0.11535240037489898	-0.14219794134554617	-0.16541655047231216	-0.18276803373629427	-0.19060785414915285	-0.18477491142751085	-0.16322528325805605	-0.12717009693320885
-0.15115120324364847	-0.14073870782529838	-0.12099686380074345	-0.08844415240156586	-0.03914842657094191	0.02381664716404459	0.08689795257905931	0.13528512573605575	0.16449532596199043	0.17817139892150713	0.1814137889047606	0.17787755650528364	0.1692034023837588	0.1560001330796457	0.14038701850895585	0.12598566564968783	0.1156115708465121	0.1094405374372463	0.10466894692119368	0.09704186108820917	0.08379718107209343	0.0656586102516384	0.04532808594749917	0.024575623510644597	0.004363937040790411	-0.013716016281344105	-0.027008749091755452	-0.03276042775283317	-0.029716005736589914	-0.019074808983108912	-0.0033647220936927694	0.014552891543491181	0.03140193725586031	0.043934311690440445	0.049793677223479785	0.04785593540610534	0.03846108664561688	0.022613835756042904	0.0015707689494466363	-0.022937006278066243	-0.04872343207057328	-0.0741125808810086	-0.09822931741534965	-0.12036640241816364	-0.13974020627092423	-0.1549455940364445	-0.16291869178801197	-0.159190590690852	-0.14054522200306369	-0.10722864547685938
-0.15621502504781984	-0.14302835234973718	-0.1189498926502083	-0.08062839954196778	-0.02459083023622065	0.04422249287101337	0.11054951358866863	0.15920593500145058	0.1859470747233591	0.19483137063987818	0.19176995397077842	0.1815781241969011	0.16684501734678897	0.1484699949361945	0.12852295881237555	0.11094918028442341	0.09879435661612528	0.09173218088867373	0.08621038872754187	0.077451162139808	0.06226562841043114	0.041374089009521615	0.017768019769831576	-0.006201321715142367	-0.029034030067867145	-0.048697098497744805	-0.06212976936921818	-0.06602062714932692	-0.05837837706673743	-0.04019710292922062	-0.015523516243730938	0.01020573748044328	0.03207122745327634	0.046882037854721025	0.05323825792523737	0.05103436104808214	0.0414000119565383	0.02584528393377312	0.005842099202622004	-0.016934591471139886	-0.040235879167125156	-0.06216022888692612	-0.08192440089974799	-0.09938187294296984	-0.11464280495682873	-0.12726777369029252	-0.13480457014533845	-0.13285408178499034	-0.1173234296173421	-0.08726111615740935
-0.15796588551475774	-0.14092047540700345	-0.1110399250909601	-0.06576708556323	-0.00319412909141872	0.0690824168279263	0.13476477777601767	0.17994544094140508	0.20156914481125238	0.20400712853468592	0.1935412879951696	0.1760409089508546	0.15500203449313757	0.1313671241699947	0.1067785435301294	0.08515479903119742	0.06959783367992958	0.059539822478481476	0.051259965860771	0.04033531814521847	0.024230727885872695	0.003441273744698769	-0.019807359369241797	-0.04346508604138678	-0.06571483147630613	-0.08413629977066901	-0.09548109312772925	-0.09606481920344287	-0.08303274835593384	-0.05660736726604561	-0.02196931828052818	0.012467959665787898	0.039520635578943544	0.055882249035090176	0.06137108956828937	0.0574930835347935	0.04672775917117837	0.031051244771256297	0.01163403300202139	-0.010237808748072095	-0.03229096144614543	-0.05202082967126987	-0.0682729100793819	-0.08156530046299452	-0.09318140507625879	-0.10358937621856643	-0.11079886876065044	-0.11044563892017793	-0.09785567502779484	-0.07121900684944768
-0.15347657052694044	-0.13103672030993996	-0.09386469964367758	-0.041614207717939784	0.02490393505174478	0.09581867704351356	0.15574386569714968	0.1937280294863627	0.20822038209579666	0.20350812300014773	0.18587470609936524	0.16178991429077727	0.13538374559542388	0.10754005026451952	0.07900856068192001	0.05312699810944553	0.03300711850443969	0.01825315003484183	0.0055358847079735336	-0.008494074895653375	-0.02510818965966457	-0.04387963721381036	-0.06391714121489399	-0.08404685385929013	-0.1026426861058382	-0.11719795234532333	-0.12431653206011711	-0.12005060391698434	-0.10075261871673023	-0.06581101159129932	-0.021269123282326545	0.021514685944323497	0.0530316778845457	0.06975752675116201	0.07300578591145732	0.06642237509201099	0.053799004283048305	0.0372967693504105	0.017743080291264746	-0.004023581372964451	-0.02577325032119818	-0.04435128025000494	-0.05822597152631543	-0.06863709027264711	-0.0778949518683781	-0.08696368385432408	-0.09410350384817208	-0.0950997374147205	-0.08516486597372872	-0.06197107863951271
-0.14177568419688732	-0.1129902936196609	-0.06822291905478914	-0.010704150176455353	0.055810861025064024	0.12065685571795427	0.17129366527046683	0.2003024103488435	0.20719096366750994	0.19589977375611975	0.17239833883401304	0.1431777070048516	0.11271526645268143	0.08205545624762052	0.05101747049548136	0.021661617885429765	-0.003180225300494324	-0.023388324859348907	-0.04145222994592285	-0.05936447583517435	-0.07682763053178214	-0.09315744533192066	-0.10866589540702033	-0.12342573104633849	-0.1364797180745904	-0.14552857291442056	-0.14708355106532509	-0.1367890662602734	-0.1104130307728199	-0.067026606036664	-0.013590731722531361	0.03602840098029878	0.07031232489873034	0.08604994357496842	0.08640799038492328	0.07683426125041616	0.061922217838512504	0.04386754204727443	0.023308470228653975	0.0008678479820739927	-0.021084866677631462	-0.039024085571039265	-0.05171177814580525	-0.06105129695659084	-0.06972796271989637	-0.07863172197861423	-0.08597964786581672	-0.08807269789977962	-0.08059483121771346	-0.06075990917842521
-0.12425284008717134	-0.0896776635451675	-0.038782660363442	0.021591587931070733	0.08522199506958542	0.1418850978081094	0.18246072582797873	0.202626056507616	0.20261711316606282	0.18593956511161086	0.15801584829332596	0.12504809798416647	0.09174651271368457	0.059619517226821406	0.028007542785681322	-0.002813453692314732	-0.03111773933671318	-0.05644733090676627	-0.08001208666512742	-0.10209669102241088	-0.12087498091873554	-0.135280744741865	-0.14657199866213527	-0.15609603269579372	-0.16359269837461068	-0.16700083669383195	-0.1627439805320731	-0.1460588760408889	-0.1124452436415618	-0.061365695002882775	-0.0009773428259433649	0.052992467028573575	0.08791708873844424	0.10163364511021952	0.09927509436019558	0.08728682081754381	0.07026534202789024	0.05034476601948983	0.028203239562337463	0.004697441685412002	-0.017357167424648625	-0.03478477932320843	-0.04733668026002346	-0.05733936936919205	-0.0671105443244815	-0.07699908627434199	-0.08514865899630596	-0.08834555112099275	-0.08296600662668707	-0.06617186375520169
-0.10310942916236693	-0.06432511714123346	-0.00954348031342201	0.05154103664663528	0.11116656311992937	0.15986218438182195	0.19134844169423937	0.20370424914236235	0.19779796130704497	0.17675315679578152	0.1454964065463075	0.10993903331164098	0.07498660240102238	0.042711379446030026	0.012519317749210033	-0.016948143343649177	-0.04617130344296919	-0.07506669948658638	-0.10332039702447225	-0.1291033673728709	-0.14932737235200216	-0.16282844929910373	-0.17154578831706263	-0.1775983038407117	-0.18113687708498022	-0.18014784833894643	-0.17079958622567107	-0.1481602639952129	-0.10800347366678996	-0.05064314153427607	0.014213668626467522	0.06959284653968617	0.10309488589865619	0.11425061004887467	0.10966721002201912	0.09602019516859679	0.07752555265992736	0.056138715803246676	0.03267189754544882	0.00859407895359428	-0.01293780352616598	-0.029722279527430517	-0.042696304376049383	-0.054314213086443096	-0.06624155878532584	-0.0780616508423264	-0.08768330115020921	-0.09214193798021267	-0.08836145855710306	-0.0739505397989982
-0.0797393871643618	-0.038432706396205316	0.01802759982430926	0.07811010689205658	0.13328893658546134	0.17499744054251298	0.19895055378475546	0.20473525330905215	0.19381894782610803	0.16914028840271472	0.13539261733005759	0.09836781614634978	0.0630345303038239	0.03194017829066757	0.004748893868551852	-0.021053437641758977	-0.048309265783712065	-0.0780884989570453	-0.1090965339483567	-0.13757715649385982	-0.15930686053135434	-0.17316751891898155	-0.18135167961227094	-0.18617663976348145	-0.18785550917645066	-0.18415305085391184	-0.1709236239641497	-0.14327024660992543	-0.09760625820287208	-0.03559845534002312	0.031244439983305495	0.08526727026249442	0.11559047770288301	0.12367994999325509	0.11696473580326744	0.10195730878111862	0.08250832503476621	0.06035847053146097	0.03647933993206989	0.012958903135023637	-0.007222659109464159	-0.023033877567253423	-0.03629720534318839	-0.04943173232608013	-0.06355987189492085	-0.07760406089997074	-0.0890342764159371	-0.09489058964382292	-0.09244330070051895	-0.079825769950292
-0.0555093389335631	-0.013180875567942753	0.04305905275921048	0.10070178519626258	0.15128516926898164	0.1871246778653231	0.2050827722872733	0.20552644246516433	0.1903645378493889	0.16283641704571394	0.12768794939518524	0.09051345588363845	0.05618209720605556	0.027406222869250686	0.003960386648324209	-0.017310190131692077	-0.04064290653845541	-0.0684258608988544	-0.0995174617742132	-0.12925620150984754	-0.15264263517914775	-0.1681597416878823	-0.17751851229092788	-0.182760520779278	-0.18397120541065412	-0.17869232953379066	-0.16248855373161908	-0.13049319959240877	-0.08000849112219778	-0.01471882576883371	0.051707090145091186	0.10162764160123272	0.12676511077578279	0.13083108042317074	0.12149782932313095	0.10483669654664796	0.08431419758066012	0.0616177118379694	0.03807469229797874	0.016172470753994486	-0.0017813298351528042	-0.015930822040478604	-0.028707752240210122	-0.042433084347570246	-0.05789544379300305	-0.07368204429645506	-0.08683300939880588	-0.09414499878833645	-0.09301715162367125	-0.08193534143402498
-0.032599682767174294	0.009465389073232732	0.06393743949492064	0.1182404463949489	0.16451847409520098	0.19573093696984004	0.20909174187677268	0.20529438444722042	0.18687341793753834	0.15770235294005272	0.12271191539377983	0.08709373525743648	0.05526827217930541	0.029596269549150876	0.00968577556842233	-0.007560450777132689	-0.02662659455280672	-0.05070753065529354	-0.07962127931891146	-0.10915850921406234	-0.134036777987206	-0.15184013446447406	-0.16318478946833043	-0.1694244569639518	-0.1704257022765715	-0.16361121608256524	-0.14433817830109422	-0.10784178461662565	-0.052720916323269994	0.01440706258355106	0.07741018502335728	0.12006192074863321	0.13785609427832488	0.13656256721296073	0.12386199514006417	0.10505159146699719	0.08301329846943985	0.0593529327462729	0.03607138370653737	0.016083997528514842	0.0009346408659506585	-0.01070463747149039	-0.021792255514871375	-0.03464325321913201	-0.050054925261972374	-0.06659062528922204	-0.08099052535825034	-0.08962462824523917	-0.0897039758636752	-0.07990653863197417
-0.013673594122849284	0.026855488886676437	0.07838584499236591	0.12910028749672275	0.17183430678377712	0.19977044366801736	0.20989088931937921	0.20306052735525534	0.1828090536219357	0.15385902330023665	0.12111375450748389	0.08900828332086928	0.060972465649725374	0.03871965553008062	0.021655599655096457	0.007077697922162515	-0.008852117762342846	-0.029383117280132532	-0.05521781258214181	-0.08330168395859262	-0.10870065297870611	-0.12821514216615507	-0.14115485904561317	-0.1478939799690617	-0.1478857027488796	-0.13844200741831236	-0.1150187518667114	-0.07340192599667243	-0.014270760051199174	0.052075211852044855	0.10778935037188078	0.14021648282949997	0.14913781188675126	0.14169472092779667	0.12519780992534071	0.10402173550020483	0.08015096343123472	0.05514863220292548	0.03166761853249304	0.013061209572464025	0.0003476779631319876	-0.00850098350524625	-0.016918470126239742	-0.027640285326037007	-0.04168911847421518	-0.057729003365031506	-0.07242822278644824	-0.08181269693505847	-0.08267648793972734	-0.07362252779831006
-0.001486476556943101	0.03607363704423916	0.08348873421003702	0.13051761798892614	0.17082692442746458	0.19709876843474927	0.2054899638374264	0.19731614411659226	0.17731269099574282	0.150901489371403	0.12267762519594484	0.09583314948093045	0.07240477416121723	0.05342319892425178	0.03823561857095971	0.02467705634574965	0.009802840329524868	-0.00885956235611846	-0.032034018717086436	-0.05759740807258508	-0.0816423851242591	-0.10091231568185215	-0.11373461812275665	-0.1193959588932792	-0.11667645119044688	-0.10281769533738959	-0.07387323764238289	-0.02722909785720892	0.033302425851038375	0.09446182627002174	0.13956428140292215	0.16069414593855993	0.16084760797216618	0.14761226789679094	0.12760961696823062	0.1042738975289591	0.07877447993325469	0.05243393349065962	0.028232118553209104	0.009759685620751322	-0.0018484483814167473	-0.008676590229286891	-0.014556619529844023	-0.022812405675338227	-0.034672207546377405	-0.04896253770067275	-0.06256057538174864	-0.07150553876486561	-0.07233448264899024	-0.06328085122391738
0.0016976313609896015	0.03457085387383917	0.07621482608282491	0.11862410288846971	0.1566474297421046	0.18238624530918554	0.19083920001693233	0.1837491418936066	0.16698277478111934	0.14610973628047938	0.12475785783000137	0.10466307096953495	0.08638195228564614	0.07014929910361149	0.055474337745547234	0.040806046597316126	0.024286092712080883	0.00506313830000539	-0.016334636684335702	-0.03818767843526567	-0.058176475643581096	-0.07401438817689981	-0.08376046089529919	-0.08585668411813445	-0.07839818342237646	-0.05866219794169641	-0.02401660573951184	0.025180641417467568	0.08209202813081432	0.13384314443523393	0.16796742520609892	0.1800644757240357	0.17382987131563027	0.15629860938484952	0.1336766084664282	0.10880761567355654	0.08214072212727463	0.05444543499867641	0.02861762738679416	0.00858252899291871	-0.003778628823991813	-0.01018040304320945	-0.014556234028114137	-0.02049888052743457	-0.029530336222083047	-0.040805407464458036	-0.05180849143912449	-0.05896401404756236	-0.05858005056392201	-0.048560750975071704
-0.0038251066565881085	0.022987549948919335	0.05699453300160453	0.09241214508339837	0.12579038800639414	0.15012226281312685	0.1599335396794961	0.15701241472923488	0.14728303417266225	0.1354406079748059	0.12343863922135828	0.1114232252613756	0.09857042112527298	0.08430746224678128	0.06837670866272172	0.05011042235677685	0.02932569504184747	0.0075368076141042305	-0.012784759775244915	-0.03000028743064894	-0.043529194825991394	-0.05273759188413746	-0.05626523176959603	-0.05224591017746024	-0.03850717030186672	-0.012939033743853074	0.024914128505896187	0.07180074251900584	0.12069662120638841	0.16254824694641146	0.18919359166339964	0.19712660591907072	0.18858281682069084	0.1694953072132816	0.14583458645182257	0.12032668572816319	0.09279222343451869	0.063229882942869	0.03444699290642515	0.011027757084803823	-0.004203036406018677	-0.012078483448695956	-0.016045207579316448	-0.01978778869135852	-0.025165610478992018	-0.032073865035313544	-0.03889249227287204	-0.04282153063031792	-0.04010958125100694	-0.028291880679123374
-0.015180910555684931	0.004912754760892672	0.03018427134252299	0.05640005705105684	0.0817218392787925	0.10176561309677923	0.11275277845829658	0.1160701536598698	0.11608321216049584	0.11556100877859081	0.11447329923179224	0.11126594883929215	0.10373608157287524	0.09053548713848283	0.07155207910982847	0.04770152117137391	0.021438880049823167	-0.003023314718892877	-0.02190420518965388	-0.03412343440466248	-0.04048843470686797	-0.041764158874612184	-0.037474667166538314	-0.02608397423243645	-0.0060243287179398645	0.02333199932822129	0.06057027928120416	0.10198138839679807	0.1429135626017329	0.17824197176262072	0.20235513961597612	0.21119718145455468	0.2049156032373384	0.18792702939262337	0.1656730936284118	0.1405889447369914	0.1120327880263775	0.07967833235849489	0.046543761190353056	0.017910444627851557	-0.0022614552467226084	-0.013283000203525975	-0.017651435051915538	-0.018948233713485075	-0.019676376583913715	-0.02082367103513125	-0.02209407841490353	-0.02156228381370864	-0.015763265966371027	-0.002209678891267094
-0.027515727837969538	-0.014201251196676382	0.002325640516509273	0.018987620166566785	0.035156390745423934	0.0493184288870182	0.06027509901639669	0.06906249594864321	0.07782356886570968	0.0871956427679231	0.09560680273192904	0.09991853841557916	0.09651408864443331	0.08314194460046907	0.06013728243644887	0.030748098470162036	0.0005358866990632479	-0.024496975591876996	-0.04075876321152549	-0.04801601364200711	-0.04797992476573553	-0.04205455577215919	-0.03030924087499114	-0.012016886393653121	0.013062947129075457	0.044112933908638026	0.07912031517961853	0.11560877284281787	0.1513056493345321	0.183622323069681	0.20854384928316982	0.22172192745589758	0.22150615330483686	0.21027914183839005	0.1921663554272265	0.1687761768844871	0.13916956256621726	0.1032893448132419	0.06477561250601803	0.029579483523055845	0.0029771047085862213	-0.012482849687017829	-0.017963319662576884	-0.016715299073603068	-0.012128089760578002	-0.0066773079228292925	-0.0016480948755092555	0.003946680229559275	0.012872869395829406	0.02726350821363705
-0.034675477923591776	-0.02773239661174798	-0.019325974170627654	-0.011039971825841955	-0.002541968313576033	0.0064526801596705525	0.016255392070135766	0.02764370063557772	0.04111013679333315	0.055748347820964515	0.06894016188077243	0.07662673277681774	0.07422608038167525	0.05904211808258045	0.032366204945481925	9.857972554330722e-05	-0.030167254978338276	-0.05267598846003227	-0.06503651507839184	-0.06776292708518943	-0.06270019126951176	-0.05109376000386293	-0.033224814286017784	-0.009232101908667904	0.019681832793439172	0.051639875002935084	0.084985026291083	0.11857358859917705	0.1515272219735374	0.18260438546310842	0.20925574718348552	0.22797009586619985	0.23601527296941913	0.233346874888027	0.2217076569818513	0.2013167699243792	0.17110065336143207	0.13172795916641028	0.08770997273032963	0.0459059413925028	0.012590060438927703	-0.008090502424551763	-0.01563669100725945	-0.012722419011609889	-0.003469642980065273	0.008054409164858415	0.019038614482442515	0.029407083204768814	0.04091686748590582	0.05486189378472631
-0.03145832696719442	-0.029785034331839585	-0.028232564130343946	-0.026666724509931405	-0.023958114086501215	-0.019201035906961303	-0.011671714319958289	-0.0008989014136519566	0.012702874431697325	0.02724830128935423	0.039453002319158485	0.04491796996033178	0.03924571243182097	0.020655940536746693	-0.007836588176184208	-0.03892698526169718	-0.0653513170249371	-0.08299149040325463	-0.09091165278782067	-0.08979556258922271	-0.08096561755296902	-0.06517286741136882	-0.04264503857927335	-0.014249306854385394	0.01755698489321412	0.05029997571217293	0.08288272733030089	0.11511424662548896	0.14677067306915118	0.17732654103596288	0.20560114209728295	0.22944197601350877	0.24592860763488	0.2528024516126956	0.2488858227224142	0.23273747075388793	0.20309635936129886	0.1614860951533073	0.11331633228471033	0.06611239224032382	0.026967373163213498	0.00105046774771496	-0.009872023227060375	-0.007523039985139437	0.0038650439934000123	0.019199974935368316	0.034506403436195335	0.048411880707758086	0.061313067947610336	0.07358721955429462
-0.01662357453889575	-0.01849587528121721	-0.02188261609385044	-0.025306354548393195	-0.027146853205383927	-0.02633366309758638	-0.02235585538832403	-0.015028030824221649	-0.005104401237809686	0.005024702467805065	0.011602906302664744	0.010398991479320108	-0.0016657771054544052	-0.02410221045300485	-0.052083136425492414	-0.07883422486904419	-0.09936589563802216	-0.11166279492710057	-0.11549994350940354	-0.11128997244690753	-0.09966473982175161	-0.08074078034228287	-0.05481171864555522	-0.02354225007158419	0.00992977826523442	0.04304414026994823	0.07514629379972612	0.10659649605159964	0.13762026010209102	0.16817363756464557	0.1979168511847569	0.22574835221062467	0.24911296932931143	0.26440449931273285	0.2680602208670879	0.2570634836937776	0.2300060594535391	0.1888595072377854	0.1392875767995642	0.0889877757067188	0.045568198192996956	0.014631772672420912	-0.0011487069104940642	-0.0025161003264190253	0.007033375668789604	0.022530437438638803	0.03938332843680145	0.055011881105170385	0.06810260232010597	0.07809958923203135
0.005470449002077233	0.0018500790175314875	-0.004366536590412835	-0.010992840710885594	-0.01616472691486143	-0.018918076483462668	-0.019286045522202023	-0.017392217928826347	-0.013975005716957338	-0.01138051275146888	-0.013263783283596666	-0.023170357684081225	-0.04215952984387089	-0.06723274968846965	-0.09278760683989719	-0.11380437227703413	-0.1281030059978516	-0.13537481605778698	-0.13579643898431087	-0.12940330355788046	-0.11582000381187839	-0.09462702251698371	-0.06644560488603686	-0.033820982038408234	-0.0001736190728977253	0.0324006015223066	0.06366400965985536	0.0943967773470082	0.12520703110144002	0.15612321752713187	0.18701276590660307	0.21723195237319917	0.2446988822527575	0.2656130600571071	0.27541429654420335	0.2700906618394783	0.24794673222574026	0.21067006153394505	0.16320579975360952	0.11268469811465907	0.06667106290927367	0.03111625310592794	0.009120003184598763	0.0010041538906707574	0.004737917335586285	0.016581119114990498	0.032132001839253736	0.04764527943587647	0.06024503680129031	0.0681976092759373
0.026740442726085917	0.022695880454188914	0.01562994315469716	0.007934531027062408	0.0012777096685669767	-0.0039565669831662376	-0.008434343374350993	-0.012773514505435452	-0.017646092064276496	-0.024656968083612365	-0.036507626993220944	-0.05527259897873847	-0.07980955876583948	-0.10548350028489337	-0.12705001516166467	-0.1416442847235081	-0.14937184381399726	-0.15143446432196703	-0.14865374730707376	-0.1408061513961876	-0.1263836689424016	-0.10416045390020054	-0.07501785905811476	-0.042319831456514696	-0.009524555099159249	0.02183811858159761	0.05199301771900777	0.08203611931266554	0.11272360872392793	0.14386806610931266	0.1750807088280367	0.20565684330602751	0.23389698891802324	0.25676532126859947	0.2702648379766061	0.27042172345263793	0.2551229239385499	0.22496313426589312	0.1831302617110786	0.13512931526737648	0.08805304387137236	0.048104285964358034	0.018906404736080715	0.001989935503933072	-0.002795078556560662	0.002747243116786167	0.015011811683238362	0.029307781988494416	0.04126636043538773	0.048031015430877545
0.04085182503949655	0.03728440804118148	0.03116750014708094	0.024587297815952036	0.018493484113686367	0.01231273939002546	0.004620128880936542	-0.005770372228786923	-0.019465787052852162	-0.0370200120539988	-0.05926680373420151	-0.08605021029523145	-0.11437218159547871	-0.13890521418182344	-0.15538188587212537	-0.1627745431864137	-0.1630292676571515	-0.15897685748470544	-0.1525371667691418	-0.14350773554156246	-0.1294641108388262	-0.10789267409745278	-0.07924597825910834	-0.047165760657769236	-0.015312798107587143	0.015030052437751316	0.04448868663888777	0.07410542810868746	0.10434658469139618	0.13483191118906868	0.16486516076037572	0.1935029042799978	0.21944241138672596	0.24087429258437937	0.25527962446398994	0.2597681323569398	0.2519446139133526	0.23095608686113508	0.19745621865592522	0.15442176793615836	0.10753036243785301	0.06326916627376107	0.026411854568447888	-0.00010803932490061684	-0.014435522507902717	-0.016226902758174674	-0.008264159823564243	0.004178827003643537	0.015516368756144957	0.02221348007688608
0.046995511431867455	0.04464339586829641	0.040856301726588606	0.03693125694188632	0.03262487635753094	0.026444497303578462	0.0163433113899569	0.0006706378607637659	-0.02108518575148353	-0.048447749304331496	-0.08005748777586107	-0.11353542080036533	-0.144488169749322	-0.1673523868415778	-0.17874722822472425	-0.1789652519467994	-0.1713642051829838	-0.16047588189506054	-0.14967486408550662	-0.13917468792398896	-0.1259986396093283	-0.10632406820485088	-0.07924030656529105	-0.04784773003356551	-0.016133489244144046	0.014374572339267528	0.044105826000945494	0.07367929040950946	0.10296098361454231	0.13136039653384682	0.15816211343582465	0.1826578354632241	0.20424266893110324	0.22228650434967231	0.2357728559211394	0.242864557534083	0.24129501725575306	0.22916829126802424	0.2049890600716132	0.16856010322461548	0.12308179018721838	0.07494308872311568	0.03054991874478117	-0.0051411303947445225	-0.028410638761788336	-0.03742172390362551	-0.03416135802265058	-0.02414093689095552	-0.013403976459738124	-0.005595609062156909
0.04851377203185194	0.04786405127299634	0.04689367028957157	0.04590811925790219	0.043507425374258134	0.03741121078881535	0.025339526923475002	0.005566262343750527	-0.02218783993847235	-0.0566172766938567	-0.09501873954013706	-0.13356791308149188	-0.16688022122022872	-0.18910604207378143	-0.19721236409929496	-0.1921624725668793	-0.17807759429847175	-0.16083027811360087	-0.145348619074572	-0.1326769871425683	-0.11976680193282842	-0.10191307857038173	-0.07657409013611646	-0.04550683298265424	-0.012592740797917903	0.01979351627661021	0.05105832099718259	0.08087112703871188	0.10852922985382854	0.13334031430394946	0.15507903833265685	0.17397452084839526	0.1904497171516694	0.20483452090598323	0.21684635199779104	0.2251345460117886	0.22766085783134413	0.2221658489039045	0.20582059221178092	0.1758845664237847	0.1328338223183502	0.08221616951656635	0.03181046613625468	-0.011383198006463152	-0.04215043100993648	-0.0577795830863632	-0.05960735666698427	-0.05262363477621619	-0.04258399752709294	-0.03276104743843772
0.04919841929494162	0.05024434133538302	0.05169386103711322	0.0530048851695204	0.05203919064908233	0.045893409185699195	0.03230629611979706	0.010069198580933083	-0.020565330841646322	-0.05815883424850761	-0.09997651665094935	-0.14181406342393157	-0.1777345177006516	-0.20134915735476966	-0.20923141239515178	-0.20233368034792615	-0.1849426363735045	-0.16356134873963518	-0.14420894071980345	-0.12896855770703916	-0.11517621710864065	-0.09788735158000895	-0.07353761160898313	-0.04235969550786409	-0.0073721958288451035	0.028254309683089	0.06216121804681718	0.09253676728308166	0.11808360935201585	0.1384076205617319	0.15436048615005252	0.16745492215224989	0.17921417605449405	0.1906030765789945	0.2013194936843324	0.2099049048826555	0.21453931937332182	0.21298280037194062	0.2017922481279092	0.17690795886637709	0.13705724333276703	0.08640234675856182	0.032876168240008594	-0.01550341519107062	-0.05240516730679509	-0.07437398952680839	-0.08189841597390564	-0.07887260541490677	-0.06996557333820572	-0.057796845702966906
0.05086853188239942	0.05323198883120398	0.05631959806890952	0.05921340156075703	0.05948308475514801	0.05374605869178681	0.039847292352677394	0.01739905697298616	-0.012830419345056849	-0.04981894160627558	-0.09174595253084611	-0.13501162483587756	-0.17360063831077371	-0.20040299330722955	-0.21116217354749103	-0.20629750934774108	-0.18973203017109996	-0.16783985720648695	-0.14689712830236917	-0.12968903068171656	-0.11435918704045295	-0.09641352081419452	-0.07210028781097762	-0.04061217276315486	-0.003910587576584799	0.034682696059475375	0.07118697896492165	0.10213222183613406	0.12568322578552008	0.14209793303080115	0.15336692118344378	0.1620433101646909	0.17054273796152866	0.18003994392120715	0.18981527042597213	0.19806364564696025	0.2032553315988895	0.20352817935400225	0.19530738644735104	0.17426473175505844	0.1384014765848656	0.09048512896448133	0.03702072378934072	-0.014212738098475581	-0.05609524873674938	-0.08439369279090664	-0.0986327026622026	-0.10093878830616237	-0.09416031321209148	-0.0799445144432701
0.05254681551666538	0.05584983103252934	0.05996950950327027	0.0642472510021023	0.06641163663324098	0.06265268902333493	0.05075875560873643	0.0308384344414288	0.003778277093955159	-0.029836190061434772	-0.06908129088567931	-0.11142769865973813	-0.15159642975215293	-0.18231569905065895	-0.19831962689211552	-0.199045689918168	-0.18765552006472247	-0.1696363620267051	-0.15058107311243643	-0.13337651686175148	-0.11700285567512715	-0.09798608923126124	-0.07311583040117044	-0.041410702367202006	-0.004320260999341734	0.035008247075062816	0.07196856378088791	0.10227016270088495	0.12413102533038352	0.13856680811148026	0.1480315698883501	0.15532023187749003	0.16307349553852934	0.17227247956216027	0.18164282942818785	0.1892765511644562	0.1941225878251182	0.19489938588797354	0.1884603352133094	0.17074146197883816	0.13960117432616737	0.09643892502651842	0.0457151635512611	-0.005965675516679059	-0.051538058815798676	-0.08606307093529922	-0.10787581811197604	-0.11693646298833221	-0.11365826118798102	-0.09827379801395214
0.0514446101997809	0.05539101984263172	0.060437770988857394	0.06653804683212171	0.07203291729639665	0.07276408641847265	0.06579178317088848	0.05101581265461136	0.02916085554622618	0.0006471985200639279	-0.033804039973621684	-0.07245106725646665	-0.11154875981880046	-0.14512599710228588	-0.167523118694356	-0.17672627586745002	-0.17448225777071374	-0.16467081062903008	-0.15144621632083663	-0.13719711088492953	-0.12147957119766138	-0.10200365629302151	-0.07659597424934554	-0.04491524620847116	-0.00871303345244244	0.02875991156626681	0.06307858349875957	0.09051260035798764	0.11018264018486036	0.12397061680029758	0.13448724937740095	0.14387204728378492	0.15389395012019344	0.1647997280009672	0.1747555813461392	0.18216068048774176	0.18673135377193614	0.18782990637193592	0.1828740033821057	0.16826739008215935	0.1419102981097031	0.10421798921544279	0.05787999684397584	0.007818383905845477	-0.03985356432106506	-0.07990901555500976	-0.10920908216377406	-0.12554758508890124	-0.12684355395045654	-0.11158994225200218
0.04541437254081109	0.04988571882873356	0.05603779580635113	0.0646599308652427	0.07495674564320122	0.08246987019684314	0.0828448738257446	0.07506601999530943	0.05960228111440044	0.03708709488481123	0.008600060533593577	-0.024254536801007535	-0.059317123445083976	-0.09303028252717546	-0.1207665964415787	-0.13944262508218447	-0.1487736693993317	-0.15038633944725252	-0.14646817776884336	-0.13835442941990878	-0.12578922446164914	-0.10740654418019661	-0.08217020545707925	-0.050863878628421316	-0.016210013692498693	0.017977819467601516	0.04775844790158372	0.070704168107623	0.08725973573874242	0.10013423887462652	0.11232664684391504	0.12536623807391076	0.13954232059591712	0.15372420804008222	0.16562246083673718	0.17407158935113956	0.17951407436576103	0.18185486832590103	0.17880838191766543	0.1670775172959891	0.14473761950182545	0.11191309320575196	0.070220003634888	0.022918872405968516	-0.025275007536510435	-0.06936904782986157	-0.10484224473830447	-0.1275208388070211	-0.13341680310456103	-0.11950508407018715
0.0351601724158429	0.040112136612232535	0.047604706800821385	0.05924217250521138	0.07502648378255727	0.09012682152410671	0.09863287032226119	0.09835684182008027	0.08959401219817922	0.07334436698407547	0.051172815999545276	0.024800696744346647	-0.004573083414218958	-0.03561520029466612	-0.065781170958037	-0.09211753059848435	-0.11269856456202304	-0.12678734992001464	-0.1342531938357039	-0.13485435397989082	-0.12798978155500756	-0.11279631664987494	-0.08919483300571317	-0.05908193638426995	-0.026351233773696144	0.004499839731658345	0.02984965892272026	0.04837686734081306	0.06162450063066109	0.0729445053000441	0.08561414466133709	0.1010932049051226	0.11872472443411322	0.1362116393904265	0.1509561897274696	0.16197434100676725	0.16995078396583846	0.1747839312889337	0.1740570334158541	0.1646416255511164	0.14515132827492597	0.11589312699775244	0.07809651560611038	0.03383098978869629	-0.013517491248502878	-0.05947488843952789	-0.0987397369820987	-0.12565110777515284	-0.13498923823732584	-0.12308872812110268
0.023530722584717362	0.029056182755846954	0.03805522188364537	0.05285128893310872	0.07382061140787131	0.09553723812610444	0.11095264900199717	0.11716845751193905	0.11446112956878296	0.10411286559846727	0.08807191041892172	0.06808717273288431	0.04477590305070294	0.018024844331591044	-0.011656411166532751	-0.04228420890893649	-0.07137630189707486	-0.09659098555857942	-0.11561033903019939	-0.12626846651213708	-0.1270548291842904	-0.11724696560584714	-0.0973339789856249	-0.0698629058660632	-0.03945667168468583	-0.011131732193499416	0.011446314037985402	0.02722882433584419	0.03825551977370035	0.048116788461288716	0.06008097099264039	0.07561921250860605	0.09400716516516198	0.11290400540681494	0.1299052345281222	0.14402207864718408	0.15538597090968764	0.16312434671391265	0.1644649698518932	0.15654851478053694	0.13862259343964842	0.11152767906660664	0.07664991998295263	0.03558995285176958	-0.009361035272372122	-0.05450138885313311	-0.09446477014743417	-0.12282183157844609	-0.13392782874051287	-0.12408317897792644
0.013687892511216847	0.01978226084934351	0.030325201614139805	0.04800429649967938	0.07312099450958408	0.09943745188690896	0.11930917945530951	0.12981528145007132	0.13145549300599474	0.12585272700708539	0.11524476551544409	0.10126907425861016	0.08396317432964373	0.06223335661820086	0.035151263209755215	0.0035261863008284973	-0.03047301814785605	-0.06391458535333111	-0.09307260253928752	-0.1139331052523532	-0.12362389580101671	-0.12105996627771709	-0.10690611135152443	-0.08372332262612003	-0.05599818714925233	-0.028842427901930794	-0.006544891605716909	0.009256304576891977	0.020252397514106537	0.029712296093882238	0.04053733197125197	0.05401756158177559	0.07003639750817799	0.08737378793037386	0.104512586100707	0.12049564452823985	0.13433678155314072	0.14397631186604876	0.14632378760952772	0.1388861170188536	0.1214443700709552	0.09557232809177575	0.0631745301192987	0.025837624140705413	-0.014911386032381511	-0.0563932787366379	-0.09379337342668961	-0.12091765659109564	-0.1322514054694901	-0.12412175460839384
0.007462169506968069	0.014190324775655913	0.026195288757138866	0.046083681440591724	0.07367497230069758	0.10199160310040195	0.12340595229739872	0.13547197780664202	0.13909232740527938	0.1364712700042794	0.13015823570436785	0.12156771039294678	0.11013656121294037	0.09390219230047105	0.07103089251451544	0.04122422835349485	0.0057889281271257505	-0.032569056790019486	-0.06968960039009008	-0.10009401705505461	-0.11911682907189722	-0.1247050789695706	-0.11745171429546426	-0.09958278082566131	-0.07462861991306705	-0.04726371502745183	-0.022621681342353952	-0.003798132429601992	0.00952940850578796	0.019747549804757188	0.029176526118290372	0.03908264099282777	0.05030095301441409	0.06334067272816218	0.07804283546757415	0.09350019176553405	0.10760230148830889	0.11710729180926176	0.11874050000733168	0.11063108797980396	0.09311693683604601	0.06831371229808673	0.03866407834193931	0.005873061673500832	-0.02916281857308255	-0.06476707682285805	-0.09709743597725007	-0.12093851086482814	-0.13124059850535488	-0.12426597841569008
0.005583772406033076	0.012909403396099558	0.025952882282434975	0.04675011021064879	0.07439827365833108	0.10170584984981883	0.12176446675556393	0.13274214837443626	0.13606278377810668	0.1346127185198429	0.13130398620867573	0.12737456506664405	0.1215728542935589	0.11120108664320986	0.09380104879625836	0.06815568979625374	0.03440845753107022	-0.005673161814196412	-0.04819172097416166	-0.08658685891401295	-0.11418356357372862	-0.1275072728103674	-0.126878980546547	-0.1141314467527416	-0.09157819998558311	-0.06304767553051442	-0.034312556253842774	-0.010529683438643557	0.0065057089041576695	0.01788214969526843	0.025393322718346847	0.030686728152796085	0.03578678039385693	0.042906410789441886	0.053230665941125285	0.06587959425850512	0.07776258663876184	0.08486328036407127	0.08407641849457252	0.07428774301455748	0.056483280989229494	0.03313809771351055	0.006795218038753346	-0.02097351265204529	-0.049758671536110716	-0.07865245178610664	-0.10478967422570998	-0.12408013511166645	-0.13219726086248262	-0.12557855821247937
0.008160573912542244	0.015666998607991856	0.02870186551873412	0.04847579442007315	0.07340027800550894	0.09684490739292219	0.11312698428372166	0.12093414093088345	0.12216840909700923	0.1203877944708637	0.11895282533609579	0.11886170396747504	0.11825220199066641	0.11382931320547379	0.10258327323075184	0.08259815141142342	0.05290352587718083	0.013994096077327461	-0.030960184578895034	-0.07472546735265569	-0.10873725167569817	-0.12813936166565498	-0.13263939565337163	-0.12365834833931036	-0.1025529740227214	-0.07226074116706975	-0.039063809125278376	-0.010209010465241222	0.010215875666530845	0.022035185435904093	0.026855892828532665	0.027104904347136746	0.02602347722365202	0.027030049139437743	0.03206870441441483	0.04022489447235217	0.04788618530262798	0.05079758750089632	0.046267172500114494	0.03404983345407743	0.015838389320493872	-0.005820179481390095	-0.028750093604775942	-0.0518686849694227	-0.07505985400772015	-0.09780551713533624	-0.11790481832768537	-0.13209054236968001	-0.13688779449618704	-0.12903852028888188
0.014812513426648867	0.021753150483962848	0.033412940884714935	0.0502665209539763	0.07040296016419477	0.08830057323871458	0.09941402903662858	0.10274803952001778	0.1006759885174912	0.09744985887378538	0.09685961937419246	0.09967515374250635	0.10342820876245341	0.10429743816083173	0.09880839310561039	0.0845666857887592	0.05988310876792937	0.024219038101349694	-0.020082674546990986	-0.06566373894331458	-0.1028433074208788	-0.12572114855069075	-0.1331773387741939	-0.1259736591037235	-0.10488499123235975	-0.07253515434634676	-0.03579508473374912	-0.003496049943959075	0.01863885310872096	0.029541994635348904	0.031132304778910953	0.02674859581243365	0.020403567757655172	0.016027771937572755	0.015719531151341903	0.018565146399357184	0.020924001243245418	0.018637677155265535	0.009525369042164845	-0.005858728916802856	-0.02508237772083643	-0.0456370636681153	-0.0659526489619738	-0.08564031519808557	-0.10474886176754257	-0.12278554046954325	-0.13763444041540968	-0.1464767902809602	-0.14664537837097147	-0.1352175384290434
0.02461600605797534	0.030414846381501912	0.03975618320758386	0.05283343679805259	0.06769250613891128	0.07984844065089365	0.0855635752373425	0.08406433018248263	0.07817375826400487	0.0727959754216051	0.07204466193113483	0.07646559100726791	0.08302790588985946	0.08745657418365423	0.0860033255365155	0.0761075019716299	0.05589187299358418	0.024386419364769246	-0.016635149500052425	-0.06029189435175333	-0.09706503569569622	-0.12046197138487558	-0.12840433881007257	-0.12088545691405064	-0.09855402743279	-0.06442379197783021	-0.02595841426722618	0.007340098793641723	0.029187045515970417	0.03820382481454666	0.03664979320145279	0.02864002752108494	0.018480796033631976	0.009871235301757363	0.0047300772376063106	0.0022776915533309376	-0.0008442656466812498	-0.00843788443294671	-0.02233470537985329	-0.041503754061287486	-0.0629168943180912	-0.08396031475628339	-0.10358667683887474	-0.1218332144463575	-0.13878504340442288	-0.15355485978773772	-0.16390661598448736	-0.16728688351875629	-0.16159301410983598	-0.14396167342179864
0.03635740551741134	0.04095321774002305	0.0479963338304484	0.057622386356779666	0.06804798400039407	0.07542940859180775	0.07650690148419143	0.07076719411403014	0.06131458093210269	0.05349265720203375	0.05159202863266057	0.055944468895765244	0.06317623329405837	0.06871445188701815	0.06879848041161546	0.06101742673071749	0.043774457310581924	0.016292913688765946	-0.019852995983261817	-0.05877996925570741	-0.0920866658033242	-0.11325145210225902	-0.11927511286305502	-0.10961163609460907	-0.08539192619300484	-0.050573715584390326	-0.012683344165473535	0.01940891483202426	0.039698555553224366	0.0467823326277505	0.04300463739926972	0.032742238744241356	0.02028887099229046	0.008784098842624325	-0.00025356189311521787	-0.00739707729327497	-0.01545068335445662	-0.02781270378148781	-0.046096867741233956	-0.06925728987745322	-0.09413172105711866	-0.11773312596923109	-0.13900406672952154	-0.15796298039458082	-0.17443408093711985	-0.187185305105235	-0.19396845454612613	-0.19236854888672	-0.18007458804867701	-0.15399183663750274
0.047861950032768275	0.05186731262403665	0.057617056235223896	0.06511437580851155	0.07273265401430422	0.07695254038004892	0.07482216875313558	0.06603320946370045	0.05379602693456942	0.043578904892398365	0.039630804465175896	0.04217737327597001	0.04783370444778347	0.05213095333072137	0.05146541477310573	0.04369142401669472	0.027753447225776856	0.003588823159345669	-0.027172228940110624	-0.05986143492891171	-0.08761154175079038	-0.10431480305135973	-0.10651534433482285	-0.09366329094079169	-0.06791931662690955	-0.034079629081750634	0.0011064834384949525	0.03048425451262809	0.04889072094239184	0.05481582107519176	0.05024975329768555	0.039345921553300994	0.02617867954533174	0.013265913808660488	0.0015492282601710437	-0.009306941135358108	-0.02132881292553995	-0.037400447411475024	-0.05915030767716739	-0.08589884241747385	-0.11467577594507838	-0.142108097269072	-0.1665564849598251	-0.18768596841366303	-0.20502452339737917	-0.21727816840572534	-0.22218974645542405	-0.21699039315080823	-0.19845935752937247	-0.16290219998596406
0.055768901768681975	0.06021318849113958	0.0662790570189406	0.07366431467407636	0.08065520874662177	0.08382445564646504	0.08038730363279822	0.07004992349387679	0.05592997676313701	0.04332227377305534	0.03645132315391798	0.03569143656227209	0.03802931795272751	0.0394493953053245	0.03660434526452643	0.02758391640948081	0.01190445126621186	-0.009562540062601842	-0.03488466871687401	-0.06056802768194453	-0.08142689542024095	-0.09217131737337592	-0.08961014476092274	-0.0738881960227437	-0.04810922828943399	-0.01718207448495899	0.013618836604813318	0.039288711888176606	0.0558265701342123	0.061524621875318874	0.057760736501703165	0.04807314602377773	0.0360517118756683	0.023501552310767837	0.010692694730424897	-0.0025812167153845085	-0.017368422254675997	-0.03572883245182503	-0.05941855396425672	-0.08839466797742174	-0.12005160995120281	-0.15075445130108736	-0.17830504557699084	-0.2020471339543019	-0.22151221167528398	-0.23547538656247052	-0.24132394378876118	-0.23513251634506763	-0.21205339157285744	-0.16794273973082932
0.057003630797857065	0.06295366675947411	0.07115738582736847	0.08070877452019107	0.0895401916816021	0.0941754741371975	0.09168613503314899	0.08148003454364008	0.06621555275499248	0.05092741015980625	0.040159591727856325	0.03494432158212273	0.03291857600234037	0.030588020412680307	0.02494068128007239	0.014316956613261196	-0.001202970534306946	-0.019855418519896913	-0.039436359204096036	-0.05750095975767049	-0.07072179011284221	-0.07513642205583367	-0.06850091760971862	-0.051603142738459215	-0.02774012471191013	-0.0012871631720196806	0.02406234265344714	0.04519503370696935	0.059451196540358034	0.06542418579017599	0.06389849004985157	0.05744341194080814	0.04870064006656058	0.03850744513611711	0.02642851368250671	0.012396516361761444	-0.0036202281142658417	-0.02263862712621903	-0.04632502986308174	-0.07520317091170879	-0.10731170008817971	-0.13911527229504822	-0.16828091826289188	-0.19429883850228025	-0.21700551209907162	-0.23517681601318685	-0.24533528113381223	-0.24155764019649067	-0.21690720116422252	-0.1670151328468173
0.05110356664476483	0.05918106905116908	0.07086020154441613	0.08449235028231288	0.09752727425677858	0.10617400289744042	0.1069951047884486	0.0985523849701953	0.08270330113314693	0.0642331545146294	0.04847020026022461	0.0377109006364934	0.030566427817865973	0.0240295517765516	0.0154396683865744	0.0034888161405984656	-0.01116320959465983	-0.026188393934285074	-0.039443777861745695	-0.04960168109121692	-0.055189333006284036	-0.054094720788942285	-0.0450721905681129	-0.02888287055786834	-0.00832213492336672	0.012937706850949937	0.03228900501546939	0.04820911552150398	0.059639000628688495	0.06595468015530348	0.06749256317495306	0.06566029632646847	0.061747935246856706	0.05542721894335231	0.045740098074710286	0.032804231314071536	0.01745115683687379	-0.00030638702903711015	-0.021820506567277707	-0.048144245226699814	-0.07807374597371702	-0.10864854231156068	-0.13777868551358566	-0.16533294236277185	-0.19161166715140376	-0.21543241996578222	-0.2322178960069116	-0.23380842758849352	-0.2110871470554107	-0.15959363246983857
0.03953291970093178	0.0498317933883638	0.06552237026913248	0.08436271553783516	0.10336458340852807	0.11815877949003561	0.12426955252989852	0.11891082877724296	0.10287980718502474	0.08077163926014846	0.0590092166193025	0.04163446983536242	0.028588709773487875	0.017454997965744817	0.005901667534318731	-0.006915259711132555	-0.019730486314555155	-0.030188984852091615	-0.03671805232627361	-0.039108034505019096	-0.037613754109374405	-0.03205033951582559	-0.021929885556859145	-0.007492652268192563	0.009227273144546988	0.025215299339820443	0.03861278783669452	0.049244328596796526	0.057685335868380525	0.06420236620420414	0.06876419303097556	0.07147526820377474	0.0723404407260439	0.07032145078485297	0.06421098596200207	0.054226706967628956	0.0415937805558164	0.026899903789711462	0.009141972614110391	-0.013164585853764475	-0.03951250584111759	-0.06753184297332328	-0.09555434982398414	-0.12362924519980968	-0.15252442238267377	-0.1813092750139517	-0.2046613618716491	-0.21280254981901936	-0.19510987066162658	-0.14715846487597264
0.023473956167707807	0.03570236988786638	0.05529050485444084	0.07964271301999817	0.10545569895348895	0.12761813658637386	0.1401795040324799	0.1385949551277518	0.12251367378788336	0.09657061663318862	0.06838458989974291	0.0438076084986139	0.024287608233523845	0.008286461007814104	-0.006060023076080721	-0.019238136962032887	-0.02969317826353995	-0.03530678334760391	-0.035182849601263985	-0.03010984924319625	-0.021932666308949057	-0.012241446026675488	-0.0013094578657865156	0.01114945695528013	0.024051661066404356	0.03521090495630081	0.043507084032612296	0.04969793841344279	0.055623422121040524	0.0621960607592061	0.06888490443005277	0.07476955865328115	0.07916541796396429	0.08105375911038101	0.07934022971276002	0.07389832506328782	0.06556934886379982	0.054900434190445956	0.040966619090391086	0.022213966608988542	-0.0010462129094766812	-0.026691071967938736	-0.05316500500794199	-0.08064006549026387	-0.11025287037039698	-0.14146034697311016	-0.16898411055716056	-0.18286454559425422	-0.1723724848864733	-0.1333741310260746
0.0033966834235101915	0.016880378012714203	0.03958968401827998	0.06894762545982622	0.10138296705197587	0.13091398609709987	0.14985706186281023	0.1517386363388201	0.1352927736664942	0.1055823100633326	0.07140220068017453	0.04005011887884975	0.014363280836329402	-0.005958265997963722	-0.022290360326733833	-0.035100884905270836	-0.04318559423404374	-0.044658388551684025	-0.03876989158003314	-0.026903687625128563	-0.01221291742657639	0.0020476075163438786	0.014551131479681017	0.02562683282832692	0.03523717665954989	0.042449617726061824	0.047040734717841155	0.050368378853158376	0.054758817938624284	0.06129703276875143	0.06902387151699636	0.07651575201489948	0.0832401539175048	0.08872944467629623	0.09206455059212416	0.09230284018874453	0.08910250395501765	0.08219062997774791	0.07043797833849375	0.052754870515778964	0.03025990683973477	0.005641178265144961	-0.019557736038828454	-0.04574916162545978	-0.0742748664416585	-0.10490918276499095	-0.13332306909941563	-0.15099833555174416	-0.1487646307116028	-0.12280278241116961
-0.020017506049062522	-0.006319817269845746	0.01806919898697214	0.05095337001630504	0.08863503822070808	0.12422146689524818	0.14813921479105216	0.15217461746395192	0.1346977881914099	0.10152447778743735	0.062411733371338554	0.02570660023156991	-0.004513239519701697	-0.027428045563459725	-0.044043876780758676	-0.05538278325319434	-0.061114806686894646	-0.05959371663990156	-0.049535714582810086	-0.03209579665277528	-0.011258906562005918	0.008178353015253912	0.02345890624721098	0.03449150964493246	0.04204990838251002	0.04665147094462164	0.04911433775671271	0.05115414048581607	0.055026495391089614	0.06158739504459368	0.06968732285333273	0.07803346671664836	0.08669502717164447	0.09596017804165986	0.10483545633885544	0.11126771153174611	0.11322471202300617	0.10901149689334316	0.09701393244339558	0.07715068333341696	0.05238813247308354	0.02666231039860858	0.0015474981016564402	-0.023630609823823902	-0.05020093515406504	-0.07829534943695808	-0.10511944111306926	-0.12468589001277387	-0.13018938861860446	-0.11818680226823926
-0.04535449363617907	-0.032607587240594066	-0.00840676025713838	0.02560458081343887	0.06585558511405014	0.10479748553354824	0.13123686061679918	0.13573146355979537	0.11677813339721838	0.08097686442591975	0.03853270068546083	-0.001508504406941639	-0.03393597154057834	-0.05711361403156539	-0.07202404351500549	-0.08055959795953362	-0.08354210718699948	-0.07969590355976362	-0.06691161004345747	-0.04533289035300304	-0.019127400596233853	0.005638124355178596	0.024749590959828226	0.03736910810407348	0.04463137786591874	0.04823897404684571	0.049942079524451295	0.05175147808289422	0.05572589056238587	0.06239426951199931	0.07070628428580841	0.07995790328678792	0.09087333408722353	0.10419901928820251	0.11864824126136715	0.1309081758699605	0.13722100648158328	0.13445804500848896	0.1205010751516517	0.09623730388340926	0.0666897982774702	0.037396525341715815	0.010458904900277545	-0.01479364464102316	-0.03966588312452901	-0.06474537017435239	-0.08891887265611666	-0.1087644343652006	-0.11983043489654835	-0.11920411863482576
-0.07046823740813686	-0.05991257087010311	-0.03797660376523589	-0.00573623651720438	0.033519587714441516	0.07214836086315503	0.09828463924872625	0.10199273541415638	0.08204998725569843	0.04514290585686981	0.001333844940749693	-0.03996970563515029	-0.07256892927618702	-0.09420485410173814	-0.10598605406591491	-0.11066396234039637	-0.11027605822447765	-0.10410464668666912	-0.08934023371797468	-0.0648354910077358	-0.03424839405114801	-0.00437685823947792	0.01935012979449873	0.03510834809722777	0.04392229028030037	0.04813966644397907	0.050209814700780064	0.052399583795759735	0.05662208462185485	0.06338766063958053	0.07199468348247133	0.08240299938946757	0.09580426703814125	0.11294908898519446	0.1320438924248283	0.14876129838416277	0.15805337978165265	0.15572895051133084	0.1392972831878793	0.1100648219004732	0.07441043371833857	0.03965420546244192	0.009083792843259516	-0.017506325194470596	-0.04143209177986238	-0.0638922776113945	-0.0851364952258601	-0.1037924550998884	-0.11743072415832284	-0.12382319750559888
-0.0931896839992721	-0.08584401197273711	-0.0680536168738012	-0.040355282728219775	-0.0057107526381870635	0.028888528233933505	0.05230371831718779	0.05503633897947347	0.035482719748250804	-0.0006474313289507159	-0.043901007299916445	-0.08468802993673244	-0.11609909384852422	-0.13544753351058092	-0.14389666388816763	-0.1446856967319608	-0.1408046139095641	-0.1322011182878815	-0.11573383143631492	-0.08907046480425604	-0.05492265669445995	-0.020235662083088055	0.008664896063734762	0.028912175273431904	0.04100788452361645	0.04742360699356931	0.050931424886306566	0.053959727513213804	0.05841910358294829	0.0651141960661632	0.07390806637410095	0.08538291142746372	0.10082925150531583	0.12061419701077834	0.14235349213732118	0.16119635132327367	0.17157574336059356	0.1688582962214411	0.1502856111564431	0.11684516656694871	0.07524810436140035	0.03440623295997108	-0.0005205238498859012	-0.02899752102629414	-0.05249323718488365	-0.07271537194452252	-0.09090770547480503	-0.10716249366911555	-0.12061881581178689	-0.12993689828763091
-0.11130729703930653	-0.1078227164166822	-0.09538912179196574	-0.07412395579346859	-0.04667718892863271	-0.018775541953878778	0.0003912957737062806	0.0023155758542262633	-0.015530165168915607	-0.049279657066994415	-0.09050332419163198	-0.1295575391710707	-0.159131611237231	-0.17635895371897622	-0.18232514056458587	-0.18034779530694345	-0.17371692399283115	-0.16290745179905938	-0.14487780407625941	-0.11649692586548921	-0.0793834084080881	-0.04008615117656263	-0.0055727947267378945	0.020220803848938793	0.03695868431136361	0.04679726857809019	0.05264016805485555	0.0569770825094899	0.06169608019551989	0.06798704472303417	0.07653220794126704	0.08854237847480502	0.10507607877176402	0.12570233246326484	0.1475337231408624	0.16563703110766767	0.17477412369159806	0.17059482549024232	0.15019994155979904	0.11386996935501327	0.0679159973401612	0.022440139231855928	-0.015770390120404255	-0.04557879033349293	-0.06859020104891315	-0.08675959533893798	-0.10182143798635393	-0.11482893339898663	-0.1261342956056843	-0.13555983003574976
-0.12298296465235133	-0.12359572104977368	-0.11696668492628966	-0.10281383019573258	-0.0834694512667721	-0.0632268352543614	-0.04900287667893719	-0.04799335716432506	-0.06373305151383026	-0.09434899475247112	-0.1327750104806087	-0.1695681858275209	-0.19734793073411455	-0.21321507675283394	-0.21803152244028534	-0.21470669347134297	-0.2062914477460802	-0.1934980480085836	-0.17374451314722006	-0.14381966695127166	-0.10427838648578634	-0.06071237776439474	-0.020380239050685874	0.011531554308690831	0.03349137841581815	0.0471627967069211	0.05546421238345194	0.061012018831077076	0.0657934455932725	0.07138792612320383	0.0792870687044854	0.09114324940721898	0.10763615752474848	0.127430355131569	0.14704250212079065	0.16181783298587654	0.16753495220817455	0.16075905773828952	0.13872221980194496	0.10095578412166391	0.05326524902719194	0.0061383604991778066	-0.03314180619400573	-0.06310906488804041	-0.0852657899375636	-0.10142279570290715	-0.11334651774408615	-0.122661890299517	-0.13072931647821576	-0.13861105900604145
-0.1284232618053603	-0.13292230295881982	-0.1318735470019393	-0.12451995385218988	-0.11278446840968345	-0.09970087335679477	-0.09021469953724595	-0.09034916607594339	-0.10430165062516783	-0.13182231027464716	-0.1672353509520583	-0.20179632676227527	-0.2283049981171296	-0.24377076808540893	-0.24855883035479812	-0.24469985762811383	-0.23456671059545897	-0.21905843546556322	-0.19658616032338164	-0.16468006497398308	-0.12319735032450775	-0.0762498031533756	-0.03071982678132585	0.006937404817376505	0.033640558818704994	0.05025512001515724	0.05978354589501737	0.06530835255768824	0.0693000763582169	0.07377729874644949	0.08070691631227354	0.09181389256545902	0.10733571387382387	0.12510295004265376	0.14115388404062945	0.15134318047018303	0.15271564928021292	0.14307390767791323	0.12005393828428254	0.08280286636464737	0.036195259670283045	-0.010044263388876755	-0.04872414872929438	-0.07799501360066015	-0.09895632317926699	-0.11301798312934078	-0.12180176321217756	-0.1272697941073524	-0.1314646821541662	-0.13652725541888014
-0.13035847619113103	-0.1381933579426564	-0.1418949837249067	-0.14024606290538533	-0.13477743519681448	-0.1274901980271079	-0.12187042319498831	-0.12306263888794734	-0.1355958407230481	-0.160291544824243	-0.19261300814829602	-0.22489244222385588	-0.2504648828884066	-0.26609494100832726	-0.2712086050513443	-0.26649399230289295	-0.2534202842528416	-0.2332649346300725	-0.20608418620371824	-0.17113993432788085	-0.1282159635698493	-0.07948522738677309	-0.030540203666616826	0.01124762981336066	0.04090865199950146	0.05819753556914715	0.06628619586225724	0.06927527983143505	0.07069052959606605	0.07316212900863471	0.07865703025803616	0.0885000127022843	0.10234315912719302	0.11756048786277638	0.1300461268057302	0.13634775503928234	0.13462521379332934	0.1236275849652259	0.10138657060476883	0.06673715261721674	0.023171582178658168	-0.021026358799800048	-0.05877120092950123	-0.08737075081494572	-0.10716695869422457	-0.119149285588471	-0.1248251544907255	-0.12630376160551296	-0.12608460054965903	-0.12704050533551717
-0.13182614835076006	-0.14236929705858667	-0.14960426495267648	-0.15193584134884366	-0.1506934969596623	-0.14725299797690586	-0.14425689392067667	-0.1461771477474899	-0.15755870338414502	-0.17964866324026024	-0.2087026569427709	-0.2382103171779981	-0.26233733972212586	-0.27757956241065573	-0.2821001388260226	-0.2751277091684555	-0.2572885615693021	-0.23054797339777108	-0.19709183655109316	-0.1584020423155923	-0.11460624936525203	-0.06592365025033048	-0.01617086399738007	0.026944955923449133	0.05660783798851774	0.07134714838711001	0.0746834749845197	0.07225832609285245	0.06917201767680976	0.06856948623580529	0.07199515641046242	0.07996283341953393	0.09157629958827937	0.10414531117177818	0.1140813373876289	0.11870135603409773	0.11687409126878592	0.10762723213780472	0.08880668797384211	0.058548552290892765	0.018859737148731064	-0.02338420268127305	-0.060713943900943854	-0.08917338067842118	-0.10812846255095579	-0.11819678097263892	-0.12086195643374446	-0.11836038851672114	-0.11342055892874628	-0.10940977583471972
-0.13352532436387235	-0.14615016151369595	-0.15552200453112033	-0.1596960918076785	-0.16008079811647644	-0.1580696487503734	-0.1561899875539883	-0.158496948030764	-0.16905638234661302	-0.1889469535897984	-0.21476603590765603	-0.24091330082462156	-0.2623316340506463	-0.27531833784196164	-0.276981774209171	-0.26568707709589023	-0.24185315482196987	-0.20842704357697703	-0.16949921695928147	-0.12807234674796933	-0.08442151393830721	-0.03759882534131106	0.009880371817488673	0.05045682011803829	0.07647170586946471	0.08573335426118366	0.08228618651836907	0.07323007940184037	0.06495480271634074	0.06080815856450115	0.061626047183975484	0.06717422201940586	0.07613993313789774	0.08616689474984326	0.09462043010113877	0.09978937293843815	0.10092343722168193	0.09663112888349613	0.08387872835271354	0.059571813548842924	0.024141902842880997	-0.016413259596855505	-0.053872001661161135	-0.08272364896524556	-0.10118676956807912	-0.10963100509419195	-0.10961843820846381	-0.1034915741509358	-0.09418486468370178	-0.08531774543754737
-0.1319063818523659	-0.14587064592417975	-0.15600636336937165	-0.16001360319495372	-0.15960125225954158	-0.1568497023060104	-0.1548140848697693	-0.15731803069657135	-0.1675411304297679	-0.18589883356757433	-0.20901687937331148	-0.23174426475785975	-0.24930188362009412	-0.25780630655164083	-0.2539851445730617	-0.2366118277529931	-0.20718566337612024	-0.16960505778076684	-0.12846792853736552	-0.08696874251645853	-0.045403304367287185	-0.002751864707039468	0.03892191428319193	0.07290587467432921	0.09228637260986289	0.09509131578982091	0.08546228495485084	0.07106935571554493	0.05863899197930323	0.051273236098918325	0.049258037849236366	0.051938487904866645	0.05805281333798048	0.0657799119059486	0.07348923219823834	0.08041807867223404	0.08620171267422576	0.08883860216302082	0.08389644171996334	0.06659798144695288	0.03581727840339576	-0.002894398051888627	-0.04037472216218097	-0.0696575886217637	-0.08794710330532267	-0.0951666633428138	-0.09283670283483408	-0.08359775204629111	-0.07078024742632731	-0.05809000910890064
-0.1201500227432157	-0.13468355763920106	-0.14475940120237765	-0.14790878395177798	-0.14608597934259987	-0.14213787412950746	-0.13977397185045687	-0.14255645480732765	-0.15265939241795343	-0.16984703983337962	-0.19082105004130565	-0.21053538137042402	-0.22398532251740558	-0.22691166305013005	-0.216464302188569	-0.19303407583637192	-0.16002508313894334	-0.12175105303098115	-0.08197238060081354	-0.043235584974695145	-0.006131106517524236	0.029783951041317213	0.06275816598558467	0.0877902929910451	0.09970315473629088	0.09696365785769512	0.08315707911208939	0.06553498791110496	0.05035017822842155	0.04027175887611799	0.035415519179098034	0.03516206094503517	0.038596061263962624	0.04448364624837584	0.05198430877181112	0.06101982861826111	0.07157179319021481	0.08127555713768721	0.08418005065524982	0.07364153513606288	0.04747855006379008	0.011223659461571662	-0.025448910443482305	-0.0546276904409077	-0.07265108146218555	-0.07871755441258257	-0.07420855943506421	-0.06229100523372196	-0.04672258810026223	-0.03129859507238198
-0.09511819321677324	-0.10948701349812738	-0.11963593148590573	-0.12293227708469738	-0.12126787280104506	-0.11766572859608933	-0.11591753351551311	-0.11915347592603794	-0.12888901197200642	-0.14457718847365805	-0.1631697459902886	-0.17993014770147567	-0.18954244105801107	-0.18739834794435062	-0.17145690489226295	-0.14407178507889412	-0.11012685845267622	-0.07363887549795604	-0.037312658226810014	-0.0032626844662491683	0.027611440083414922	0.05527587270628578	0.07870994498543374	0.0948546865624861	0.10013361621051177	0.09318695303870259	0.07677039678326451	0.05718617110420399	0.03994564987848821	0.027356319308926565	0.019659881588640113	0.016625908618862643	0.01788818443388046	0.022713208175386364	0.030585735527235605	0.04169565036001076	0.0561717949254553	0.07138234879630123	0.0804035304718602	0.07532541100151983	0.05351094099053692	0.02039419609414438	-0.014382429201958856	-0.042523792946045975	-0.05957881195552747	-0.06405997321799971	-0.05724883131691187	-0.042800969414834154	-0.024852202593468105	-0.0071791004431576485
-0.06212739823479372	-0.0760486358349339	-0.08661353336972641	-0.09113722734672428	-0.09118073700595604	-0.08938562568674513	-0.08907621525237706	-0.09284213767738073	-0.10184784965240792	-0.11546727148161806	-0.13101774266014424	-0.14428918036948823	-0.15016014853503545	-0.14416326241243674	-0.125121118213187	-0.0966579719462068	-0.06407516519003553	-0.030791800787342227	0.0011566087639746387	0.029708409885010573	0.053700733400183984	0.07320785336552774	0.08810509812660039	0.09674055068437691	0.09653568851505705	0.08622533247194189	0.06783987897624492	0.046654780739078805	0.02739638989673888	0.012253785817615374	0.0017369085422835107	-0.003809446364703605	-0.004170138005878415	0.0002615347457457519	0.008903333941324034	0.02184664238989289	0.03899180752700804	0.057573299826646086	0.07046226888556197	0.06951826835625888	0.051956682265478886	0.022795976330593742	-0.008943981526028466	-0.034921639278234	-0.04997355574227768	-0.052201013265570306	-0.04288313314196367	-0.02590875568272576	-0.005630691260407309	0.014214067118197055
-0.034306895491043196	-0.04779483134874483	-0.05866655502670778	-0.06420624058749201	-0.06582795918126337	-0.06573796344126394	-0.06672590638934325	-0.07081705636897903	-0.07896308072401369	-0.09059221147925892	-0.10318950121995522	-0.11311095894902255	-0.115771522044595	-0.10729953241158875	-0.08727295029102822	-0.05971587793416241	-0.029551150536477232	0.00038871699228381143	0.028319542972097655	0.05210388986101652	0.07049209489624904	0.08379643736695422	0.09260842071687579	0.0959417307363972	0.09174706031409442	0.07891859127620977	0.05908362883459039	0.03656164000090687	0.015491001701426223	-0.001839317888022308	-0.014611420426646303	-0.02203243878593886	-0.023497570424958536	-0.019227900242581628	-0.00991971975771037	0.004228804206363716	0.022821447567727714	0.04300095534069884	0.057908659968230865	0.05973394532104377	0.0458542613521462	0.02070878010194978	-0.007532120781754913	-0.030743209201587206	-0.043339268555078726	-0.04326410657783423	-0.03177474365751955	-0.012720705171837965	0.009456366519856037	0.03098792077663667
[truncated: 50 more columns]
