# Supplementary material for: Iso-orientation bias of layer 2/3 connections unifies spontaneous, visually and optogenetically driven V1 dynamics
Source: Nat Commun. 2026 Jan 21;17:1901. doi: 10.1038/s41467-026-68578-y (PMC12923880; doi:10.1038/s41467-026-68578-y)
Supplement: Supplementary file 6 — Source data [file 41467_2026_68578_MOESM6_ESM.zip › source_data/fig3/E_exc_inh_similarity_map.csv]

0.41198757197645836	0.3500107162596305	0.2602904057180305	0.18565992168241977	0.16129006898510967	0.17836771943235485	0.20695627130662622	0.22813343597920674	0.2396737099053217	0.25531869158874865	0.304795324878386	0.39814401612023403	0.5070061135571958	0.592999168713741	0.6365543839194158	0.6368164055403033	0.6043038671069323	0.5538563819827229	0.49469826477294854	0.42592693717024177	0.34329180235240064	0.2556300507175312	0.20373281494120518	0.23038826343544094	0.29934882711153404	0.3487621769218093	0.3641432295735239	0.35431490227825263	0.327988925094486	0.28780587278983877	0.23076071277416055	0.15440797254980254	0.06992766182662598	0.011714279153012435	0.03303218330799131	0.16283824110678338	0.31438743948708076	0.40061448052589144	0.4313004181305765	0.4265790538156641	0.40084913380562637	0.38691177743251903	0.4293085127793673	0.5165687711516814	0.6009274378832417	0.6557983860853948	0.6795612147270538	0.6796491043547159	0.6611622752906349	0.6245405577090176
0.4070037643857959	0.338971217810047	0.24308149920302338	0.16341543176352374	0.13494788222660858	0.15214225323056144	0.18609350129589627	0.21693989203482875	0.2439780500723052	0.28326584664063714	0.3577484477834423	0.4626668763312568	0.5686217387232697	0.6482147085072137	0.6914855254747444	0.699215407248546	0.6767755672415094	0.6325384781023053	0.5728529890945522	0.49600835549939	0.39438487573372105	0.2717460456477972	0.18248398232235197	0.20736930517406285	0.2966032784523843	0.35680618494585586	0.37278070687960396	0.35756317254636516	0.3222920155334445	0.27148100668403136	0.20485054903395103	0.1248176077656037	0.04916142869463593	0.02042064268324357	0.1051504863551538	0.2950509222753453	0.43192808945159505	0.4858812713010255	0.49547854486021325	0.4754811528360435	0.43283242948455847	0.3943779875186736	0.41310240831851336	0.49712112267454167	0.590759734646894	0.6558581105277715	0.6876990227897553	0.694075373718979	0.6808631356233139	0.6490259954956626
0.41174036081405385	0.34113746950707274	0.2432454819920017	0.15765893752047697	0.11759218250729539	0.127756220362045	0.16765245867133677	0.21855117599998586	0.2750022987056254	0.34212563539527685	0.4347833968569159	0.5401900677690635	0.6330870656964941	0.6988000423957309	0.7358059053815538	0.7466906885795489	0.7340142423163203	0.7009033003273006	0.6494745721308557	0.5753970145829015	0.4649029622144131	0.30650054263007237	0.15764169827994537	0.17533367721261017	0.29537163868045874	0.3684522561964109	0.3832075552882474	0.3601380944491675	0.3131980789689987	0.24964356655781325	0.17417963895553265	0.09655995759920673	0.041873181460176885	0.06517716091944405	0.23809876564940513	0.4403137079203922	0.531372654294116	0.560517811156802	0.5599508637690008	0.5347605625690464	0.48397528289167646	0.4237698765295153	0.41050705225887196	0.47911183582091155	0.5760246186877455	0.6504038281236376	0.6912489905027882	0.704932635605377	0.6977317272269089	0.6713174879321352
0.4313921046887261	0.36244750921626445	0.26621225902322315	0.1746853617997047	0.11769892877010131	0.11329912017129153	0.1580472945282741	0.23681596483399095	0.323339370864254	0.410439044560961	0.5105231007056032	0.6067456117520702	0.6825554735454071	0.7336879007646835	0.7629717216819357	0.7733023779519501	0.7659675269786096	0.7418940427529708	0.7011156357111591	0.6378861357763056	0.5337829591632435	0.35569726681742764	0.1321466478090231	0.13428177891591425	0.29310355720960507	0.37763414903098846	0.389799349731725	0.3594923602639965	0.3032787953101952	0.23099329061656124	0.1524069983763829	0.08402362015175321	0.05953383663222136	0.1522754428404686	0.3849832728119537	0.5384678193609554	0.5976169150144207	0.619484183723866	0.619983768170846	0.5994016545076922	0.5530397792368026	0.4859234763042993	0.44150244115789194	0.48001203837062784	0.5662304354708851	0.6425430930084464	0.6894939288734909	0.7093885983437701	0.7078821821622105	0.687205755690462
0.46251909590401924	0.39867814364967696	0.3078918908558722	0.21333182560766273	0.13880384914133043	0.11409752372258318	0.15938873061992892	0.2632572173693191	0.37167277589285497	0.4731187320192134	0.5729858365621455	0.6560980897415218	0.7159759969264843	0.7548760076164029	0.7770551339863401	0.7849711874109176	0.7793640601966264	0.7605402741949463	0.7280941102875594	0.6765827547667168	0.5865622517014414	0.406957722080205	0.10090582102716025	0.08162061383903431	0.28171518211186947	0.3756611982852945	0.3871294369420093	0.35440494744632756	0.2960219780322093	0.22310012463522527	0.1482180038409007	0.09341856923986544	0.10581019225246588	0.2720194202898714	0.48775182087447155	0.5863280615491518	0.6343631109101011	0.6593243341953764	0.6665299685408234	0.6549314636128506	0.6192337395995482	0.5583536101561662	0.49880397016234085	0.5024436758495798	0.5649066018072602	0.6336538817264448	0.6825455776448351	0.7072577277949845	0.7115390109432636	0.697813224238911
0.4968694634065321	0.440746369636913	0.3597386123857933	0.26881393458512615	0.18320111254608565	0.13749763062444084	0.17448070448964392	0.2891912624773473	0.4114721837712507	0.5214015021076688	0.6163965070562739	0.687128603245901	0.7346634379990415	0.764251134982548	0.7802177915158497	0.7847462902284652	0.7785135715739357	0.7617235394366048	0.7338565036801419	0.6898626861052837	0.6108564305285865	0.4359078762926912	0.049983148353063236	0.03213437866723603	0.2566277738904755	0.35772412274205595	0.37464059585336407	0.34801912236446364	0.2967122462591294	0.23122528772374787	0.16438280815894454	0.12349915616852783	0.17528649103921726	0.37715786325018763	0.5197779444461182	0.5910768220253528	0.6402092378617563	0.6720560364051701	0.6872007573508143	0.6845562019162107	0.659902128248283	0.6107655095304035	0.5526230664836561	0.5326393704847322	0.5668313374268606	0.6210225573673036	0.6684177154731128	0.6972477153374912	0.7080644755875886	0.703249322944441
0.5278237564300524	0.4802308763657394	0.411859049915439	0.33252253866212467	0.24923381332330277	0.1905298961928135	0.208777857815279	0.3137882295804874	0.4387027236705721	0.5497604230207764	0.6385555626363439	0.7002341008578179	0.7394244681578985	0.7621319217971583	0.772610908940914	0.7732124740530915	0.7648470461828385	0.7475060379043191	0.7199521614524806	0.6762551125194365	0.5964298276956792	0.4115062538759116	-0.0334124010686702	0.017836621224087	0.23311929978238669	0.33561151387259586	0.36268792120332194	0.3488472115302172	0.3102408918338657	0.25498310633671856	0.19438925026941686	0.1614998956056647	0.24233280881225516	0.40623562146671693	0.4962578572623728	0.5648017023283793	0.6200147625104874	0.658838340606695	0.6808044041420327	0.6854930345488445	0.6702157402825676	0.633374721552587	0.5850726439063628	0.5559747814066966	0.5650525546942432	0.601154672038895	0.6446294040569652	0.6778113440926177	0.6967437530040238	0.703098927905394
0.5541030230796364	0.5143649950290533	0.4588431215651563	0.3956290530076193	0.327169869760098	0.2699502485845952	0.26545213013720925	0.3391973825979185	0.4497273631619094	0.5544053594010222	0.6377515790512457	0.6944800340911236	0.7288974884096819	0.7466967303820712	0.7523718227632018	0.7487781235214668	0.7369640847037677	0.716137180888341	0.6833271851291131	0.6298746347851095	0.5308707560929008	0.30060437842776067	-0.09897802080039551	0.04412045647367578	0.23036643290604444	0.32798516426599483	0.36444102525295086	0.364025397988317	0.3372741696616439	0.28790151489531884	0.22439936143773398	0.18420030969493723	0.2576995878314551	0.36105431187978587	0.4462154015150905	0.5226083058124401	0.5843081746841434	0.6288819124956087	0.6565082339255416	0.6673476295651849	0.6599738898495794	0.6341730879237761	0.5972879620275215	0.5667824383584921	0.5559072952270262	0.5720507088679548	0.60960228383816	0.6479269375282806	0.6773254711171404	0.6970656855273981
0.5781675225866179	0.5455309981665941	0.5015145728067463	0.4537030060242335	0.40375657706129947	0.35883333922854704	0.33986025824754157	0.3715585920764265	0.44699977464492974	0.5346094364524515	0.6118719340252952	0.6667438802424556	0.6993875059236773	0.7142141222994156	0.7159023627092567	0.7077738266580336	0.6905388484865885	0.6618649458207443	0.6162063485877587	0.5406675194815423	0.4015796255737958	0.1043512926267305	-0.07835527945333498	0.09597660642362571	0.2514839398851268	0.3414738295506215	0.38405013942509975	0.39353983404734744	0.3737455329190973	0.3227299672495355	0.24338188102363686	0.1692603345038738	0.1941733609239526	0.2923172917953009	0.39412662166862994	0.47869738795138705	0.5446755631579637	0.5934765970440078	0.6260246378766289	0.6424693244439706	0.6419641774768113	0.6252607847689682	0.5973912816876742	0.5664164218889792	0.539163363258259	0.5337007563698133	0.562266425092045	0.6062188228757052	0.6485755736526756	0.6835519573518246
0.6017709594656618	0.5756983077922642	0.5414789323720719	0.506273738687622	0.4722105840929037	0.44210507596251447	0.4204759652952877	0.41814838261739246	0.4464173391454893	0.500934023471619	0.5640564746413816	0.6155446290429656	0.6475138562047102	0.6606902592571786	0.6588774306385772	0.6451482182022986	0.6193188512841867	0.5772628164637519	0.5107239556913862	0.4027042594155458	0.21500817970700525	-0.03395418365571358	0.0021650563008813037	0.1616557539899139	0.28921843036043515	0.3706925277757716	0.41632187628123374	0.4320714633344094	0.41555837263477	0.35894706116383723	0.25568470022953277	0.11527479564663054	0.10950425316518557	0.23801504868151588	0.35468104456211536	0.4436953399835503	0.5113543548886427	0.5629284521927309	0.5997135225925098	0.6211906235216809	0.6263979474931807	0.6160934898831666	0.5930799330239318	0.5596673403190106	0.5183000562034088	0.48887413054523327	0.5014963305703279	0.5486925763640178	0.6056223573059333	0.6575859210352373
0.6256847455458763	0.6061435498443495	0.5810456087584027	0.5563975857182334	0.5342140757718484	0.514763029006923	0.4954736504130639	0.47668942829869826	0.4673585780732071	0.4792055680640932	0.5124961987650478	0.5499341027300774	0.5765625461710352	0.5865603512439124	0.5800396855153611	0.5585416728508127	0.5210366625691873	0.46258840274757923	0.3739460511803539	0.2398690083626434	0.06167610091043895	-0.0020580445360015086	0.10120429920917086	0.2294434317331697	0.33222883557274885	0.40512113785850934	0.4521813439625587	0.47297581444199277	0.4604318794739866	0.4024287154364032	0.2835311162903948	0.0913716214886776	0.08052107138198296	0.21530998441147084	0.3352537837583099	0.4244479008890039	0.49201584092400275	0.5450804809365032	0.5849214896016125	0.6101998376272567	0.6194430105566607	0.6126567654373088	0.5907111069969102	0.5534187694086623	0.5006745110080265	0.44575855263486375	0.4281961561448668	0.46721385504505686	0.537362548903384	0.6092767124061552
0.6503873741383945	0.637461138400514	0.6208554393400633	0.6043541160731556	0.5889239175081213	0.5736960444801559	0.5554197995130099	0.5323301873605131	0.507337435291783	0.48917422837581215	0.4872091886488388	0.4970796925026179	0.5068710290763653	0.5065423106274834	0.4910038508995479	0.45935224663599644	0.41088212477046926	0.34197039229701026	0.24664003511751134	0.1290331360212179	0.05307451381930677	0.09043244702929498	0.18705702918037326	0.2868773958667837	0.37090128073104134	0.437039965611098	0.4854273261983839	0.5115205677493964	0.5056496023264206	0.45432662850588945	0.3397188803594316	0.1587636014401051	0.12095595956664222	0.22635229312018973	0.3368222760410806	0.4230178776788368	0.4897219958574918	0.5429564040301348	0.5837423341718203	0.6106492356850726	0.6216474323215851	0.6156678665797526	0.5926542364095586	0.5521388947281979	0.49312029508172545	0.41922435534891506	0.35773403902697076	0.3584232272566282	0.42761420433571007	0.5221564475333879
0.6755873744341365	0.668704463314793	0.6590381500551347	0.6475755012965786	0.6339157902488386	0.617353807144545	0.5971290761260418	0.5738172157267917	0.5475403174483399	0.5201145565009145	0.497533278567239	0.48193262712555396	0.46908863460190797	0.45145099415134543	0.4225750649363291	0.38080475603281233	0.32716722165220613	0.2610221285252492	0.18416430085607077	0.12036019449572782	0.11478455366346244	0.16902932061783954	0.24862543259856446	0.32897490641229565	0.4010923035314411	0.46330993071840415	0.513322399026123	0.5443144619827978	0.545807722920146	0.5051721289938332	0.40798204642485925	0.2626416712629607	0.20029580464976726	0.2611030112655582	0.35320112777667323	0.4344128144866921	0.4999585937373616	0.552283765610605	0.5921189957904179	0.6184816320111343	0.6291334579352841	0.6223745344953785	0.5982064031765234	0.5572679125151386	0.49907469144795663	0.4215731030974403	0.3289960591759023	0.25561680236721374	0.2685036054182898	0.3715568133744927
0.6985894280181518	0.6957881039667176	0.6899063840204467	0.6796453991375943	0.6637205152673823	0.6424848625784161	0.6190651571969745	0.597038876415793	0.5749378478938895	0.5498929620133064	0.5232959975053502	0.4971303572777312	0.4706576354876487	0.43984238100998035	0.4001321044105467	0.3511522051777971	0.2962140559721478	0.23770897252503626	0.1822684443365829	0.1512233529871419	0.16512194941704966	0.21670372093765686	0.2850764305165853	0.3555002702820565	0.4223073325940314	0.4832863949059792	0.5346121756862132	0.5686870786907875	0.5753994024144607	0.544079219258287	0.4659700579349767	0.35265461278220944	0.28028077865994827	0.30131990688919535	0.37211203307108887	0.4477749098873996	0.5125734241372525	0.56403529127797	0.6024317882093722	0.6273462997614077	0.6366944688409603	0.628839863007916	0.6045980209871837	0.5662674065395041	0.5150127315642451	0.4488725662334428	0.3636051916453367	0.2594851516257084	0.16107679360897947	0.14829181353406273
0.7151108218547785	0.7136098841201027	0.7078995337287451	0.6954180469926307	0.6745739290280189	0.6476072301220079	0.6220237414979278	0.6033009680652549	0.5877209345282014	0.5691320509121549	0.5464255376671611	0.52077060469399	0.49226348216708743	0.45816087327224025	0.41449110218831364	0.36083318908355044	0.30169062905549965	0.2422719228936789	0.19161575579493603	0.167681985075474	0.18392925310636354	0.23344145799780786	0.2991062568369891	0.3682184441539562	0.435136177909925	0.49663659525598614	0.5482789062756926	0.5828262720538154	0.5914890818720241	0.5663778849452191	0.5035265798910001	0.41294292412335504	0.3390875472886381	0.33148290242199385	0.38195862427326815	0.4522521807060673	0.517527383067981	0.5696950264784749	0.6080150989665549	0.6322524186905244	0.6405801306894523	0.6320592915270287	0.6088610737812091	0.5749046488399046	0.5331822889062652	0.4841203198970151	0.42491132722970987	0.3513244497710228	0.2632069864379912	0.17620501132827576
0.7221684501391323	0.719969700026343	0.7121927775880921	0.6955758372492941	0.6685002167192903	0.6361245827280766	0.6107764191336794	0.5983449067180633	0.5914180808766255	0.5806979250367755	0.5642495216889908	0.5434022963063178	0.5188497841363385	0.48811076439608153	0.44600856358673746	0.38947527183712133	0.32207887157375703	0.2515205727329735	0.19047394367194265	0.15907501517553382	0.17201327555006282	0.22330686243259468	0.2942177252500665	0.36919981313886435	0.4402895055129747	0.5031983427821823	0.5538922449501634	0.5867378793708252	0.5951591986061889	0.5741508208064579	0.5226089253080034	0.44740661557892825	0.3748012929570547	0.3466725514589264	0.3773624892232372	0.44096233903675836	0.507420307062292	0.5626658279135928	0.6034527968331134	0.6289160592691051	0.6375307896112791	0.6294786092184697	0.6084621387322107	0.5797993317211317	0.5477636872432776	0.5141313666737776	0.4776557028277027	0.4351735724207168	0.38442211322120906	0.3290627041721006
0.7204812431277082	0.7169519938763861	0.7066818379980064	0.6853675788962904	0.6514616159798969	0.6146994271950027	0.5931532050820362	0.5910125901262703	0.5944397403192382	0.591096196624244	0.5802108476486748	0.5648731478327684	0.5467293314881704	0.5232701407826533	0.4875025549117771	0.43194344941009877	0.3563268761979776	0.2688806169876318	0.18621373501232943	0.13504246125233663	0.13831906922705645	0.19302528051549764	0.27492328916720393	0.3609277299646708	0.43885494091315824	0.5036440940193552	0.5526989088097463	0.5829999192766322	0.5906474972084912	0.5729231935669539	0.5298280293153117	0.4652253137877943	0.39432212238506026	0.349903376746521	0.3584125029531153	0.41007666845319757	0.47576650935412007	0.5354978542227431	0.5815394165257395	0.6111391630505288	0.622748288268313	0.6175827660625498	0.6008394878214427	0.5789223432768281	0.5565079369733271	0.5351243666426051	0.5132687932610679	0.48846042302672166	0.4591339444407718	0.4273955272204381
0.713064319701286	0.7078139007531362	0.6948194707825223	0.6682121595204259	0.6268160672478676	0.5879656830893232	0.5764609204504118	0.5886493633328005	0.6000541170502978	0.5993374241862903	0.5915987658998447	0.5822531558294363	0.5729305227145143	0.5602474210939365	0.5351671677635588	0.48587276757846753	0.4069583040376336	0.30422997180390726	0.19560679560623193	0.11534236274879997	0.10000509110222804	0.1541868071851379	0.24753187406683663	0.3463816387219265	0.432440972965028	0.4996628415760585	0.5473596706946458	0.5754473175306266	0.5825849827713597	0.5676103591328069	0.5307996021264972	0.4738718918752735	0.4047753044955247	0.3457850991303582	0.32598406650267947	0.35413638727767166	0.4120409821152292	0.4761484239991101	0.5312245667475638	0.5699186643744726	0.5896108046854694	0.5922016131689767	0.5837464187855458	0.5709870480342094	0.5583810969501652	0.5465585994813645	0.5329446546451284	0.5152050599772425	0.49340986663817776	0.4712504709715616
0.7026963471383907	0.6942230602165211	0.6760744868840163	0.6407328724323161	0.5891966137798706	0.5529953640701428	0.560577617556456	0.5838232869596843	0.5930516930403188	0.5911895311304124	0.5884653001199752	0.5883663811078085	0.5910593981103203	0.591853873470211	0.5795903191352816	0.5397134535844841	0.4636614874632519	0.35389368454621983	0.22635663929237626	0.11886867410652002	0.08007328385270125	0.1246710114847715	0.22171537490170456	0.32980331906523214	0.4232043145417371	0.49326368420943245	0.5404305723740345	0.5670607678035301	0.5739434380556324	0.5610982007169445	0.5289650021723611	0.4780356075710801	0.4109285084756195	0.337987500273886	0.280600549196053	0.26355480778139767	0.2967768217720509	0.36467586891045284	0.43877966920443057	0.4982958392583638	0.5360655110203735	0.5542168165218867	0.5592718111837581	0.5577348027696359	0.5539063421321964	0.5482298724089651	0.5376805678251757	0.5201852397594386	0.4981774996919003	0.478565859065738
0.6913379436271709	0.6767736549028498	0.6474684640327145	0.5937968595239779	0.5226456230971954	0.4913908597714018	0.514655150740907	0.5392878761912153	0.5532873377624229	0.5619001690739128	0.5712229369411321	0.5830890331310947	0.5982444724976651	0.6115801874270231	0.6104497583699932	0.5796500008975078	0.5101513436010519	0.4025436209191103	0.27013765206974544	0.14952206467937607	0.09299804268413726	0.12154317471555984	0.21011544504799248	0.3182335146526209	0.41496284429678565	0.48703732872166355	0.5341628621828176	0.5599761602044654	0.5667093115256648	0.5552802941880628	0.5265314410990025	0.4803276868522879	0.41523989651399107	0.3301057550107989	0.22964820428513175	0.1390287225153142	0.11072145877652602	0.17891352680875053	0.3006071246167539	0.40808098168493584	0.4789912910458022	0.519520415493305	0.5398083329817142	0.5475377328137387	0.5477787189488087	0.5420457618358497	0.5287723760019377	0.5078959714393166	0.4846906060951096	0.46842276685517636
0.6808003377886157	0.6571149276318529	0.6086537683961281	0.5196413681038679	0.3956965103405032	0.3390440412650868	0.39851164766715214	0.46354201387851923	0.5058094563464522	0.5322269696118238	0.553120480112031	0.5735647403947193	0.5964032389126219	0.6170264879945772	0.6228675912681175	0.5994569650727036	0.5380729962310605	0.43868681837863466	0.31398164872200934	0.19778609803113253	0.13688774306233112	0.15110033428472686	0.22311403756392872	0.32086348246701546	0.4138278238709664	0.4847851164031893	0.5311625970317919	0.5561955094538915	0.562360811710114	0.5511500676515885	0.5240863963626952	0.48089510253295087	0.41796763145759414	0.3277791848350689	0.20128207944502413	0.04525848025965632	-0.08137700615870903	-0.04642680096140405	0.18459046591309464	0.370791455688025	0.4674623169585087	0.51720415971392	0.5412870952324869	0.5490367901253003	0.5453085006144901	0.5322945449482969	0.5111977285562517	0.4861390409471039	0.46568679479700015	0.45859161697256345
0.6731678382729179	0.6395429247265491	0.5663071393668078	0.4126904851183608	0.12905185902512314	0.1617600802467355	0.3144239492737709	0.4182862608042727	0.47932336332328845	0.515458333733038	0.5411689617571482	0.5635943641623787	0.5868905339431731	0.6079828933248905	0.6163210061639879	0.5988893518665466	0.5465792038558016	0.4589759581755947	0.35042024717345793	0.2526889359239628	0.20148113413957253	0.209093054440164	0.26387206654237055	0.34434817573136633	0.42597127735429613	0.4911823937296644	0.5348457498568607	0.5578944973664726	0.5616968344530855	0.5482958411502448	0.5204866421425437	0.47870604747129825	0.4199039826927636	0.3382457942870045	0.22769755273676975	0.09646953192869756	-0.002223808158909384	0.06289483115358079	0.30788341919435985	0.4479253344528798	0.5071121574311785	0.5355115533018407	0.5483140283272675	0.5498505458295602	0.5400469868348573	0.5187431316726815	0.4894602778144633	0.46164663984321036	0.44841889167506527	0.45667073219996485
0.67047284084134	0.6287224248496597	0.5273087755148486	0.26426495525583565	0.0004905954203736516	0.1347159419264955	0.299899076976937	0.40776221643226934	0.47133196493118806	0.5087659052145945	0.5338539508636098	0.553096590470807	0.5708127681612473	0.5863127838623159	0.5929957956402342	0.5800703886551288	0.5378362081338515	0.46560927831323645	0.37980473646899626	0.3094869119677863	0.27689699313678223	0.2849175819225226	0.3255624896661839	0.3867708092414839	0.4524780449480077	0.508149224369655	0.546609005099906	0.565270420193154	0.5636577107537152	0.5449301705378544	0.5142622909265356	0.473876110764533	0.4232587210872052	0.3626747085895839	0.29742573462534266	0.2486657885248257	0.2587981834766329	0.3461070955383988	0.44416583893812395	0.49901589910854943	0.5194359605329286	0.522607612247259	0.5201536717515224	0.5165893245788092	0.5083234007860746	0.48921209565605683	0.459680215177589	0.4328956310947891	0.4288383700516578	0.4553568761743286
0.6730555887912039	0.6249535584413292	0.492734221572943	0.19467427272550078	0.0526932258610873	0.1747675244559146	0.31818296411196584	0.41444163619577906	0.4720312372676428	0.5062949359320047	0.5283219993446059	0.5422803713341672	0.5514462699513646	0.557536232569093	0.5587345965230273	0.5480126185035847	0.5167342214345697	0.46486405795872743	0.4085165139822319	0.3689103495455434	0.3547473059270621	0.36409648704059394	0.3931596172335087	0.4368333680754234	0.48646241865749723	0.5313823630689739	0.5629387246033903	0.5750356162350344	0.5654791183931177	0.5393834107432737	0.5053856001102335	0.4681509286930704	0.4296150702521131	0.39446643032999157	0.3727564349318393	0.38056541210160305	0.4260086009222913	0.4866222809067252	0.5292343668812503	0.5428461859250776	0.5328135223545257	0.5089678998984998	0.48257734315619083	0.4619909052064211	0.4479650252304683	0.4343207347670706	0.41430674011660634	0.394651037119705	0.399539935937672	0.4424681106675975
0.6788554294638555	0.6248923787536842	0.47405464308577777	0.22423730025100347	0.1370017237450805	0.23105015533318707	0.34724770088163187	0.4268451262358493	0.4745614969709527	0.5035912000052509	0.5219806618200414	0.5309825060091319	0.5320188602850944	0.528064522266124	0.5214754424161164	0.5105267964893473	0.49099898969924505	0.46492626784944263	0.44265275980538954	0.4300750753952374	0.4266103452440144	0.43361454582731573	0.4524493314363815	0.48213386231583294	0.5184706547905225	0.5536329768721316	0.5781278809989117	0.5831765267310509	0.5653826779704961	0.5322406456834141	0.4962262716972766	0.46417810088440603	0.4390636834967744	0.42603216857314385	0.43252845293809783	0.4642771302569537	0.5136330705486085	0.5580834761717063	0.5806235604195075	0.5778515352596734	0.5535978953834788	0.5149939369300123	0.47164515824554587	0.43285697008597285	0.4033435741466979	0.38199362415087246	0.3639378443760713	0.34984902380364985	0.3592479544947086	0.4117752044599499
0.6854711258048417	0.6267758010092335	0.47750928241055113	0.28347228540179215	0.2188930641833295	0.2860778124308801	0.37589147098221953	0.4380355441380951	0.4747622724354642	0.497582945936494	0.512065275439479	0.5169704518123034	0.511675377657872	0.4989527754470935	0.48427606569167786	0.47261148333165565	0.46768609233684366	0.47264110768437595	0.4833374423817022	0.4877827535105661	0.4864006449532208	0.48842253887179987	0.49854281548325297	0.5174210082572898	0.5430087182825577	0.5695383247841955	0.5877105196690926	0.5871933993306969	0.5635096649911737	0.5260436232451933	0.49039464926510345	0.4646412218760044	0.45120066057888586	0.4528205748124574	0.47263591471769645	0.5106284757361509	0.5565804753240853	0.5928601683093948	0.608299231092946	0.6012267926655246	0.5752572422240411	0.5359981246752967	0.49046851536858943	0.4460287954542574	0.4076421730326638	0.37567313799649554	0.3468710413662067	0.3216776788545616	0.318370265486243	0.3658572970230527
0.6924363000768894	0.6309467021804019	0.4926264511991883	0.33883105609395653	0.2848784619579047	0.32996951942442027	0.3969025610173283	0.4436784076128857	0.4704915956523002	0.48672074010316857	0.4962340329623703	0.49634643409413104	0.48478103135114126	0.4635777359694763	0.44142552811477986	0.4325244614342892	0.45030331747869545	0.4913640062539202	0.5261778119172853	0.5357048871996152	0.5327456001518464	0.5308164226602664	0.5341982476834284	0.543756632981084	0.5586904881044271	0.5753089171578399	0.5866823835477938	0.582926484543774	0.5582384235026441	0.5217821207364305	0.4902248944422116	0.4716311953618675	0.4664212242291036	0.47402430436509857	0.49504949429013584	0.529672190668864	0.5705145247128702	0.602997950304677	0.6172156906389448	0.6121792976638294	0.591963157835342	0.5616716305501936	0.5259247290931652	0.48926131259007977	0.45488362811275085	0.4221558346320464	0.38656225595951227	0.344765415275253	0.30879890393248005	0.32032141160724736
0.7007384183642918	0.6378525313285492	0.5094851002158833	0.37973489932517707	0.33090281129818466	0.35958001980886733	0.40841325884219487	0.44317709301091157	0.46190372188282863	0.4711821850327614	0.4736986305863896	0.46626594515372327	0.44528676479393386	0.4123920298537027	0.38197798314020814	0.3836220522112416	0.43987341627748666	0.5190941082718336	0.5625694734356587	0.5704147635420652	0.56761134107886	0.5645491042095929	0.5628192723599862	0.5626735055816491	0.5639654802902216	0.5657721027233132	0.5662761286954273	0.5603105038153916	0.5415421529811113	0.5147138225097132	0.4939829612630126	0.48552284710010246	0.48660859369407183	0.4934378606989467	0.5062245571923961	0.5292439322123152	0.5614027665175968	0.5908194946850447	0.6062424845812973	0.606111070420889	0.5949665314885312	0.5777169917701078	0.5573528635948662	0.5362101306213395	0.5156047268688035	0.49351015196774656	0.46410715368958566	0.4206160976994004	0.36290410693595104	0.3175131197873703
0.7104997991053867	0.6474800629030952	0.5257411441563339	0.40896897132980253	0.3624279541512927	0.3797632471530657	0.4151786751149935	0.44047370434286803	0.45185446058566897	0.45324669613805724	0.44620014462219015	0.42707125034129756	0.3907375799127522	0.33824205143684516	0.29453522100892593	0.3202127127030181	0.44075691027918995	0.547477611488658	0.5850227810169824	0.5923624066877989	0.5928339637441021	0.5905656621168996	0.5843356185337091	0.572981348271775	0.5562167030547857	0.5356133128977034	0.5168146997818849	0.5060846147062925	0.500824599408609	0.4955134832604444	0.4956360346206301	0.5036724452356833	0.5135604574794367	0.5187914501639678	0.5192096462993772	0.5223444399317458	0.5357400199674639	0.5558166372290243	0.5705430801114254	0.5749164080355023	0.5730746254146889	0.5698004952175655	0.5668636563256813	0.5646320822790353	0.5625987319791836	0.5577808501444907	0.5446023131312507	0.5160585978682972	0.46504593175459935	0.39213800891784745
0.7194875438288253	0.6585710394085051	0.5426671106162242	0.43306312640383526	0.38754909499557105	0.39774929015232474	0.42342081834781703	0.44017208911979633	0.4435348968776207	0.4355298802995727	0.4168042830168665	0.38294899354623785	0.3260971480149195	0.243895093790489	0.17515583571019805	0.2486480962932493	0.4608615847018167	0.5626131913280846	0.5934575902238327	0.6047387204391695	0.6095578975366795	0.6081942515630574	0.597312793410383	0.5735966302312518	0.5354321288299912	0.48520938127367336	0.4356106894265586	0.4120912416322371	0.42851063989818	0.46003905084112395	0.49170303645052676	0.5226369055771907	0.5461808699735319	0.5552779974064209	0.548914676563306	0.532829509202291	0.5165475654881251	0.5092827223104591	0.5120520262445766	0.5157724804810053	0.5197604426969151	0.5298514304942535	0.5463528441276735	0.565792479298652	0.5845504488322095	0.5989234806829492	0.604956109870323	0.597612060807732	0.5692171143402237	0.5082017309347521
0.7244503806342413	0.6692316179778749	0.5618353729890082	0.45699066972712854	0.4108009860224431	0.41595501419398684	0.4341147436995827	0.4424972236174712	0.4368754929058669	0.4186478155888875	0.3880771935672472	0.3400316636831824	0.2642061560130523	0.15278774503122589	0.050839329880708516	0.2062754186036828	0.4728788833761287	0.559193951203058	0.5947783958571506	0.6120543661639593	0.6201398107347729	0.6186967297330295	0.6030311343861685	0.5674224745567694	0.5075262605021722	0.4233764904505031	0.3302650666038446	0.27803466576968894	0.3274872812673623	0.4153532384926407	0.48534356096016307	0.5406387744318539	0.5790481698822748	0.5969257512080205	0.5941229815227268	0.5737364066606243	0.5389402294656209	0.49570061904288504	0.46158561119355335	0.4533714530397649	0.4524145506027818	0.46159424070564653	0.49471486729479525	0.5393156082964042	0.5817600395633267	0.6159212980862584	0.6396482668516684	0.6505276669769947	0.6431701681317772	0.6059269517738021
0.7246702954955142	0.6790698195137777	0.5855426077145528	0.4854675888560591	0.4345745949990105	0.43289228508591954	0.44367309737616917	0.44387715712998177	0.42938273151026485	0.4014461353950975	0.3602643511775507	0.30119391378743193	0.21569718890387127	0.10067067548994345	0.019257788084681406	0.21526811438442886	0.4506151556566544	0.5497159523201393	0.5954424287513018	0.6180599036003291	0.6280106509808826	0.6256877480742175	0.6056449629466115	0.560268501931983	0.481924449000898	0.36648560262796276	0.22746476824188178	0.13430846897605314	0.22430339576890082	0.3768143289261415	0.4830986169852823	0.5573066731664602	0.606340818740645	0.6321686084130569	0.6370420914674865	0.6235943959994192	0.5909799538445465	0.5369226989122118	0.46791114249664334	0.4065864081338076	0.3855744920079042	0.38130880850808874	0.4118312530719578	0.4863842238873308	0.559242365329947	0.6152805763141698	0.6542299329805807	0.6773542565744225	0.6829496015928548	0.6630359959841292
0.7227737730579454	0.6892670238430133	0.6149382220530121	0.5226381497098819	0.46257214625938364	0.4484422988512404	0.4492670436368976	0.4409881639264003	0.4182422666045336	0.38134587696521627	0.3303000108794291	0.2625895688142954	0.17804181719482892	0.09465799505555868	0.09304181103294283	0.2609323372255891	0.4416158947855311	0.5438718255799218	0.5965549433432029	0.623346004581899	0.6345752869869753	0.6312886670875212	0.6082012388402365	0.5570977867060473	0.46957833380753133	0.34312660875815315	0.20118661417691988	0.1327806784493717	0.23371162975446075	0.38455007202597424	0.49778496237817693	0.5757456292736738	0.6268427931550639	0.6555456225510982	0.6653031820113428	0.6582751555999541	0.6323353443895214	0.5833593194943407	0.510840874222453	0.417032411146533	0.3069908557782235	0.2259184891293919	0.28179696954825	0.4096289268761398	0.5256673855227898	0.6064879898697458	0.6579785125638832	0.6879227042519129	0.6993545685108625	0.6882460837092329
0.7214754185573922	0.6999658978736465	0.6464654591610746	0.5665554725332108	0.49603453011162435	0.4627781178151091	0.449099700632165	0.4311071746827027	0.40026653209183394	0.3544261871830155	0.29313395123501895	0.2179073061917845	0.14273590656705687	0.10701520452516436	0.16461144263232935	0.30605221617157785	0.44482971370820246	0.5383902005983698	0.5938753462575277	0.6242209157246214	0.6371328435785655	0.6339296377738045	0.6106266074785556	0.5610538017680862	0.4815616381205214	0.38003755770005576	0.29178832077201783	0.2757770246518653	0.34632478498540076	0.4465055018983737	0.533617114697334	0.5985656543040965	0.6425780127090103	0.6679601334385535	0.6774449448169202	0.672123179489788	0.6496098061757967	0.6069464036665934	0.5424555147002084	0.45181666420594335	0.3258681266020116	0.1681662437237432	0.10866255930714692	0.32251964643952313	0.4959536067806676	0.6001097548519702	0.6595507577751665	0.6914573113025678	0.7036924102371943	0.6951944198690949
0.7207527910223357	0.7088002850222743	0.6728890837685099	0.6075560787989064	0.5295365650151773	0.472852430314109	0.43986153096782404	0.41044369329482283	0.37158308780014876	0.3174174222010132	0.2471151710173631	0.16810854604709446	0.10998533438538882	0.11834683876522718	0.20638858902888754	0.3304799749010818	0.4424295647364303	0.5252879839543212	0.5809858519043327	0.6146739277060498	0.6304937534580113	0.6296724666871276	0.6106577855263782	0.5719381198313649	0.5165392793006566	0.4574773680328375	0.4188226700187023	0.4216939496090486	0.4631111981770377	0.5210075735498695	0.5770735660812534	0.6228203957587835	0.6547278599428081	0.6722925268062382	0.6771526203525414	0.6697199501890353	0.6480012075604863	0.6100054919701927	0.5540674440140633	0.47503862070597974	0.3639827693045577	0.22283095206701986	0.12953970523858635	0.2829434090118478	0.4879635196931473	0.6040056857422129	0.6644461868170086	0.6939686977312755	0.703417793461932	0.6931477139830818
0.7183251455239404	0.7122053969494946	0.6877793809537145	0.6349546054681924	0.5544459835263988	0.4744349765077858	0.4181933114977423	0.3761673676104721	0.33119181677248927	0.2729223751641493	0.20015261989453137	0.1262891241685626	0.08994108892693906	0.1275455765837733	0.22445378000659738	0.3339207569302513	0.42778348690150075	0.5007776869250952	0.5547822289486185	0.5912639126164339	0.6113506749951221	0.6159901220499803	0.606114054342174	0.5842054745540032	0.5558935153253096	0.5306533139858537	0.5190632884390617	0.5269204347630297	0.5508912400430914	0.5826449854827697	0.6152772476221975	0.6435302295102441	0.6625047676414011	0.6704195454696825	0.6685982099273203	0.6573666044306105	0.6352424064527044	0.6005394306549466	0.5511454105642684	0.4824255304587679	0.38927137199396417	0.28025664679236334	0.21790750196163675	0.32389888591738414	0.5051448146796873	0.617720949143865	0.6740373097530653	0.6987561001852178	0.7032488511753997	0.6881358700563829
0.7112577413439694	0.7072410003340266	0.6883959813515615	0.6441981046591854	0.5655839145306378	0.46731199522516037	0.38660613321365406	0.3326154125950773	0.28639924129808775	0.23208111725736594	0.16731148371248622	0.10822364557974348	0.09157563192876798	0.14025435647071063	0.231102964320586	0.32561560856633004	0.40518221730141873	0.46849462709545164	0.5184650329139749	0.5561502495669054	0.5812490338592278	0.5939490236836121	0.5957203609500525	0.590138164276185	0.582224676530418	0.5772778899077468	0.5793499510042288	0.5896131844972692	0.6053305996508671	0.6230015626538884	0.6407256995768627	0.6554526471816438	0.6628472247765578	0.6615941622241033	0.6534013334935839	0.638825309029649	0.6165868341723112	0.584693057872522	0.5401119426710821	0.47847111128905806	0.3987556715107273	0.3173555529372321	0.29027781096393057	0.38386314085983525	0.5315198275647093	0.6334502279193193	0.6857101503277925	0.7065783322022694	0.7060353188252171	0.6847270951457864
0.6974755313705857	0.6927697046444565	0.6753379296373111	0.6362266932523309	0.5621724864750155	0.45488884842017385	0.3552352459635182	0.2936405049223223	0.2529398742183635	0.21075628276927771	0.1622149574475872	0.12128464489836184	0.11665525930504642	0.16261818914871284	0.23959587771301594	0.31849007137911745	0.38466628442197903	0.4371320902871452	0.47956599698569596	0.5151973757994583	0.5445647677170221	0.566031201792677	0.578733916796051	0.5852756894118789	0.5897358757053015	0.5953985334406373	0.6041516297103822	0.6156671590643545	0.6275072442890532	0.6380281465192138	0.6469805515127081	0.6521471419551913	0.650587657973314	0.6427412202353517	0.6308303119257506	0.6153857492493493	0.5949607681841911	0.5668547532778931	0.5267921056190746	0.4699124737109191	0.39852177236367686	0.33668817986041766	0.33638012667455036	0.427804054098525	0.5517643205999323	0.6438880337575468	0.6948830477008904	0.7150524026088898	0.7116210519747853	0.6849691676100297
0.6774505462434444	0.6700004075574485	0.6510377747740252	0.6133033788420571	0.5430449378204479	0.4355294484804769	0.3302325096068156	0.2720966685894159	0.24522006806338015	0.2201610597233858	0.18920104117454434	0.16264089789326497	0.1620271828071244	0.19890437166017066	0.26040403964874886	0.32448375958020786	0.37799850112649286	0.41878945098154347	0.4505986838660068	0.4796385667896453	0.5093585351135456	0.5365423366370543	0.5566763843599423	0.5701458688031034	0.5800889353614695	0.5892463856793448	0.5991798839043445	0.609286297300543	0.6176528739133836	0.6238125598721684	0.6278040047892467	0.6276577703921018	0.6218805755091898	0.6123719199059733	0.601297855549149	0.5886262861918526	0.5727067918576776	0.5502724867844647	0.5155143886122718	0.46217484127110264	0.3952537464071844	0.3463630780615431	0.36425264334086005	0.45386934734994716	0.5613708629794286	0.6454864180541104	0.6968154999729754	0.7190498117762669	0.7158033843893951	0.6861534850082427
0.6541150362994125	0.642447573124893	0.6191772168326118	0.5782789972252639	0.506485064781502	0.4000009086728927	0.303083373355282	0.2675226149568374	0.2672150309709152	0.2618008168148337	0.24430478288521762	0.22523035450414258	0.22349518622092432	0.2508376470679536	0.2996139197826024	0.35216870137173234	0.3959686593417105	0.42764444275272306	0.45024664126893094	0.4706723318352394	0.49448363739068735	0.5193527082636356	0.5393822590886344	0.5525899802204488	0.5605013788873346	0.5652126168107706	0.56839568298477	0.5707979891411713	0.5728951274011613	0.5757503857103284	0.5791393925653047	0.5804027190848297	0.5780521840985503	0.5735106862357703	0.568146627226584	0.5614409263541805	0.5520281489639001	0.5366821846978417	0.5078729501619246	0.4571247270173994	0.3913771419536081	0.350951157741519	0.38137362522020046	0.4677345598177401	0.5620165191820892	0.6378967512249113	0.6882959767151223	0.7127802213904069	0.7113298114259945	0.6806785804031774
0.6313661040824124	0.614241867275549	0.5833449313825579	0.5326338055051993	0.44866668567803497	0.334752374501929	0.25737623669126364	0.278678282771489	0.32552172086155445	0.3368121078316638	0.32290197078678723	0.30272236288753085	0.29601377186318034	0.31569822036012674	0.356669020935507	0.40272504891670363	0.4417131800424998	0.47012044984064766	0.49046319024229196	0.5075143865399141	0.5242651700266525	0.5393535373339262	0.5498619691622739	0.5540852581887847	0.5513043014378037	0.5411215633633581	0.5241471866182466	0.5040737588345917	0.4890006415220015	0.48692079784351566	0.497157889277488	0.5113712725201854	0.5231768652650767	0.5309940566726692	0.5351112716653389	0.5357640382030899	0.5332270729660665	0.5250418888468762	0.5022218410343232	0.45275067328724133	0.3837205133487194	0.34871038831303985	0.39027124546052244	0.47416922200488454	0.5574516879243588	0.6241090995562583	0.6701282935914897	0.6935041662118471	0.6914699419260996	0.6581258019505764
0.6118647941654706	0.5877943630218394	0.5444822130955775	0.47402480822475823	0.36170849092932505	0.2263962469408498	0.1844600433714528	0.3374486077624698	0.4305961795465496	0.42990943533154824	0.40603210466352674	0.37932508491564987	0.3659152508404083	0.37970577016320894	0.4176864926782707	0.46260485358227893	0.5015445810778797	0.5317142106965297	0.5560262926272536	0.5770386864126169	0.5928221191408996	0.6003905392798595	0.6008316883442335	0.5947514247779795	0.5798335885885846	0.55188155608095	0.5066967386789246	0.4452014885504863	0.38381501247610117	0.35664458945396393	0.37809650879159723	0.42114286465468176	0.4600377998076955	0.4868345120216833	0.502346139449806	0.5095192923317893	0.5118043707754973	0.5088888424385903	0.49207890305615815	0.4432385129594604	0.3616119450929131	0.3338322763545874	0.39361650356106087	0.4787836625806402	0.5537711352435932	0.6110446443629707	0.6491237073965351	0.6653394191892451	0.6550682314849336	0.6097519027697186
0.5953124542239139	0.5624645088257718	0.5015079274916708	0.40269513667450485	0.2586095079762925	0.12509645835616787	0.13996543029943656	0.30598651327098086	0.4073786912352753	0.43122454095053986	0.42523282764304976	0.4098926384731688	0.40024860678198243	0.4135976363357164	0.4545117044700015	0.5053885120455867	0.5497084774590192	0.5846087270168465	0.6144278993223861	0.6413570323627645	0.6608821621488282	0.6685363138473308	0.6667980461475917	0.6578177273140258	0.6395429398060436	0.6066513157677741	0.5512796923595156	0.46514032927082916	0.3482851318571407	0.23980095580628963	0.23607768379614108	0.31465527935286897	0.3896844096522613	0.43854328823127575	0.46445071663101956	0.4746919742143008	0.4762887612564463	0.4721182409672795	0.458886083238303	0.40857586954833736	0.2936708137089764	0.3090392833750203	0.4006676859244314	0.4894100779873357	0.5578074473077815	0.6065222431404286	0.6349003349476506	0.6381488481284947	0.6085626916207005	0.5328668374899632
0.5764387923092427	0.5345206080579878	0.45858559901953166	0.3479707961986257	0.2260198844862565	0.16973655819616895	0.22041997914834247	0.31269296524713713	0.37756271221629506	0.4046534668559948	0.4075254077033073	0.39788917478799757	0.3876501332143364	0.39638068488721506	0.44110683781227666	0.5066531646481207	0.5652937634122466	0.609815217928897	0.6464388741696354	0.6790876797629835	0.703811530102187	0.7162022146345919	0.7180913871371374	0.7118523641885351	0.6968674720869932	0.6697044720172036	0.6243176968047397	0.5524750215030583	0.44463856601645124	0.29514392349643986	0.16414726574314703	0.21773067583655517	0.3153019082616852	0.38064174190672334	0.41233842090056927	0.419506003020692	0.4094182691432748	0.38345569989217976	0.3370649289401496	0.21277282041574236	0.1813084992765982	0.302389715788923	0.42179779384743654	0.5095207459823382	0.5711413555938903	0.6127238010269292	0.6320975085030701	0.6200468190494399	0.5625960564590788	0.43416324348135643
0.5475942669053914	0.5032110759559791	0.4341819118261332	0.3556916278922772	0.298060323694657	0.2925119905112835	0.3300102748715762	0.37672322392864166	0.4095235936854304	0.42230333658653274	0.41766469138805534	0.3995521038250166	0.3738538114988805	0.3576807236378587	0.38385312284932743	0.4581854369273187	0.5393724033207327	0.6016338210022044	0.6491138082477356	0.6889315512904327	0.7198595610733389	0.7387530298992167	0.7463525574745784	0.7447597902899229	0.7347729918080967	0.7152655724482271	0.6831462199863985	0.6335814478582525	0.5590329163981187	0.44613449365803914	0.27453194483411925	0.1896240091726298	0.25178603965729085	0.3142150239762688	0.3429294360775572	0.33907604876827385	0.3022886353201384	0.21704605501388302	0.05031448337498234	-0.015604708309367254	0.15594519879351382	0.3328746841942738	0.45510423637143965	0.5332215506029337	0.5862582829009484	0.6220763522250059	0.6351779727650866	0.6106669087460435	0.5269724837388634	0.3431666247829265
0.510346547497558	0.4761789548628249	0.43628409286910136	0.4036367145015414	0.3885430723030244	0.39590984828307335	0.41795008823586616	0.4417741093871524	0.4578189492669885	0.4610325151865059	0.4496477252004025	0.4234631382286681	0.38333730535844646	0.3389988728536353	0.32471501783970697	0.3784337047000267	0.4749061004736274	0.5611465174421592	0.6255104238835809	0.6758734990498119	0.7147049209746116	0.740828623493483	0.754614457869577	0.7580583783010975	0.7530736325633239	0.740248539776714	0.7185137465025289	0.6850224053113312	0.6333904935874127	0.5465081736487784	0.3887745428497035	0.22971809335972687	0.21777560153193926	0.25380327419890597	0.2695699115977354	0.24954853234299107	0.18190437317274075	0.04723676920472429	-0.0897711897550971	0.00010174005743773676	0.2136897091047259	0.38440425614823337	0.4878671587471796	0.5493987826917126	0.5912666487531747	0.6208702951349966	0.6305124148227679	0.6011525044184699	0.5080157684928707	0.32322666704651687
0.4763681814295698	0.45809337350962887	0.4473091790438039	0.44609472816609036	0.45174971409864423	0.46345525401001586	0.4788599424225277	0.4935332748420271	0.5027304648664725	0.5019834040697523	0.48776284621111166	0.4581349460766111	0.41127779375735624	0.35036012765448515	0.2993508155423138	0.307693064403333	0.3904793934049325	0.49501524344391573	0.5808726261430939	0.6462478526830712	0.6952430890872119	0.7289287012279299	0.7485600496181278	0.7567059783624951	0.7562312391676845	0.7488890770731209	0.7347141758136058	0.7115010746173827	0.6724640303125974	0.5970670101570189	0.44484743914906844	0.2649303987991201	0.20409665882972722	0.2106338108361907	0.21080524223734506	0.17736409522019878	0.09488633437115639	-0.02755259003649097	-0.061494966999362265	0.09583145863440433	0.29719624447485526	0.4347693163907624	0.5105677734733225	0.5526119947733094	0.5806632454449161	0.6013397328340849	0.6079030009549968	0.5824684638356493	0.505334486801585	0.38194869511586277
0.45210301388282903	0.4454419033365721	0.4531655416727853	0.46996370002800114	0.4876034692505104	0.5035448221338545	0.5181814755930906	0.530632666507068	0.5383078346608602	0.5373391223402239	0.5237247093769007	0.49520778797544684	0.4491645728887798	0.3850835975979242	0.315444658429217	0.27928557867478904	0.31754926639870745	0.41590396763621795	0.5204984299471807	0.6046623657365885	0.6664404833311371	0.7080908191987261	0.7328167816063578	0.7447395634712393	0.7478536869723986	0.7447878116199086	0.7360748123618864	0.7192095626929607	0.6852495239033672	0.6084316512776461	0.4480288191908313	0.26719525983072195	0.19330433621930987	0.1833199275455253	0.17267930784882293	0.1336766506766668	0.05723933135722221	-0.017541551139531354	0.03121368528387499	0.20837320442430685	0.37440106885713736	0.47358595232855083	0.5229856849013016	0.5466750177969578	0.5598982793919702	0.5689736186082031	0.5713438243724043	0.5560715784696569	0.5126366110421084	0.45625166413295487
0.43446491284783606	0.4317285117960418	0.4478687420943392	0.47516779784673263	0.5019676544076461	0.5236200883230253	0.5410363331065456	0.5549791574757063	0.5640180733639232	0.5651174320256149	0.5546280616587498	0.5306388975850826	0.49082030097999674	0.4334471633600492	0.3626860912128165	0.2998385587304074	0.28358552206565146	0.3403890247226746	0.44626249239980087	0.5502302013080926	0.628442857858009	0.6796023844653508	0.7091477842952394	0.7237470389749798	0.7290381143710521	0.7287000562654713	0.7235874084260956	0.7099609081253642	0.6744461608404206	0.58306328579805	0.4076471950634353	0.2473367834831467	0.18553501418142315	0.1702703666811893	0.15325479112619803	0.11520231277844185	0.05862868748391077	0.04018575459619839	0.14319179733569132	0.30979038813505017	0.43486698804022356	0.5015323453183077	0.5301339859834377	0.5386242367287554	0.5381040430723775	0.5351032157516941	0.5326483910322446	0.5294492629252969	0.5214758105524823	0.512447946153932
0.4154219881960698	0.4083106301021172	0.42492921381841076	0.4594072779960608	0.4965212205586926	0.5272295766193562	0.5508516973923651	0.5688397321092272	0.5809434198314999	0.5854006539168786	0.5795558259545696	0.5622050632370259	0.5317974070879774	0.48670921746369145	0.4264147769523072	0.35694596561332437	0.29811831280037937	0.287257765086928	0.3567205232492908	0.47339671077297263	0.5738908478763257	0.6388778565357435	0.6747871859488352	0.6917367866085329	0.6976843893672212	0.6977245659019277	0.6931453438535374	0.678146066560249	0.6318425218982384	0.5141913246000454	0.3447092445477037	0.23509484157820584	0.19469092355284268	0.17590708487982776	0.15271317980997642	0.11793062089377264	0.08697163218411655	0.11993767118207506	0.24975524596417548	0.3910696427688814	0.4808162126399769	0.5236942344987855	0.5373934738602548	0.5341604996279242	0.5219769683238746	0.5077002011645707	0.4992153489812455	0.5047176112022232	0.5237621528762263	0.544640124046528
0.3891032341251793	0.36798098348113034	0.3758165181994392	0.4156904126338432	0.46811616849560855	0.5146354714641829	0.5493489447729724	0.5738414210827154	0.5901421332050156	0.5987273714207043	0.5985696306235572	0.5892379141063987	0.56989689009142	0.5392650436607949	0.49474471334028014	0.43312710419935824	0.35511983605889774	0.27896963081362897	0.2638656526456663	0.359881543947882	0.4877003749606761	0.5743949358688821	0.6206071145412544	0.6407035024239992	0.6452882086444085	0.6408102807375281	0.6289187556350073	0.600944597213048	0.5295168079914143	0.4082870624069137	0.31289971037120856	0.26602019807026217	0.23612829617160655	0.20616484322485595	0.17300783150349328	0.1408998852982633	0.13444968786411596	0.20421576630737498	0.33864590853231014	0.4531712305436093	0.5175598161724418	0.5445292454061619	0.5478877198457329	0.5358994547238797	0.5141347155358521	0.4889865488188896	0.4718743940256183	0.4790903944181842	0.5139258815642852	0.5535240907501233
0.3579055473394339	0.3121387012325527	0.29483243111794244	0.33265343898913374	0.40787576864109254	0.48253804163635283	0.5363460386662134	0.5706802060737838	0.5924877329531888	0.6062690062839543	0.6131372769162019	0.6129513383900906	0.6052098810441104	0.5888438215219822	0.5606596727837001	0.5137727029400907	0.43811529504008145	0.3294624844665022	0.22164429243788708	0.2240459015530045	0.3611523649642006	0.47361758632752343	0.5320533021755532	0.5541699851156596	0.5511230973750219	0.5282128601824322	0.4851494890853052	0.4178495510931474	0.36070870814915035	0.3619151250586205	0.37160107742353493	0.3540154288072259	0.3131363808526736	0.26229041196905073	0.21403304174885276	0.18136585202200692	0.1921021766189822	0.2797821823625448	0.40522230281376365	0.49812920767759394	0.5468525162560635	0.5646499523195959	0.5618528610038146	0.5441029199973161	0.5148959563990259	0.4795025670958202	0.45076763874001163	0.45170898521778097	0.4912538049211232	0.5412408251249493
0.32976080968394167	0.25483999715396444	0.18888374699870922	0.19658578657672784	0.29784457285069754	0.42297754998150106	0.5093804920463254	0.5579614208661069	0.587058373777759	0.607741722582841	0.6232443511018372	0.632995669023363	0.6364265151204344	0.6325184163621625	0.6181212736874445	0.5854473197664157	0.5219880955837364	0.4181276468015232	0.2866377076664663	0.19586471825124543	0.2670731229552107	0.35948974474113815	0.40533282917572006	0.41429139491390493	0.3837421422549232	0.3059156017714652	0.19354316727943918	0.20633761559927424	0.34471975940924093	0.4558318285158043	0.4928615790029984	0.47104448470594495	0.4126580804408024	0.3397824336544834	0.27449089564387597	0.23653194295310398	0.2525330687982981	0.34002895673854444	0.4499048491903174	0.5270411165868278	0.5674381093147575	0.5816757291519055	0.5768931209552319	0.5564341387146469	0.5221780357245355	0.47784023068994835	0.4359039742401813	0.4243133975142506	0.4599203938041448	0.5146195228352551
0.30649153954307184	0.214997602226545	0.09959389624351936	0.02698606017191498	0.12419174563813871	0.33834270473087175	0.4710699783140189	0.5342672253399988	0.5712157331857645	0.6004392138423723	0.6261241821056833	0.6462546577026702	0.6598195013466202	0.6657387404206352	0.6606709611732404	0.6364987561188993	0.5827924858020361	0.4978681017214755	0.4001674795237818	0.3281753839608099	0.30863814233112596	0.30294414386813573	0.29338013154392306	0.26297279295085846	0.19614495326438905	0.12805446722166824	0.18701146473856875	0.3428675556991677	0.48404170431801247	0.5671679962529953	0.5923070430070181	0.5694152974343534	0.5079391556940163	0.4250027627284829	0.34745440212682444	0.3009929718972919	0.31063846303347364	0.3848966490696659	0.4764296453032028	0.542037172877078	0.5789522648544219	0.5936236813882028	0.5899108530633643	0.5693644024761891	0.5324515018189887	0.48112324305979	0.42558784553819595	0.39609254280558537	0.4215321111874731	0.4789419197675932
0.280988537275837	0.19781924702662573	0.08973678998963835	-0.006558032540875337	0.027200312537886913	0.2979973250158379	0.44872144119612983	0.5084097292192755	0.5464405254264384	0.5814225131672276	0.6159025577846908	0.6452046926665298	0.6669071326943362	0.6789163545097925	0.6765362463518435	0.6513044919513656	0.5978317190263739	0.5261966299576079	0.4591313673624637	0.4097109888964664	0.37383045987548114	0.3449331285022614	0.3179082449304597	0.29118791590558074	0.2787259674956993	0.3117344222132209	0.3977570862547617	0.4996830504839607	0.5820327912913805	0.6324541960805053	0.6494571211011254	0.632003339323029	0.5791665239007655	0.5003115334152272	0.42019795218069106	0.3662135477829627	0.3629370413600752	0.41745927094436897	0.49007350027685864	0.5466935052855102	0.5829358222623364	0.6002220942104483	0.5992672055315016	0.5799565967785282	0.541822880645331	0.4851209568263179	0.41601577910779897	0.36319107159385666	0.3731116056340032	0.4350187706920464
0.24409089780729293	0.18562416793004569	0.13013275719861606	0.11156071034434557	0.17296193108215976	0.3157436838140541	0.4315890750688533	0.48771689437276433	0.5221593620310603	0.5544359287162353	0.5888353677561947	0.6199126243455194	0.6428269827817068	0.6513247821919843	0.6365456449409121	0.5920619393180993	0.5271078462030774	0.4682666531451398	0.43347871018061274	0.4174014548189465	0.4075000592683621	0.39752453076709454	0.3881737993865885	0.38708017437159736	0.4064302625942241	0.45284249079812294	0.5169203239511245	0.5810489846538615	0.6327549542265783	0.6667410186857299	0.6799864454808815	0.6677394419531164	0.6249799795034219	0.5562922784008538	0.48106567278582474	0.42328911843154865	0.4064249358985351	0.4403917629085444	0.49498138691482246	0.5445253296753444	0.5818092861434241	0.6025732305487865	0.6046148790192505	0.5865523754068452	0.5472852967885566	0.48569702295441947	0.40298146037115035	0.3216642211196116	0.31290441053569296	0.38474036301611136
0.19341460510345043	0.15985080097615983	0.1532897114958077	0.19221589685044477	0.27218664246142094	0.36374255502383246	0.4339049797308008	0.4769285062635664	0.5056017293738535	0.5287629420026302	0.5499278564452086	0.5652826639342695	0.5667344957951875	0.5342738196095956	0.44828857295837493	0.3498635386706419	0.3081985533348561	0.3214389238652598	0.35411389791698966	0.3831439018192033	0.4021563699447621	0.414075112525182	0.4255349935743574	0.4450969672159393	0.4787385912220636	0.5246036323318041	0.5746848295829974	0.6212239299584544	0.6591971139545679	0.6853566808079462	0.6964149545242339	0.6871012266901304	0.6515665664396117	0.5922785495070928	0.5238116849182856	0.46491328758084116	0.436978912537816	0.45407025391291195	0.49326325840837776	0.537593535286155	0.5772684618635047	0.6016651392926501	0.6058083502357297	0.5878067310815515	0.5464101721867058	0.47965883578094254	0.3840434945302912	0.271429560575837	0.24721545448250118	0.3429999340983146
0.13536066600377075	0.11739253385576288	0.14166743021539216	0.21294503953785351	0.3063525393479925	0.3896605693198043	0.44775149085990373	0.48350261737777167	0.5050114406467516	0.5146044959925055	0.5087969002446715	0.4760236812562003	0.38438512387812807	0.16579332635266072	-0.040191348034436934	-0.004394925127260117	0.11015088373186951	0.21227057724125323	0.2856427358367072	0.3336443615271437	0.36580413079734003	0.39255474878818897	0.4221469101021412	0.4597445716211666	0.5053120634966346	0.5537141129592836	0.5995402308433055	0.639790057897189	0.672318521092352	0.6947618246670252	0.704186852743761	0.6956231184505414	0.6636327116703105	0.6101493377482766	0.5462023724560514	0.4855706680635729	0.44757115325148356	0.4540674922879867	0.48353592235387466	0.5254277292448917	0.56962423511836	0.5976497497900524	0.602526314560707	0.5829956033490028	0.5386150747340993	0.4671061550400794	0.3635504955696347	0.23756934055366738	0.2039221203769378	0.334441005952748
0.08105554419720273	0.06747496141134568	0.1055563987590229	0.19292413245650314	0.2964770272604041	0.3848967401931039	0.4484198428885794	0.4907338720268288	0.5157574801928668	0.5215052899557787	0.4995017104284267	0.43947604712729726	0.3371702063767615	0.22862962138172363	0.1787224806557132	0.1946787922553013	0.23459255305171003	0.2691070511240812	0.2897329725747745	0.2994704122717822	0.30991666565748033	0.3340766335220836	0.3775847106091327	0.43567785275553456	0.49796664841684335	0.5554438480066616	0.6043649727577096	0.6446618705308842	0.6759464638482462	0.6966653855961218	0.7043409347386717	0.6944808446182879	0.6625824038525687	0.6105402542082171	0.5469738778127212	0.48074539337113203	0.4275602589031499	0.42578298128115133	0.4585752748106271	0.5035089923908972	0.5571486421157203	0.5905462780280241	0.5959711756741084	0.5747805879431677	0.5282174491567669	0.4544407825766662	0.35215408936852255	0.24332024836601973	0.22941623206774628	0.3526784677564507
0.04398499717545958	0.026307589350897484	0.06480927934862234	0.15513158393403528	0.261882793100764	0.3558990942212592	0.429641847147084	0.4854829374607697	0.5235187363175714	0.539986316003243	0.5310114679626312	0.5057313812381532	0.4824961053641122	0.4738209505558235	0.472563947481498	0.4666368810047612	0.4507057332927199	0.4210166018196322	0.37447265036158545	0.3147203258977236	0.26147514145241296	0.24795547454154943	0.29190266734419207	0.3743094858351114	0.46212311671118345	0.5365883741414896	0.5946891083616531	0.6390260216344261	0.6712611895169579	0.6909302000086733	0.6960182671125196	0.6826991731670956	0.6476126743996113	0.5931635505178074	0.5258757015532853	0.4491703346213012	0.36857829137485854	0.33155930687664603	0.3954779689479816	0.4594673553409971	0.5353153675461064	0.5801446017208693	0.5892945112273996	0.5691767362147582	0.5235493041684512	0.45181930090428374	0.3572544628360166	0.27100329381193866	0.27000366064877884	0.3692935991989741
0.03816705326454885	0.012500653472945449	0.041173153443030006	0.12152558326488135	0.22062463950465258	0.3132884627923389	0.3935774853734013	0.46250516553220955	0.5171362780259892	0.5523288133476051	0.5677482892522802	0.5786574240454876	0.5974417565001957	0.6201881840743373	0.6337061883375744	0.630481402596507	0.6089326954662697	0.5659900155905103	0.4954286599915846	0.39226367575986354	0.26811703662070174	0.17434501550919357	0.17833545734192496	0.27578560807807334	0.39737982990586074	0.49830185649227227	0.5720776585920706	0.6242161967337885	0.6590704081244402	0.6777036376168326	0.6788844361139028	0.6596943326493006	0.6184519166311911	0.5586173996287211	0.48541154677680876	0.3968525642616438	0.2824319031586787	0.14390324658286385	0.16954988120732456	0.36374804754061185	0.4970306379967458	0.5661628091959194	0.5857875458627454	0.5714631245644477	0.5307298410305571	0.4645349524303486	0.3785096984281219	0.3048637937298696	0.30138753942534535	0.37566485719213877
0.07162556464662705	0.03805764890552634	0.048785653480714314	0.10655020337091142	0.18635951440760715	0.268373448070809	0.34727135431250006	0.4232176310092037	0.49191060299879963	0.5460092198784198	0.5838201372194176	0.617638654016692	0.6534348613664468	0.685320294682025	0.7057373743563908	0.7113430182308143	0.7000198673533761	0.6672976631320955	0.6056914233340884	0.5046507758906711	0.3567488821668577	0.18669455503521568	0.08842401280143712	0.1476042590864911	0.29931520995106187	0.43813878838945947	0.5364748222022507	0.6015354294095413	0.6413610091229055	0.6593814793683647	0.6556576308896844	0.6286160931798277	0.5788841752197362	0.5119519992151671	0.43333991651685927	0.3384071068127514	0.20755579211015837	0.013076508613897628	-0.15367321601667375	0.18917599875968227	0.435628682239711	0.5473421286175248	0.585602190465761	0.5817573081956442	0.5488142742323631	0.4895774465125638	0.41031533668354797	0.34026224817167605	0.3258813560123818	0.3762361777331786
0.13826006643513136	0.09941255837871552	0.08764158377438407	0.11344340753560656	0.1658389656776037	0.23069721198585993	0.30116631506201647	0.3758837772328886	0.4504307549083504	0.516458800255678	0.5693209525057673	0.6169911290791952	0.6624765559383486	0.7008308060768363	0.7281932386934438	0.743274880706029	0.7439906981950153	0.7261754613563285	0.6842487441892522	0.6098200680101401	0.4895687191901288	0.3139554512031256	0.11903682256756677	0.03686127784268691	0.16386375855949864	0.35132403562862347	0.48774927752644065	0.5730448743035619	0.6213393432516616	0.6402743406524468	0.6320100902502452	0.596731997100842	0.537779362634427	0.4638214622903068	0.38260428333577645	0.29100708036662176	0.17318352399651518	0.015180293217287043	-0.104894230636652	0.07835202209875189	0.3612648154683906	0.5192288912032262	0.583072375801147	0.5939170424214266	0.5709464781132217	0.5197905464497361	0.4469160798324891	0.3771544621736027	0.34906631823363016	0.37594418388049594
0.22030850321016004	0.17959661103987834	0.1468104149308059	0.1388448481625804	0.1618157407695273	0.2082888191562624	0.26731278104561307	0.3333384253138499	0.4019935326340185	0.46730894283826424	0.5252481842807868	0.5816694956459166	0.6376150452868503	0.6863478660571948	0.7236519287077696	0.7485980532879241	0.759747422632562	0.7548269221654684	0.7315128558888637	0.6858579852400192	0.6086547153927149	0.4836157038315485	0.29763394301966	0.08515138646307027	0.024214443956398653	0.23213393357859957	0.42442162732489397	0.5388366943323553	0.6001783434225146	0.622969810092983	0.6124934010692925	0.5709110074895027	0.504490439406698	0.42570488393412886	0.3454975887065331	0.2648816808403442	0.17610900626152728	0.07721294279945652	0.014552101703365784	0.10100201335022917	0.30912979055328876	0.479595247166865	0.5688280024300737	0.5989574296588153	0.5897979700038218	0.5496700451895625	0.48557916923369515	0.41722506085717626	0.3756822294505419	0.37813787906190316
0.3009450478563401	0.2610498588795958	0.21342971994403673	0.1776471947027205	0.17489948078573428	0.20611576217647698	0.2543290174870196	0.30631302718945125	0.35694373754063846	0.4063875137939395	0.45730629856428195	0.5178291613288064	0.5870544299681504	0.6518637360842292	0.703041647109688	0.7388032911332292	0.7590759251163112	0.7643298125954243	0.7554871231786536	0.7320133314793094	0.6894260065100334	0.6173411097502675	0.49884254653097343	0.3195521741314241	0.1117417542155479	0.12005666024252896	0.34909889875663286	0.49396452599637225	0.5729069074280126	0.604583559452156	0.5967740157871645	0.5534476321802722	0.4836754328595457	0.4034732990146109	0.32716537566068804	0.25995104867167473	0.19923678979970633	0.14494566773310905	0.11802083307827844	0.16426864895692375	0.2929874658553063	0.437693766989172	0.5405273366006139	0.5920952441859214	0.6016856695658034	0.5772931985868867	0.526159520036127	0.462968945661398	0.41062546210845563	0.3874881098976431
0.36920078439629384	0.33157779976171314	0.2763778993143924	0.22280146902783357	0.2022942327087666	0.22423925089383487	0.2645423231686768	0.30026814651602146	0.32381898659304403	0.34087687796351135	0.3679567468431651	0.4253585373404934	0.5108373957044242	0.5986893828094955	0.6689439456138788	0.7176714405510156	0.747223948057811	0.7613556124504821	0.7635596504003407	0.7551485432456393	0.7344490940824623	0.6962725972483681	0.6304839720167605	0.5220731685324117	0.36578492101102883	0.2277375334582905	0.2864676565671813	0.4290640227515818	0.5275163584050292	0.576420278568578	0.5803138604562685	0.5431571606399539	0.47594485361469047	0.3978945210936254	0.3268914838960974	0.2712114925935767	0.23012516379997644	0.2017546128841587	0.1930992433795921	0.2219826995974506	0.2996380511061082	0.4076544587943497	0.5089451770897221	0.5776497092790199	0.6074935163861063	0.6021673133127937	0.5681055186782651	0.5153677508497587	0.45824830271912614	0.41173158494737255
0.41836437107964985	0.38361603956409107	0.32656931393734767	0.26485670241517145	0.23648525657715533	0.2575824888632187	0.2958337524423026	0.31902563089430336	0.3166832952968835	0.2918383310992742	0.26560750410224904	0.2962498734456051	0.4015467413989594	0.5203595107355421	0.6171514877942588	0.6837771209705347	0.7253933625461728	0.7493293658504875	0.7610265174783525	0.7629038732051839	0.7548373452916032	0.7343862936796238	0.6959158690469885	0.6292966713989164	0.5242492222357549	0.3942350148716068	0.31634026819121097	0.3620880869004339	0.45753246372585765	0.5292456046318933	0.5575051428904284	0.5385983685802971	0.48184082557038255	0.40926065131584327	0.3431800667001403	0.2948809479159477	0.2645870532130524	0.24907714561261596	0.24842914377167738	0.2683994398890535	0.31747041745110305	0.3963237505396587	0.48769879390277837	0.5646392705893123	0.6105542112476282	0.6234413317096834	0.6079583350562298	0.5702869113756508	0.5171340012474472	0.4562487824088841
0.4481717492912344	0.4160673886400099	0.35989458837555593	0.29547281256185126	0.2674438623572393	0.2975020935669495	0.34272320913912974	0.3640252188184035	0.3516569984473914	0.3057258760690158	0.23066900546196764	0.15142313335365798	0.22151326024714155	0.399225571418277	0.5342287432822143	0.6297101934423286	0.6912382057693478	0.729167505814426	0.751248698992795	0.7614815033277539	0.7611515825061931	0.7494731375599706	0.7232473919552916	0.6759503195749875	0.5996491073795356	0.4960403133679645	0.39673803458188445	0.3579422266261746	0.3979690899725925	0.47272028098136293	0.5303001811693755	0.5408524717527339	0.5029555104124446	0.4391915976008206	0.3766850820396401	0.33050703384690694	0.303010451196607	0.29117687526212965	0.2921580495132049	0.3063262376253763	0.34027323279756083	0.40094360602266255	0.48111153539703955	0.5581639670290758	0.6127041561946186	0.6391315610692823	0.6398616995792585	0.6182015995531053	0.5759319698246756	0.5137436922541573
0.4649918597703385	0.4339250680661865	0.37763606774852976	0.31013792118061334	0.2865452381069442	0.3345426423967728	0.3958199078726009	0.42650346158159835	0.4215723135330849	0.38438033977506425	0.31719979221043	0.21755373280267412	0.1093907245558431	0.13659112246069782	0.3592121513203672	0.5307968447662721	0.6353528463730068	0.698227591962248	0.735160326052316	0.75458198445201	0.7603943076279023	0.753611176420223	0.7326801194366588	0.6933267215780219	0.6299816596744318	0.5426633159535712	0.4483505928610632	0.3832598017018535	0.3799688918960148	0.4371730212131253	0.5126060204407759	0.5532169257094223	0.5389047521382689	0.48751828929649343	0.42798462425258776	0.37922040082445463	0.3475064620067814	0.331817902035621	0.32879208301758056	0.3373217861216389	0.3631397732146945	0.41374502478920605	0.4846347233031748	0.5570560691084934	0.6136054971493451	0.6477020608540277	0.6596595292590275	0.6507417968555748	0.620525299296033	0.5657866780957519
0.47623169971075086	0.4435254125706466	0.3826464818795991	0.30603824231164656	0.2888632431519817	0.3640153362956986	0.44754270287024495	0.49276785552165675	0.5014886246934696	0.48092936770973754	0.4347830891757767	0.3578545460409072	0.2487057142785415	0.1375291326296061	0.1325274850840098	0.32556599822595556	0.5300412312733355	0.647221262056584	0.71017866755972	0.7427082267961245	0.7553949382581829	0.7524462290524278	0.7341415741936227	0.6976665465855438	0.6392381286249655	0.559596010921247	0.4718893503344339	0.4040717184844307	0.3870356851352444	0.43291430706493633	0.5140718636853492	0.5746174846147928	0.5822165003839415	0.5464143794405285	0.4924740444393257	0.44029224531122046	0.4000378050652292	0.3740845386000918	0.36074757898188664	0.3607222572012963	0.38076791537792987	0.4265926253461061	0.49150712259406204	0.5584944348073614	0.6135861514066466	0.6506710779497196	0.6684520633477319	0.6670034172041923	0.6453526305419902	0.5991782168599659
0.485731201522739	0.44786019658732346	0.3748872327449334	0.278169111410099	0.27300536498881056	0.38865222599286886	0.4971646457550077	0.5555842779235959	0.5751216578855034	0.5664567699632905	0.5344995503303431	0.4750203382933136	0.3823679856882931	0.260441723833442	0.1470946091990543	0.1429188595781568	0.33963511706134003	0.554848344494295	0.6689528121124784	0.723134157839947	0.7454316275247775	0.7469295762682003	0.7308666119140083	0.6959500082430784	0.6398253472068116	0.5643211416087828	0.48214848431730256	0.41910700977581794	0.4040762573437313	0.44899405006273185	0.5299180785623752	0.5977525491209116	0.6206945702777892	0.6014412360195511	0.5578403941462562	0.5065885826231271	0.4585691458886049	0.4185087108733305	0.38843474051645555	0.3748828464477225	0.3893950396366991	0.4352962345278556	0.49920778044875247	0.5627686167662298	0.6152178336142168	0.6519194438389673	0.6711512998514684	0.6724884518408668	0.6550742861905564	0.6146494195870429
0.4924655523133917	0.44521368648487064	0.3502183174995442	0.21811692281983652	0.24379687244092865	0.4168039442577675	0.5478159358664767	0.6137946378649215	0.638089475951464	0.6344259488934125	0.6084699106896376	0.5576768779777588	0.47798407479973165	0.36802075762193315	0.23982300656909875	0.13925013010201892	0.17375225939417915	0.40166225885966805	0.5980175473382899	0.6897114562447342	0.7268420997518337	0.7346980953251873	0.7220310202448362	0.6900274632598766	0.6374447612237503	0.5664663414691761	0.4901337925139948	0.43478578799593925	0.4276500397570576	0.4750050256386712	0.5510904618883969	0.616244478284115	0.6464618137879287	0.6411829531832328	0.6107695973540843	0.5660449991817345	0.51459923276808	0.4602530411869255	0.40865094670285734	0.3766173345870055	0.3871166752789342	0.44038542886844634	0.5096592069586126	0.5724319726566638	0.6214592369559419	0.6552197951339486	0.6728346825914013	0.6740181044380709	0.6580727269489718	0.6211104296594291
0.4926679268961289	0.4321783529333715	0.30531994938552093	0.1206362572261061	0.21851762169655958	0.4556566057930697	0.5988023954155414	0.6650291945190507	0.6888520547983453	0.6851813829109329	0.6595130410275258	0.6108803424328059	0.5383697164800378	0.44168797754834355	0.324746588359179	0.20546326934206757	0.1417060190329629	0.24993088715966214	0.487882166867816	0.634233946012149	0.694413307623929	0.7121542938379916	0.7054131312333074	0.6793401405934487	0.6336652837838991	0.5700308046470773	0.5017423241045879	0.4561039899588857	0.4576491134443285	0.5052693421080849	0.5718989526778556	0.6278567271755835	0.6581869273302754	0.6617551806249045	0.6434055473781171	0.6078668226973147	0.5569966682207357	0.490259674904554	0.41434146231268704	0.3605230323505268	0.3730165333430636	0.4451436869648954	0.5259365296344368	0.5888629674170714	0.6330834029402785	0.661835524528321	0.67615914396945	0.6761638097207068	0.6610735809841327	0.6272304241917916
0.48291696949035334	0.40851742034316013	0.2499432501352547	0.014831995700996055	0.22643524806890045	0.5018904287566647	0.6421592575252602	0.7035890300048764	0.7245969546196699	0.7188274200822854	0.6908462925453038	0.6411780910137471	0.5721545148436296	0.4859748802372627	0.3847546770653062	0.27458255809476606	0.18174260737993322	0.1868972577970264	0.36684192978598573	0.5538901047321796	0.6441855773634741	0.6770262081206349	0.6800531379970499	0.6631550116871768	0.6273305565922398	0.5739203548976374	0.5164876685612686	0.4823002108798001	0.49125649588090853	0.5354646251492468	0.5892097129753591	0.6323611225661213	0.657391995159359	0.6640073843353139	0.6537325187378414	0.6263702019667776	0.5776779618979537	0.5004515657540204	0.39848285279923396	0.3205348526261653	0.34796110626739785	0.45484993307907146	0.5492959623383766	0.6102235836227972	0.6481068045969961	0.671011765845047	0.6817733417944193	0.6808219230411828	0.6670775431844932	0.6367290158457403
0.462935522337348	0.3799662406478055	0.21367586167876967	0.010478612831439662	0.2821079763496107	0.542628099925167	0.6692615924314144	0.7249602813169611	0.7433749171759385	0.7354520887359713	0.7049546561675653	0.6539438064306219	0.5875265707632256	0.5098567919659845	0.42272081792365485	0.3278577314817186	0.2362895267344838	0.1941735316510488	0.2867965227203257	0.46218337529203185	0.5772161477387812	0.6292817954762333	0.6459530217747453	0.6403276752583462	0.614928667486039	0.5721206705643865	0.5267375857949189	0.5052397414813516	0.5210884531582174	0.5602625464034895	0.6002374829495365	0.6293857159470923	0.6458512107207391	0.6505827445476549	0.6434151195367589	0.6208263332442828	0.5737649329509917	0.48790590782039345	0.35950841041277043	0.2538255229594009	0.3194178501795549	0.47573628544773294	0.57615743077799	0.6313135724056437	0.6629267694369797	0.6811129529021404	0.6893306576554923	0.6880122680186264	0.6757008800370535	0.6481702081622808
0.43559400760267875	0.3542748789230024	0.21494462908494116	0.1205697296630536	0.35744243074100984	0.5692387198993759	0.6787214067585056	0.7293508640224341	0.7457725443982933	0.7362840061711342	0.704552381628004	0.6541108178201758	0.5916225228131428	0.5219155763118912	0.446470412552204	0.3654995572301026	0.28356156484340694	0.22616981124435045	0.2559826959703442	0.382372072213899	0.5011596545986332	0.5703677181414148	0.6020582868112474	0.6074395930553592	0.5899967385729035	0.5547356659807638	0.520406662222625	0.5131514992218957	0.5376110306880251	0.5731662301978055	0.6015110316206894	0.618214555803447	0.6254495876576021	0.6252883020984173	0.6167879079374847	0.5947075510941526	0.5475700023666937	0.4563111914999395	0.30771125602664207	0.17136848231681623	0.31630687965327725	0.5049127089121849	0.596499534471313	0.6464075151288131	0.6750401608577021	0.6913032281928848	0.6984709463948947	0.6968872804927463	0.6848804201938884	0.657906588929482
0.4037390312840817	0.33399178975248534	0.2401956023486155	0.23140402870497687	0.42019975783895847	0.5843231274144052	0.6763131846627514	0.7213268760516455	0.7354186213703582	0.7248786040604637	0.6938246479069695	0.6467503315578318	0.5901557536611067	0.5283071941013664	0.4622489152451486	0.39190510289847524	0.31934148310059185	0.25893969847501047	0.25234774361892076	0.3263924587844183	0.42712126792082117	0.5030696217276552	0.5455796835225759	0.5577263660902204	0.5421593717609715	0.5088072444289795	0.484771263464882	0.4962383147119348	0.533672036922095	0.5692730538098287	0.5906308890456811	0.5991510040872173	0.59936250307459	0.5937930324683001	0.5812510457481934	0.5563557190472194	0.5080857532128399	0.41740101916948463	0.2679049528884678	0.12264959515964259	0.3277099920052682	0.5067401157733944	0.599540891715468	0.6531135847220885	0.6842909215017704	0.7016053990094088	0.708641402801065	0.7060099770712335	0.6922636964975796	0.6628451107557077
0.3692364700376524	0.31795871964254313	0.27229060606450556	0.3154885016170769	0.4685014352094731	0.5957864766144765	0.6703718161318277	0.7077866228785958	0.7184932601398915	0.7072881213024557	0.6784031528421106	0.6364770938101221	0.5867447575392138	0.5320952679689778	0.4730121914413833	0.4097579915487038	0.3439169053306479	0.2843457552808077	0.25872209139088687	0.2933791130574104	0.3657228620794776	0.4335466521477377	0.47520895515208683	0.48345831126308747	0.45929392528996565	0.421832200401604	0.41272841281378114	0.454052964982807	0.509817566396467	0.548816116139176	0.5687408579178747	0.5749358043730068	0.5724056981890171	0.563324343439131	0.546644693639641	0.5183270573498829	0.4700896466414335	0.38761438715541596	0.26254166577401084	0.16263881527099683	0.2943780473370427	0.4794534451942608	0.5899655684556582	0.6540493029380184	0.6911023464092647	0.7108349474138641	0.7177009465892416	0.7128640199134798	0.695002252250887	0.6596850914008352
0.33677110534186117	0.3080626591608979	0.3063821140744998	0.38014962148673276	0.5077554257445759	0.6077051631164871	0.6663297131873676	0.6947890116246218	0.7009522320203582	0.688977447015261	0.6625334078911326	0.625594310997503	0.581842839857756	0.5328297457059039	0.4783802115599249	0.4190578924193327	0.35698612185948236	0.2995226137597097	0.2669896732320164	0.2791857138850706	0.3251451634801974	0.3734266022146441	0.3987588953734822	0.3878172378179859	0.34339265075463854	0.2980006572550718	0.31623505597135554	0.40455895993588625	0.47537419821867377	0.5172693498860186	0.5404645503695432	0.5501301391926444	0.5499495679442183	0.5410488368806414	0.5225962032431742	0.4928612316124742	0.44735541545387014	0.37836935125368826	0.28819662981994093	0.2354656935205123	0.32124407628017854	0.47064605587725356	0.5832588636870204	0.653589300729284	0.6947704033343997	0.7159835026401786	0.7219286324505843	0.7136958163367279	0.6887973474474717	0.6407982269849142
0.31697540856106704	0.31149130451433243	0.34366830139181054	0.4300050414851763	0.5370137024266716	0.6172954800984921	0.6636630511972863	0.6842491950929745	0.6856623531150605	0.6722079465328332	0.647144067744081	0.6133846266924018	0.5732373999170775	0.5274573879801423	0.4753593652157032	0.41718928738595157	0.35588073738965403	0.3013619205798571	0.2723896394154046	0.27929439064624584	0.3096899971960627	0.3373987300615613	0.3383646890387725	0.3015521273842074	0.23625157546712391	0.18185373357975093	0.2383287790694551	0.3805379866578089	0.43901125973047167	0.48120368531369084	0.5113801873245134	0.5293351870228997	0.5364177888410909	0.5324077120283159	0.5163974412762002	0.4883265423223982	0.4471661555309417	0.39080657445035877	0.327061938071206	0.2995357111455566	0.36380573167873387	0.4819657565729055	0.5842727078717692	0.6526562885931126	0.6933550136694381	0.7137697531929404	0.7176159205899507	0.7041436830771972	0.666267052548609	0.5833290905361536
0.31869716103277096	0.33115422695922414	0.38003636178648664	0.46250125171093576	0.5513024449716678	0.6185286356768173	0.6577318782698472	0.6736441847538984	0.6716321179448635	0.6561804834359798	0.6305851096773858	0.5971236594803188	0.5572369375371805	0.5115244077363256	0.4589790682510156	0.39826987784116047	0.33332375212505766	0.28461176743221483	0.2708009188772026	0.28771525728353725	0.31717092090844795	0.33463830369049363	0.31985603209259655	0.2704987847849132	0.20365121734462993	0.1555376530089817	0.22855073744382265	0.358539487249603	0.3992657258457475	0.44549718449742964	0.4855688633525449	0.5151953622988399	0.5334787677879538	0.5386370328670864	0.52924042004844	0.5054490809093952	0.4679810663334028	0.41805687027859095	0.36554082449597325	0.3455020146650517	0.3973127379795444	0.49558777551210487	0.5855890768708851	0.6474258642388655	0.6843742063084127	0.702236093533465	0.7024680983360144	0.6798630149945529	0.6147736069883939	0.42390507461984367
0.3354337966544895	0.35434742434283983	0.40169484088450497	0.47095186080882573	0.5455767093069729	0.606153011080848	0.6436463942877515	0.6589040196801138	0.6556769915278741	0.638302784447965	0.6102358684840156	0.5736727969957948	0.5295619259114064	0.47860476497239296	0.4204135524649179	0.34890619065276485	0.2719108775822326	0.24201613525023402	0.25889405123560716	0.2978965105705152	0.3393584669892549	0.3613811558769962	0.34876950631428405	0.30745691767257527	0.25888832503284287	0.2319473389359475	0.26465990627504016	0.32266247693641664	0.36665864200784365	0.41673382939770043	0.46570233078840856	0.5074123055767239	0.5381302254275365	0.554263846667515	0.5536291037813618	0.5355304622850479	0.5002547066251299	0.4498637353060576	0.3953960946716052	0.3708253856673814	0.41190513236744	0.49673659977480267	0.5762859381313455	0.6314856064120824	0.6646628900190278	0.6797631806188856	0.674576316243642	0.6360548730955042	0.5175156456926534	0.13281488399532312
0.34850745479309664	0.36193963962216724	0.3965723089943082	0.4512822495420743	0.5171533338533181	0.5771797473405237	0.6183445459807184	0.6371408773671472	0.6350447482672957	0.6160250546781881	0.5839837634880926	0.5411062770857805	0.4868224434421283	0.41969685525915773	0.33801988611409023	0.22556023982854218	0.14584569279585322	0.17454265181052986	0.23729790897989583	0.3059810975823566	0.3672452864131925	0.4036928681835874	0.40571555590135394	0.3827873029801011	0.3536648143197067	0.3340458950982047	0.3301255955882906	0.33676359269296174	0.359612812975014	0.40167224189844875	0.452704398268609	0.5024199413799255	0.5431521809532355	0.5693328123013123	0.5776626105355364	0.5657464611805172	0.5316886300854031	0.47600758666433685	0.41051275093988354	0.373153263923367	0.4020518243704762	0.47610398854887037	0.5479876168374113	0.5989463868032658	0.6301470847795778	0.6430427939173136	0.6302724601642177	0.5678874526810501	0.37360438204222296	-0.0761544559077878
0.3472695804038215	0.3485140465815666	0.3656540070435775	0.4053521085196252	0.4652134503055498	0.5294552803224217	0.5798177686195494	0.6068747252295863	0.6087684062418544	0.5890604418782258	0.5525971748432553	0.5015817273302529	0.4325608003164269	0.3368584456913793	0.1970332315520961	0.029748364250412742	0.02216958300558174	0.11242479619634499	0.21421856859749744	0.3118614625165618	0.39469218792641486	0.44787535640393145	0.4665794858729458	0.46086254182579606	0.4438111245803574	0.4223776681361354	0.3982279362525512	0.3776966623240397	0.3762394262528678	0.40098721731833437	0.44467484020548087	0.4953375899016919	0.5418752869574358	0.576362296598734	0.5934978282703549	0.5882433454464522	0.5550885379184999	0.4908073301185079	0.40780487780077684	0.3520554233836551	0.3673462697063983	0.43238579031157615	0.4995157186725094	0.5484836815147389	0.5786551535893104	0.5886014199140427	0.5658440107817581	0.4768681384288984	0.23118855452644527	-0.11065644432270287
0.33885262356514595	0.32562704163695994	0.32094841832547083	0.339384022382756	0.3887476696951269	0.4587255609601605	0.5245383012257511	0.5666198995071234	0.5774706945695967	0.5602881842307953	0.5216660621455854	0.46476386210649867	0.3865581631396699	0.28065055113662574	0.1483609113170662	0.040688875598258484	0.031427262844456405	0.1007678031019461	0.205351033810062	0.319650319658934	0.4200696286775058	0.4872700307120133	0.5185825463800459	0.524036288164233	0.5132565119691485	0.4905280611569134	0.458569411648796	0.42523561977819974	0.4050767572993325	0.40934241509308245	0.4382200698827594	0.48341623221321073	0.53274037542727	0.5749286147158161	0.6012371006633729	0.6031912536821654	0.5707911627186857	0.49547053535731295	0.39026044563433304	0.3133548302104398	0.31618064739274887	0.3748570246107069	0.439319250418299	0.48671831587956077	0.513972831322333	0.5177994713798745	0.4837445429237152	0.3790941052599444	0.15325428144271305	-0.03807573255566944
0.3398564815825866	0.31267595797077863	0.2817224407609049	0.26576429708447413	0.28828176126856864	0.35766956418666296	0.44559282692539537	0.5136645827500127	0.5430090651175185	0.5357731362930942	0.5015144665120453	0.44691474707428236	0.37572762758166306	0.29320696987264117	0.2110836569696294	0.14881033017939507	0.12462593049018723	0.1493815844994533	0.22592799989023568	0.33718310072971497	0.44552736224568296	0.52101827323671	0.5594672073907485	0.5705111426859768	0.5628069600364662	0.5406816092438399	0.5072886647110707	0.46839679963502473	0.4349050473728473	0.42012815468306297	0.432260698406823	0.46957638039420124	0.5207471082415976	0.5707995413296199	0.6063885431388376	0.6151234351538168	0.5828268420270178	0.4953732086467546	0.36611062164015384	0.2684517868559395	0.26212993312304894	0.3175744789152186	0.3801521761178477	0.4244535466271449	0.4451779460569812	0.43914480855231247	0.3958917616573585	0.2986600731637585	0.1495775022437588	0.07584054204986025
0.36457948047647426	0.3287522265717517	0.2739518995169745	0.212481509898714	0.17837266284467362	0.2241863317420143	0.33905052704694005	0.4493681122108861	0.5117558684675775	0.5255297241476613	0.5046776113976439	0.4614947644030706	0.4074781955943175	0.35281903811656884	0.30427661049394167	0.264394994709287	0.2367214444865391	0.23437396293833465	0.27860753696538376	0.371205706474544	0.4749349549918808	0.5510433149829411	0.5912281688225335	0.6039241530099823	0.5973741374847773	0.5760332180024027	0.5426755928655569	0.501038320743446	0.45918833244991214	0.4311123836912904	0.4304077224497168	0.4610507523208752	0.5136836510188165	0.5706769565233856	0.6139135026804825	0.6273048231538262	0.5937911644164603	0.4947456667595266	0.34306677784535017	0.22710660977775216	0.2149788118498256	0.26959437798146646	0.329940603760611	0.3682931735492415	0.37905531549434984	0.36180006283444843	0.3160654301331211	0.2482727330244326	0.18847304892706374	0.18824501425681747
0.41711339037027234	0.38397335212920086	0.3235875002340378	0.2327738151109366	0.12420772073122069	0.09819514306126098	0.23664884960145122	0.3991264835500739	0.5003472517792419	0.5389439244212427	0.5343318215777167	0.5040997811188158	0.46438453368063914	0.42611291649481	0.39308273477358596	0.3641861526741507	0.3394787476586468	0.32810292535993246	0.3509731346896558	0.4204551417353502	0.5098281211886163	0.5792317104341067	0.6163927146493371	0.6277669968983217	0.6207111576543936	0.5992213695889047	0.565438131830482	0.5223510016979467	0.47715247263024	0.44361024593178516	0.43674973527225175	0.4632938606458834	0.5159535223716021	0.5764686900955309	0.6235604984437666	0.6383858810192788	0.6022744800824595	0.4938693986666331	0.3247560061834799	0.19463941888234046	0.1786918060469882	0.23243198669634885	0.28802407723829004	0.31679160751761337	0.315522608138867	0.28948433781767724	0.2502683811411349	0.22236629938638938	0.23681179704942906	0.28216244443188643
0.48681935416901195	0.46715942847543684	0.42556441494482966	0.35619822997060113	0.256207833050227	0.17666852389212992	0.26298808073192803	0.4159006482490684	0.5229792110102991	0.5710578427268842	0.5756817012215563	0.554236968096202	0.523215876429391	0.49311979975323295	0.467252729338459	0.44468502026501927	0.4248178895774116	0.41328876890247707	0.4252600113896298	0.47445772712227674	0.545700773723968	0.6042824497628919	0.6354409971856144	0.6433902706954349	0.6344178648020933	0.6118670644185568	0.5775367399233264	0.534530958882954	0.490184480950372	0.45743306685863255	0.45017287568542924	0.47486658680270344	0.5252602765187029	0.5843134645277968	0.6304010399574617	0.6435451908834505	0.6044258088743178	0.49094169200473775	0.31339480157662447	0.1757416839280432	0.15614712249657886	0.20479525445236635	0.2502181746832885	0.26598294949623086	0.25315629095090836	0.2233341583365151	0.19769971739913658	0.20845334970236062	0.2755509415824134	0.35230954633725703
0.5531412177874377	0.5492277264203627	0.5325621258278778	0.5011438849028667	0.4583620284104493	0.41828374297018617	0.42163348259888944	0.49157539968701697	0.5650675006256125	0.605291024351196	0.6121698178154521	0.5963705811349114	0.5713741978278716	0.5465962303731421	0.525383022777867	0.5073800897071901	0.491971132894303	0.48230335019010795	0.48808118410591383	0.520864546019713	0.574061866713394	0.6206272995318902	0.6449605978718773	0.6489921222990512	0.6377855308295678	0.614107458614905	0.5797675425153422	0.538340658914265	0.4974025618299371	0.4688219284491318	0.46432927394530177	0.48856749576655284	0.53505547659577	0.5883752961828232	0.6290796436947472	0.6382506029423382	0.5975048189417218	0.48622283621637014	0.313038438175298	0.17560386552065388	0.1497155251477738	0.1853694214958768	0.21455036665287217	0.21581701285685975	0.1939635418123544	0.16522743729182365	0.15583265682704364	0.19745191978830318	0.29755632051678005	0.3965417195436342
0.5992098682996655	0.6072190248921687	0.6078158324544785	0.5983709446538302	0.5793223335681158	0.5535019753912936	0.5411397053220877	0.5647953587238661	0.6048652285834362	0.6327483919125125	0.6391920950146747	0.6275575151004019	0.6072847698693413	0.5866325656102802	0.5689538723836106	0.5541223383559971	0.5415238831226409	0.5326985168231304	0.5332822550001882	0.5517922040636428	0.5871279183507374	0.620736524194561	0.6385363091258817	0.6399878886261493	0.6278628383339336	0.6039747834492587	0.5703784987657422	0.5313836033926242	0.49491572380245746	0.4719983166708438	0.4721821894607677	0.49736740828609827	0.5396093878058495	0.584829942809403	0.6171882643835666	0.6213407371905896	0.5822201554390974	0.4827563824889243	0.32736589074177597	0.19486693575302086	0.15560217891164474	0.1700983844539035	0.18043597936954095	0.16888292578906938	0.14211143959717806	0.11854916640864657	0.12488337556584761	0.1874488833440068	0.30459339489936116	0.41763957754194636
0.6191530951952867	0.635828204857657	0.6480446633977042	0.6517669283112485	0.6462702527544125	0.6312830610942818	0.6170181980510967	0.6189846757972065	0.6359541775219231	0.6524845510764046	0.6575367805872542	0.6490599321951639	0.6327183351524516	0.615392224139857	0.6003004279430183	0.5872436256967516	0.5754567442812525	0.5654501032521655	0.5598631155528736	0.5638568479628888	0.5791975184625668	0.59676294543336	0.6079049167141756	0.6094054640378638	0.5993681192754532	0.5775121171750814	0.5458748022118242	0.50972987841484	0.4780867914265999	0.461899122762231	0.4685621564168561	0.49656747005460466	0.5356922599302583	0.5726888320788677	0.5961344360878107	0.5964279784681473	0.5635682834618002	0.4841396239029863	0.354228148456892	0.2244197983053497	0.1616474589821879	0.1499741883945096	0.14361695153653095	0.12503151105532195	0.09991418015662284	0.08611580083658439	0.10711391164857147	0.18232162386454312	0.3049637457108388	0.42410289733455075
0.6145813057280115	0.639284087119076	0.6618200052243689	0.6766851753914502	0.6825995191623548	0.6772608204083703	0.6641173045037305	0.6545459180018963	0.6559167567690438	0.6629601877402679	0.666256991626142	0.6603755369260025	0.6476557534649	0.6334407233820928	0.6205120932097845	0.6083878655837289	0.5958369265406983	0.5824338327088933	0.568434480535058	0.5554330868854079	0.5445948955467125	0.5363300817359868	0.5364584854915222	0.541443476260884	0.5394462584439351	0.5246152185150745	0.49829396441987567	0.46717890923340566	0.44240263783664907	0.4354517461978999	0.45104747453639316	0.48385778086125386	0.5216486436795191	0.5530072804427651	0.5712926010431967	0.572461488807946	0.5503523809991678	0.492826667195297	0.3851169716973492	0.24734931866233703	0.149125690274572	0.11034310758846617	0.09530315239931272	0.08068322422849339	0.06745501377717501	0.06976927323084799	0.10568634218449126	0.18808362983524818	0.30837016026742875	0.42600045695337974
0.586649549202318	0.6206566643630138	0.6546267592864108	0.6810999895973815	0.6983508438252005	0.7021525137180712	0.6913735786166038	0.674639372014474	0.6642989451201073	0.6629362748340779	0.6637711156459295	0.6595309291712025	0.6500807014576653	0.6390936899325058	0.6284348754898855	0.6168656797489861	0.6022767384897548	0.5832587944206566	0.5586533981860871	0.5267276103111226	0.4826206779735218	0.4292562156084169	0.40452331267458475	0.4176589394382108	0.4357184046750693	0.4387602820049518	0.42583995158424987	0.4060419850822312	0.3931766120314025	0.3986810385562458	0.42393855829441596	0.460674800303647	0.49778695562341296	0.5280819942602183	0.5486732826989119	0.5572687140887224	0.5481359133559753	0.5080327828132016	0.4123590592426398	0.2523015281256345	0.10377361352004165	0.03974574748704279	0.031235895048199003	0.037525292173485325	0.04894667794725449	0.07360132104470778	0.12453153743136612	0.21033695760817964	0.3229160179823157	0.4322382035053628
0.5287244848250828	0.5731533826320094	0.6200649184471905	0.6587956224677712	0.6875470426034201	0.7010729808483254	0.6942766445826286	0.6732508694061525	0.6545550270604081	0.6469792381475213	0.645905603697003	0.6430001093937588	0.6364890605982622	0.6286204286078447	0.6200574902066408	0.6083835491161894	0.5905449788155333	0.5648409084799315	0.5300964176978443	0.4823691327899804	0.4076959948506946	0.2938935448121923	0.2301282537475069	0.2619909194466683	0.31571806086899434	0.34926332184141984	0.358674900807057	0.3556498215891376	0.35605975235464193	0.3703315844216366	0.39797847959119004	0.43199936614001305	0.4668157811098965	0.5002571541713318	0.5296583384149616	0.5501606788371559	0.5534734064666578	0.5242834380524949	0.430963308087074	0.2357914785552809	0.018526419090375612	-0.0595677387709218	-0.03456776434156987	0.011874015442649816	0.05629457128836356	0.10424920561258867	0.16724852317511618	0.2522917289504983	0.35316348629561123	0.4491024474151435
0.43437899903566024	0.48222557149595113	0.5389329949304399	0.5879451053284174	0.6267877396324208	0.6516909719470795	0.654543057125696	0.6359097304860536	0.6149221885607828	0.6059489099168688	0.6062604569087412	0.6063403971720795	0.6028583285238025	0.5971019128329885	0.5890747144914654	0.5758206945413119	0.554378684318901	0.5240476077467136	0.4844430657251025	0.4315206519076395	0.34977474369940526	0.21263580113954775	0.1460854549839035	0.20505988072458206	0.28361691332799527	0.33634125738038056	0.35865640284002054	0.3615791811123464	0.36085874516010974	0.3670106452449366	0.3817933467889479	0.40395176277503997	0.433985306898943	0.47141144331107965	0.510670950683389	0.5424999719835908	0.5552549290869813	0.5310317740821966	0.43495615143974803	0.20358540065674868	-0.09309985336692762	-0.14585323923691176	-0.05762046092899817	0.03166717785364725	0.10185489837538263	0.16447252340243082	0.23245156443022272	0.311993300068913	0.3986027154064248	0.4784992727311364
0.3587205347778312	0.3815257805166881	0.4241749312567701	0.46743349330619344	0.5039414212281071	0.5336409678826938	0.5513546488904699	0.5484798836768843	0.5362596187633115	0.5333935407497852	0.5401202647275547	0.5463960397289858	0.546920418391198	0.5420079755754813	0.5322264335512878	0.5162718278325439	0.4931159763363651	0.46325587623892156	0.4267885553711425	0.38202156709814383	0.32290185290215123	0.24848869994041325	0.23792723398254728	0.2976785278534278	0.3658679547710461	0.4117904062530307	0.4281842623938322	0.42031206814248007	0.4010693285944413	0.3833984896914455	0.3753559312047452	0.38183076126003984	0.4053844336874438	0.44340411647984235	0.4869233710227152	0.5235462211094387	0.5391255925639509	0.5141073905222335	0.41648820860491786	0.17843612429721242	-0.15339741712960117	-0.12136564809124217	0.008357611384815023	0.10802588248287505	0.18147456628285383	0.2451183150041676	0.310384762640888	0.3808933183810211	0.45233043958891783	0.5156122608875912
0.39391858081939674	0.37523572790026766	0.3731684589300065	0.3812354194841595	0.3891977252523511	0.3979371574990685	0.4106284879190931	0.42146587444206174	0.4260091582404114	0.43457997267871173	0.4504515343873419	0.46475824084023176	0.4702342387221875	0.46587633130351186	0.4535964445379453	0.4358502395593365	0.41464051882746883	0.3908385459853448	0.36497723553059747	0.3397998590336353	0.31985043104217525	0.31716558931988337	0.350611289075434	0.40777930371903454	0.4628140296945162	0.4983858532881653	0.5061452272348168	0.4858630320250878	0.44684624460344824	0.4050871436767744	0.375695549589897	0.36824656242493126	0.3847242276365139	0.41878005267864415	0.4581345616553075	0.489236070488259	0.4980514420274536	0.46692012609794925	0.375099729712885	0.18804708776718412	-0.016637012518479422	0.040536187084282735	0.13704390311087083	0.21204650090959448	0.271909819831137	0.32785573528528006	0.38588075501864644	0.44553720067905883	0.5021181651406583	0.5498740645774264
0.5012640280586096	0.4611759543819921	0.42268504867909445	0.3913670898366674	0.3620274183172085	0.3360833142437576	0.31930659630221975	0.31410845283187055	0.3177068770779443	0.3299995487559327	0.3499943181172679	0.3691322406370523	0.37819174326060095	0.374366101306876	0.3608566295320613	0.343952668175256	0.328354350091296	0.3156531419012845	0.3082611410673367	0.3125004207014842	0.33371974157535816	0.37268508966239416	0.42530067687295336	0.48141474177877286	0.5290704156530117	0.5579752000398085	0.5604577584414094	0.5333657275635297	0.48248617528470517	0.4248317848925686	0.38070874191332005	0.36323971347323947	0.37328384915322366	0.4007893400176616	0.43013552524631593	0.4474196609922824	0.44148885105438523	0.4015056702924377	0.32318189836805833	0.21221015582507	0.1541446732357773	0.1964066362864243	0.25484706151940584	0.30493161288396137	0.35033648392424277	0.3970424949590532	0.44616746318485007	0.49413994079255336	0.5367221854195999	0.5709784530026485
0.5837211667635943	0.5413721552170101	0.49165447125256684	0.4427623583106781	0.39341257630755283	0.34652404037852474	0.30805482402180207	0.2817172746350958	0.2674342372037385	0.2661244760538235	0.27690842073127775	0.2913576443069553	0.2983149451905439	0.29304559121863477	0.2791543891891624	0.2646721415192036	0.2563348142841487	0.25761732581841446	0.27269626820303133	0.30545759459172817	0.35335108403808757	0.4096209603675528	0.46790073292868245	0.5219040511991565	0.5645184240435169	0.5886875003840406	0.5879901094447874	0.5583603547666693	0.5033555996523287	0.439139953459778	0.388320693825555	0.3659399095456159	0.3719323327140447	0.393748961968702	0.4137631731319195	0.4181365008844949	0.3987942896933251	0.35247075226839225	0.2869292237077804	0.2279670688581561	0.23251120543885367	0.2779536928619881	0.32405540279932643	0.36312970273286665	0.40018311204553647	0.43970472053993415	0.4806103861634646	0.5183608259017078	0.5499740694154633	0.5743699766295353
[truncated: 50 more columns]
