# Supplementary material for: Iso-orientation bias of layer 2/3 connections unifies spontaneous, visually and optogenetically driven V1 dynamics
Source: Nat Commun. 2026 Jan 21;17:1901. doi: 10.1038/s41467-026-68578-y (PMC12923880; doi:10.1038/s41467-026-68578-y)
Supplement: Supplementary file 6 — Source data [file 41467_2026_68578_MOESM6_ESM.zip › source_data/fig3/F_no_bias_or_similarity_map.csv]

0.027840656573568632	0.029658018026658798	0.06133420956969551	0.09855273821656632	0.10278880579401242	0.0935956666572875	0.09018513186334177	0.09270073573461282	0.09663599926124945	0.09641937581986884	0.10222816403730842	0.115084412544655	0.10571847474665498	0.0734188298636909	0.062641522170335	0.06999606330252436	0.066329045826101	0.04974886788471199	0.03311390640534215	0.049842137809479645	0.05238213029534726	0.03205341434622896	0.006136879374573572	0.050465160182136426	0.08384271197075481	0.08183143542547697	0.06814875132463645	0.06288226727050493	0.0460181208478143	0.04509547666895836	0.058900954140637306	0.046911405817288226	0.0449677592463894	0.07244582648023945	0.091306522382419	0.08953347650782773	0.06483733640627641	0.03687669117893343	0.056897184721874626	0.09064263014451977	0.09940987518138011	0.0840468709105263	0.05956136138094599	0.04509588943008447	0.045036196828834224	0.0458677496482842	0.04418792661558597	0.05107973992650414	0.0718670805542024	0.10558754196734248
0.03961151911530624	0.035709114203463836	0.03871021228421782	0.06295805618485464	0.07268636085778303	0.07237225148703719	0.07860207800635975	0.08823675584589387	0.0954462500122623	0.09755011863738701	0.10036219081159696	0.103763490371449	0.08962083562862637	0.05867966144114178	0.05748921139957803	0.07241224440117018	0.07423759541534043	0.0668592030709478	0.05601247239859858	0.06187599788405528	0.06308880282634358	0.04816687637213654	0.01822328166175365	0.031134540580853933	0.0703116315502284	0.07448451685501703	0.05933322918706457	0.05066249111178096	0.052606015658486105	0.0761945509495719	0.09227790776097054	0.07083467055553344	0.034031623399397776	0.052383016524460715	0.0822647971309151	0.08584613254169751	0.06436381732098409	0.04466788387448422	0.050474047445552735	0.07516813809270871	0.08693743912488117	0.07978137644295105	0.061713283089803374	0.04938014872389737	0.048967831280263385	0.04909039182804529	0.04913751281988045	0.06179767123844542	0.08205378946356372	0.10401908450787674
0.050945265924819245	0.04879161576751859	0.0420165644842857	0.031983184184218	0.021553203354352866	0.0324186929412004	0.0572033664322622	0.07571943389914063	0.08580089100279549	0.08929287705147503	0.08741730012898812	0.08063931511175218	0.06081259563397603	0.030052482767864708	0.04912563336776488	0.0726535903607558	0.08219700360058854	0.0860574096263742	0.0831839133040754	0.08258851673435214	0.0816955393948711	0.07227911914422681	0.049329592817675495	0.005662825033620617	0.04610663923742186	0.06794633728581406	0.06920135848899031	0.069854242250652	0.08494377966807365	0.1119364112709743	0.12917813834743144	0.11050891074236303	0.06081278322693407	0.031561508722249235	0.07192405690044168	0.09364148949113577	0.07998926370940036	0.06770761278446744	0.0648749390679045	0.06566131012983922	0.0681088092563207	0.06784354350193215	0.06302355875789407	0.060390429498962124	0.06209752323736577	0.0573067490108743	0.05426975128800893	0.07503070871314185	0.09300094075891113	0.10163203228811815
0.05746902210088146	0.05295348857896549	0.047404307697423057	0.04136158255305405	0.028559214052289766	0.019994269027622392	0.04282800262670992	0.06327900024763851	0.07240794174581845	0.07198015453693783	0.0632525434636101	0.05068239011323804	0.03273327544538578	0.013077598796042842	0.04677005377979719	0.07117123937466514	0.08628384180497342	0.09988267819113492	0.1063234184266364	0.10850886453915191	0.10875722424208147	0.1031504148742264	0.08864543832949727	0.05490798919425007	0.012637967895095083	0.05348967411005855	0.0876518675635894	0.10189772226012288	0.11023535455556503	0.12620809305120959	0.1401879710066997	0.1287716729115378	0.08831721749701302	0.054700154949442484	0.08886216530509435	0.12063436746839283	0.10769408998004704	0.09941728810200551	0.10002894298832915	0.08933847586948125	0.054616655687567676	0.03198126023126895	0.046164214305220524	0.0663668948100052	0.07923654481173513	0.06960233227054163	0.053488242325656694	0.07925006010053129	0.10033233013920081	0.10788794386928709
0.06456448872037564	0.05557663339611831	0.049555013259912566	0.05227684295436803	0.05077306894626383	0.04214415587687585	0.037118619785894466	0.04715237549825755	0.05622639389392374	0.05229403649963546	0.040561757692979254	0.03267598344092629	0.029728025744869834	0.024658567013432872	0.042817292576847535	0.06905293565468724	0.09214659966140727	0.11024736921956639	0.11875586160072457	0.12436905421293057	0.12835991560824578	0.12822323940863004	0.1199127889206771	0.09135463622398048	0.038673138359974116	0.02516500522255932	0.07916100951571005	0.10260958982358384	0.10549431297066612	0.1124971040304847	0.12153645304760909	0.11529199225790757	0.08865819184338393	0.0690554141659063	0.09858770903907635	0.12808202286805773	0.1273430593786836	0.12454401084712106	0.12293488381491273	0.11109801296894446	0.07478717129392504	0.028553308217206187	0.0336758974565274	0.06839940870988083	0.09295562286894445	0.08689106731275406	0.061462861820972714	0.07604899348729836	0.10537359050874867	0.12399804553319853
0.07207366528171404	0.0631104453189929	0.06429915911545338	0.07811411022923437	0.08224342416791118	0.07621092313705806	0.05917860999802348	0.03339824533109074	0.02920326584549318	0.03001016683538434	0.028930049899294343	0.03635306303820957	0.05001134804332367	0.05663842270760539	0.06153925697199058	0.07714054836991195	0.09637541397079738	0.10891101899287563	0.11510840105150787	0.12080629946865205	0.1244898164000974	0.12308430195639822	0.10911443025320139	0.08237225112457434	0.0454148064634348	0.020126413424603824	0.055331395199709824	0.07488359386075837	0.07581011635595171	0.08146099352832185	0.09171139742902872	0.09278703014954795	0.07941693346548656	0.06682916223568838	0.08085732794927634	0.10826452669857009	0.12700387111981104	0.13431867399745695	0.1291903605379384	0.11337219915027916	0.08973161607134739	0.06528704087848497	0.05603294244669868	0.06807836299984567	0.08794271200655136	0.09031518633171304	0.07454152401615002	0.07672365522511153	0.10596184418522658	0.13131504872221825
0.07043056388010087	0.07317254136560483	0.09058138286707053	0.11353958902129753	0.12286183145360753	0.11990556017212864	0.10180747316534451	0.06382059313406681	0.024046290596700572	0.006168097433177368	0.02366858536163534	0.043832032311236405	0.0636260286640287	0.07353903075202653	0.08092375790062926	0.09292812321619899	0.09397688796216379	0.08308614439351095	0.08930669301702873	0.09555083199657796	0.09045562699647285	0.07610486498604493	0.0625540405638424	0.056446420801714345	0.04947667425384668	0.04625169696613829	0.05503223407357543	0.05726738892226573	0.04975891022484048	0.05004171267591037	0.05885425344751222	0.06336218932153607	0.05971228974415741	0.054000733079613304	0.06153038008712868	0.08596780775637855	0.11153331310036736	0.12503683897977902	0.11987180097183019	0.10388061924566595	0.08931548848983381	0.07588577189190934	0.062277648628606706	0.05676133406842113	0.06452405601605662	0.0697786251066837	0.06556610334302641	0.06846788853372787	0.09044977056059987	0.11389307319155385
0.05781413258112773	0.08369674627534149	0.1162542747261969	0.14329755854037385	0.1611942623917978	0.163861832563731	0.14553902905668017	0.10546908451932452	0.057456363954818526	0.015149024728751296	0.01926806390266985	0.04679760283691922	0.06513039409933666	0.07533757833513202	0.08855890116949466	0.10537388787845989	0.10164655638257314	0.06266013780301637	0.047632383317833586	0.05274052261140237	0.04508491425610938	0.04057620180844454	0.04208896064978835	0.051375152649158436	0.06120435007615026	0.06504382286830883	0.06379802475494825	0.05551619819998325	0.0439197814286529	0.03703023103783782	0.03473192280589836	0.03236295754190993	0.034184286730583255	0.04124627475107385	0.05534607272712385	0.0779373853652673	0.10025909514652906	0.11071174480600232	0.10456922163215743	0.09319718182869288	0.08450981757818685	0.07212499817502231	0.053512456377537675	0.03772726490643801	0.03572566104126487	0.04057341459851033	0.040389340463582626	0.04161907110419103	0.053396104057716984	0.06969813652303057
0.087455802765138	0.11006027763002824	0.13922962044928763	0.1651741956541438	0.1875185380505538	0.19325202607852474	0.1725893225518976	0.12720608242266995	0.06984467437431573	0.014473207238186157	0.03169702583848123	0.06157976857900574	0.07542825528390178	0.08386137230342465	0.0970993368647876	0.11089087824920307	0.10739677893404943	0.07421130221823997	0.03803766112079448	0.03424624533043175	0.05122941185674971	0.05977563139510902	0.05346240858984283	0.05461897659258848	0.06629545441708778	0.07051923970261709	0.06432871878898247	0.05212344200578808	0.041064165624694365	0.03617133718161739	0.033974221215176514	0.02633585561975138	0.02240376321845369	0.03370395740437508	0.05238757880850749	0.07402666125105327	0.09364479018018575	0.09998738203362513	0.09302618531385207	0.0861297847235197	0.07886815034896577	0.06446159969534948	0.0465653768460699	0.038702905536229855	0.04646507903893794	0.05829495672885788	0.05966235607404615	0.04875708174964331	0.032383635647360805	0.018452600942907352
0.12482980231998643	0.13370563072982097	0.14559809081574096	0.16132574297505217	0.18052057248188771	0.18614790284150917	0.16133208664466894	0.10905774118877982	0.0443061261204441	0.016889392982974313	0.06436208905424029	0.0938189507677096	0.10586431714221853	0.11151941617204503	0.11819750883057324	0.12064324971041411	0.10663668139190935	0.07847325947762204	0.05481886495520776	0.05099832239697332	0.06598677428690802	0.07136862723854005	0.05704287839309978	0.04420560914981473	0.05783101604155255	0.07285381210593522	0.07709462950551818	0.07047171004218974	0.055293144440931086	0.037930581555908845	0.03183653421537445	0.02999529584619845	0.026453077157814548	0.032367787986181326	0.04759587492441303	0.06728924471288926	0.08769227755497964	0.09302945084614461	0.08460009182561423	0.07834860072833022	0.07209808858756703	0.06388775638041486	0.0609700524220035	0.06762484813666272	0.08413943341322509	0.10312541268911744	0.11141280372756553	0.10028492254601618	0.07540422578061157	0.0490533869540538
0.13099155948905095	0.13377528695297256	0.1297955369220845	0.1313725217844524	0.1430193340065564	0.14528988838362555	0.11595252443197364	0.06117317629842379	0.014223422975369054	0.05290019641733123	0.08936760012165582	0.11763945794449093	0.13411856809149614	0.1419703894282753	0.14559147267410735	0.13916434360000537	0.11153346312723249	0.08071828174938246	0.0637380851702494	0.058769808307587795	0.06589260261772537	0.07122395892471889	0.05869273272025827	0.027662142965219714	0.03330091259379131	0.07153106110576408	0.09340841023061855	0.09580590579001284	0.08290449350300524	0.05873261028188018	0.037642411973046935	0.03585031997385417	0.038441615824487345	0.0437878479318569	0.05254283592057747	0.06936835339461936	0.09348997680975944	0.09784405050841805	0.08507132070829307	0.07608603674029861	0.07212602193156063	0.07431132634098309	0.08482753080152865	0.09982385624392254	0.12167544121740853	0.144176971919088	0.1543051930324013	0.1441159891301866	0.11849905845845018	0.09121110674398514
0.11707850237478531	0.11627501013919377	0.09906804337685024	0.08649411609935924	0.08914941876572408	0.09021990715937704	0.06903121881302857	0.04118610016404939	0.05450736828123698	0.07278690726432398	0.08955307904372771	0.11541396494913941	0.1385010069014312	0.15089111399562555	0.15644478450642083	0.14903906483378063	0.11855146281358082	0.08741198905534438	0.06780011146164927	0.05675697348737436	0.056458210563540646	0.0628718814400859	0.06001091533241417	0.03534703773678998	0.024523265327621533	0.06679960684007126	0.08877194362997796	0.09350526535993332	0.09038129335545253	0.07833660295977962	0.06241048766169379	0.05689476793607661	0.06047329742845566	0.06545706378683681	0.06469018868792613	0.07285525201544968	0.10146714751170625	0.10718659886723132	0.09544490661038715	0.08775937784885351	0.08632638961270957	0.09554912906886372	0.11697030048813999	0.14031055960270244	0.16324977575041172	0.1803843118380033	0.18516511243882952	0.17726396488964324	0.1570851380904843	0.12903002065112146
0.09454202161675113	0.0889889459459984	0.0614929725750901	0.04788832839367117	0.05464691728962047	0.05829911929608873	0.06153915600132422	0.0706258850342797	0.08296872723142996	0.08193325174000433	0.08281333534330483	0.10242554797084998	0.12606928794027178	0.13823018014980334	0.14340658430837713	0.13903383279261253	0.1167243038908303	0.09120159204171105	0.06915730654069886	0.052198022500595985	0.045314313243561506	0.0481027425361709	0.05056134472868663	0.042150562967704294	0.04710137546230362	0.07034390370996066	0.0752439626724711	0.07445123287425477	0.08031084576845125	0.08440276098290661	0.08099262430549165	0.07409779962757451	0.07211594450401985	0.07389892899925356	0.06600473474133306	0.060417551614473014	0.08715516019598633	0.10037436501262284	0.10129896859247971	0.10407252711320648	0.10746297324609329	0.11997174781947693	0.1481267365563145	0.17826982316531106	0.19733257343971192	0.2034493759247088	0.20147038249515284	0.19588823177354295	0.18320050908562044	0.15722220539215037
0.08538243295998724	0.07245246848907	0.035864813889113965	0.046889969077598355	0.0668466174453243	0.06932733303525805	0.08069179120825797	0.09683670162615382	0.10295106263803924	0.0950255589195779	0.08773308267368135	0.09629605671307571	0.11219365172503204	0.1206557651620419	0.12381769450633937	0.12048997556324156	0.10413525573106418	0.0863768886477105	0.07001478324538606	0.053501233700944506	0.040619505226241234	0.03406500622463039	0.030823795879301116	0.02974272022981157	0.051591894080541344	0.06889486994029698	0.061821226226841025	0.057404993073239007	0.07048217508404947	0.08588294064793205	0.09152092753331281	0.08711591724735208	0.08127006716970894	0.0777238698274765	0.065212531922281	0.0435035414756853	0.0545710905045484	0.07519143251186479	0.0919504022376626	0.10762475335020458	0.1199033131008307	0.13661567538409827	0.16498178359318855	0.19579965834193871	0.2134781308814892	0.21355537404952474	0.20547223571002413	0.19772730461175583	0.18952369298792945	0.17128670916732552
0.1030932054724304	0.08068775170437516	0.0355676044598761	0.04487504426244927	0.06668102131834025	0.07477058620009668	0.09470208031185522	0.11859108802089545	0.12869764071917933	0.12356707124727379	0.11433827705580668	0.11034374939256557	0.11238155886449135	0.11230423469360734	0.10904286446139913	0.10225599658052405	0.09011980195039132	0.08182765649452899	0.07372997505844565	0.059628246139170525	0.043110080018262754	0.029620306090776812	0.01753300991583611	0.01668952223547317	0.047204341072684786	0.062267201322090834	0.05348317230811066	0.04967799388219173	0.0650331577052868	0.08301010457256712	0.09428911000609182	0.09775665559898328	0.09790410411447407	0.09615755051954997	0.08370363543831986	0.05428127482464799	0.031057750302705495	0.0450073808486107	0.07303159061492812	0.09900477625265122	0.12197909371236386	0.1450728448349006	0.1708871136670829	0.19904563554748247	0.21850955487546486	0.21869221872809586	0.20701054469670205	0.19497569860058617	0.18784798201809852	0.1774541661613803
0.1275363782042357	0.10340562376050225	0.06084784107347854	0.03486637186681821	0.04587834066086995	0.06621381454635578	0.09693897364161773	0.13011807806622203	0.15027393125685362	0.15278395627493593	0.14596469457627065	0.1352299909594475	0.12481836143723721	0.11386147562135134	0.10317041565593729	0.09735643024947521	0.09500601817797136	0.09258336740472581	0.08263778165446933	0.06358807702191917	0.04261825906012543	0.02598709282124344	0.012353335258436812	0.02591174598683858	0.054721405276345184	0.06421195438804367	0.05368598066853314	0.047934238385999986	0.05823806941926845	0.07293201681928159	0.09001606838378554	0.1049289124492684	0.11483945328884823	0.12037435714628489	0.1138096960843834	0.0864807077259385	0.05083957836623141	0.03163146882047605	0.05553315322543171	0.08928360314949177	0.12098179448831126	0.14721438390316338	0.16829970155011395	0.1917176423113025	0.21119889712773834	0.2142857006541613	0.2057465958008428	0.19662537967161095	0.19224643293711827	0.1833675942504412
0.1379288144886055	0.1223095915840071	0.09351086802640239	0.06282856341249349	0.04664092243796629	0.05124023498275675	0.0809695395995368	0.12005028265357348	0.14830701396087484	0.15849890776934047	0.15553139520309722	0.14350843213328018	0.12885933041445163	0.11681023335866156	0.11170102551834662	0.11516213624464222	0.11759916916422031	0.11094405722093477	0.09358209282071689	0.06781109556529574	0.0410359127073251	0.02460513697624048	0.03129748445007897	0.052699959355678935	0.06792255632245124	0.06838544757721003	0.05659859045977961	0.04720237173544766	0.050586517807218664	0.06436697099961268	0.08981081259072644	0.11506048843271212	0.1298061014215569	0.14028187386984248	0.1419720044793577	0.12062770663641215	0.08546293786863725	0.050106538772116724	0.042612909221742365	0.07764570014722916	0.11635513959658172	0.1428079768055698	0.15759018160235652	0.17464818762886214	0.1925225697077863	0.2003616253346401	0.20040258758517757	0.20029435860443082	0.1996555549716036	0.18436895467541387
0.1329348155595063	0.12614807908616163	0.11161333603592352	0.09041732963384178	0.06740751430415336	0.04425546981358777	0.048014190108969776	0.08526472740865623	0.11648062401411641	0.13250460429437552	0.1359820092862643	0.12919224997157636	0.12079658351309353	0.11987957154943446	0.1285123675940666	0.13863795490428113	0.13812887934386175	0.12470305522522379	0.10482302663112512	0.08180271146655267	0.060158965605878675	0.05319610315300792	0.06823509603566401	0.08417122644525019	0.07955494620009988	0.06632358054323823	0.05530826281386623	0.049284577444099135	0.05147302362302706	0.06667058055608283	0.09702754959232808	0.1268856792342385	0.1440585834080262	0.1573958287266185	0.1657099225423291	0.15411962332230944	0.12647205695843516	0.0859149290885355	0.03863148497557696	0.05088934985517122	0.09630958034633222	0.12684363966956436	0.14275240354943483	0.15942737329857773	0.1779956935849011	0.19049934687181877	0.19603438781424326	0.1967780096962457	0.1891616572536398	0.15918446735271036
0.12394681838617179	0.11984786947934487	0.1135326016558309	0.10241653192898362	0.08100169509357551	0.05144091774296255	0.015437004301321538	0.03636793780074159	0.06912011384105458	0.08978969323747257	0.09971669647212059	0.10038806159963068	0.1027797412998766	0.11549352260571503	0.13431358161646664	0.14863832166803206	0.14869185551411032	0.13573039879591556	0.11988054118758988	0.10383268226242015	0.08967993035636095	0.08602786008934546	0.09799173367694716	0.10617055755856153	0.09109190676145568	0.06832588172763361	0.05632477009423601	0.055172230472856396	0.058833930554595924	0.07300972385292336	0.1022032243608666	0.13309698147346657	0.1559898077253464	0.1751069254817754	0.18666920268762072	0.18287652750047861	0.1649203965044447	0.12300162526780548	0.055648886983763086	0.009581973413478233	0.05958603253314228	0.0945990265534204	0.11904565770461985	0.1435418110418226	0.16755127623349939	0.18282302746402013	0.18625558242112664	0.1768094247630778	0.15155737926719623	0.10307163497459876
0.12050472945091686	0.11168922371777196	0.10385015791525795	0.0960219715170158	0.0775420633533326	0.06074267348779277	0.043031883646135825	0.02817808757315596	0.04505861365794066	0.06334836548142957	0.0694912750693217	0.06597149933680721	0.06859910223902146	0.08956762430666107	0.11817292759956627	0.14114983234913503	0.1512466807859913	0.14936866923023712	0.14153684259113164	0.1296735654020021	0.11849011877644865	0.11544898150158667	0.12204340648899782	0.12537784515345746	0.11268701072279858	0.093259440673547	0.07823886801282377	0.06716930815405074	0.06058915647176748	0.06731409391001868	0.09192864674105598	0.1253660590031712	0.15832408028894152	0.18686233975662622	0.2015178746668784	0.20100723616169164	0.19047435601560728	0.15472278322238892	0.09171701750174348	0.044644858133522564	0.04053330538540099	0.06127268358909137	0.08793856874907624	0.11769949967338407	0.14434984878672133	0.1567093086925997	0.15351154225591385	0.13601463893521493	0.10204895892632936	0.04864863144273408
0.1199115099959136	0.10292432021401475	0.08538568524611367	0.07379631124573323	0.06567428527422557	0.07416678332959009	0.07703376870285879	0.07218835097629737	0.07895838342617795	0.08665271137045474	0.07918151743252827	0.057353175298381	0.029181468414760697	0.03973673464460569	0.08685373173759309	0.12657299203086123	0.15030230451929047	0.16261932057533543	0.16454419526901706	0.1542405461820322	0.14181552922705687	0.13802092737003344	0.14123745417026148	0.1425463347656335	0.13393601507680655	0.11699776729127057	0.09646906489419672	0.07106048666971863	0.047924093064139056	0.04357472937925557	0.06665936848756886	0.10945259067096696	0.15378337457770344	0.18515063851313737	0.19897339038669049	0.20220718615099956	0.20041722375319437	0.1784314889450273	0.1305363713574259	0.08998689696289579	0.07024915492610964	0.06599546157447671	0.07904496108910211	0.10059487985087479	0.11653958983984013	0.1187295913822174	0.11178379930743812	0.09651981440369926	0.06934472692512993	0.0336520869153055
0.11551825097652703	0.09804717499848647	0.07975790416416623	0.07038247744477161	0.07441969652605528	0.0893997031305827	0.10056416295744532	0.11163162231964496	0.12558594502254067	0.1320685297377475	0.12155078446585986	0.09351998195690703	0.053632358634980414	0.0220570111823341	0.06958949507299596	0.11811226112157573	0.14833498051050087	0.1677408562694701	0.17576167555989047	0.16886328118364746	0.15740465512209587	0.1528928635012174	0.15473507382620963	0.15475237366812786	0.1436773238549678	0.12100213446990524	0.09365800239598424	0.058243825455483525	0.024373006156130705	0.014825402528105372	0.046039091003096694	0.10239809668044635	0.15316175752178174	0.17696163041036037	0.18137534833812383	0.1838171066214633	0.18677543632579638	0.17418399456763378	0.14424790140545454	0.12022241142419572	0.10826417162419931	0.09782157842684787	0.09305831050745891	0.098202886391649	0.10260225041908803	0.09928509607653863	0.0934022421559479	0.08257404856442953	0.0621429229426764	0.03866697916574974
0.10793947291466056	0.09874994401431655	0.0905078675023666	0.09028696858342784	0.09539660156555566	0.10612650525313745	0.12643145728066188	0.15323361509132716	0.17385654362054564	0.18050112633036194	0.17061135371769923	0.14093088698654097	0.09683391577555521	0.06112679679831959	0.07857218923394574	0.12107349917018903	0.15129953252550132	0.16658030735999635	0.1704148273833028	0.16829021162682417	0.16357627438138744	0.16071408918427788	0.16209777392336527	0.15930752779602014	0.1415650316543662	0.11249266647826445	0.08151163826237014	0.04338242223150883	0.009397015016131348	0.0034316970257541523	0.039147830636205895	0.10311778376781196	0.15253504224626643	0.16824442320437108	0.16375113520668222	0.15892694033088056	0.15484894979061767	0.1396592293362972	0.1207232125219984	0.11684952572530609	0.1225920588976338	0.11855906635528787	0.10631857079237807	0.0992901049828331	0.09611582153416397	0.09311908462812624	0.09134211873234402	0.08342748993182986	0.0643904452075305	0.04487276534464596
0.09930932620646277	0.09642704571984598	0.09440282479058293	0.0984113911503666	0.10804941928526196	0.12697133874985317	0.1571543434324561	0.18898707148918817	0.21062694708842597	0.22050038307909936	0.21351554689193275	0.18509706900536296	0.14473220920382984	0.10589022705741061	0.0939991012040293	0.12351527883903395	0.1518784709088644	0.15589904544379787	0.15022241222008478	0.15132079782072227	0.15542396999882194	0.1555036180632917	0.15473108395132548	0.14726832706136583	0.12659101445213586	0.10058954778455616	0.0749160758134023	0.042294943977811666	0.011643483638418984	0.00815893472151098	0.03291843046206512	0.09273241581056145	0.13759629578949834	0.15253401936837757	0.14724684498175697	0.139287562368713	0.1288194535607884	0.10843855848850761	0.0922621109708338	0.10147335263721555	0.12314733194126905	0.12930342459209157	0.11828932803099819	0.10630087840307328	0.09744964454016193	0.09324572954189378	0.09304431178755075	0.08587016727140746	0.06738960101106256	0.050573779994854434
0.09454806759610258	0.09153074690753395	0.08857780504466113	0.09079320045823386	0.10896207985068278	0.14157853922675456	0.1766856055668071	0.20587770966073923	0.2265181930006405	0.23645788731642903	0.22571735023342776	0.19850788273160233	0.1701430689913249	0.13839507122535583	0.1058417549356538	0.11039436588745423	0.13072118623272294	0.1273989039054549	0.11875887401660387	0.12327372821971339	0.13385830272384158	0.13563540020256265	0.13043383800419028	0.12006241324181416	0.10419734912341375	0.0892917384744514	0.07524673383697933	0.0520333510927565	0.01746188049081112	0.008262150547977852	0.02195579220395371	0.07011108313663561	0.11039600744693467	0.126925653512529	0.12554421177180536	0.12105189109619777	0.11336831915796308	0.09631915057615931	0.08480769392727414	0.10042114619415715	0.1291875354980041	0.1412189501079792	0.1344446785415202	0.12274699656797179	0.11133881289315799	0.10229577179543538	0.09717644804136212	0.08811868485661978	0.07070279735507891	0.05362860602024498
0.10823991210402478	0.10213489500102992	0.0939985826790691	0.08780706166673524	0.10289254811665169	0.1388980043245463	0.1753762545721853	0.20238343192877536	0.219559816616963	0.22192014873990523	0.20516760173702184	0.18380639884836766	0.16751825888289332	0.1405544611138657	0.09846932300441733	0.08369990994155815	0.09589679136492563	0.0946383463574723	0.09433544178301267	0.1054202528220872	0.120397268725385	0.12312932861986776	0.11163362357249784	0.09652401923370038	0.08248575787875444	0.07598570091060511	0.07637187834072338	0.06646064475616495	0.03131198835163655	0.004048348123082747	0.011005699717180266	0.03995146047533245	0.07509857310305287	0.09383919770111838	0.09780940045600808	0.09972783852916087	0.10132645219951815	0.09680504176287515	0.09704389172106213	0.11622481134322359	0.13916284507710786	0.14981386898609236	0.14973784469110954	0.1459071403451218	0.1416067880311707	0.12939475826309774	0.10970829135365852	0.09127503081785043	0.07250815494731894	0.05221925350333614
0.1401847216820017	0.13166362101802948	0.11929714680638705	0.10380581304781675	0.10150705474314667	0.12504184184095016	0.15697298848490385	0.1805355895334188	0.19229938780179356	0.18984049511767503	0.17380560426693803	0.157730420076897	0.14742876551776718	0.12373944525851793	0.08128153219622536	0.06035220730833035	0.07334534068300984	0.0822006427046082	0.08930218210565802	0.10209010900217001	0.11899178149784048	0.12329809612833019	0.10838047724059947	0.09013445792576387	0.06890968226577386	0.05273365346423216	0.07010121439646479	0.0827158411902351	0.056837909603066665	0.012965740504458203	0.0031358505740293765	0.012582917858215787	0.03883209127027909	0.05931922987930699	0.07071177440767118	0.08188883936288573	0.09505438284322262	0.10338622776317101	0.1109785173927653	0.12454103666072214	0.13495036149516415	0.14232008358659454	0.14847475085171744	0.15441551449790478	0.16171031403581593	0.15602072347733725	0.12712748360967563	0.09326405512075191	0.06827821956987029	0.045844562338783736
0.16542180476645552	0.15808009984879626	0.14359897101474864	0.1213845986681769	0.10515966574753774	0.11116477877728988	0.13257395126868624	0.15183007916580377	0.16211927597557466	0.16020498284662915	0.1460074193278928	0.1291918838826251	0.11521897446014683	0.09430449545398188	0.06118540801495618	0.04734527489193138	0.06776333285619386	0.08482279564030151	0.0928487601925438	0.10109831178654388	0.11264207123333762	0.11415977674130415	0.10341371962117535	0.09424078938330539	0.07340524668506741	0.03230116819500754	0.05723409070042083	0.09530723198942422	0.089310939418134	0.04796608570593395	0.02156401472544916	0.023419661784424083	0.02203536685743751	0.03477417303076159	0.05388507090916573	0.07553584180903938	0.09865076771612395	0.11310744624430184	0.11227244798930423	0.10737536877590709	0.10781234511375293	0.1148636761044251	0.12489941696472068	0.13666027986368356	0.14999166631998384	0.15175828989591272	0.12875037956772528	0.09214899850566127	0.061131220844247235	0.035287063491809524
0.16587483161374275	0.16304428686258918	0.14792166487474384	0.12229549040580436	0.10142451980739023	0.09526653439158438	0.1050253055184094	0.12256049917822524	0.1369221201831811	0.13603984684491727	0.11968181609282769	0.09788404965076725	0.07703451161945975	0.05906027823097762	0.03993656297654267	0.040135364115477246	0.06565428037056979	0.08969159115603532	0.1007207146548995	0.10344410835600559	0.10416417040456716	0.09927787110824361	0.09465506896219582	0.09689010217877249	0.08323329936857495	0.036907761654916264	0.04372702157923656	0.0968947411314684	0.11287349521457873	0.0853369177999364	0.049389532508864284	0.03640647602332694	0.02115647284333522	0.02365230336966848	0.049215499542661176	0.07589070098025166	0.103702380159723	0.11920455380060299	0.09992562802622218	0.06931310076453044	0.06415379102729922	0.07322047009788511	0.0853397015025319	0.09796257028480082	0.11116668577365604	0.12059764630685227	0.11555098585405607	0.09273054722859765	0.06231805500482691	0.029233718174855133
0.12202718145941306	0.12801017803138068	0.12176918811021602	0.10538303604155955	0.08730835872771962	0.07161203484825009	0.06900148539549186	0.08461894857989008	0.10408909445813376	0.10534731681407966	0.08863917820522974	0.06549974941272957	0.04296496422997163	0.03076857929691618	0.026772251790690756	0.034230043037356994	0.0561142152563553	0.08935493845062545	0.1106239742807831	0.11372308865979412	0.10661220911003637	0.09700840430599157	0.09579225731027276	0.10358355751092971	0.09693244604015719	0.06009720852206912	0.03418717070583403	0.07786107807233636	0.10834243974697728	0.09700530143596742	0.0629969990565156	0.03781264651453071	0.010410904830747303	0.02921843973016361	0.05916159949594236	0.0845597361396839	0.11170099896913631	0.12640985481344802	0.10229505862533077	0.05030015026132397	0.006043629555853104	0.021758133086901842	0.036089816699278854	0.04089418414110117	0.04897530794617295	0.07002318069934199	0.09134685900893351	0.09166958202075663	0.06993591652927221	0.0347978385026836
0.0411763987964282	0.05859116337607902	0.0726421527112196	0.0736238124997407	0.06260064302603163	0.04542516234314199	0.03375752565012323	0.037829613756066686	0.054189060943778865	0.059233725116019105	0.050283326550348915	0.03359827652379266	0.01623332119277974	0.019286659632910385	0.026906203333132126	0.0261743447916392	0.03294436540266322	0.07797575801501352	0.11008618673183704	0.12071965865563103	0.11641422708322018	0.10809893477935376	0.10795123774978671	0.1150924255701201	0.11142738653299947	0.08603371447925215	0.05127707030672411	0.045486590825425624	0.07468210132507684	0.07721213546600553	0.054691659695089524	0.030411799768120116	0.008030234448780916	0.049895536812080386	0.07920832143136318	0.101196451795088	0.1255524579840605	0.13972201214834606	0.12675950179105275	0.09718864216879008	0.08118560533927444	0.08599006943666997	0.08371852802215457	0.06350155562611044	0.032130847497396746	0.008734754801086734	0.0519593583354545	0.07655140249033188	0.07165744998881352	0.044549997426157464
0.03808459225134735	0.04703330470820287	0.04827035067686404	0.038853182389992885	0.03560157524346062	0.03929341642445547	0.04174848166591189	0.033833390897671185	0.02084311364219478	0.01753604304541937	0.014876325212860447	0.006364943497893806	0.01235391535700767	0.024131113913866763	0.03496908805564299	0.03345882506605511	0.0014770746784425436	0.048977051483257095	0.07996180975213502	0.09752898833545554	0.10634844660422896	0.11033801835610872	0.11847632500635631	0.12769243964880103	0.12245764018711779	0.1004505400866177	0.07150478668711806	0.03676752692606024	0.029779423594584672	0.03631720982502832	0.02902231918208805	0.01684312572370369	0.029604360610781744	0.07226849733926448	0.09990199879887772	0.12049130214010874	0.14406691547995631	0.1591161416522567	0.15752585991495194	0.1490521363235597	0.14581963054994385	0.14776585489024402	0.14226284339040646	0.1239437080965685	0.09549895378031314	0.05635810453124442	0.019144563306372344	0.04883622618871103	0.06622806201853688	0.056397822423799246
0.05666343984912688	0.06037316940170583	0.04856660786693143	0.022213137595709063	0.010467261224718158	0.029144465872616414	0.04524693841045067	0.04839500509211621	0.033352041067756	0.01312448055845413	0.00682432851652014	0.011599013915009677	0.01787816618901756	0.030485195271771764	0.05202617040124217	0.0598961015708772	0.03444504033886757	0.008087448245814617	0.03241846934584802	0.04629726945976351	0.06792915800444477	0.0924243504067922	0.11788291724147154	0.1361818992306136	0.1290712739528403	0.1003268132430938	0.07306323390378965	0.04598593696170113	0.01520801499592813	0.006199622584706912	0.010774311978029428	0.017016140504962907	0.052080672095169686	0.09080322566653429	0.11641230201888787	0.1390457454990208	0.1649909343322445	0.1821355149855799	0.18732939326809814	0.18546814837452716	0.17596922166560933	0.16486305997313402	0.15521352399494456	0.14303388276133966	0.12435027001545244	0.0943205746885217	0.05222813115190612	0.036117990527540625	0.06092247810860667	0.06871925762062008
0.05535764512931651	0.05309368785601065	0.038882573525036136	0.02110989329038177	0.02167276842148034	0.0369989809344335	0.05592488386141332	0.06725444017681605	0.05402886224815167	0.02156337636181008	0.006268633452100072	0.020297886357463296	0.032059603874616475	0.053884461445129324	0.07659675970065333	0.08126028465753854	0.05791562563240251	0.02992083395057738	0.029355482428596424	0.015002026498679003	0.02815704356572364	0.06911485653400036	0.10528388991864741	0.12951875619193784	0.12278629535513667	0.08756908489685813	0.053153448735499646	0.028455015398042217	0.015017341992606596	0.025357610283108734	0.0322430269121901	0.04907540124246703	0.0793242350460546	0.10781450629294312	0.1296820706664231	0.15375247271342726	0.18095372140043187	0.20168158860282664	0.21271064895940078	0.2100492067829928	0.18856231593597267	0.1607609218957223	0.13921511750524176	0.12416514792402701	0.11186767431983648	0.09267473492157764	0.06259089596160537	0.040762406642522016	0.0561692879764356	0.077332983534971
0.048555889545666586	0.044006869810354565	0.03839835655230584	0.04327661251466044	0.05708600284344844	0.06961823641494799	0.08073875285464689	0.08734581375181606	0.07204385348404367	0.031223503700273582	0.01343732775536553	0.04350987707715013	0.06328354481325874	0.08049524499838742	0.08725883145216103	0.07809647971557564	0.06210056374689158	0.053715318843927155	0.054901967090997636	0.03974627872977737	0.00807002146771987	0.05128347531332038	0.08798831905840172	0.1095077493905439	0.10258538519314231	0.06866588121446775	0.03081081502277116	0.010265650551628385	0.032230426696288526	0.05542577412322759	0.07966714780854808	0.1039723834172134	0.11899173046189367	0.12802152230895633	0.14068907505590225	0.16175699419186726	0.18681220678409008	0.20904599309731067	0.2238109732241561	0.21902221024536708	0.1898440412152095	0.15075749654629936	0.11545935134978977	0.08949391345482274	0.07427230897666365	0.0612130822480789	0.04496677780847588	0.036135371086800774	0.05491961159901122	0.08717741919618897
0.044923318215324214	0.048429602196360576	0.05806733338263888	0.07424793846669388	0.08961774703073107	0.098313313318142	0.10254092319975472	0.10333847728073092	0.08838807366342874	0.04768319859224537	0.006447961738885573	0.05042242540337744	0.07450074588089538	0.08185255835113525	0.07061798562593494	0.048722870915094446	0.04727132315626901	0.06332385257944788	0.07184473184477648	0.06164498173758577	0.038447589187115105	0.049732202781315155	0.07721927013490344	0.09499349306120733	0.08914642900666357	0.05744364860084619	0.01958590564360958	0.020568256939382818	0.05130252174382126	0.08151358397801096	0.11531739698185543	0.1460478743396597	0.15788202801288045	0.1560520546460758	0.1585361439352497	0.1730114055009634	0.19261692254196836	0.20881093121322641	0.2143904550243445	0.1996981348078815	0.16694701488902886	0.12772757684181998	0.0894206444353698	0.059366530166914094	0.04085935634181774	0.031699217179580956	0.024590786920562126	0.028413154299368446	0.05920812351402387	0.09841514982539724
0.03896937711160262	0.051092273088936054	0.06925529325746076	0.08736055637778181	0.1044012650261018	0.11712656184496002	0.12202551273202004	0.12061421962594183	0.10766735090315442	0.07333726131514147	0.02361634819643104	0.02403327836780381	0.04615128015447891	0.04452800365051002	0.0232009846000221	0.013104961555923257	0.043201716691594165	0.070713482002633	0.08423695998652465	0.08207683400084237	0.07283804774839406	0.0719827725331612	0.08136712055116233	0.09098298067353434	0.08440925342429839	0.052810647414085886	0.013442636980768051	0.024544572111597784	0.05824921680203266	0.09287620964503197	0.1314727843916722	0.16642780891586903	0.18202443739381205	0.1801717273604045	0.17946136523198108	0.19069958152968197	0.20447923959030817	0.20893717747644108	0.1981410653169987	0.16899685883961757	0.12966169247976617	0.09392616679985856	0.0734147402621957	0.06245483426341662	0.05133987663498174	0.04194474587913412	0.02577620820134758	0.025299716729334055	0.06367049322777103	0.10157134572378701
0.037145148767650654	0.045268089537131614	0.06409234449528295	0.08033917113195396	0.09778193013202721	0.1185380390258325	0.13051695094895482	0.13053992493103703	0.12033631005533371	0.09544936090809213	0.060224956126307364	0.02987322328965762	0.02179527661926053	0.027108823725476443	0.04571454760385667	0.06578190190841046	0.07592724351435615	0.08360750834966432	0.08960664160785563	0.09120791984230085	0.09101522634077436	0.08969473771459965	0.08990988389230638	0.09170295469685039	0.08248395495646263	0.05176745248255939	0.011228748356032525	0.026870831898747505	0.061493667901563034	0.09507705973630697	0.13036282663758833	0.16010055114332247	0.17495336503233422	0.17780264245599386	0.1830677636496836	0.19832967088269368	0.21056352065039105	0.20391865962179348	0.17670519323602898	0.13389316927627545	0.09323480964230668	0.07910445910099184	0.09206267696024746	0.0979557462982883	0.09000440267839192	0.07394123028195669	0.04373615453822178	0.026498321287090353	0.06187721993609044	0.09442231999084431
0.04638562649618947	0.041959557568333	0.049062543492284505	0.06154409389919269	0.07600086943775868	0.09847648711874661	0.11456949223733333	0.11618333307819546	0.10887830379319197	0.09412216336807096	0.075342455554296	0.062734531423662	0.0679848041779174	0.08322891876295647	0.09812624431440349	0.10593759133371689	0.10171107621925807	0.09055746892209639	0.0861992409123867	0.09342224654924021	0.10219726457148152	0.10007347454341976	0.09305722786375578	0.08969672171809079	0.0800535324008221	0.055277906588588735	0.020392430952123012	0.024357623543353257	0.05919523416596225	0.08816875470711696	0.11240415640680222	0.12930282324488546	0.14123141389822513	0.15114646144628585	0.16425838326312436	0.18370879785240407	0.19423980782514313	0.17431549553150533	0.12660629128519452	0.0790893422032191	0.07054109655875124	0.10075534631617505	0.12951735993324817	0.1358500229240384	0.12239378423257108	0.09772369037202393	0.05798469466535332	0.02554308065780513	0.05122077036921526	0.08120151274897165
0.05362096522774563	0.037575623098204544	0.024134769230435678	0.031251549083457376	0.044333411627943055	0.06438832529953235	0.07832993809639964	0.07779808327832817	0.06968408869382128	0.059189062230385586	0.04928409509055723	0.04898318029769325	0.07003338197995612	0.09565955355162299	0.10777687874592032	0.10651778593569605	0.09646447709930094	0.08238700885737912	0.08038352234644958	0.09932752837406292	0.1195919616891358	0.1196070972144918	0.10160436394302616	0.08452744985868517	0.0708738924251551	0.05573707620457722	0.04041979944288056	0.03827401155804039	0.05864392219528196	0.08268608182342459	0.10075061413361895	0.1082327822985543	0.1119450787066819	0.1204654485375877	0.13409958653653536	0.14914475926048343	0.14972528242662037	0.11738124393577809	0.06388171113248262	0.04162165632198737	0.08064753369811331	0.1308938635899896	0.16450060372694328	0.1719369202822259	0.15368275523016842	0.11900258071580505	0.06919136569125321	0.020661876784203632	0.03320651960055142	0.07077448995628256
0.04623600092760481	0.027919455336158944	0.013048451667162914	0.012284437132149106	0.021502038747138047	0.03698316807501598	0.04464448935468275	0.03799539878214986	0.025425112941246816	0.012145946622091714	0.007603605181571461	0.004142356203004953	0.027722440289486856	0.06558076888240912	0.08164173306644264	0.07773638504941577	0.06957317412374588	0.06377772383865125	0.07300105848762285	0.10311994830761993	0.12994490961469746	0.1351643701231435	0.12046229169966095	0.09145223778872358	0.06353578305059142	0.05076073230934683	0.052788780740505	0.062536121890203	0.07502767480277818	0.08842145578204602	0.09880594861864168	0.1000706746410535	0.09494091276466886	0.09539010439511661	0.10469056947605476	0.11251398687057895	0.10290469336126899	0.06708308233042062	0.020759534282176167	0.03822587931437222	0.09115166493310985	0.14523147536450323	0.1829183013412134	0.1976362049983897	0.18245860757018392	0.1411769007704035	0.08359402368160203	0.028822468706125308	0.017921082065534673	0.06654013474292804
0.03259698738408263	0.02190479526614668	0.030876300946683626	0.037161130231710277	0.03508168581788098	0.03316813719738176	0.032883628517445904	0.033943393351056894	0.03977134063108894	0.04838428623128293	0.058574751081092946	0.056098116681794444	0.026111321887046533	0.019058405793323158	0.04454986846934418	0.04645529154168303	0.04526775858704539	0.0466564668798437	0.06177898487094344	0.09422633155877036	0.11920770893486829	0.12564150379338285	0.12366247296613662	0.10983117096798667	0.0814117203560341	0.05567618612522607	0.049089646971864284	0.070864289773372	0.09556964972130641	0.10536033584099454	0.10028036688573488	0.08973649230525904	0.07893229798111302	0.07795146309923108	0.08917073935547486	0.0959630109628326	0.08416177029238887	0.05225592520893445	0.015716264845789956	0.03528571723757455	0.08924554434583454	0.14672551519723057	0.18634281063434743	0.20502667390996795	0.19586120526107556	0.1564425225184397	0.09986363521114439	0.04895131482180988	0.019788086782282322	0.055077569917747676
0.027901781329159693	0.009485489276219125	0.022183591551940055	0.0380097460428313	0.044142956393982934	0.04142335756709906	0.04322811249598915	0.054799148369854826	0.064678405608649	0.07327276558508436	0.0831422010299127	0.0818230612799991	0.05712954187505301	0.011969596918374906	0.02813437756484115	0.040458649263225184	0.04180810130443032	0.04325002789686739	0.055092220093008105	0.08070271096246243	0.10025573389967453	0.10563253743060184	0.10906947250498167	0.11312781894940631	0.10392725714002592	0.08098517736570224	0.05124091518145917	0.06589215359564823	0.10918054391881499	0.1298068754792085	0.11375527562065728	0.08640318266975366	0.06747268810954982	0.07274650334344802	0.09373538038851052	0.1031646367370897	0.09135952361288631	0.06268565331269221	0.035697913392044665	0.04510427333610847	0.0949038458186144	0.15170717473682707	0.18602674864904709	0.20186339372808748	0.19691361173516597	0.16552997273061132	0.1177266706270394	0.07504199363119006	0.045972912804497244	0.04336932566885014
0.04065073620682369	0.02079166720344702	0.004548470308767376	0.018958061274914253	0.03262443298633049	0.038744609786509385	0.04837801071110835	0.06401069704075345	0.07071336001282148	0.07110898625189659	0.07370117297189202	0.06998995237966438	0.04982479666804555	0.005866582320043857	0.04507240496632467	0.06454015795703757	0.05929803971518267	0.055255515449059454	0.06320621440578275	0.08159932587606483	0.09695258227575082	0.09991008381259166	0.10004797743242698	0.10806200844355325	0.11133716492392298	0.09924987729603224	0.0673448134545852	0.06342233013044218	0.11256618222024087	0.13948437777228304	0.12266317419797422	0.0888077165319531	0.06733373721628293	0.08414143407598017	0.11144700473810847	0.11903362318036051	0.10403715393972575	0.07268030506937308	0.04339379861527047	0.06030573996964977	0.11211127041240931	0.15812600095656704	0.18208341782658752	0.19377792361751345	0.19142254946629894	0.1698396480672937	0.1356335712514055	0.10604119819798288	0.08951362729897434	0.07835980474416014
0.05428726934838875	0.035481787598190734	0.01768390572525954	0.005981851177230596	0.015173556960019598	0.0285472679631143	0.04571756817851715	0.06403843240625803	0.06750822273091711	0.05472281747112457	0.045523340392222306	0.03991478015700789	0.025497787511187968	0.025024476400467368	0.07207130931069165	0.09573804139000135	0.09076270890387822	0.08086081182573618	0.0830143733555503	0.09606975979828021	0.10704612678341913	0.10607988811668156	0.10273613198002074	0.1099555777507962	0.11509404938692111	0.10778492895390338	0.08168081306365059	0.06884317919718341	0.10529735677033457	0.12545709806415295	0.11037630805188631	0.08457206190685267	0.07981709146293565	0.10512778004181787	0.12877601101201977	0.13096039726220404	0.11402045320555826	0.08080592668738922	0.04153607689590847	0.06740513043819803	0.12214935133080232	0.15587180603345827	0.17081903643685686	0.17990964104658885	0.1811229782636701	0.16997038082608878	0.1511921470362015	0.13770527622856674	0.13596963835490292	0.13271769758452326
0.06265466690146147	0.04626255495956805	0.034062006043495824	0.03352433604022114	0.0387460511433362	0.046901941214474795	0.06229487112699639	0.07680561643276064	0.07510967926959385	0.055141959079541364	0.03404138302801302	0.024549851222114796	0.026388788921944715	0.051846673008703055	0.08916876297289913	0.11397428316840792	0.12028067786976004	0.11535669510884612	0.11220098793786405	0.11797435959398345	0.12238750030096684	0.1164770682259961	0.11139949145566991	0.1177817389775337	0.11861116362453185	0.10717829752382906	0.08229830996738889	0.07019262760765618	0.09462292575246636	0.10051210162565938	0.08058590473964841	0.07811535323274671	0.09900718071786634	0.1225538044883651	0.1382920948588683	0.13592229165654224	0.11895963646675989	0.08487389729008259	0.03202746469994917	0.06760205247508043	0.12285850373020998	0.14864446577397358	0.15787263195469523	0.16347487786782824	0.16722662352468037	0.1654836361327269	0.1593789220398954	0.15833487322009218	0.16441795140990564	0.16238177703689888
0.070809621827632	0.05974216657346024	0.05722711238050517	0.06746836555845953	0.07536273644387687	0.0803677411700532	0.09125177080764145	0.10012334296311873	0.09591896820154017	0.07741895554794878	0.04977666558405913	0.025965956119755912	0.03333421467885956	0.0642747240269325	0.09375718632532688	0.11851294199980719	0.13806825677559156	0.14761360410859117	0.1473543520760197	0.14691349641219748	0.14370079493957505	0.13303653779223754	0.1275171693794874	0.13235992082427603	0.1245784307068121	0.09896539423687302	0.06569452484058319	0.06253023659683193	0.08417718247480395	0.07638439321432564	0.05396809438750802	0.08461831871944561	0.11805973264674506	0.1384879778011691	0.14764059708579955	0.14102362978104083	0.1217774238767306	0.08306950574556529	0.017624596459042373	0.06920250673845403	0.12163839189015103	0.14301062140768736	0.14778683803598783	0.14657929461757263	0.1475527921102468	0.15303253646901538	0.15816914016350814	0.16424955072996986	0.16918493242610214	0.1624059549341483
0.08506074190676575	0.08456580473584395	0.09823824149372709	0.11769022762576818	0.12384585928272758	0.12450481178594613	0.13113534056743914	0.13570551251565666	0.13159088272954253	0.11590886585527055	0.08395714298954753	0.043928343253830486	0.027103754711302965	0.05511899391358417	0.08333827277830644	0.10888872624667144	0.13711780600365522	0.16313752665298692	0.1756760126314654	0.1753964569526837	0.16741526059287526	0.156468217760592	0.1556941996401474	0.15832471206798315	0.13665324807830295	0.09227906535120106	0.04622613146658967	0.050517638996084906	0.06732382172387101	0.051970347612996966	0.04517442490878484	0.09489416687923678	0.13038739610600109	0.14935453819345265	0.1572979096483525	0.15118118826768115	0.12998578370079475	0.08356826593172002	0.011066158640541867	0.07189356224642483	0.11744609257210514	0.13480361512121197	0.13354028848946453	0.1232740968619728	0.12026419945147672	0.13525014909485622	0.15344333295864002	0.16429688293236508	0.16519315534740203	0.15413272828296767
0.10622438781489153	0.11892792352053962	0.14791164288096242	0.17143495578614767	0.17331896754559126	0.17184086876493296	0.17540406103046186	0.17500719051423227	0.16970306298707927	0.1555916383896197	0.12402896147024696	0.08120908882634516	0.04571375996181101	0.04018438127036634	0.06752226927683115	0.0962443615888748	0.1258631107149537	0.15665326524369397	0.177583275062334	0.18283361978678114	0.1777485345834994	0.1744624895188534	0.18482348312097527	0.18777526407120324	0.15301132774844922	0.09429255691251558	0.04156933819263961	0.03296624833237763	0.036367077077311585	0.025922781317368894	0.05104527260823027	0.09776829454636096	0.12513876667642077	0.13818213498176446	0.1486392140819295	0.1524751152296863	0.1388853099258262	0.09591333804597381	0.0331554929713118	0.05935641127055741	0.09985400426632403	0.11553175594369018	0.1082820206645701	0.0934686104639354	0.09625151212779286	0.1225417963224076	0.1495235309843715	0.16462593915155094	0.16511820852724646	0.1525486367539134
0.11464219808136723	0.1318825601919986	0.1638561239584195	0.1841941150202349	0.1847183063878129	0.18953890839576018	0.1977919717416253	0.19961755710912804	0.19635832154209024	0.18500896528376629	0.15885802443898445	0.12441024379551104	0.09366691107473077	0.062290945025122724	0.05962763334911856	0.08632578785125473	0.11125263914425307	0.1319730224859592	0.14705839590209877	0.1562102488405507	0.16147667459639983	0.17264428347248056	0.19652654691372587	0.20687797705897837	0.17091611385634956	0.1063603181868527	0.05548659063397557	0.032183389078659135	0.00937486874306584	0.022879896363941967	0.05776240953842345	0.0864589663354634	0.09671279789628656	0.1031255739601933	0.12325634398783315	0.1452287597108849	0.1480631134375857	0.12401851891526117	0.0813510944405111	0.051322191202732764	0.06662141815328622	0.08244537070547157	0.07295385916277988	0.062392099617791276	0.07750719518239713	0.10918088043344382	0.1376128087318677	0.15652319611410206	0.16169866713803951	0.1532751462168995
0.10125762182787766	0.11464883336343853	0.13769284343711227	0.15313484318823242	0.15841656988004618	0.172311627947892	0.18968994920223814	0.19920514566477332	0.2004902040307808	0.1951396784451198	0.17899547217484216	0.15487019150692327	0.13174006142892386	0.09993827610793894	0.06915515584340991	0.07305280894666809	0.08571511616953884	0.09219526052649955	0.09992623823993402	0.11210248408659712	0.12993640679930651	0.15770281030262226	0.19237444129575051	0.2081015796139096	0.17521208881786376	0.11403523287522506	0.07214613863547743	0.052006252450238925	0.03176769467395454	0.03405718347092368	0.052361393610829005	0.06102473497448379	0.05765225153789387	0.06625564646511771	0.10491084948412911	0.14657866776597597	0.1662571376514102	0.16131259195211936	0.13742513856673919	0.09734326878305612	0.05584924881420298	0.043532619042132625	0.037664096612911875	0.040020480475601625	0.05475625401076599	0.08068969918488988	0.10752328020427318	0.1305700549496337	0.14651015317823887	0.15251025016075767
0.08215387469205747	0.08820540766763627	0.10024239879367627	0.11291674494565972	0.12165518795959164	0.13744288704524887	0.15844610066009412	0.17270296580975733	0.1786291994702703	0.18241844993353995	0.17842837904333492	0.16178864823751535	0.1425377856459405	0.12006261474843913	0.09213684457660105	0.07431689271490312	0.06137274388456336	0.0434706633912847	0.04394460849424288	0.06382919890288127	0.09430495633592156	0.13569685069119528	0.1762954274900753	0.19033780019271157	0.15601471579339216	0.10410536328040414	0.07260964283619077	0.05456113012206895	0.03667564303852755	0.03464321630555936	0.03864804620127894	0.036827977830430327	0.03272323775400984	0.047706731683101036	0.09734408184485194	0.1487145381303416	0.1796613079323825	0.19175534636397962	0.18697759892335775	0.15540062533969173	0.09379294491914937	0.02941870842306626	0.015601823368403196	0.039487475866234065	0.04051961191807062	0.04083965665695552	0.06521320287380264	0.0968790035216396	0.13187230896417299	0.15851700885696238
0.06392273857526459	0.06017852110542505	0.0632962535880866	0.07458408116384967	0.08338369221687572	0.09352896727154769	0.11008197312823342	0.12614771491538476	0.13892515392941338	0.15227378366174368	0.1572463148810139	0.1452733652986588	0.12878902467143277	0.11823022017013891	0.10686114944860817	0.09109284225083891	0.0704249590589749	0.041135642588875976	0.022689184132790315	0.027811346823131654	0.04826996511347082	0.08322395241866137	0.12042974241733588	0.13404153882515782	0.10902547930849052	0.07342092808042752	0.05187468953130171	0.038211137563475835	0.030509462743952432	0.03128217007887265	0.0273321933002165	0.02479306319805869	0.029397639384485415	0.04808659346286271	0.09534803511429317	0.14418107090717183	0.18006493862866535	0.2060534396250197	0.21751859438213836	0.19656737516156458	0.1318898812553877	0.05503424638212284	0.028261523230235938	0.05008356528212225	0.04880955137510284	0.0204209508491737	0.024067083196269913	0.06755982428726581	0.12599862768375136	0.17114442106892314
0.04142869008508029	0.031445697132035245	0.027533984550666808	0.039041311784029614	0.048580803666416164	0.05438836912780507	0.0634790643881065	0.07754089483598374	0.09504109924794443	0.11317356017432838	0.12124785728850226	0.1125991623671946	0.10128125721354828	0.10033972242091602	0.10087334007627867	0.09446522610076175	0.08541331221647673	0.08118778392790618	0.08449933186692604	0.08382299221196864	0.07204410947493921	0.04267680094691114	0.025581928497229994	0.03972252104365892	0.03462238363646236	0.019742433505380665	0.010351315658405033	0.014823429861652	0.029707210863507933	0.032847204926636966	0.02324142063096218	0.019718239068369586	0.03184285329332489	0.05735448464370467	0.0943283703588088	0.1315977598255962	0.16812579308653502	0.20348997186448442	0.22262695373866653	0.203423083773953	0.1436704684187658	0.07353900582167927	0.039432490958867084	0.056389605501779454	0.06096145366966249	0.03963441646303934	0.014277753041115724	0.04890302373848028	0.12543396449139763	0.18352385024461573
0.0521766127947041	0.04666479848716527	0.02975243447028723	0.011064948098736595	0.025536108913210485	0.053640494383188644	0.0690510363306641	0.07270215219870226	0.07800394351090591	0.0846802665065395	0.08450714252196112	0.07651578680225957	0.07230718454683288	0.07956111123242984	0.084811302857164	0.08182001830653282	0.08150108365511259	0.09651912701042172	0.1204787972551876	0.1370404685131424	0.13509872739877926	0.10892426245237144	0.07591591666824228	0.0566717706777011	0.05283668915205688	0.04918135132814916	0.04322114362646659	0.048317250335629544	0.06106247266599533	0.05859868554682306	0.04013552495549194	0.018591774545184164	0.036548519265899276	0.0715058694456426	0.09680709495306385	0.11958597949850107	0.15266697970084056	0.19248755695259778	0.21369492697568146	0.19376727960599824	0.14467873561835123	0.08823642556408164	0.046136842827712236	0.05386919458759076	0.06464003655979547	0.05538721360835683	0.04010271722681934	0.059721064003133185	0.13365787951929897	0.19574358971507919
0.08651400703586906	0.08792510135244422	0.07214113680840696	0.03771426614852026	0.010112196606472449	0.05841028601933207	0.08871974168157397	0.0985592186270797	0.10259656570564472	0.09765226752773357	0.07687413622409242	0.05088448103289686	0.041770485048105314	0.059130669687494856	0.07124414324594712	0.07073432023890269	0.07729468322512299	0.10330363277331302	0.13690504504911152	0.16181965689303782	0.16403567758207455	0.1432019231012065	0.12090235108370961	0.11060263681234146	0.10663551474236846	0.0972736654142253	0.08872516133191592	0.09747551203014589	0.11323750779035002	0.10545449307224544	0.07207779299375773	0.02575893418147833	0.042567206117181004	0.08351206938467767	0.10223846580846914	0.11725716193163563	0.146216724532977	0.1834083362637967	0.20083495550633276	0.18244626718198703	0.1464917356533987	0.10262978015326758	0.053100632450893755	0.04114287398369238	0.05298417027890155	0.05517514591698825	0.05354303673424906	0.07864876215118727	0.14462937119924144	0.20690181074530722
0.1102959776239034	0.11457452132876586	0.0998830780261917	0.058576923761048325	0.009703559704545806	0.056934216019037844	0.09599552644509332	0.11386107394391265	0.12131304830453496	0.11356376300679107	0.08477813964407183	0.043442082074457565	0.011981630075303649	0.04857359002223474	0.07336231909276437	0.08278271048423103	0.09601403853942017	0.1216533706101263	0.15029556480303008	0.1685945414081948	0.16821590181633508	0.15214322526888732	0.13846729429724738	0.1356593983088607	0.13349331627742062	0.12148615760110769	0.11104703003669311	0.12362453826545283	0.14659432972319444	0.14007978347352373	0.09328955158166546	0.03344265801660918	0.043745254127765386	0.08227542651648302	0.10246721295571115	0.12005077152753452	0.14731690218366625	0.1775614652105653	0.18818197151075333	0.17219280304143314	0.1461482549150656	0.10952821736285963	0.05593631964546213	0.018082066175119232	0.022106615867179442	0.03220324410467761	0.04350497329148214	0.07177929215656491	0.12850561722715345	0.18823477640141176
0.11602215671415549	0.11984912027620002	0.10614437144570539	0.06263206788621484	0.016184376293766393	0.058977999575483615	0.09702217058637855	0.11370730334210627	0.11706825547974846	0.10607375169986817	0.07779317843505983	0.03710235090325824	0.014174657810070436	0.05625692110201172	0.08294938218522852	0.09571148038350767	0.11032403680656985	0.13330057743831478	0.15630571632950663	0.16514866817151688	0.1588388585476323	0.14742650309543692	0.14044380499964343	0.14006470975762	0.13582538915854572	0.11866128614289442	0.10240601934080748	0.11293698734913955	0.1374983754119402	0.13495687390453706	0.09065164105783025	0.041728376620416174	0.03649240496904819	0.06391079063886905	0.08842478161184583	0.1120345698415917	0.13764021207364407	0.16163372078320878	0.1690105933450106	0.15764405144094956	0.13884543769163007	0.10725389684172175	0.05933110834945053	0.026384392291332544	0.020333746572455534	0.012952005300896779	0.011194352369248274	0.033441357295361324	0.073207027345513	0.11790149161185247
0.10787533769879167	0.10921837832112255	0.09483755492193378	0.05247921262169884	0.020683258018544298	0.06557876886140973	0.09928203326689734	0.11236372940259838	0.11133494789460004	0.09679746956168883	0.06795109019379593	0.029968558696712354	0.024361595648601197	0.06305264694940599	0.08703591721774102	0.09919012060265463	0.11236459356388975	0.13230252944750717	0.151671574567876	0.15360883097830033	0.14223723907804187	0.13563057947300086	0.13170259915220692	0.1260807890481731	0.11432997199849577	0.09043041532266595	0.06890466401941266	0.08126678567162421	0.10439657025671219	0.1040172727772386	0.07607947550564945	0.04394491306224072	0.021589306317469078	0.030952391788385037	0.054095951966314185	0.07744062895892477	0.10027252141214169	0.12283493759635537	0.1350989408220084	0.13509877537983034	0.12668955841269905	0.10336041082149132	0.06910288131067435	0.054117865004874866	0.05615496467884394	0.05093962060630978	0.03792040587593525	0.01620101349246255	0.01852914524936711	0.05058964239086374
0.0991077937346892	0.09429346387041718	0.07479454213854082	0.03476235959336414	0.022640123621946874	0.06908830382602453	0.1013310258050588	0.11587263949460559	0.11598466384822824	0.10089091589866424	0.07138611655581993	0.03334958811199987	0.029443612074452154	0.0687193954455877	0.09346316582704331	0.1070723022471475	0.11733044161761653	0.1285824255725451	0.13911401655625172	0.13378167879120878	0.12162978907893424	0.12017057640989864	0.11262780605667413	0.09384217354685777	0.0712168619212098	0.04306076988410523	0.03184031021391775	0.06585692961439416	0.08824440756307825	0.08257504903407961	0.060114242641042766	0.04047813145950484	0.02143372135450721	0.011671093725531025	0.018760592676074984	0.023509479638326124	0.038249631224040126	0.061540237798010045	0.08424525463429913	0.10445558873214357	0.11360291207649825	0.10180064901323906	0.07990722719903716	0.07244741989823271	0.07561637920936966	0.07420169967233829	0.06960018997170328	0.05644604585560787	0.03893192231334036	0.04205355865435419
0.10164186383754661	0.08644976686551026	0.05732949369198258	0.017695246101614076	0.031717244096613854	0.07673973942782272	0.10899917951979592	0.12474648964486978	0.12727898524776385	0.11714532122038279	0.09036583382306923	0.05193243811178233	0.04042389084778397	0.07233720865982411	0.09320864489701411	0.10604468697196624	0.11490379173276839	0.11915629208856542	0.1203761336042257	0.10924989416771021	0.09378916473073187	0.09048571646277337	0.07400180903074674	0.04352420963713687	0.016121667132477334	0.010128720886634173	0.04322721337125679	0.0751529744235637	0.08794722083972786	0.07408940399269902	0.04802957614435897	0.03869436361567832	0.04301276078368479	0.04986371114824278	0.05567963536216605	0.050757250766072876	0.0331372612017172	0.012186645239521642	0.02128429514124258	0.06288701531550075	0.09410153625631285	0.09789031136091145	0.09136400464157685	0.08992284224912735	0.09084112865592185	0.0900224430350573	0.09057400639597273	0.08480304191733211	0.07545770587410386	0.07984273065270175
0.11908984710709761	0.09437840141327455	0.055107682044605116	0.022726956301591605	0.054897173060222376	0.09593396688356773	0.12456213321195495	0.14111653519267434	0.1491470448882146	0.14362959080108825	0.11540357300025302	0.07492462038630619	0.054867446722531195	0.06924054190973021	0.0820757789155557	0.09148974173789615	0.09944080421866067	0.10201188550304331	0.10207280375032998	0.09322556973902232	0.06371297301425477	0.028506139070148533	0.0068335852659829445	0.017004592172955718	0.028531540089175453	0.041378012625345253	0.05868181433690684	0.07653528233097848	0.0842225886967442	0.07230300115580246	0.045514116740072705	0.03968419500946306	0.060958452285224826	0.0834308234867507	0.09914397262815225	0.10031437875764466	0.08903819115160053	0.0734974088091528	0.04966237116222371	0.03321310071887531	0.07002181298626473	0.0954727824198383	0.10864267056408008	0.1134637743361181	0.11165849849108722	0.10543283826091066	0.09980199511319249	0.09595341651092201	0.09669208498320597	0.10887277754751938
0.1365178074830035	0.11210030342268741	0.06965535354377206	0.04034442471698929	0.07653103546333422	0.11194105303663132	0.13261718809653525	0.1494796825872872	0.16477711705430473	0.1615606340866226	0.12927480964248605	0.08786709379864989	0.060628313309697306	0.061327445107418554	0.07132676629174849	0.08174987286383904	0.09331351925403582	0.10037990969599184	0.10326534288493042	0.10135078960047225	0.08397858323648012	0.06708295576109209	0.06876933953038118	0.061811385135129654	0.04859968000289359	0.04545859304056425	0.05326061128916255	0.06466526781147677	0.07504162599073554	0.07598490983504039	0.0631117450324539	0.0646484892557098	0.09065516504186205	0.12028839512209033	0.13745928989799316	0.1390427575873986	0.13121613519567965	0.11985413561210359	0.10567122882696714	0.09038660658687392	0.09156963666961226	0.11067657981465319	0.12786942156277076	0.13396302570180452	0.13002427939119032	0.11655176419896142	0.10041238806253439	0.09599604052839084	0.10366390259722137	0.12278399630870727
0.14065723083435444	0.12314628717416581	0.08462210103670072	0.044269257986461114	0.08643164762575717	0.12366227282553771	0.13417870758606598	0.14097618202944726	0.15214436949837626	0.15009752366091592	0.12652422677062908	0.09380619322156414	0.061131384205765874	0.04884873985140573	0.06021605027695297	0.0761648463403514	0.09615887191468948	0.1150198681230002	0.12114968845450884	0.11448045841285645	0.10331136852280344	0.10154886776481284	0.10228518143590792	0.08187097083509007	0.04850869189848696	0.03858254160211625	0.05123067768568265	0.0651862281650681	0.08064041434202508	0.09325529746474327	0.09692162161204308	0.10998197926228376	0.13599689474027016	0.15725578228325474	0.16626681096924448	0.16700956479699242	0.16239598822557186	0.1527537754625757	0.14326822006740988	0.1381039052903877	0.13451041895486696	0.137793966218354	0.1419431392015373	0.1386582124593392	0.13176996230679022	0.1181895039138632	0.10221522027530176	0.09579776609285934	0.10205589957054302	0.12631741981802105
0.14753439375724295	0.13177464970677127	0.09271934753589671	0.02414037772932506	0.0876425902915557	0.13783487395214566	0.13739963275928058	0.1217917309085862	0.11675752510976656	0.11852803291575909	0.11521483071288878	0.09747183051042874	0.06440992114961201	0.04073771294760287	0.05066586593310653	0.0708782900682504	0.09696469794240821	0.12516935926262884	0.13255790962055608	0.11509932440369262	0.09926167200360031	0.09968351928593848	0.10388546764646396	0.08612117363380765	0.03962812339139297	0.01685058916093808	0.04832174377762268	0.06808193983763067	0.08205809452135919	0.09404749185288679	0.1105905197804735	0.13960244663492688	0.1661185803853932	0.17700015529227275	0.178824762749583	0.18088870365044232	0.18134302406149783	0.17358011161027942	0.162516168135054	0.15332939920875643	0.14584223352887504	0.14509611917860188	0.14034720368396222	0.12109242595492264	0.10503347585133721	0.09807976913178056	0.09631540178873395	0.09697754362536908	0.10233808773250326	0.12775814111186465
0.16398175388463043	0.14346031880892082	0.09969389360172783	0.026671293446369836	0.09112598993854783	0.14398950551865378	0.14012574185394122	0.1137192130351078	0.09224275346173924	0.08811597974957679	0.09678585032518694	0.09158887302144567	0.06510537901740675	0.04508682216006108	0.05290668257397018	0.07106768285098378	0.09604112529055303	0.1253278495220297	0.1309564467356017	0.10994604900473848	0.09641746443755869	0.10050732227800367	0.10862813832377448	0.09945251463299817	0.06400308647241174	0.029251443104122903	0.0390272527632011	0.05347792663898669	0.05986089260365349	0.06968984905303906	0.09963578068870117	0.14621804736866745	0.17695411377778028	0.18373069061938216	0.18235523802680348	0.18501448876589707	0.1874421256579544	0.17901161366435192	0.16303948847543925	0.14419849340446253	0.12735179710997407	0.12277504768767167	0.11714223642193747	0.0927693577955668	0.07155697719528538	0.07203428636053522	0.08575547917503996	0.10095396053570842	0.11641183250072949	0.1426427209451187
0.17350340709947992	0.15056455170087632	0.10344411238686156	0.04464944239221511	0.09601196250701545	0.13644289466926773	0.13511163681983432	0.11635394168577944	0.0925707436884233	0.07423219958805247	0.0735390582453884	0.07005840583501018	0.05547622107671721	0.055124884561796095	0.06805124908031451	0.07953148339275376	0.09723159379936358	0.1246135427134227	0.12900181151058895	0.11136411100361593	0.1028788129456867	0.11201652270524073	0.12435871201096964	0.12081019379584895	0.09817769367742527	0.0678019238088925	0.047260843384228514	0.03978002928768699	0.03698642772215436	0.04403297480228599	0.07990657368390736	0.13734699192786945	0.17610564143858123	0.18669167126748612	0.18515138871625725	0.18417442621352678	0.18049754411448546	0.16724333410296247	0.14922056081387866	0.1273887132548867	0.10428093891797073	0.09003880189549726	0.07973361737770021	0.06236473691019293	0.0528249334348696	0.06286358191532342	0.08521699155845677	0.10900532143472048	0.1332657324876432	0.16229771136807908
0.16681480381902522	0.1469297843277978	0.09777784934416416	0.02464987073249882	0.07988990118324019	0.11177624098207414	0.11469063412276405	0.10925014664767844	0.09706915526118347	0.08068247941866723	0.06723571370933099	0.049659582969066925	0.03919081494772062	0.061326407709675686	0.08345214485132493	0.08928630128117448	0.09779177693575647	0.12540057273359706	0.1351264405367857	0.12317728741843147	0.11572088270007458	0.12834481600582526	0.14461687182899025	0.14320595118834575	0.1276776289528758	0.1036697812646083	0.07816612652854614	0.06040456430027125	0.04588720633525792	0.03366159559442457	0.059617375795218135	0.1160823468645226	0.16107244426355746	0.18079238465058442	0.18153115517242366	0.1735529371205014	0.15883963768936388	0.1410630973649671	0.125160398742234	0.10648699203666412	0.0838774148849811	0.06076423894264223	0.03971537182724324	0.03406139915600326	0.047856304281798386	0.0704338850942492	0.09852846782247582	0.12219567008212781	0.14411059296142542	0.1701148780321913
0.14236531570504293	0.13128206588096358	0.09465188638835492	0.029831442109326877	0.05638004638000855	0.080431716026378	0.089970809216535	0.09925549591391998	0.10295846998341063	0.0979182495687434	0.08299287328378975	0.052728516623302475	0.0300511394774045	0.058130949222884316	0.0838771208183316	0.08623181752610859	0.09242284236300458	0.12411404254851353	0.14396856475950554	0.13940431868556286	0.134612683564091	0.15059145136698732	0.16799838344456558	0.16756622755937686	0.15769469501437716	0.14195654567197544	0.11898607323614534	0.0955123671827717	0.06962529924492226	0.03545418729691876	0.03936832781380579	0.08833139636734479	0.1312200169572656	0.15830576010145245	0.16450848366584084	0.1528328589692543	0.13027724592327541	0.10819047388532083	0.09077022735397682	0.0742296159535407	0.056947176229462174	0.03456760555975271	0.0024216208275223265	0.030890735370712873	0.05777270610956184	0.08637254203482692	0.1182644156431184	0.13696137592536814	0.14589374992343326	0.1598242122205563
0.10660865591143663	0.10804896229873084	0.09903311499897016	0.07649945841718074	0.07137084330823536	0.07734890393103185	0.08645456528667207	0.10253920823028234	0.11349555358280447	0.11155164405829257	0.09530574200909796	0.06450226537177509	0.03729181304180069	0.050824886881368075	0.06936421316509671	0.07070336015647392	0.08402194967989883	0.1191905002203345	0.14588543511662388	0.15052073159116744	0.15353739103892106	0.17158484410985278	0.1867383928040503	0.18828012837965644	0.18270454648930176	0.1698188804060696	0.14713333804727208	0.1213212253661781	0.09011166052150486	0.046536896526127636	0.020887394073913212	0.05525656799813514	0.08686851665603239	0.11313525546136803	0.1266056604892183	0.12221503652104845	0.10350308205556784	0.08002718247277484	0.05867901950198531	0.04213624716450036	0.03066348952528853	0.023523177596432937	0.02820496086239807	0.04970863755446915	0.07349209441108207	0.10365871375327561	0.13693179699001473	0.14807304609808747	0.1388692555653444	0.13410049617378403
0.08267524520150209	0.08913827622405107	0.09245482326351984	0.08597744217298772	0.08618899700017953	0.09620105623360982	0.10822050736667409	0.12193131251360807	0.12689841114384626	0.1174725955967619	0.09718509056766157	0.07202173062874495	0.05189189246681698	0.051800648083528154	0.052174153590614766	0.04690381156329544	0.06978370006533911	0.1101155837583248	0.13833378720169695	0.14851176074302902	0.15877902602078303	0.17893709823925635	0.19552820255241493	0.2004517398500995	0.19593382861991585	0.180835183926325	0.15588101095147397	0.1279246993542957	0.09338636572115423	0.04971755647403354	0.010403870964032122	0.020493335915604042	0.04093384802284107	0.06172139575272226	0.07906746137030611	0.0874921059286536	0.08430427575932438	0.06954915115208501	0.04763001971627532	0.026335043278270947	0.011831284553540194	0.013686866866314294	0.03333850206322464	0.05797609583997603	0.08142898819315417	0.1102768765644768	0.14116739465786668	0.14870977171657912	0.13090029027771174	0.11775451160958493
0.08209921371826998	0.079219056935619	0.07050513053476785	0.05765595954575336	0.0764681750830812	0.1111415056262813	0.13450682001095354	0.14515928395939418	0.14029310584197505	0.12186579802783427	0.098375806199222	0.07708787107592414	0.061142611133341365	0.05269222438413142	0.03664150038611012	0.012692865509220401	0.05330223221164283	0.09993578598233094	0.1256329992771048	0.13248688840388612	0.14587198457220346	0.17535494633730198	0.20164217490213818	0.2088843611032103	0.1989541601806844	0.17726792485974216	0.15017355228610144	0.12184436830704024	0.08523097855815619	0.04331085781069054	0.01395608410195692	0.017733721278937926	0.032334316574084004	0.043844067713839786	0.05443618727650063	0.06852169342992408	0.07881778458957357	0.07271471821114583	0.046326869812366174	0.011447459682950072	0.013733226254025278	0.017281196437381276	0.027896275598344202	0.05847692327444563	0.08418012937472265	0.10706806319327737	0.1302956461902511	0.13989077867219382	0.12971943158843205	0.12071419042966725
0.09032678817906474	0.07871908825025331	0.05355948911443502	0.014403056809402336	0.06020675192087753	0.11923085341645576	0.1502154633636982	0.15703364692952726	0.14506418332286272	0.12248145585068608	0.1004314521538265	0.08362853311326031	0.07027327970601521	0.057922291615982544	0.0428764425668604	0.036296341241049176	0.0684461713401124	0.1071601632330214	0.12229070120634875	0.11179355073853031	0.11965685956551975	0.16285519707233853	0.20156033586483185	0.21111188573477727	0.1925037892199004	0.16085095375883887	0.13082005188538234	0.103770100158966	0.07186909559298797	0.04019833949998134	0.025501109305620287	0.03164042372702122	0.04901603185802261	0.06471073494075177	0.07127611166289843	0.07665752089862678	0.08253509056727235	0.07593624146724241	0.04752493328853728	0.01116886850157388	0.02883064544798121	0.04083788047710654	0.047963323659831705	0.0716955826710551	0.09393789803761354	0.10897455186261913	0.12435289825174856	0.13535729938038643	0.13401403327079733	0.12891511417723683
0.09135354063960847	0.08024489879387256	0.05593745190568711	0.021343522453552425	0.055439225698184234	0.11463737872300488	0.14638879578085867	0.15211913639903635	0.13997768636610325	0.12138077269879963	0.10880010307129391	0.10413223279476014	0.1006070767321581	0.0938397210599545	0.08759869390130792	0.0908404758747465	0.1137863164147669	0.1405942141453869	0.1432638664626854	0.10566910693002904	0.08202415361784779	0.13229009858420374	0.17883373773017702	0.19227722260791627	0.17368489481382832	0.14015253468200967	0.10720718837662346	0.07819060973677257	0.05494557714016563	0.04022183094935107	0.035324283269679256	0.04197942198169168	0.06231276496441947	0.088577723246484	0.10657261697503977	0.10693753655114117	0.09478843680890352	0.0756284886996881	0.04497419734240864	0.008561408603433556	0.0315476558976961	0.057968140362394865	0.08128568537594685	0.10378903786832719	0.11542432392887138	0.11899294759016801	0.12684559257269803	0.13589236347053077	0.1340123197547248	0.12468262590080195
0.09775123647779405	0.08977796664571762	0.07016991740156991	0.04202611598228141	0.05022047547559536	0.09465219721605188	0.12226865285089117	0.13110828593712656	0.12848118561240168	0.12305375340177319	0.1257062942910804	0.136732888885192	0.14267296757585585	0.1387637402596443	0.13236470030000289	0.13197403268094168	0.146324004062875	0.16632419690532158	0.16527262733331854	0.11718539505900641	0.04756527558022041	0.08312556307185213	0.131260640134914	0.14727821991669487	0.13920557980023943	0.12135041287208373	0.09755803791534505	0.06816631136941328	0.04882114065211079	0.04317754852054623	0.04273408976225011	0.049359539463911854	0.0687806593983764	0.09672061721530455	0.11917023504540199	0.12173095543879713	0.10795196996292027	0.08729123717293309	0.06293623199260785	0.04389519296933334	0.05154429283470109	0.08213127296560943	0.11725520670173407	0.1408131515119578	0.1430468893825846	0.13179682355066197	0.12495399355005106	0.12577095348694795	0.12013327682481076	0.11115710989680712
0.12132215035029924	0.11317923143652571	0.0919017741147914	0.06480085733937203	0.055745291956490424	0.0728686541424262	0.08864615061225005	0.10250959279158704	0.11607337741654734	0.12716907561117827	0.1432600312984169	0.16453055589584611	0.17297240594619923	0.16547975220471006	0.15508332872246286	0.1496247985843155	0.1542786087037601	0.16502514334232582	0.15904033361642114	0.11398777104825306	0.03948893131356982	0.03651202612595674	0.08197434463293024	0.0981498243495554	0.1010851449355713	0.10518339023424632	0.10201947812612207	0.08081494972148866	0.0590477287488458	0.04878839937981417	0.04666959362284436	0.05049161176773937	0.06435313650146411	0.08591815049757329	0.10374202293220187	0.11064571822922604	0.10851953229960618	0.10020060826551719	0.08670583340915511	0.07411010590320692	0.0784819831153524	0.10687191721048718	0.14037343984327458	0.15682596509715505	0.15293446475333863	0.13609494593633936	0.11556778782403199	0.1037706526932172	0.10097069695617694	0.10617677246008216
0.1563122621837349	0.14338436162575852	0.11410915571784809	0.08767898734686126	0.08495597088771832	0.09078271545104444	0.09149181610239097	0.09945129794898812	0.11800516623432107	0.1352972095846912	0.15631178210575206	0.1818007615969277	0.18974046230974256	0.17348219076735383	0.1531499845937143	0.14250985275004285	0.1413406864740583	0.14231894029302727	0.12907135864998584	0.09482898562691969	0.046536990765694855	0.014766307098155289	0.043543039968681224	0.060948711526051476	0.07236963151125024	0.08889099650886753	0.10105870816783485	0.09052885893888414	0.06648965459426218	0.04864513496440767	0.04502747405717168	0.043705596935806695	0.04701108789385285	0.058832890608351854	0.07279457339087557	0.08609241808331305	0.09725923322602062	0.10255596194253916	0.09889749086061915	0.09083757706742268	0.09441646166536054	0.11860496520726656	0.14329530646364497	0.14674264377764948	0.13492034457602026	0.1216506319651248	0.10268476498202761	0.08450483692592711	0.08719852174209988	0.10677707690426873
0.18199244415474242	0.16465269739294455	0.13116009851541285	0.10875534664007373	0.11653268647959567	0.127606826754435	0.12220617419100434	0.11764955041911	0.12720131422809774	0.1409271790658457	0.1618733068410474	0.1885246277853356	0.195026844789328	0.17147044203078246	0.14227109573760213	0.12452256637765302	0.11539051418595239	0.10950605944250857	0.09801815960382887	0.0794800209437886	0.052491520820217165	0.018847295532034694	0.015244789310444472	0.036391823223658276	0.04820949691955064	0.0641269696003325	0.08479900357923925	0.08947088680042245	0.07354390468788065	0.04871038977443715	0.040506418762486555	0.03391024100064142	0.025078317553327005	0.027618427040782243	0.04278597484251627	0.06559843945504686	0.08822066159534638	0.10487081390382143	0.1118188944121322	0.10860981832810535	0.1071991155355269	0.1217484980501073	0.1364599574857374	0.1295295843256302	0.11010199017012466	0.0984987087904114	0.08511481198499163	0.06705552133724842	0.06667877692797736	0.09387729148107991
0.18705478250462146	0.16861275204849682	0.1378637677077916	0.11889141124415462	0.12646957184166835	0.13613054468252583	0.12716185925072024	0.11860046837648605	0.12352066531540827	0.13633049797305316	0.15871041735308886	0.18261814379837452	0.18542161563921286	0.16390122728577833	0.1394672725909538	0.11710323792414642	0.08650114147675923	0.0665085549919827	0.06856184159990042	0.06619278009435065	0.05098026679072862	0.024735631173089197	0.019152794180136424	0.03454896226771573	0.03886866418134699	0.038075952957409676	0.053784296352784575	0.07636307309335326	0.07925991220900468	0.05604649680554657	0.03963559403678284	0.028775402671006266	0.012015812238488839	0.008157231432271119	0.02589370057953039	0.05576019208060989	0.0895211660485927	0.11840582849117683	0.13375749712538526	0.1296860643977247	0.11658598571869722	0.11626085969913569	0.12205803039484231	0.11250303194827127	0.09209185382734633	0.07754912708104611	0.06364673692803548	0.04740099493967774	0.04829007897031638	0.08408960689299413
0.17868071552481216	0.1608280170932257	0.13141119146644337	0.10613531112150519	0.10012885280134619	0.10265696466586863	0.0960159141300763	0.09135399574188566	0.09681735727183136	0.11239802704859737	0.1404713410421338	0.16418142600629132	0.1662529379310328	0.15322214947886217	0.13710543497866104	0.1083384105289215	0.055262683075443284	0.015650682024703776	0.04576833390923028	0.05631982063606481	0.05302640873877875	0.04416979390663028	0.0442372190254831	0.049500834636423637	0.0537186641096322	0.05052042351733211	0.03103729196322901	0.041507710125123026	0.06020436003177599	0.04754405063029091	0.03567210222715923	0.028076014127507643	0.015125887499185059	0.004538198579523322	0.019000938878262454	0.05051214741014556	0.09375364795615602	0.1343335393642539	0.15122234643955082	0.1391690108111467	0.11521184005617424	0.1053043142683459	0.10672000953739383	0.10079885686184847	0.08283609530876525	0.058364927239724196	0.0390799256546711	0.038577749292225565	0.05723936984131663	0.09542107897063874
0.1688578679241178	0.15300774983170967	0.12385229076424945	0.08911301363211353	0.06470191277584833	0.0540816234786774	0.04465885040731823	0.04146459625506274	0.05135145489629801	0.0713571549324055	0.10592438133114172	0.13387752163212574	0.13626131294660676	0.12593855420208244	0.1115049906144927	0.08347260313886859	0.042677832885831345	0.03729459159101804	0.05780360679465872	0.06842284595898507	0.07617772075978022	0.07984388494644849	0.07629986323500189	0.07130143723341706	0.07577732652682082	0.08174999055875026	0.06349331039686114	0.018781929905262045	0.015368971766719992	0.027992109929713477	0.03695344521931365	0.035716923573462095	0.02538883877840621	0.011832847317986962	0.015247007333623316	0.04417064764650607	0.09206734901249845	0.1384660468596252	0.15212404037801233	0.13005296645522177	0.10272677475027735	0.097850997950271	0.1044992060402253	0.10270453643610145	0.08178692136244302	0.04462357991108709	0.019076115963010745	0.04762875465077973	0.07773125194572718	0.11599703943939561
0.15866794893934072	0.14545556988767083	0.11728190410187193	0.07631230965995799	0.04010550168633152	0.029270171047099832	0.026645899802315395	0.013002818749928284	0.015017730795578664	0.04203929828705132	0.07630593955355736	0.10071647559781666	0.09992126091013673	0.0893159754064035	0.07861826559093663	0.06655656134008829	0.06071674330375962	0.07114437430908012	0.08535447973339601	0.09717510597535338	0.11084522637510506	0.11930444924474658	0.11230265178948892	0.0993453652671498	0.10009975654609145	0.1083564534219886	0.09698020621901653	0.06570746799839802	0.04563369794543256	0.05231891899181958	0.06006100990333061	0.05368025572247167	0.03835048996191793	0.022507380204248726	0.016676203940823413	0.03753092983973085	0.08177973477803224	0.12424826919317271	0.13233439769472127	0.10097884430136393	0.07693258830960172	0.08764064792330732	0.10311964617584746	0.10206441499672679	0.07972813665387304	0.03992786362389496	0.010278850177384906	0.055610681918052615	0.09307917575606123	0.1349940465058976
0.14468020624699848	0.1325032957576435	0.10474230034966708	0.06035137557824464	0.01576407205768	0.03569705399125924	0.05506614665770984	0.05386462795459643	0.049429067387258704	0.06032786004294102	0.07796269599157944	0.08710312730896586	0.08538648301653556	0.08166279554282593	0.07803258143785141	0.07898780517172015	0.08576781562515065	0.09668836851329769	0.11170743624099733	0.12559791547401203	0.13833151080651618	0.14558752944035255	0.1373960840891891	0.12106265329173002	0.11631081953738115	0.11951526226066791	0.1088324405361845	0.08697158997008743	0.0776226117446596	0.08594783266322693	0.09002484170449365	0.07634450020552981	0.05547850560317057	0.04067722033510342	0.03306581552791882	0.040492687496972914	0.07130832500058519	0.10061975048578095	0.09754018135400747	0.05801843041382498	0.04384727662051828	0.06810455926167527	0.08690661837482933	0.08775893345985578	0.0716731155013827	0.039668641557737944	0.018728748273167208	0.06157223836896737	0.10251812119666792	0.1442062335527916
0.13120458995857634	0.1237434303546713	0.10296953857413908	0.06526959629238535	0.020620819732114944	0.03866463884811678	0.07104658973559129	0.08252148015646775	0.08537994242505866	0.09137787881765616	0.09247758057922499	0.08804353991843834	0.09019072537181512	0.0941996905134383	0.09469140710070675	0.09801182954971467	0.10423514827738689	0.11194575072872479	0.12768111673343663	0.14079706224983218	0.14655035666273528	0.14744064896851988	0.13813076061926863	0.12328035939442872	0.11725885129735188	0.1172505364930549	0.10776812923848501	0.09456960655642009	0.09893677217378041	0.11672107367456366	0.12070387850093889	0.10013307930467256	0.07649207055381588	0.06361010346028861	0.05482951450033399	0.05540237638728205	0.07187595192935586	0.08482168331220358	0.0697673802645579	0.025998828831073198	0.026433889891493215	0.05051430124005066	0.06284133624728268	0.06504261476875446	0.058076062895942075	0.03698699354078636	0.020910891062143246	0.06273428657538055	0.1059676341253747	0.14222423237918774
0.12700849017163796	0.13541334689382717	0.12897892742802347	0.10124744629229247	0.06001856200312761	0.03582483608235784	0.07161767438111814	0.1005068168560946	0.10861357000359784	0.10753153336628528	0.09875582589018894	0.0907605817155925	0.09407962256972192	0.099380924155089	0.1015074732846798	0.10725227169755426	0.11541562872061766	0.1188054020941239	0.12494850307886386	0.13145104940571217	0.1288396654375272	0.12450093109527179	0.11782305351819664	0.10862205790566265	0.10598699202708606	0.10871025934789524	0.10405611875511311	0.09916840746756217	0.11497376521477694	0.14335773352305217	0.14838530634309038	0.12205775690981034	0.09621209624649359	0.08179507109798906	0.06800285182682267	0.0653128059684314	0.07468006841609788	0.07609126758454508	0.054679551758914986	0.015457589845742439	0.02594701733242884	0.04146433726812489	0.04560542234927954	0.050421939676880294	0.05456705180856356	0.04339321473312265	0.012287216884007052	0.04461849843023566	0.09447575752669951	0.12800097446495523
0.11837217662404888	0.1440586191447106	0.14978175985930678	0.13023977022749317	0.09467978715676381	0.05218326122071184	0.06386218814703931	0.10580025822874299	0.1146449616331971	0.10528504452987027	0.09643541423911504	0.09310446954251775	0.09258691039647066	0.09158506054683287	0.09377537093041725	0.10556752131341864	0.1199496044794519	0.12288007836343066	0.11484958090271542	0.10859113940523889	0.10032312028789739	0.09385408090630586	0.08953054965823	0.08459045439029575	0.0834311902343447	0.08851471324108494	0.09119257102380508	0.09500315606627086	0.11889930296897616	0.1548568621413669	0.16418412357949058	0.141417219850778	0.11516945129614449	0.09424755222228184	0.07284144773201653	0.0674225994042552	0.0694366241887085	0.06116899357125052	0.03990614693947594	0.025249230005044677	0.03885674012626272	0.04727910652527158	0.05133919130864993	0.06507178442357162	0.08208756844945117	0.07886795794713176	0.04883129236945406	0.003884893179441478	0.06041829259188507	0.097731320253069
0.09132597327309366	0.12311877404675815	0.14377181285312504	0.14141695858779454	0.12054118964977799	0.079555031857998	0.05473600782007979	0.08917878851928256	0.10063167249406935	0.09299947691804394	0.09038627705788572	0.09174318417958352	0.08486216571972398	0.07445826722508635	0.07690876481145001	0.0965029229414321	0.11686957260299427	0.12190405565904906	0.10887085294675883	0.09311682117795586	0.08273559464978701	0.07475802806281594	0.06694785676348866	0.06084963415129056	0.05834598728779026	0.06275910320947502	0.07221177641549045	0.08478962860336561	0.11267736362562886	0.14813948018169412	0.16194095239719533	0.1494907392752394	0.127418225576184	0.10231037375586835	0.0773407522420208	0.06588503974760657	0.05460669587225615	0.03913072722386355	0.03388901670961738	0.0501384224703125	0.06874561757514676	0.07731044542060271	0.08235793129370586	0.09638192947686756	0.11605940856996208	0.11241921898464202	0.08170329957325051	0.03493196148299479	0.019733900594937095	0.060844719208651026
0.09574999423687347	0.10658084135510994	0.12859441209902256	0.1435379027973146	0.13724335398475665	0.09664007482603723	0.04084529342360996	0.055607181319755686	0.07759429247762235	0.08581710579015998	0.09198175210017312	0.09379203480633726	0.08174505600014029	0.06326503183442526	0.06096564429306877	0.08099427093803495	0.10400320346787219	0.1124658907775639	0.10260170846273044	0.08410420535261433	0.07136482069437873	0.06399319444587326	0.053463178136242226	0.04503817412279916	0.046853281144876156	0.05624458193872911	0.06672552583606008	0.0798236558137953	0.10304898191138825	0.1299433384754225	0.14268008436859653	0.1377952984167006	0.12480577563863074	0.1082771882770511	0.08686338106680902	0.062065781789625026	0.035131217784496606	0.02489400369850362	0.04588017631416035	0.07196678728297662	0.09543621744172556	0.10928176368100093	0.11367027413777278	0.12145098185698147	0.13678694849609616	0.1306429957007357	0.09949512763223081	0.05973506531327756	0.0153921795416647	0.02910462912503116
0.11887706538440766	0.1083542374860896	0.11104084952742178	0.12774992049282338	0.1267296239353453	0.08362004138363846	0.017614393621916476	0.03202575706094313	0.06421999283790837	0.08878997809646941	0.10431768202980021	0.10632943590324041	0.09285498757238317	0.07152327190694695	0.05966297962831894	0.06789283541410226	0.08659309961496213	0.09779804897424242	0.0936180787867071	0.07572455125435672	0.05846929154837887	0.0536430486782192	0.053102111536095314	0.05703367402020705	0.07009211443615256	0.07897911699324985	0.07901332177377739	0.08174764370247391	0.09194544913763018	0.10441448441209175	0.11196131328347904	0.11337482305729427	0.11444012454210564	0.11542155633042443	0.10349617083306319	0.07339593945510418	0.03452827513939623	0.01472999781911625	0.05453675915713783	0.08425947018840553	0.10651593327584992	0.12135461701771681	0.1252748267172453	0.13017057131592263	0.14250660120776373	0.13963414835263158	0.11353538598813721	0.08025722526761737	0.04733810196937534	0.030379150139682315
0.12063377657022771	0.09789887088484563	0.0783744090206484	0.08452549149667887	0.08609288706477167	0.06374659169592473	0.053028654238863965	0.05817118798805111	0.06944193117015326	0.090852560111756	0.1100097227756991	0.1156159395254165	0.10776183207614955	0.09297762654529414	0.08207992644830185	0.08195596767141909	0.0905500319273994	0.0978188825087775	0.0926342945890196	0.07197905560538698	0.050709262070785986	0.04813098748757091	0.06394388272808903	0.08609729809238874	0.10456591999002719	0.10714158545838816	0.09739930287760659	0.0869594322822534	0.0795123996304465	0.07585284848586493	0.07786269452833847	0.08590619860289114	0.10073117244831002	0.11733014382085788	0.11954874040670051	0.0988243128946008	0.06054446461808781	0.014192621788861421	0.05073911317662136	0.08327374333413197	0.10170800819713705	0.1130391958955772	0.11891340399814948	0.12818088638836841	0.14116983625092522	0.14331609453750907	0.12481688967831193	0.09671000570223484	0.07039900808004196	0.05988602811187619
0.09212263857208561	0.06593404411416913	0.0357686314632665	0.047019759657446425	0.07107264088967123	0.08553013673642822	0.09581171200623687	0.09476860163468867	0.08708392437686434	0.08939226997957649	0.10296116025877357	0.11421733632260118	0.11870424171921708	0.11835467902282162	0.11889752431271224	0.1218814883402895	0.12320600223632684	0.11869069679234744	0.10175037656631152	0.07221129631813004	0.051038578208665995	0.05725861921694537	0.08729816452853635	0.11943075326975362	0.1361777494351862	0.13404541464354616	0.12101794908052364	0.10103858331289384	0.07428796235640506	0.053702293879594035	0.05133735798687727	0.06375497191801277	0.08449852880593789	0.10788384323719584	0.12114561136093498	0.11149299620212265	0.08082246962360887	0.04363858511859742	0.047281723781893416	0.0703565503336795	0.08671529019318411	0.09915192664477702	0.11186255811470727	0.12602024127689107	0.14121045544268787	0.14750738128744958	0.13438262418498279	0.10916525327896544	0.08469278492488946	0.08234929531030297
0.05933327332875542	0.031438771919189736	0.009359732990768213	0.048832008491273705	0.08087230068124789	0.10616124086105357	0.12420104748868414	0.1240407353518711	0.10483002104633114	0.08156735894861249	0.07787871045215868	0.09908595343262415	0.12280967012093404	0.1387363863130545	0.15082426563468462	0.15841239623658426	0.15572198098723902	0.14233472014473778	0.115093124850683	0.07334616711327255	0.05384415196324434	0.07768002653886066	0.12028359672002419	0.15436274799741279	0.16543630610243665	0.1591717397355632	0.14238922946727217	0.11358808943186163	0.0747927603711941	0.0438156079554775	0.03820099365377783	0.05326813152272754	0.07539660566191231	0.10119267948302425	0.1200330753595185	0.11840687919389006	0.09745552478761355	0.07442247273563879	0.0664548236704902	0.06713710567449534	0.07227480260660143	0.08563729505537643	0.1041790227847291	0.12202774610841208	0.14332364682389118	0.15537158473912618	0.14668757412168534	0.1234869426058516	0.09939454363296273	0.10054221570802258
0.04135432058657612	0.005778997276641859	0.039178193508611354	0.07340331334881987	0.09786334159415484	0.1217009214152203	0.14177216344085738	0.14242701358134804	0.11675715500332369	0.06899370619314472	0.03319966547722422	0.0778131994319237	0.11967867437880875	0.1475818282037216	0.1662251948743998	0.17529896765973615	0.1738172120304794	0.16192283122346626	0.1333282096899719	0.08015040010819287	0.05224688928991381	0.09359494545454519	0.14671868721898	0.17787069235643507	0.18316801423222923	0.1729058310431327	0.14948009144132662	0.10903632685472751	0.06005498801589231	0.024813207268593176	0.029691496035023152	0.054057025813951755	0.0799557298065587	0.1066598574879044	0.12136105003775519	0.11840578592516332	0.10106002863632327	0.087751037461558	0.08479256104005845	0.07770038843565794	0.06621228897934427	0.07069840953856577	0.09001587606076093	0.11353311896184685	0.14423107544846567	0.16531634095583006	0.16389377731166566	0.14470735699547743	0.12063933248155477	0.11666975268934886
0.03278302534443058	0.02293747096668804	0.0620971723923972	0.09136223295567565	0.11227270904327255	0.13346785877682613	0.1490711770638185	0.1479857909042696	0.12403634316934697	0.07339902556182984	0.008562659037905748	0.0732817720171457	0.11927565609916885	0.1497924592561804	0.16736427021578798	0.17369609190832794	0.1754259373854686	0.17115190735041358	0.1493598965109256	0.09427858142687237	0.0448790103101117	0.09146838768319485	0.15116688635338882	0.17856639236069727	0.1797122175603853	0.16633269057563885	0.13805950161450878	0.08830902351948636	0.0297245060270528	0.01500652027563136	0.04245749059624452	0.06723633948177726	0.09050325480558816	0.10569189860113416	0.10517983614194641	0.09516614967156391	0.08154046009023713	0.08283707424496464	0.09272560105997531	0.09063149807380858	0.07382261467229267	0.06379239433661953	0.07823649982708822	0.10601751951128112	0.1423732542816254	0.171288873277607	0.17902459742633758	0.16312199878667097	0.13152841406558116	0.11135101893461297
0.04885999637427854	0.05712283745993891	0.07349711890091931	0.08259567727483302	0.10269848809213399	0.1280757944248624	0.14140823647099718	0.13920711600175933	0.12207001681894114	0.08338544352877066	0.018152609788237017	0.07226537308897031	0.12113531922150496	0.14981519676505162	0.16260595845377038	0.16409752035287542	0.1634963365138164	0.16252447047171095	0.15099123043593343	0.10845073278813673	0.0446755547300976	0.07480367135683583	0.13880620655767512	0.16341856888338893	0.16139281380828877	0.1456455646855741	0.1144730813482473	0.06078765845993015	0.016267909476668	0.049993031634976266	0.07190001807446683	0.08681532143528888	0.09734828687403636	0.09330905920365117	0.07874034779883864	0.0625376606223015	0.05574400961115544	0.07487154518003447	0.0976852257215461	0.10471196939166068	0.09472493557529296	0.07727617473410309	0.07936475793957647	0.10354374052981946	0.13525305743743218	0.16320839110931584	0.17512075282692052	0.15481464957111477	0.10597591014548229	0.0716200433876668
0.07013298551562537	0.08192114037209884	0.08446480751431433	0.06222597622689472	0.07891680925802222	0.11683510430739566	0.13105708482335185	0.12844270138138433	0.11522451930213075	0.08441432119980978	0.01730580488642056	0.06544333128494191	0.11964062284445966	0.14568099283883404	0.15443934305916554	0.15268586010288668	0.14650071659729924	0.14241808903144748	0.1362884214003046	0.10887491110155445	0.04989119704416081	0.050926445212589905	0.11587140857997755	0.13965135721014946	0.13816531469047916	0.12340706370309158	0.09415836788032332	0.054992559628406816	0.051854871777601244	0.07812608515105006	0.09493537180443642	0.10334161936497303	0.1011648834377464	0.08011153865781259	0.05281817627745006	0.03147269692629691	0.03959072039503509	0.07361385388577948	0.10214633408697751	0.11482004135005293	0.10975404444759922	0.0860188437337661	0.07651986906402161	0.09627376074487683	0.11966117885146538	0.1405166916318191	0.1477406988683869	0.1150928777682677	0.052005255795464354	0.036914413113002274
0.084507738426976	0.09135839510373703	0.0835127242736815	0.04349636738794541	0.07962451480607975	0.12736581252850004	0.13867963149840237	0.13462325848742565	0.12203308894197926	0.09169221126680463	0.02910695604833591	0.052352760555651134	0.10639274053598047	0.13171656547171712	0.13936044119375657	0.13829708607762384	0.130786970299028	0.11998944055394929	0.10595201543186024	0.08027196674490282	0.03315152712240601	0.03138263252173576	0.08562128281730588	0.10961498381250957	0.11503493140405785	0.1071122359804476	0.08529358777465916	0.06627430252328342	0.07545249328565824	0.09330047444433097	0.10452926143053505	0.11111398276300823	0.10364866157698373	0.07355178673839904	0.03847151293073075	0.0068288155916397236	0.03420725807101169	0.07244303681268548	0.0994657727627983	0.11224688417204966	0.09977575873328054	0.06653564623275343	0.06085591786998494	0.081502646561402	0.09959091039931836	0.10907558151072509	0.10107378457277807	0.05840738899882624	0.004128562000041216	0.05234949993351328
0.09804577644423611	0.09190641595398906	0.07082693463572473	0.05850885993602914	0.11592542538679475	0.15642892919349394	0.16131717874953927	0.15528148804564884	0.14395846661576525	0.112252666115133	0.04719079821749372	0.031432795888023925	0.08376737656374274	0.1107911263232254	0.11723041619065308	0.11707103152189496	0.1135853934052205	0.10022933044173868	0.0757344021337367	0.049504429505639005	0.03472723633588819	0.04068615759200316	0.05650686544370262	0.07796760756809851	0.0965207716021597	0.10302819924200976	0.09252832127971139	0.08397285198931438	0.09165738058169892	0.0985433937857064	0.09929895576684927	0.10284556863224936	0.10111961620444797	0.07721531398048409	0.04712398796255534	0.02453133691390325	0.027174021739771636	0.05920959129460838	0.08300628782749984	0.09408992892766027	0.07856933659948136	0.05305837032438238	0.05696042013441383	0.07408360138265771	0.08122101589300268	0.07008903851850225	0.04034416957963941	0.018852881379727977	0.040554771344949586	0.06518247575710748
0.1000349474461686	0.08480044200328601	0.07870757110316927	0.11388910729682782	0.1603254493807774	0.1856741445462933	0.18385551905669864	0.17303628345007074	0.1606281002053956	0.1307232554344306	0.06678646017150074	0.0141732604102261	0.06561281183253612	0.09387691515799094	0.09721608371146208	0.09408983625100756	0.09336676746895328	0.08683729546539648	0.07465912865560441	0.06741533435361594	0.06470048589912358	0.054947934676829305	0.03680859243892245	0.05565916600435478	0.09002154356486843	0.1116616104392584	0.1129389664776497	0.1111803844918031	0.11382791499895714	0.10769739717494842	0.09352670055138017	0.08835431626579901	0.09289495123888926	0.08196528189716691	0.060160162450676576	0.044411436023766265	0.03020489288050769	0.04473295080237752	0.06362609742464831	0.07380674626977812	0.06353934058935776	0.05179292263855175	0.062031619980782986	0.07435133807206241	0.06775857541897409	0.035674958425817	0.0161782159861261	0.051511211412290904	0.06321062526083185	0.06443118080507344
0.08588458175578512	0.06993995991046871	0.09837376244483963	0.15071928402349966	0.1883951481369686	0.2046466598777532	0.1978553657071056	0.18103176625899325	0.16522377099506044	0.13823270592723005	0.07826243217452612	0.011772820975610014	0.057744449060522	0.08590515287922613	0.0866805088337961	0.07994665408299911	0.07829466715961506	0.07675343149871	0.0752535667597294	0.07695703650707097	0.07499008089824971	0.05873216945070786	0.028866267261684998	0.047860621460622504	0.09313447638973196	0.1213881327850654	0.12741886414811746	0.1295401387067861	0.13028576312897483	0.11603676593650057	0.09103086754541767	0.07833570143699199	0.08473241299780333	0.08126468049078973	0.06516091770935484	0.054328501228678945	0.041537817128845404	0.04536886961231917	0.05716953138851026	0.06396587225950474	0.05833919435189347	0.05607996619612439	0.06805993518306991	0.07626842950464013	0.06104470512162165	0.03140342084542702	0.05038813082855772	0.07377118963296717	0.07073236602246012	0.0573377236678714
[truncated: 50 more columns]
