# Supplementary material for: Iso-orientation bias of layer 2/3 connections unifies spontaneous, visually and optogenetically driven V1 dynamics
Source: Nat Commun. 2026 Jan 21;17:1901. doi: 10.1038/s41467-026-68578-y (PMC12923880; doi:10.1038/s41467-026-68578-y)
Supplement: Supplementary file 6 — Source data [file 41467_2026_68578_MOESM6_ESM.zip › source_data/fig3/G_kohonen_orientation_map.csv]

2.458418227358619	2.5795731096021393	0.44214133295058233	0.6683338747064781	0.6643518418829423	0.6670343072185169	0.6457080643823608	0.6322174802411096	0.6107022383688052	0.5573196489792478	0.5386327419080953	0.5321807674993769	0.435358139830393	0.20723005665205574	0.013661635795541622	2.945405941201261	1.5585993756608938	1.623360265183032	1.6722406255795248	1.8274634011636615	1.9393286300797807	1.9337312609341222	1.8642538371511335	1.6217024140765546	1.345336850665491	1.1015090781091326	0.9842366198523036	0.8924691533885211	0.8505282410527463	0.8133719505211421	0.7677304504864104	0.7785504931290862	0.7166893795867327	0.6740938037923114	0.6216823606494245	0.5569780467139167	0.4668524932255349	0.4361410806798705	0.41290093271302536	0.48306250660210087	0.5627231350253356	0.7180074662279464	0.8435257734057029	0.9475370990068102	0.9902125391064871	1.0276288351853304	1.0618942527525772	1.021440940991823	1.0114453182302	0.9701716222728827
2.300267490985874	2.115400431072184	1.299782026310599	1.0268160612106563	0.8620810715553402	0.7620079784565796	0.7027083465236075	0.6761525827001216	0.6114406054536581	0.4977800995413744	0.4341880287249563	0.33307276839940764	0.1201748671534935	2.9473165865818958	2.7469967463233083	2.537957395798525	2.152226937808731	1.9595422431229652	1.9561439574241302	2.0334474090833154	2.061827927697073	1.9987896247276618	1.9193124977206861	1.5884860631450053	1.2735834984534755	1.0659883636047454	0.9546515661945276	0.867629860184368	0.8318792373375244	0.7849301803743636	0.7629079613889099	0.7540546013448219	0.7106191881546136	0.6302574330985907	0.5735719999410824	0.477490804712121	0.3886087145114142	0.3061201494144882	0.3077754674083349	0.3645245053460175	0.493095357720164	0.6157446395129313	0.8043410437360481	0.8805475426730477	0.9655371706671864	1.0106203626190242	1.0387252331308205	1.0218336307817122	1.0209293355303737	1.0248576909999247
2.1024464430519068	1.848995798503164	1.436379331096118	1.1674067440952371	0.9588067032577072	0.8342824700684275	0.7351504652506237	0.643255165859757	0.5338171650049782	0.4269756471366261	0.26568668702736964	0.1485120462785384	3.0650335804911797	2.8237414072704192	2.6642291376810636	2.520199558028559	2.360135766559437	2.2386602532414086	2.1898339422386415	2.1858131816513398	2.1993466484725737	2.0587678965514833	1.8772098247018318	1.557847232043022	1.240593753641824	0.9968490828503622	0.8922073676799291	0.8208384329788925	0.7880752789204211	0.7491930091981103	0.7004034289172202	0.6846088338012438	0.6339888442245056	0.5927637847923004	0.4533509861680867	0.3961172224681482	0.29272176505843445	0.21136152939580627	0.17478993923497718	0.21589524973824023	0.2873813804519315	0.4662203951632361	0.6824203510183205	0.8219383330113353	0.930850767491575	0.9687300871110005	1.0325071890572142	1.0365272883773606	1.028968591454303	1.02929203254864
2.010145928518156	1.748386744179721	1.4846368364659206	1.2022454312719657	1.0309356164263415	0.8719318334746241	0.7595850022947692	0.6292972419115188	0.475553341126864	0.31875171823753645	0.1059690076468479	3.0769636524565196	2.880889855797521	2.706233327311943	2.6031877876483493	2.5429062480774944	2.501859969947631	2.4422326250937934	2.3370080650108203	2.3087921373195166	2.2759092107777814	2.154323775773287	1.8603328260940781	1.4783056947379285	1.1565123560689312	0.9440009966410186	0.8200703433625325	0.7609718193677715	0.7231431859454737	0.702752752770139	0.6552840203913612	0.605772183638646	0.5680823427655097	0.5201370194573779	0.4133026491533088	0.2764993781062564	0.17009479575937653	0.13238295474767958	0.1065173112231053	0.0882901757133061	0.13701216644814992	0.23632042961938207	0.47239695155364775	0.7289932126094895	0.8376209369500169	0.9084017661692043	0.9898499933976984	1.0465507364149615	1.0500956988844703	1.054084160405464
1.9553835848688386	1.6717576097379345	1.4120598240749922	1.2071192367432073	1.0755241242508469	0.9368885604334164	0.79089422640018	0.6192064542326138	0.41129553845714023	0.21755470631032217	3.113796889295677	2.9377004627588725	2.774018127442659	2.695596829538574	2.6055850564808907	2.5830247933595514	2.54405729322656	2.490771059941805	2.425540799852285	2.389114813603821	2.337718301685467	2.1930683101799593	1.7965528661083316	1.4025620198419364	1.0748361811386595	0.9102621069499446	0.7863816254131607	0.7273480203098021	0.6961029910381168	0.6510707774351622	0.6348125731525037	0.585268938309118	0.5405292430424653	0.46795337561792544	0.39324014964485177	0.23118059221350976	0.131231043082861	0.07503517644144614	0.06643097444708077	0.027840304870980555	0.05713542727436392	0.16502342195968484	0.27363064722210445	0.4792646300221274	0.695924739102916	0.8196880308588763	0.93375693531623	1.0057393546038231	1.0403303952837606	1.0772086430718435
1.7795321947516054	1.4738139260182912	1.3198839639704998	1.1902905328297575	1.0900270865011985	0.9416012382965229	0.8126241023771198	0.5609190578503264	0.32336365984168836	0.15308387826206754	3.034728117336795	2.8729432771482593	2.7340276953511022	2.651194152319449	2.6308091648714673	2.6005787787442283	2.565761799095478	2.512923353038529	2.468644037241512	2.426661267231397	2.4353708164107353	2.2656059140212106	1.525357181485556	1.1132057989939657	0.9722301737621463	0.8578540756104543	0.801658503924166	0.7252424137331712	0.6750289452926842	0.6351298481334581	0.5745391608681204	0.5280315943041427	0.45480446952298625	0.4308329017812402	0.3163735696516255	0.21692028383436623	0.09505975715929983	0.030331101840513956	0.014873606920808972	0.011679074286566461	0.05757827761584913	0.1243884334750307	0.27448616730212805	0.4248022320119006	0.5696115646127556	0.79852141593868	0.893585854063657	0.9625123865682756	1.0132356282230321	1.0538822004048505
1.5774758521990326	1.3590974529757018	1.221416671003338	1.1377922858606782	1.0679934982678432	0.9386578626212017	0.8066451210723664	0.5422523460007772	0.30745562351204764	0.06329400491064209	3.002428275937138	2.8780398613294267	2.732397219535825	2.6751103412989288	2.649182253186237	2.6288083313824764	2.5971702481739802	2.567507485825934	2.5511569418929616	2.5800754049082926	2.6040461112050606	2.554507875100627	1.0582028905319394	0.962195320008773	0.9025294441698911	0.8719817340383293	0.8300827466186291	0.7544744614548841	0.6878075218332181	0.6059698028942265	0.5505022841765769	0.4656417531390704	0.40307690878484037	0.34518464090135464	0.3044535696098579	0.21757372178221154	0.11470311469264002	0.02557588098593706	0.008997490516555334	0.04980414193047997	0.08841656525209576	0.13074222490519813	0.23994144817599117	0.3503140611581532	0.49915256273388436	0.7262368963696597	0.8522473187861433	0.9370418374653492	0.9747100198974245	1.018468969640541
1.4819678933785307	1.2610709748479916	1.1667632472052372	1.124046790022763	1.0468402112506436	0.936363283289149	0.7467573662839767	0.4856123681486765	0.25865701110243317	0.030887897852654073	2.9921066398567056	2.854306158289468	2.7872309872803043	2.7256338183648365	2.6971950843588255	2.6819718060090456	2.665334512952864	2.6917122299174507	2.7252197383935584	2.7423226131360146	2.8208106311558447	3.114308062508218	0.8255548374776105	0.8884180500806143	0.9174528825471602	0.8825452209741854	0.8663843527156414	0.8125237484127082	0.713292941778075	0.6274992959112776	0.5324803482135639	0.449240125958971	0.3714564199001865	0.25127998798407647	0.14528950361498064	0.1021582828318989	0.035903240108534004	0.006307340181670402	0.029170921941835726	0.0586333649867318	0.11794598658207646	0.16685330990620084	0.2225219354924622	0.32272706780449373	0.44239012887120155	0.6350480902415632	0.7864972955391011	0.8818574586456299	0.9210748683952348	0.9913323788584419
1.4097270245699853	1.26625520646322	1.157958188721556	1.0925955620899275	1.0203698262115675	0.8963664201829414	0.72687882818629	0.488313073725489	0.25057427728361564	0.0634816963097746	3.031759199543339	2.9156389121914756	2.8193567159412187	2.8069645251424102	2.7577325307442013	2.754047674226858	2.7943567377253546	2.819406002510131	2.905319463323707	2.994415982571851	0.009053392595251269	0.4125769733405227	0.7839729189914022	0.893215922148015	0.9404936328134128	0.9313532011625113	0.9406725227009521	0.8544512890862827	0.7542267529567562	0.643244563705991	0.5418219458478692	0.3760314921012207	0.22853465858968194	0.11309546866346587	3.1228592064593954	3.0821360601550576	3.056007073641557	3.029835797170445	3.079808363282801	3.1238508522295865	0.028252556090441833	0.1241654710351776	0.23349205891867472	0.3218928229481679	0.3986054663003929	0.5812157121738778	0.7220314072892156	0.8082161638667761	0.8938987169080791	0.9855554804041236
1.3706409255893859	1.2719558582241934	1.1692259541963865	1.092466605151555	0.9990049520793459	0.8859476752579122	0.7146869573871668	0.5359206820925017	0.3436836165037342	0.13801892659975437	3.1340184279894343	2.964648224965533	2.9050526057362527	2.8633874397849595	2.84944558301947	2.84679259026147	2.893779511796934	2.9952490343868257	3.1322255000604464	0.05956035131539026	0.2435458325583934	0.561300031940742	0.7841034405566754	0.9063065875093307	0.9654678833464192	0.9907524881690138	0.9981176557327927	0.9567506226014384	0.8556202070812131	0.7293055766311581	0.46650732171346887	0.16630715169311922	0.05255698982917364	3.086552761857322	3.0195250479417712	2.9512431317326486	2.9308312997887427	2.932623236659966	2.9621049676758457	2.9994059099168777	3.0616416493907126	3.1396557452836436	0.15096020524066883	0.22093916157833002	0.3190381709269275	0.46635044485872984	0.5678733932052644	0.7517424359994139	0.8781218773302524	0.9738005651720222
1.3377116425280986	1.2656190851668354	1.169299869465275	1.085411413771495	1.0042575616377398	0.8761329329079542	0.7351594295932656	0.5696732827560765	0.4305309039009199	0.2683952626387564	0.09396541171252874	3.064287618685774	2.974609038109543	2.935903724015497	2.9346195824778243	2.9973896024055926	3.0718257188610676	0.047162709595705135	0.17026892588037262	0.2390631506586928	0.457899494180858	0.6574359591325437	0.7681837482964123	0.9306332798080361	1.0018255962941676	1.0084260640937173	1.0492820989230607	1.041843173514733	1.0002177757178219	0.8777864177162359	0.5549521840006602	0.03908556771793316	2.9974195911474006	2.9366537764741545	2.9117284729084263	2.888793334814146	2.8465148570894447	2.8465591207207983	2.872399329419326	2.922368693670011	2.973604584241296	3.0513239867499657	0.03857874144608235	0.09009399659032284	0.15621927812127226	0.2900147963777656	0.3733626364487954	0.5932902182692852	0.8047656702593289	0.9840981792656758
1.3447140474798303	1.266719081174307	1.164007514387261	1.0869385101345914	0.9976318432084544	0.8642738004967248	0.7456091440906889	0.6234136761077413	0.46216314442115913	0.3560934396275104	0.2190327573911589	0.0662105093832665	0.0016596253927510128	3.0856969338344724	3.107130885384705	0.025383352007442805	0.12893052094652627	0.20312168053102653	0.3014079089498857	0.4234369463299134	0.573087189896028	0.6916431739250681	0.8194773823918637	0.9215608303919326	1.010210907214449	1.0648974218260996	1.1105310901600134	1.1458663856336833	1.1648462922895682	1.1355218459776406	1.381084648966055	2.631282265851996	2.764448847565511	2.75970756418135	2.7773908035933252	2.7798032973191193	2.800528929017306	2.807194887910209	2.8139621573289135	2.8376785690925366	2.8914944032598986	2.959500558774654	3.0287979272977026	3.0999871340265632	0.01651635913521587	0.1008468718059082	0.2581236301061288	0.480048786197505	0.6847714955244444	0.9414679590576378
1.3569381749660316	1.2913994143818048	1.1555897802160007	1.0540010574704488	0.9554040326714779	0.8176098003754603	0.7096030715729325	0.6120994174713489	0.5054275134877583	0.43710109318375395	0.3172568759313891	0.2065940839589726	0.1438221782783891	0.12047134376355935	0.1422148585282801	0.1967495340242799	0.26634791835221483	0.30230053234007837	0.3884284281677179	0.473411473563135	0.5909068049566113	0.6684412065585627	0.8083018326233508	0.9260312369927969	1.0267603621035197	1.087847924503395	1.163683170397036	1.1903061397815133	1.2684679347641827	1.3944805955463733	1.7343023525254884	2.283284692270036	2.5464866122839225	2.628054230575186	2.6997923616989254	2.7462681232108626	2.749637180133344	2.7727985393507613	2.769770068032018	2.7771125591384607	2.8316124091658237	2.8734696967407594	2.9571849098043868	3.027042284946163	3.0646935838235265	3.1198112850008046	0.07570846135809559	0.21513679010146733	0.5456914185077255	0.9497677476732824
1.3480241832976523	1.2302654823647274	1.162355173131905	1.0519854021835389	0.9568560382446573	0.7994057199026784	0.6838403324260771	0.5837496520751477	0.4946481377390504	0.4204234253012172	0.3647892904073794	0.3117901149901294	0.2616252008362981	0.2658584592221792	0.33348006318920986	0.3226488562130977	0.370854508134316	0.38279341840484954	0.4344646480555716	0.5177827944867642	0.6062398089324987	0.7120832996110995	0.8574955285775744	0.9496891205818804	1.0262845771869908	1.1211756074640817	1.1857678704636316	1.2673244974941336	1.3526199293013992	1.498413663533767	1.737276077467461	2.1126879115860024	2.3781318137310916	2.5147360035119575	2.598755245848648	2.684043910747572	2.7211799542247372	2.7283306642762906	2.72918563911903	2.7235653417432304	2.7552831818671013	2.8064789873632594	2.8943552564693373	2.938984411093051	3.0112830240536566	3.0710986943938448	3.1048781503097453	0.019116490779310054	0.1212877415452866	0.763396704069039
1.330138900705647	1.2500948529543552	1.1604422566033383	1.0774360036402548	0.969653765334896	0.7921248166092687	0.6693248758527539	0.5554490569892707	0.47975665329605344	0.4000539561556755	0.36776756152226947	0.35263758593407224	0.3283435954564456	0.3563814469784848	0.3727556210458317	0.40931961769746167	0.46145280056644766	0.45299485768845404	0.5038196198363731	0.5586440341006463	0.6493524766548957	0.7304954452947132	0.8864629178825197	1.0009193283268192	1.0612474143887067	1.1418821757427584	1.2164209125934493	1.3167349925660137	1.428380700396045	1.568512250063231	1.755729656576517	2.0329280047702665	2.25171698670251	2.411897572050795	2.51464037220775	2.6239707495088997	2.683843524222761	2.7020945920776542	2.6874946664054793	2.6756542075408265	2.7436702504296226	2.786969410417612	2.865501913964683	2.9439011046526398	2.9955791354238346	3.051944473592011	3.074925138761897	3.065221699781659	3.0860608755438332	2.9272885791404524
1.3238063297600355	1.25424238485879	1.1831914115886697	1.0890534154560605	0.9765326483436032	0.7674029627430271	0.6262596763549587	0.5382415683621987	0.4442930691182842	0.41196095135957167	0.3904248419430852	0.3691420493225025	0.37032156341082983	0.37188796198408747	0.37763224703784815	0.42561041477213396	0.4678340516670424	0.47877145688621314	0.5322692825141085	0.592399026997897	0.6439435482892956	0.7277902449049691	0.8683449484688636	1.0061671875609912	1.0731630711036966	1.1388481810483277	1.2552717586302207	1.3599629484694131	1.4676996378568565	1.6081508881139148	1.7279633773358767	1.944106757339311	2.125196197034234	2.2690084789335927	2.4201509205623397	2.54726767816481	2.624486114972714	2.647434293846115	2.6480850253479695	2.6726539447241913	2.7359454614202985	2.7935326641473885	2.8767644101530605	2.968723636458523	2.9901319058518006	3.013960683120315	3.0330155913276293	3.01283259164526	2.9907142142263177	2.889351700545064
1.3184808953741753	1.2779421926072005	1.1710982617521652	1.0538004777334058	0.8721985273374546	0.7076996421577445	0.6000093385513439	0.5172790015432664	0.4226597954266571	0.3738590099156209	0.3421393903797958	0.3401823101357123	0.33262411935334457	0.3303281770412503	0.37165343176966903	0.4096741712402858	0.45633826650156023	0.4902797527972363	0.5438538817662267	0.5777304145355192	0.6395549107418437	0.7497921950556465	0.8480785964334289	0.9759695621608173	1.0636237256727994	1.1422165102758608	1.249388725846158	1.3718665947284125	1.4995759613139594	1.6177814891254103	1.7011967162029153	1.803512704920476	1.9622115519122596	2.126005646659272	2.3394868251096614	2.4816540902521145	2.585297239110049	2.6161937812847924	2.652567934733278	2.704835936923722	2.78949865879014	2.8568021035254896	2.9495292634658763	3.0019295571808096	3.032364502876021	3.038700369809946	3.033105800891122	3.014154033521495	2.971740673484348	2.9205952733771645
1.3313645005927852	1.2923219410090745	1.1779613666209536	1.0258934185929385	0.854050451251886	0.6743874655266512	0.5595068475512134	0.4797803670026108	0.38242411840531326	0.30180111536931004	0.26999195883380633	0.21411864870411493	0.22566081710346553	0.25121324981239684	0.29400694545277456	0.37691182536005835	0.41081351946398953	0.4766765395999437	0.525788692550302	0.5642393945909742	0.6280486461860038	0.7605094681614586	0.848382441477529	0.9419051721016996	1.0493421758311872	1.1298551960823862	1.2280981906651343	1.3638108192258933	1.5271388013452283	1.6377787874414016	1.6803643740159169	1.7291801177990025	1.8723604706228605	2.0298326417545396	2.2384770569545642	2.3972519401957353	2.533152743176781	2.623128721206972	2.691576271642117	2.7892753937419528	2.863669834636004	2.9342677524524126	2.998493268811859	3.0344584151219163	3.0582592186892534	3.0791483233171406	3.074638964468418	3.042733293511077	2.999750778297358	2.9547139104430657
1.315711737079416	1.292084242724569	1.2041612714609873	1.0196143799871114	0.7542204236261039	0.6168113582187976	0.48446474949937984	0.3617106844765058	0.274965164385223	0.17454827681605675	0.11391737816704897	0.10627084764972906	0.11120174707308376	0.08206350038232084	0.2241367384776771	0.3053518937021366	0.3481676653738763	0.4308406930978173	0.49911022053305376	0.5502489986347079	0.6109001754937501	0.7410480449860268	0.8623329937239237	0.9373317926914126	1.0381380315230575	1.1118915596214387	1.2274231976107721	1.3315614241604807	1.5442938295578934	1.6447582190404817	1.6860522262033728	1.7186430512105197	1.835458018935638	2.0283813753608944	2.1639191319091724	2.3568732177126366	2.5166769383321865	2.6703193627473425	2.8428841728405243	2.9169242885342483	2.984619418993008	3.0638840730948464	3.122614601977148	3.126504635839689	3.115024751253783	3.1103272290742354	3.0929193689797017	3.09055251112408	3.0661639309675213	3.011061592420794
1.3448700973936152	1.3116545286789751	1.2519370670889585	0.9723821979636534	0.7323606997335478	0.4982484061362337	0.30249964628082243	0.20233069665607897	0.10872143153319017	0.010398143459951477	3.074615436197427	3.050206030505726	3.014967859552335	3.1037118801440546	0.12197697810124704	0.23974018055600646	0.30969208456028013	0.4048986494356439	0.46199905108812533	0.5580063323859756	0.6360063663631458	0.7682022837830098	0.8467426581957346	0.9429847978809965	1.003102227451825	1.1093735746638842	1.2119583039129997	1.3772729365661565	1.5306066037037807	1.6714195396513212	1.7379214042233069	1.80199747933775	1.861557069525859	2.029309617482307	2.1261925454669033	2.3405022712986905	2.563968259687194	2.7573442703045288	2.98840496167605	3.130386829725272	0.045560459709690686	0.11696153098742793	0.14787764577164417	0.12623782447921125	0.0761488459922397	0.03766095497994802	0.006315335238711685	0.0022425366182700643	3.1173154253941324	3.0492021242352636
1.3705985736286703	1.3214810660737808	1.2495841268567944	0.9920640233709143	0.6173220495420116	0.33649822332353047	0.11710028992498298	0.017081664132535746	3.0493458671512825	2.978847226332039	2.9144376944805708	2.849246943791272	2.868007030019072	2.9736335141227306	0.0027764016298652905	0.1424863720446671	0.2531423452265637	0.36771660434429876	0.46420258345256754	0.571186906480245	0.6810367757574776	0.7787403883218188	0.8683078702700697	0.9311601082833562	1.0331086434429706	1.1247972650365259	1.2025912167799253	1.3390153310441666	1.517309169658734	1.6848520853396722	1.8031954141315008	1.825358866627909	1.9125243555397202	1.9986585537056243	2.0551193211937138	2.1883981588062715	2.3376027377612494	2.9711170259347632	0.10183928412503034	0.24018415170501628	0.26309935944822194	0.279288161441227	0.29066401410756465	0.23991296652909935	0.20173232416008574	0.12693498747332932	0.07355886347310783	0.018459310605343258	3.11927081388535	3.0277773826677272
1.3819567092892036	1.3539670639255041	1.2961082748996033	1.0671027601510115	0.29254978132602444	3.117554461302759	3.020913061927378	2.9165208137130865	2.8846538262964407	2.842954469472263	2.7955531061440158	2.7636301920199084	2.7849010127782465	2.895795038418946	3.0180300919584675	0.08385587901281906	0.21875817024715036	0.35526416309503317	0.46902141000064423	0.6009156171289501	0.6746084928348276	0.7704561411585715	0.8511013885720163	0.9735437033785261	1.033292113325748	1.132944305016788	1.1918336636036826	1.351450932049795	1.472156728065183	1.6610289581088309	1.8175824398042992	1.880557739864102	1.956805473954304	1.9698633612708683	1.9050809314721748	1.7454446361645537	1.434299877176773	0.9424071328835317	0.6839679185016089	0.6178567370109765	0.5418713716984582	0.4430000818690481	0.40995663690482825	0.34574144455384437	0.2833872160427205	0.19730148783132428	0.11605727777257549	0.04758390120499141	3.1251560571711465	3.070494875855549
1.3881032153923296	1.3956103909577569	1.4155892186151176	1.594407897740335	2.798482201992651	2.8315095118299034	2.8560352164596114	2.8179522118889753	2.763091735423178	2.7297332238613885	2.7080796948531054	2.6859900814792996	2.7168315656085094	2.829693141077564	2.9359994780749408	0.008905528818863057	0.226490009590562	0.36242567204083287	0.4721198934879466	0.574128855682273	0.6766556715207749	0.7612313441766334	0.8405323554866064	0.9701022206390141	1.0603737619252702	1.135916729486326	1.2203043109695402	1.3543716776265455	1.5289777567938514	1.7146079832460828	1.8146842967382066	1.9128142973896505	1.9352778660140693	1.9025493379790102	1.76588147892461	1.5242334183554893	1.2758042703573327	1.052275848697794	0.9148058409785687	0.8418153046638019	0.7587578532706212	0.6303932792991365	0.5153915841854467	0.448953125415089	0.35976594352378816	0.2864426114338035	0.19080919682876088	0.10390050705653907	0.01851260247050375	3.107308601668253
1.4240666721872113	1.447285383727366	1.5717429505771545	2.0528620566435105	2.5304185716250784	2.7024857853683386	2.7519903344179006	2.7257905006075633	2.7058253236972947	2.6868591612153967	2.666092463012362	2.644740076223032	2.6677901097524614	2.762715780124022	2.936199118233546	0.0286687695701606	0.21010955520162009	0.37040627526073533	0.4728748745585997	0.5909332798254764	0.688572741869928	0.7778314410170964	0.8751981930621014	0.982413433456936	1.0794103019953956	1.1519941181264746	1.2537311881920696	1.3395537796887407	1.5248148897070886	1.7144185725800556	1.8428988401412407	1.912432678965535	1.9179159166900355	1.8469503633506767	1.7024244548906047	1.4760639311540174	1.275391462790706	1.1560554773289085	1.0316575900203393	0.9477177736878046	0.8545025927766795	0.7774615951311248	0.6965459162638764	0.5891475520632112	0.46597128900994345	0.3582903431974257	0.24753697348725792	0.15274200690778297	0.06633060320755854	0.008952034334086884
1.427484304950975	1.519788437630721	1.7697428666204476	2.153024394556473	2.4270090755422578	2.5898344683512144	2.6493505545765332	2.6501595015352155	2.6529878559978024	2.6510518524666553	2.628970074696054	2.608215712233667	2.6252105711081213	2.6977135322844235	2.8775274320382476	0.0387462256573918	0.27498531821958067	0.3879115828793503	0.4897046751360816	0.6083310272963534	0.713725659999797	0.7945948427842806	0.8832480659295726	0.9818838748654746	1.0829233734681891	1.1766087502353144	1.2726828394761869	1.3610299276121216	1.49471450778364	1.6377485050936056	1.7915995910291123	1.8854112620671388	1.8668296878928368	1.782736051578184	1.6724559566278343	1.5042418470415369	1.349347518503504	1.2077394217261257	1.131969409595174	1.0470462924857797	0.9480242364178043	0.901279762530226	0.8265658050914487	0.7253977151159944	0.5985543369900269	0.4885612234936311	0.3776709889672119	0.24975343248171356	0.1282268177488943	0.05004215407480715
1.4294613730597636	1.5509007754884927	1.8393734372784705	2.1219162967340424	2.3334457348927256	2.467696797387458	2.5421559913708505	2.569252563211316	2.57192075117953	2.582375075806603	2.5606025933061445	2.568760465936533	2.589674697711373	2.6924149501778087	2.785813771304589	0.0046444116490612425	0.23352961380814424	0.363726860390141	0.49114338447771594	0.6086969246823184	0.7220810752304724	0.8062549501682575	0.890290726393352	0.962402831295813	1.0625258679025085	1.1730782084363263	1.2863231388154732	1.3950753865652379	1.5042374313862985	1.63970392707478	1.772598035179606	1.8193584694926759	1.7928918155796174	1.7119637316624479	1.6175918985983462	1.5284462782642039	1.3846527513136773	1.2704390545662727	1.1841113340233278	1.1102210956526786	1.046580408774261	0.9614842862276984	0.9129681501434848	0.8400734441084277	0.7179876957298849	0.6179281546623039	0.48760188482510713	0.368401577722055	0.21012649102617093	0.09219824515768413
1.4038300641979808	1.628107382809578	1.885918835542802	2.047295566925044	2.2216635973686785	2.3662010955587527	2.427339002171008	2.465750828579089	2.491181804686313	2.478670224189635	2.4750317412479044	2.488400712535089	2.5511634786269495	2.637813594906053	2.8046357976366094	3.0797067610945783	0.14897995567651945	0.3273291636810497	0.5058269535138589	0.6240872926700418	0.7536695623706791	0.8281081992605445	0.8880795459456252	0.9424147961426584	1.0563375030567164	1.160005862465644	1.2877749996375722	1.4132129672052873	1.5142192482648567	1.6416456340640067	1.7590196345222022	1.7967583305797454	1.7741970510840572	1.6889996209339895	1.641329345413218	1.5662493354100555	1.4590917346500165	1.3320912935759217	1.2198899551825177	1.15719089732211	1.1170704132078495	1.0710134682605223	1.0153325147049523	0.9431246125723544	0.8655906239516616	0.7618301970276479	0.607815593154553	0.467708959576025	0.3110791951887133	0.18194848132039554
1.442750879195915	1.6468499772768987	1.8585182882608584	2.028559890449947	2.149389718985412	2.260140881487433	2.3272734624923	2.326590254919414	2.3103089612872694	2.3520085978220964	2.3522001177468224	2.4028181667898814	2.4490393728584627	2.5599421290546256	2.7877621825543617	3.0558228392184907	0.1387339139262465	0.30107292327199797	0.45018582973269494	0.6079092070869109	0.7514222368929094	0.8092510683726604	0.8751636701906045	0.9474354646008801	1.0277127879209833	1.148280759211639	1.2459255761358665	1.404698083304403	1.511278020176295	1.6192034091649823	1.7490724393925048	1.8022715275027008	1.7984080558161224	1.7768378082794438	1.7356060931661892	1.6367403194760135	1.5263594528795745	1.3778079945793045	1.269614450987446	1.22516460881742	1.1796598213393776	1.1533362285946096	1.1072952048291747	1.0953463121665552	1.0052446783841673	0.9197866258579702	0.7964261000791978	0.6389709752536606	0.48918724120945883	0.3189125199300667
1.4432720435689408	1.6266798101496738	1.860986795368124	1.9924128250197723	2.119306795275797	2.1982400706073273	2.208078320519223	2.2204313474171675	2.222789203771336	2.2551195812967464	2.2695259288711274	2.267445319343108	2.3371823457901932	2.464840232154205	2.6104065726661503	2.9818891184238607	0.23154878201279924	0.34453971605613387	0.47958086691070667	0.6254837507035769	0.7265559320113613	0.8243193421892021	0.8581688024466955	0.9341071771966066	1.031905340424744	1.1054802666257404	1.20274205569682	1.3228806214299478	1.4928201072533616	1.589443300820633	1.7693766610730037	1.8324575002214663	1.8398975337318069	1.8342578366768763	1.809027979770795	1.761732328060611	1.614243645926317	1.5027920732505313	1.4030042596696521	1.314696064802854	1.2606699767033744	1.2157414616721953	1.179794474596435	1.1841755159830512	1.1596792306864894	1.1144729773020103	0.9403405796975796	0.8514437679533656	0.7158165947761325	0.44256817647137736
1.429951583522016	1.6247290198585123	1.817797295951081	1.9630613737513407	2.0910293636943087	2.1249594320350704	2.157241781894237	2.1574634866142075	2.1710210754713772	2.2068341289433437	2.205357275151209	2.2027948946707623	2.22612553844093	2.3303338603905352	2.582619025144258	0.012611958708509506	0.2550787652387619	0.4241676603854455	0.5449504288202623	0.6222640879394763	0.6875164154754868	0.793796058511777	0.8547960133586271	0.9168849397702891	1.0167508798848548	1.081251369814496	1.160460661561226	1.2756015206176339	1.4528304296112697	1.6676565256964966	1.7925402606116687	1.8958610308374348	1.9346032564856757	1.9396401585734881	1.929269092019111	1.9019607135037981	1.8243462801210124	1.741666920982059	1.5434178788794322	1.470612947946865	1.364094057088018	1.2993620884870536	1.253203605285326	1.2650896051893914	1.2560467822092751	1.1905016369153123	1.108562028759315	1.0101962789542178	0.9002509484124532	0.5987891307872669
1.4139062045670883	1.5874228871687972	1.824802054023924	1.9929584504762845	2.088058127220421	2.0983460649636823	2.1414068527362726	2.1529704192801455	2.172998494496853	2.171974732462368	2.163908734841062	2.139981026160043	2.152746958447513	2.184529065773278	2.3780268895133494	0.3626637882110417	0.4730280055560329	0.5308955935274806	0.59908094960343	0.6104890225141665	0.6491001649168332	0.7106127684199521	0.7840348591744847	0.8232711768432895	0.899076770965232	0.9807521453880026	1.0633043032280383	1.1676454353888315	1.4705627134864767	1.7724373522367256	1.9193954859939	1.989444213666103	2.0229683747023666	2.0790830678234107	2.0891897680982434	2.0654128083772347	2.1627235609226085	2.1116898226730534	1.972736514820156	1.8642363275002347	1.5826278853502191	1.4609486842215516	1.3523445219649843	1.3328155179556165	1.310674687534127	1.2737112994785613	1.2201582496218624	1.1523111251645368	1.0155466109380082	0.8894378439784014
1.3604636787995434	1.5303373071790525	1.7570465815073555	1.9580153184368958	2.059144319250933	2.127479505428746	2.158107527947506	2.1765333284763275	2.163179226534446	2.1649308239599208	2.142065203532529	2.125340934155528	2.05395892789939	1.9886352047485056	1.5797999997518082	0.9650809784755245	0.7122185199556573	0.6589776687170376	0.6344356012003103	0.622851025144987	0.624709986427896	0.6633938586797969	0.7250390049216027	0.7649317676347932	0.8062002053431635	0.9100493624742639	0.9756740674358488	1.127467362311852	1.5055193508749938	1.897100166974218	2.081298298134421	2.160640474087587	2.166546143511514	2.1593144916089226	2.2264238698531145	2.2654591836381153	2.3497184734225547	2.3897748707387763	2.368577993598835	2.4513211072971837	2.5488548146263605	2.3546311095550614	1.6559451781213421	1.428775807984339	1.3522058910079024	1.3347277983032997	1.290334640626876	1.2144145501966286	1.1098753105551664	1.0844440143094491
1.3354845364626957	1.4337204329187474	1.6332452664265094	1.8606631582578128	2.0463339826871345	2.1244924576913364	2.1793359056029225	2.1819293277877683	2.1621215529379616	2.142961731218527	2.0887445313019457	2.0386649482086017	1.9671023727931949	1.8422806234731846	1.4910733978022364	1.2171277300803687	0.9142565310003836	0.740567381186914	0.6667476871559969	0.6393734413372575	0.6094454804750247	0.6425548606420838	0.7137280583716882	0.7210036897835435	0.735390355141987	0.7729713533370969	0.8259464575296687	0.6888423320497801	2.4134571242378255	2.2953380100975895	2.3577235695789396	2.328665795849756	2.3327742505383284	2.3720657832597776	2.3467236857574	2.3947388194953945	2.471582594789544	2.5598290591443895	2.656813751406804	2.7285200055876873	2.7575988236560933	2.7229842070522543	2.7128911331244776	1.1795755550671339	1.244963839209804	1.3279898190565766	1.296698949421446	1.2753774146563301	1.1884130681160205	1.1972866492521212
1.291065284765164	1.3897473261656146	1.560321843819394	1.7767734491415035	1.9924051698066219	2.0862881782526914	2.121952338574651	2.138531527763218	2.1412682389155444	2.0901509044637043	2.0372679203674076	1.968895640823216	1.8644928088948391	1.668721754470184	1.4857707436114533	1.2669924597529307	1.0093564989190642	0.8386509094399991	0.7197322122089338	0.6434605438316672	0.6253963397479447	0.6440582288101929	0.6808068225714192	0.6540730618582815	0.61160165617501	0.5441702755143637	0.4125261865353441	0.10762910403599585	3.0114496259314887	2.7078350021083493	2.560460878177488	2.5358865875214436	2.4648602644153654	2.4947577898127977	2.51152012409651	2.5672053368925654	2.6221188758193126	2.6775803554794706	2.7384601860606046	2.7915658289407306	2.8375349582481024	2.8828832268949762	2.966748028520686	0.07980671955056308	0.915885934006338	1.2595682177611476	1.2664906019892017	1.2489031181124708	1.2381695149720575	1.2542350154263633
1.2490193233897444	1.286772792111956	1.4456262012279621	1.6103669865205157	1.8347556757979635	1.9722151363559046	2.044615668641012	2.0622127076693144	2.0556641957990323	2.0181263751034866	1.9748497642596339	1.9180805753144747	1.804041466585964	1.5848033449756247	1.446968798096572	1.2878171108650094	1.0799998871757275	0.9139232024222964	0.7940283885412566	0.7189240727853073	0.645702366816601	0.6026841157923482	0.6047651113596052	0.561464421904618	0.49600758646756116	0.394099098763139	0.24272908702678894	0.030478270666385913	2.9725302228041963	2.8314547286650527	2.6954921872746334	2.6453682764874777	2.632113044421522	2.6272483994162297	2.6063291343363635	2.631193791472609	2.6927616004019543	2.740422608205893	2.784559638815117	2.835345067307718	2.874634627127131	2.935186556907589	2.9887056378827204	0.04719621435466872	0.645870720520333	1.089985097958942	1.1816958106062232	1.2062058383608496	1.2138149337837159	1.265232109085591
1.240721587798317	1.2837432948745473	1.3715850070334406	1.5281826669168705	1.7120070913283958	1.8255155330839246	1.9579066835578163	1.9906334707856865	1.9655451868300178	1.958093901859109	1.900147424987871	1.8461824414853067	1.7666875135097544	1.5689251566526807	1.375137558578753	1.2545015338650953	1.1094456509915886	1.0033205812258352	0.8858449678111243	0.7443591820795202	0.5960607130373107	0.5210317790815818	0.5281973203650056	0.5175622626738883	0.43518058890707695	0.33987035190264553	0.15880429921814251	3.128718606173468	2.9561760989543155	2.8431456806048088	2.768312245568891	2.709135504568524	2.7135620066000854	2.6942190385895675	2.688320848348008	2.7019617580755475	2.711161459938712	2.7800486734603607	2.8222830774589305	2.8652519959608598	2.9170931589142586	2.975646913767325	3.066208399634224	0.09853381797455214	0.545570430023862	0.921047878153856	1.0975771365129574	1.1460413780778909	1.1752154483419948	1.2492599736960843
1.2654568381373315	1.2890264683692712	1.3647273351793903	1.4945424485193748	1.6198909121005511	1.7314216986709225	1.8379356769457118	1.8729188284841412	1.9065424159574695	1.8971119897838056	1.8687141806399195	1.7964619669512434	1.6913044361368785	1.5576506135920754	1.3543701252414555	1.217692790226031	1.139043186198718	1.0493766646539695	0.9320135116362867	0.786704877039384	0.6043000425448447	0.514861872734908	0.49837741003437885	0.4669417360556228	0.3899539278185362	0.2680034965932182	0.1109970742278182	3.0922134029503794	2.952150781879447	2.842498848535096	2.8005364350895627	2.770193509436567	2.7612245825166246	2.7500852877072086	2.730589433256368	2.723824010076694	2.7316237591739965	2.7757610767680254	2.8365708669667287	2.892909765051851	2.936843855338826	3.0577602814228917	0.011493064509434074	0.21219420995242755	0.3882402250269289	0.797756695485381	1.0112032536641882	1.0932489918412915	1.1281367783073482	1.2418164065306863
1.2721325414285822	1.2993569342829099	1.3284500679922342	1.4220454147622852	1.5487443169522017	1.6443113408070913	1.7151659278709759	1.8001920729815604	1.8313318236045493	1.8473413277907471	1.8166399711887296	1.7466795413308664	1.6291991783775974	1.5188050781467404	1.3289141902574249	1.22639993144724	1.1973155992840303	1.1037816114149674	1.0394291090825527	0.8823593821425963	0.6994045127544665	0.5562646962716857	0.4881311368117242	0.3996989864843321	0.3432729409433597	0.23497810443697334	0.11468770812978853	3.0689568148299067	2.952301312479177	2.875776768443333	2.8146813864823828	2.8032469019221926	2.772438833091785	2.7416180076573036	2.731180810695971	2.7306052519936674	2.7270753381806547	2.7713672523305313	2.8288731788081805	2.9010509577169166	2.983779354151421	3.1307110242430043	0.1073648237681711	0.2625056090674055	0.512105161720803	0.7735831589878372	0.9329369475760868	1.0341914420174287	1.0932527342685034	1.1905577375730794
1.2438062952760573	1.2997031595261854	1.3235902047651409	1.4159810242340842	1.487521358858854	1.5591809841459976	1.6775511816595015	1.7494506965924024	1.785185683699621	1.7999574371881955	1.7402189642739883	1.7179362040662063	1.616474792174088	1.4969890398867345	1.36803556426988	1.2574093492570486	1.2443278852653414	1.1933408144507982	1.156092458642863	1.0322412643771701	0.8048855466922575	0.6190506138947232	0.44775379025599576	0.3326659578669516	0.2767771189013482	0.2082687649664411	0.13527941654309322	3.1275219155236353	2.9881376195519103	2.9108163339883073	2.8462345362873913	2.7884100831813217	2.7697624241500116	2.7162144571703215	2.6960828358454347	2.711538154165506	2.7255880214189627	2.779460946173449	2.83454464209957	2.908962824128419	2.9983993841356504	3.131182364991096	0.19167009162369808	0.39223522047683307	0.568248415395971	0.7930089906313171	0.9137511374368891	0.9870605316880918	1.0473617209915558	1.1728939672084149
1.240066688396751	1.2714150920321243	1.3041036193620092	1.340287933374091	1.4075730140423373	1.513735499269359	1.5908649170098021	1.693808094402362	1.7508921570918115	1.7750378298722547	1.7563041050629677	1.7281189483011092	1.6779233736574035	1.5093369986330376	1.3853687255698393	1.3186850780968755	1.290195305897927	1.2968297001141804	1.2475007581937019	1.1727081250587907	1.0175884419077774	0.8134970641157986	0.608742507132499	0.3926357150424852	0.33177812102399845	0.210169353743884	0.12144100499521314	0.01850035148493317	3.02490194365323	2.9096118722814133	2.8130826567785405	2.745507822966037	2.682771133622296	2.647103820129125	2.641676206432486	2.6545437467851345	2.6703739140399176	2.7318108979090416	2.785624864034209	2.891431425794022	3.0253442983970045	0.10665005540023095	0.29804704852740366	0.5192724713776781	0.6652512883126656	0.7877662914552302	0.8938477847384221	0.9874048656037341	1.0693223180278264	1.1994465120372149
1.22315110596149	1.234865652030936	1.2434599582602661	1.264673674978741	1.3450512321263828	1.4443239997170754	1.5664621199168873	1.6614917780780905	1.7284227479786176	1.771939220212653	1.7887342440059062	1.7970275982394264	1.7510229977417464	1.5840652259880983	1.4529915067868948	1.3752475555212458	1.383798187528402	1.3310708981867936	1.294744451047901	1.2536869867242766	1.1516298670183756	1.0001337226867855	0.8681633892516392	0.64479143874713	0.46805517301643434	0.3583436854656002	0.22949505198997946	0.12148507554142843	3.0950101064120803	2.898234862427118	2.785824507906554	2.6721376621723305	2.615758685982341	2.591002999224985	2.565085330416962	2.5793863063964975	2.6000134524170306	2.6534997377854346	2.72996938405298	2.8834466085143324	3.1140868066588663	0.17616204164056437	0.3799394411398042	0.5800816114011161	0.7040958585305844	0.7930514201641148	0.8893139295949434	0.979591211021082	1.0698815130897947	1.2240563352015317
1.1901148737005638	1.1726248660837413	1.1710492579655996	1.1872952202666767	1.273075139768103	1.393654392584715	1.5337663103504378	1.6592603701083048	1.7428735037864798	1.841144579510649	1.891958987585863	1.8687904044395682	1.842570281237876	1.7663847619412543	1.599612297161437	1.4378515108714536	1.4348717894463652	1.4086722957894375	1.3630052649804663	1.3098932131362144	1.258874244655457	1.2153193347839726	1.1001087901568947	0.9072514746734068	0.7633993386760592	0.5321832588994204	0.4371949604048144	0.3820241548471146	0.2560220414617857	2.9544112747941433	2.683474177755727	2.5918744296240304	2.5210687128473195	2.4976549724886197	2.5019412291691694	2.482601760591273	2.512732105136638	2.563481297715216	2.627134504270391	2.806196732803542	3.084088308071971	0.2616859187842808	0.5516336183184136	0.7094175934246723	0.7670701251428471	0.8159616157792859	0.8801608469196834	0.9793464259470857	1.0724541010071744	1.18910038323181
1.0640183128799678	1.0498423623943385	1.0537062892612916	1.1058182134640238	1.1523105795849502	1.1774415518060934	1.4542363119148551	2.0741546121381775	2.0866017577452665	2.032187802028374	2.045666303230976	2.022596520196281	1.9933673505702152	1.9655959319576852	1.8095142613024304	1.6406069779354004	1.5213792013462808	1.4851962828106104	1.391205280895341	1.346628336975175	1.327385782851252	1.2860079629204915	1.2044538180760067	1.1186273187376752	0.9836813935667353	0.8511121775872584	0.7904634770155085	0.7215683865730381	0.5779544721845358	0.41537917233402954	2.5163065236206785	2.4293124296587916	2.3781021221975407	2.418136262700848	2.4052329227682385	2.4197622220546604	2.4344771191094874	2.4558232468428565	2.479714082202007	2.6206571479567597	3.056540651640855	0.6887469343091044	0.7536311598848155	0.7958885721210397	0.8055910285917307	0.8468591344976703	0.886162004607061	0.9492202203144608	1.0071608488241808	1.2235949897746883
0.8749296912114072	0.89789828208038	0.8339776216157443	0.860623515919455	0.7975646020566258	0.7215974532170674	0.10551117462118377	2.602530010226805	2.4681479365608054	2.414087021136587	2.399940916188929	2.264756085406711	2.2229326103957505	2.153701882071489	2.0304392203599453	1.83625080552071	1.6506478414281012	1.5494405987046649	1.4347838388810903	1.370492912714119	1.3340610903715573	1.2956242795921187	1.2450872127848172	1.2018182247906368	1.133242902139106	1.0717269550100283	0.9990370963277688	0.9665961851837249	1.0221443067568434	1.3450832697659356	1.8354259930360743	2.2735258510265277	2.2866408444737436	2.3053525867898106	2.287763063162017	2.302763752961246	2.3146166874396394	2.356737102807603	2.265370956173854	2.197846598121571	1.106863518880177	0.9580996011634926	0.8923447596988082	0.8492316839760298	0.8576030148153092	0.8732899516859542	0.8654624996288652	0.891705537588591	0.9148994929678159	1.2426360884320702
0.5578071116536049	0.5053513933301641	0.49303555354924694	0.38583352383076774	0.3184909230013484	0.20737203669279772	0.02850126203271281	2.892786948121839	2.7059740470479965	2.7047378599779837	2.634473317214587	2.5520421962814805	2.456765361920212	2.3243552483639753	2.2209254475467377	2.035792617400687	1.816456970085192	1.6827363759197511	1.4752805384164582	1.380620294296419	1.337936179637639	1.2740532570933976	1.236539037180269	1.2136229840627268	1.164250476712486	1.1273232034766687	1.088052627198068	1.0769385838911079	1.1617977681759564	1.3977760582502272	1.8884571588605317	2.1578639862809688	2.206731040751888	2.2401567274427245	2.215118938659633	2.2116576049779173	2.213889981400607	2.203792535975592	2.0761468618454146	1.6941967480228715	1.3022777883969703	1.0594242358483428	0.9661781321858838	0.9105696896188877	0.9031566421642188	0.8979883204293075	0.8785748150393682	0.8411176820756396	0.6983059205673124	0.5093152866175902
0.17127187847814349	0.19942809233936032	0.1650396866126012	0.1227542420067459	0.0717965445888091	0.013857254948441824	3.0915696453399435	3.0230813900907516	2.9305331837422073	2.853107341845528	2.769226908134789	2.674663414228001	2.5882179316522027	2.4499464861922378	2.3105007383173355	2.2071926747078474	2.0264024412831714	1.7520650955031452	1.514736640461619	1.4391397710825355	1.3496969379352612	1.2811168810884686	1.2131349041293213	1.207089584802672	1.179727406648752	1.1431354593379897	1.1155153637365216	1.1290882739909962	1.2025118077799415	1.349633861674217	1.663944364084542	2.0594308101610164	2.175767614588607	2.2167984168381842	2.2070533210570566	2.1677413746115346	2.146466727123866	2.1082796103786148	1.9162863542730548	1.558752843739162	1.2705738675393055	1.1201548490904722	1.039490835779989	0.9830382391952487	0.9410504473506912	0.9027882090589303	0.8640464926668717	0.7895048130477593	0.5443547384779154	0.10014994148532329
0.04814093753018561	0.05196534200438371	0.04128634364605833	0.02019838283703151	0.0014031244626311124	3.121924527465861	3.085016199018796	3.051209521203163	2.9901533814852836	2.9329197561855107	2.8477319272788666	2.7585642526813956	2.6443453351443154	2.5149640953348036	2.386540407592592	2.2606595962667213	2.153271142087589	1.9720205902848702	1.6605674455352852	1.5086193267998549	1.391395816522797	1.2969268847521678	1.2408584341998603	1.1890759382749732	1.154434722257763	1.146296358788251	1.1141677075435756	1.1519167264157408	1.226811189185553	1.362365024191562	1.6418887289933306	2.024625411428573	2.163441778693312	2.1708715887132186	2.171801023227035	2.1472608751015754	2.1039125191332615	2.0226118728014297	1.8672046901798802	1.5479882265587275	1.2090915216216858	1.1103414461769845	1.066148015845967	1.0140344433539088	0.9653854257744605	0.883656188944316	0.787871195765432	0.6751382934972764	0.401524552504553	3.132513152605563
3.116726675422393	3.1225910909165897	3.120152378796973	3.094745997569037	3.1263967297864004	3.1041409284124417	3.072839307889119	3.0373368387037707	2.9852386583007466	2.9395138396852323	2.864034891949367	2.780098891181612	2.671897267906744	2.5513297161728743	2.4485336113918525	2.3127036652935296	2.2083443656219734	2.0727153309077817	1.8418201072984761	1.5783365088873045	1.4255151082294215	1.333488639519165	1.2588575192710978	1.1587533455032173	1.1379755569497427	1.1075137894395894	1.1080378215275226	1.1630371188343858	1.2758535806142772	1.438671833845228	1.7094579275780646	2.0259970012471773	2.124004518927199	2.147202848659901	2.1357224108992194	2.1114998012119957	2.0898556756046514	1.9879624729869132	1.7007782272512615	1.4320689158645266	1.2140952207412674	1.1350354549431594	1.0995755878342355	1.0436761874498581	0.9666113981036917	0.8690018528947178	0.7435420107245667	0.5899378670835628	0.3631844535763692	0.03529350535276152
3.116990756975172	3.097100143138358	3.0761468270790635	3.0634528197513053	3.1112612779504856	3.1050903326763803	3.074484576465161	3.0177970503965357	2.9874221259590943	2.9373453426969838	2.8585468518065222	2.769003175082115	2.6886975546375127	2.5606701458225096	2.446445114177852	2.3635800539727096	2.2637226162941815	2.135085378220012	1.9498894335039119	1.6904171404184498	1.4534448665224777	1.3280669721523886	1.2373794801960842	1.1677632825896382	1.129226986397946	1.1177042425088601	1.131402066137103	1.1808138437917368	1.359433620368704	1.5760151593128764	1.7990784945651224	2.0670273883294916	2.1419705872395136	2.1581642924518505	2.145045285617318	2.1316039253783368	2.1024028852825376	1.989118251087296	1.5775860246836457	1.3436879062362854	1.2151288214166758	1.1527977039266073	1.1025838643736356	1.0660143683663381	0.9780769250899146	0.8769537951247105	0.6920598853561577	0.49688276550762495	0.24058795465059618	0.03518446062518263
0.030832879462479784	0.00034015226847992176	3.0926096202199274	3.074379035911572	3.087544004007758	3.0773322339130997	3.026140661552777	2.9880642314215797	2.9446080630673688	2.908539930398811	2.8428815090427055	2.767940623470113	2.6729226056961766	2.541986533772739	2.4490818235102187	2.3837308509196986	2.3098116499572106	2.1900252913749405	2.042079492603474	1.7861805290534754	1.5271987661755866	1.296195537666271	1.2075108963841	1.1565685369241772	1.1293785246129626	1.1380214608622399	1.1569356202259342	1.2315348710599512	1.4019739901333321	1.667170438211676	1.926730196997071	2.1190855740062404	2.1581649755268764	2.153848866430382	2.1480794771886265	2.128231209124742	2.109178834398313	1.9571017335289882	1.5464983780683772	1.3348179819632862	1.2229032007663763	1.1529559647271663	1.1123318663775719	1.0818293786026667	0.9929729679544755	0.8822146875857894	0.6753942262847088	0.4378802131779572	0.18587058299720485	0.025531609438941363
0.1781273570064907	0.10659516077157413	0.05531479277597254	3.1400502030217545	3.103827393331553	3.0396090975026953	2.992450728947334	2.942737722036342	2.88333194866634	2.842359702675372	2.8003730543852727	2.7272538963045507	2.621701179786412	2.521496207537673	2.4666493696652365	2.391884956143668	2.3253802601364777	2.231412824995944	2.15854582168343	1.9179223815395428	1.5651558587805965	1.3184230965128518	1.2022246656301456	1.148615609436942	1.1232115377419565	1.1479163699504131	1.1916516548812892	1.3089821923414398	1.4983138560422509	1.82070642398267	2.029545088318872	2.151576288391382	2.1414868665338003	2.1575575380875627	2.147737073805034	2.129278620714564	2.094927381871609	1.9413481345345058	1.6039423947044318	1.3243765276443593	1.2094625585924321	1.1577189063628208	1.129863729683269	1.105343123905411	1.0350308425296029	0.8898924121718397	0.7092331806720262	0.4379256575613516	0.14379102226216242	0.01419121189089001
0.4741275653158744	0.3529933944355907	0.30633947305611686	0.1695052677983562	0.028759688474375187	2.99155785651232	2.916334220503376	2.866936345279886	2.814418891582919	2.745074879747224	2.719802480125909	2.6459672111420893	2.5796647461078495	2.5180737080048123	2.4532554865369525	2.404894226674916	2.355643961394562	2.284841474202959	2.227194031665073	2.069536634917677	1.6370313840631154	1.3037862219109788	1.1916904463086955	1.1419930671940004	1.1448243400021743	1.161144874059513	1.2665605082425824	1.4491731394845633	1.847449160095097	2.044987978315134	2.125097504669503	2.1490353786005403	2.1301140186875163	2.140395097717667	2.1477240323321327	2.1448822507805057	2.082180073330636	1.8879909510754762	1.5584730550391477	1.319336170150183	1.189329147636233	1.1598667608482556	1.1486544018773341	1.1183601442967994	1.0822021771838997	0.9324432667472046	0.7515393540698841	0.47109653918624667	0.17527975207357221	0.010957386568524238
0.745019462502336	0.7171880683593352	0.6484052064662376	0.5034888332175707	0.10267153110874293	2.921159442136043	2.782261438293383	2.6877517015008934	2.605260284368225	2.5681767811466703	2.578369895479857	2.545470498369351	2.518007305312249	2.490150688800081	2.4452678105861576	2.405068581679572	2.3655311442861144	2.3409855769177765	2.3050188981744832	2.228133278415093	1.7001486425563066	1.2502601810534648	1.1756259249419299	1.098828438697585	1.1285351179570822	1.2780025420912724	1.5254590898085676	1.8728553996603077	2.0987820835074324	2.1834987057517314	2.206199447105198	2.1970200422672477	2.1612598592965355	2.1495915537514523	2.1367335792983915	2.1369568316519647	2.098672653128059	1.941359747124423	1.629149957810826	1.3683966779664387	1.2240273064309914	1.1897295370138625	1.1741376517294255	1.1709440719229511	1.120494379702054	0.9995792825797292	0.8527505065386081	0.4994896575933731	0.1331940571836935	0.002801677275370371
0.942815269261797	0.8946066321939531	0.8750822381708662	0.8584215639347	0.41774486592723664	2.656278541820316	2.41573589708115	2.452372891578992	2.4055948941266596	2.4178922929953948	2.4150284993259734	2.3986214835587774	2.4314013068707983	2.4432877458717317	2.431602833336281	2.441938389852671	2.454841612220261	2.4688982399007884	2.460850630277947	2.48114203769981	2.4890254463175565	0.9960477061801568	0.9290650224934364	0.9387450318723735	0.9401851596448565	0.9624502591989642	2.275564468862556	2.3109928614857784	2.261364117581214	2.309104895738421	2.2770550954022255	2.2512982525309866	2.19615752807964	2.1680891073631887	2.120575812959525	2.1069074363411335	2.060209771459892	1.8931835994331694	1.6033779384371356	1.4131064237752409	1.2839329733532416	1.210369826141763	1.2119818944662561	1.1955534345090708	1.145851158180471	1.025376497047387	0.9122745235907027	0.4320411526288505	0.14687879581733534	3.1201409981886084
1.0627252740154547	1.0475780899487366	1.0766442666780438	1.1751111708029283	1.3808263694218117	1.8430866604855145	2.0913207074883164	2.1467902364992897	2.19441793892745	2.1837770607254825	2.2162734654775496	2.289062248330475	2.357838325118452	2.3903255462064257	2.4464259716962165	2.5078099705355985	2.5564529339170905	2.6328342089524344	2.6799303462260236	2.7557835555860075	2.9885100027385056	0.33461572354228586	0.5620003937793695	0.4036887810975106	0.26430327197443315	2.750081906653837	2.567231620559622	2.459368224695338	2.420505816681909	2.368600814475737	2.321176751618255	2.2868431463399483	2.244304683899966	2.2044315130454883	2.1784877529244033	2.1030212227362726	2.0154321123840644	1.8019178899600956	1.6333737249841151	1.4152526674097405	1.283120588127499	1.2168978628598277	1.2194246190496212	1.2045069481602195	1.1571011687563761	1.0937518413337932	0.9439233371721588	0.5500022247728161	0.1747986806386739	3.082570264903921
1.1015856986439938	1.1238405958906268	1.1784376058577846	1.3388022263488448	1.4227007947285528	1.7146856087844813	1.880514293106917	1.9616860816483692	1.9685518256899408	2.0186046403248143	2.0880109802552083	2.207212107419711	2.2530382149574915	2.356265081262151	2.517165360728193	2.6612508850120205	2.792745188687724	2.8783462865868623	2.966469519512125	2.9976065282286966	3.1052543861232227	0.10752792654977147	0.0753099457308773	3.0796418741466582	2.8952532534161994	2.7183893114732722	2.5891774328050277	2.511698974851177	2.4620467369351053	2.4079654681851625	2.3389454201852766	2.318262566246338	2.2701240029124565	2.2514720167719693	2.2315854186001856	2.1635676022359878	2.0671951064821457	1.83824935655438	1.6384368132676865	1.4454547405060136	1.3071903412336223	1.2515983587949653	1.23866521161956	1.2362347000395222	1.2091279501740937	1.1998133376161466	1.1359032771410718	0.8442251609044644	0.32602228198943684	3.012141691212986
1.1287831322761999	1.139160813672338	1.2259918934776148	1.3553959954102854	1.5105910238138855	1.7100447947581536	1.8376935796688976	1.8326403432140734	1.8613405378976504	1.8974632767611084	1.9915998572639426	2.0156492139629343	2.0137498272402143	2.1795401266896404	2.6669488833290287	2.932411287763975	3.0826004887999616	0.06513685822769284	0.11028623285740624	0.10913039475750755	0.08139769571080832	0.04904703559472106	3.103324374550098	2.985685985693687	2.8406005780282277	2.7271146940016866	2.5962090329803957	2.540251935488252	2.4894439782440934	2.439867852694809	2.3904643396541583	2.3393642147037563	2.3111737542658033	2.2923711516643133	2.2932185174770776	2.240370129805691	2.1310438171359394	1.9174924503708533	1.678190383188108	1.4341830286006776	1.3316881923688375	1.279878329263073	1.2768521180082975	1.263512116640445	1.2675885749151439	1.26079389991405	1.2362775957111525	1.1825977288988836	1.0118041425853932	2.7867232507143047
1.1518953479079592	1.1689959156011938	1.2361539563648671	1.387329364226282	1.5607315767167256	1.764632358446195	1.804557343711088	1.7949216947639002	1.8146053413725138	1.8084409047166936	1.8117408770810939	1.6514422965955278	1.5108540858299035	1.3386871615812597	0.6420455483828542	0.32068153436252805	0.25830594636947785	0.34442676598028094	0.28126492348094334	0.23246403657950915	0.1872838801782678	0.09180466523838839	3.093667634630455	2.977119684670536	2.8262971656285245	2.7064674839316893	2.602963523526636	2.544772502801367	2.5040921549643302	2.472943103922339	2.4266527329280496	2.3825026993271434	2.3613209372053516	2.3538350442363023	2.3362218484961526	2.3224560729032553	2.2314806261023796	1.999018997115068	1.6980115549329962	1.4637446658313165	1.3407632132136702	1.3054933631783716	1.2881089730528954	1.304366389872063	1.3090575395681685	1.3129896394274363	1.3291951043863135	1.4248055260519936	1.9593568683763705	2.5012860119585243
1.1391725041186607	1.192976124080657	1.2970160788108895	1.3773223629641593	1.5568747991494718	1.7714832251817274	1.8348205491461451	1.818637447758469	1.7481473488481334	1.7090922340373886	1.6015567953605294	1.41231785924208	1.274541996653223	1.0853043590560867	0.8462288922603345	0.7285994472626939	0.5845901486959123	0.5285054234307683	0.45411508239594156	0.383693234247602	0.25307190760879233	0.1268178018052218	3.1103902955429854	2.963030069187009	2.804851064902348	2.6623914087181504	2.593450151219784	2.550627456001962	2.5177058556631757	2.4745592115079593	2.4450665349438148	2.4277949160151704	2.43137474168258	2.4252815217094907	2.414121857280079	2.3999744993366345	2.2642361168197445	2.0484718108171314	1.761265686744287	1.450167276363357	1.3667087431653535	1.306674837792868	1.3010497256717888	1.3185204363486807	1.32865088964446	1.3436080880478405	1.3840762024375985	1.548487339151147	1.927109320637867	2.3433978394695147
1.138138964564014	1.1895509445904269	1.3048736907915386	1.4369146672727213	1.6145322362522583	1.7878589234163322	1.8324510695240974	1.7949502964643818	1.715250725269242	1.5930388097447374	1.458528344726831	1.2634937791392193	1.1361058460302902	1.02509342099735	0.8829332816506897	0.7797204820976169	0.6943505622818272	0.6457589119106204	0.5915925219844919	0.48859505717318663	0.3295050619049136	0.16728498609373324	3.1413667726170083	2.9882227461171	2.815813167612151	2.69515088538152	2.625966945409255	2.562111265098543	2.5300314335584044	2.506736930435131	2.4827733060799915	2.4614731472419455	2.4733899321149	2.4860571584833253	2.4923158708777753	2.4787536905703407	2.3907355358150335	2.2446477811848102	1.8457140776498508	1.479320636332564	1.3119259147488886	1.292838372143279	1.2861670696210352	1.3057878796739129	1.323291265977159	1.354007896217634	1.418910595336104	1.6084673716921516	1.902882406555834	2.1902731054084255
1.095874320169276	1.1691514576053839	1.2860342360628505	1.4393356790586682	1.6647141596278634	1.79030205809226	1.8286183610540936	1.7853431189513813	1.6658359262325724	1.4856609897133077	1.3464078183876922	1.2218171648072131	1.0836867397049115	0.9986581440333478	0.9193020480785078	0.8459241646408443	0.7422889788692746	0.7121007318908169	0.6562227278473373	0.5768577011658377	0.44529347027437893	0.281379271907269	0.15024587986269397	3.0840048492206633	2.8661416146379337	2.705720933480632	2.6346942248460046	2.574431120449707	2.531971473153721	2.5266791112764766	2.516565765490415	2.5037434623897084	2.504900790987526	2.5460446452805154	2.565507812552373	2.579247579599027	2.5596311864715737	2.445932474050529	1.980136678809698	1.416283389337468	1.2634390574606942	1.2311385827869257	1.2393714409620777	1.2812171648168296	1.3149053705026668	1.3702588429301836	1.4461837434205476	1.6479880400409816	1.8482838807313637	2.0744841518088966
1.0509181482300838	1.112055440069609	1.2149191220145952	1.4553873425721455	1.6926735697387425	1.8390475871628098	1.8551555233036428	1.8082025891665434	1.6919313014660227	1.4779478568810833	1.3286968549746363	1.1885249827847992	1.0772687195547743	0.9531902299701278	0.9306358963624753	0.8856299041822582	0.8341175164771965	0.7735888164152956	0.7680133098319885	0.7113004647349229	0.6227228168108733	0.5227691774482337	0.3050340731218815	0.020032529425659654	2.9024225200423013	2.7581799703246515	2.6501653549661555	2.5879413940519065	2.55184072472866	2.55345534496978	2.546682432594449	2.562174346387159	2.5886396952271893	2.6266435127515693	2.629023001515708	2.6839093821527404	2.726919486676155	2.717609452126295	2.841614459737821	1.1060998418750794	1.1228559929373478	1.1747914775845971	1.2148883592850275	1.253834789319445	1.293813252009955	1.3524413678575424	1.4389810212355496	1.6597820997162198	1.8455031551825687	2.016959019466398
1.0188287458421967	1.06838190815258	1.247142413475003	1.3772008883843287	1.6971169436199065	1.8754293775625637	1.9045837645808532	1.843771973508067	1.683128986483716	1.5166421047627587	1.348527043718058	1.1917243545011609	1.0592205244499466	0.9625324933248256	0.928057188769877	0.9209162450625282	0.8774556055934966	0.8433972247435166	0.8050897876201528	0.7877008194822025	0.761322810255386	0.7064297292309872	0.5168005007720105	0.19494267050906508	3.0498233472762153	2.804557878442166	2.6988949975761565	2.631868490921543	2.6068431735726745	2.593864725903798	2.594021714891487	2.6120225946506674	2.650486775349805	2.698697270711487	2.7107747502959545	2.7396956705228828	2.8014260573687766	2.9235465381222037	3.0936729773966745	0.4729964906929769	0.8996738543809094	1.035473376573363	1.136805759306968	1.185448567079494	1.256208583787425	1.3149795755687355	1.4244736129294402	1.6155105995038854	1.8614963514313487	1.9818605440539336
1.0360582866920638	1.07525727976893	1.2222719313827428	1.3979989898620606	1.676332831982586	1.8784931700648357	1.905948190822838	1.8352971062140382	1.7046047989289725	1.585485652833205	1.372993909119362	1.1774586270943435	1.0582302027603496	0.9869463312410384	0.953577214940934	0.947782750036414	0.9421034940047799	0.8948097946296383	0.8489075624011764	0.8324111200566546	0.8528082538111189	0.8075815862167708	0.6465426539766123	0.4880292247881428	0.1260259978577737	2.847430755548908	2.6720031582296278	2.6077702040698183	2.6104342760143764	2.605699014872225	2.627222482254815	2.660599420627076	2.7185146652601753	2.7611556418776537	2.7579393249443735	2.804821925262413	2.8819636799660575	2.991007614063252	0.03347071071170946	0.40039063742724956	0.7288343570892465	0.9024150172821346	1.0430275235449997	1.119804769781917	1.1957495728093002	1.270659099333576	1.3359997160866002	1.5045032773321847	1.7922085063781457	1.9195427516092485
1.0242572868215973	1.0705784888849392	1.1672638603589047	1.3583549290329964	1.66697017475675	1.8784253644105424	1.9191651139807675	1.8740303318663767	1.7644627356817988	1.6420510311413679	1.3960742349349482	1.2217881293143307	1.0628777553774325	0.9840259895777809	0.947131036086785	0.9430614253578044	0.9297141023904594	0.907559430118901	0.8819631331610807	0.8737814234730826	0.9038854889925426	0.8988078430958626	0.8408118697291465	0.7677840419362317	0.7621880281854695	2.7216786552979566	2.60549897279344	2.5085313577668673	2.553632393001203	2.592067465148732	2.6613384189775835	2.713458721210547	2.777698079020041	2.812960710181737	2.8645722230555695	2.9167915731749905	2.981463287022123	3.0582541633838396	0.04793699706180622	0.23796808985833112	0.5254153809769753	0.7422392586933958	0.9265643362266008	1.0180031603101123	1.0938975997562168	1.2128905993399972	1.2939089290892234	1.448146412944977	1.687470475364872	1.8326539053778603
0.9994766172894343	1.040309142609614	1.1345388863556436	1.2773164431591462	1.6506660678861276	1.8958563764703331	1.9643551374488701	1.9177738746492667	1.8847325605059497	1.7537643476834188	1.5062134631659385	1.3174861813890588	1.090278122663548	0.9898466162668712	0.9209246867529629	0.904594079549868	0.9013587667543761	0.9193842840793935	0.933051210998133	0.9591710653542832	0.972522875414709	0.9795177805397599	0.9930554592540458	0.985480037303116	1.0357213709442266	1.3541615117203263	2.3007325765310123	2.32481232615681	2.403539495366755	2.5766698509473085	2.641163595356166	2.7306160571816416	2.802263595607633	2.8335350823852403	2.9077872542277774	2.9716269260448698	3.0258055534965793	3.083086948857115	0.046562914389800224	0.17391849494809872	0.3383678826275027	0.5477975739479595	0.7457659080089393	0.8701744919437737	0.9627577518458414	1.0802119708214983	1.21332405209228	1.3305348098109135	1.5447385290994715	1.7625757956477202
1.0096883746333485	1.0439812141082645	1.1252068304756697	1.324477643894993	1.621657767404248	1.921319223666538	1.9890365122504468	1.9895295739334036	1.9768379792445165	1.9135116013459157	1.7527196715810727	1.5745887142567663	1.2242073320137876	0.9570732254947164	0.8861704516057909	0.8658828669681142	0.8799961708131937	0.939745300325834	0.9536043515541476	1.0097589469272248	1.037790628183024	1.0551574270599575	1.0758593951274815	1.0971649645882124	1.1288077715912574	1.2177756388759264	1.452844796150625	1.900750696173927	2.2016399910396505	2.4606698254562365	2.563429159065812	2.7104080354053117	2.814148852814065	2.8634316618578755	2.9087905356243464	2.990754288838666	3.03777587303461	3.0947687411204083	0.051625316117313455	0.1512829711633389	0.28116439057321513	0.44029740070218837	0.5785700501187426	0.7144317492155152	0.8292126036191172	0.9478227371348021	1.0809289124102874	1.2357060456414235	1.415922443197738	1.5888824661270666
1.011200889342724	1.0342825485086675	1.1331210473750617	1.347625121978785	1.6788275553852512	1.9473372588697246	2.0470008854673436	2.0802994206390446	2.07245343208493	2.0937133901624723	2.074055198266084	2.0559523591756577	1.9486541071739099	0.6663260018168005	0.5797387896741945	0.7869140625552355	0.8398548166553718	0.9292120282156268	0.9950454236573474	1.041220961383291	1.1173184503079538	1.1206949243216473	1.1364030008772752	1.1577954121315548	1.1617710664510263	1.2105843133767666	1.3267782917810538	1.5609195464615038	1.9527867459407193	2.2656991923846492	2.4845800749017735	2.662897464395953	2.781040363880643	2.822895736106843	2.8812894152772457	2.972782029268154	3.0334284596629075	3.085837630050112	0.041551549486626344	0.15564386355741588	0.30434017985479356	0.42614869252949644	0.5373409563644765	0.6157818197541203	0.6957546488833571	0.815685405363966	0.9765582073004838	1.138848243189074	1.294812070200901	1.430910651499206
1.0449127377645975	1.0308314228300413	1.1140453691899188	1.304138611695822	1.6627084825116378	1.9783929381013587	2.111092715848261	2.153965625755049	2.137315757143325	2.1898407838400513	2.247165594966611	2.3109264444416038	2.4283928048302093	2.766319468305692	3.1356005543772127	0.291507620234337	0.5951345248379187	0.832164474901196	0.9889484064714893	1.0720529717754326	1.135468945872139	1.1808763093259476	1.170794803841896	1.1772702363665952	1.197035810105278	1.250103818744358	1.3114005233800634	1.4895150530979464	1.8501806820264122	2.1553463730771263	2.427796611376821	2.5835753537028228	2.6970759652772713	2.808596370088367	2.875459937698209	2.944354396683147	3.0240870704056095	3.109980338579669	0.033777933986353405	0.15224921700432464	0.3157273916231541	0.4479293613107939	0.5256912870824473	0.5894991739845556	0.621616313778557	0.7161033111501071	0.8658835542031006	0.984515378956078	1.1899771477217527	1.2750220378516282
1.0768224397137243	1.0532080158418642	1.054154094905566	1.332394088637198	1.7524808470748074	2.0558458321100606	2.167051744258588	2.207552187123208	2.2543850096911715	2.296083096623689	2.3478677300501962	2.415574132494137	2.496566195251025	2.604060936915979	2.8215466052820983	3.0104298038293344	0.1511498810582911	0.5236198613378443	0.901283611492183	1.0649986820517519	1.163380829073963	1.1967039879219283	1.211221995286053	1.193318714148389	1.2129620544819928	1.2457901130204596	1.3417031474629688	1.4626694384457604	1.737330308086033	2.0451231515971005	2.337333878770107	2.514360522885929	2.6235210046013533	2.771444364402477	2.8622692476630673	2.9165731202150003	2.986493718702227	3.046540025663345	3.125961866241628	0.1072068090354936	0.2931282009473157	0.4703076344943242	0.5440223817623129	0.6101484703506064	0.6205042706298078	0.6393529845433007	0.7153499405341628	0.85984688794197	1.0425585190416284	1.209202784215166
1.0839902298583912	1.0526269438607738	1.0687961953648975	1.3424145123136422	1.8048355030930772	2.1594353725252797	2.233007702447221	2.2946308371178934	2.3289710271521575	2.3631540255815713	2.4170471228385493	2.4707165858178586	2.525449415208614	2.598714027242306	2.7237007042038073	2.8155804194673864	3.0732698435897907	0.25410373060733504	0.7470230712727839	1.0328137589326227	1.1602060436992345	1.2214869781434798	1.2384459625435917	1.2314110677757644	1.213306506999275	1.2377956601529125	1.3114435119393102	1.4760250895799971	1.7484534475621312	1.9890416305024532	2.2919359105463015	2.48963101915567	2.6066661168102883	2.737880211146561	2.807123684881454	2.887171816449876	2.930650070072443	2.980066364475955	3.086324437981832	0.05849416088652401	0.2198922925411537	0.47832953684669444	0.5742972886871374	0.6136268255810609	0.6153730633719029	0.616989244535185	0.6755862625738098	0.818530128986434	0.9786774459598996	1.1157886590166493
1.0990685267985028	1.0476017503987083	1.0502561888581023	1.1744837169158973	1.8361350437530728	2.2430800972929124	2.3187933548761426	2.3453717070952678	2.382819566210201	2.4089254383704595	2.443999735446932	2.4938331992542	2.543034110151809	2.585768660436617	2.6695609404099754	2.7143786142514443	2.801417908026062	0.11556259488205167	0.4456815431110481	0.912833735559441	1.1035560382280543	1.191897305888	1.2402650165038427	1.2471721491450514	1.2300956497718996	1.2640944792169013	1.3453670213368731	1.4480525318084756	1.7682319984645412	2.003798982990761	2.2685915886576247	2.4107219203230197	2.5472547937944205	2.636024464637797	2.7594153877313863	2.838658927189732	2.894362280473653	2.951337845301683	3.0615055226629755	0.03502680879575766	0.24106685732267077	0.47539689129707047	0.5792544517001506	0.6086556309483805	0.6351612422959284	0.6486479986865463	0.6872075613442594	0.8057773812339679	0.923831605037525	1.0397195343103687
1.0544702089050122	0.992624168834167	1.0088691966211056	1.017529534327235	2.342756920596446	2.4404529417601806	2.4435416277003403	2.431526740116799	2.439985344628333	2.4464120815145236	2.457385408055854	2.503440284809992	2.5688811879471363	2.5970191043119737	2.6553280709779425	2.746039975887577	2.804648226986007	2.949374896231557	0.183377400969584	0.7974547615954368	1.061744159749268	1.1724647274721123	1.2157654582050843	1.2388971208786779	1.2493817271493133	1.289481211711135	1.3662738006673647	1.4784099434194151	1.7544795542970482	1.988021809431494	2.1983344639789633	2.3363272440353042	2.4884141345498545	2.619907430896099	2.682923275671269	2.7577152519965793	2.8416432395100593	2.8739121113707906	2.976034138204364	3.120546271114223	0.23586688059375552	0.4643419660094805	0.6149166358680579	0.6469135837034145	0.6700474792824352	0.697953242404237	0.7071322695907585	0.7714938022216993	0.8572964455333705	1.039797044021312
0.9759939094124251	0.9326305006767152	0.8832042520491956	0.7892235041286328	2.734859220616879	2.5609434878345887	2.503851549115912	2.4818761028163543	2.4745434745757775	2.4709154384668706	2.4795207767090868	2.5271708770138575	2.570305155385879	2.6318231115391635	2.6756120751117787	2.7456394575607037	2.7910243187158983	2.8451636224642685	3.066960031512841	0.5614443999060776	0.9718036261608594	1.1102961880222282	1.1906002113580894	1.22448351964631	1.250957919645023	1.2819275933884675	1.3675351843874513	1.5164350595143044	1.7651549418429373	1.99502074715677	2.1705061897616695	2.2821124733749256	2.4563964490914785	2.5655814292711487	2.6496902206758413	2.655666899477094	2.7189947507630006	2.804679196082882	2.8636502592954747	3.026499323200074	0.19038449801149357	0.5069672316230371	0.6404887697662076	0.6827033857635667	0.6950401368708511	0.7254363945930301	0.7452835712910739	0.7436749278178891	0.8207856997543453	0.9463289286056228
0.9142457987268933	0.8360168644033185	0.7674122425042887	0.5692101151132796	2.8532306124686264	2.6783375243962464	2.5512726151600247	2.513971601347575	2.4965010612886434	2.484384591324934	2.4992572723696735	2.537061933526913	2.596196354387405	2.647642889788737	2.687732597406794	2.730831711650983	2.7657061991433793	2.8434925972009935	3.032883053863187	0.31462534524869235	0.79045895583073	1.0038738347041625	1.108795962737322	1.1964790115586457	1.208742917007457	1.2311698990611728	1.3406945058974198	1.5601732918954738	1.8105141810958099	1.9990789680327055	2.135881238302516	2.2787179650214853	2.3710991860317296	2.4611630063757057	2.5377746465614037	2.5841295447136896	2.6260876305725773	2.6904562686544677	2.749809117537699	2.9755778229033814	0.27975990603284945	0.6277341088908687	0.7243793415469802	0.7535235984652243	0.7536764246788265	0.7667283755277804	0.7867843204538525	0.8131686764700145	0.8419187529521073	0.9535852099213942
0.7992643710630324	0.710156066503191	0.6168842653031215	0.4468255976665608	2.964699808301275	2.757544055334927	2.6074042277489236	2.5477201314399913	2.540290495559667	2.5222549898637654	2.533345519178349	2.5801454124745273	2.6523729908157896	2.703274480928718	2.7249595116354945	2.7494483623066452	2.7893110783946478	2.881846800294312	3.033738578602798	0.23709140400434803	0.5851399858295168	0.8591686620791231	1.0086033803288028	1.091332953169172	1.1700959012836643	1.223487225280919	1.351448260584347	1.5733963223229395	1.886960175681766	2.0354447649073464	2.134749633086393	2.2330685751321426	2.31996683219037	2.390206420868794	2.4391813501831843	2.4961905202410666	2.527906346841643	2.57147708627166	2.5886778340832843	2.6878437653140237	0.7563960509907236	0.9520185470877498	0.8376074673003707	0.8768921220257407	0.8401681100640177	0.8483107616016655	0.8511274407100391	0.8425885826028675	0.8803202408030293	0.9391334969103731
0.670572635415696	0.5915021088745704	0.48455811063137494	0.20497176591508293	3.0326857946768238	2.790733876233837	2.6716019826874065	2.6013513967736106	2.568162179404311	2.5646541935516947	2.5888815558633667	2.6207743706373647	2.680346365984523	2.7296119859440267	2.7721747848051983	2.8128029579990104	2.8638765660796315	2.9511722737661583	3.0998503890246307	0.25658963505207416	0.507012068751928	0.7956593513712261	0.8918341908997276	1.0052332538826603	1.110371130245982	1.2046961117546007	1.3856972475373581	1.6105007385386823	1.9146941913459485	2.077729182183278	2.1713067972898723	2.246906517912562	2.2809593214621744	2.34211901964461	2.4001401665976276	2.4173888216254067	2.429553413629709	2.375188262674875	2.300306854881518	1.9132688905450541	1.3537074376160927	1.1572792374512002	1.0204584199669493	0.9748604079861856	0.9526969549907596	0.9105765696115754	0.8997654182429803	0.9224071210279907	0.9150165524429549	0.9633081666880563
0.5388448533773249	0.4374923740717075	0.3314242401406141	0.1221103394221505	3.0129286921827303	2.8044357715783548	2.6732048838776206	2.623827054291578	2.596311718468197	2.597853863037052	2.6217630478951417	2.6430462602235663	2.7022373596865386	2.7368880227131798	2.789040529514729	2.8332491607111994	2.8955873644601637	2.9920180682585173	0.056314757003501956	0.3038414578657586	0.4808117664720386	0.6701830705543341	0.7982801621542669	0.8990763725407126	1.0098211002023916	1.1555047288495897	1.3482331976359005	1.6052178232149252	1.9461839450330416	2.106573052495575	2.232984981053237	2.275906795147746	2.2939853030058504	2.3347282098089073	2.325791113853458	2.3293663699548404	2.339969986943588	2.3013435871037897	2.200519949630886	1.9172877891742144	1.4248319202336726	1.213787689007481	1.085322611422411	1.0477936772588705	1.0136196758996732	0.9739656856818069	0.9663274041810269	0.9647462428653173	0.9527898287780066	0.9883033960923785
0.4115863415925467	0.35875503073793547	0.2149221310000423	0.03805005546454697	3.032208410248711	2.825080697052625	2.7178384359490426	2.650862884329059	2.6230660951108806	2.6090802364715726	2.609126483954791	2.6421633945666247	2.693045849587908	2.731260446096141	2.777396241809674	2.835271029261579	2.9179543415365496	3.036344873862737	0.14714966829648904	0.33443773477941224	0.4712660586704514	0.5879390536865214	0.6875274248147263	0.8274857853736225	0.9027482760565252	1.0216672827841513	1.474469980555356	1.9213559254316612	2.0493979496646153	2.2443524143306295	2.2925310659317972	2.311057609520338	2.2881240639284846	2.30615368834504	2.2952170858402456	2.255500836501998	2.2351002634423716	2.1822997978353844	2.086991404307555	1.848556799444557	1.488559785532926	1.247906332923927	1.1459499853792128	1.1124396156149936	1.0670035784727447	1.0407145941394145	1.008941532477767	0.9940320338694629	0.9890119575632518	1.0158305245156545
0.2555913296627366	0.20546867342909295	0.08866270550002597	3.1085590727202708	2.9785675365128768	2.8360555865816828	2.747531447467277	2.6697028415549235	2.6252034709050798	2.581097553801508	2.58687086429566	2.6095312153626553	2.6470028656553115	2.6853249846253626	2.767437728688696	2.895512154958178	2.9712045915643257	0.0020947400808098544	0.19853833564686954	0.3676412449924891	0.4287526818746484	0.5410459623336127	0.5873856373746927	0.6480527450277315	0.6769200373975486	0.6362718106242449	2.6997674735560713	2.208618066844365	2.3047014562917054	2.305946614507395	2.3603152712647795	2.3418976276104724	2.3241656784656164	2.311856854545983	2.3139881419048254	2.262696692539395	2.214008822253237	2.135414476384633	2.0001404924742108	1.8187215379358765	1.5087785144151633	1.31286854594851	1.193324254701295	1.1594757838558916	1.1116647347971953	1.072381596978624	1.0671130753485374	1.0406554333760967	0.995763082456861	0.9335136079859525
0.15530188489322896	0.09592193196279308	3.115340591510052	3.0246352775524743	2.9679118553956574	2.8485692473389097	2.767214387280899	2.670052275218317	2.5769318647231154	2.5399913337502253	2.5121738049154	2.5449806111259363	2.5614447813418932	2.6229235104414035	2.721880546573076	2.889987992725991	3.046027398782817	0.1250974202599572	0.2534946683096359	0.34885290099873506	0.39978731945990537	0.45079564874248895	0.4716201755084186	0.5071098872575376	0.4991119004044341	0.268618866163847	2.9751235050337357	2.603811118974236	2.4726830194866682	2.4645009265794267	2.407194315601334	2.3849069615713527	2.353773106265769	2.3514546295151666	2.326705121307917	2.2591755520926204	2.1708336137282167	2.090080215467773	1.9263255948575146	1.7290293191869885	1.5214013125547705	1.34591381796417	1.255645210679689	1.2009987458444982	1.1451370925755564	1.1176016407162206	1.0803238900051666	1.0785844746789506	1.0096394876255734	0.7981603092691983
0.08883061857876211	0.009378369361101386	3.0609139690822005	2.9459753195703633	2.8811526129075506	2.8202586547183395	2.7366949778445044	2.596977441499583	2.5058027012687796	2.4606559288769834	2.4146415398408134	2.4279561457364647	2.449825488729572	2.475550455823397	2.6162589252598796	2.868932196334536	3.133612169155964	0.2925557808797427	0.33954448085750477	0.3816299008160668	0.4177625423326907	0.437450308067443	0.41757775675558856	0.39239449299763146	0.30055697930765496	0.05093523021720768	2.9031138670063346	2.7259306066024847	2.604362138782114	2.5454822559936408	2.481663810308307	2.4513902360706403	2.426534827993052	2.3938974950812684	2.3262842246065887	2.2450311035294135	2.1373430716420114	2.0695779319362932	1.8835173043488767	1.673425359360982	1.5041181218435093	1.3684236808403267	1.2625559929764145	1.2238955689700517	1.1549187990319376	1.1413284648170374	1.1035240805421556	1.0622110979835764	0.9636595630945524	0.5274000882563489
0.03321481138651141	3.094463254121487	3.0070408231223573	2.8912678673189363	2.823033921935237	2.7704376011734873	2.6975640314974747	2.5717125868357633	2.4506074546849295	2.3710461136527985	2.3262281572804446	2.313845091254988	2.2934009717343438	2.239951914373305	2.277275708334735	2.910117906922086	0.44850977219489807	0.47770062707099725	0.4337167512065344	0.4323605886842168	0.451221548088308	0.42863736862092183	0.4055661206122336	0.3208392373616402	0.18344632164590344	3.115833112003399	2.942276483150326	2.775853872409354	2.655493090237203	2.563816322951571	2.533870661005957	2.511845366663129	2.4723996038185896	2.430317506442418	2.3685517930502638	2.2573615198100248	2.162941922565153	2.081210780701756	1.843734774545462	1.6397388277260476	1.465414193673387	1.3415087834126884	1.2851514818030385	1.2241423463212044	1.1955478125727295	1.1407338104060918	1.0974646446717429	1.0506773376865637	0.8375168907016652	0.14085419888228878
0.05174524921187055	3.097345624853325	3.0045962074390573	2.8814218672088403	2.793399843582214	2.715497511110033	2.6117655816552965	2.4854878397411233	2.3670801999666793	2.291590889660053	2.2568345143392707	2.2293072298094625	2.112816226452658	2.0397482193771137	1.7572057709442306	1.2258716121317443	0.8162620739312314	0.6250307276175113	0.5219699319407247	0.5047153045884916	0.4777995284263381	0.4460058214015957	0.3728155425625944	0.2852412619556509	0.16966062051773806	3.1221051402171076	2.9430256380057846	2.7864790706251066	2.6849137184765617	2.6191838237385143	2.5592267300038953	2.5441587790476743	2.5079277054984153	2.4565852248938485	2.383689112239514	2.2855541934132315	2.1986886360572884	2.0848573683453804	1.8643867017115976	1.6248840639967856	1.4659370973818098	1.3212281068659841	1.2793379034485337	1.2238559876091466	1.1786949612268707	1.1434067751272607	1.0875855251074324	0.9736538136111963	0.575785057932647	3.101029878626233
0.13027689742867213	3.1313795555731945	3.010919424595566	2.891347918896476	2.767765242982193	2.6442393054397044	2.5646271597335613	2.441645601853115	2.346713130605467	2.2379862262154333	2.169763635179385	2.0977897958644567	2.0021313431509533	1.834866555022059	1.6053144061561668	1.2822871551630513	1.0089669706783468	0.8067965043958978	0.6456252096967751	0.5593598215296876	0.505850875126005	0.43434747082445546	0.3655564461230467	0.2667050038649351	0.15323119914056216	0.004904165065617289	2.982759752053734	2.816063118351654	2.725542180779022	2.6717203606369417	2.637449096551395	2.594762199481126	2.5343762590003527	2.49762369739058	2.433102015945712	2.3496325764304373	2.2346164101164754	2.086883038650965	1.8594664091769255	1.6170521592665283	1.4703113775019376	1.321284275512178	1.27543506756123	1.2234471070632709	1.1676461180057474	1.1122426922047406	1.0341376657844306	0.861803838509969	0.4894340588973084	3.0871200865225097
0.21971022897222414	0.08265245959719388	3.083298498573526	2.9300123331281283	2.765487589117361	2.640955293422055	2.499893629854697	2.408938825492588	2.2938142698018034	2.1937349391350267	2.1056007895828586	1.966232958055315	1.8911417671292503	1.7102062678247305	1.4524522262913906	1.2621426870425827	1.073722969943105	0.9491043515582127	0.7630272168714199	0.5984610999072643	0.5090113406255254	0.4434609928089772	0.3675274057850893	0.2435240627545987	0.15038965351827835	0.029690347470147923	3.020652451375534	2.8806007174066677	2.771795499851549	2.720483273947827	2.6742601123148497	2.626855975801215	2.5996834813970247	2.5673418670467467	2.498768506037013	2.4149295520313845	2.3248552470186405	2.1499394897285473	1.8601539387480768	1.642401669592489	1.4315756644868125	1.3235039703169162	1.2689229055765368	1.2184633027224012	1.139838145324628	1.0725642665271504	0.9823682822634955	0.7278857897571647	0.37051531174134544	3.122571272985504
0.33701250952515394	0.18163226475839678	0.011928118173269232	3.0150498918549204	2.8237902767554206	2.6432672123325007	2.4670101015262715	2.3028965938551487	2.1491802120689885	2.061640373846633	1.9833215180918016	1.8946837658253193	1.7751737183421112	1.620296729842865	1.4082829802896144	1.2955712820057221	1.1644692951942215	1.0344447508869317	0.8564718079269601	0.6574534020725845	0.5320251308780034	0.42365256367129484	0.37602610018278915	0.3117527382167168	0.21257794135839886	0.11586693383624795	3.1040450829014197	2.9279976224509436	2.821916006898561	2.7451014089866916	2.6903132154023184	2.6696105962177152	2.6576126021790634	2.6187909943497707	2.5419675198442984	2.4720980742205683	2.3446557237915755	2.1508946953592702	1.87271008209656	1.609311013352651	1.4405016180617152	1.300830855490175	1.2327911513656855	1.2000063370697822	1.1325676884694635	1.0233163593963295	0.895043352097228	0.6995977134322796	0.25347660977283765	3.092165708675317
0.4682425802041573	0.3497886952291796	0.1909548780939032	0.04208321994186739	3.0363604937928113	2.744154325040462	2.4017306980079116	2.1535577602792673	2.0067470946707258	1.895163137008125	1.8222639141730868	1.7296108141165962	1.5796066125387715	1.4999045539479015	1.3669880590894465	1.2715344762333163	1.2024164970156244	1.045598166315812	0.9142695986101255	0.6965465953427668	0.5808922239404454	0.47789266597117597	0.4248788452254022	0.34804910382519194	0.2936772202993506	0.18165800463914383	0.02997158805142929	3.0025123496060884	2.83397084057191	2.774517631715723	2.748645495200119	2.7186667135446534	2.7029685813963535	2.6497868964514613	2.5765913399699483	2.514716980248408	2.3508260213415935	2.197376568705044	1.869848606111855	1.6398180815171681	1.4433033723650004	1.294949064182994	1.2229112289965047	1.1893265727942262	1.0808717875277636	0.920932268152948	0.7789479614866499	0.5869946784302046	0.25781798601645584	0.025397323907357508
0.5416888118864537	0.5214763145962419	0.4546919606083966	0.36256058671062763	0.3501449312819901	0.2775649745628541	2.0250067686827444	1.8897450091831818	1.7629352229846038	1.6923440065906374	1.6932685412717634	1.599101598810196	1.508616448916083	1.42210448859579	1.3232475768984509	1.2674994181343957	1.1673289363819896	1.0453659523242358	0.9329264134196275	0.7197940217295563	0.595060301808821	0.5143284492558521	0.4538558625451305	0.38444446693306783	0.30749682042699167	0.2486252444704138	0.1106565699196779	3.0262071661372567	2.885343861850587	2.799782799255783	2.7785282602314125	2.762705083106662	2.733576423251314	2.676194542879701	2.5907001375616185	2.5135558974352263	2.387660262378118	2.205084735016524	1.9230515262171997	1.648545659876748	1.4610023209572547	1.3164493879956911	1.2407848800073487	1.183775284621027	1.0584130077269143	0.910585499129309	0.6836891838512364	0.4803731554491093	0.2833535121426459	0.1064995121906983
0.6383006370717585	0.6290276963591556	0.6206169613854596	0.6323503710454541	0.6622894177866206	0.9215665378959907	1.3601583357365585	1.409423840501218	1.5074426313792062	1.5170792989563053	1.4791084493181055	1.4635043846306584	1.3853834048513487	1.35572715047008	1.2536660896522804	1.2262776193920264	1.1731447254274863	1.059664730828606	0.9766216355432761	0.7567306542934135	0.6190733715134527	0.5392788561718228	0.4598940530011702	0.37375833508735645	0.30940193159850526	0.19833518452487614	0.07923425202195208	3.081267856414187	2.953638204387964	2.892399711959308	2.8572717041893103	2.801063088941666	2.777486744883658	2.717027440440229	2.6119567143464133	2.4816821006953855	2.35489865416273	2.1959288785015794	1.9492520975764744	1.6909861703765865	1.4753225700353612	1.3461844663735412	1.2308685265444432	1.135519717632301	1.029049715546562	0.8699910529964241	0.6055054202173733	0.36549266051338913	0.23839085301061821	0.13061191774105985
0.6834649954441381	0.703387772151075	0.7039567318251218	0.7157028908757527	0.781276239310459	0.9536437189999545	1.102474224210441	1.1994477558236474	1.3136954813934423	1.342025839621732	1.3789092289311393	1.3612726105677284	1.330797776622807	1.2589026841318194	1.214882741349011	1.2021211016420306	1.1603394425432927	1.064531188634274	0.9879271774407659	0.8158345526877883	0.6425118749216738	0.5353730510954785	0.4300430925525058	0.3384410097048267	0.27007408844809333	0.17428829537589896	0.04634717630855968	3.0812530529574427	2.9877781464653523	2.9172749147152217	2.8683798276058314	2.832538511506405	2.798903813261997	2.7428869569889778	2.6223401275888754	2.4768525746218053	2.322254824080134	2.212475168638293	1.946380663013376	1.687967706157714	1.4977387203449155	1.3566652321890333	1.2394637843683651	1.099534227156342	0.9794527407421398	0.7589829091964982	0.5305535495277611	0.36326512591450766	0.23109808321064415	0.1419052155560164
0.7109220933467881	0.7493792995006204	0.7556137074259566	0.7780556212949283	0.8414006651551902	0.9065727088168946	1.011777006261944	1.1284307063999515	1.2452776616825396	1.291879002353476	1.3002277079173021	1.3015911816207433	1.2614532235471492	1.2150052504620639	1.1865636670887076	1.1670913235823037	1.114376453333119	1.0628097932192122	0.9665138339179487	0.8557818884468472	0.6820580882835378	0.5691439568235557	0.42751206543359654	0.2699732135099261	0.1464656298260941	0.08510748637468349	3.1379119967004274	3.02812221062877	2.979169808647854	2.8625609409915294	2.8477300484609493	2.8281601782408825	2.7946613801687716	2.738330489453743	2.635297898995904	2.446612199407611	2.3542091085319417	2.172786336355056	2.0022253684369415	1.7773564579986025	1.5072577371978364	1.3577998887029439	1.2071759682091543	1.0505149846717667	0.9030483965060808	0.6863460939806064	0.49985674330403335	0.3639771551227607	0.2329798076116167	0.15392293151468545
0.7476847130845112	0.7562925889745423	0.7523986789860514	0.7911774310056049	0.8524048045268182	0.9241668124704813	0.9906402592937822	1.052643212444903	1.1240287227114252	1.1634212605583496	1.223615651562954	1.2282814066579848	1.1892110450037667	1.1783635944333142	1.1486063515663403	1.1193792240961493	1.0945325494933338	1.0588050363396861	1.0202685494128874	0.9249980781436454	0.7414121917120066	0.5819000539335061	0.36309576153109874	0.10909399348838586	0.04400841757851848	3.0652742074411394	2.966315646976559	2.8831115794769997	2.8408250615393733	2.801309519755117	2.792600768783398	2.7659040666163075	2.7367847615706955	2.6883874055442587	2.5889907761605317	2.4725203793433588	2.2919596174589207	2.1947418719717176	2.0037841247202564	1.7732382128949455	1.5321469061481514	1.3503760908453588	1.1995831022924957	1.001239564250423	0.8100660610689392	0.6544588557307146	0.5061085719782851	0.3756206015948874	0.24149071571449293	0.16595275401623924
0.756493401576085	0.7446847562688527	0.7166123985955059	0.761098597592635	0.7931601079835234	0.8485151938010611	0.9218440255267837	1.0165082519047788	1.0712839045812586	1.0883604651721153	1.1639785614134255	1.1725155682973034	1.161935568064091	1.1394083394490713	1.119486812475703	1.0875345555334375	1.0716726562713141	1.0445026424603128	1.0320065985784679	0.9652042926972403	0.8121560117318388	0.6063637255251636	0.21373998929665464	3.066168087837437	2.979072798529286	2.864791414991765	2.8072475982175895	2.7981905363277138	2.7538982258991793	2.7189826526339447	2.7141479466693124	2.6857072340203096	2.6596718323715733	2.604481164159439	2.544266107788996	2.433275877775507	2.3196548196465403	2.1640577283685043	1.9601367276032808	1.8227585746889172	1.5516699075394915	1.368595534131472	1.1546808404870605	0.9836381551360739	0.7492076147646067	0.5957047833240043	0.4706188345038897	0.38755471756321347	0.2587508570680233	0.1998935514116608
0.7370900410843184	0.7263873869942111	0.7180045328525969	0.7238897895927908	0.7327505236451861	0.7868220289703336	0.8813265147685682	0.9693437615579988	1.0265579206964397	1.0792379671969548	1.1201382294014572	1.1553186136429932	1.1373593855537523	1.13519658928041	1.104251682170297	1.0758323003238783	1.043920845763525	1.0273685491549789	1.0153888089393168	1.0027868233843815	0.9261300068438089	0.6287760270703229	0.06416960301449737	2.813091681908384	2.724766524482657	2.691861670228376	2.6991216605700066	2.6939897137285915	2.672466734695673	2.6499249409664922	2.6258446754079836	2.613146406293461	2.5840549364290464	2.5113805543193597	2.489806572240097	2.396502787566882	2.3318034425367102	2.1875510669287515	2.0276913437914903	1.8789776146943975	1.6716009163891756	1.302692875749651	1.0350124689406237	0.8398203917335003	0.6727549219636859	0.5453404788244572	0.44367543335265935	0.34381996280820065	0.2941543150847139	0.24766824596071096
0.7144383122594232	0.7010593289894707	0.6695822086568718	0.6891232674550705	0.6828084592731489	0.713207669926947	0.7577993095851584	0.8777526548189243	0.962232457700418	1.05097774114049	1.099621224945987	1.1188610091096158	1.1166413365489682	1.096857684638986	1.0970737970888875	1.0532535558575407	1.0291876759379988	1.0114700268597547	1.0184409259586569	1.0205557664800429	1.0647119482050154	1.2067252160322863	2.616920715554509	2.5582108391185914	2.5607702134908537	2.5660222213854875	2.5572438146319483	2.5860582449874165	2.5714166513607504	2.551475272522412	2.5475237277346827	2.5161066246450003	2.509920869535817	2.4465461290020776	2.4415889380673	2.3740932341950858	2.342422218728183	2.2632431231347736	2.0993454410914283	2.1058031277624956	1.9356915806711965	1.0537133307432234	0.7132247490994281	0.6557728300836365	0.5175364198655357	0.46919598353152686	0.393779656144465	0.36023168938356676	0.3017888520283385	0.2507732366512142
0.5491648738832129	0.5007505556218655	0.5503571153616362	0.6140636614159262	0.611755715717557	0.6116886058893208	0.6419777141647728	0.7868803714332789	0.9047264095678095	0.9909497098247745	1.0563587182951708	1.0795113653443316	1.0706224998013025	1.06054148185719	1.0369114908276431	1.0284507059783767	1.0036314822312	1.01536824787744	1.0342928970433543	1.0727917844762913	1.2046325855850593	1.483513741110732	2.291368520916345	2.417791027332572	2.4600889932881804	2.4905597732335707	2.5095942558566464	2.5070061632950127	2.4955655022043293	2.4825055744190565	2.467842199430235	2.464708343258435	2.422996024271342	2.409943202093533	2.389069208909641	2.3456258210310565	2.293519696701311	2.2576653951702346	2.2502502466303484	2.30006100140238	2.5564106060481446	0.14166460379433593	0.407302654736305	0.44652034115878414	0.37068083799926654	0.3524207197472918	0.33668688538421515	0.2636872534965041	0.22878293747683318	0.20809784432311906
0.24877149770436838	0.2872926825746561	0.3359809904994766	0.4222794749710203	0.4704338017652346	0.44682742067827297	0.5573747741639514	0.6678303193077354	0.7907777464508813	0.8677755588923589	0.9675390927268311	1.0218840558742806	1.0673098609551877	1.039547189386471	1.0232582380592696	0.9987270683052698	1.004580962807474	1.0446091851318726	1.085034812703418	1.1229682519774589	1.3063171386813295	1.8822841613372852	2.2053265072665753	2.3263456820228994	2.3479289809183914	2.3893058852888363	2.44090382613442	2.4423975367306814	2.419940367358749	2.4176028744386264	2.4262757339614334	2.408322623290073	2.390190513381127	2.375198543216291	2.38066261174402	2.314355491775251	2.251048845482643	2.231443406713834	2.347511953943806	2.5451999461686015	2.8372082808663386	0.0209662590141933	0.22527897045544462	0.2656008730312226	0.25519721008747226	0.19053992583349455	0.17511957755514063	0.1235482376632937	0.12791244432152382	0.13385767600641948
2.9301876664404056	3.133718409149191	0.05195881337201447	0.17608789742851566	0.25399691094152305	0.3206025211747791	0.4549371833971665	0.5282787917467755	0.6579280443325104	0.7383944562741466	0.8497995085912846	0.9719053064632568	1.023320584956139	1.0313690275965355	1.0298374977399478	1.0113781154107897	1.0250935050872783	1.0695216046802827	1.1204872964680836	1.1597340403587864	1.4621933612401152	1.9253006282572072	2.161552590725191	2.274202605324212	2.2886101109942167	2.3231832022609256	2.3373645819562983	2.3615802960783254	2.3667338176905406	2.375564559404321	2.373711883729688	2.3860267901918863	2.335910857437258	2.225689149697047	2.2070216424152536	2.1848772320808827	2.1116465086586023	2.097197432858329	2.438586433619406	2.802998714999589	2.9827531146858854	0.009667702498033932	0.13164951716661813	0.13076089305709568	0.1054326969621208	0.11922334440462083	0.06658820389435127	0.057951224520060116	0.03856586095309537	0.02637547199253189
2.789027215839562	2.843971011214956	2.9544478092531365	0.03128195889459164	0.16671123385656014	0.2603881621674166	0.3165128710322212	0.41069913058894003	0.5162745141586533	0.6257617854774961	0.7542507749538022	0.8575873706151009	0.9688443525263949	1.0118730363682669	1.045162006599815	1.0231907642550793	1.0458676076248663	1.0995161661649262	1.1628509080518243	1.2387700512841513	1.5971549576200654	1.9617060560732897	2.097025952964791	2.2303351155291313	2.2862641107662247	2.3014555674277903	2.3151283069889823	2.3269035827081597	2.346387138253959	2.358084926764545	2.351235576266903	2.3472700791510603	2.2278691024918573	2.001926416340814	1.8532515369975147	2.0263220254410634	1.6648293430198093	1.8923965352849532	2.804898840523144	3.0081748856569117	3.0903305410229334	0.0142061660746693	0.045158509056619146	0.055140293500697615	0.02847209357879059	0.023973091028513242	0.050983664727864225	3.100713162052321	3.1212257754894845	3.1032270290790724
[truncated: 50 more columns]
