# Supplementary material for: Iso-orientation bias of layer 2/3 connections unifies spontaneous, visually and optogenetically driven V1 dynamics
Source: Nat Commun. 2026 Jan 21;17:1901. doi: 10.1038/s41467-026-68578-y (PMC12923880; doi:10.1038/s41467-026-68578-y)
Supplement: Supplementary file 6 — Source data [file 41467_2026_68578_MOESM6_ESM.zip › source_data/fig4/H_endogenous_timecourse.csv]

time (s)	within_roi_mean	within_roi_sem	outside_roi_mean	outside_roi_sem
0.0	0.002178832194995167	0.002440125178811272	0.0035635676325554344	0.0015343656625053498
0.05063291139240506	0.0007407799441235865	0.0022143819492856584	0.0034649695567797604	0.0016226915754926302
0.10126582278481013	0.0006275074126148825	0.0019718611295672884	0.0030742267111301172	0.001578162625329685
0.1518987341772152	0.0015224169289292256	0.0018440383789161906	0.0037779669212447296	0.0016033764527661042
0.20253164556962025	0.00165829105184001	0.002046149335387754	0.0038477229569663027	0.0015244247447600493
0.25316455696202533	0.0018341379979361708	0.0019086142574588814	0.004247450830772148	0.0012076341261203004
0.3037974683544304	0.0004458492560649057	0.0017219436613598366	0.0028043559322376062	0.0010413689381496532
0.35443037974683544	0.0027748595013128412	0.0016939123216403282	0.0037968127353215364	0.0012548833998600884
0.4050632911392405	0.0032430427393309465	0.0015447616503873644	0.004059824198352162	0.0009466601775738406
0.45569620253164556	0.0021726459973700854	0.0015166165084609846	0.0028698624718276194	0.0010594967150737602
0.5063291139240507	0.0012183333875914488	0.0016553281535508933	0.00023938306226873883	0.001112753684684382
0.5569620253164557	0.0035874493087038307	0.0015036055572515438	0.0016452661543414813	0.0009919198948985751
0.6075949367088608	0.00213417359083841	0.0015160959682706946	0.00034184120906298915	0.0012464365771687725
0.6582278481012658	0.001225095574861766	0.0014025445271585344	-0.0005038808863254974	0.0011105052343753953
0.7088607594936709	0.0018449943048559684	0.0016627229042939229	-0.00012458940320259613	0.0013260351729223116
0.7594936708860759	0.003347778106256586	0.001981502858924979	0.0006815698268786855	0.0014461217158003475
0.810126582278481	0.001945559138426848	0.002272320647269378	-0.00028720380921947884	0.0017222849171362627
0.8607594936708861	6.071532165918824e-19	0.002343342034763428	-0.0013993523591133929	0.0016655649931561442
0.9113924050632911	0.0008446853529944225	0.002278725228015249	-0.0012170906169844935	0.001814454643640361
0.9620253164556962	0.0009649793912920833	0.0024860989982183287	-0.0005712919445546636	0.0017224512378855538
1.0126582278481013	0.018709339249839047	0.003416460766782828	0.008057234674735379	0.0020895065901562894
1.0632911392405062	0.07596770406788544	0.004423960556401649	0.034639172401259084	0.002296106788113526
1.1139240506329113	0.14089582338932388	0.007127425679335086	0.06666232027749441	0.0034987840017406827
1.1645569620253164	0.21351366895456084	0.007739558487983564	0.10261331936678811	0.0038027204505923983
1.2151898734177216	0.28220109945514643	0.008474692117062877	0.13599401344366763	0.00392822123282808
1.2658227848101267	0.34843306052986367	0.009928135142518507	0.16885392224724924	0.004581127084601051
1.3164556962025316	0.41578601960961264	0.011202629459668281	0.20208766828389008	0.005235565918533336
1.3670886075949367	0.47003297170442127	0.012158801211397587	0.22875182006328476	0.00553613233320861
1.4177215189873418	0.5246528773348588	0.013020632307458958	0.25585300560860136	0.005773734987644739
1.4683544303797469	0.5781879358923201	0.013936301231778414	0.2839764113018696	0.006103109590801927
1.5189873417721518	0.6243962974072013	0.014959100243656594	0.30574345807168596	0.006583373773898032
1.5696202531645569	0.6726121480521853	0.016851461068556263	0.33042324028215486	0.007372038567716875
1.620253164556962	0.7206431690896384	0.017004106474471266	0.35474090984555223	0.007420242951558033
1.6708860759493671	0.7671717050615487	0.01814305364767965	0.37760573247334805	0.007880520134863567
1.7215189873417722	0.8084120229176207	0.018653477081386996	0.3975388136046577	0.008093018418015092
1.7721518987341771	0.8499856156589919	0.019259528220246392	0.41849764509216625	0.00852230314304013
1.8227848101265822	0.8893747844334949	0.019646667785051922	0.4388929251663619	0.008805865347787392
1.8734177215189873	0.9264923590935705	0.020586721354694477	0.45697549553596106	0.008926973602915361
1.9240506329113924	0.963721186156093	0.02119525635339671	0.47535066538288245	0.009003109385326398
1.9746835443037973	1.0	0.02205573178324792	0.49294524131979145	0.009403328483323311
2.0253164556962027	0.9838597493098591	0.02211822274856736	0.4822365706869288	0.00960460611354406
2.0759493670886076	0.9441667805335534	0.02172865588106264	0.45960790914986294	0.009347139292280059
2.1265822784810124	0.8990409500622661	0.020492610858062137	0.4363773805974397	0.00875106014940805
2.1772151898734178	0.8567492113752275	0.01964905465792934	0.41623877042054075	0.008479531368135134
2.2278481012658227	0.8153252356952899	0.01871482308062066	0.39542400796405036	0.008027233379711694
2.278481012658228	0.7750857073254865	0.017965309889784103	0.3752669094313665	0.007678681396670041
2.329113924050633	0.7361975200477648	0.017269182519899073	0.3566756680127189	0.007595106797440061
2.3797468354430378	0.7009766342701231	0.01680467816337283	0.3399241236410103	0.007603947703980352
2.430379746835443	0.6676009482333585	0.0159740875819735	0.3241614762163365	0.007096287220697089
2.481012658227848	0.6332521812735755	0.015151075775886752	0.3068132692523183	0.006651018052630226
2.5316455696202533	0.6012113538553454	0.014463467238970984	0.292471315161173	0.006347758514969857
2.5822784810126582	0.5736410935989444	0.013964776909131664	0.2799913334613855	0.006026127791913009
2.632911392405063	0.5441198994892293	0.013377498079705428	0.26506348031813454	0.0058819045135541665
2.6835443037974684	0.5162555761361088	0.012864735816269417	0.2509647831901961	0.005642922606122263
2.7341772151898733	0.4904243366489232	0.012223342394401837	0.23945801949370757	0.005394959496414325
2.7848101265822782	0.46612251767379276	0.011651234276261212	0.22780308607743854	0.005314288809245447
2.8354430379746836	0.44414119261027496	0.011109322461248567	0.21777759489826	0.00504128154483941
2.8860759493670884	0.4242167350979236	0.010548093238637965	0.20854735226612758	0.004739539169032983
2.9367088607594938	0.4028781281770148	0.0101697005670364	0.19811605789576692	0.004754043963402138
2.9873417721518987	0.3821940151720648	0.00979291142858338	0.18720381232067074	0.004564050923057999
3.0379746835443036	0.36136801717548533	0.009493955289250103	0.17650890555279028	0.004413109320146952
3.088607594936709	0.3444091295323734	0.009304732313018468	0.16807609909515644	0.004540560563176914
3.1392405063291138	0.32824193260983886	0.008952272921580394	0.16041273909174775	0.004027292843419283
3.189873417721519	0.31274807811093763	0.008761989989712397	0.15283899432952808	0.003950980528221539
3.240506329113924	0.29772398968851943	0.008555204796499927	0.14682337105737286	0.003856092832602644
3.291139240506329	0.28232953376699677	0.008218485524350613	0.1407230758555182	0.0037808079710698514
3.3417721518987342	0.2699360633990288	0.008037533401378676	0.13466946100646449	0.003777665543273147
3.392405063291139	0.25868539347401553	0.007818222290783798	0.12853695243476507	0.004070895530176996
3.4430379746835444	0.2461432247534942	0.00789831200363021	0.12187168594966775	0.003988283158217575
3.4936708860759493	0.23350479647474423	0.007710132775237667	0.11489521041644013	0.0040561303845432165
3.5443037974683542	0.220992526918737	0.007471976655500731	0.10893221996831678	0.004208716661957842
3.5949367088607596	0.20982117601976352	0.0072439390396099364	0.10312528079663605	0.004215112986519464
3.6455696202531644	0.19899343215015958	0.007226961345406681	0.0977312261055519	0.0041588382462066625
3.6962025316455698	0.18946460650074742	0.006834276615161761	0.09328621685277957	0.0039728371687163515
3.7468354430379747	0.17912205715953472	0.0065201204233712486	0.08862726872403107	0.0038813306828085425
3.7974683544303796	0.16897167265640994	0.0063445536613560855	0.08330440437999304	0.003779743605648947
3.848101265822785	0.16130106254375282	0.0062920480765363915	0.07888476773453176	0.0037609906712345476
3.8987341772151898	0.1527785579681909	0.006383721823610875	0.07430557708535343	0.003979049339026449
3.9493670886075947	0.14674326548498448	0.006487898702314061	0.07170031171537597	0.0037501067581347256
4.0	0.13966508752915213	0.006268191710983135	0.06730010326169014	0.003608827628792226
