# Supplementary material for: Iso-orientation bias of layer 2/3 connections unifies spontaneous, visually and optogenetically driven V1 dynamics
Source: Nat Commun. 2026 Jan 21;17:1901. doi: 10.1038/s41467-026-68578-y (PMC12923880; doi:10.1038/s41467-026-68578-y)
Supplement: Supplementary file 6 — Source data [file 41467_2026_68578_MOESM6_ESM.zip › source_data/fig4/C_correlation_map_optogenetic.csv]

0.16908300350048852	0.1304925305938345	0.05465794293859211	-0.041765272834006606	-0.10273437008236443	-0.1169514739071196	-0.10774251677483329	-0.09011452502445484	-0.069658577387594	-0.046372152321761465	-0.016677673761039277	0.025193871152120417	0.08434722622985603	0.15690233611205556	0.22192133889112547	0.25765824434675366	0.26498333432065185	0.2567923806186655	0.24188561634785044	0.22252050264333156	0.19617666990562235	0.15698349964824568	0.09857646727093292	0.0218996168999579	-0.05782049303048575	-0.119202665748857	-0.14941358676634195	-0.1469670909224076	-0.1176210136833172	-0.07145073305535231	-0.019556792648461673	0.028517096286694136	0.06454969449165938	0.08134822930027978	0.07593533570636535	0.05391097745440099	0.026585166882428058	0.0038504764615099178	-0.009277437383678986	-0.011915725991919915	-0.005538040121976063	0.008056443364371125	0.028021954991623084	0.0527326452029687	0.07508414373407209	0.08393295247634436	0.07477762551506607	0.05244388656695738	0.024226387755670237	-0.004067492201193575
0.15656898088866972	0.11266619585968782	0.025037812182985085	-0.08452372588818684	-0.14489199192250893	-0.15149407038739837	-0.13604009945445636	-0.11447199369163769	-0.09139722569231448	-0.06522459357812688	-0.030682954086935603	0.01887466828696435	0.08675772489525346	0.16444248138379822	0.23090309801210593	0.2700223706750937	0.28284005317600774	0.27896643679234573	0.26620299854407853	0.24749138041788243	0.22091127827061177	0.18042486592058188	0.11880077017237052	0.03622898008080518	-0.05130625308476523	-0.12011065535239115	-0.15576535416913634	-0.15664558882419127	-0.12920212496483013	-0.08387371124906452	-0.03139373839497848	0.019000101014006208	0.058573852895510245	0.07858209333751717	0.0747358740085163	0.05277108336255873	0.024889934883724787	0.0010043785663481303	-0.014267748333586183	-0.020131285162120278	-0.01751309313639737	-0.007322413042139925	0.0104849768391414	0.03467931787015832	0.05775856783302192	0.06787060873033801	0.060280241798336937	0.03963334077912004	0.013127351806736302	-0.01388411236029334
0.1372834625431749	0.08617386222084994	-0.01490103849667486	-0.13546199432833117	-0.19267764849170355	-0.19154392915172602	-0.17047810068909655	-0.14558425718143814	-0.12014088129509273	-0.09062714020594641	-0.049667736765635524	0.009266950334728541	0.0847067453668415	0.16369182300311946	0.22964811914237301	0.27326876322088495	0.2944546609492206	0.29827326024183376	0.29042448591047443	0.2739900583698057	0.24770533111280357	0.20567938241136788	0.14045269178481568	0.05248358958158431	-0.04130246696473206	-0.11618489898558634	-0.15705323937876572	-0.16206902318887456	-0.1379679902489317	-0.09522903740645357	-0.04403255717100863	0.007053789129786837	0.04912307575954417	0.07214324321062482	0.07041887305324575	0.04941670255953267	0.021517504341433274	-0.0035598314601392425	-0.02155748888542815	-0.03162631299706422	-0.034079223639584925	-0.02865017764741279	-0.013964226691402922	0.009616200055353562	0.03441507296601618	0.0476201688153935	0.04366661722735347	0.02673896417393509	0.00365234137059969	-0.02072919349307977
0.11029519387603162	0.05113897203662969	-0.06005384207105693	-0.18125970517100534	-0.23354685796416275	-0.22913714082503292	-0.2063717002029027	-0.18071263340977584	-0.15428934715115583	-0.12155526086572316	-0.0734685815699225	-0.0060077609127564035	0.07340402684711407	0.15129001166614797	0.217017198319423	0.2652512718272157	0.2947097208702534	0.30711093450715277	0.3057708035566418	0.29295835195349434	0.2673670355523612	0.22328195337482007	0.15446373041621705	0.06410152773295534	-0.029935271231282524	-0.10530991800881098	-0.14855260896995334	-0.15740357604269822	-0.13780542932715506	-0.09952864966395916	-0.05189293486286907	-0.002724781316162459	0.03914482081829712	0.06306330585068097	0.06259827159739038	0.042589988736951814	0.014836025686012666	-0.01143897714799883	-0.03226280048468444	-0.04674323222949282	-0.05457071450612614	-0.054375428071180225	-0.04340187491505959	-0.020699718281957914	0.006697512300341138	0.02505037265595252	0.027200837548103346	0.016274047228063786	-0.0016165793369793695	-0.022002326815516796
0.0703927747396908	0.0031620393724636625	-0.11033649240997674	-0.218419418013578	-0.26388304018333564	-0.26138013058894843	-0.24192527961742596	-0.21913695298856037	-0.19390949674255992	-0.15834301887948826	-0.10296799472742929	-0.029032005705020306	0.05181055492761276	0.12858065157517787	0.19491856480577474	0.24727316587085693	0.28370345023628313	0.30396164359549654	0.3093569393727558	0.30065008800999016	0.2754446649890935	0.2279854612349633	0.15550408036954025	0.06702415519015248	-0.019603015017300978	-0.088355011547579	-0.12983421409407384	-0.14141893957647902	-0.12706896859550945	-0.09472570342342727	-0.05243813107264199	-0.007491743797564539	0.03129755825293535	0.05319860757965045	0.05190945772000557	0.03191584891677945	0.0040212025052542635	-0.023473712713436824	-0.04694794515312654	-0.06545183776329931	-0.07827994762097171	-0.0832901968624607	-0.07669119879648349	-0.055755861451759064	-0.02568377210646161	-0.000553932431018905	0.010069996233375096	0.007293050188188856	-0.003734921039054741	-0.018869482203001515
0.015572672479591772	-0.05584202667826419	-0.15921370957502437	-0.24508147149261736	-0.2829693215956472	-0.2849856407089886	-0.27246594776915456	-0.25609368512523595	-0.23460229306877503	-0.19710626374186055	-0.13572068179774768	-0.05816790393176002	0.022436921830314975	0.09813009218057515	0.1650098791853427	0.22045683721132492	0.2622185799990992	0.2889267420764003	0.30025021474263175	0.29502464828499303	0.26873063632577876	0.21576785770325285	0.14024758198121126	0.058787341088167584	-0.013785409435214563	-0.06994177653542735	-0.10531724171250958	-0.11750835474091802	-0.10799261363424989	-0.08189360197897043	-0.04555396240340757	-0.005930874674890937	0.027843658090140867	0.0451085231020489	0.04051089820777343	0.019042414874687063	-0.00953899394105238	-0.03818272508957695	-0.06378749840677775	-0.08542641072763747	-0.10219173979068766	-0.11163574384927678	-0.10942619047000625	-0.0913243326029587	-0.059828114365415304	-0.027944941960372425	-0.007766776818601276	-0.0010750043549565898	-0.004204177689685156	-0.013328608862044834
-0.04611803916357775	-0.11349469284499941	-0.1974690988477646	-0.26141853635730483	-0.2922263519172419	-0.2981367287795018	-0.29313545733351976	-0.2848835516174168	-0.26921141471435933	-0.23199352292293415	-0.1681753964778014	-0.09057645334549845	-0.01201885680759946	0.06169167063438813	0.1279956391906719	0.18491014519886412	0.23017152843944047	0.26166819520990625	0.2775735869645656	0.2742414686918941	0.24399199951550957	0.1832706743363081	0.10768246800055548	0.03863842932796337	-0.016202140064697598	-0.056860292771103736	-0.08290858283884549	-0.09271430565660163	-0.0858346970011961	-0.06444243163194316	-0.03293192140188356	0.0019868034885593936	0.03035154022826019	0.041448837693558914	0.03171911210893278	0.007492863736686915	-0.022226052009129915	-0.051713201779009316	-0.07859160282534856	-0.10214455340310526	-0.12145046284765265	-0.13401930618095612	-0.13540327672104313	-0.12062896333721994	-0.08963182465567712	-0.05296810414603907	-0.02414603357585064	-0.008185746750980478	-0.0034431023517183853	-0.006569888616293376
-0.09997191566459598	-0.1567544943557492	-0.22058887820758644	-0.26727817151164235	-0.29152858185709923	-0.299048327048065	-0.2997466547524948	-0.2992143282541607	-0.2908633088813176	-0.25798066777426754	-0.19724157618097274	-0.12376359801593582	-0.04971716058196156	0.02011125382225787	0.08376047632263829	0.13974614048049924	0.18600095003887834	0.21998743401026205	0.2384124089780933	0.23428912797679496	0.1963254962145171	0.12849003825709251	0.059754406405818604	0.007660462545139639	-0.028971060842195483	-0.05427905509334528	-0.0696354877093963	-0.07411007647958764	-0.06630166103093348	-0.046157439523292404	-0.016237054279384208	0.016692364533759184	0.040953233082842266	0.045550165993417824	0.029881970681452506	0.0024330306258126284	-0.028405176138869906	-0.0582069763309503	-0.08552981068192507	-0.1100269272080512	-0.1307743163124341	-0.14527784909313274	-0.14930533382629807	-0.137721711668299	-0.1087652957381525	-0.0700946640500529	-0.03499898763101376	-0.01134284255634549	0.00023167813552157752	0.002330439304391116
-0.13704495598769964	-0.1817349313245027	-0.22893275418589	-0.2623820771371347	-0.27986378355056507	-0.2861208283512129	-0.2893484768896073	-0.29442665541347074	-0.2941564584926166	-0.27040340881005354	-0.21889632455533356	-0.1541431899332287	-0.08788756935662907	-0.0247992247268035	0.03325008917165664	0.08493484110885971	0.1283861287418415	0.16088147716356693	0.17769002134667267	0.16825634485551436	0.120708223408815	0.05409595773344786	0.0015812828938028848	-0.031476980128433626	-0.05162393006740884	-0.0634533598884571	-0.0682879150993014	-0.06533106796703672	-0.05276592740836273	-0.029041493772303917	0.004826460045811706	0.04103035389090027	0.06389812600626206	0.06214175090091398	0.04041119669372952	0.009911714596351253	-0.021803843095709763	-0.05167231869644155	-0.07920008022577733	-0.10438906531141766	-0.12621855067122265	-0.14219473637984176	-0.14830953553431264	-0.13965922930863547	-0.113587254215227	-0.07516245194821006	-0.03645847734042557	-0.007273338236542911	0.009526589982183135	0.015528316008270709
-0.15771775605190397	-0.19141179725648422	-0.22534280251431865	-0.24785297299995762	-0.2578904682064848	-0.259920769889234	-0.26172539693616953	-0.26870659681175035	-0.27527666670765544	-0.2638265096392248	-0.22681943667517104	-0.17556049386623218	-0.12111722743568316	-0.06842645826440491	-0.019629034222786043	0.023700866676722755	0.05959404269269249	0.08479389624809283	0.0930333811040533	0.072551212686911	0.021098360078826667	-0.02951007304817572	-0.06000227681921928	-0.07528403465373558	-0.08175065859545722	-0.08237950063343216	-0.07751802652384529	-0.06593366477799838	-0.045259242109873504	-0.012590086661161468	0.03247950399925932	0.07917215682754396	0.10331261584047459	0.09483496082917298	0.06725437721292314	0.034087912638574004	0.0015464259276287945	-0.02864914821293621	-0.05684023208282626	-0.08324048583920336	-0.10666798772006295	-0.12449257141712439	-0.13285434015402217	-0.12707392707914436	-0.10414331628268489	-0.06728979303583957	-0.02709879715727543	0.005625792208985852	0.025988236152717874	0.03429610627628821
-0.166172353120205	-0.19049754001940758	-0.2134228691498164	-0.22614140875291766	-0.22796331845175719	-0.22313521205450826	-0.21946577743627455	-0.22343700685926585	-0.2327193796919626	-0.23285463373419985	-0.21334153552654028	-0.1799547562608968	-0.14174404711750827	-0.10355097109576683	-0.06779906756842409	-0.03643592643614325	-0.012013235147108763	0.0009486810309343264	-0.0051748581143207135	-0.037297065910126326	-0.0803797107210523	-0.1076514408900621	-0.11852535442312588	-0.1201717905377122	-0.11629229354756243	-0.10790803333082301	-0.09425196394153712	-0.07334508803085454	-0.04197725455095818	0.0039902678374152244	0.06537911479630339	0.12563737826698979	0.15141970358263815	0.1381765743343905	0.10736019812659857	0.07306454019976204	0.040181060238360725	0.009395329713730397	-0.020095895228754622	-0.048541051977518214	-0.07452189133411367	-0.09516473361290755	-0.10649218601460109	-0.10389201126383595	-0.08415129158215928	-0.04942743949456223	-0.00896274091951636	0.026090974923486426	0.0489333783592776	0.05840875438059676
-0.16672103131795554	-0.18297223754437827	-0.19613737219061173	-0.19937024872709982	-0.19210542829106247	-0.17843417640786055	-0.16613286155355883	-0.16256147227200496	-0.16896660689686405	-0.17629350882617378	-0.1737074955979315	-0.16068106509924296	-0.14215657161629083	-0.1218101595241264	-0.10187670698228618	-0.08448284621060412	-0.07289858591867913	-0.07273693886932325	-0.09097828229312686	-0.12646409423151747	-0.15734484587468336	-0.16948800951023954	-0.16941889466634594	-0.16308848263955186	-0.15236353704127728	-0.13697112015272242	-0.11524092901604187	-0.08446508673105314	-0.04103569589000619	0.018756327756273374	0.09250265707656234	0.15852608043287356	0.1865139876143889	0.17684021641166434	0.14963609803269232	0.11793031716748652	0.08631553769732596	0.05540443483228287	0.02452045531931788	-0.006350667743953925	-0.035513310359660544	-0.05977453755315463	-0.07491337326652761	-0.07609769469100175	-0.05985083332016018	-0.027518738178900912	0.012863333403713829	0.050223843850008935	0.07597750920607943	0.08699821737079307
-0.16238912266625	-0.17124043636793773	-0.17495319479184168	-0.168356771650009	-0.1512195377244551	-0.12762886655437722	-0.10519026681065888	-0.0916522290906677	-0.09112119128070378	-0.10032765775236586	-0.1107388485927361	-0.11685550095588182	-0.11826656383858213	-0.11635002760198745	-0.11268419575038971	-0.10930604890177659	-0.10978890303197907	-0.11960481340710129	-0.1434677821995114	-0.17681101734281326	-0.20274962461534163	-0.21253500029666628	-0.21063473629369	-0.2017369132531312	-0.18733475142854086	-0.16662799873200104	-0.13735406162946762	-0.09655242792538173	-0.04149265964617734	0.028469564802615113	0.10595991779021946	0.1703315341925225	0.20181735614668142	0.20169968960279674	0.18368219766421448	0.158243852640535	0.12997266566926588	0.09998772008252836	0.06823343224652531	0.03520471459687229	0.002936192532815514	-0.02518897188856113	-0.044673572103877374	-0.05027988764586169	-0.03800535848987474	-0.008292232634105633	0.032200125029542545	0.0730469386137211	0.10411074216783942	0.11942599010246699
-0.15486371154009532	-0.15637169743750656	-0.15046585174086816	-0.13366769385753854	-0.10636332485412571	-0.07290279068641094	-0.04057209141973144	-0.01704814669198063	-0.008284767735663546	-0.015737194267028035	-0.0339959969045599	-0.05470449605451875	-0.07270150122629661	-0.08663608017534884	-0.0972868976105594	-0.10656730705745025	-0.11797563185847955	-0.13606321605912303	-0.16371428314317138	-0.19713433327803542	-0.22536350771860106	-0.2403131652246635	-0.2423094202752167	-0.2346117823372966	-0.21884355367133693	-0.1941248825119628	-0.15794993601226634	-0.10786408918029652	-0.04336680674949068	0.03224483405674161	0.10892979968616985	0.1705608093137968	0.20536353764821874	0.21437185212513174	0.2061302656218436	0.18809585458232692	0.16417704379948508	0.13584395221049195	0.10369945618274871	0.06886674050490425	0.03370033844426073	0.0017408132699471676	-0.022273766380565368	-0.03263954739210532	-0.02466808197667989	0.0022853607863698813	0.04329382106162643	0.08936417582329222	0.12963231398711836	0.15444874288386357
-0.1456869292614668	-0.13983977789723517	-0.12431046923324977	-0.09737082866814491	-0.060224400605198306	-0.01765251765677488	0.02335181634233895	0.05552539934897529	0.0718461456474552	0.06778053223923834	0.04605423363272864	0.015968176749668366	-0.014004046724777243	-0.04011334794009873	-0.06235853761377851	-0.08268235834526455	-0.1043944576811887	-0.13100283849572536	-0.16416195557973276	-0.201322393686844	-0.2350258215004394	-0.2574002464620766	-0.2656125381039324	-0.26108671174721715	-0.2453196542209267	-0.21754545581861856	-0.17545699667877307	-0.11781445917237154	-0.04678567887422096	0.03131898497314866	0.10614858114395392	0.16583375386950489	0.2030716782009768	0.21865983703563313	0.21811442202444387	0.20645396333168672	0.18651254707596848	0.15963122902089202	0.1268385071275976	0.08982673173294319	0.05141395466402752	0.015452316378449961	-0.013055891416513312	-0.028062215815755402	-0.024261426332623907	2.450626262607059e-05	0.0417060139638533	0.09385737527022221	0.14613711163944176	0.18542796672642858
-0.1373687969673417	-0.12455781419787454	-0.09996102431166251	-0.06350924935915687	-0.01712482032501841	0.03384983096496245	0.08249879331025439	0.12185104026341455	0.14441927949667988	0.14407260781532713	0.12168643940294484	0.08637005952383071	0.048304163440575	0.013014091822509566	-0.01873373733786603	-0.048874094806332195	-0.08038982404930341	-0.11579257437505219	-0.15580783247170626	-0.19840122554031864	-0.2380285039209154	-0.2674676634730995	-0.2821137432576839	-0.28143727600232493	-0.26628158651478123	-0.23611111152969494	-0.18941446204632795	-0.12652426347538667	-0.051756726205869456	0.026904272227005706	0.09977290241410099	0.1579826297739423	0.19665051499160313	0.21643939800385778	0.22116148966913265	0.2141932492455052	0.197230836145213	0.17104628813011477	0.13667493744838563	0.0963474760801811	0.053685227240555876	0.013267964343520747	-0.019529617498021498	-0.038567918563084155	-0.03836478121771568	-0.016600854939052764	0.025126966310082703	0.08177413748325765	0.14391760253029942	0.19635698637197557
-0.13246494594390948	-0.11372766124789717	-0.08133192675402863	-0.036343106730379	0.01893875037118826	0.07831866203730706	0.13415350441283774	0.17923161803390467	0.20588608853833115	0.20787783585761055	0.18583588577449217	0.14837207059021104	0.10572540878886698	0.06409332933752401	0.024815697517689233	-0.0137969811371553	-0.054187414979680666	-0.09793426014235293	-0.1449061572855791	-0.19308880946062681	-0.23794302018027458	-0.27307107850575474	-0.29314875475827135	-0.2960053131859651	-0.2815371610176823	-0.24953817082895383	-0.1998022276288021	-0.13415951294715597	-0.05824309498428618	0.01935690816917328	0.08984122213019509	0.1462836186678218	0.1852720744304913	0.20746250983197656	0.21572818371040417	0.21223055985811393	0.19745894298947603	0.17114864614885192	0.13402211897688512	0.08898387691133712	0.04101463417177186	-0.004090432160832192	-0.04054868045069589	-0.06255765937838251	-0.06521630657980007	-0.04597994955044311	-0.005485297036956475	0.05221312854231772	0.11794614639024903	0.1764209591944037
-0.1318975276600857	-0.10873315592272352	-0.07018517045887775	-0.017522737823594793	0.04680642695154541	0.11483415289740423	0.17679663083376518	0.22459004426438137	0.2512236718292121	0.25253923576920867	0.23075569863995046	0.19384345461094968	0.15044429774921392	0.10603730175552067	0.06203952753338764	0.017195464082842817	-0.03030327689769822	-0.08108853321885881	-0.1342058346692355	-0.18733491821316997	-0.23633554051806627	-0.27547287010891347	-0.2992841586085145	-0.30456289651827156	-0.2905014922832777	-0.2574192629822365	-0.20648029664743095	-0.14070883815649263	-0.06621062789731712	0.008506515975450567	0.0753701447579775	0.1288467609621817	0.16673312060064516	0.18994018373619523	0.20079410202675116	0.20036859768954846	0.18752345092383949	0.1604036743278112	0.11933596868605678	0.06854544957530047	0.015158571309717662	-0.033684080679325434	-0.07231632476492435	-0.09593156575035558	-0.10058395863376796	-0.08377974916957548	-0.0455650546986732	0.010531962809161	0.0753421243548499	0.13525679453919165
-0.13416461295376006	-0.10794368394018909	-0.06439690873680251	-0.004195509809891717	0.06953166485248043	0.1448459592832666	0.2088549025402198	0.2538596804446449	0.27595496532921937	0.2745966705512554	0.2535466072512994	0.21934360378445228	0.17827042967535536	0.13432826222566754	0.08873765395939939	0.04060882003552861	-0.01134932657815219	-0.06706838764848544	-0.12478058058159142	-0.18156482872008722	-0.23325220456883924	-0.27449735079306187	-0.29996036502602536	-0.3061775705395538	-0.29226601516570994	-0.25917789468745667	-0.20905300775307403	-0.1455583489198287	-0.07483397999560971	-0.005105383900082148	0.05610134000150057	0.10448601302941549	0.13910574985401994	0.16153580566637105	0.1738992710874869	0.17614484725881047	0.165037124980463	0.1364686538254896	0.09069577784425889	0.03474400692802542	-0.021636635075098748	-0.07118268195612167	-0.1095105742181523	-0.13317390902251633	-0.13888589105968727	-0.12409922175300785	-0.08837663463559906	-0.03491506456687605	0.027564157646566306	0.0875808615299505
-0.13519087185703835	-0.10621146319287153	-0.0572604504102631	0.011571754275302165	0.09383401328540425	0.17080166663078336	0.22911777421447693	0.26596356712040037	0.281846521395361	0.27841734488965836	0.2590962469407189	0.22846159745572583	0.1907294725515555	0.1487874219390292	0.10368676656012446	0.054732510713121206	0.0008712864846009954	-0.05744892349594366	-0.11768749776194028	-0.1760783704066589	-0.22818788691226455	-0.2690567652960816	-0.29387763845863385	-0.2996626872894012	-0.28597725799669893	-0.25416645915586944	-0.2066510230911387	-0.14723111549714737	-0.08204914367114081	-0.019266364285471443	0.03397671391289012	0.07448209406929646	0.10272359261443803	0.12118905525133063	0.1321106996552579	0.13465148786588832	0.12361825946178824	0.09282962447182826	0.04381223993188686	-0.012476786393746329	-0.06565266780378887	-0.11090355150519049	-0.14590553547831472	-0.16810754495223185	-0.17419681914237875	-0.16111889854976053	-0.12793718640765292	-0.07764819615696736	-0.018225891360607274	0.040957510678907294
-0.12912260961227826	-0.09574313915243782	-0.038575489645487474	0.04051275321678768	0.1259094469000103	0.19371244143736097	0.23881498684643018	0.2655502142112555	0.27627165495160433	0.2721193365437756	0.2548908484356838	0.22728907531203926	0.19226019928452617	0.1521931820717099	0.108170562476796	0.05958481443393135	0.005364658004209386	-0.053803382236137676	-0.11457370331495187	-0.171987601718744	-0.22132339888832264	-0.2585658770880737	-0.2802966503246514	-0.28454369405947594	-0.2712509214995693	-0.24163880942026408	-0.19784756094683317	-0.14346991541853416	-0.08476980809559573	-0.030239457541171123	0.013116580942877553	0.043047616952248076	0.06134850983798123	0.07129542368933048	0.07519103904709847	0.07192599542321927	0.05615744201124992	0.022890444638199815	-0.022658625819053986	-0.06909207120913746	-0.11083731007648301	-0.14686104853740245	-0.17603112182901817	-0.19563422598620422	-0.20171473858008093	-0.1905765858090369	-0.16064129964878993	-0.11455827936119177	-0.059221388862835934	-0.002147339627483923
-0.11047731545944826	-0.06878047099741884	0.0011034297650132298	0.08829586850175965	0.16442978770280506	0.21319891771067773	0.24272959352199833	0.26018813186415274	0.2668728707629697	0.2623561960925335	0.24661109493823252	0.22085587241954116	0.18731118133935515	0.14828284552504983	0.10499784492069514	0.05687329037619675	0.002682068025584206	-0.05671807656159762	-0.11673238939915898	-0.1707325693957466	-0.21388881194539447	-0.24409262471329427	-0.26026854948944156	-0.2617468032414859	-0.24847247558707777	-0.22104011912723362	-0.18101160560971827	-0.13181613650773166	-0.07997343343047299	-0.03446856250579637	-0.0022725454694505786	0.01521297783887298	0.020856227300704633	0.018348618085849012	0.009605592220372022	-0.00644731887282236	-0.0322052624838293	-0.06535032983847919	-0.09750416479550056	-0.1253478278621346	-0.15091704786067603	-0.17538537734886092	-0.19739461463766142	-0.21358538792330622	-0.21941407030416205	-0.21067370963744728	-0.18521150846759982	-0.14484377705777762	-0.0949433060612581	-0.0412226223588481
-0.07668267665719668	-0.02261170325243873	0.060529125117012444	0.1450557651160647	0.20109626078798754	0.23005444840613415	0.24634705779601074	0.25595864273932695	0.2588303638589142	0.2532782460393178	0.23796205171184828	0.212945494771497	0.17991762574678088	0.1411562491342147	0.09801302868598492	0.04990903361502153	-0.004705250496063242	-0.06467976930886699	-0.12346060968074349	-0.1722618920162461	-0.2066072888872568	-0.22720140462584598	-0.2358444779447871	-0.23315633810191105	-0.21880068219035043	-0.19258625209734337	-0.15559195362835374	-0.11129307354109147	-0.06657713572731078	-0.03073131644509741	-0.010349723132312066	-0.005894926072421118	-0.013708996149549721	-0.02996841657515999	-0.05319919282675941	-0.08391988056389843	-0.11947369121046038	-0.14866790649968278	-0.1643114557899409	-0.17353166715098048	-0.18379130932816407	-0.19696555566470583	-0.21136392235015408	-0.22332283623145158	-0.22826692816083582	-0.22194095387876156	-0.20189205259850052	-0.16868492213928976	-0.12556321504016643	-0.07630017581012151
-0.03081741773593525	0.03512324426189363	0.12293468132086946	0.19409893931042327	0.23125481187057845	0.24629299889200454	0.25302440722811165	0.2560986232500132	0.2549806294217736	0.24752602610165325	0.2316947786829232	0.20673417285190052	0.17376633534598315	0.13488117612026007	0.0914449504087253	0.04275581708579188	-0.013054605925317512	-0.07426418288070423	-0.13169953498074502	-0.17416752135510222	-0.19840614061625117	-0.2085232222975467	-0.2089063382952336	-0.20108628849654472	-0.18441069362858228	-0.15813431816086437	-0.12320693800369603	-0.08342747233520224	-0.046135244808747644	-0.020455462707613455	-0.011944673437125934	-0.0198859413674682	-0.03999816224222571	-0.06855478021525627	-0.1044140319113354	-0.14720838295276822	-0.18979210285410208	-0.21528929052995271	-0.21877814520498398	-0.21406940936014276	-0.21194002814369892	-0.21500190801979457	-0.22162950370558657	-0.22837222074138702	-0.23115865324221563	-0.22637961849373628	-0.21170321139006423	-0.18640520058395402	-0.15111893106927682	-0.10719442968197938
0.019285386824052266	0.09091771049209184	0.1734794355168204	0.23043852520202843	0.25591400799584463	0.2630960125793957	0.2635719707403609	0.26143875823714197	0.25643099319266344	0.24657356593714255	0.22968402157243312	0.204524597130995	0.1715831204212027	0.1325429406017282	0.08855917219915423	0.038748355731328205	-0.018850044538180715	-0.0815972693652506	-0.13738362620397276	-0.173022584542612	-0.18743794267566616	-0.1881040523947078	-0.18112022674344772	-0.16829170935363313	-0.14868435519376694	-0.12143727108515559	-0.08775006324627116	-0.05200980646583054	-0.021988392739670105	-0.006169671087157479	-0.008536258307630672	-0.02699655794297964	-0.05679651796964796	-0.09454278272251104	-0.1396234435275743	-0.19134672907086636	-0.24025223751660615	-0.26607754258504135	-0.2635424805761446	-0.2496341159798163	-0.23794406262046697	-0.23220561145379529	-0.2311818517270553	-0.23189421880515576	-0.23114568618906023	-0.2264792584985873	-0.21622142343658024	-0.19856892752672498	-0.17147363368944477	-0.13346585558385626
0.06623777424135098	0.13710830592471684	0.21062123737647648	0.25712876099441584	0.27643203978645214	0.279839461710386	0.2767822093144178	0.2710683387609893	0.2628706075505193	0.25074568616189574	0.23274737314574911	0.2074055350776331	0.17462095217110077	0.13547009254441336	0.0906910701908823	0.0392472045091189	-0.020372096414270124	-0.08404223618966027	-0.13718586721206597	-0.16613695771462478	-0.17267233498526813	-0.16655657694797904	-0.15436446091780243	-0.1376803698940598	-0.11543533127878278	-0.08695074545515424	-0.053922812866676384	-0.021431562245565285	0.002460937080828559	0.010130212597067204	-0.0005961199991178848	-0.02617566091480324	-0.06168242202418021	-0.10441278139741218	-0.15460081543143497	-0.21218577525124266	-0.2678558556551378	-0.2991374686117965	-0.2968311418042478	-0.27835914460239947	-0.26012079523861326	-0.24734509264942942	-0.23945242511284612	-0.23410988548453812	-0.22923046540913913	-0.22377557269428347	-0.21691164137407817	-0.20607916056916298	-0.18692425832767287	-0.15513291918430464
0.10595340057130519	0.1727398342495949	0.23720126305216116	0.2761625994024797	0.2920717165322779	0.29419428405790304	0.2899852453666214	0.2827317017066553	0.2728215067567817	0.2593124454868045	0.24062725558579165	0.21531247950935667	0.18283797730038448	0.14354949354736685	0.0975266864482153	0.04377878311301568	-0.017884777491907134	-0.08091231012349358	-0.12955970662007352	-0.15255147727371282	-0.15425458457079297	-0.14468676500352684	-0.12985998318782985	-0.11096507668515841	-0.08700705704791391	-0.057600759713984824	-0.02487925769853784	0.005533162736283576	0.025307538587441357	0.027727523669705535	0.012553882474670024	-0.015413156635604672	-0.05146811309079299	-0.09386761673057943	-0.14390979260785056	-0.20301539275449568	-0.2643531359863487	-0.30545354552714565	-0.3102755031715449	-0.29285637885453153	-0.27199293052720863	-0.25491456403473817	-0.24201738659879315	-0.23185457854235936	-0.22376041121551357	-0.21810329179903296	-0.21463897385901423	-0.2102426748302335	-0.19878662763500615	-0.17335541187008763
0.13528889507703223	0.1966919532270412	0.25280262610585347	0.2857260575990893	0.2995822029608244	0.3021658477943884	0.29914612787298794	0.29283062906222773	0.28335287327086617	0.2699370998011019	0.25139166031210036	0.22653138196748582	0.19461520805193294	0.15519262215671534	0.10747784911373022	0.050698888377474896	-0.012826186709529855	-0.07300951184020289	-0.11505905607257656	-0.13286165454222282	-0.1323660761283366	-0.12206125657605715	-0.10675377637197404	-0.08735417879099884	-0.06301836526803495	-0.0334184749441762	-0.0007630461176490013	0.029064344906806747	0.047342676676879664	0.04802803885013039	0.03270737665799849	0.007237141788865925	-0.024038943446402384	-0.060288110692912865	-0.10374756057100912	-0.15747059223800194	-0.21902122597595924	-0.2706979581325303	-0.2902346810733617	-0.2819410071603975	-0.2643624775978368	-0.2473233640055785	-0.23285202712212535	-0.22085629996494463	-0.21221782512180523	-0.20847386514010802	-0.20967070667724158	-0.21217127633235408	-0.20861132958449805	-0.18991713719934544
0.14930241844270664	0.2043929662348984	0.25273779469789015	0.28078908673287034	0.2938368198435508	0.29858555215318505	0.29907750339061834	0.29626334447218294	0.289524075088068	0.27788932861596344	0.2604902622937857	0.23663562827574156	0.20569417250477878	0.16658609437376815	0.11746241428245653	0.0577166299890337	-0.006581264882959432	-0.061168843105120024	-0.09474049380429525	-0.10747078314875845	-0.10589735117474715	-0.09628703872144827	-0.08202176422096855	-0.06372874430657449	-0.04047438717100051	-0.011591476818417613	0.021319834911885976	0.052481414364244014	0.07233365164979635	0.07463968968134876	0.0625200501968018	0.04297099680129768	0.02028727579198794	-0.005127226920480296	-0.03584619286762251	-0.07590079700035048	-0.12707209380855455	-0.1814311087304349	-0.21910916256673538	-0.2304364722401894	-0.22576496158311	-0.2162008933384412	-0.20626572997220893	-0.19779142616818038	-0.19317687355433258	-0.19473364103686508	-0.20248938439943526	-0.21253633219712964	-0.2171955214130374	-0.20611895767029725
0.14188863319723052	0.18935476068108292	0.2305257219034479	0.25536745806531097	0.26944163425553175	0.27823360388691193	0.2842410870678154	0.28700641454185455	0.2848667137230008	0.27641135649461895	0.2609595591693596	0.2384491312584934	0.2088126276872148	0.17095196898573378	0.12209042883126245	0.06158865681352895	4.1390327791734594e-05	-0.04542340218622047	-0.06923061989577153	-0.0765250727246339	-0.0736476997057086	-0.06490275777496277	-0.05236638677299988	-0.03613954744351148	-0.014954123770387802	0.012658933265548082	0.04648315265798786	0.0814861004477303	0.10628974570563918	0.11257915300814973	0.10488191065633878	0.09208145191138532	0.0790276460902518	0.06624453748361632	0.05130163694887049	0.0301956120356578	-0.0007186088165570863	-0.0416246094125424	-0.08541639248921046	-0.12005327566684419	-0.14065266014755723	-0.1513241270656317	-0.15689578481634975	-0.16099563499234765	-0.16722979136995844	-0.17832134459299523	-0.1944454408472635	-0.2121904636268142	-0.2247200545374477	-0.22204030172446926
0.10985452270840464	0.14774031450740804	0.18215461946714348	0.20572265872690784	0.2228749803409488	0.23739901702981983	0.2501896472309279	0.2595402791816968	0.26287564375991385	0.25828050990644824	0.24507625472578778	0.22370029932595936	0.1949823253287708	0.15871957470045767	0.11258091499937842	0.05692408757644077	0.005331174730544925	-0.026956672663562248	-0.04033910779248493	-0.0418375473249451	-0.0368534555535756	-0.028230518979430966	-0.0169438615880293	-0.0024704256388817626	0.016938978688632367	0.04384604583498623	0.08015856771565917	0.12227585233717894	0.15530166931771397	0.16598387490780245	0.16119258714250764	0.15323382684491554	0.14800214240521323	0.146088624946376	0.1449884809699546	0.14090363786591015	0.1303951230580872	0.11118684824936292	0.0817639621386312	0.04229932053351511	-0.002607784483454603	-0.04560662575883364	-0.08193329184553996	-0.111386565429686	-0.1369248263282154	-0.16187778880045262	-0.1876794220130655	-0.21250634909093719	-0.23133756060632507	-0.23595926064418576
0.05816375384631469	0.08390932100433593	0.11039802678260593	0.1330426136397985	0.1540459763902767	0.1747889309665955	0.1943698554812382	0.21003511429889535	0.21862472588500664	0.21780131004085151	0.20670186514423708	0.18592370915783368	0.15705231165231967	0.12162369279736437	0.08039223957661515	0.037346776079202684	0.0043532382896812145	-0.011230315931956105	-0.013421232523398177	-0.008337103575572564	2.7596317393029578e-05	0.010023192498722135	0.02160693054038036	0.03587476325561926	0.05507582088996744	0.08296606473802065	0.12372402182906186	0.17535795576959368	0.21815981402009485	0.23191469919641294	0.22703433792869818	0.22066773449859015	0.21965477019445223	0.2240487880713	0.23075428012265561	0.23579921735818732	0.23614528869187337	0.22995851746761195	0.214877275249923	0.1862568771282776	0.139425002626564	0.07622808933276204	0.0073355164940605115	-0.05516603793619175	-0.10625498690772614	-0.14802299421062726	-0.1839416100209998	-0.21467783562153006	-0.23741861245200438	-0.2460230627806829
-0.0011168015378494344	0.01016912860616282	0.025259676325016345	0.04387832805744244	0.06651632521655715	0.09182941640067635	0.11683680853120776	0.13768420293912018	0.15074748016726816	0.153440145367535	0.14455757852971948	0.12454039597764226	0.09555347231787242	0.06148046784721066	0.02779125123508977	0.0021558935550620075	-0.008840901418269577	-0.006328806728887315	0.003975548712226712	0.017362998542526868	0.031165660743182253	0.04466536459737277	0.058568474545549816	0.0744180039640935	0.09494480035117356	0.1247195454658209	0.16898509538710013	0.22612477942241074	0.27446991520083797	0.2910104041194142	0.2868775008407353	0.28135361318892355	0.2817249877111647	0.2876379411619434	0.29562720854211555	0.30173957094402243	0.3032037694822971	0.2985446695848792	0.2861594493727957	0.26241653867872217	0.22199827300285213	0.16096900864519967	0.08154796326750796	-0.003749873920400841	-0.07883700817190073	-0.1377781461474851	-0.1834809520548263	-0.2188811219625552	-0.24331469033979194	-0.25230895882845056
-0.05664069300816715	-0.060649959340698986	-0.06059862379484011	-0.05143685704474789	-0.03230271671488475	-0.006286100521807857	0.021597442147595722	0.046256818020009985	0.06350105270767503	0.07028935785825682	0.06485313654445181	0.047254508441078	0.020355215742185948	-0.00956536421699917	-0.0335571689869958	-0.04329333699246816	-0.03639464794948961	-0.017870535120825443	0.00557921218277082	0.029372939293664406	0.05115575553565677	0.07047935326553878	0.08835727484872417	0.10668785919192861	0.12849261032342066	0.1583093764217024	0.2005208585760583	0.2527569146483749	0.29798706214083037	0.3188670469766105	0.32140602809979396	0.32020990812334144	0.322138979169841	0.32742228576715326	0.33335144624831375	0.33674381957305094	0.3352779227294375	0.32770273041766296	0.31303622258549224	0.28907016771450933	0.2523656971702511	0.19891234568902763	0.12528701539171752	0.03489470730550099	-0.055611916145441725	-0.12975821373445082	-0.18482277365464317	-0.2241945201815559	-0.2489807899769171	-0.25631450517735616
-0.10204928003410509	-0.12019179148527234	-0.13637347825798046	-0.14092512663290202	-0.13096859978875885	-0.10923165828290603	-0.08171437231763388	-0.05454172601604009	-0.03281420713706395	-0.02063822911042967	-0.02094577221693362	-0.03414942795267832	-0.05662332933314654	-0.08035897291392649	-0.09531727166714442	-0.09427187545203121	-0.0763994842074722	-0.046562164608635624	-0.011302117124959916	0.02392855980095812	0.05565514787446867	0.08251188708176495	0.10518917800560448	0.12575822764182182	0.14744108000635175	0.17440877764622703	0.20990063526672234	0.25191220228024974	0.29036972511480824	0.3150381674431458	0.3265642163557198	0.33224142864505113	0.3370469377393841	0.34206470260531435	0.3460473711143465	0.3469754557191285	0.3430760576401554	0.3332914310019292	0.31697478429004017	0.29297684569753385	0.2592776323300554	0.21275423148207218	0.14846634453067503	0.06289369384362152	-0.03432396666811367	-0.1211242322580128	-0.1856306087650391	-0.22911958946675628	-0.2540066322140451	-0.2591842221564351
-0.13451996419250015	-0.16394753208159654	-0.19421770845207176	-0.21285902431446915	-0.2150179614318879	-0.20148565105918986	-0.17749207338094727	-0.14955022994708161	-0.12391133083326901	-0.10633243208419146	-0.10126081619908785	-0.10968505859903059	-0.12739607854126114	-0.14563121753217634	-0.1545974277375474	-0.14815604593175957	-0.12550853533556441	-0.08979078714935	-0.046145998805080246	-0.0005504390316241441	0.04152790792294976	0.07673709862382301	0.10464426292642406	0.1272634874620509	0.14818562185053985	0.17170223914204627	0.20085411882965531	0.23484197044014343	0.26820499132420816	0.29468768279148255	0.31233205375265766	0.3234771002238204	0.33107924914333076	0.3367040762096743	0.3403090053781068	0.3408202739108918	0.3367943064023795	0.3271826768199326	0.3116056764325359	0.2895881805145587	0.26000178590781464	0.22024985144441922	0.16499828302521924	0.08699551547118714	-0.011758720762177854	-0.10912995655537668	-0.18367692120664225	-0.23208937709911193	-0.2575614331673765	-0.2608432014522427
-0.15264020762755473	-0.18956978847988828	-0.22943820797797124	-0.25881510400797253	-0.2719963716496941	-0.2677272311990867	-0.24947186070504548	-0.22331949497409678	-0.19637989626801297	-0.17586515336568173	-0.16746731990503233	-0.17280135412422962	-0.18761554303191944	-0.20312055412158087	-0.2100745971257471	-0.2028426923477689	-0.1801801379267725	-0.14359099001936304	-0.09625646489652649	-0.0435318850480751	0.007640706962140671	0.05142113942731291	0.08544231708957141	0.11116180099871137	0.1326227458599194	0.15465463318631859	0.18068479369109575	0.21087459035563905	0.24181653432451006	0.26876746866247075	0.28887138287764325	0.3024166647389279	0.311502105635351	0.31808834001348824	0.3228221560178982	0.32505900481124955	0.32339440726914054	0.31663056461055145	0.30435682862807173	0.286481566780335	0.262393468124961	0.22969236430056966	0.1826423408289015	0.11190561487102507	0.01380025833474263	-0.092233146410853	-0.17712863889726882	-0.23142098952826057	-0.2582813288163778	-0.26002294060697023
-0.1568166271433203	-0.19733846287072715	-0.24188681304803403	-0.27734768839082163	-0.29816605993671086	-0.3018353142153247	-0.29000145818725326	-0.2679724980360181	-0.2430607961319013	-0.22310654588851703	-0.21449334583171845	-0.2194852255143938	-0.2343863065152504	-0.25080572158380987	-0.2598363551555508	-0.2557473597993449	-0.2367294688627817	-0.20322971392973002	-0.15697696658444268	-0.10190349335724352	-0.0446673025551514	0.0072194202550257495	0.04882015984978981	0.0800248201230061	0.1047525370654849	0.1283162027531096	0.15468990005145708	0.18457134570953443	0.215188911985424	0.2420664746365998	0.26211222174293936	0.27539705402707265	0.2843964345685071	0.29169601527262917	0.2983574049518134	0.3038049814045404	0.30649834242121987	0.3048791018803405	0.29810526759794365	0.286103461864913	0.2685156021066183	0.24289593964672526	0.20285670346638687	0.1376784870053687	0.04077136117251504	-0.07107761420068484	-0.16487608775908583	-0.22525146144968933	-0.2539469821921538	-0.25414093785565545
-0.15026185279792004	-0.19088269505507094	-0.23605861974910222	-0.2736285961151631	-0.2986518090181471	-0.30790652928291196	-0.30174266844755504	-0.28461635784398504	-0.2636721513173706	-0.24672081427937062	-0.240337180857773	-0.24749178980895498	-0.2654113556062441	-0.2863421353411012	-0.30124971295160174	-0.30362050081635983	-0.2908639559890656	-0.2630591197688975	-0.22169007033210544	-0.1694571964187974	-0.11099957574356618	-0.053220903661670475	-0.0030696509557776443	0.036513053272569915	0.0679039601982077	0.09622279662839704	0.12585140242541118	0.15794173143290857	0.1897707376101026	0.21657175678342536	0.23520826114409965	0.24645579815616084	0.2539606564336609	0.2612107805926632	0.26969213681241233	0.27881426600139564	0.28677697826058884	0.2914964994011352	0.2915330736455448	0.28642691170160584	0.27558204499884653	0.25612566716997764	0.22076679651407055	0.15823788858933324	0.06284824270518229	-0.04919155974979672	-0.14656131058743482	-0.21109372339647972	-0.24126440292149484	-0.2396145622125181
-0.13770334505472753	-0.17579835430202026	-0.2186212944295281	-0.25537286736376863	-0.2816536447237128	-0.29386008813168163	-0.29149052809453435	-0.2783348160404192	-0.2612207378588359	-0.2478154167674257	-0.2447586086246825	-0.2556224557950348	-0.2787308355184828	-0.3071148839366752	-0.3312625237576771	-0.34300356163716617	-0.3382993824968454	-0.3173692289936243	-0.2826831579628452	-0.23687384495572353	-0.18248712897521593	-0.1236057993710039	-0.06656500980147319	-0.016986865908527753	0.02419542933824267	0.0604322954050284	0.09596040950832849	0.1322742202166533	0.16660307475154898	0.19360025805185774	0.21008143246320352	0.21804865204495336	0.2227187144830676	0.22875112303473757	0.23809112524877624	0.25012654589277483	0.26271936143619107	0.27331655427674795	0.2799547117446932	0.28145506870359843	0.27622919266032875	0.2601280093153711	0.22491480058936025	0.16155419984315467	0.07019120927112865	-0.032895276064233085	-0.12427171471671951	-0.18776479057695358	-0.21754716342462171	-0.2131469012992213
-0.12219351202894967	-0.1562824500032015	-0.19472473996594683	-0.22827061471277663	-0.25300056758282485	-0.2651901214029335	-0.2638679927049606	-0.2523298808579101	-0.23715040233316037	-0.22600555883842846	-0.22589907288431701	-0.24095117088315246	-0.27048114732906736	-0.3086324676679367	-0.3453948791300885	-0.36987824007519415	-0.37518031620241016	-0.36141014108243413	-0.3329825539544257	-0.2938811220935498	-0.24616143572581453	-0.1912438236984832	-0.13238567155537728	-0.07501176212979323	-0.02329587358458824	0.022875679182791413	0.06637362259740147	0.10858687429210387	0.1465584167138406	0.17400430221199778	0.1875902081167858	0.19104984707493292	0.19163015818302334	0.19507140252449903	0.20364127702967214	0.2166015647349572	0.2315285089939369	0.24560016109108843	0.2565305467467829	0.2622778937728826	0.259424054801629	0.24165921933664647	0.20182247785682667	0.1381422670126495	0.05759213942306795	-0.02749560023822533	-0.10356387844713336	-0.15854635136105316	-0.18356355600485535	-0.17381411392451854
-0.10301000495479354	-0.13231907226549194	-0.1649744667279592	-0.19298851650515106	-0.2128317097291461	-0.2210885548248944	-0.21687842584603223	-0.20325924717527788	-0.18675181962824292	-0.17551881493663554	-0.17716097870265188	-0.1962187235756452	-0.23281374850778708	-0.2825197048286595	-0.3356091499141269	-0.37779315122315194	-0.396931195610577	-0.3915432473718189	-0.36833469426206655	-0.33383040566974814	-0.29118096153125467	-0.2412121607180358	-0.18488379109421185	-0.12520760456060337	-0.06664330037020318	-0.011991630186252454	0.03910639271945865	0.08734094279657265	0.1293113426371287	0.1570554687873363	0.16667447379681735	0.1644135358005057	0.15993524233249676	0.15957370881740948	0.16540174208703504	0.17647520863777696	0.19019713500063531	0.20357260908582678	0.21410801306841468	0.21905243194642635	0.21326510296304352	0.19007120290266544	0.14779632804595358	0.09214753533383009	0.029841541920311746	-0.03327549733425027	-0.08980114545464425	-0.13022809891418607	-0.14441032263553516	-0.12445645636321541
-0.07609779697570647	-0.09982927648350047	-0.12503744578872966	-0.14453996931784044	-0.1550816306365993	-0.15414840789924253	-0.14200143935523402	-0.12232892151130174	-0.10190659145792312	-0.08929259001203899	-0.09226149902023448	-0.1152914316795125	-0.15891381258550705	-0.22032860303660012	-0.2918751141352706	-0.35734543934027024	-0.39716642118437356	-0.40459469178515073	-0.3875843072086268	-0.3560213220979539	-0.3153644760165573	-0.2674930779305341	-0.21319844342194155	-0.15418121188736802	-0.09384780098723718	-0.03579011683191641	0.01853368224581604	0.06906268821511764	0.11248071166164358	0.13907965511590242	0.14351068747917856	0.13489824644677387	0.1251445046598405	0.12038205080665576	0.12192245103744984	0.12846020113861956	0.13724388951344926	0.1450841122280385	0.14927143465032738	0.14704371967178187	0.1345702413119702	0.10963221097265081	0.07556281147301336	0.03685469524224688	-0.004735047318909722	-0.0470807316364591	-0.08459851232209531	-0.10835487186414741	-0.1072840958350957	-0.0719880871268464
-0.03723528102815139	-0.05387026320832328	-0.06934768168794218	-0.07739282221124083	-0.07554102370398763	-0.06307836249702534	-0.04216194877424938	-0.01706190680055525	0.005876343186703452	0.01898389567764622	0.014911731619401859	-0.01066811484899353	-0.058494083314034204	-0.1274206529350861	-0.21363678264559482	-0.3032175432106446	-0.37038292649324345	-0.3979647903054353	-0.3912433391861876	-0.36345006898220167	-0.3233892357316055	-0.27495483144475674	-0.21995402444870824	-0.1604751839519857	-0.09999661043871759	-0.04239531042274812	0.009935712451774355	0.05621696269786644	0.09400751562589105	0.11500290935735052	0.11331246681910934	0.09903498228793726	0.08490475684798193	0.07606182855333193	0.07279979012065291	0.07336899887080178	0.07484914110203458	0.07395991205193232	0.06815873477112379	0.056443819544770374	0.04002281029204993	0.02199363669881993	0.003774634378953547	-0.016266518988913146	-0.0396944721930557	-0.06507697693767986	-0.086839879119112	-0.0955168149240736	-0.07875394254931649	-0.026489461059881658
0.011156589230542486	0.002479577055414926	-0.003101303492604692	-0.0015120759493439774	0.008226073277236508	0.02554871026549737	0.04837907000933093	0.07363502668758314	0.09671178922897838	0.11097257195639178	0.10912178768008775	0.08619962596443495	0.04056661162137406	-0.02801447859496131	-0.119104491808893	-0.22430782479724196	-0.3179221231224945	-0.3713387613502204	-0.38058999379485753	-0.35962300390373686	-0.32097764651277105	-0.2712440760017511	-0.21393416577181415	-0.15247704359859351	-0.09136133160073287	-0.0351247484878974	0.01306879491608629	0.05146237366588265	0.07795515464874835	0.08769738395221979	0.0780458940865127	0.05863366290226575	0.040970222779176425	0.028593612641936397	0.02069573750318492	0.015149028516673775	0.009081397622354126	-0.00043584014455966974	-0.01474076995804385	-0.03158232455090913	-0.0453502510943155	-0.052412607740861046	-0.05586143830457238	-0.06127270195797407	-0.0713889914049107	-0.08469907974342816	-0.09529769667066135	-0.09295450509400072	-0.06406051983797476	0.0012675300949561163
0.05485362937704486	0.052067906521117535	0.0522819796900835	0.057558294621308875	0.06826826134521745	0.0842448010517263	0.10469296217744314	0.12803433351870178	0.15112288707906862	0.16811505020527048	0.171612196969766	0.15570053220260394	0.117452887683269	0.05543551488143851	-0.031606491213477944	-0.14011992572862342	-0.25026753310175415	-0.32843154751841486	-0.3576524449779648	-0.3471969983726768	-0.311983784379586	-0.26158134978048847	-0.2018336094579444	-0.13806784026750027	-0.07617936072243514	-0.021477985874122023	0.022496375506134675	0.05346057675308219	0.06932539774753696	0.06744602151372356	0.0484718409459733	0.0225310753223479	0.00020583176576781988	-0.016417544991595878	-0.029191052632312742	-0.040540083278476885	-0.05302016333916739	-0.06862469168177153	-0.08670757350408734	-0.10237079401737709	-0.10933821958024594	-0.1067445462380434	-0.10038019356024386	-0.09673156048346282	-0.09878543268577626	-0.1051793476289692	-0.109853254522815	-0.10186379137428349	-0.06678066134771342	0.004322113568577823
0.08258025703176629	0.08252673688732948	0.08483780313179463	0.09061763073070109	0.10022376533208906	0.11408509255703038	0.13225775634414008	0.154120506904939	0.17747887249950864	0.19734065247168794	0.2066161805721408	0.19871965034170888	0.1694044456711777	0.11616842156944243	0.037279128919060295	-0.0661581288798267	-0.18088751470994133	-0.2761505209412129	-0.32521324082163633	-0.32785947382581376	-0.29816540444376693	-0.248339688971435	-0.18698365288991353	-0.12171955723365042	-0.05986303967170729	-0.007184881097880652	0.03290699004219065	0.0583245782534019	0.06727100267712813	0.05792941727615291	0.03179707410830193	-0.0011296392023229234	-0.03005614133896969	-0.052774153830001155	-0.0715433791971621	-0.08882497370368166	-0.10649890787097836	-0.12524850251030595	-0.1425492892491984	-0.152776023500813	-0.152036963241607	-0.1426408304784706	-0.1310824407538903	-0.12331968366409124	-0.12223512873647309	-0.1267230396720224	-0.13068707978816055	-0.12241322302469503	-0.08690884221945316	-0.016514592431247983
0.09611755062930895	0.09705626775007414	0.09981344091104671	0.10515055324472665	0.1134842036906842	0.1255598191835126	0.14191906281163472	0.162607438280987	0.18616193572777123	0.20841345562021596	0.2227824133471636	0.2222729647044481	0.20143887146710965	0.1568348318867875	0.08672303807154282	-0.008271827829430098	-0.11934826118284182	-0.2222052837758524	-0.2870855453384413	-0.30338103733146665	-0.2806827030893831	-0.23282032693053611	-0.17138091246522025	-0.10628465266826476	-0.04591679384078329	0.004082771577871533	0.0408586501915312	0.0628862082903328	0.06875219421683837	0.05686858395531006	0.027991101708044346	-0.009810716175192503	-0.045854202360350524	-0.07635654206074387	-0.10263514061863879	-0.12651974024196286	-0.14881726982006355	-0.16857237671605224	-0.18203751400455348	-0.18489226916200455	-0.17704634510500014	-0.16331905418038897	-0.14990300030500914	-0.14181705586807192	-0.1417275382244706	-0.1486958248020845	-0.15638250589905395	-0.15187288291723233	-0.11965788247979826	-0.05346239739197328
0.10124949714646438	0.10245489788579681	0.10491954693358949	0.10924277554634047	0.11591005861906459	0.12588631603892297	0.14021662258541306	0.15953474028183864	0.1830287856917335	0.20718861164296543	0.22583033840229658	0.23160396454528878	0.2180920488170211	0.18116143220006964	0.11917966671259766	0.033166222961594306	-0.07043301168739977	-0.17369066357114052	-0.24883709142341912	-0.27732171277506684	-0.26197238114037374	-0.21706077830805373	-0.15719159927660492	-0.09416208682790989	-0.03659111891757168	0.010503855475509439	0.04495702872103983	0.06574636203690548	0.07179354440020484	0.06146819469084596	0.03425143451452758	-0.0048257048835604315	-0.046460700509265415	-0.08515787367713626	-0.12010663959153436	-0.15144136611317174	-0.17831054201308486	-0.19789381461654074	-0.20599865411810422	-0.2011673244514924	-0.1874395830678425	-0.17127264563152442	-0.1582197266728547	-0.15241532908894595	-0.15629501112851676	-0.16897097455768684	-0.1834489235327805	-0.18505409687748053	-0.15752676932136755	-0.09641144166922959
0.10171713142552595	0.10287263816155645	0.10465286414785095	0.10740554563750132	0.11170601132842319	0.118868749559711	0.13058546380426414	0.14816194184832296	0.17129723704930466	0.19677538815989382	0.21842878939358873	0.22867438036382864	0.22073168451566816	0.1902360896798899	0.13571368232750833	0.05841704601236285	-0.03667899813104842	-0.13658190592530686	-0.21739823270866493	-0.25552028821937406	-0.24647981581196313	-0.20442782987794822	-0.14702647925121787	-0.08716254926124072	-0.03273617541596354	0.012117585500137841	0.045726471247532124	0.06734014555566123	0.07600296130072691	0.06995670819855973	0.04761971101216471	0.011177644163538518	-0.0326907982965771	-0.07804345741063141	-0.12161511067733287	-0.16087353344719407	-0.1924070349667095	-0.21140029078445996	-0.21415585057875824	-0.20299508655963594	-0.1854145359170004	-0.16865173282943605	-0.1575906897421339	-0.1556775064204142	-0.16515797352390313	-0.18518072524554421	-0.20801923737637995	-0.21686583510979163	-0.1942597171371886	-0.13779016804879565
0.09888607842807783	0.09948095482536061	0.09993966154633253	0.10049041314606694	0.10174907303336048	0.10552267031714686	0.11430129522876825	0.13000509193825327	0.15243141718882727	0.17811440080252539	0.20064104572664232	0.21261089837663155	0.20778378746520118	0.18228657394201783	0.13472160440816722	0.06587094251853363	-0.020803399541361907	-0.11595352413540304	-0.19939579609520988	-0.2441338424486854	-0.23886698360505546	-0.1981321917134914	-0.14270545024871203	-0.08567422979126087	-0.03350797059581117	0.010583819254457153	0.04514013627146857	0.06926805359187686	0.08185334739420048	0.0812641311986051	0.06568817491373811	0.035388948674798984	-0.006197940050748324	-0.05450421098067221	-0.10468592430049388	-0.15111539740469604	-0.18713651937304246	-0.20595945832552282	-0.20533979669802144	-0.1912855308708946	-0.17318017843175695	-0.15817813202100686	-0.1505985202909759	-0.15350638328663457	-0.1690703113796361	-0.19654257714045423	-0.22783956359247565	-0.2442475505123969	-0.22652376828946752	-0.17370236851390985
0.09111973512064166	0.08987744118646274	0.08772820311206163	0.0852563018093226	0.08326324426821288	0.08389271178915528	0.09021083559450498	0.10432221743436543	0.12563744508174532	0.15007066356735854	0.17107256393370288	0.18205116210816694	0.178043610948325	0.15602269631508128	0.1145233928985351	0.053379822647262654	-0.02552591576982946	-0.11536081659426567	-0.19833210138807605	-0.2451144993375329	-0.23980291650274624	-0.19826370592408588	-0.14355925400658065	-0.08800727180898632	-0.03643415677464054	0.00879283534822897	0.046015192050374035	0.07360898136076169	0.09016249446588706	0.09468545552044616	0.08624741972479796	0.06442076571465019	0.029729535543365247	-0.015876495032132048	-0.06782051050416253	-0.11853978026349012	-0.15847902930465052	-0.17915469657707947	-0.1797523032967042	-0.1681584333768324	-0.15380453745312164	-0.14324938704943868	-0.14053457548055	-0.14872615954783175	-0.17005532671124582	-0.20399918232766734	-0.242638396398215	-0.2661439190412868	-0.25291785485837764	-0.20243947955387984
0.07448776341528843	0.06925988655494265	0.06241858270684736	0.05594609439909475	0.05116125773493195	0.05007347876051574	0.05537971215213197	0.06864089887432102	0.08856072062524391	0.11069099109633351	0.12890607054368503	0.13780401455251248	0.13364243747859522	0.1139453625017411	0.07697097430212901	0.021745047644767704	-0.05065053870561668	-0.13386454857606228	-0.21024226578099928	-0.25080823271513086	-0.24135812548442892	-0.1987932568119782	-0.14477651664650273	-0.08971178934918832	-0.037171666111928	0.010772109942031703	0.051493118787798976	0.08209022670535739	0.10129314002240762	0.10974847307575736	0.10814190010805275	0.09597570469140682	0.07177180459979232	0.03492986436793433	-0.011915420452574352	-0.06204793107499246	-0.10533074531594418	-0.13197736234087107	-0.14034368186606624	-0.13725323086079466	-0.1308126980480496	-0.12705282506678808	-0.13015812598139886	-0.14351541719855385	-0.16958794516241632	-0.20821469475574986	-0.252167108361569	-0.2815277184851683	-0.27214544651938927	-0.2225678839771086
0.049132129905909885	0.03800798946516518	0.024749048494504877	0.013543076506812407	0.006465965842935245	0.005027820799039552	0.010592460298890608	0.023408096575676437	0.04157519984112011	0.06090436265524523	0.07633639046849347	0.08351416959548322	0.07924859843630826	0.06099120022559096	0.026630528001873773	-0.02478447636633282	-0.09113118255774633	-0.1636534941905318	-0.22346405190942548	-0.24831353212118226	-0.23274710025785084	-0.19132413047636054	-0.13958463967983178	-0.08509101545041695	-0.03103910674501265	0.019600781802017016	0.06239050300610431	0.09362598309833017	0.11359340474356354	0.12506720686817185	0.12991626755676053	0.12755457269654688	0.11544598134813955	0.09148099938119747	0.05590264408236625	0.011916266025101463	-0.03348409524570588	-0.07020462449426038	-0.09240810764846046	-0.10273711481784405	-0.10735043045090283	-0.11191459235240274	-0.12109922646825814	-0.13880282982794645	-0.16782618266958135	-0.2084175876813217	-0.2545939313821139	-0.2876505750137381	-0.2810818510565757	-0.23075666729023567
0.02482039683438121	0.008720075162401935	-0.00982025996158352	-0.025259444375725935	-0.035110781238458885	-0.03801024159479278	-0.03364950395938624	-0.02295174687255546	-0.008203786636040504	0.007172685286764795	0.019341231424001664	0.024663645161015716	0.019860775398157445	0.0019405438015635253	-0.03132903276550114	-0.07953614478093962	-0.137235462078126	-0.19205863771153164	-0.2279055705556296	-0.23439092553114205	-0.2133706213645199	-0.17419382386046522	-0.1253636272421979	-0.07176920339315879	-0.017026074641146423	0.034056328242039004	0.07570188962091293	0.10517849647434235	0.1249869853576769	0.13921074664630134	0.14996377694664875	0.15635751476244378	0.1555346896278947	0.14478533792978202	0.1227458036372772	0.0886721881670646	0.04398574840903812	-0.0032180633744274922	-0.04190701238047716	-0.06829608390639316	-0.08559191282647807	-0.09913027270389294	-0.11404585596313548	-0.13468317709956237	-0.16407408463961626	-0.20289637089399812	-0.2467604268159823	-0.2795155877154937	-0.2734735779076487	-0.22055635233631943
0.012028137140154464	-0.006385008674320666	-0.027483954863939345	-0.04572054377598343	-0.058900591433237066	-0.06557503699634183	-0.06556934578833726	-0.06005358899199366	-0.0512503731053468	-0.04183375229104944	-0.03472376211655333	-0.0330600417229295	-0.04009791464513285	-0.05903945123692249	-0.09134389350028571	-0.13373587121710886	-0.17704355865382723	-0.20940233203420724	-0.22270328689144203	-0.21545009316501107	-0.19071914498609344	-0.15298148378423598	-0.10615883944967644	-0.053599043789286434	0.00029003378986169556	0.04927639895888407	0.0878036871751506	0.11502836261963544	0.13486782625087174	0.1516526583605768	0.1670977320458909	0.1800415497348263	0.18765714623669666	0.187296238148816	0.17682394931229406	0.1530939512336615	0.11266015946239775	0.05894078113136772	0.005421820145657753	-0.036861415769020724	-0.06685947616975756	-0.08909030788798941	-0.10890703367919675	-0.1306876605208899	-0.157374837925994	-0.18991431628830066	-0.22522355977855507	-0.2503535798569829	-0.2392309935581729	-0.18128490890899582
0.013908560489113842	-0.005094914575283583	-0.027163982462727335	-0.04731244151795369	-0.06382601294927355	-0.07534922384042082	-0.08156391800721668	-0.08325506637637631	-0.08207367823341966	-0.08013769510374726	-0.0798989654351495	-0.08389803653603548	-0.09484790440763319	-0.11508224953309161	-0.14398230637769	-0.17556196676389754	-0.2007877064096288	-0.21337343016409704	-0.21175316114767206	-0.19688442687389865	-0.17021631793041525	-0.13320467035897754	-0.08762627749567543	-0.036408354430104484	0.01539247329790438	0.06129210995045276	0.09692594198930571	0.12288131506321119	0.14331479998166663	0.1620854629269734	0.18037670440598763	0.1969090004169448	0.2093061640088047	0.21537801261620956	0.21290102040690784	0.19781446872906866	0.16392170125396335	0.10915655599550436	0.045336069447574005	-0.010565174349313594	-0.05198280165324273	-0.08183201114378089	-0.10523149929871514	-0.12623367644302008	-0.14734889803426326	-0.16916207505578537	-0.18868130123092383	-0.19520169007778393	-0.16823402879780372	-0.1018262085208657
0.029491295384961057	0.010435288991928795	-0.012274010836004089	-0.034104468917674574	-0.05374857509240468	-0.07020496704193235	-0.0830745087005181	-0.09255875262140437	-0.09942481331346614	-0.10519002733528098	-0.1118623117870834	-0.12126527422563922	-0.1349772602524314	-0.15373314494316487	-0.17526323971290478	-0.1940421144513163	-0.20501812388968532	-0.20637481286980708	-0.19822073362627587	-0.18070007913914912	-0.15377290460429152	-0.11763319349814279	-0.07339241123920477	-0.024055564179815817	0.02508194304158797	0.06812242762771918	0.10202342298678911	0.12791940685447686	0.14932585111456725	0.16921457787518307	0.18829084933626908	0.20553426108514342	0.21943051415250472	0.22860138291852028	0.23105603364262517	0.22264686838965078	0.19601605377266004	0.14474387739375294	0.07584905058777154	0.009444602402685003	-0.04158501738086025	-0.07745342978394525	-0.10286464679655029	-0.12148381740453737	-0.135109066097392	-0.14324845060017607	-0.1417539386194306	-0.12076962706128157	-0.06838655438452569	0.008759035822152423
0.05595955122877054	0.03705532925723784	0.01373770005428791	-0.009764890776466494	-0.03239980577751729	-0.05350913318622912	-0.0727166610903861	-0.08963418176634487	-0.10403261765141644	-0.11648661817404003	-0.12817454277515233	-0.14012247319129423	-0.15291904433570566	-0.16661366379081682	-0.17966947473326583	-0.1894491894750541	-0.19396374888724505	-0.19228708429525723	-0.18379720755393325	-0.16742601610343869	-0.14224658183851668	-0.1080620286047509	-0.06592638552670871	-0.01908889792384962	0.0272025508586219	0.06802356706531142	0.10131711466563435	0.12806816514099204	0.15062605903837914	0.17082258221536828	0.18901012989247454	0.2047677158283029	0.21777512609819658	0.2276023562993661	0.23260738441906847	0.2289620146712639	0.20950503254452915	0.16516997843619546	0.09641761844263212	0.02284507624985521	-0.0359129970172703	-0.07622053979475699	-0.10222575149968624	-0.1174641429487117	-0.12303473294924493	-0.11726950884080896	-0.09496927020646355	-0.0483801238374625	0.024511176028826038	0.10714548862528427
0.0887124595904236	0.07049485009344039	0.046973532913612545	0.022000890892698376	-0.003578441917090054	-0.029058010092994777	-0.05393735016301072	-0.07732264095708448	-0.09809910914780154	-0.11572555238538898	-0.13029076343425433	-0.14217557566492245	-0.15198749104799575	-0.16043515087143376	-0.1676788728195098	-0.17321448952283727	-0.1762085938113873	-0.17563243668069678	-0.17010251139757956	-0.15767084065449677	-0.13662244005362564	-0.10625517522561477	-0.06750319225406981	-0.023845913136669495	0.019626806745362612	0.058828438573740253	0.09228600570529302	0.12050366235166751	0.14445779024792801	0.16460574511099946	0.18101870432370157	0.19403552600026877	0.20460840852983425	0.21317000616509077	0.21849495871891086	0.2174490253237894	0.2040671609055021	0.16879723150309267	0.1057021935069709	0.029275096226193505	-0.03522200690670758	-0.07868068927164114	-0.10430636588718827	-0.11579822577040376	-0.11396367639920536	-0.09648967000002132	-0.05859920935675543	0.0032273866743547028	0.08295693327755568	0.16243189522047002
0.12221156616896522	0.10554709852673658	0.08274519145747514	0.056861011650312834	0.02855624247331896	-0.0009785658537108323	-0.03064901621788878	-0.05921672622064804	-0.08505927732785337	-0.10671611254969067	-0.12323508984055269	-0.13471735061888046	-0.14231158157541993	-0.14774810095650576	-0.15223163828667588	-0.15615266896093027	-0.15920993659360544	-0.16065063910735206	-0.1590853576699045	-0.15221463643903244	-0.1375141748878113	-0.11324449088018719	-0.07967683647360234	-0.040132472823749335	0.0004323289567150633	0.038368817538412196	0.07244620868800915	0.10252376786238826	0.12822842752614622	0.14868551840731992	0.16354930549420713	0.17377797848575813	0.1813660284717978	0.18741875575409336	0.19115998591451286	0.19028319137762123	0.18044377213331553	0.15358135841988338	0.10045763579460197	0.027146646478716837	-0.040056923565723726	-0.08556724131295396	-0.11049105528877164	-0.11858620075831629	-0.11070850376021735	-0.08475264521116654	-0.03771349185322429	0.02944680025210731	0.10691542954940597	0.17960775797668174
0.15141579314600678	0.13723029696879863	0.11636108543029995	0.09054356671749555	0.06013412934996815	0.027178603233926683	-0.00616948696192286	-0.03850318395056289	-0.0683353464018999	-0.09364867903923092	-0.11255587922090557	-0.12479676720513576	-0.13196716152899515	-0.1364950647404895	-0.14010235533022466	-0.14355777338534076	-0.1469759871631983	-0.15012122498862912	-0.15211791735630883	-0.1509126986746218	-0.14380718796346767	-0.12804663776851852	-0.10241177301914893	-0.0689876322447468	-0.03213336218117339	0.004628830500353105	0.039756254189493447	0.07225488745968754	0.10050704315235293	0.12248192778843019	0.13735698297735396	0.14627098032111518	0.15165350891354487	0.15503998224406226	0.15619775779562764	0.1536530719200871	0.1444932771837397	0.12278905028139314	0.07980690501205441	0.015254695059771638	-0.05022527034120961	-0.09665131217153401	-0.12134853039450463	-0.12717553654208938	-0.1150586616598843	-0.08374178106405634	-0.03257568642515188	0.03438149514915901	0.10675489034822268	0.1729357472611346
0.17325968019720656	0.1623462914677761	0.1445324352781656	0.1199961729988433	0.08862819385699752	0.05335303778518392	0.017586953169253672	-0.017199928610459124	-0.050162587372591064	-0.07934326174639078	-0.10194024976332276	-0.11672573202301498	-0.12518231241128164	-0.13009064071409243	-0.13366089205023904	-0.1370001435260697	-0.14061747452224563	-0.1447432286692639	-0.14902701605316687	-0.1522177006373981	-0.15242218870093263	-0.14698431637290485	-0.13322327023705455	-0.11024124416500901	-0.0797517136175112	-0.04472111707013277	-0.007745153764199618	0.028627561291489776	0.06139295202882065	0.08750462212939122	0.10540430537936639	0.11577021448756937	0.12083423390715749	0.12239162281026367	0.12094087142250057	0.11599503277193518	0.1058064980908846	0.08616597646258427	0.050450784358720385	-0.003729852234513202	-0.06353991797809902	-0.10985342526235062	-0.13547219278300837	-0.1408325022819198	-0.12660493992513663	-0.09273150487650396	-0.040644848805447456	0.02402503591999329	0.09151833522381712	0.15235951530510355
0.186055677385419	0.1790300823849569	0.16531783829430946	0.14347130495894253	0.11267226925427094	0.07651541108279719	0.03966349430616502	0.0036647474978645125	-0.03163053440687079	-0.0650451828923647	-0.0930948779794607	-0.11263545155525263	-0.12388506847922091	-0.1297720490455294	-0.13324508400214202	-0.13606546195938143	-0.13920614725530855	-0.1431740921633419	-0.1481049114646172	-0.1537322867671649	-0.15960556703966927	-0.164451526517763	-0.16558787473832046	-0.1591718253548957	-0.14137946326341555	-0.11128092206054747	-0.07209551429357058	-0.02915741799968861	0.012051342837883885	0.04676060114125421	0.07200609124728943	0.08731285133878244	0.09434291599220837	0.09524339492601859	0.09156355458102852	0.08401339078512267	0.07192419662068968	0.05246425917195512	0.02099889553183296	-0.02477535943956241	-0.07768045140507718	-0.12288756617740523	-0.1503341117662592	-0.15710843042234185	-0.143132588261302	-0.10932501603630972	-0.058447568199119844	0.003285807060629373	0.06672466801495526	0.12316555125884597
0.18702208301974227	0.1844868997688008	0.17613867952188725	0.15886130976084425	0.13080391138152994	0.09568831017954284	0.05921874160175566	0.023285054971025627	-0.013215942299925398	-0.05061026867753371	-0.08569926168665591	-0.1126143337864366	-0.12822638371719466	-0.13509824572408752	-0.13761149868036157	-0.13875522713670296	-0.14009616626260865	-0.1424325219795396	-0.14634405207554996	-0.15253009875122941	-0.1617770798482678	-0.17427506889779643	-0.1886153632704437	-0.20077987351998058	-0.20300632111194195	-0.18662162140525745	-0.1497519437193285	-0.09918840468404637	-0.04488632177903329	0.004117570467106877	0.04161774431501122	0.0652834703663385	0.0762269833042182	0.07737566733997818	0.07165433593429651	0.06110176372007271	0.046134439548437996	0.025150340579613874	-0.004847441770555719	-0.045490101459454	-0.09253324057998022	-0.1355509204072164	-0.16436767763337348	-0.17355037583875524	-0.16189593901363428	-0.13056265293982064	-0.08281908732018786	-0.024703679217092146	0.035093654385408214	0.0878048227065587
0.17190903643765776	0.17431900595496533	0.17277757094924978	0.16270910934124544	0.1404908899487991	0.10901614062503978	0.07489317231079555	0.04064799888331112	0.004863935878785744	-0.034361803290496304	-0.07589292591705245	-0.1125694805016604	-0.13515060248972624	-0.1433509808814477	-0.14381487162393414	-0.1417488604021348	-0.13964873179519063	-0.13870950759911962	-0.14004108235094692	-0.14509498976339807	-0.15527421106111777	-0.17122744574194226	-0.19213929937087912	-0.21510845505800205	-0.23363585039289372	-0.23671856193216453	-0.21396035702446958	-0.16447178725418454	-0.09902144453055904	-0.03352944272356814	0.019068939550455525	0.05299592190732308	0.06881114713813662	0.07043853533832459	0.06235844758208332	0.04792141422011318	0.028645541841629884	0.004170333629198537	-0.027086387393353388	-0.06577720819298839	-0.10875518618741888	-0.1487110107687025	-0.17728060239052812	-0.1885371967526568	-0.18042396501204624	-0.1536511675279725	-0.11110425205990074	-0.05795198350090376	-0.0020515061447558512	0.04761269296062495
0.13778211344280614	0.1449650855115702	0.15140214384997192	0.15146180802583206	0.13893413399423515	0.11450790091257557	0.08524223106130863	0.05474742287020408	0.022267955245161643	-0.014458179852509943	-0.056924347993018994	-0.10122511023361379	-0.1343192750958396	-0.1474764188912139	-0.14696034242099815	-0.14124038235826653	-0.1344990651563877	-0.1287663370100248	-0.12592949490996094	-0.1280910839940451	-0.13679792078450567	-0.15217479468020195	-0.17280892865875036	-0.19610880454264434	-0.21783065679382	-0.23043313157625678	-0.2233762222171448	-0.18784919413878207	-0.12570521909251955	-0.052932216159531364	0.010736396867145658	0.053501015540702405	0.0734509389117616	0.07481756282000719	0.06342364500316497	0.04382063340216432	0.01863856159204089	-0.011286376754618178	-0.04617731683667086	-0.08543859771506952	-0.1261316406177781	-0.1628431136584512	-0.18948565330560513	-0.20146933336612222	-0.19686006804936704	-0.17595325905481796	-0.140648447402828	-0.09444431538021282	-0.043430773450295	0.003957035667303572
0.0863592508176601	0.09712330643325863	0.111411744944617	0.12349867187523283	0.12434605607162588	0.1107753067182928	0.0891928350808025	0.06464171185876216	0.03784497187024161	0.00749532943987665	-0.028385727510680282	-0.06990428056676241	-0.10950898174580435	-0.13368212061499438	-0.13915423273908245	-0.13329333252634595	-0.12251223844230325	-0.11090307672898365	-0.10201509289113786	-0.09917983733289756	-0.10417989379006579	-0.11631232067902168	-0.13323374809784239	-0.15217328407396022	-0.1700993468499747	-0.1822642140640525	-0.1811806526383851	-0.15799644089424392	-0.10871425062370209	-0.04232779140279733	0.0224706722859777	0.06913821191029879	0.09088336213108947	0.0903409920649963	0.07409961002570108	0.04791262690201894	0.015474624057083509	-0.021348648701061252	-0.06149195328575931	-0.1031337022278631	-0.14314235860803126	-0.17725474672114924	-0.20126461490728167	-0.21246410991471465	-0.2101432223167283	-0.19501561581577667	-0.16815186398133738	-0.13095152116704378	-0.08659368386511644	-0.04122060666471181
0.025467334613744445	0.037712644261135686	0.05768589606092691	0.0810993756250442	0.09721686359729395	0.09750279256254465	0.08604495952129947	0.06914279251492751	0.04921931763896483	0.026172127987380316	-0.001108192348000314	-0.03326090752940035	-0.06775743492972743	-0.09712564028332625	-0.11333306609580196	-0.11414483743071867	-0.1027334288540937	-0.08497932250311359	-0.06799558561068085	-0.057917619638878884	-0.0574189536265971	-0.06528121981622356	-0.07837597423831298	-0.09352405402828542	-0.10798468102086357	-0.11816718306055661	-0.11849158791640733	-0.10173512430114828	-0.06307598429784383	-0.0069517763206255806	0.05240703360567399	0.09817384578580253	0.11941028202375144	0.11564795205315037	0.09337133018753892	0.059584029348430524	0.01903284152550542	-0.02551416232133324	-0.07187587330451985	-0.11725205490145293	-0.1580850754946521	-0.19071185142632432	-0.21228596268059768	-0.22173307863182046	-0.22011268927220906	-0.2092296107013419	-0.1901101912904536	-0.1626738861440325	-0.1268187156888351	-0.08455377697825305
-0.03335052340760512	-0.02178062314928387	0.00028627393290404647	0.03137948220236719	0.06131576919275215	0.07615300995231969	0.07577718476681941	0.06703302185713204	0.05373645330237242	0.03665131007856383	0.015465605365520172	-0.009760181199715565	-0.037215529157093995	-0.062831350165822	-0.08125014996339491	-0.08700282899208872	-0.07659803007538221	-0.052548118248991665	-0.02518750677200087	-0.00574050996382721	0.0010508823842967207	-0.0032242110007707184	-0.014393872134123844	-0.028459462910385244	-0.042191897227213865	-0.05220059142323316	-0.05384184607520841	-0.04110859895988035	-0.009581585474664023	0.03823317311810439	0.09128406976814608	0.13413032359738214	0.15401925863946717	0.1474070441202554	0.1196105760596284	0.0783844570560103	0.0295677745221264	-0.023155052989637957	-0.07664099102885	-0.12708262255807876	-0.17027765206834977	-0.20263381389916077	-0.2221630932894265	-0.22937946795290556	-0.22708526263181178	-0.21836339358750823	-0.20476765775566833	-0.18573613120532725	-0.15879322392041945	-0.12136099991857094
-0.08012315267015238	-0.07047721362177539	-0.04949534500554447	-0.01573747051712829	0.023349059167974195	0.050172109628403086	0.0595767284696018	0.057912403042457206	0.04994682462450638	0.03710678510048654	0.019614037606137558	-0.0017996288192531507	-0.02486097566605483	-0.04593092764545126	-0.06073714216809602	-0.06428398676208748	-0.050862835855348884	-0.01839387068940331	0.022807963783512207	0.05422845992151836	0.06700272936432015	0.06409555799207121	0.05202266825004247	0.03621202975069448	0.02067386007370289	0.00898305268047546	0.0052885853266790035	0.014752373036273273	0.04126141611223387	0.08303660980721154	0.13073901275021835	0.1703645155669502	0.18903938459137565	0.18128402450265285	0.15046459315977256	0.10381461669430554	0.04759977578311017	-0.013607174738265806	-0.07551242480876028	-0.13295122614066052	-0.1803970224769064	-0.21357325613910802	-0.2312687642695664	-0.23589650948524366	-0.2319894153882646	-0.22369269276698012	-0.21315841119390141	-0.19985248052002524	-0.1801925964786444	-0.14813414962599636
-0.10992431567585767	-0.10226149131738244	-0.08373287436350874	-0.05123280976585143	-0.00900197149413726	0.024544454852131598	0.040269470145944175	0.043336124656810734	0.03901294571453068	0.02924855155035476	0.014519966246622943	-0.004073305547588457	-0.023820937113795834	-0.04095864609356274	-0.05133771984805273	-0.050180332823173406	-0.03127697775450946	0.010614567716291526	0.06847464122755753	0.11570761224803326	0.13448039548954135	0.1305102802085682	0.11492139998812925	0.09533624880383888	0.0764766862149893	0.062039823057401584	0.05594658813579247	0.06269667683772433	0.08563819568871132	0.12310183552206652	0.16658554806159004	0.2031615832807652	0.2208455921675497	0.21372704845530427	0.1832649109153231	0.1347236323355306	0.0733735110610353	0.003824422848081087	-0.06842790337809296	-0.13586323887117413	-0.19000666046118217	-0.22501280999896084	-0.24085005788871308	-0.24259688501258914	-0.23656256667406353	-0.22760068116217458	-0.21815239606164505	-0.20785332942180212	-0.1927007878380705	-0.16461055565098348
-0.12268735803034742	-0.11636312644317427	-0.10003786392485091	-0.07038202677139183	-0.029942046684649105	0.004310736514078607	0.02201395986261723	0.02721085855492696	0.025094299579779135	0.01779480815638028	0.005840160933949875	-0.009679455443690536	-0.026017330425254233	-0.03938611923570052	-0.045679884042671155	-0.04025537976200611	-0.01692704280613732	0.031231693124452384	0.1026218215536739	0.16809016597260512	0.1954107494822907	0.19021172537178932	0.17020823057536486	0.14610227344633503	0.12341788008954493	0.10594838140415812	0.09750064163352744	0.10221090021753923	0.12288915019779856	0.15758427071195402	0.1979221554257447	0.2317384604638069	0.24837961597351466	0.24270985457869318	0.2152758941647964	0.16907662801541307	0.10660251243531724	0.03021090360739967	-0.054684018556041235	-0.13657627563528388	-0.20078424660551658	-0.2385766726283292	-0.25238458480429926	-0.2510172371359101	-0.24265491856380844	-0.23239573603277563	-0.22262407038386675	-0.21303439359404766	-0.19948173551439197	-0.17246094155829075
-0.12046078078585795	-0.11477679186653605	-0.09990039819269607	-0.07322204552231373	-0.037343376203752575	-0.0069658979172623125	0.009078365760242766	0.014394753495069858	0.013611167007929317	0.008567484833431739	-0.0003695395844085467	-0.012423073892636244	-0.025194943152043764	-0.03514423429388427	-0.03827955548757136	-0.030096433280842664	-0.00483550037502831	0.04467274784486703	0.1210804482175038	0.20102065610194203	0.24120475491014787	0.23857487764199778	0.21597276950440258	0.1881670696671554	0.16203847019919887	0.14178925349143467	0.13136713255676077	0.1348069437494077	0.15444755068381913	0.18771195051451367	0.2258644285230885	0.25716401210445045	0.2723569494226949	0.26775098021609106	0.24423386899741817	0.2035978966742736	0.1453446381190374	0.06678004204003722	-0.03114929480476382	-0.13331658008674824	-0.2124600513862142	-0.2539568044993891	-0.2654974253771641	-0.26114399198353216	-0.2506172740230621	-0.238797982115506	-0.22767120503273675	-0.21680650725703515	-0.20187739385178827	-0.17211027462914436
-0.10452724933506749	-0.09899206453506723	-0.08488378784351194	-0.060927214987033476	-0.03096053760078396	-0.007199361147845512	0.0048149964448748785	0.008856500357623816	0.008826738197655906	0.0059195269414661295	4.2645890967740574e-05	-0.008502189048183053	-0.017918240774628457	-0.025091059696276383	-0.026261792880718938	-0.01714413593254104	0.007456221939849459	0.054063719714286765	0.1272038219449913	0.2123743763431167	0.26676102382988026	0.2729099832953195	0.2519748400258839	0.22280779038867932	0.19451747247888745	0.17226609156601985	0.1605255069306733	0.16345978882339618	0.1829727537812001	0.2156623337843115	0.25210478311223006	0.28081652174965405	0.29390709275188037	0.2893067348001986	0.26884052707374023	0.23447274706390456	0.18448305063255765	0.11147906659168633	0.006710317867288006	-0.11843203786870704	-0.2179235893244379	-0.26497456496935806	-0.27547711883191456	-0.26958775791994954	-0.2578644817713416	-0.24464500747250859	-0.23138892200000966	-0.21734298954394274	-0.19779741252964367	-0.16064850472348063
-0.07395331500601238	-0.06810227963543493	-0.054332311408798656	-0.03314162625990773	-0.010394671071278977	0.004732119494598212	0.010951839186223375	0.012479045240059189	0.012354298491722699	0.01101209178188394	0.0077556231866468504	0.0022819095096969595	-0.004321023687626874	-0.009496196663375407	-0.009799269047389729	-0.0013433854780904803	0.02051240495224571	0.061542143608144625	0.12658366420043776	0.20815623682049017	0.27255133972481443	0.29220225110151304	0.27846465851767954	0.25155001580216385	0.2232475650505165	0.20032990591900865	0.18816401582830616	0.19123174269796053	0.21099356303131034	0.24303389562767738	0.27723977127014604	0.3026191086819546	0.31282440280874446	0.30722362877010506	0.28841027911803646	0.2587006500741767	0.2165476848819263	0.15337945659691105	0.05412007502030236	-0.08129831103214005	-0.19981698567458728	-0.2578410039021328	-0.27319273512726455	-0.2697755085456951	-0.25897709192292856	-0.24506737988130542	-0.22923814831382408	-0.21031722912561404	-0.1827913751555767	-0.1334347678618294
-0.026216402689534537	-0.01948583263874195	-0.006227381488611298	0.010462572300897316	0.02326569219459642	0.027640250446368024	0.026492920732138405	0.02410355497599173	0.022533573381850185	0.021518130389440917	0.019832848473744422	0.01650861872453271	0.01188298171203032	0.007837332550907194	0.007362846663161369	0.0139953445246679	0.031942774077017864	0.0663501212396157	0.12176026686346365	0.1947215248090304	0.2620867863022268	0.2954251927397825	0.29389654554113454	0.2738953552957227	0.24883751140498642	0.22739412742833034	0.21611041095858796	0.21982056590711796	0.23945622261219887	0.2695382553613803	0.2997642993816353	0.3205344457707006	0.32728293975888056	0.32029585816615763	0.3020971437247707	0.27463982523714026	0.23622790085503068	0.1792196836433859	0.09045744753958375	-0.033273099276144434	-0.15316287093413938	-0.22440359739822874	-0.2518268038696767	-0.255815127559349	-0.2484632633788145	-0.23488127441041007	-0.21651446385929915	-0.19176951560943178	-0.15402159410858338	-0.0890925208459719
0.03944868610483037	0.04705323645582933	0.05711615489824707	0.0642360840575623	0.06332252493739435	0.05572711895865585	0.046530566252131214	0.03920181217939786	0.03480720405810237	0.03257832528525215	0.03095008579074228	0.028434456125315116	0.024607473945048617	0.020634466386950316	0.0190635575479831	0.02319555997247299	0.036988597451535536	0.06508906643738098	0.11147460825372067	0.1743289288188109	0.2384324166499665	0.2810323536211293	0.29383242012041966	0.28556166613623274	0.2682295148694861	0.25156387497555444	0.24309091183387754	0.24775275390386636	0.26575888375631107	0.29125553597868775	0.31524927060400715	0.33061999728346636	0.3343262114890868	0.3265276503570687	0.30867331642586565	0.2814485377100523	0.24259611546576096	0.18603536672409354	0.10419692834116176	-0.0013230284326503172	-0.10590282681821271	-0.17936375379682196	-0.21658477962860734	-0.22852498056694767	-0.2252862294227367	-0.2124897340389294	-0.19200320999105033	-0.16176400632159066	-0.11382633836532326	-0.033289192613696963
0.11486646916219685	0.12018477785930293	0.12032739979316272	0.11229986811049587	0.09723770193598887	0.07959073501879821	0.06359129180354592	0.05140363729907656	0.043416154160024444	0.038648800547528596	0.03541902840852345	0.03196291565068484	0.027253482296105344	0.021931159845026575	0.018318921903521055	0.019704566097335008	0.02991416631666775	0.05308764171767384	0.09228683194618621	0.1457563255004761	0.20296869156894704	0.24831629842109126	0.27276882769994765	0.2784881399165033	0.2731966753991513	0.2652855437645894	0.26185645502480914	0.2670528265682797	0.2806219431512262	0.29855970421937683	0.3155298670571709	0.326947259075902	0.3299371414820703	0.323255495659031	0.30644525080487794	0.2785475870313605	0.23693967430868085	0.17785802027298783	0.09969282108094038	0.008894725392740284	-0.07767723232931992	-0.14277116430137718	-0.18076290788695631	-0.19594846553618575	-0.19477999032990648	-0.1821066729518258	-0.1598401637494907	-0.12537079880191618	-0.06925103486754619	0.02349889837600086
0.1776930745001639	0.17460239193877725	0.16042903496803762	0.13887102253233152	0.11469374914370545	0.09147717420752362	0.071393115723657	0.05548555788960597	0.043796331427121214	0.03537627096099054	0.028656103791049096	0.021811205071587313	0.013613095614013342	0.004636053968766241	-0.002469897025172754	-0.003929511104567439	0.004063007825116987	0.02478714466448767	0.05979917308054165	0.10633595475213892	0.15622712904111893	0.19938548283704702	0.22942797900078363	0.24597740936929136	0.2527903948308472	0.2550718938239264	0.25717964866581267	0.2612012990509122	0.26805541913946396	0.27871776242579105	0.2919562986971081	0.30394181044778973	0.3103846526452628	0.30787902479081886	0.29380274918906685	0.26570312084184056	0.22112773078557008	0.15931808761989044	0.08387482828499263	0.004263671697402065	-0.0671272288843942	-0.12063804612114351	-0.15304709477994138	-0.16630641718290506	-0.16431394433395682	-0.15070216269456405	-0.12686106380685377	-0.08941831469227426	-0.02755737553659303	0.07212903301036498
0.20645961465062956	0.1935775611127491	0.1696479767268186	0.14192604456359523	0.11462633594050045	0.08978975896091744	0.06806086016936017	0.049601872827346676	0.034160320173741134	0.020791947097213277	0.008005990189583442	-0.0059393199160554825	-0.022040624662566653	-0.03910579092844376	-0.05297602182362797	-0.05793930298542464	-0.049730615484557185	-0.026927712079873205	0.009013832193182079	0.053280605488293026	0.09872625515853237	0.13877156452310524	0.16969884565162557	0.19097903607894165	0.20435775352855073	0.21231113763009737	0.21625335545515514	0.21717760207471673	0.21936570196239485	0.22824939540677489	0.2438234250665921	0.261410362523676	0.2751112541924399	0.2795868078222755	0.270318773553276	0.24361181825516123	0.19761472324301885	0.13473505857454515	0.06272901283634082	-0.0075196684071875625	-0.06666312574865395	-0.10933642056591852	-0.1343167296179235	-0.1431762792825294	-0.1387048419057437	-0.12356152851711291	-0.0982828255468102	-0.058536611103800165	0.0070990052644697935	0.10747369579694319
0.2019938967963369	0.1835403245321657	0.15673438417272306	0.12866695110062631	0.10194024454775123	0.07756276301834966	0.055380667803162496	0.03482631004404995	0.015200814027397586	-0.004693755247286742	-0.0265786660635318	-0.052287430746453784	-0.0826592037427149	-0.1156120121463396	-0.14361467094114275	-0.15482767170841524	-0.14209637813923928	-0.1087543305476946	-0.06340616886502304	-0.014360588689170997	0.03196814306071253	0.0715695032430852	0.10269144842306689	0.12514215439589674	0.13974544048949114	0.1474246639297477	0.14872910868903247	0.14652607443226115	0.14842474857898158	0.1605426132104577	0.18179485293486047	0.2066621505215755	0.22849842553493802	0.24085786361307834	0.23775406427230292	0.2144089733165942	0.16953947295894448	0.10827914048052123	0.041234104187681336	-0.02047437474940374	-0.06977778564954153	-0.10376743410003962	-0.12229486040020776	-0.12689087942609334	-0.11985343736326913	-0.10310357009775184	-0.0763571177985757	-0.034486272155041346	0.03302276970386786	0.12724469101408586
0.17890185021183957	0.15843318808791998	0.132224212739683	0.10624161512588923	0.0815929057211266	0.058388699111790114	0.03588334472968089	0.012997809586192862	-0.01144125945474312	-0.03901790528944139	-0.07178402640099314	-0.1118445734825066	-0.16034652968781832	-0.21512271070247418	-0.26503852808079276	-0.2873044157355289	-0.266453190419685	-0.2142743391054385	-0.15186333042761596	-0.09193415944554131	-0.03977225887954173	0.002889057098573159	0.03581547523755951	0.05921671789122539	0.07346827063684146	0.07885119086917515	0.07677342073255074	0.0731294461388012	0.07711013534468267	0.09337814924427368	0.1195446460833379	0.14987458067324835	0.17784560185790488	0.19678068171617455	0.19991150469675764	0.18154893187918003	0.1404392954093213	0.08331397175815347	0.02235980724673927	-0.031769006504877725	-0.07359107039122938	-0.10142768316620081	-0.11550798991153831	-0.11719700500427925	-0.10830667033558253	-0.09004206190944292	-0.06145644188640653	-0.017454643981010213	0.04939033549200914	0.13210798483625152
0.14913355673063663	0.1278410750675311	0.10276623769145543	0.07908254022434154	0.056628701830892365	0.034494239684278144	0.011260777778396815	-0.014517107975625701	-0.04405883594096182	-0.0789053039231216	-0.12098912309200754	-0.17208005273620608	-0.2327126073639874	-0.29986318022566816	-0.3610245640183251	-0.3905499485783622	-0.36901925781671574	-0.30859343970290665	-0.23565816049015853	-0.16682794033244217	-0.1082755990532941	-0.061328706652655454	-0.025672603854952465	-0.0008830002837692806	0.01321630540423887	0.01687094183452122	0.012958288498891435	0.009861586379787806	0.016843855688355076	0.036574896780447085	0.06568997461033682	0.09872526803770089	0.12989332033628326	0.15311581927651094	0.16169075123517632	0.14929203071475305	0.11374436767378394	0.061895279762390086	0.006674927223250632	-0.04160227068415108	-0.07839078846143455	-0.10245445145158327	-0.11400640071669314	-0.11407078824108481	-0.10384371700736227	-0.08381800493475074	-0.052817570842792726	-0.006930126282505498	0.056584520451557395	0.12610265128720566
0.11909353679754389	0.09667137476919253	0.07180316595069473	0.049429643878390446	0.028405099526695638	0.00675393136340254	-0.017792297289223737	-0.046771541475445766	-0.08082326808384178	-0.12065777390988122	-0.1673937443051188	-0.22168903078650368	-0.28228611657549296	-0.344209798698318	-0.3962162733225491	-0.42113719296960805	-0.40651200775277946	-0.3572882291683347	-0.290880753913878	-0.22321275202588373	-0.16318656590882932	-0.11421082886810564	-0.07701200506392862	-0.05152687126522996	-0.03768459695012652	-0.034864126029142975	-0.03861730944577097	-0.039245609056827224	-0.02871505723554275	-0.0063474703274143925	0.02397188513986012	0.05743786348264688	0.08938347015330797	0.11484160577522018	0.12783969056077985	0.12155128461582111	0.09192020725744404	0.044581343730885674	-0.0068356167862830535	-0.05163320882834335	-0.08563905503728472	-0.10773009205097382	-0.11792407742398743	-0.11683524973412901	-0.10502862611187774	-0.08251841470101012	-0.048438923766713965	-0.0012165178854893232	0.05720168907719961	0.11504015416856225
0.09153446515050145	0.0672183222779298	0.04115546698455125	0.018458552156121362	-0.002564890098652323	-0.024810562958957994	-0.05122046652247703	-0.08310689926437503	-0.12002591500566337	-0.1615478565392124	-0.20775572060680783	-0.2581679504314075	-0.3101499693177475	-0.35812897383988296	-0.3941521768865842	-0.40964792565365254	-0.3989535957250391	-0.3631964320185767	-0.31050688253983455	-0.2518518012377745	-0.1963881927025387	-0.14948021580891674	-0.11343266760898295	-0.08900525784908346	-0.0762561428565858	-0.07369110866463756	-0.07534092911382802	-0.07183997256099489	-0.057718784808039554	-0.03399201722791556	-0.004326221728900983	0.02760424550835101	0.05852134351970712	0.08480254563462056	0.1012235881687355	0.10043445529315811	0.0758483283671558	0.0309965668264244	-0.019403986270595586	-0.0632330988621316	-0.0962197602354573	-0.11736532433057825	-0.12651771496263253	-0.12388159461628755	-0.10960738293125696	-0.08356614518482716	-0.04583756215214232	0.0021923130452928537	0.05529528156400667	0.10392378799035042
0.06746501547313806	0.040673950200059907	0.01206976789561446	-0.012859745631271935	-0.03603445588041866	-0.060739255425786835	-0.08984763581861548	-0.12379473659807831	-0.16109811117319253	-0.2008101185342571	-0.24243867690511167	-0.28469769513336873	-0.32443215806656134	-0.3570587265374094	-0.378092629717943	-0.38415427049940215	-0.37309811130442055	-0.3449257753943188	-0.303154682367789	-0.25446245314029414	-0.20626281183831574	-0.1642511425420224	-0.13166968843562749	-0.10998332673605686	-0.09918589739295672	-0.0965153467393082	-0.0948974105545098	-0.08682314396290221	-0.07005648116091016	-0.04672555939903427	-0.01967218549234221	0.008927543797501	0.03733912171337227	0.06329052110239905	0.08219190814684585	0.0858861989827279	0.06501951318667144	0.020575828122424332	-0.03137769487928169	-0.07640816195503707	-0.10971096419670125	-0.13049179286221255	-0.13855450835417268	-0.13374559263971905	-0.11588421245987324	-0.08517103489765315	-0.04332668498601118	0.005284088119800268	0.05379855631553269	0.09539635056508497
0.047802827113517035	0.0184503371869329	-0.013329776734643651	-0.04215952506505027	-0.0703964376170791	-0.10091949582106806	-0.13471871486183665	-0.169873546600726	-0.2045949959093995	-0.23896574495741166	-0.27279665170510436	-0.30440649348741955	-0.33078417993705445	-0.34894659772976777	-0.3571688829240666	-0.3547377490976686	-0.34101056075253766	-0.31566529323980724	-0.2802968526607227	-0.23906269400927485	-0.19752130413935012	-0.16075409936938295	-0.1322540374075787	-0.11384704289359522	-0.1051998555694617	-0.10229647082278243	-0.09770101056635563	-0.08631042657777087	-0.06864681320468938	-0.047313514142713856	-0.024170637157346696	4.449926740456189e-05	0.02499924757091748	0.04956669593466961	0.06969836134188834	0.07639441411067305	0.05784795962307167	0.012603638657398828	-0.042333712171913444	-0.09012593977773409	-0.12500306971859163	-0.1460958464496355	-0.15316271872970716	-0.145726497321122	-0.1233476771030736	-0.0869419546131103	-0.040461487770873834	0.008977068464195883	0.053999806698152755	0.09023419161239975
0.03423920909271048	0.003140934829996299	-0.0309244461805421	-0.06354540187934946	-0.09865698233955739	-0.13924552269193713	-0.18222781539348243	-0.21959264273145443	-0.24945564591533972	-0.2753831217859668	-0.2988232166892292	-0.31834426436059343	-0.3314842144518896	-0.3367511904866579	-0.334158812133174	-0.32426580554099693	-0.30702015034493035	-0.2820657089047185	-0.2500980037142965	-0.21375491942516472	-0.17710470075403462	-0.1444168820978851	-0.11912911197805226	-0.10326702424532015	-0.09623929969242352	-0.09317610107028021	-0.08693245780769378	-0.07434937529253155	-0.05747388787981741	-0.03897421875496273	-0.0199328836691521	-5.803300593723295e-05	0.021306705826285438	0.04373098020168814	0.06342782490086157	0.07092371650952599	0.053063436658421316	0.0068245677543017835	-0.051146124589452904	-0.10266700316948689	-0.14050622034915433	-0.16308652033907067	-0.1697011783201377	-0.15942093875401023	-0.1316920491743775	-0.08859937432886879	-0.03689896552558234	0.013761857401924031	0.05617549948813281	0.08810119904417114
0.028584608973008054	-0.0024808090279485294	-0.03632233546340117	-0.06990180125860866	-0.10920029389255743	-0.15945185477116702	-0.21609601972678621	-0.2615390033792461	-0.2888828348617159	-0.30613820555103605	-0.3185022672262819	-0.3259142981764511	-0.3268639134516174	-0.3210105305652475	-0.3093481215789172	-0.2930138747734661	-0.27227782634856174	-0.24681475871972827	-0.21681382814089584	-0.183777842434715	-0.150504768078291	-0.12043963649497211	-0.09682744537366166	-0.08190071077677853	-0.07517947778440061	-0.0717556433794969	-0.06516830779303195	-0.05332121288407564	-0.03849421968970501	-0.02304610310785329	-0.007567581026840613	0.008703088563027202	0.026786196021174588	0.04643997630200073	0.06392434706606227	0.06983188302519425	0.051234055615146136	0.004691266491417887	-0.05530891888986337	-0.11109840736360128	-0.1536314675538203	-0.1794843582770017	-0.18669499743358361	-0.1735343081803257	-0.1396267253107565	-0.08907814685720641	-0.03212396211299459	0.019603408148614217	0.05969747660560078	0.08773236178472846
0.031217032919066936	0.0020343195994843295	-0.029154316501145618	-0.06053002032509417	-0.09914794496602601	-0.1522698744579854	-0.21897635800869936	-0.27848714456955825	-0.31177726568035874	-0.3251990139444748	-0.3288797664674193	-0.3258974538596543	-0.3164257515042918	-0.3012127059288261	-0.2819279092929719	-0.2601474486748726	-0.23645451318354552	-0.21054594425780052	-0.18211697092741091	-0.1516289752408536	-0.1206233561633372	-0.09164752874767136	-0.06769833126552532	-0.051366627717720145	-0.04293158171251492	-0.038395784442777456	-0.03237392836501553	-0.02281178484360827	-0.011099882229533562	0.0011430791427343532	0.013551330132760766	0.026803761804848097	0.041736307904878533	0.057913323631223465	0.0716488731899034	0.07424901578208282	0.05456703288118172	0.009278478910684411	-0.050962585192624525	-0.11095121798052344	-0.15994975162716388	-0.191447061867037	-0.20084184238824157	-0.18496115454809145	-0.14427556503858496	-0.08664918267637925	-0.026105671068594283	0.025206156929581214	0.06243616424839321	0.08653132811830894
0.03978579818128407	0.013750327123014144	-0.013537389882292358	-0.041374002101726065	-0.07697976653926504	-0.12787731162415178	-0.19654176630186984	-0.26700014640236075	-0.3122691308359928	-0.32858119978611955	-0.3277412359602948	-0.3170377488508281	-0.299209973024879	-0.2763283626274255	-0.2507780289325252	-0.22465412878760668	-0.19891725315883585	-0.17320202033621757	-0.1465257561268416	-0.11815789149015125	-0.0882679525780396	-0.05831533609405744	-0.031174329558972078	-0.010428336138014197	0.0018542349689922215	0.007940642068197258	0.01254347465638692	0.01859409358281635	0.026280039765051104	0.034888339108612325	0.04413108568745218	0.05428075175174404	0.06565859432390639	0.07752269014119162	0.0864782204711326	0.08530201279349532	0.06532889858402884	0.02344278800365072	-0.034330731067941773	-0.09701533163617496	-0.15330585215282383	-0.19280783520185543	-0.20627702986767776	-0.1879514322059395	-0.14098696199093938	-0.07927349917219713	-0.019390701564294868	0.028441865593359414	0.06148593956296514	0.08147548443436477
0.0499176342016872	0.02771055671067434	0.004907614891451211	-0.018983838185476613	-0.05105583842278678	-0.09818359616259055	-0.16384930797052874	-0.23757181653300907	-0.2927058874252556	-0.3151867538859923	-0.3132827857559098	-0.29745155057343775	-0.2733693999968747	-0.244696548858175	-0.21463051135012687	-0.18577194846527864	-0.15935295874999425	-0.13476365770677134	-0.1101555641770866	-0.08339532389619937	-0.05300108863578939	-0.019200518812633235	0.014779092272284895	0.04271889234053264	0.059474987019537635	0.06619203902097943	0.06832043093341424	0.07024522271114932	0.07349097157455381	0.07801247900846173	0.0835366842978414	0.08993188414606124	0.09703077906211986	0.10396845935193016	0.10796348835748482	0.10366230225470202	0.08482563799754109	0.04838719532467211	-0.0037338300131224134	-0.06554907783492334	-0.12737805694809992	-0.17549536522426848	-0.19409267829016494	-0.17415047612274237	-0.12460363323834492	-0.0656996284621802	-0.012845534171069227	0.02760261380112049	0.05480544833357194	0.07058244216055533
0.0566180838355287	0.03871575725767731	0.020959528618410137	0.0016894610218623485	-0.026121714348379194	-0.068492511060117	-0.12836671136054387	-0.19847160953162782	-0.25659424594773	-0.2839056818090347	-0.28270298618646306	-0.26405939832369724	-0.23621216362412004	-0.20433566540158293	-0.1723200191084125	-0.1430859121918237	-0.1178412516454888	-0.09551858640341636	-0.07322243914382887	-0.04727444749369145	-0.014321245989946758	0.026652669263108573	0.07055399832849632	0.10571368962092473	0.12426157666816699	0.1295126628822378	0.12882848233222244	0.1272014393898478	0.1265401378618425	0.12704682499024522	0.1284495590672231	0.1305025516169826	0.13293709498275572	0.13507959954286808	0.13501677262304668	0.12913210941855494	0.11296787104935405	0.08330797083649398	0.039336587404302716	-0.017099330630955	-0.07951756742734048	-0.13294507650850185	-0.15550002247954497	-0.1374586386598216	-0.09458584351885625	-0.04784963076068537	-0.007975878435763464	0.02199737801406363	0.04206900071850895	0.05370891375406403
0.055722572532166434	0.042495472441736695	0.030504898459339656	0.017029024864132804	-0.004974722060459904	-0.04062216869192622	-0.09162839703452483	-0.1520957249921534	-0.20516886225896336	-0.23298539673808286	-0.23286534468012357	-0.2140035682759538	-0.18574868776764836	-0.15426109997846565	-0.12371775129508894	-0.09697831769960716	-0.07496132915887467	-0.055986907157986855	-0.03614069025796687	-0.010161740131309709	0.0271851002492836	0.07739061900806087	0.130453283409378	0.16766313110656098	0.1833903048710618	0.1862455358529714	0.18422031498733735	0.1810708157407755	0.17801852574966678	0.17518075830661436	0.17256540612263827	0.1703336134298322	0.16865354356042161	0.16735262798615363	0.1653071829732724	0.16003666461834823	0.14793002769513808	0.12549738635827715	0.0904865623912604	0.042295416061798534	-0.015550225381378116	-0.068810047285032	-0.09441572855123508	-0.08595133481949757	-0.059731366107367304	-0.03107822368328586	-0.006729667483522457	0.011580767312976142	0.02414981423847832	0.03205231958182366
0.04517922424029759	0.03688207107766909	0.03140269356543671	0.025146865399397592	0.011156209806332286	-0.014770160098996179	-0.053076633085303485	-0.0985743655562576	-0.13955403266751482	-0.16267974646868508	-0.16329310295274185	-0.14722210426425666	-0.12272284155042207	-0.09573586806544031	-0.07024740749379911	-0.048765766064913514	-0.031701885533373206	-0.01679119247313452	0.0007267657972533207	0.02736095258425046	0.06955350523505634	0.12702704285966201	0.18208504182630786	0.21389483448850052	0.22498888068241846	0.22716944888981971	0.22640238940686455	0.22410980226337923	0.22022629015905618	0.21468109065258287	0.20824972651851703	0.20230759030914577	0.19808133292088873	0.19602550058871504	0.19524593006625252	0.19332204727655078	0.1864996838402269	0.1709035510832391	0.14346063451932786	0.10211032434499946	0.048543933216645394	-0.004186837522619495	-0.03532169068704094	-0.04071982442480677	-0.032261129823176964	-0.02060518689022207	-0.010620732822670878	-0.0032983975818233176	0.0022616723368626152	0.00718639251161331
0.028119699731697277	0.024184978946608413	0.025164172232317136	0.027175122105185995	0.023409956752908676	0.010271128029747412	-0.011951977587150093	-0.038896031294251246	-0.06328697265910509	-0.0775241081406054	-0.07801935649495127	-0.06729197791202134	-0.050303760649910316	-0.03137690978232532	-0.013722023126875016	0.0006476300316770011	0.011792903871107582	0.02244316516973109	0.037883842851226326	0.0651923895628316	0.1102190066714144	0.16792344781684393	0.21551641062791946	0.23890769787818594	0.24716295357623344	0.2507621794449019	0.25287763490711734	0.2526176690676447	0.24845328829181906	0.24021220941831622	0.22993465632157967	0.22090953519348497	0.21603511208481369	0.21643131021103001	0.22071232880744962	0.22504410966157495	0.22441867028505127	0.21409640637021501	0.19005623247989153	0.14917104640371054	0.09334769538560035	0.03770504370200916	0.0011063102229995957	-0.014311179465717095	-0.018046764556256232	-0.018671311718346628	-0.02002938137358323	-0.02197303440998425	-0.022378067682973124	-0.01960849353545619
0.014567439921436805	0.013500191090053872	0.019223133537900252	0.028615440832690364	0.03549235511568672	0.03634230107287068	0.03132473008135447	0.023599345221879748	0.0171255394671986	0.014275845847598282	0.015575745746716375	0.020491448745827954	0.028110414805476745	0.03701356687210569	0.04546600223259989	0.05210686251853333	0.05731093559602468	0.06397535661136598	0.0774320482553985	0.10425935866802043	0.1475815575075564	0.19722712552530786	0.23272472610008144	0.24913346693969698	0.2562512065308598	0.261518021055566	0.26604840580726125	0.26723746381185504	0.26222382215036244	0.2508903133102772	0.23676626406004675	0.22528395247787392	0.22103926435458093	0.22589472176464473	0.23767802204709465	0.2501760672981754	0.25564561359301247	0.2474977653720107	0.22057021583646633	0.17253411411142192	0.11039680512786954	0.05304583979942699	0.014899202683033214	-0.005199635738486679	-0.015823217120548145	-0.024420872711640312	-0.034033610317903376	-0.043298438847744265	-0.04863808243242443	-0.04765838353013805
0.013428820231944156	0.014007387428455162	0.02241077264429246	0.036844999138424525	0.052264678787806905	0.06533029320968095	0.07555682860963138	0.08475359517582404	0.09458429601871733	0.10368669597620356	0.10919807684771385	0.11065065844893167	0.11014695406798385	0.10950407595664459	0.10910189501208738	0.10857821164521966	0.1085095244791056	0.11163503722486896	0.12270073655198584	0.14658340031806064	0.18259796960673116	0.21896037163331514	0.24252288301075178	0.2536530055234227	0.2596736466120612	0.26523539565137405	0.2702560143923905	0.27114752532112024	0.2641963768754492	0.249546333846469	0.2320585570072534	0.2186249628181355	0.21504637025016246	0.22391040991234767	0.24262756667287155	0.26250341882600886	0.2721708378660035	0.2621823370586032	0.22735452684520277	0.17041046121961326	0.10570356888997229	0.0511935008789007	0.014767660455873887	-0.006917999838844013	-0.021425113853555635	-0.035151565284490816	-0.05059466314443764	-0.06565603677776358	-0.07552445051600298	-0.07676506672022404
0.021092908724410827	0.022745484146466217	0.03265105727371947	0.04997311223890872	0.07067155964453888	0.09163546052184969	0.11199272392352896	0.1324642693880544	0.15338412031221021	0.17154915384610558	0.18208327917249684	0.18371809779546247	0.17943652550363134	0.17302228901000324	0.16679899454862912	0.16152393170343324	0.15794196574803046	0.1583447630606798	0.16646335061390982	0.18514258730696412	0.21113330406380712	0.2347919974610775	0.24934110259161285	0.256566256845286	0.2610364302450087	0.2655121705091328	0.2693068258097294	0.26849381290452423	0.2591438902486313	0.24178033401320573	0.22197632449606228	0.2071279881562039	0.20342079984303327	0.2138822852251002	0.23584574576872386	0.2593178961989429	0.2700106979885144	0.2562918660989555	0.21489222775804487	0.15466495135191707	0.09298013802573846	0.043547056371414934	0.009759057762971333	-0.01224744767095932	-0.028916773118689867	-0.04572878372937979	-0.06485363057129323	-0.08410751602639809	-0.09803514975174007	-0.10204077982087541
[truncated: 50 more columns]
