# Supplementary material for: Iso-orientation bias of layer 2/3 connections unifies spontaneous, visually and optogenetically driven V1 dynamics
Source: Nat Commun. 2026 Jan 21;17:1901. doi: 10.1038/s41467-026-68578-y (PMC12923880; doi:10.1038/s41467-026-68578-y)
Supplement: Supplementary file 6 — Source data [file 41467_2026_68578_MOESM6_ESM.zip › source_data/fig4/D_spont_opto_similarity.csv]

0.3749930272699859	0.3199870123277133	0.26768303044320524	0.3049589417791142	0.40037074056304195	0.4604718858902023	0.4632077921503209	0.4157158599440793	0.323044393221387	0.1939460317388381	0.08430268846163791	0.07396481031990475	0.16782607364732657	0.3093834891750679	0.4314221982027375	0.5103257592601654	0.562183175098068	0.599406128359527	0.6270183744186484	0.6492574751926455	0.6709354038026324	0.6969305880346098	0.7252924856022654	0.7376737574210205	0.7283647339322495	0.7148280936153643	0.6986103958933885	0.6659828665164589	0.6016367965773324	0.5018442632887548	0.3806438086662771	0.25863311641938286	0.15423452880664745	0.08752462551940696	0.08479627991152783	0.15297461567280296	0.2272324134595715	0.2545099187967332	0.24798751955176654	0.23720945827434575	0.2657883321834088	0.37195804573639746	0.5140730032200609	0.6237826760676047	0.6733948999960551	0.6650670884995483	0.62055897391137	0.565169605997317	0.5176175290609705	0.4889977303616058
0.3016744506039253	0.25343505064095706	0.23633643975468416	0.327769297448993	0.43849582781603347	0.49219164609258276	0.4805324195750065	0.40988269002295136	0.28864988109098827	0.16435951775079263	0.14356313459283793	0.24314080269233518	0.39042348819831335	0.50893879127426	0.5698058572443643	0.5931088391710317	0.6053747618346002	0.6173126381472624	0.629718439109655	0.6424153532542474	0.6582985720103547	0.6845510898093748	0.7221776432759673	0.7433633064507756	0.7395692756201651	0.7359091323575108	0.7317423412842862	0.7108082415862265	0.6561744386557562	0.5616844942415292	0.4385066219558508	0.30667853231575903	0.18849344957900663	0.1149847253320588	0.13105316414951376	0.23095373992487342	0.306161395075953	0.3268558416655336	0.3145914703035312	0.2877871763797751	0.27675116177536924	0.3377916920185702	0.4780047675574433	0.5999672684690328	0.6573968013198933	0.6556491519106685	0.6203796565743406	0.5778587034863129	0.5454686581686181	0.5324278648369288
0.2038213261382662	0.16223398161080377	0.18175985915373083	0.335590277778821	0.4676099994533464	0.5213141376616902	0.4982686657258727	0.3986280774632359	0.25172515673793244	0.18336920173640897	0.2772819781742807	0.44494556686803527	0.5819447022033156	0.6514225574280315	0.6698523522691846	0.664355450086947	0.6534832310320394	0.6449974221933926	0.6397182648978547	0.6365295080703054	0.6381802695787085	0.6582012888826162	0.7089992639096573	0.743887462398751	0.7465913502689238	0.7550646442425246	0.7639305939392677	0.7544273717860833	0.7092711783782009	0.6216210810803846	0.5005025367217255	0.36461709374583356	0.24007116360728456	0.1721774198896489	0.2213623045872609	0.32801715428303463	0.38596996182132826	0.40255191190638145	0.3927648368607402	0.3654616624312782	0.3364387210027051	0.3468964557913633	0.45055075546545265	0.5752807809151842	0.6351291538915207	0.6392170242163152	0.6145599639498258	0.5857896378697078	0.5680307474447308	0.5685758913344139
0.11837493267521426	0.08496768630663741	0.13485759899025856	0.331304403926845	0.48262742447437385	0.5440201764605878	0.5138497418864131	0.38022859919449464	0.23150093011051517	0.24998579096666565	0.4221759988701778	0.5932878102868959	0.6893733509663008	0.7237346819790043	0.7246438878506052	0.7109794402625479	0.6928999544971591	0.6744685824050812	0.6554707401370578	0.6335461178578912	0.6109696580689061	0.6117598763498626	0.6788734809382039	0.7337638502647746	0.7445633472145424	0.7664443306141943	0.7867889858060121	0.7858326322075784	0.7473779975325606	0.6654929805188584	0.5484462391221778	0.4143753875791428	0.2940624132258728	0.24762122181366966	0.31905976056886715	0.40074409960751056	0.44544826796857145	0.46311427716072573	0.45992596305555755	0.44080859076148293	0.41457613075793043	0.4044717769414569	0.4577539528960898	0.5593333007141991	0.6089023210887539	0.6142210053010171	0.5999193428863923	0.5845707091985717	0.5799164319805871	0.5912252142007756
0.0642636480330619	0.043726009168747575	0.12349783646175425	0.3318084054556759	0.48990102042563377	0.5607145012953921	0.521356658461627	0.35190936982617393	0.23102525024061984	0.3284075148652889	0.5330597227950477	0.6768618165852097	0.7406550768786975	0.7590311394546962	0.7556130055068447	0.7421314840039098	0.7238810522888769	0.7018913970958328	0.6732009188897321	0.6309291353059453	0.5715371468569742	0.5301683251132933	0.6176793086135299	0.705179608871844	0.731623974750617	0.7685265173484086	0.7983436106849174	0.8034243683654934	0.7694329834767228	0.6914089324906971	0.5775544808090882	0.44761164105115564	0.34074084709586444	0.32620919952559313	0.3916814313307082	0.4511420463939015	0.49186651561473543	0.5129314706125523	0.5170978431336709	0.5085248747635256	0.4933885441499018	0.4841672651369826	0.5051521068897679	0.5575907239948275	0.5764086300541118	0.5760568113691829	0.5730184339921374	0.5727848942219801	0.5817696493038342	0.6032515695202426
0.053064497111506716	0.052294681708090034	0.15653627967195327	0.34672067840785975	0.4969254724121232	0.5702086326974805	0.5139878400867803	0.32044802098593667	0.23653559181136719	0.38543131930795044	0.5928277796712214	0.7122388710704746	0.7613227950992888	0.7760093966736695	0.7743291002813119	0.7642097858044102	0.7484085167633158	0.7257399838923563	0.6896396106138961	0.6245705160338162	0.5107764577892849	0.3907017255734591	0.5057031483788531	0.6542140967435868	0.7112468373448603	0.7623757563363608	0.7986759851074663	0.8079092623977896	0.7772758774091555	0.7011528449675986	0.5872368303695926	0.4598924149521183	0.37307810401218383	0.3846780731043286	0.43618115082894854	0.49153730033964727	0.5334704610299184	0.557996933256527	0.5681989308671189	0.5685369642805371	0.5641972426755109	0.5615294709421598	0.5667466833588232	0.5677293153890846	0.5360089051498935	0.5216802109234238	0.5321162792259558	0.5506098059162893	0.5754532163822137	0.6080564955362945
0.08505851992356545	0.10489870215703516	0.21350965407466768	0.3728924492294128	0.5077298464055859	0.5735499184615952	0.49987244042443374	0.3012119823546128	0.23984023542779823	0.40889670554521657	0.6102915316680848	0.7193294584383177	0.7661394906105398	0.7832855636945317	0.7858102991543053	0.7800304847553671	0.7673975796713141	0.7449505597538064	0.701754248770472	0.608137242771414	0.41188686037938543	0.17102021718209925	0.3491302567296285	0.6000317302093643	0.6920842001505416	0.7513459691144522	0.7897191757171083	0.8013111282875026	0.7738778588510187	0.6980506417631182	0.5780389125134486	0.44580169890484433	0.3798709944474321	0.40900542779182397	0.47151895053148135	0.5336897227639575	0.5774624142232172	0.6035441978166469	0.6168721997736267	0.6222691184257515	0.6239197186674227	0.6239946693869332	0.6170878514599645	0.5758272199875557	0.4885899916061099	0.4516498829739769	0.4766003731267069	0.5182973705946502	0.5624617618266516	0.608312424259334
0.1427020539375993	0.17294216276458504	0.2704254978936537	0.4032223383545452	0.5210736758532991	0.5746322044333488	0.4963575439221083	0.3077680999620782	0.24472463131125413	0.4056019632393091	0.6006661973380506	0.710148524570839	0.7613358160214636	0.7837122397615957	0.7912050392614473	0.7896926909089725	0.7799706566926943	0.757367732162882	0.7050378062743842	0.5692901300445878	0.24311971003480704	-0.10543804670230698	0.26549136385243044	0.5771028156298542	0.6820288269666444	0.7395576534387125	0.7747501231284604	0.7861995832726844	0.7616451303788451	0.6843518596173378	0.5467030747300112	0.38846258573485504	0.34230987535864715	0.4228910737082179	0.5178912014281971	0.5864640164675837	0.6286550064223733	0.6525430583704015	0.6648910438100178	0.6704828913006703	0.6722184647795472	0.6688409744996257	0.647965999895588	0.5743728568800854	0.4402850860998625	0.37124074094753123	0.40575227954780047	0.4740678886106579	0.5419990028189338	0.6044410535772827
0.20450226933389606	0.23565316237423897	0.3197845440440131	0.43236894742223986	0.5333242957291743	0.5768276954268164	0.5115828619943971	0.3486158300720702	0.26687969342841866	0.39152457347505215	0.5752280655793068	0.6897510761985838	0.7483335558641566	0.7770472708715487	0.7894311281223026	0.7913662602771825	0.7831762899981136	0.7580194914264309	0.6895329202952063	0.4794204242372373	-0.026894354610170534	-0.2459778048293628	0.3342878840439504	0.5920129454954741	0.6834175552485869	0.7308539145113658	0.7582784187483085	0.766146798941006	0.7423519102564708	0.6601356051647639	0.4817816348054978	0.243668378524607	0.2716052238586857	0.4650235768461004	0.5863195888248401	0.6521286384324674	0.6869487438393588	0.7044545555394988	0.7118690248687156	0.7132396525525643	0.7100897718443332	0.6988939994362834	0.6646646033601026	0.5721097326133567	0.40799872411847293	0.2952636635236343	0.32072049283527926	0.4132034735656293	0.5095939295067394	0.5935477159155651
0.26217315644479106	0.2899584023944081	0.3616871869196113	0.4569566812745578	0.5422454827179725	0.5811787205900074	0.5383965952207656	0.41323224481685794	0.31674267864355327	0.3850935366647476	0.5432525651897457	0.6604246587620747	0.7265418175234349	0.761519030768985	0.7780153344611801	0.7815731939873647	0.7714694374461459	0.7366693093979384	0.6320114694133465	0.2806654847346803	-0.2789872368417303	-0.028883937046941057	0.4551066918303814	0.6265646262891188	0.6942045259407319	0.7282733324938863	0.7456753811810501	0.746793141447999	0.7195601429141646	0.6268950900143276	0.3742472650787699	-0.027736055145997442	0.25726951917624713	0.5493401396393638	0.6695073861373106	0.7219376612563664	0.7454251802483578	0.7544114019295186	0.7549329263733866	0.74984725253737	0.7397218076178104	0.7206494265690053	0.6793871059621308	0.5864801580181976	0.41810806775692805	0.2563346062364861	0.2348749467415106	0.3314261486721474	0.4567847910746598	0.5682492484295976
0.3175308414878419	0.33974423484369354	0.39859943174523166	0.47726626125614574	0.5488513250180993	0.5862476138588879	0.5655407676256056	0.4814491052218167	0.3915404356002039	0.4056287011965295	0.5187676473976506	0.6267575585681838	0.6960982758174529	0.735354779262469	0.7539474405352201	0.75559923134356	0.7363820551430906	0.6752649296790737	0.49031051873376835	-0.0033339865977525976	-0.17222058364116594	0.2758827809296432	0.5546249250629931	0.6631870994561829	0.7103770537719327	0.7327921704861059	0.7409738517266617	0.7343195884766562	0.7003776798978076	0.5965514179908181	0.2932043635555002	-0.10066406160895851	0.37167648670122927	0.6446516073654234	0.7412802750288832	0.779164108306495	0.7934188422691492	0.7957014108196901	0.7905062117188626	0.779801932824448	0.763964310806173	0.7405021259505775	0.7008456331814747	0.6249521543940161	0.4845511871340322	0.29758199152466774	0.18881543895365296	0.23658440651842932	0.373399118321732	0.5158029332847281
0.3730339044921872	0.38759699087947	0.4320970933297913	0.4939540550408473	0.5528945991956705	0.5889012890134595	0.5849058010814755	0.5353926648724596	0.46885679764210997	0.45415997726807633	0.5161553616094324	0.5982276110177948	0.6607682803024707	0.6988861432969384	0.7151892176958756	0.7085648069914099	0.6676685369771307	0.5545230300990425	0.275390674868981	-0.041801205617447795	0.1506020771953245	0.45921792073563256	0.6211121661103801	0.6950526611127676	0.7296477267389054	0.7445194911219518	0.746090975382465	0.7328272085472032	0.6926329152506779	0.5897067809382297	0.35827462430575685	0.21765825910546802	0.5119448705710055	0.7026005083841188	0.7809680742503282	0.8133622924588535	0.8248889058730342	0.8248882010616571	0.817223626762397	0.8037467400255397	0.7853909440235805	0.7617910565084424	0.7293203480915311	0.6774529397402368	0.5854937940227597	0.4325169052177182	0.2529382311537155	0.1732078771801766	0.25390890696777596	0.4120308214051697
0.4281202341350872	0.4342917127002777	0.4635505500963199	0.5081289217834133	0.553606781263864	0.5852918058491503	0.5905591760209705	0.5647982853573789	0.5232765996490018	0.5049808368417639	0.5323110725335927	0.5829205350276755	0.6285001293735364	0.6573005096769096	0.6642105492034422	0.6407440790252668	0.5668698144739971	0.40502254445413766	0.1699667696091291	0.1344090637682101	0.35143767536160697	0.5484535350870405	0.6615196194717607	0.7207204405569176	0.7502635858867693	0.7619613318763632	0.7598438159557199	0.7417762861735586	0.6974908450176962	0.6062064877366954	0.46716909792192507	0.4332314599701632	0.5886679360995873	0.7223866634693262	0.7934473720712601	0.8277665462222679	0.8417163581572338	0.843149620426386	0.8359774603125742	0.8224684088080345	0.8043675502566306	0.7830062712422422	0.7580457168389912	0.7253248115195553	0.674610529738668	0.5882948799477558	0.4460144772720012	0.25866022606434474	0.14171008273508667	0.21160267806941405
0.4796638586801332	0.47796687027700313	0.49229745100500216	0.5190191035260163	0.5485828318852157	0.5709689319955031	0.5773129063795973	0.5645620345013774	0.5423112929698586	0.5328419617048336	0.5483613727742093	0.5784328993017341	0.6061331866043888	0.6203224492137256	0.6117764134696372	0.5670520753237166	0.4670411987009545	0.30942708129389307	0.19096358968029875	0.25795696412339236	0.4353076696222163	0.5874613825813634	0.6847422627367501	0.7410310183845056	0.770886644243592	0.7826352868442837	0.778937726624975	0.757306107516004	0.7099519261510564	0.6288742070131516	0.5364424993091979	0.523588018837436	0.6194933398772966	0.7236355906507763	0.7921189195866828	0.8306026780105591	0.8489297549281293	0.8535638777648049	0.8484713474188896	0.8363484174735996	0.8194987077922454	0.8000844825387529	0.7792032790863401	0.7556877970750112	0.7256524870682467	0.681774356274012	0.6103875879580877	0.4858479865503306	0.26994259608670135	-0.007901525489022355
0.52342867275235	0.5153679774194486	0.516093327569234	0.5245244977633708	0.5351456875205818	0.5424553974808433	0.5419046682660253	0.5335494240066404	0.5260161609091157	0.5323115492777232	0.5536418593193371	0.5786619429907746	0.5956301678730138	0.596335409052132	0.5715376446921641	0.508190751790426	0.397071611158669	0.26637759440341485	0.21370517528727725	0.30225408276331234	0.45990164948698314	0.6000211449482677	0.6969296992230345	0.7567248697519272	0.7899347566721848	0.8034475735103601	0.7992866923785357	0.7749039768979686	0.7247752405119184	0.6489934866915236	0.5749669653411033	0.5621340872750344	0.628241840262024	0.7161723953289449	0.7842033358176204	0.8271203469612192	0.8500870716354714	0.8582626602982555	0.8554857323158618	0.8446314323090801	0.8281354595048094	0.8082457238888905	0.7865531378805682	0.7637552996524472	0.7401505074213466	0.7145672292304804	0.6811558919335126	0.6257605990542657	0.5230950712316152	0.35020248053257674
0.556314059213169	0.5434396884531791	0.532285237178515	0.5225090882669262	0.5115029304037527	0.4986438777740942	0.4855438301941995	0.4784519740420443	0.48778248270252617	0.5175670800968196	0.5558130860740766	0.5860586261373484	0.5991852565043657	0.5902692726684955	0.5519083722315525	0.47364578772713833	0.35478959043693054	0.23703065211458077	0.20729003599442564	0.30096252600213025	0.4553614869538339	0.598191231595801	0.7018001860091164	0.7679642944639067	0.805549728073667	0.8211931879615094	0.8169605104223839	0.7906196712437303	0.7385715481516072	0.6655846729435511	0.5989756752258798	0.5815146331515303	0.6275249886354457	0.7031653495886749	0.7711312067252709	0.8185362707243022	0.8461022056478348	0.8575145826749047	0.8562950543225079	0.8452347739735245	0.8265268790085066	0.8022961166399804	0.7750719384544289	0.7483689220327893	0.7265951711459147	0.7125907354634378	0.7047583558932984	0.6966274703552157	0.6786999243572092	0.6429231970787351
0.5769644229033815	0.5596983121191489	0.5376677148123296	0.5097595192375692	0.4752141959835383	0.44018335508742995	0.41712740277275984	0.4213584735738628	0.46034410728213154	0.520665281214593	0.5771565440256395	0.6129649947937801	0.6238961791694574	0.6084409078621018	0.5609085144371814	0.4718384935869208	0.3423570541683855	0.21781548924936944	0.1854952760547828	0.27889142601990574	0.43797831242532453	0.5896182254566001	0.7020141743137147	0.7745764188230005	0.8158218530554837	0.8328222427500634	0.8282709759700647	0.8008271163233059	0.7485921090744093	0.6787172141174097	0.6164241765609505	0.5939070723030834	0.6230527833277515	0.6851994669645882	0.751029658264354	0.8026234394019346	0.8350317673737526	0.849270113560484	0.8480282549488235	0.8338123633416795	0.8086878875362614	0.7756283822519986	0.7400167078434182	0.7094195811905382	0.6912229813481431	0.6896898157865118	0.7042605449829143	0.7293193514779791	0.7551094648876593	0.76978873827684
0.5853767772770129	0.5620036463883533	0.5272607828030342	0.47884640784073706	0.4195949388085719	0.370223163972704	0.36119396273667687	0.4078450331250767	0.49192427181733017	0.5760256127933204	0.6365250427628073	0.6678468671798174	0.6728593850097733	0.6524385577844793	0.6015005737360368	0.509544564495225	0.37228292224819426	0.2280022841599352	0.17185797676376277	0.2554522003496837	0.41974894956407344	0.5806698606162909	0.7000831896453358	0.7764837247515535	0.8190525904715852	0.835706576309981	0.8302007088421818	0.8026384354862428	0.7527338803893164	0.6881630972385161	0.6304596030699099	0.6035971053767043	0.6167279641361798	0.6613215461761885	0.7192797377385234	0.7728297885517482	0.8103124776527584	0.8270107837271852	0.8231231480535381	0.8009586810628168	0.7641919203298461	0.7197476017441055	0.6778259852091804	0.6485554303552047	0.6389953288008132	0.6522743570941121	0.6868830782753839	0.7349747581464066	0.7824905092187389	0.8153481557869845
0.5818008410514866	0.5474850895080426	0.4920952899836128	0.41412175701560217	0.33294607547018973	0.30676802069471354	0.373849171940392	0.49414195828491336	0.6028969996320888	0.6762248332164199	0.7182079644155154	0.735294855416193	0.732172901416117	0.709015572973583	0.6604133206298782	0.5749985096001613	0.44154567384217486	0.28081162418638084	0.18742878789225764	0.246935098852388	0.4101701051496515	0.5762703756338666	0.698111949875519	0.7740962598986894	0.8148140239103319	0.8292370062467549	0.8223058306512122	0.7958072760134648	0.7509070582563188	0.6943220321652311	0.6425433032061214	0.6122758345320555	0.6093240869420902	0.6305067919723992	0.6690402260787167	0.7151444565056065	0.7545170821587613	0.7723705461593453	0.7620892872154329	0.7274769773815872	0.6790860009158537	0.6304132808421381	0.5930904974104132	0.5743030371864389	0.5780824382951129	0.606462405833018	0.657621584682094	0.721947145996799	0.7825509064391621	0.8255531310185308
0.5657091072160854	0.511183949251486	0.41553535438519956	0.2859966826570512	0.20967963106107673	0.317635287826326	0.5204613906515374	0.6538884267811946	0.7239044639197614	0.7619810629749252	0.7819883534901594	0.7878852388353395	0.7809584671019204	0.7594582817783528	0.7176033673773962	0.6442080834204715	0.5245951616532698	0.3623938368984657	0.2358299525085851	0.26127630732961454	0.41397911125526354	0.5781846498472863	0.6968407314677718	0.768413495534229	0.8049166542209045	0.8162037682065563	0.8081758856459653	0.7839934472760868	0.7458724072338605	0.6989312568994971	0.6541793383470347	0.6216889157986666	0.6031263544717493	0.5951647816790177	0.5953588805447251	0.603997393958173	0.6197241732575136	0.6296599594847779	0.6183703153505784	0.5903261554071629	0.5585366276198634	0.5313251793978091	0.5136105080361277	0.5094871845813432	0.5237989708425975	0.5613065111753894	0.622343998313356	0.6971941353299534	0.7674741249594569	0.8189986620478709
0.5354205902337649	0.44465445865609715	0.26752378259840437	0.05112658993361516	0.10358821834477135	0.5063038872074572	0.6904105228931579	0.7520898419447505	0.782824744928687	0.8013786634447108	0.8122622108596361	0.8155008651332122	0.8104100622268899	0.7944402422649547	0.7617959329342125	0.7016945670209154	0.5983665232279877	0.4451371112605687	0.3000992822583592	0.29366809519942866	0.42953642490754085	0.585059736067771	0.6960642719046154	0.761153829542268	0.793021557277138	0.8017758709464791	0.7936855916739901	0.7726439691807135	0.7415382464471774	0.7042165550710641	0.6669830889468229	0.6340962162538823	0.6028730330676868	0.5655486940612655	0.5110279012741555	0.42498444673089936	0.30773285852226506	0.251161545761099	0.35447762434705693	0.4553675996937408	0.49572341611801424	0.5029634451079836	0.497197916229009	0.49180101392230885	0.4987760013185784	0.5290345676606549	0.5874484038175668	0.6656676901761545	0.7434125364679355	0.8034675790930482
0.4881154988610119	0.3364969672168344	0.01981627179577333	-0.2434051300131507	0.25038774151087023	0.6571408363516261	0.7426781182922151	0.7757649332399298	0.7957276030312967	0.8097370342985893	0.8195496256735251	0.8245035765224976	0.8236335978079031	0.8144260644791947	0.7913023621284387	0.74362612220846	0.6547711636862135	0.5120573285414818	0.35949821225647927	0.33183129788357874	0.4516129526871727	0.594832355177825	0.6960462410310667	0.7546679336333627	0.7830441045301788	0.7906339560232197	0.7833527664422649	0.7653263645444744	0.7400512326826784	0.7109637216788074	0.6811377562156211	0.6504321691447457	0.6131686737835003	0.5581329550741035	0.4643826581245719	0.2931973786360373	0.035859588485397706	-0.023212595149585326	0.33187830649634104	0.5445135704585485	0.6024789315748749	0.6034899647689524	0.5804367150259123	0.5490560258810859	0.5245219250560179	0.5240814678358463	0.560703128590652	0.6312026945426392	0.7132277157540837	0.782230990955611
0.420980982897819	0.18853182159524362	-0.2106018885107074	-0.17685794338731112	0.4781104318995998	0.6926698834042299	0.75012263961293	0.7760805435991481	0.7931765467707571	0.8062406544978865	0.8166686367393295	0.8238753246975602	0.8269669516066086	0.8236617968985562	0.8087161180360027	0.7715522530881908	0.694325702137608	0.5595555319670117	0.4036756886377807	0.36641016541327914	0.4755735301775114	0.6062896677394257	0.6977763033122805	0.7510959486642023	0.7774985980214416	0.785014153019208	0.7786714790162658	0.7625331126632588	0.7409482591292437	0.7179495963821892	0.6949618700408947	0.669228378821487	0.6343926039261042	0.5811558243746126	0.4959680349511814	0.37070723015262885	0.278082476133136	0.37729472987488594	0.5655324924303301	0.678119930188286	0.7182936099110153	0.7181147426699819	0.6928222275884705	0.6497512008400886	0.5986257081726881	0.5581918361308748	0.5537549931420586	0.5993426928863602	0.6782850890875509	0.7559226971314338
0.339893160422431	0.06572268346601771	-0.16196771907549898	0.17168247727088704	0.5793854596995018	0.7089257605358414	0.7522442613633576	0.7736601629157639	0.7884895762198235	0.8005394108110416	0.8111216055820993	0.8197644123755918	0.8256215231604304	0.8266079515535857	0.8178181083085864	0.7887463747166836	0.7200933675768894	0.5897876687348588	0.43186335737851644	0.3949775232749191	0.49906546562176834	0.6184350657320973	0.7014548912851257	0.7509960441368678	0.7767061537112916	0.7847981986080877	0.779032656189545	0.7631739529102521	0.7426901396864779	0.7231893932580734	0.7059873148722768	0.687209002994918	0.6612544187140059	0.6236124815405939	0.5741112372101799	0.5301734059297918	0.5404397979660195	0.6197674002249591	0.7056853412765666	0.7590405640002232	0.7818160586830059	0.7829937994640559	0.7668241488475185	0.7339756421006306	0.685197217077183	0.627346229916052	0.5818944455635107	0.5828531071076652	0.6416990429232013	0.7236634660188516
0.27289209679232485	0.052692552138057985	0.041549476523163036	0.3735756152758017	0.6251368194697136	0.7178028692490306	0.7535313145661929	0.771922285748651	0.7847812238050392	0.7955997227462133	0.8057862176289169	0.8150521625542396	0.8226362651438914	0.8265686069991891	0.82214936947164	0.7987410997743394	0.7352331192990449	0.6052858220449197	0.44688703368979693	0.41901343133770774	0.5204147116376466	0.6290812726541697	0.7050877664711512	0.7523485422130441	0.7785691179740376	0.7880269301688958	0.782821321070536	0.7659102510413724	0.7438520208593133	0.7247685516574973	0.7113678306870491	0.6997633849648243	0.6850877405857858	0.6656808042400604	0.6467069648201693	0.645622299481802	0.6799957748276653	0.7345728613331698	0.7803571727011773	0.807967846447547	0.8203461860825884	0.821184811062755	0.8115399001282867	0.7903884173089124	0.7557595755508376	0.7065582339942408	0.6478677766614662	0.6038899913016691	0.6162151880405377	0.685887132737547
0.2512631673338319	0.1194919709904093	0.20668241264203283	0.46579451456354803	0.6428699948406398	0.7188298442148123	0.7515844876621954	0.7687381267250263	0.7804222981904164	0.7902417784371287	0.7998916918797471	0.8094775283293413	0.8184537797486288	0.8249207383179931	0.8240573330924762	0.8042429764928415	0.741253798912949	0.6057150864171577	0.4506370134423991	0.4389809597385892	0.5367695281442465	0.6348096344932898	0.705051502871133	0.7512891572044056	0.7792095832709237	0.7912379214494458	0.7874488650098298	0.7690048078425579	0.7429180116519638	0.7206432954405816	0.7079778531683	0.7019221331330113	0.6975202780429528	0.692816013257216	0.6917212280594393	0.7061929468629016	0.7435548860208464	0.7870891231215579	0.8180382110043225	0.835076453375447	0.8428295785641624	0.8441818219909001	0.8394551856188273	0.8273286201898128	0.8057185794195074	0.7722088839417792	0.7248105677725531	0.6674383118715038	0.6276898986764682	0.6517853223168466
0.2766239832719425	0.2079509195432953	0.31562169826062303	0.5121083606189643	0.6469450856307055	0.7127524255423635	0.7441299244579224	0.7609425339981767	0.7719753503884154	0.7809891751221373	0.7900884566939824	0.8000453334206931	0.8107782049728889	0.820479247189382	0.8235588788946037	0.8054015888366559	0.7351737158553061	0.5846096109526647	0.44147325820216055	0.45175233861395075	0.5442440309952681	0.632259455606233	0.6978335078268185	0.7438797943673223	0.7742753106834098	0.7899946080083253	0.7890475811903442	0.7695939609497371	0.7374960452225294	0.7081825260374381	0.6926484372852397	0.6894900203180757	0.6927372157380927	0.6983022812989381	0.7064637486132005	0.724274405782549	0.7588962429303413	0.7995487299391101	0.8283348177249549	0.8434442515279797	0.8507304639943419	0.8538284759910487	0.853239005726251	0.8477401989812404	0.8355781302284755	0.8148369805610239	0.7830334704743813	0.7370146555594947	0.6796342448195601	0.6436049089857426
0.33645533326731747	0.2986310330397638	0.3944221490796936	0.5428963030746932	0.647315041065012	0.7030532214439953	0.7317015953916414	0.7472810051827978	0.7569789815148694	0.7644450027660342	0.772218063642399	0.7819830265387295	0.7945190567184932	0.8083465015799034	0.8163206215484491	0.7963311897550766	0.702701922785177	0.5259510957133311	0.4151216998974077	0.452305781471528	0.5394008058528554	0.6188305628405922	0.6806363110415267	0.7267812248506773	0.7596490866395553	0.7792993797232163	0.7822668846610609	0.7628350981049903	0.7231720228501972	0.6830924030335886	0.6617752394473527	0.6596298439958332	0.6683152897999888	0.6807873904758095	0.6935938623736149	0.7091661474079956	0.7360174096826545	0.7748956220091907	0.8094819735921754	0.8304845521998008	0.842009963905089	0.8489057041507451	0.8525887087656805	0.8523178494153013	0.8468683778124805	0.8351284596480775	0.8155303340015607	0.7844397282556292	0.7356570470721968	0.6699736697495944
0.422150333524279	0.3923972826742526	0.4611224904049231	0.569533897328343	0.6486622999663653	0.693282412784456	0.7169984180200475	0.7293887400795386	0.7358580476056322	0.7396762668094868	0.7436689510520701	0.7504166644198007	0.7618822132044538	0.7776650657151828	0.7889047765744377	0.7559831500948305	0.6028514483242232	0.41130783405965216	0.37300018950693703	0.4390377834985815	0.5210079620109566	0.5927872804826219	0.6508479407442826	0.6963431922357518	0.7303719191987571	0.7524423621314315	0.7585392755464032	0.7391786455148998	0.6896930054952933	0.6357639775010051	0.6100902825288675	0.6122218428575584	0.6277457098499084	0.6460660075728203	0.6610984215870347	0.670852977532571	0.680854201829469	0.7048965340309954	0.7446790307004733	0.7817678333468143	0.8071471653309302	0.823846718867951	0.8349225349296268	0.8410645097320179	0.8422020575756101	0.8383162099932768	0.828815842534113	0.8109602031934487	0.7776707786081721	0.7147968883402497
0.523147053914008	0.49016681332529505	0.521573746431528	0.590979873425582	0.6473878926683029	0.6815469897462358	0.700133160477989	0.7086902154915725	0.7107177515379246	0.7087390777964192	0.7053073949239237	0.7030546283907851	0.7040543267895681	0.7082413108771312	0.7046359445312266	0.6141285206563193	0.3510870060386782	0.26004268891163246	0.33107341228016846	0.41769427760640826	0.49173921079217703	0.5541483895103425	0.6060792649737577	0.6478173193152309	0.6790176481435969	0.6982849017371674	0.7012733194592997	0.6757578154387739	0.6092204936737242	0.5439486739560603	0.5327582521505401	0.5564063721035385	0.5878423656572479	0.6155091337778097	0.6340274510376603	0.6389749598439397	0.6272601741368131	0.6051573501438364	0.6023588916022303	0.645700153418744	0.7069666761477864	0.7556645419521012	0.7887243845277125	0.8101225690183603	0.823081131626621	0.8297381454425898	0.8308685415413031	0.8250972193843132	0.8074019736391039	0.7636634214230431
0.6155805254878123	0.5792958427557838	0.5701915373240589	0.5968610328371896	0.6306367875088331	0.6567933556321653	0.6734726801467367	0.6811958405195176	0.6808753342288166	0.6735922349920745	0.660660154952881	0.6428782838661261	0.6181235061147494	0.576139287968925	0.47626737304929073	0.1515531914277674	-0.018487806238768566	0.16338440387269326	0.31341037460461896	0.40020809467213747	0.4590484749229981	0.5064788051904016	0.5462016681970628	0.5772244057894212	0.5967138718520325	0.5998000524847855	0.5769537411790175	0.5094156734242714	0.39913155466630723	0.375975663627568	0.4498894895084285	0.5268046379810111	0.5840158809989291	0.6241787867033136	0.6496775111814198	0.6593444283574105	0.6485105017548219	0.6068072323017598	0.5163415694325145	0.39406470520643094	0.39712213835460236	0.5428188711329154	0.6686285486343313	0.7440383573046969	0.7874201348876944	0.8127412340763792	0.8269974039941652	0.832435263250003	0.8274364889158411	0.8033601191922509
0.6785398712031699	0.642167598245026	0.5996941141993358	0.5790009517068209	0.5845231712154255	0.603491432189803	0.6233973582388832	0.6368014184092514	0.640262953168003	0.6322962562512764	0.612077144780379	0.5773432747942844	0.5182288375516534	0.4026868515563954	0.1323384289682017	-0.26724323941997813	-0.08952423466324115	0.19156511584444297	0.33490201145645004	0.3989871580993604	0.4337779912001014	0.4587776732940016	0.4780651062884993	0.4886993707740117	0.48334420982755494	0.44770035597103414	0.3503197918891237	0.13811927150910577	-0.0007188152225564049	0.2440839015475314	0.46214179230656666	0.5786532817113663	0.6435472078266468	0.6839662351635452	0.7100714558622415	0.7249630815540204	0.7287149436698532	0.7175443381598033	0.6771032968172919	0.561501660462683	0.2623057834607821	0.03010342878791993	0.3308471020273887	0.5990710350123422	0.7271164853408892	0.788263552408859	0.8198114094752132	0.8355528604977142	0.8393675848004096	0.8282021977509361
0.7169281787837897	0.6840599066337317	0.6234355873872485	0.557108925209311	0.5197363370352601	0.5210769287812544	0.5436671840263936	0.5682425201812679	0.5828998007791657	0.5813104707869242	0.5600396596334808	0.5153646557405209	0.43566251967892894	0.294214941352497	0.07524386297098067	-0.0345528642775462	0.13078922841264046	0.3074524006400785	0.3925628787940569	0.4214219642021325	0.42750292674558754	0.42627643996687725	0.421081252011897	0.40771146794648916	0.3758916197019965	0.3074118708118576	0.17692217311793756	0.0293717218264807	0.16598031834517193	0.46093048616755883	0.6224332415995022	0.6960700055009107	0.7347028087891783	0.7587873614322377	0.7754822541652892	0.7873568256080328	0.7952958258717646	0.7985218723376774	0.7927090034403839	0.7648530329691172	0.6727212043503966	0.33355184357251744	-0.09033115924056712	0.3178593203199463	0.6285463715615486	0.7552566721424163	0.8100340828549275	0.8355539831090948	0.8451526480347117	0.8409443608596342
0.745084025067709	0.7207810961358825	0.6619540348172076	0.5705588440911616	0.48401126898430463	0.4458029375120177	0.4554848636920746	0.48673651167370807	0.5150742600268127	0.5251616657231287	0.5101106556770828	0.46814457010997546	0.3974944716008465	0.3039548332738815	0.2312457526607091	0.2561727542691829	0.3573480862689126	0.43920850688384616	0.4706368897857239	0.4672027636940433	0.4485364956917401	0.42668465456268184	0.4058212853634173	0.384707821463501	0.3609089550295203	0.3386035786826525	0.34501571339793896	0.43315193250816386	0.5860393928793236	0.7032509970451868	0.7621816493456218	0.7895213991428113	0.8038168314613919	0.8130649488489877	0.8204334744145608	0.827019544206747	0.8329207712799224	0.8372672901357612	0.8375456590241369	0.8278211251298693	0.7925470434210936	0.6735964021274922	0.22738919582393421	0.05752867704911806	0.4884490016003815	0.7118277084022733	0.7970349790926254	0.8328047451253358	0.8468527487907307	0.846683096272493
0.7696737537257659	0.7567623875176214	0.7142099322674252	0.6285986410965766	0.5152010677905882	0.42964960519814915	0.4051271834100785	0.42643229854437187	0.4608579047797707	0.4816021630323964	0.4765441319797796	0.44757541066814105	0.40601420735410315	0.375982997737347	0.3882215275353215	0.44595118930978594	0.5116079180190561	0.5493113484257788	0.5513153505586957	0.5283359767337267	0.4959944499612828	0.46721715696267146	0.44923814832282666	0.4452912416954416	0.45941798170203885	0.4997150634650572	0.5729425303718318	0.6675094730497712	0.7509121740553693	0.8024902019513926	0.8271952975988343	0.8374711526679822	0.8416368571609141	0.84384781095232	0.8460258168798727	0.8487340815789697	0.8516590228188908	0.8537055857672297	0.8526479013711388	0.8438445050489974	0.816187981724391	0.7351413200750325	0.47724903058913637	0.08466752522237227	0.3477875592396571	0.6588929122743482	0.779619505569577	0.8269445929948701	0.8456570077247024	0.848823123691989
0.7901989798571453	0.7878881435912894	0.7653062121647786	0.7052293450796767	0.601110686240581	0.4893145085443138	0.42491132618030875	0.4197771389175347	0.4458706962920043	0.46894748794858054	0.4711537626168838	0.4563537421738978	0.4427758817993363	0.45368354743936073	0.4978596958800893	0.5582695693678467	0.6081015803625061	0.6303650136079507	0.6220478620969759	0.5920408484739071	0.5567590894175266	0.5321425318045231	0.5266681593144432	0.541870840334804	0.5770766112548767	0.6306408892706924	0.696301298305367	0.7609784785679692	0.8107985237334513	0.8406973194587207	0.8547383873877242	0.8596150283053146	0.8603533046667552	0.859874242924182	0.8596088893729407	0.8598946683656249	0.8602666776994129	0.8595509755462101	0.8554861202756358	0.8433721846079909	0.8123184311140381	0.7328308436061239	0.5256268518057631	0.18244897481924693	0.26438498143918243	0.6058550645061557	0.7581199408053786	0.8173385383907118	0.8415736893668893	0.8484809553513559
0.8040098936118658	0.8092256343625017	0.8027384809284737	0.7705819022516611	0.6984109423889125	0.5943381983411773	0.5052956343696351	0.46858709871215365	0.47416915488610045	0.488990415217356	0.4914475624543137	0.4845281783585347	0.4867140185759701	0.5150390929970177	0.5670812347088464	0.6239094824818127	0.6672778518485035	0.6867168449431718	0.6785692499384955	0.6488413715694258	0.6149928345839061	0.5958602588733602	0.5987515048130867	0.6207999157353985	0.6571927212089763	0.7034643531716434	0.7536496510285688	0.7998078983828312	0.8348836785939424	0.8564206124257201	0.8666114663824509	0.8695917742632089	0.8690918375502573	0.8675578519997306	0.8661425557687675	0.8649752885347992	0.863443514072841	0.8602215632419542	0.852743026635075	0.835536975201798	0.7960942624111046	0.7046562176366382	0.50292874742375	0.212327815086361	0.2340168212667312	0.5668827772856689	0.7358021470450751	0.8040830933627532	0.8340735773690535	0.8453233683691209
0.8091668992369614	0.818336600537212	0.8216088328317064	0.8097056351956365	0.7703187146165157	0.6949701180484382	0.6047905550254785	0.5434277657802773	0.5244508620693652	0.5250035288727939	0.5224287206054351	0.5167583985528074	0.5237675662685345	0.5561066087349682	0.6077663097214795	0.661293638963525	0.7030216395044095	0.7253135460248469	0.7233389651919474	0.698648332302003	0.6663739304753428	0.6478352290507848	0.6510952528708595	0.6709635467386319	0.7014338714752142	0.7384555678620129	0.7778830673183519	0.8145269165678232	0.8433683799107287	0.8618827481510468	0.8708250990858337	0.8731060723620638	0.8720320347962635	0.8699982600079528	0.868047608095253	0.8660977191314064	0.8632828024223825	0.8579029867621333	0.8466807734812847	0.8225006453060555	0.7694149682914218	0.6547556323247343	0.43820970956989735	0.18658665276545822	0.22592316580116772	0.54751075381718	0.7159593794651469	0.7880161682005492	0.8226456652096314	0.8383486262284024
0.8049093386275662	0.8149200640923283	0.8222000550853314	0.821129743823408	0.803847282841954	0.7576606119517567	0.6809212177457774	0.6058824228294031	0.5660384067181469	0.5539766808335993	0.5468730964133605	0.540149701041754	0.5466773245712756	0.5780271737797879	0.6281845723417551	0.6805826393145693	0.7235271112518016	0.7513166948387804	0.7593749352207837	0.7453947479534804	0.7176537899675971	0.6958269872904467	0.6922341142581183	0.70365553273692	0.7245348097613764	0.7520071304274354	0.7834541627637064	0.8151120255292532	0.8421299483971546	0.8606106390662507	0.8697519347503128	0.871882487638762	0.8705039178512091	0.8682787860808875	0.8662293895982746	0.8640152258706054	0.8603695650543861	0.8529204453997087	0.8369787283030667	0.8022351179481381	0.7265611813882074	0.5737153286795807	0.3321801261019227	0.12581882959735427	0.23081783545781714	0.5403368889427734	0.6971317741345292	0.7688191623668869	0.8063037507818593	0.8258927026842853
0.7913075217425756	0.7995968256771699	0.8063257644095584	0.8081666545796405	0.8008410220372821	0.7734350403317137	0.7109946388984952	0.6270731635169433	0.5723163953304551	0.5571986493944159	0.5531343616837676	0.547744646037549	0.5524650421697753	0.5819817502058003	0.6324390113271428	0.6866096733882113	0.7326802896343536	0.7665472766440138	0.7855243153951931	0.7864827363076197	0.7707818977443728	0.7498702553736346	0.7370524462318556	0.734700959962393	0.7403339034081277	0.7539499678652628	0.7755936372879623	0.8031403125310926	0.8310698362086466	0.8522235677092439	0.8629902916981025	0.8654678997449381	0.8641416439196662	0.8622443010277338	0.8607018289329444	0.8587003884299113	0.8543405599781626	0.844157531501709	0.8207953422957689	0.7674019752795315	0.6505207163767065	0.43653374698290803	0.17597986517023012	0.05336864206510233	0.25598614729584535	0.5335088143293667	0.6737691910610805	0.7435927146400709	0.7824554449797603	0.8048218692180225
0.7679928668758478	0.7721230947030157	0.7740589321825431	0.7713659771105096	0.7609966371356973	0.7349330686700751	0.6734410759086783	0.5698648665312672	0.5088809202352484	0.51990902438383	0.5392758709051322	0.541319076532958	0.5424829289618471	0.5681325248004078	0.6206747120969444	0.6799790676622923	0.7310802035693759	0.7707141022067946	0.7987261670415927	0.8135634743846235	0.8138618648263247	0.8029670350586354	0.7884301317601152	0.7741692763454848	0.7607019901327983	0.7523975452646573	0.7554449107620825	0.7734979202396459	0.8032453482247975	0.8314646900759678	0.8468299634773886	0.850967090352278	0.8508459261083435	0.8505914804693161	0.8506448966583847	0.8493466073021931	0.843842007091203	0.828864496449737	0.7916244286091302	0.6999849855818678	0.49859026018391756	0.1966018817704056	-0.02580612285823579	0.025024854098056642	0.30517229224452846	0.5246535099543242	0.6434553176543274	0.7087699388781664	0.7465543487505435	0.769285005100007
0.7329865024523198	0.7298412341813512	0.7213605175531203	0.7037086837806944	0.6684137321501747	0.5982330320515277	0.4592800497153087	0.2757049206119282	0.31749023671749244	0.46127793278623824	0.538175489557152	0.549509319388784	0.5355242152870178	0.5426999413813951	0.5914313875325441	0.657929608599345	0.7168445568040269	0.7631194735712862	0.7985702875837956	0.8234675837150033	0.8365597004214815	0.8379054964534853	0.8299671078829517	0.8140608276562378	0.789203214787934	0.7582285014948669	0.7299733428176804	0.7175369713696693	0.7362296222566603	0.7784219189162719	0.8083224845046065	0.8198027390001887	0.8253568166303864	0.830222117669509	0.8339154162841337	0.8338404677527512	0.8260569554684456	0.8022190401691714	0.7372739594508793	0.556651558704465	0.17477395943729043	-0.16254326066863659	-0.15603982478039063	0.11766355820108147	0.3693612763062242	0.5218844587392899	0.6113116710265284	0.6638248458205454	0.6932249158471203	0.7091221444233994
0.6850795793743927	0.6710829351297615	0.6456764674896073	0.601111210141905	0.5155699881622675	0.34865939597681095	0.09399668060720885	0.0608121611578048	0.3422385844508516	0.5464859386862992	0.6246268758032062	0.6251684634795892	0.5812132519294745	0.538787014217477	0.5528516940956401	0.6176870984124172	0.6869209601992712	0.7431794918761742	0.7871975839955762	0.8201965314917495	0.8417360544285344	0.8515913062060344	0.8507024866342462	0.8393426174471597	0.8156282145741752	0.7779190817527603	0.726210365872667	0.661057182452086	0.600597051011131	0.61776784364173	0.698028790945723	0.7475568519536665	0.7766703180090492	0.7957176263316849	0.8067986269191679	0.8086086501267581	0.7969074803871982	0.7587680499348698	0.6432350744390313	0.2532637216420852	-0.31248671209536083	-0.3023332461770664	0.013568553544999008	0.27995198392458714	0.4373641933223549	0.5294688950342241	0.5840145592761345	0.6123573765792389	0.6185190139386696	0.6088504151823764
0.6361605454261906	0.6147627480302029	0.5805546504867612	0.5302096459454465	0.457412287941391	0.383310693494865	0.3859408577478909	0.5004992080194286	0.6281640776800597	0.7047744750209515	0.7337312302730795	0.7240750375960772	0.6756029133027905	0.5959779346513379	0.5394077174451606	0.5658386520871708	0.6393635880051655	0.7100158759568562	0.7664513953061122	0.8085230295244965	0.8367896344594197	0.8521063376966835	0.8558806848818622	0.8489599185064337	0.8307009096042925	0.7995020850928662	0.7516277443937582	0.6731261415297702	0.5241575108150369	0.29109423220103725	0.34867104065226673	0.5816004692963707	0.6912189068484798	0.742336473021158	0.766154702098479	0.7708868117001462	0.7547127351168811	0.7020435759272345	0.5340388020795827	-0.06305452857083578	-0.2075327317933855	0.056691696182162465	0.2865854400470415	0.4233164446918972	0.5002983023854327	0.543414179487196	0.5629091318863069	0.5587693242167603	0.5234476392735149	0.45620387341990515
0.6239523388238108	0.6180675308386311	0.6118665281387806	0.6067397213238503	0.6063535733634814	0.6217349992861262	0.6594027408790498	0.7087802806103954	0.7524541930916135	0.7805739999859012	0.791201245971475	0.7830965377457523	0.7496688755506914	0.6789638964470138	0.5805905823081345	0.5301980133004054	0.5781648179079669	0.6626816886518266	0.7366161511763224	0.790728594167881	0.8262230599967729	0.8460250040067134	0.8529784911094043	0.849028316020363	0.8350415758366669	0.8110627766975699	0.7751747449463416	0.7172813151862408	0.599763272654822	0.3223951532851762	0.052759059211709904	0.36316200169491636	0.5852180852610819	0.677451792602133	0.7158898076792101	0.7242826735218654	0.7066784033745912	0.6540159949541262	0.5068621926050219	0.24052242157552342	0.26846961052902113	0.3924122920575792	0.48144827294263537	0.5303985146440211	0.5529817226262239	0.5573792101815563	0.544045902544622	0.5046864688633188	0.4201956457059602	0.2944101769221747
0.6547125250871971	0.6745560656024556	0.6966093213859167	0.7138542985902767	0.7264204279494486	0.7392040853446799	0.7563978017661015	0.7771474175517283	0.7969315205369136	0.811089364796903	0.8167708542389212	0.811768722620098	0.7907620828031865	0.7411007111923571	0.648561883466334	0.5416259995310125	0.521668542406507	0.602480188245709	0.6968185616408231	0.766874739358443	0.8113689519966394	0.8359560414405854	0.8455849426506454	0.8435751069647943	0.8320408697984758	0.8121949147905607	0.7834985146016177	0.7400978383430173	0.6604176708929728	0.4877451885245082	0.2402806938009581	0.3169192639633022	0.5168352771604697	0.6228075505542037	0.6686126755350777	0.6801861930064458	0.6678633090277037	0.6360998429780423	0.5705660320896695	0.514325859393887	0.5396934594293812	0.5808236966908394	0.6037855635138466	0.6070105912192866	0.5944195278286142	0.5674718407345621	0.522832708510832	0.4500071010714936	0.33678406404837824	0.2610212818931672
0.6843727254391058	0.7160201528053716	0.7466138467722067	0.7672561895887204	0.7788222153079192	0.786220558240175	0.7944964865611058	0.8052668291816559	0.8166956676391385	0.8257142585743285	0.8298003796885284	0.826996983785167	0.8134400829360275	0.779472506362775	0.7077301567723283	0.5914042041975999	0.4991858630512782	0.5379255192488932	0.64615193405051	0.7356502337651062	0.7917219996150414	0.8220733435536678	0.8343745854091228	0.8337088917263231	0.8233371412543006	0.8050468623951232	0.7785339308743368	0.7392145488932891	0.6721899457344352	0.5442655338148567	0.36475678564470765	0.3578125082806808	0.4932657395766196	0.5879797940605325	0.6327841660621548	0.6470769968672769	0.646823509289143	0.6475445869132275	0.6476674965685459	0.6534410722218825	0.6713994483447352	0.6832456371461467	0.6802899408059129	0.6615236249177497	0.626772909903278	0.5742016424795283	0.49947687161371	0.3987083235351489	0.2984464276600723	0.3438999988522666
0.6954628820612745	0.7315827049529101	0.7653843739859554	0.7877883271726812	0.7998317333924905	0.8060792182613392	0.8116404675609953	0.8189082376858797	0.8270880184352132	0.8340171099427324	0.8376611746985427	0.8364072323563088	0.8273121938678457	0.8031928272650992	0.7496692732348802	0.6492145382909563	0.5218425971160535	0.487620717641835	0.5849204466943341	0.6941539750205333	0.7651707157486894	0.8030377219930017	0.818484036425997	0.8188826993963728	0.8086777569247162	0.7898168843232465	0.7614161634404211	0.7181678713234921	0.6461287870421264	0.5212821340711374	0.3703068481136102	0.3673599331460084	0.4802485564642905	0.5645120828201095	0.6058582435253517	0.6229379260546143	0.6377194916248348	0.6689136700265598	0.7037381830040299	0.7271692694808217	0.740645903353787	0.7420743320491933	0.7295616164307079	0.7012876496745084	0.6538888303626472	0.5820482046687983	0.48111484288993417	0.36162678121910313	0.2991384938908845	0.42008862408251724
0.6841813570288089	0.7237295263380825	0.7616440975480058	0.7879485247519178	0.8032101940655461	0.8114393568933924	0.8176161007768465	0.8245241349064659	0.8319453309271239	0.8384427497649627	0.8423760460149167	0.8424423987950728	0.836242635667098	0.818299013047799	0.777722276981339	0.6977537325447136	0.571521409370222	0.4701963477916847	0.516109888764948	0.6369078697835748	0.7275262507320844	0.7763018672092267	0.796223407042697	0.7976397451268777	0.786291081199447	0.7639489628890614	0.7283050451116027	0.6712831564296494	0.5757592534066694	0.42507281281384346	0.29276344975459306	0.33956352186066313	0.46406823690325494	0.5451766461954194	0.5828970195431307	0.6017424549494582	0.6304467807784434	0.6857987558289069	0.7393415232245332	0.7688297436422119	0.7800898213780482	0.7779009973297789	0.7627201713055134	0.7319217676319424	0.6795456681638941	0.5965718010734671	0.4775296842629532	0.3487822393264606	0.3178371705322651	0.4622013687679379
0.6467174444124567	0.6892913751624982	0.7336551531934958	0.7675640109125669	0.7899425143708595	0.8037075474156644	0.8135631570929184	0.8226425715173998	0.8312288295318849	0.8386106775147482	0.8434726073415302	0.8448417956541654	0.8407387413848209	0.8269351181628866	0.795358668876239	0.7327630914846277	0.6237125506829416	0.486062313442181	0.4448634068698728	0.5533951100697229	0.6708724065246862	0.737738091688042	0.765081966888576	0.7675214806300147	0.7524211457726178	0.7208411755220373	0.6673280963169239	0.5775609004710373	0.42918650737893826	0.23890697404512468	0.17447255380899238	0.3077527982519771	0.4526232397454669	0.5316547152237431	0.5640328273289571	0.5811680152351354	0.6192158878697058	0.692703181861826	0.7586506370066792	0.7918646173583634	0.8029142893700835	0.8003674491865923	0.7860005117817005	0.7570039854065274	0.7059888981286588	0.6209521089497025	0.49410536762910945	0.3607998693969568	0.3416567482574969	0.48261580589998565
0.5781310627600388	0.6179584863820629	0.6690276164843014	0.7157412584847321	0.7519918229524488	0.7773357149996106	0.7954764084671194	0.8100107742146582	0.8220218286891892	0.8317502340449545	0.8382497449008226	0.8410428325592904	0.8386567598674705	0.8279641319694117	0.8029774172766094	0.7533978689851621	0.6625302387033142	0.5148304012675509	0.37152639571313684	0.4177894898715078	0.5768381143638183	0.679405501877134	0.7204947325224212	0.7237199232830273	0.6994528465976421	0.6462918560859595	0.5509708686064257	0.38811598269808456	0.1578240520996688	0.015767336333801157	0.11935558264885389	0.31875196163000785	0.46159057960581706	0.5314806967804242	0.5549379512135822	0.564708183043328	0.6038058781992466	0.6883325454483583	0.7638927682134379	0.8014159066915679	0.8144527550078964	0.8139475416102989	0.8027483000130524	0.7784826188198135	0.7336024341172286	0.6544319614097476	0.5288806192292873	0.3904080670717625	0.36424133034360945	0.4911875158944927
0.48097573559723905	0.4946980257236096	0.5382014639097312	0.6010460707949054	0.6647757755207027	0.7155974525202419	0.7518983286427237	0.7780060962336849	0.7971173621129646	0.8113793791224058	0.8207086090312111	0.8254982013529789	0.8250184705792871	0.8172210008873905	0.7974629159409834	0.7569034453790067	0.6786030944270414	0.5296924232604752	0.2883215561802604	0.17240023953379674	0.4007509858359433	0.5886966844196235	0.6572950643722917	0.6606411504975284	0.6167241564342668	0.5155962187742237	0.32408028099777414	0.03825176260350364	-0.1251317514829828	-0.009892552874955182	0.20658324492082017	0.3858608894697084	0.49653204777870164	0.5491539161266492	0.5613525513448167	0.5588039552066518	0.5881269009530677	0.673765369063355	0.7563310978980117	0.799765980371774	0.8172710573827437	0.8210560325540263	0.814909977962169	0.7973122180594839	0.7615605029404605	0.6936727176821026	0.5759324653617011	0.4292201952960459	0.3808038227823522	0.49045475798944094
0.38888293688914627	0.3255321365385931	0.29505313051086846	0.34491660214269665	0.46147232374888075	0.5779999216026795	0.6585910783751091	0.7095469521091824	0.7424604126776572	0.7650349355235467	0.7796510770002224	0.788328831592773	0.7913267723493899	0.7873947326384312	0.772281032629235	0.736947520024305	0.6629739673809503	0.5086534750313213	0.20067895627458768	-0.15292263509984375	0.07321983483620384	0.4675348029577767	0.5861212985902158	0.5901905139419036	0.515911324023526	0.3254321358412925	-0.01709540557202092	-0.14067233827511466	0.01239771519006976	0.20716705390741702	0.36670801835930766	0.4791396781345362	0.5490468640749014	0.5818818543973185	0.5829076733757599	0.5664960229675343	0.5761993937806222	0.6508158712949267	0.7370356358407296	0.7883610961128051	0.8130478102318967	0.8232310178257763	0.8235465045017303	0.8136016321191168	0.788169411245344	0.7342204527942017	0.628521754370836	0.47033239116349224	0.385954591971806	0.4788918270516521
0.36688880926243	0.2210335204149229	0.03722631128522276	-0.06848398047025311	0.06121809606896493	0.3325007865664668	0.5049284020338138	0.5943017549016844	0.6447947541270039	0.6773939528827668	0.6992247902809045	0.7143003196224224	0.7234151300072187	0.7250487729531577	0.7139253178734116	0.6791022526786341	0.5996330548242242	0.435997644348596	0.153698909560565	-0.08905990563665972	0.05073876806949657	0.37153735823327333	0.5207054886957678	0.5473423967442576	0.4886270192313139	0.33335635951761033	0.21874583136483552	0.2562541186878827	0.34821111826796064	0.4382824298966831	0.5123443010660211	0.5685278505191051	0.6056389312027738	0.620949368542998	0.6117658371955933	0.5825892576031109	0.5676032062552642	0.6203171544559194	0.7068994566175816	0.768591450546212	0.8033042056825571	0.8217007500717867	0.8293088488407852	0.8271268042830697	0.8118147155142964	0.7723066240614239	0.6817504605224192	0.5094803689744611	0.3694878402536459	0.4490570594796197
0.41240931287163596	0.28842498943361705	0.12012704446073695	-0.027428159893116807	-0.015747837940037746	0.26953683939458517	0.4397206959198641	0.5075177983216181	0.540488021157874	0.5609912358712755	0.5763001807931091	0.5896021015718902	0.599790553257633	0.6025961910217585	0.589495457026319	0.5464191724389426	0.4551016529587161	0.3120107090959516	0.18486000106462108	0.1916896751999508	0.3189890826673794	0.45059313817546787	0.5320204465535304	0.5675588937701448	0.5706013730314968	0.5560469744859323	0.5467239893726398	0.5538110595221847	0.5719256186142758	0.5948608730598622	0.6190794117282961	0.6412162869250705	0.6563722391787409	0.6582440072631738	0.6404188763828111	0.6003709116373506	0.5600003844885169	0.5824095100809156	0.6662671348389654	0.7415140152127285	0.7892639631387771	0.8173302457488949	0.832486241413844	0.8374843243575859	0.8310306844724932	0.8047555155422929	0.7318806808210817	0.5470118255924615	0.31181275913554035	0.38504812115540915
0.4540506332729291	0.390066742481222	0.3272207272762494	0.3109006266885044	0.38064731054798867	0.5030490708433607	0.5631071133895313	0.5585752241347728	0.5308834621523947	0.49830974854789517	0.4668485267162642	0.4385066855150532	0.4098932793757834	0.3742954242579961	0.32397069005879126	0.2576105268723776	0.19836623635924194	0.19724125172076337	0.2726229903182074	0.38262309528664984	0.4841558003463771	0.5624891233281886	0.6196546218642504	0.6614945671762549	0.6902940119707813	0.7047447257781461	0.7060216468456619	0.7002200989159222	0.6939023948251214	0.690961574424984	0.6923272070067269	0.6960914503927187	0.6975771190034121	0.69028100343119	0.6665704556671158	0.6188915456033075	0.5554127246810492	0.5396688098757374	0.6152653507686187	0.7074064308351011	0.7713970565033788	0.810298303354756	0.8328543291481432	0.8439679063060129	0.844338542709391	0.8283737872595494	0.7731309450439336	0.5874104533335806	0.17595512649698897	0.26191320760922243
0.4636021804855176	0.44277365898101834	0.441767828216718	0.4773420288152648	0.5450009956885545	0.6136765584204308	0.6489935586244054	0.6442572551988552	0.6103877013572087	0.5566119686689169	0.4858038197399142	0.3942190712560822	0.266099307494545	0.08559211518080716	-0.1005065807972775	-0.1401141889244328	0.011943569319610825	0.21652605671595265	0.37837567805035577	0.4912187541546624	0.5721371004764645	0.6350987558390794	0.6877157429923663	0.7316176889847178	0.7633965657690477	0.779409981129723	0.780613947445858	0.7722985651417582	0.7604815132025967	0.749612571073904	0.7417094616405439	0.7362174870616407	0.7299663328103934	0.717630527219822	0.691614296510618	0.6410631920148325	0.5599850754778092	0.49814265949566	0.5535867845277196	0.6653515980161657	0.749419899013666	0.80035158464155	0.8299475822455434	0.845902561716803	0.8508047557520719	0.841148212833209	0.798173861457769	0.6283834624525698	-0.02256160082243467	0.0991538443135832
0.44753873566124575	0.4553216643842695	0.48811007990556754	0.5441744079226307	0.6086209214133905	0.6608509525569695	0.6888366476177807	0.6939389462596125	0.6837209296452044	0.6644856693113537	0.6396862643962304	0.6078255323926272	0.5474420481650736	0.3752824243354229	0.12931029048927317	0.11480330724077317	0.23828522268771823	0.37154073073132127	0.4754304134912277	0.5537316844555514	0.6179320349564118	0.675534674133692	0.7280837036873413	0.7719946701106485	0.8019971387754659	0.8160639826492484	0.8167818416851756	0.8089416656486179	0.7971313952615046	0.7847971171756093	0.7738617038816686	0.7645616069425899	0.7552033914020263	0.7418472849002272	0.717471228900994	0.6697745964085206	0.580307610249314	0.4654373900067765	0.47708141354603806	0.6118860720643542	0.7226421569356571	0.7875714306937546	0.823958634720448	0.8436554008950385	0.8512370341284009	0.8446257581534343	0.8083065798758319	0.6682431567817009	0.14463902780295992	0.1530964840240754
0.4201946923827491	0.4480567709695387	0.5026058219322513	0.5703368756226032	0.6340757786986403	0.6805727827753008	0.7073286283923124	0.7204417125726241	0.7288158590683331	0.7397960987437955	0.7564756319888268	0.7699783404992933	0.7503316933679207	0.6730451533192412	0.575042026848753	0.5138070448380931	0.5004720305521756	0.5171563726870696	0.5485098567959488	0.5889803181393604	0.6380072567707407	0.6934778325191446	0.7483005285493897	0.7928322091769906	0.8209529514862053	0.8329695846167334	0.8331411332561905	0.8261085349115622	0.8154544189500621	0.8037823547585571	0.7927701089727653	0.7831873291056881	0.7744334648194747	0.7635982047376882	0.7445674497063418	0.7055677906384639	0.6211695473442911	0.4552160200891634	0.3715561382753018	0.5367836369391956	0.6893842781365538	0.7726830839706705	0.8162429110999451	0.8390213602023207	0.8482284488648602	0.843228347101061	0.8129077027059295	0.7172917844676724	0.48793717988178836	0.42844652093840246
0.3950093221162959	0.4356306279242631	0.5035745509933349	0.5781087457966672	0.6418160204947444	0.6864487474188334	0.7147474755656289	0.7351215834826815	0.7560591198044786	0.781370008973362	0.8055294927855886	0.8125359476330886	0.7901723083116388	0.7454730466101782	0.6955793200342197	0.6526385233713605	0.6211425192953758	0.6017136213200243	0.5953487417914006	0.605747464940596	0.6378741507352135	0.6908634758629245	0.751004768134738	0.79919951749977	0.8267381656853826	0.8368856276987482	0.836288913381967	0.829883899034091	0.8206616362999551	0.8106542621244752	0.8013830210776184	0.7939146352605273	0.7883038330861621	0.7823917410329144	0.7711870179504253	0.7449424985599911	0.6796233919382905	0.4980319731251771	0.20682427419994143	0.41416562674935076	0.644761446096436	0.7558396159457423	0.8081469254680721	0.8339631964050258	0.8444459085984679	0.8408291358178372	0.8169024755076777	0.757289457914837	0.6550312007875265	0.5980152767796948
0.3817501451514101	0.427100147831705	0.4995332267635197	0.5759498465233374	0.6392758878649382	0.6837529042178434	0.7148393110693729	0.7419447086958534	0.7719291611709111	0.8036242622121109	0.8259082518982532	0.8261792849223657	0.8044948679964802	0.7713485930639723	0.7358220830865566	0.7019704771449194	0.6711441908908379	0.6441704771196809	0.6227742122951465	0.6119387120890978	0.6221934292389238	0.6646511149701966	0.7313878235272081	0.7898349429463031	0.8200898305759907	0.828812107677334	0.8273688709028276	0.8218503745385818	0.8148203069902743	0.8077722026535781	0.8019606701658317	0.7984153899606442	0.797393138518815	0.7972544792851372	0.7940370135682161	0.7801969340024254	0.7371731894380784	0.5935845179622034	-0.004667336560747786	0.20567539879225014	0.5801830352211215	0.7346280963733397	0.7988289702484833	0.8285997567143458	0.8408525337670967	0.8392511610506025	0.8218168437302508	0.7842265169916096	0.7269574678602042	0.6761025792926316
0.3860875334830361	0.42878235077364885	0.4964689873211395	0.5687209207138934	0.6297939351132039	0.6741382219932114	0.7079091466431451	0.7407454460584834	0.7776786902008144	0.8131875063513512	0.8333060011920188	0.8295501406838406	0.8077847545594478	0.7787268788986873	0.748653402491658	0.7195056974636387	0.69164849589713	0.6651027653798	0.6398814351879115	0.6174334888693715	0.6045890845859533	0.6188349384581691	0.6778540553057553	0.7543110909324348	0.7956362069315632	0.8045382320330537	0.8030765804835384	0.8002060979708039	0.7976978398395418	0.7960505271019664	0.7959209718228031	0.7979861889112023	0.8023325659120798	0.8075350213842949	0.8102584151451167	0.8043146933356418	0.7744518434993362	0.6618233338134281	0.17282352814000704	0.0307066108658112	0.4997887736593622	0.7047473953734702	0.784275704786249	0.8201371344362408	0.8359308234446201	0.8382447142653567	0.8282420462763408	0.8050382914543219	0.7662595273910795	0.7181339173507838
0.41088059454007225	0.4457821383988014	0.5008787362691726	0.5617983905284184	0.6162292868472794	0.6582582731835676	0.6929593109045693	0.7294483697108414	0.771636707467045	0.8112381304689655	0.8318459850562627	0.8266712928575068	0.8048047472334322	0.7775909564984078	0.7504266419665379	0.7245851881017646	0.7001815468471142	0.6769335355508193	0.6539773052155619	0.630019684868855	0.604593963997674	0.5838700136990179	0.5943394649255835	0.6649525551614586	0.7319660696321527	0.7467019325281128	0.7502455569362374	0.7571404229174548	0.7658133581106282	0.7746639578985911	0.7837090077426243	0.7934246905834862	0.8037808314924962	0.8134248171328722	0.8194912248555123	0.8166156734472257	0.7917648355406025	0.7035569409852563	0.438451682067542	0.195292096310898	0.45736569096046886	0.6670772905658453	0.7594048110000422	0.8037059784983468	0.8259858794724083	0.8351915570549837	0.8343971572472607	0.822871351048099	0.7946268430286672	0.7479445265237358
0.45617763325674004	0.48077609789257597	0.5183714327939005	0.5610999824309016	0.6024143069241902	0.6374988237403433	0.6693478010922652	0.7056089395474078	0.7503628658852322	0.7954040019512324	0.8209476548823781	0.8174654499107491	0.7961967467132195	0.770536008780406	0.7460246463713447	0.7237231591096199	0.7036936332629422	0.6856441227266977	0.6687290480557192	0.6512172196545305	0.6295601944524597	0.5978565535337708	0.5542562280031252	0.5250608016025545	0.5602174827397794	0.58845284546699	0.6227952095703854	0.6690131052747109	0.7091969346667892	0.7402134073613373	0.7646103762718083	0.7849893589289433	0.802358763331893	0.8159582962038986	0.8236826367890379	0.8212660420853202	0.7989014765653906	0.7332777323876263	0.5893711125183724	0.4372672442267818	0.4964422958851701	0.6350555016327588	0.724115046111483	0.7758825996500861	0.8070005512904966	0.8259583651663239	0.8363145687029081	0.8365977685156105	0.8182518102709218	0.7747748359225344
0.5182954529636984	0.5320340991912385	0.5503347651537129	0.5702795341924375	0.5919464561815708	0.6141031416650173	0.6379124043531241	0.6680693351745753	0.7091580360847125	0.7582190182402392	0.7940938842751231	0.796695145251763	0.7773949692051052	0.7544424049540379	0.7340543424217763	0.7169246195699503	0.7030402230578343	0.6921781470461463	0.68385110646723	0.6770294238795157	0.668880937168986	0.6524880724505305	0.6140932708620997	0.5293271822122954	0.36109969418587373	0.1556831551264201	0.27595858332085554	0.4719698276593676	0.604506383785944	0.6848793414761617	0.7361271944789365	0.7720251457115751	0.7982872217678029	0.8162140776461406	0.8251668546519023	0.8227030549328834	0.8029422632479252	0.755006757837446	0.670622647219052	0.5813007139917892	0.5673091902014182	0.6238626879317718	0.688309177704783	0.7397718213139957	0.7783310142783132	0.8077166949437119	0.8300788849632388	0.8430403207741273	0.8369015842826043	0.8012972233018671
0.5889154784562568	0.5928093595974536	0.5927281775447847	0.5881726717130342	0.5856339340373968	0.5903994980322504	0.6026481380142718	0.6212686902238829	0.6474151849008021	0.6855442956726241	0.7288162772623187	0.7431452672024432	0.7292700887416322	0.7151918565070771	0.7053203962680101	0.6983692898771102	0.6944991755934578	0.6938869539859664	0.6964167910495657	0.7015791967921342	0.7075469507300379	0.7097146924805722	0.6992974066260526	0.6599197909745931	0.5538922678241233	0.2819676674718697	-0.02991811730889968	0.15183056849992374	0.425447702188128	0.5970085234165102	0.6933348233047039	0.752111448868128	0.7903285671676265	0.813893210229149	0.8247868260846088	0.8230295207023257	0.8064149324169739	0.770907120392713	0.7158580949025212	0.6564879362789054	0.6244258930226307	0.6325912307834218	0.6655516057105646	0.7061039232581159	0.74571887299931	0.7822396805547263	0.8146926993591881	0.8393719417555388	0.8469205896415802	0.8248990181155708
0.6567944673412461	0.6530982708302498	0.6373735035312406	0.6085951757668835	0.5799415914157083	0.5677788250511796	0.5719239279646394	0.5821037322580255	0.589303928733763	0.5896021629022112	0.5868014249355145	0.5789780537912129	0.5659425846453023	0.5961426480181947	0.6291049429835773	0.6512016444806379	0.668645214760014	0.6853401381210019	0.7025149187254722	0.7203454109453207	0.7377399130687806	0.7516499925589909	0.7573698706648186	0.7484459442742872	0.7131938209108236	0.6230488820657744	0.43399352394186363	0.25122761214924255	0.301731288744284	0.4852058283612338	0.6301157935228825	0.7192113997662507	0.7736871392879033	0.805428002183332	0.8201879417220478	0.8207661188906007	0.8078313956308034	0.7807259545927422	0.7406340251918881	0.6957868072261739	0.6617326152829516	0.650049062954997	0.660371831784325	0.6856762575167255	0.7191517698779913	0.7564613774286146	0.7939099340644683	0.8262118224693674	0.8450252986453781	0.8390441288981783
0.7125424351794863	0.7038102790911064	0.6755200145378325	0.622978899025907	0.5686342982902594	0.5476951905029424	0.5574978625850283	0.5748198007306105	0.5831770637885584	0.5706127794237067	0.5196260254372442	0.3842050601276069	0.11747957765916373	0.20825288672537579	0.4086288943494201	0.5272805229554469	0.6020073395680917	0.6558901069558272	0.6972025528845751	0.7305666206404643	0.7580345428912915	0.7789754791744418	0.7915280097728538	0.7935589875339	0.7815585448062947	0.7464894607354857	0.6696470290513707	0.5414000712826103	0.42463313836321054	0.43287961879636916	0.5502739702090732	0.6634928085245967	0.7386109588950813	0.7829199619782162	0.8051632174731042	0.8108726190730007	0.8029301528682374	0.7825855017077533	0.7517042157333016	0.7158488761852375	0.684942792464807	0.6679307525193262	0.6673014327973303	0.6808420655108282	0.7054503783134836	0.7380877177167814	0.7745392110306856	0.8086863466285037	0.8330743257689205	0.839447672255153
0.752425643779538	0.7403571043584786	0.7014102892163951	0.6235542032396646	0.5455642002441773	0.5333494760835299	0.5670315357492982	0.6037939837913033	0.6281554181071973	0.6360093971126405	0.6246247670182704	0.5860028428818479	0.5001783681225763	0.32562056720413424	0.20652597162083702	0.29004469108759573	0.44373497149134944	0.5804635997676811	0.671552938873989	0.7296033581754372	0.7689062081522617	0.7955097300235883	0.8113457447029543	0.8171683619386705	0.812774442834611	0.7949423053982685	0.7546485560385391	0.6787482263803544	0.56853530557126	0.4754851541708648	0.4852590475166044	0.5825607306743329	0.6764492967417268	0.7383622495968248	0.7730693540194126	0.7878441085395443	0.7874837299920672	0.774755418074484	0.7521620633282216	0.7243897271735119	0.6990043241320557	0.6830417688904451	0.6789941351659878	0.6860079713900459	0.7030500607165078	0.7289622232165661	0.7606831223117907	0.792488012398357	0.817389738185299	0.8294326411287164
0.7776244184525507	0.7630124608238201	0.7138097242327114	0.6047239424098309	0.5056595776450048	0.5274030058516851	0.5955768446865329	0.6482879742113132	0.6815709627953738	0.7000078698862898	0.7076859638643175	0.7062424046193175	0.6949349283725106	0.661630721167257	0.5520637904939123	0.32736367410493866	0.24829678544608494	0.41717227246466015	0.6056237627386316	0.711868319862869	0.7695834046171477	0.8031106208297127	0.8217009046004652	0.8293912312567557	0.8280285167991058	0.8166349711428927	0.789440635504815	0.735218278609256	0.6442383491680168	0.5314004168651817	0.4631747010590866	0.502741734709965	0.5961937776414141	0.6741291383179664	0.723786638446856	0.7506545084998494	0.7605213144238241	0.7572771149792238	0.7439852660279955	0.7249839093161313	0.7065995587863269	0.6945418467581964	0.6905644541410583	0.6939846995303628	0.7048751612670598	0.7238468199889757	0.7497827827126237	0.7782677924581872	0.802286109133879	0.8158361713896276
0.7908844388801554	0.7739840988576283	0.7144021602314208	0.5617950778093905	0.44395554659718056	0.5283469644947706	0.6292369118809358	0.6880223088445161	0.7213419852185146	0.7402088412421689	0.7505881993740742	0.7548818546999579	0.7540130982533662	0.744495498618556	0.7088445014292634	0.5858869512786705	0.31990326369118643	0.22774631618568147	0.4639623047610786	0.6630304419588992	0.7555668374170663	0.800861926743342	0.8239423856763929	0.8339767863047614	0.8347743392222468	0.8264863905545778	0.8044752751531555	0.7586472113281758	0.6780130993171948	0.5669985032753918	0.47017284849742186	0.45726162005471876	0.5254534559538355	0.6058880513161344	0.6659464040103906	0.704103166184049	0.7247926537878013	0.7318470839331533	0.728553416466814	0.7190312605439583	0.7087092549273799	0.701898377069164	0.6991694485374027	0.6998021864383142	0.7049632040927148	0.7170486687731774	0.7371950586120788	0.7630071809079174	0.7876135408121937	0.8026240087296648
0.7940158789359563	0.7742620981824313	0.704187165420356	0.48901981839965486	0.3585939483028909	0.5318069675157728	0.6566361826720424	0.7154600379395851	0.7458783308324037	0.7625804656021421	0.7720191868016741	0.7764335372207832	0.7768392151688186	0.771636935013388	0.7533469555634768	0.6954739127373372	0.5202867807642109	0.22644363930655692	0.25775646738579927	0.5547602106171832	0.7161733527703846	0.7849132943318526	0.8172082390661896	0.831973802442983	0.8358965938633207	0.8300656876239845	0.8102940618289585	0.7671824443757486	0.6909231571070026	0.5854193075489301	0.4854985936645788	0.4461829901021105	0.48259350257055633	0.5497924625935209	0.6102691406120517	0.6546610378024436	0.6836773232404553	0.6995671729733439	0.7053537976639475	0.7053763180756617	0.7041843822707824	0.7035212660725088	0.7022830931396363	0.700527879562045	0.70101837445121	0.707612813288476	0.723064878932562	0.746937711407637	0.7732941022208344	0.7909369817624683
0.7876609900085598	0.7626414012288621	0.6797579206197408	0.38055752175543023	0.2637363680194301	0.5374114356626032	0.6755729174261432	0.7324328241101782	0.7600743645848963	0.7747705134296683	0.7829680493452817	0.7865858417975383	0.78645550380378	0.7814919561144535	0.7673917679803463	0.7302276235551793	0.6254941014054437	0.3635156793469033	0.13469965284888907	0.36832969839251867	0.6349603199465857	0.7492931319063093	0.7996797175672842	0.8234725007382256	0.8326608927665619	0.8297499322382497	0.8109450285266951	0.7675112029147457	0.6919533600004562	0.5916920823948543	0.4983399474129828	0.45175814739858633	0.46468322927162514	0.5115040978274931	0.5628450624965331	0.6062200291692289	0.6383004827952631	0.65865298197293	0.6696179362235342	0.6774360072719318	0.6871768687616662	0.6949732465212106	0.6966027763686811	0.6944373803854971	0.6933460407965205	0.697904264176055	0.7112915662864834	0.7341101866832531	0.7616318119549574	0.7810299662925777
0.7730164415229753	0.7383598819159768	0.6331652097198365	0.24044926340087874	0.20188794702093946	0.5515572414833442	0.6904588403552523	0.7439512885136939	0.7691801281431947	0.7822733316131579	0.7892304510090022	0.7915154444524858	0.7898072376911203	0.7833850314422872	0.7694246344679149	0.7389079470040404	0.6637372279491247	0.4706444015699036	0.15752653861332563	0.17444539255199196	0.5031789442078447	0.689295111205831	0.7700996225338289	0.8085646757698741	0.825743716335626	0.8266502715537545	0.8080130541694008	0.7618080960288748	0.6839791873019511	0.5879014657952061	0.5045412139200588	0.46105827185818643	0.46157349512540935	0.48949128650213536	0.5261111967700508	0.5608951537467046	0.5881380912592816	0.603903606428517	0.6084042515049416	0.6143040142980771	0.6391294956454925	0.6659597849506979	0.6778654249458184	0.6811797932859638	0.6837125333234761	0.6905383981330937	0.7047231490637954	0.7271366592719986	0.7537693463340751	0.771231409268164
0.753414340397566	0.7058411861060008	0.5690490947188088	0.1384307805583962	0.2289708295470626	0.5814871779121019	0.7063813426563592	0.7539727559612066	0.7764227090558776	0.7878836696804984	0.7933207245853857	0.7936208986084007	0.7893890252834411	0.7803830408646613	0.7647605159985871	0.7356775553106947	0.6722519714260637	0.5205694795105031	0.23153155573624087	0.08227862274368351	0.3493142649750048	0.6073203733687099	0.7290103800275025	0.7874679101340913	0.8153475640492814	0.8211547264114125	0.8019091565289022	0.7500634250238251	0.6667490439340455	0.5740666605814274	0.503023721082436	0.46908757120243655	0.46679122708800047	0.4819923589559151	0.5032146537563918	0.5233298086669186	0.5355217905812617	0.5301440878306805	0.49588225573615663	0.4518663528354559	0.5036177797719192	0.5985412617791797	0.6440631244561826	0.6634006730239397	0.6752105851953312	0.6875055375555073	0.7038556677399337	0.7250875139227122	0.7472461102178416	0.7566671321747035
0.7335447985345757	0.6744417307111606	0.5177637433042276	0.18371955613904192	0.35053148824850544	0.6263192893247621	0.7250426387407848	0.7638138030664656	0.7825307933619526	0.7920123551764182	0.7956647387121836	0.7936701561803801	0.7865119982655345	0.7744064849401752	0.7562122401602335	0.7260524270600344	0.6663660955246531	0.535680049109101	0.2902031225518979	0.0889727368509514	0.2358733776495062	0.5169930548808981	0.678608865178912	0.7595459283003819	0.8003080634484334	0.8124266493786468	0.7917568211137898	0.7301608260711056	0.6373580423991971	0.5486356267655883	0.4938733685111176	0.4751633237991014	0.4776939713354833	0.4876850497593041	0.4975950427503016	0.5023901494111904	0.49376478925552103	0.45281568463037203	0.3349510333892891	0.10274763847169566	0.20392298599024003	0.5029648147739897	0.6077001033689606	0.6488612078840759	0.6717593034622981	0.6898161555134295	0.7073571487768886	0.7247312405220758	0.7371068420510842	0.7302040171979761
0.7163638936586506	0.6507690891661799	0.5009228157793544	0.3208868395901388	0.49314435734859197	0.6737950852961289	0.7435997098856066	0.7723970281997982	0.7867886659645459	0.7941094012141742	0.7961612789666984	0.7922608434336865	0.7825739408892413	0.7675369550754307	0.7463765298124352	0.713584013187349	0.6532603675763116	0.532645872573954	0.32547045972257366	0.1395514263263945	0.19851734452002787	0.4408452631682119	0.6226591388075844	0.7226316357876684	0.7767947829481681	0.7968828265514253	0.773661525777605	0.6953494027158488	0.5883747190968783	0.5084613478045935	0.4779248096472722	0.48036533943072873	0.49293066106216316	0.5035309552133146	0.5080341831200272	0.5032081239002749	0.4811305697123939	0.42266193900676313	0.2872175992294051	0.06202251380645755	0.23822251015542692	0.5043118382622059	0.6020916786172716	0.6477163201207545	0.6753430502621451	0.6956626571280713	0.7114385707947838	0.7213112603303635	0.7181457915194234	0.6846660967823794
0.6997308922943667	0.6318251077585559	0.5103899777609127	0.45462880910447234	0.596834084055605	0.7101444725651539	0.757345550390406	0.7778688725113386	0.7885816815724553	0.7941336081416334	0.795180455434446	0.7903154815949376	0.7791320710472632	0.7618663508690259	0.737663624485447	0.700926689151541	0.6367337784941022	0.5201896952847178	0.34576781134045714	0.20126308625719183	0.22452427992202326	0.40036458479459375	0.568434945664358	0.6744137150714832	0.7375425551990549	0.7656454136805091	0.7366125536312755	0.6268080669272613	0.5035321248686163	0.4497586234973019	0.4578860493420914	0.48668430930225964	0.5110689183032485	0.5247828410530054	0.527902034887925	0.5196790144336465	0.49633618190049916	0.45240274168419814	0.3967036393721074	0.4163788969074358	0.5578830558762525	0.6085305240801228	0.6381409470077314	0.6632229303316737	0.6841849629967912	0.7007240861819506	0.7110262675775653	0.7104917180755043	0.6873817624719032	0.613999976620607
0.6749782241628629	0.6074012021474385	0.5288402284364209	0.548773980376426	0.6581130454403313	0.731452770568139	0.7639454107055459	0.7790560999344813	0.7874933569601242	0.7920549849545493	0.7927627021181127	0.7879381469929044	0.7765782652979552	0.7581651379794487	0.7310168463856906	0.6886817092454918	0.6168551778690168	0.5005495357214573	0.3575616882924278	0.26286228342886586	0.28472520945906504	0.4023508052074451	0.5284188462910808	0.6180108897487356	0.6745979135540101	0.700218194267689	0.6500735668199483	0.47241789137456225	0.35579793287247147	0.37480807117249976	0.4407096589960299	0.49640756738652814	0.5302527963964142	0.546401890041593	0.549221371718272	0.5405679657182663	0.5220809311856339	0.5021905175052531	0.5120134801667625	0.5960644223329273	0.6829743316595033	0.6922570098457256	0.686077820187657	0.6880033781325109	0.6955017489995429	0.7029888178679908	0.7046504071323756	0.69203482942051	0.6451566861487362	0.5091802781466089
0.6352778575819035	0.5799412515072505	0.5561440362710744	0.6126913506411481	0.6931626624990396	0.7410670893227773	0.7635960075745998	0.7750135251983162	0.7817901404112236	0.7854611617485573	0.7859311561095769	0.7817282246822633	0.7714357858519619	0.7532685427259268	0.7233948136208719	0.672608614812469	0.5871703608511282	0.4695641763837459	0.36332380722354046	0.32124907954196713	0.35594159610385484	0.4351768737301485	0.5141577683124798	0.569678528686792	0.5966322647695452	0.5833806758569101	0.4409311574284436	0.12939354953418977	0.15630899798784695	0.316604974759214	0.4396436680842067	0.511100721275891	0.5485887293147597	0.5650551332559097	0.5671033053763535	0.5585397246739686	0.545616959982874	0.5448743818421294	0.5854575164342267	0.6712925386031073	0.7338540542085444	0.7383753436158091	0.7229839539705066	0.7116677431568527	0.7069824037686421	0.7040861183747424	0.695632908107283	0.669293933236669	0.591617577229238	0.35286647655406955
0.596406150516188	0.5731802187160646	0.5960645712467509	0.6584414317061301	0.7130418646476687	0.7423453472095219	0.7563935302639418	0.7636247657134411	0.7674955924467426	0.7687230403135752	0.7674755519999835	0.7629637295328456	0.7536669422823217	0.7362367482081157	0.7029289351652782	0.6373549615354097	0.5284897776613193	0.41825499139955724	0.365466959377329	0.3759267243231516	0.4232665004592664	0.4785674270721028	0.523589180645119	0.5501253427680662	0.5503242934652103	0.4969673706768098	0.2594795751693848	-0.03365096521270347	0.15114522755014884	0.349736540451647	0.4675386059225652	0.5323710196409993	0.56644743064736	0.5809217953776111	0.5814788761018566	0.5728361403988581	0.564553334632319	0.5767618688186466	0.6303663396192637	0.709111886200292	0.7581934688362406	0.7612100716380888	0.7445959120166783	0.7280988429536606	0.7161811485080992	0.7052093655494378	0.6870978331315745	0.6449230065821078	0.5255909118754608	0.16917372508836998
0.5846907848825182	0.5942653305929756	0.6376194207106833	0.6885858517276917	0.721834766349538	0.7364347088162438	0.7414227590004973	0.7418875878184329	0.739622376855361	0.7349326250585606	0.7280693687887787	0.7187139612044152	0.7049218145058956	0.6811289657475692	0.6338682710426307	0.5335251434987808	0.39780399244229825	0.3459566276581176	0.3738132168247678	0.425853039164594	0.47460982249357886	0.5124257279822468	0.5394623925035384	0.5566954404107692	0.5629605261815323	0.5514687673796135	0.49292727195450053	0.3946436668833181	0.4064995863131028	0.4696063639076423	0.5257436126950116	0.5653165493017114	0.5888338319302756	0.5982725233342612	0.596090474205193	0.5867520250541964	0.5816371610088434	0.6020004499486158	0.6608100370719109	0.7316358864648592	0.7701758653110283	0.7703576342083742	0.7537914920160227	0.7361587953370581	0.7213317844486088	0.70558320748918	0.6794132879834369	0.6200995384130427	0.4566642862553277	0.16583669925045705
0.5970528655394765	0.6230270430172689	0.6667962104719136	0.703642626393151	0.7215245928693417	0.7237368982497941	0.7176781408375738	0.7073499823633728	0.6943856671090628	0.6788913670246227	0.660263304149386	0.6368223332136601	0.6027949606846836	0.5435052126487906	0.4287041768917992	0.2426365185581648	0.20485209498495807	0.31263970009555037	0.4043300156424195	0.4612228285871644	0.49585992675836876	0.5200442215616815	0.5417302096222214	0.565990614037743	0.5967968936730188	0.6355179776656591	0.6637667650867258	0.6448571200728277	0.608871291004003	0.5955295126521051	0.600967284268606	0.6123599174952904	0.6207268339689884	0.6217372437109016	0.614744418723274	0.6031177417293464	0.5987472756764961	0.6232221865665843	0.6832960887269196	0.7460269206751081	0.7747540687557766	0.7709752149147999	0.7542895236088666	0.7370830148601268	0.7216549784728965	0.7033746150448125	0.6708461133855024	0.5964656233228539	0.42428120898754057	0.37747538978818707
0.6124697169906576	0.6412634037772615	0.6791207764644529	0.7061476021622846	0.7137378603009663	0.7040001701586345	0.6835744297247734	0.6576631289182818	0.6291939326628846	0.5981791112275031	0.5624802613775367	0.5182101930893325	0.4565845275009978	0.36579982568087194	0.2600522820190315	0.2517363120341217	0.3455793741076115	0.4161646648106807	0.45206498850860183	0.4684915309140434	0.47894333542656087	0.4933564320569602	0.5190406132044726	0.5606488519136946	0.6192289755221942	0.6872334879024335	0.7398281977460437	0.7483566727779738	0.7218166890075237	0.6923984624126831	0.6746742566575654	0.6662041375061861	0.6601165918320325	0.6512114074925114	0.6375548537748129	0.6213410931062057	0.6143489302521785	0.639427880687968	0.6990007455438069	0.7541393780959681	0.7739059387493301	0.7660031890451829	0.7489209410501503	0.7322844616297775	0.7166510421316691	0.6962682902162582	0.6582852396065497	0.5762833335177512	0.46259278192604464	0.5587316655777623
0.6187497820900651	0.6446794582999567	0.6768118390382636	0.6985133670860478	0.6985495105056441	0.6747424887263834	0.6346463688702747	0.5878486348457493	0.5403442138096567	0.49304707564851197	0.44497019349866346	0.3977276541230992	0.3607395615576238	0.36338224067794855	0.4432096844125666	0.554165213751024	0.5868618677990597	0.5556591344867398	0.5073041832894197	0.46461161669844336	0.4398654772815811	0.4410450964891576	0.4736009452168376	0.5381050292358791	0.625012285753678	0.7126570924520075	0.7746089922119798	0.7957013421933316	0.7834338811210514	0.7581677578051556	0.7344730045135295	0.71572755073018	0.6992884928714639	0.6816417268862381	0.6608114591336066	0.6379688689300257	0.6249149145825231	0.6479890913713106	0.7072854553030804	0.7565907013836302	0.7689586372401507	0.7574623290032768	0.7396725098553382	0.722838435844925	0.7058958093467049	0.6820102346724541	0.6376716202145852	0.5575311767814427	0.5314650214937178	0.663186673802951
0.6147187158326811	0.6356749150041958	0.6623556277788354	0.68097269727987	0.6736567427158694	0.6291767646902252	0.5596524343865853	0.48647998035583556	0.42191233520650345	0.36983533775495225	0.3357550351278715	0.3321191919449404	0.37441167992354407	0.46668200977192303	0.5824818017378215	0.6692169389230586	0.6900658285810809	0.6470715519877822	0.5642712436618332	0.4736890784755847	0.40650383854409455	0.38452792055535917	0.41857759779364934	0.5053086673045372	0.6192771847672868	0.7220533644805249	0.788479596716731	0.8160158337439662	0.8146969854449555	0.797734866785698	0.7756813297492946	0.7533417462971179	0.7309649270158384	0.7070396343273616	0.6799806999708847	0.6499545970908919	0.6286985767641685	0.6482217431298399	0.7087272163496243	0.7548115203140996	0.761763898700749	0.7474446440773499	0.7285169865689619	0.7100985580150883	0.6896330734903441	0.6590234756001073	0.6048493178134797	0.532817658540111	0.5784362517880107	0.7179536641716465
0.6040744951021905	0.6190716528628469	0.6381825039757111	0.6521265907061146	0.6349037257930397	0.5527516974381261	0.4331837427776429	0.33342646062418196	0.2722374007260207	0.25060143841116067	0.27321975832103357	0.3412985949855925	0.4429991952021008	0.5549674574835174	0.6521453016358506	0.7154090564705307	0.7330766984403211	0.6982898287291542	0.6120821466901676	0.49554164796734873	0.39114971483445055	0.3409113936646394	0.3689124946024282	0.4723451743036966	0.6090015362269607	0.7220941250792926	0.7892749647469675	0.8194010635979332	0.8255374357692203	0.8167078306317438	0.799338942772596	0.7774110162774508	0.7524359608714563	0.7245030165572509	0.6927840631726219	0.6566899019228936	0.6274803064336899	0.643145007847703	0.7063055331423551	0.7515825387568698	0.7549685364408761	0.7384427232463464	0.7177600729520641	0.6960205047687834	0.6689610114357892	0.6268673955546821	0.5586117329993799	0.500465976491849	0.595015601314031	0.7420055832814308
0.5921207920907843	0.6027068250019523	0.6121715095760161	0.614088648072236	0.5792732330612598	0.417923414218026	0.20789434305666624	0.11860981632670675	0.12376335870685932	0.18534989353811196	0.2855958419744434	0.40378338479239656	0.5191978995042833	0.6177624714530394	0.6927393374484229	0.7403896087219834	0.7553834364485037	0.7279785034576384	0.6477020566300891	0.5209967433630793	0.3899159677176211	0.3137286030025046	0.3329461535681262	0.4483187364620381	0.6015569341182293	0.7187876181072795	0.7830229279318667	0.8129179297322551	0.8236674561016073	0.8216862168654028	0.8100198550800309	0.7907748054240591	0.76538762414597	0.7349367334051995	0.6997296668606262	0.6592847039180855	0.6243261781373907	0.6371758566340153	0.7036599248304789	0.7497520025811423	0.7511789240675624	0.7329316031143615	0.7097887126743673	0.682770435817819	0.6454818535304948	0.5867676271366353	0.5045569583099127	0.46890290580065946	0.5941322321605614	0.7468183209375254
0.581372671727379	0.5935321274138878	0.5997185511637738	0.5879154263951123	0.5202809948642142	0.24346001752923543	-0.05575564987457436	-0.04014757042563385	0.08547677797876074	0.22971794305100401	0.3683800498079161	0.48949231065851634	0.5883424310599994	0.665131864371623	0.7218231253331618	0.7584118295144154	0.770413951672898	0.7472020419135936	0.6732924558737821	0.5435237712691527	0.39355227315356156	0.29598663222463684	0.3092988198280002	0.43740619814470555	0.6026045090321309	0.7177345809371065	0.7760324701191436	0.8038230882866859	0.816958313376951	0.8200985323703128	0.8137900158253673	0.797969057588123	0.7730583224856239	0.7404948467606652	0.701976798187448	0.658305981410675	0.6203787289915662	0.6326585427911338	0.7026562785418301	0.7508313683339369	0.7520601867243457	0.7328052626346603	0.7066997144911499	0.6725471268145418	0.6213851806359836	0.5428124989671271	0.45444996013988315	0.44847690206052976	0.5896112069388101	0.7414533608282184
0.5677986253971095	0.5873978374547484	0.6012739640864073	0.5946249221961375	0.5311091226373525	0.32744133428891187	0.09772409653548776	0.10618807563635128	0.23533944057024722	0.3694876073463542	0.4836419123193514	0.5755010518637917	0.6476595880068764	0.7035783881751133	0.7457465384241235	0.7736302243247255	0.7822935090960539	0.7608445991711378	0.6914196090872763	0.5599582656292744	0.3935314893465692	0.2764686717034413	0.28899824855907513	0.43640254473955986	0.6120718963080566	0.7211969445451596	0.7727769248598589	0.7979750723738844	0.8119804157818726	0.8183087256788951	0.815800269779206	0.8023864173119163	0.7770953266546796	0.7413753036799381	0.6985671439383866	0.6519982201364094	0.6141281818122373	0.6290006516828095	0.7027724818927944	0.7546783261559347	0.7580720185307582	0.7390672681554418	0.7101542938132945	0.6677696901864965	0.6003424870826597	0.5034995253234466	0.4217787283010963	0.4456652522597175	0.590246761710364	0.7335763568007199
0.5451335284388868	0.5727973682725747	0.5962630376779138	0.6040388098803353	0.5798980049763051	0.5020155120340345	0.40885872496605224	0.3956369105604982	0.4527484525011993	0.5250542781965688	0.5921240909182489	0.6493823554428467	0.6968263657229373	0.7355429920643974	0.7660072668751662	0.786423274663637	0.7914564420268262	0.7702572732440817	0.7034461966782777	0.5691903080285613	0.38397556540472105	0.24401937876055427	0.25986100622044983	0.43707731376167014	0.624522619675755	0.7278338540008191	0.7749419552410651	0.7985445698868613	0.8124814254626189	0.8197399329935888	0.8181950053358403	0.804178992666133	0.7756145919647748	0.7343426111618917	0.6859684730077404	0.637311337920788	0.6032247741078705	0.623801951417378	0.7014315590984826	0.7594214922096346	0.7681242300165704	0.7514483292716753	0.7210864272396916	0.6709505120511435	0.5877639834125002	0.4805632449896617	0.4162968913020561	0.46223295840431816	0.599632441708321	0.7282611201716057
0.5110057093806978	0.5440321702659171	0.5733003198611247	0.5911437129263323	0.5949710702358612	0.5840902073486395	0.5742841367234943	0.585856593276394	0.6134511286317369	0.6446409574467841	0.676387847660479	0.7072453406636134	0.735902032152345	0.7613334242484152	0.7822647798448079	0.7960431430531509	0.797284840077927	0.775369690229249	0.7098482440686972	0.5714801328890119	0.3623088439770144	0.18939794934389145	0.2102689066336288	0.43158948747478526	0.6343745092039824	0.7358850605421486	0.782339343277346	0.8055950545786125	0.818282349217678	0.8233883558393945	0.8183497707485556	0.7986023432069078	0.7621688329963631	0.7129268167063517	0.6599076349388517	0.6130303326071757	0.5873720827064587	0.6147536285403342	0.6949185114440912	0.7615711397585311	0.779592361759788	0.768178553869372	0.7388042126869926	0.6828896594285927	0.5880928323395369	0.4823039461810485	0.439204920507531	0.4954771717531473	0.6172576181528402	0.7269054957953217
0.4694084744089097	0.5038759877530192	0.5345171965449007	0.5565942160913955	0.5747729210885546	0.5961013959524457	0.6294092691804678	0.670437693357713	0.7021799334149877	0.7209666937806268	0.734955703345941	0.7493724119868514	0.7649360846375556	0.7803590031967798	0.7935786930359937	0.8015664544704583	0.7991162253034587	0.7760007971156816	0.7113614423255951	0.5692771056659321	0.32995038488312367	0.10379867697793774	0.12805053961346902	0.4145570894345412	0.6402212594306671	0.7462335824982239	0.7948579498466563	0.817349404972548	0.8258197488787173	0.8234660977709283	0.8078162083734399	0.7749937731755135	0.7259749217630861	0.6695248404906778	0.6182245911574276	0.5811550582753743	0.5678551346362408	0.5996703675037298	0.6789714384385444	0.7560252345044788	0.7873356847436656	0.7838202599402858	0.7576644042646038	0.6986014964790204	0.600110816476978	0.5074805547527944	0.4833907472887706	0.5396168349825453	0.6407487651472413	0.7296092407560374
0.4313339736983323	0.46188993913047066	0.4891070398844946	0.509788351993638	0.5327504727768636	0.5695286801549595	0.6278524722474244	0.6941810849844995	0.7418702606201448	0.7643070333236289	0.7726988587938526	0.7778553035798814	0.7842561446319595	0.7919834175222799	0.7990217949991627	0.8021595989623711	0.7962903990453252	0.7717326268253554	0.7083672764360617	0.5658615104363306	0.29375158728055834	-0.015559580922097005	0.016351624021556262	0.39732020573910987	0.6511675919255467	0.7625611748614977	0.8105321418967109	0.8272528954349053	0.8245200994197958	0.8056201057907607	0.7694358919216787	0.7164138492439569	0.6550866243069258	0.6005327308484457	0.56448086140841	0.5473107951933066	0.5479006768172617	0.5789690369769258	0.6505857554134382	0.7363722665955612	0.783827978310347	0.7890475440089408	0.7666053578114338	0.7076909400231843	0.6175302765725423	0.5471739078279432	0.5377872837548753	0.5874977122445402	0.6666532815511421	0.7350873566053757
0.41547046250064434	0.43288235871410446	0.44968412260633667	0.4616721050319201	0.47916944171287706	0.5187553454927162	0.5918278251441345	0.6806573140461041	0.7489353325806686	0.7831497525595273	0.7933458463393971	0.7939927891567825	0.7938970695245438	0.7955980175016878	0.7977099626033262	0.7968395124240497	0.7877952495014223	0.7616504392614054	0.7004739311291766	0.5640636241294881	0.2706104925939555	-0.1395726863129113	-0.05640391941280317	0.422851904242606	0.6810267573907143	0.7821565847590901	0.8173419343249273	0.8172232148422692	0.7917230916549658	0.7445960115591986	0.6798009672211751	0.6077359944855696	0.5464737353611518	0.512287511296336	0.5071488500378578	0.5165461381905933	0.5293581398796443	0.5535646526779477	0.6067648867724488	0.6920618989256688	0.7551836301026704	0.7667465161089863	0.749161262261959	0.699723798348564	0.6334705123901436	0.5903443246986793	0.5919409250784987	0.6330026681438026	0.6920175169150952	0.7419937286328634
0.4466750492346847	0.4385422186637851	0.4341477395497757	0.42682648944620466	0.42369797771675544	0.4477768914463129	0.5232300765986578	0.634102325414107	0.7287975715787511	0.7809571451193867	0.7981020123765086	0.7977839910172039	0.7933825860688649	0.7904848531456456	0.7887291950404758	0.7845201211064268	0.7724401315650794	0.7445298140316601	0.6861783307871043	0.5631076997302704	0.28931488416886475	-0.11325620387730656	0.08701901699937814	0.5237012923023444	0.7159061321953425	0.7792316786946849	0.7863697310956821	0.7580772267367759	0.700704385324051	0.620985263111684	0.5328438533473637	0.4579347563070496	0.4177772220791082	0.4215623160242336	0.4560706827450028	0.4923301752687945	0.5138737783136057	0.5256861283896818	0.5453047751217132	0.602955192296482	0.6688792541961591	0.6843902340818359	0.6884383459357798	0.6706857274945999	0.6417308933218777	0.6263298223044862	0.637136115744441	0.6710761485490482	0.7139526926890554	0.7482785271235359
0.5176631361835847	0.4888448656015516	0.46114357645411885	0.42821917449265495	0.3894894838530936	0.37005906922341336	0.41787324822134053	0.541753238800388	0.6717491023280932	0.7521879606535365	0.7833073528615794	0.7865889704518628	0.780795072529699	0.7751298602009578	0.7706834685109032	0.7638109606934739	0.7487999097475007	0.7186135322241995	0.6620008566522665	0.554030914314416	0.35052874882366736	0.17694851390237723	0.3803137240870954	0.6188549049093489	0.7145899257171365	0.732796537447307	0.7087048041574227	0.6512836774735001	0.5651452672384158	0.462826306820202	0.36800108449888314	0.3077481287680977	0.30047341847267023	0.34584731144786335	0.4166354911932909	0.47396015140566755	0.49959547055527725	0.49396030534810526	0.4615399488671369	0.4278934137725492	0.44077599164458914	0.5056669596799056	0.5831734189739448	0.6212018672976558	0.6344172380376463	0.6452098895692255	0.6658107052159695	0.6963379668240068	0.7280431668233213	0.7502236518169199
0.5750943776476221	0.5457146909561392	0.5124964140362996	0.46836688142241184	0.40391430413312696	0.33235182268207225	0.30920970511015294	0.3974807120140933	0.5543222723320633	0.6776153114841125	0.7366009474074715	0.7524822271174064	0.7506830672576398	0.7454040235942279	0.7401966873210841	0.7318478640362392	0.7143056735128265	0.6810153600751305	0.6234105378262108	0.5287115893465353	0.41167260081275786	0.4068743442674067	0.5502482441330928	0.6586533848480239	0.6903638400121411	0.6747969481011535	0.6257489715032334	0.545708923491089	0.43993308936552566	0.3268006823931987	0.23616956977326964	0.19558580292368294	0.21807129284568919	0.2946363699063702	0.3886302131991192	0.45704343821561627	0.48036957001369895	0.45103734019398734	0.3486273548627263	0.14288430069858893	0.076664737570649	0.29767539023030276	0.4641979824056653	0.5552306929371615	0.6056587736611493	0.6404529602791141	0.6723598108869305	0.7035270360959816	0.7291531643406401	0.7435047354018979
0.6050379547440825	0.5809568594944591	0.5526313763971477	0.5130096968869368	0.4479844252433025	0.3557269468758581	0.26831628271791375	0.2630189140868596	0.37840473231196436	0.5319136363695023	0.6347892465139525	0.6789709510927949	0.6910365216799025	0.6918562367609284	0.6893985386324842	0.6818928614931715	0.6630321764022363	0.6264559047166267	0.5679782891641081	0.49571005631927323	0.4618241933087924	0.5252497494849228	0.6225490086772556	0.6707941262667143	0.6686784126752722	0.6320011840006313	0.5660173884176727	0.4706716823625198	0.3529949040167298	0.23666009473706537	0.155449866445262	0.13434022273903712	0.1781949780401258	0.26970712427431226	0.36961700393449015	0.43650386299263955	0.44814020607355226	0.38566027977876777	0.20585497193743785	-0.07780343566715994	-0.04185707367771502	0.191480652036421	0.3685610935012268	0.48168816536726566	0.5564226602981814	0.610806894839074	0.654190203279802	0.6887479501036706	0.7125133101658924	0.7232181776875506
0.6189652365196003	0.5983209208004332	0.5741429449981923	0.5409206489463686	0.4846556553264372	0.39776104824013375	0.2931902920764674	0.22323417953779814	0.2521359170676294	0.37045938649398696	0.4948311265945915	0.5708501135831103	0.6039431034431061	0.6160160499612858	0.6197282010620292	0.6155838244508212	0.5976333768735015	0.561040604115844	0.5106643911616211	0.4746304561201803	0.4989424546624962	0.5795522437556354	0.6488149369604469	0.6710733975667679	0.6537102682407213	0.6067844362734459	0.5323227585206757	0.42961011486778894	0.307824971914688	0.19510269238519565	0.12698118002798353	0.12308335223663425	0.17874204853572404	0.2705149352978483	0.36177565721614213	0.4159543693015429	0.40778003763371445	0.30834167639811155	0.0810233040545707	-0.11128721479081044	-0.011956895874121413	0.16664063179779717	0.31242531159920345	0.4209120450838047	0.5034519591238994	0.5683416358496938	0.6194577407972475	0.657400926715653	0.6815250095937239	0.6913082047506397
[truncated: 50 more columns]
