# Supplementary material for: Iso-orientation bias of layer 2/3 connections unifies spontaneous, visually and optogenetically driven V1 dynamics
Source: Nat Commun. 2026 Jan 21;17:1901. doi: 10.1038/s41467-026-68578-y (PMC12923880; doi:10.1038/s41467-026-68578-y)
Supplement: Supplementary file 6 — Source data [file 41467_2026_68578_MOESM6_ESM.zip › source_data/fig4/F_or_map_similarity.csv]

sim_opto	sim_spontaneous	sim_no_bias_opto	sim_no_bias_spontaneous
0.6152606163704796	0.7436493626452225	0.08652042992645466	0.09365850604596423
