# Supplementary material for: Iso-orientation bias of layer 2/3 connections unifies spontaneous, visually and optogenetically driven V1 dynamics
Source: Nat Commun. 2026 Jan 21;17:1901. doi: 10.1038/s41467-026-68578-y (PMC12923880; doi:10.1038/s41467-026-68578-y)
Supplement: Supplementary file 6 — Source data [file 41467_2026_68578_MOESM6_ESM.zip › source_data/fig4/B_ff_response.csv]

time_model (s)	model_calcium_signal	time_experiment	experiment_calcium_signal
0.0	0.0007271721065781839	-0.9189999999999999	0.046
0.05063291139240506	0.001631005250001677	-0.793	0.035
0.10126582278481013	0.00031588990556478665	-0.655	0.032
0.1518987341772152	0.0009946238769941071	-0.502	0.028
0.20253164556962025	0.0004598970692389636	-0.372	0.028
0.25316455696202533	-0.0009304520814106621	-0.23500000000000001	0.028
0.3037974683544304	-0.0015472450330748203	-0.097	0.025
0.35443037974683544	-0.0008374767705971546	0.02500000000000001	0.028
0.4050632911392405	-0.000879795222668095	0.186	0.028
0.45569620253164556	-0.001182900762011521	0.29300000000000004	0.028
0.5063291139240507	-0.0002681299544481459	0.45399999999999996	0.028
0.5569620253164557	-0.0017966980422454606	0.622	0.028
0.6075949367088608	-0.0011986003118922637	0.76	0.032
0.6582278481012658	0.0011587939909443086	0.9359999999999999	0.035
0.7088607594936709	0.001457942733020396	0.989	0.06
0.7594936708860759	0.0018164142455434351	1.05	0.116
0.810126582278481	-0.00013649954288722866	1.119	0.212
0.8607594936708861	0.00023866934336321774	1.203	0.335
0.9113924050632911	5.5904071445270034e-05	1.28	0.451
0.9620253164556962	-7.851487145901946e-05	1.3410000000000002	0.575
1.0126582278481013	0.038702396449753484	1.4020000000000001	0.702
1.0632911392405062	0.11272118900156207	1.4560000000000002	0.804
1.1139240506329113	0.19673837047821488	1.524	0.91
1.1645569620253164	0.2839894014809283	1.586	1.002
1.2151898734177216	0.37040546371995614	1.647	1.101
1.2658227848101267	0.45572481828143657	1.7160000000000002	1.192
1.3164556962025316	0.5371402959670655	1.83	1.28
1.3670886075949367	0.6193515473637069	1.8920000000000001	1.326
1.4177215189873418	0.6923987946654002	1.945	1.333
1.4683544303797469	0.7667804143781198	2.006	1.33
1.5189873417721518	0.8353686452044606	2.052	1.309
1.5696202531645569	0.8982523801371768	2.106	1.266
1.620253164556962	0.9707454199060065	2.1750000000000003	1.199
1.6708860759493671	1.035284880762116	2.259	1.108
1.7215189873417722	1.097572955508561	2.335	1.03
1.7721518987341771	1.1576166878941074	2.419	0.938
1.8227848101265822	1.2132156865454795	2.496	0.854
1.8734177215189873	1.2672250801834006	2.557	0.797
1.9240506329113924	1.3195410961769596	2.618	0.737
1.9746835443037973	1.3708249880159191	2.6870000000000003	0.684
2.0253164556962027	1.3382041083607652	2.771	0.617
2.0759493670886076	1.281111738608269	2.878	0.547
2.1265822784810124	1.2194646617451999	2.985	0.48
2.1772151898734178	1.1611127034793558	3.092	0.423
2.2278481012658227	1.105130224709339	3.2070000000000003	0.367
2.278481012658228	1.049343197533605	3.322	0.328
2.329113924050633	0.9956372660499598	3.482	0.279
2.3797468354430378	0.9472814030926555	3.6510000000000002	0.236
2.430379746835443	0.9018460993041799	3.781	0.212
2.481012658227848	0.855932836485013	3.926	0.187
2.5316455696202533	0.812667067761201	4.01	0.173
2.5822784810126582	0.7711894693341776	4.129	0.155
2.632911392405063	0.7324035710072904
2.6835443037974684	0.6962664042840265
2.7341772151898733	0.6611638377347511
2.7848101265822782	0.6292737488555028
2.8354430379746836	0.5976173953311963
2.8860759493670884	0.5695949380169952
2.9367088607594938	0.5401934807001446
2.9873417721518987	0.5143069346864374
3.0379746835443036	0.48788725998147014
3.088607594936709	0.46376485828726893
3.1392405063291138	0.441281556433245
3.189873417721519	0.41975323894479377
3.240506329113924	0.3995270238840117
3.291139240506329	0.37829821362686844
3.3417721518987342	0.360804151150062
3.392405063291139	0.3418529553128467
3.4430379746835444	0.3259131211103534
3.4936708860759493	0.3095603583080321
3.5443037974683542	0.2950366830261605
3.5949367088607596	0.2804974177231879
3.6455696202531644	0.26658484064249166
3.6962025316455698	0.2532628208378367
3.7468354430379747	0.239713143728971
3.7974683544303796	0.2301154510050664
3.848101265822785	0.21897023155339687
3.8987341772151898	0.20802359757975983
3.9493670886075947	0.19750293280268913
4.0	0.1882595676614407
