# Supplementary material for: Iso-orientation bias of layer 2/3 connections unifies spontaneous, visually and optogenetically driven V1 dynamics
Source: Nat Commun. 2026 Jan 21;17:1901. doi: 10.1038/s41467-026-68578-y (PMC12923880; doi:10.1038/s41467-026-68578-y)
Supplement: Supplementary file 6 — Source data [file 41467_2026_68578_MOESM6_ESM.zip › source_data/fig4/H_surrogate_timecourse.csv]

time (s)	within_roi_mean	within_roi_sem	outside_roi_mean	outside_roi_sem
0.0	0.0030378211538130773	0.0018596434455693677	0.002261669658823794	0.001539151622815952
0.05063291139240506	0.0019214410264339048	0.001855105691024348	0.0011404326141926937	0.0015390932418107672
0.10126582278481013	0.001936502031140739	0.001523906834799072	0.0010022252156850228	0.0013470632934576053
0.1518987341772152	0.0026239253377328977	0.0018098515542073722	0.0019979339838168235	0.0016254873127607714
0.20253164556962025	0.003107012367578558	0.0015484640089747784	0.0027774647383042813	0.0013636768274384885
0.25316455696202533	0.002560284163422261	0.0012456224691273462	0.002346645034479981	0.0011638091617330202
0.3037974683544304	0.0019109615536912774	0.0013291812688549262	0.001920628093314097	0.0012581261035850971
0.35443037974683544	0.0035010934747381774	0.0014233611185702482	0.003476865897175407	0.0012782160547157747
0.4050632911392405	0.002711448597744741	0.0013661763687517216	0.002737986517317493	0.0012940904236558373
0.45569620253164556	0.003612624306981927	0.001337163925170018	0.0036181157493899345	0.00124904236533626
0.5063291139240507	0.0004477119649767155	0.00152649246734343	0.00011019530997932067	0.0014333878116604157
0.5569620253164557	0.0013121945784045717	0.001168126086455672	0.0010547910532997615	0.0011942290467171046
0.6075949367088608	8.584660132177901e-05	0.0013676938223549794	-2.4461570909960855e-05	0.0012363329995598474
0.6582278481012658	0.001173181402917968	0.0011008794402661366	0.0013439737715847573	0.001123722251626756
0.7088607594936709	0.0011193277488841123	0.0013400430588750385	0.0018222989833461488	0.0012473052234638843
0.7594936708860759	0.0004795233379243372	0.0013414332002250032	0.0012516116254367893	0.0012742820585240878
0.810126582278481	0.0004609276178420904	0.0014395021446935263	0.001531906684087336	0.001266769601878169
0.8607594936708861	0.0011196026493819704	0.0018510982701634845	0.0015625562099734643	0.0016545248934177602
0.9113924050632911	0.0009089764352934422	0.0019379402458822275	0.0013779461012598862	0.001748031013220591
0.9620253164556962	0.0002810048301146239	0.0020833022345086946	0.0010006255097821358	0.00185473513199693
1.0126582278481013	0.013243199503247021	0.0023566670656028988	0.008170557449531466	0.0020194900411484953
1.0632911392405062	0.03802334510935456	0.0023980890776529457	0.021756021583129583	0.00203873014167859
1.1139240506329113	0.06923704358826135	0.0030122810858953485	0.039410024759021514	0.002635610593529813
1.1645569620253164	0.09922901227587794	0.0034981778080720835	0.05553456060179472	0.0030851407380111063
1.2151898734177216	0.12598420223966836	0.0035684582698176314	0.06955992900432238	0.0030300057618227825
1.2658227848101267	0.15510291026469966	0.003506207718157718	0.08573427250784017	0.002844421781757218
1.3164556962025316	0.18179315002574697	0.003915034067011221	0.10065672207048373	0.0031278096039232344
1.3670886075949367	0.20868314384648207	0.0038501777716672104	0.11522777746221295	0.003057079697120575
1.4177215189873418	0.2352938972702161	0.004483099637271942	0.1296285638836949	0.0034242676708740338
1.4683544303797469	0.26083881891315863	0.004880462075501379	0.1438855179806789	0.00359347698892965
1.5189873417721518	0.2866354003197123	0.004804132368756773	0.15829479886057113	0.0035866455356875905
1.5696202531645569	0.31032357232507507	0.004443118723749741	0.17179492687942413	0.003361280451974398
1.620253164556962	0.3309894998451498	0.005153962928887296	0.18254162874686497	0.00375921043669025
1.6708860759493671	0.349353351456203	0.005020917554512353	0.1928992302501104	0.0035519215315252535
1.7215189873417722	0.37183011813932465	0.005410719249415452	0.20697424240263124	0.0037678708854308896
1.7721518987341771	0.39164233749929817	0.005078224508207373	0.217645097506741	0.003528563599394127
1.8227848101265822	0.40757248055489137	0.005781474778585548	0.22651097835841583	0.004068268133470061
1.8734177215189873	0.4210483164324077	0.005720578705625198	0.23343429458001244	0.003945005463959245
1.9240506329113924	0.439914708957164	0.005641119553382841	0.2450946475372838	0.0038707168484540576
1.9746835443037973	0.45558561722647406	0.005252992382943294	0.25413706074367914	0.003737441004666615
2.0253164556962027	0.4459137461681067	0.005511637216714746	0.2481051020186166	0.0037327408012750737
2.0759493670886076	0.42763918016150904	0.005352083761220109	0.2376385218697951	0.0035012275386128587
2.1265822784810124	0.4078167019136843	0.005060266851598752	0.2267810648377575	0.0035423855272155597
2.1772151898734178	0.38979761812753305	0.004726446864161436	0.21728912066117112	0.003310344697371533
2.2278481012658227	0.3714227988035318	0.004647620469223574	0.2070084161930606	0.003113080350182018
2.278481012658228	0.35182459514525344	0.004567862011111067	0.19617530027862426	0.0030673774294062567
2.329113924050633	0.3330350199801645	0.004213642943601185	0.18528605693376626	0.0028405686629915635
2.3797468354430378	0.3194260941962864	0.0044943652614369105	0.1783804103918561	0.003094073077158093
2.430379746835443	0.3046477775438804	0.004274650178289154	0.1706576768542469	0.002872714446544775
2.481012658227848	0.29000286899378563	0.004094327830675269	0.16266219867485412	0.0027212223193869367
2.5316455696202533	0.2768475635440247	0.004316787432774719	0.15550541728723077	0.0030750908637388287
2.5822784810126582	0.26409091396017315	0.004086687706987767	0.14898343000201952	0.0031015030607247137
2.632911392405063	0.2509458954320185	0.0038448525026562874	0.1412545400161816	0.0029258843209224905
2.6835443037974684	0.23763020100261648	0.003623882793307491	0.1336420416940729	0.0026502062555151004
2.7341772151898733	0.2272291152698349	0.0036177837697349987	0.1281366571105468	0.0025365558172577417
2.7848101265822782	0.21390016469864248	0.003675181462085304	0.11960081621285905	0.0025285342581478523
2.8354430379746836	0.20289857999863242	0.0038171436803203676	0.11308336503240055	0.002861323192058216
2.8860759493670884	0.19415111600213075	0.003674658593133131	0.10878593531460072	0.0027095709835848712
2.9367088607594938	0.18643319986937812	0.0037129574844588955	0.10516461777842226	0.002724575931777874
2.9873417721518987	0.17538657571312294	0.0037855567342479435	0.09847911548453415	0.0028038743483247614
3.0379746835443036	0.16598639777316823	0.003476517675652129	0.09302810662453279	0.0025665783787202075
3.088607594936709	0.15874318146148492	0.0037225823807409885	0.0893393654597543	0.0024921525723335877
3.1392405063291138	0.15253736870380735	0.0036436117677429336	0.08639113104522096	0.0026067879091100188
3.189873417721519	0.14479470366652267	0.003453103946653035	0.08188535976693068	0.002495829670030741
3.240506329113924	0.1379676563078089	0.003578852241342828	0.07778590321127526	0.0026674303318134614
3.291139240506329	0.13426928323130222	0.004040085761742967	0.07647607630664156	0.0030698282100191927
3.3417721518987342	0.12772393521336817	0.0037473963513151966	0.0725984244817048	0.0027880957168461887
3.392405063291139	0.1211929208590004	0.003776205804607251	0.06857259746350541	0.0026924103221295913
3.4430379746835444	0.11537457967921705	0.003798337007411722	0.06518823191121424	0.002606695362920389
3.4936708860759493	0.10847603895193683	0.003937157944192761	0.06091889637124105	0.002864060041583265
3.5443037974683542	0.10490177506103586	0.0037962041509882146	0.05970017941598935	0.002877025187820309
3.5949367088607596	0.10044090652097633	0.003986719835523935	0.056981448375607355	0.003160814091351253
3.6455696202531644	0.09497137729454633	0.003906670854416066	0.05359369040093631	0.0031763092827692993
3.6962025316455698	0.09051125232065589	0.0035449179361260125	0.05112155324843152	0.0028109504042049998
3.7468354430379747	0.08729489911903413	0.0037359265898653186	0.0497556272078238	0.003079948652823297
3.7974683544303796	0.0844945663067073	0.0037579160016865524	0.04827443743297612	0.002880097367638642
3.848101265822785	0.07924503047629866	0.003488820492342278	0.045380635500156405	0.0027242702178483257
3.8987341772151898	0.0743215378883634	0.003689871883890617	0.04273845827371923	0.0028327107317120018
3.9493670886075947	0.07145876926003772	0.004046289232568071	0.042061233479506424	0.003078374276543155
4.0	0.06926682652430691	0.004327988445959312	0.04129634709431556	0.0032475414643436786
