# Supplementary material for: Iso-orientation bias of layer 2/3 connections unifies spontaneous, visually and optogenetically driven V1 dynamics
Source: Nat Commun. 2026 Jan 21;17:1901. doi: 10.1038/s41467-026-68578-y (PMC12923880; doi:10.1038/s41467-026-68578-y)
Supplement: Supplementary file 6 — Source data [file 41467_2026_68578_MOESM6_ESM.zip › source_data/fig4/G_endogenous_response.csv]

0.27085426602554363	0.26918766526671395	0.27489538676933356	0.28965770884445835	0.3147859550414502	0.3503772325160389	0.3948725166922929	0.4450187728725947	0.4960264867600733	0.5419742959644442	0.5765521534981096	0.5943637816724536	0.5924634158998955	0.5715615035506113	0.5360336339047788	0.4924399870558054	0.4470418251295265	0.4040051336798548	0.3653260339500456	0.33160248694971367	0.30281312947250305	0.2792094924692582	0.2614109609677737	0.2502406431691956	0.2461361322173501	0.24901077838122176	0.25836583166110794	0.27351059344347817	0.29382033993050766	0.31898324005317175	0.34913005346225534	0.38446355633751667	0.4246285335718833	0.4685002282129596	0.5137019227470128	0.5564259834932017	0.5918406374628938	0.6152959030171266	0.6235510259608305	0.6155777218038863	0.5924251108643447	0.5567659138930618	0.5126462173250103	0.4648260096902687	0.4177214501125713	0.37449454952109734	0.33665678766200263	0.304454346489516	0.27732418029974876	0.25466945127920976
0.25521001652191005	0.25343112942370705	0.2607983020942093	0.27887818248787216	0.3088843101907143	0.3509279592217487	0.40344259703543467	0.4629457197592039	0.5237213778813584	0.578331464591939	0.6186873359941316	0.6382471743338611	0.6339594789917397	0.6076164943279311	0.565356730230538	0.5152164226088055	0.464124365979756	0.416302334758674	0.37352287629055614	0.33601551536706337	0.30357592441327746	0.27640474321652836	0.2552213302089568	0.24112697501208766	0.2348125466466675	0.23642548368438038	0.24548941156806145	0.26123847381983356	0.2829301249287742	0.3102479698867618	0.3434505571259312	0.3828951789590639	0.4285047250218679	0.4790646319508199	0.5318970790100079	0.5824409058029886	0.6249256286107583	0.6538455190491983	0.6652879803001307	0.6578884200415485	0.6325894169265043	0.5923853863105184	0.5419962823640829	0.4871544010094002	0.43324215396167337	0.38407722159113	0.3416051552810238	0.3060283225061429	0.27663333030953846	0.2525354498906122
0.24430499095164895	0.2434632726172297	0.25343528884993416	0.2756767275153644	0.31102882302861656	0.3597179888633222	0.4203474544065368	0.48913547519395745	0.5593757994981937	0.6218274125422053	0.6668356877479101	0.6870040740234904	0.6797870192530423	0.6484948097449652	0.6009117155163826	0.5460317945433864	0.49089916979849485	0.43949246573163964	0.3931049955135905	0.35176617989466935	0.31526995217443554	0.2838463367343432	0.25842907994545683	0.24041904849189055	0.23086736254286047	0.23021489264536973	0.23807784498812348	0.2537130980282342	0.27634250562153145	0.30563022938664697	0.34186823966059154	0.38556923750200306	0.4366898347324995	0.49379453645706967	0.553738770829562	0.6112941748288534	0.6600752698607077	0.6939876934283035	0.7087373972774461	0.7026280438230815	0.6764284185898042	0.6331384211610755	0.5779875075023498	0.5173409480660254	0.4573480774344743	0.40259287641810165	0.3554229026974951	0.3163161561157539	0.28450736272164573	0.2589173265979698
0.23867399273768597	0.2395111377694494	0.2526311189505451	0.2791728472097743	0.3198811157577979	0.37507089850247927	0.44352682297553997	0.5210703863924425	0.599675447497607	0.6685433268880877	0.7168100706593132	0.7370002374608743	0.7274594736485758	0.6929640352079376	0.6424016123420969	0.5851089846599451	0.5277620403926587	0.4737742750166449	0.42407855226318625	0.3786606889887712	0.3374415996498617	0.3008494744268916	0.27022458446892195	0.2473237978989034	0.2336224485337753	0.22980004095156295	0.23567525116369295	0.25055802826210966	0.2737554665022048	0.3049083344983644	0.3442480567966996	0.3921865403142043	0.4485028805409124	0.5114804313906937	0.5773493762787972	0.640378490439464	0.693882057929802	0.7316582016743468	0.7492755897773928	0.7448200748298094	0.7188401351632446	0.6743777415706473	0.6166076966581263	0.5521574195090196	0.4876357452330791	0.4281715459062341	0.37675835750182407	0.33424080059921485	0.3000177612159731	0.2728025007234158
0.2377062219816522	0.2406083121135918	0.25680306710663076	0.2873679814253292	0.3331261528488992	0.3944384302031967	0.4701443300122009	0.5553523035293081	0.6408313516510861	0.7144815504019429	0.7650163746542493	0.7854857843461821	0.7753018888245016	0.7402095803306934	0.6895059485353415	0.632160450010141	0.5741905703295885	0.5183904892248119	0.4654576623855851	0.41546713344270825	0.368568318128184	0.32570204436430195	0.2887688230326342	0.26010839769288313	0.24155451206215284	0.23400896951698508	0.23737906013565027	0.2511428012890978	0.2746460121697962	0.3075233109610236	0.3498653986281109	0.4017702616263975	0.4626313529514734	0.5302489012328782	0.6003688412839516	0.6669153161260418	0.7232197594455834	0.7633305047017268	0.7829872184299315	0.7802621886979417	0.7555799983749298	0.7117390079298851	0.6537094640003898	0.587903228683152	0.5209138502337645	0.4582900947395853	0.4036118832452805	0.35822490461852735	0.3216969255267063	0.29271884036619805
0.24044580821299308	0.24536469686568313	0.2643035582873714	0.2984543475175648	0.34864260892407933	0.4154446343863823	0.4973074517399914	0.5887125622274819	0.6793566125532885	0.7564834772380653	0.8089672577217976	0.8307356113283113	0.8221549326473339	0.7893308731207993	0.7412113413991496	0.6859309671750434	0.6286245821186512	0.5715483519323601	0.5152768980268481	0.4599665278056271	0.4062575521291868	0.35585366212352304	0.31154359266378034	0.27641288179029666	0.2526714598664675	0.24123943596722922	0.2420559892096197	0.25455741388651554	0.27821551181181925	0.3126339244585146	0.35765220633858197	0.41291995951163984	0.47728978232978175	0.5480336764063883	0.6205096645357794	0.6885324332506144	0.7457872654566463	0.78681698563398	0.8077547931518886	0.8068158577516498	0.7843412508377251	0.742850251111771	0.6868060114518733	0.6220498651751295	0.5549127757061436	0.4910341441896941	0.4344231095781813	0.3868594129492803	0.34823915929668875	0.3172836026261601
0.2462071111879205	0.25298472474052996	0.27427286654281835	0.31133256121593644	0.3651817187135181	0.43626546011929646	0.5227257190710961	0.6184562132630691	0.7126136379117164	0.7922784905642102	0.8468815077556949	0.871282767560691	0.8664586209234793	0.8383180045692497	0.7948964820634049	0.7432032698464048	0.6874778062589058	0.6294240641910849	0.5694385135786219	0.5079444782767596	0.44631996299644683	0.3873680656748939	0.3351051311291854	0.29337156929330227	0.2645826681349855	0.2495198367733336	0.24796779314637674	0.2593541317880084	0.28313327413828787	0.31882989954430424	0.3659905359274817	0.42373236302267986	0.49028212021033385	0.5624357373240398	0.6353792924770716	0.7031815101563935	0.7600266055168606	0.8010254081959465	0.8228597112690317	0.8240028125056622	0.8047528891585747	0.7672254119604957	0.7151624201345584	0.6537330351086587	0.5886834210824521	0.5255027522335758	0.46831076406226846	0.419269604594848	0.3786459611005053	0.3454420142339552
0.25446801898402943	0.2630318216236104	0.28626312263546383	0.3255900926667595	0.3820334133074119	0.4558722116677326	0.5449534361952264	0.6429520859974748	0.738931485806289	0.8203290553588345	0.8772848525885876	0.9053763754034483	0.9057774943396173	0.8837469105716047	0.8460988102629474	0.798649919649292	0.744758183699717	0.6855562297268188	0.6213094681639104	0.5528900332860934	0.48278924951103835	0.4152772988970312	0.35555054570604905	0.30800701036447553	0.27496644730794	0.2569455418428058	0.2534976605224208	0.26397887466684716	0.2877813702725653	0.32431839377777144	0.3727888167588592	0.43173833936701533	0.49883131656929947	0.570589209233201	0.6423280779325988	0.7086372433085063	0.7643069735517405	0.8050922154768244	0.8281141844190658	0.8321235136177295	0.8173641222640944	0.7853799716846364	0.7392064118682101	0.6831486145502741	0.6222860950845105	0.5615640098144322	0.5050194913245465	0.4550841276677234	0.4124636225840883	0.3766139113539309
0.2648039451594957	0.2749240475010932	0.29978451015810526	0.34078371598212426	0.398832121766853	0.47392852948820274	0.5637479373948076	0.6619455525647002	0.7580264612736292	0.840196561058614	0.8993374216486046	0.9314343874329231	0.9374160021083076	0.9216560497756922	0.8896335012754701	0.8460147905108096	0.7933443303897859	0.7323441223369312	0.6633018214445867	0.5878619593294766	0.5099096138706393	0.43520180415355375	0.36982700004855945	0.31823903257738534	0.28244447897312985	0.26247593760656696	0.2576744458648116	0.26728656911876564	0.29070081270549814	0.3272176385143328	0.3756873515728696	0.43418346057930834	0.49993156351966817	0.5694087953207821	0.6384492485031936	0.702440117112882	0.7569097974996294	0.7980523779519296	0.8233135224037058	0.8315278093751152	0.8226915836612841	0.797832390128863	0.759306601442692	0.710620319006975	0.6558481432600886	0.5992624422049355	0.5445471921978847	0.49426328531583674	0.44965714967870474	0.41077994585278604
0.27661581701445004	0.2881239692201518	0.3143971912858435	0.3567165017877224	0.41568847053832786	0.491005139940028	0.5800406030180324	0.6766166705330032	0.7710721433394362	0.8527083119238704	0.9131628618786419	0.9485186214655421	0.9592380162326141	0.9486708651895639	0.9210438660952928	0.8799252074800563	0.827213261428457	0.7635756342604819	0.6896946900914659	0.6082027801899281	0.5243817777822698	0.4451254659079525	0.37685936478361554	0.32363825420174996	0.28681659258973824	0.2659547023901037	0.2601923681866309	0.268709910142187	0.29086233171384834	0.32589716808174046	0.3725245833296452	0.4285010032562358	0.4908891840794288	0.5564023576883809	0.6216821115452198	0.6830767711294663	0.7367880841058545	0.7793809548237708	0.808355656403253	0.8223253927423303	0.8208591424666244	0.8046310080577408	0.7754349167558813	0.7358728833149385	0.6890464628477273	0.6382486598316105	0.5866417450823797	0.536763526565899	0.49037575360316843	0.44829921810338813
0.28951536273213346	0.3024399862877179	0.33010487405100974	0.3736490708788038	0.4333593202515045	0.5083864187939512	0.5956945715812685	0.6892713050036385	0.7804505288922713	0.8598225111369201	0.9198433576356511	0.9566614670253301	0.9701955972048573	0.9628480684481499	0.9376869026595438	0.8973372548744936	0.8433702514535923	0.7767413337292187	0.6988499259477972	0.6133897828363946	0.5266357428661107	0.4460383703309571	0.3777452202771237	0.32509534568658005	0.2887233324316442	0.2678070996550251	0.26125060975841136	0.2681186538527545	0.28778374760728376	0.3195569028445169	0.36217674561372337	0.41350304783784353	0.4707487698372796	0.5311362659175257	0.5921333689010041	0.6510307863179674	0.7046798704374032	0.7498367334532282	0.7838406391803369	0.8048250883108546	0.8119754561449246	0.8055851400201242	0.7870240628438432	0.7581123753618041	0.7208589204880214	0.6775165502718982	0.6304541536816298	0.5820802741872432	0.5345367947438413	0.48947377126780306
0.30335491290936123	0.31787225459672597	0.3470719615751428	0.39204364760055205	0.452690597739887	0.5274731115599428	0.6127681609722957	0.7025694988733149	0.7891132965460909	0.8642783038071216	0.9215261137698834	0.9573027107596465	0.9711479990812255	0.964613454859561	0.9397804636349991	0.8986126351333408	0.8427022661231776	0.7735058162385505	0.6933018218755903	0.6065619351137682	0.5200018924330678	0.44092138766523675	0.3748174983621131	0.32423395192177207	0.2892503643666082	0.2687135555462307	0.2612807114252871	0.2658998061393739	0.2818998785673027	0.3087474186589368	0.3454731647731938	0.3903607458077425	0.44121146046280435	0.49589628994186774	0.5526236922845523	0.6093692677162583	0.6635009713022944	0.7119263954092768	0.751637698580627	0.7803053495162935	0.7966659791199054	0.8008189709147775	0.7936649869120612	0.7763062558734913	0.7498478689652303	0.7154222662695476	0.6745464916857185	0.6292145914591319	0.5817108496015169	0.5342805817446692
0.3179604797881753	0.33423400636077333	0.3652807784256591	0.41209548051557293	0.4741424786124987	0.5491333631710869	0.6326922666310617	0.7186297594191845	0.7997788551259932	0.8692009572860767	0.9215114472169944	0.9537476378102147	0.9653315006002876	0.9571686191760823	0.9307220675286966	0.8875995195930652	0.829620030701163	0.758879015916839	0.6783459855401389	0.5928231477898533	0.5088562316909835	0.43312646132804183	0.37042303279294053	0.3226173432985919	0.2893964582420444	0.2693474920702503	0.26093803731954734	0.2629227068376975	0.27456953697792075	0.2954740674926143	0.3251416656779146	0.3625768230433162	0.40639567818308375	0.45523199669130987	0.507868485821481	0.5628145652382031	0.6177008198091118	0.669488277344804	0.7148771174624147	0.751120294123068	0.7766718551035827	0.7913186295374086	0.7955373209934908	0.7899050672673782	0.7747816375506374	0.7504034623814482	0.7173703600951766	0.6769164698586573	0.6310353297705439	0.5823721282757294
0.332889854898479	0.35119263218517327	0.38444782583020093	0.43352274348643044	0.4974994051607721	0.5733420871469422	0.6558649509505725	0.7384786867754317	0.8143549098636356	0.8775001784001986	0.9236255255393755	0.9505738692692084	0.9578819901821661	0.9461645382782412	0.9165918953557671	0.8707752504014871	0.8109072385891265	0.7395897431578482	0.6601518904989313	0.5773145783951998	0.49703482587419223	0.42527385130312345	0.36614742823599067	0.3211558801669196	0.2897204617054137	0.27021372954334794	0.2608554661335362	0.26018239365785134	0.267366388627133	0.2821474713011714	0.3045237418981658	0.3343005998980124	0.3710361411933684	0.4141298046242627	0.46289049509779606	0.516139397415405	0.5717504307939818	0.6265939053389364	0.677175738292829	0.7204343420877443	0.7545219422600642	0.7789064881235991	0.7937643438787939	0.799274030962582	0.7952882771058812	0.7814206439400811	0.7573661598087222	0.723453720662631	0.6810287362413687	0.6327060845002893
0.3475643057045746	0.3682008489017175	0.40402270402143753	0.4557746869718827	0.5221976315605427	0.5995833690619138	0.6819040951704013	0.7621327565226128	0.8335884404530779	0.8909669740470118	0.9308885077979175	0.9519086139174443	0.9539544866641335	0.9376329064523943	0.9041088142120591	0.8552539612745411	0.7935915732856854	0.7220333550338942	0.6439907293195399	0.563897487711214	0.48710481285149493	0.41885758347210444	0.3627975839316954	0.3201928209247069	0.29032177195815206	0.27135235682814685	0.2612491586436416	0.2582729651127089	0.2614226685550874	0.2705749268906332	0.28618244981426194	0.30878740308131697	0.33880847962019683	0.3764028228828708	0.4213990532132066	0.4729413066905982	0.5290400419444584	0.5865338338380143	0.6416935021994813	0.6911761739154286	0.7327741684250786	0.7656707151822499	0.7898457579998485	0.8052910340760898	0.8116031813868188	0.8078763979316651	0.7931484750735559	0.7668378137043184	0.7295612184970556	0.6835457840885674
0.3612422408514927	0.38457600823683197	0.4233618867791883	0.4782602334681113	0.54762839710085	0.6271316731583854	0.710000521071749	0.7887815214193037	0.8568925345928073	0.9095745134408546	0.9441152414043879	0.9596741143073935	0.9565412754828763	0.9355603449562749	0.8981006638270039	0.8462549756090866	0.7827320410039609	0.7105853581414964	0.6332125360427497	0.5548201138665216	0.48032222995394785	0.41442726821506065	0.3604533762378856	0.31955651178607924	0.290916245174058	0.272504380709835	0.26195052086740866	0.2572198351471334	0.25712727091639487	0.26158575698373115	0.27138834392048705	0.2877040454032565	0.3116611850518149	0.3441180984912583	0.3854795461291232	0.4352344249094936	0.4914971438892515	0.5511237250532205	0.6102187806269455	0.6650049952474583	0.7128795862400279	0.752788025345075	0.784668116598373	0.8085206581958219	0.8238010541827672	0.8293190649798077	0.8235235173638278	0.8052216637309146	0.7743908711303632	0.7326937748888701
0.3729705666571633	0.3993088143082752	0.441496016759616	0.5000249575774868	0.5728305757098916	0.6548822785781385	0.7387910008142993	0.8167295952965701	0.8823077255892592	0.9313278621816563	0.9616063701956973	0.9727634782695472	0.9653745031051233	0.9405742562790839	0.8999170436925308	0.8455615098376963	0.7801586349431177	0.7067949213929529	0.6289103324032578	0.5506754847008323	0.4768286949091437	0.4118226062341096	0.3588209600254356	0.3188931501287769	0.2910970053234444	0.2731692897272191	0.26243957189707634	0.2565463969233562	0.254091666817839	0.2549460637197927	0.2600982277265195	0.2711753867609157	0.2899168647099412	0.3177948834358824	0.3557082273764493	0.4034673788581702	0.45944989833421496	0.5205498584428643	0.5826238336928837	0.6415479058824246	0.694314581712511	0.7396531357182576	0.7775876939641163	0.8082793435816709	0.8311707280162517	0.844813248237171	0.8472982345621101	0.8370454887795161	0.8135710918605368	0.7779996239328933
0.3814153221477722	0.4109064786294921	0.4568066923413927	0.5193920997694226	0.5959886309388135	0.680827332319021	0.7658668115104262	0.8430752970638921	0.906468654582667	0.9524712861232423	0.9794693100892772	0.9874366939567975	0.97723273472729	0.9501003593032094	0.9075362668732325	0.8514747337235689	0.784387184507029	0.7093175690692607	0.6298810618895138	0.5503975882439915	0.4757292393102371	0.4103582231981665	0.3573629036572115	0.3177220895526162	0.29034482088821095	0.2727591186528642	0.2620142456454252	0.25544460902584515	0.2514034570097559	0.24965893920877624	0.25133620837750753	0.25835344296287455	0.2728616300571758	0.2968089057885775	0.33146058453324556	0.3769783436895408	0.4319786107866642	0.49345491796595875	0.5571213738858777	0.618587196567292	0.6746394165021432	0.7239444053935367	0.766546487544104	0.8027725213323226	0.8320946125957224	0.8529323482927794	0.863150632293131	0.860901387180671	0.8454750820736089	0.8174595934797361
0.384971002250868	0.41736641505733385	0.46694662290244854	0.5336276765725172	0.6140427390803522	0.7014548775243108	0.7872341319713353	0.863405174420818	0.924519611454563	0.9677852734990692	0.9922656575639804	0.998366473693088	0.9870643289163931	0.9594273828030243	0.9165378605135408	0.859897511907334	0.7916491597146382	0.7148447601645687	0.633309957364588	0.5517930015419287	0.4754950474704269	0.4090097688024203	0.35538207791691734	0.31550262536767165	0.2881616327824558	0.2706779661641528	0.25992329226175304	0.25295466994711663	0.24791497900041687	0.2444737583004418	0.24376820121358775	0.24786837724905939	0.25916078275037335	0.2798296688651761	0.3114150510241236	0.35430950638564723	0.40733263478048454	0.46762383338718677	0.5309664445418618	0.5930061965505978	0.6506310949166484	0.702585681695731	0.7488718202240123	0.7897224488112825	0.8246159730057032	0.8519776108243491	0.8695661466689311	0.8754189282305668	0.8685190276560362	0.849134424814903
0.3820849018224491	0.41660146278094523	0.4691403714769518	0.539266124523884	0.622723304584153	0.7118433910745345	0.7975159889362685	0.8720379337424159	0.9306905612843496	0.9715249470363058	0.9943524059867982	1.0	0.9894304588282379	0.9632520156877351	0.9218401533546825	0.8660265564388459	0.7975961049245588	0.7195387084741374	0.6360844003521262	0.5525479703319003	0.4745012319696528	0.4067173155813377	0.3522290347227008	0.31185571723166433	0.28421481152982975	0.2665596579925369	0.25564612644480744	0.24842173755271676	0.24281771227222185	0.23837788286869097	0.23621326936683293	0.23840199210256044	0.24739797861174373	0.2654321095751024	0.29407447457234326	0.33381817086856813	0.3836387684971589	0.4408952756051221	0.5017329227119758	0.5622936409042442	0.6198584958194144	0.6732720152407217	0.7224087905876669	0.7672533092860088	0.8071475202607483	0.8405513060149916	0.8652806982479598	0.8792863543798869	0.8813063204874678	0.8712134062016946
0.3718359933239308	0.40703673091784864	0.46097836323620595	0.5327537007056764	0.6174007364868113	0.7065382509955891	0.7908691941580749	0.8631738414535498	0.9194730865785973	0.9585779690209324	0.9809531974560691	0.9877435788418822	0.9797895396843503	0.95709440954517	0.9191299745221458	0.8658314069093977	0.7984928277937736	0.7201787979582973	0.635675974905086	0.550823140816007	0.4715995725134093	0.4029056478202992	0.3477337841882669	0.3067584549824864	0.27857168295911394	0.26045593008515067	0.24923202068151876	0.24178792953876332	0.23592901704090946	0.2310436849831862	0.22815456633664838	0.2292948323675494	0.23676604547755603	0.2526472948220251	0.27839649062537153	0.31443370016217986	0.3598665708442606	0.4123651510650436	0.4687793365900165	0.5260306067902095	0.5819536015619383	0.6356004811480647	0.6866688618544043	0.7348240405518994	0.7792051681601123	0.8182114914782105	0.8497965198574967	0.8718460213369925	0.8828975936850437	0.8824685907644749
0.35427911328062994	0.38823777836253653	0.4411331800278785	0.5117436143331645	0.5946746989442467	0.6814425637943723	0.7630208037948222	0.832716001147137	0.8871451381807233	0.9256396195150045	0.9490300392839076	0.958711374898136	0.9553063671929201	0.9381543535515363	0.9056517842805977	0.8566585565417187	0.7919756853441208	0.7148474244533359	0.6306315440905622	0.5457215610743489	0.4664296488409617	0.3976374260870924	0.3422102323581089	0.30069729659923583	0.27178511244513087	0.25298391962265115	0.24127371678001566	0.23361211395461906	0.22770205836666887	0.2228224725867553	0.2198570223968575	0.22061584618745594	0.22713053293531324	0.24123684812059198	0.26414779239427205	0.2961839784880224	0.33647817973049876	0.38315690877379655	0.433869291154298	0.4863699812671088	0.5391942925124338	0.5916166097725974	0.6432837840893191	0.6936852127186391	0.7417284860204946	0.7857217371193461	0.8236452014198975	0.8534060706472734	0.8733463582150675	0.8826555066449975
0.33051746392075704	0.3611404257880174	0.4102127485291192	0.4763723403278584	0.554331342659959	0.6361089543220914	0.7133939085343137	0.7801158921086873	0.833226518022003	0.8722077880313008	0.898092386514578	0.9123371930673865	0.9153163864278371	0.9055891754815646	0.880370482366147	0.837472705761961	0.777191415645694	0.7029430246675208	0.6206048081619039	0.5371678864471131	0.45913806141137115	0.3912714324703404	0.3361969670031524	0.29439936032977587	0.2647791957291209	0.2451886200222709	0.23285658710429996	0.2249053752825593	0.21910385365811752	0.21459087038704727	0.21202097247742993	0.2128555537448611	0.218845088601449	0.2315211010739906	0.2518342701791315	0.27993293278369646	0.31503344260867455	0.3556735030770895	0.4001588931654087	0.4470709588229889	0.49551893317617074	0.54511592226853	0.5956356565889532	0.6466233465075772	0.6969309063307637	0.7448092791704943	0.7882458515697243	0.8250668290286448	0.8534643659241501	0.8722576675287106
0.3023906690336169	0.32793705665469025	0.3708566237152857	0.4297698444497087	0.49994268992960605	0.5743870544222652	0.6458937224108268	0.7090073391989438	0.760851417186549	0.8009001633640676	0.83025150408545	0.8502810940690547	0.8609761320251758	0.860049965357989	0.8436234462623847	0.8085119381308497	0.7543923295379803	0.6847606890592646	0.6059845787934285	0.5255194006493499	0.4500170078658064	0.3841071047021303	0.3301756748402021	0.2886510576828521	0.2586488608704945	0.2383695515477231	0.2253988853966227	0.21716120796727112	0.2115317570016212	0.20756199003880707	0.20559879371279766	0.2067868580036129	0.2125775970715775	0.22416639727485446	0.24224577356672106	0.2668596996754405	0.29726955782453274	0.33229968516148145	0.37076232646804347	0.4117948746447965	0.4549950413714383	0.500307873196727	0.5478133554160637	0.5973117007615217	0.6478815422079363	0.6979377184909105	0.7454752731631518	0.7882919436591321	0.824353961445916	0.8520608967859642
0.2721689982574545	0.29170819731682174	0.3270946605767538	0.3770882607709266	0.4377274606179279	0.5032617581481813	0.5676603877164931	0.6261982848684731	0.6761644485087001	0.7170545083542216	0.7499418322899082	0.7760501830870422	0.7949060165022376	0.8034171991405239	0.7967544146768049	0.7707188547887802	0.7243850820352028	0.6610550042562852	0.58738092838187	0.5112118563319219	0.43933898527573706	0.3763618920532336	0.3245053837370227	0.2841032861428975	0.25440749089155446	0.2338703432940302	0.22047087309555152	0.21197672955732064	0.20649184176741217	0.2030132220981415	0.20168264597964095	0.2033732559936113	0.20917225789534447	0.21997659722551605	0.23629438346615433	0.25804198058265904	0.28453856340617983	0.3147610030686151	0.34778884931950255	0.38315153467244356	0.4207286709042955	0.4607635959464315	0.5036583535541143	0.5495952631753485	0.5981097953882825	0.6480317878333872	0.6976231988233669	0.7447751652560735	0.78720890127483	0.8229529352817767
0.24219781519878364	0.25554811019811585	0.2831378931716208	0.3238455201837334	0.3744669468777064	0.43037490303117154	0.48676529601660345	0.5396664802951837	0.5867027839855735	0.6274558685869761	0.6629569907417604	0.6942721746202909	0.7205433976362373	0.7381190607256467	0.7413559993911402	0.7251332011254241	0.6877723233166757	0.6321761720238039	0.5650164367412732	0.49436067012063883	0.42724735634036315	0.36830469262767224	0.319633289338909	0.28145057832922704	0.25299180429823265	0.2328854968020788	0.2194275441653136	0.21077362778710657	0.20532052587178223	0.20222335256424087	0.20142657383268817	0.20356422085867548	0.2094373200470279	0.2197157851007723	0.234691283333737	0.2542197105307883	0.27763062232229013	0.3039211058694765	0.33233519653378246	0.3625431483268452	0.3946126788806349	0.4289469107938592	0.4661791849883958	0.5068732841008609	0.5511061062312334	0.5983389832512206	0.647382278699732	0.6964382084535856	0.7433170460939084	0.7857136253427782
0.2145037386459746	0.22214093188045583	0.2425205340768585	0.27463238531656453	0.3157373696721727	0.3622416937158379	0.41032614225675174	0.4568532077710452	0.49986839889727813	0.5390670452292253	0.5754668829887039	0.6100186006622353	0.641762902054667	0.6667967419581665	0.6789580189585868	0.6723846693971479	0.6445193717105945	0.5977537229357259	0.5385038151975436	0.4748810238025971	0.4139875263003333	0.3604649653464839	0.31624297813133034	0.28145905928300446	0.2552760981694672	0.23640562764754555	0.22338707449019277	0.21473727648234772	0.20931142277451592	0.20639762248461133	0.20591062299540414	0.2083228777753006	0.2142301413057645	0.22407268563498212	0.23803704508222265	0.2559201795361052	0.27697778355358577	0.30026001811692826	0.3249733622484014	0.3507789942304354	0.37781229088451784	0.4064814163382973	0.43753695711717694	0.4717724347334475	0.5098452417047041	0.5519084281593737	0.5975135285089009	0.6455315018132854	0.6941851602112827	0.7410369875495657
0.19048020122672094	0.19327766447315717	0.20758200202744473	0.23234165523775352	0.26520589133618283	0.3032201759309098	0.3434245444298974	0.3833361749614506	0.42146601386389043	0.4576680915495164	0.492903034604193	0.5281382967402809	0.5624587438163653	0.5921621475740471	0.6110587240507854	0.6128753140378744	0.5943535873270568	0.5572261928182246	0.5074622904331115	0.45278503938978076	0.4000426290518604	0.3536284691625798	0.31532462655282595	0.28517587354217927	0.26230412774624384	0.24549172983178977	0.23347492324429547	0.2251785845463695	0.21979465792540923	0.2168344342403797	0.21634462901152804	0.2187276932036305	0.22443855677644997	0.23382632073059464	0.24701980063033083	0.26370531181666357	0.28312542644968736	0.3042650448963821	0.3262320682655581	0.3485755275587906	0.3712234450620808	0.39453749560311807	0.41917910125530994	0.44614537366167983	0.4765626434126034	0.5113033808238516	0.5507773528000798	0.5946502747399919	0.641803934019502	0.690058965019609
0.17088151296979281	0.16992460106374313	0.17944362052150745	0.19838648340834528	0.224566979956541	0.2554850788525858	0.28865532435859054	0.32217315660691737	0.35494193860537526	0.38698870671924834	0.4192220434176398	0.4525285933081282	0.48625774397921206	0.5172345714416123	0.5398424934383337	0.5479852438991171	0.5380781344090265	0.5111819924994487	0.4724832306843804	0.42883762689829735	0.38634453188790757	0.348891464300771	0.31806416748336164	0.29382535394971715	0.27534699363016707	0.26150343196292036	0.25127022644794866	0.2437862840330101	0.2384898179488567	0.2352222075285379	0.23423828447700135	0.2360424765519534	0.2411347810586415	0.24988236998433833	0.2623777458984982	0.27828070984728775	0.2967309065528478	0.316631312613679	0.336889048605738	0.3567125518759437	0.3757231571019382	0.39394379198877727	0.4119854669756923	0.43104549180007534	0.452691690627826	0.4784959502619369	0.5096074743501493	0.5465091318778993	0.5888067674744991	0.634858380216414
0.15602548405163771	0.15236655161507348	0.15838910802159922	0.17297397160928002	0.19403629164532146	0.21922901903711514	0.24637540203043387	0.27398052495545694	0.3013006777239587	0.3284926600058998	0.35635944329134195	0.3857346104801608	0.4162006090735403	0.4453415968561842	0.46858375415828124	0.4806874483131084	0.4782946942082438	0.4619019842539608	0.43554700870320173	0.404744083735397	0.37434306567551984	0.3475232420168262	0.32559505108647774	0.30851784815121647	0.2955828130694011	0.2858655627004148	0.27840057427499576	0.27234943726166794	0.26728497502838666	0.26335114648674635	0.26116617127830877	0.26161099274236876	0.2654280922253847	0.27312502123406923	0.2848379617201581	0.3002162744838814	0.318338166762169	0.33793985745906757	0.3575494380417418	0.3758894766962247	0.39191604194708496	0.40526041342073943	0.4164331566712866	0.4269605222440141	0.43893743722806144	0.45455775735419723	0.4756562549604519	0.5033948516527775	0.5379477858453812	0.5782529198488371
0.14589338116322761	0.14040544672418645	0.14402024514790698	0.15550643240324102	0.17268331636387604	0.19327236830213101	0.2153432656487779	0.23764083458520163	0.25970975619666714	0.2818242180289579	0.3046936468146221	0.3290394642366717	0.3546596723435189	0.3798694291047158	0.40140623826090394	0.41541213876479555	0.41928470073759727	0.4131431260911379	0.39969685211587075	0.3827559610227645	0.3656683831107964	0.3507206254791256	0.3388536695620852	0.3300802940885123	0.3239489247007438	0.319632813342857	0.3160813955222276	0.31225308774198185	0.30763026342613387	0.30258984022348606	0.2983839572816384	0.29647555681691484	0.29812076226561846	0.30414049562563844	0.31480129674230567	0.3297875269115554	0.3481530376352336	0.3683085530843874	0.3883094816719029	0.40606536940625265	0.4197615154730578	0.42841442883799563	0.4324559306336359	0.4337592368465445	0.4351199018633033	0.4395298226492735	0.4494877332816484	0.46659117498185504	0.4913709507683926	0.5231109552096791
0.14036318394371447	0.13368996677743822	0.1357343032225448	0.1449676312598968	0.15912018123884586	0.1759807752605919	0.19374642460513194	0.21137545049548276	0.22859577744385312	0.2458167881238699	0.2636929838372775	0.2828356829270995	0.3031434115154615	0.3236248643306296	0.34227431371479505	0.35682390870054115	0.3657085938232993	0.3689368828430233	0.3679969780603282	0.3649228718807343	0.3615502979410079	0.35909469211463213	0.35810224411921254	0.3586736089464003	0.3605271411732422	0.36285937313679134	0.3643841714415043	0.36358841913171663	0.3596553539037752	0.3531555780129406	0.3460702958339692	0.34075235080546457	0.33921480166338186	0.34278983731029655	0.35199664192992597	0.36662849655246865	0.3856227065963152	0.407007165441021	0.4280929468111636	0.44588395467161496	0.457688158461463	0.4618522182650512	0.45858445506077283	0.45007832798675773	0.44002370800359886	0.43240879720054615	0.4304981502295775	0.43626293370324243	0.4502504721722342	0.4718310614008006
0.13935597310434203	0.1319914831427384	0.13288912715410792	0.14036767406852577	0.152020917951463	0.16569957897576776	0.17976763920329472	0.19331283502161933	0.20628682714971933	0.21912026680203855	0.2324012604895216	0.24665835654324839	0.2619631349040483	0.27786339261404486	0.293478255977451	0.30794015985302353	0.32073396305735125	0.331977356217496	0.34222644728004525	0.3521149777205805	0.36203990713131234	0.37213624775960946	0.38246290411129935	0.3930445299662459	0.4036787454901426	0.41357213381008434	0.42102323806003716	0.42391122844720014	0.42095932443254197	0.41287138800498124	0.4023777711231677	0.39287261096196546	0.38730965960919717	0.38768790795826674	0.39501092914523145	0.4092013777645742	0.42901006600055797	0.4518660989228644	0.4742066032827053	0.49213307965602543	0.5021311655462828	0.5019141117707886	0.49132796875773227	0.47287157088325155	0.45110481431391375	0.43118306795828054	0.41730046992433595	0.4117169378302334	0.4149007518351986	0.42607984313905833
0.14292504784018065	0.13508028310261944	0.13504415699309108	0.14095140309572943	0.15034467706195118	0.16119297891090253	0.17198587333991708	0.18203433062681287	0.19135816885416615	0.20036410229537543	0.20956812742713682	0.21944847849772772	0.2303185749031452	0.24224509962348786	0.25520529947724363	0.2693969795743277	0.2851324126435689	0.3027246712775099	0.3222793769206669	0.3434987496659183	0.36561333969453114	0.38775183852334644	0.4092632699305466	0.4298849568671053	0.4494187749166171	0.46699169038532784	0.48057297919005576	0.4874501022978042	0.48587499131917655	0.47658462963084997	0.4628738242193986	0.4490532780178887	0.4390636603494077	0.43580541752304147	0.4408882738914234	0.4544675624222167	0.4749574044075595	0.4990732896244751	0.5222933203843565	0.5399049746816492	0.5477668711715583	0.5431101796849801	0.5255100259517191	0.4976316616327678	0.464767057899268	0.4331778359005455	0.40798786409192783	0.39185506774836387	0.38511965294387707	0.38675090123578104
0.150981710386659	0.1427952745630361	0.14186873142079415	0.14627515141786818	0.1535586317207053	0.16173059763953654	0.1696203956081199	0.17665850637709704	0.18284809871596994	0.18850436307053148	0.19404793724280134	0.20005329017430895	0.20704737749490018	0.21560279522294906	0.22632984464078307	0.24007233199135516	0.25769806117217636	0.2797613628865908	0.3063380933815399	0.3366855507793031	0.36921832124933696	0.4021784339961662	0.4340497552452663	0.46402969357056567	0.4917476442209538	0.5162788840952527	0.5354307704059234	0.5461910715114306	0.5464976190156667	0.5369591469837509	0.5209800149127888	0.5034646275917877	0.4892910721818549	0.48235793789773856	0.48505552138182406	0.4977663061452317	0.5185500905028613	0.543335004903336	0.5667646685486704	0.5833794660569636	0.5885799422487146	0.5794198926346541	0.5554176772205437	0.5193758144955964	0.4770933084463312	0.4355570122870897	0.40065728230928216	0.37546813437922283	0.36030995175461056	0.35393616701566466
0.16360312870806973	0.15518221485403724	0.15344415070428338	0.15640327261679704	0.16162925337849043	0.167351884575319	0.17257358570073406	0.17691098660530902	0.18027600887184292	0.18285548775825375	0.18505345888549207	0.18752743161778984	0.1910608105862	0.19659318313844548	0.20520068985633103	0.2180317554527844	0.23629080189965876	0.2607803730279436	0.2917501417657982	0.3283971853713313	0.36885213480318435	0.41063595763014393	0.45139211122973905	0.48954609604222016	0.5242545995071349	0.5545324845415327	0.5782658728206214	0.592562215803788	0.5952138650518742	0.586478139849003	0.5695281242858073	0.5494226379538304	0.5317763113867294	0.5214941406550007	0.5217739225570522	0.5333301875673361	0.5538999732913285	0.578717642739896	0.601673473138371	0.6167072433264295	0.6189613035998572	0.6055402479713116	0.576177106222256	0.5338881866275582	0.48466068972485293	0.43581693396918614	0.39362032823575666	0.361461361003497	0.3397497095142718	0.32712356320273195
0.181125167639553	0.17265858089172964	0.17022724337184575	0.17181213753991148	0.17515017110799053	0.17857128068252856	0.18132327199959847	0.1830642259128044	0.18365685962959816	0.18326210657778166	0.18226982487993634	0.18139081880564792	0.18160311160394998	0.1841551635011297	0.19034474942467242	0.20149235619378933	0.2189589040371542	0.2437140261441573	0.27619547237020203	0.3159154784102095	0.361099321627628	0.4090049871398407	0.456582861064132	0.5013283789896744	0.5416795453381179	0.5764525617283769	0.6037807555677455	0.6211297084644216	0.6263352186685408	0.619227585556836	0.6023954569934078	0.580788078563422	0.5605051662529076	0.5473072752165171	0.5451976849953586	0.5552873238791194	0.575157022167661	0.5995148055252394	0.6216432133752485	0.6350418560172107	0.634624941412238	0.6177379329451029	0.5845397528105241	0.5383321362242963	0.48515350584806427	0.4321946629501154	0.3857034498740925	0.34909160017394847	0.3229130726039569	0.30588994555578747
0.20420370745539645	0.1959904344822036	0.19305392262788124	0.193464875704543	0.19504164139195637	0.19635587066190766	0.19669197166831284	0.19580572482681888	0.19357334278078434	0.1901450519645551	0.18591560991558584	0.18162896770563208	0.178386359017345	0.17763309434606525	0.18078533059008822	0.1892302327135597	0.20434652973518677	0.22720729798870593	0.25845716482913866	0.29800740190017966	0.34449449984321456	0.3953327894319447	0.4470959978729174	0.49641055449153926	0.5408900431123443	0.5789874892886654	0.6090326691047773	0.6288757892597818	0.6365038720198215	0.6313496692745356	0.6153534304356812	0.593129672101193	0.5709756993033176	0.5553456334459709	0.5509476156629983	0.5592944453153451	0.5780751391812461	0.6017509416361915	0.6231755540259649	0.6354337846193353	0.6332918829556425	0.6142966370024114	0.579145516456187	0.5315486083984721	0.477529718514633	0.42391896530448275	0.37640041484819453	0.33815411518497923	0.30975501481165635	0.29012045198397457
0.23377020102012125	0.22623297534813805	0.22314147753373093	0.22264720005218133	0.22273589126385532	0.22207201301611112	0.2200434245999884	0.21647474660266203	0.2112657135771874	0.20451912609310496	0.19668782550874755	0.18859012762993874	0.18141976981950025	0.17670895316654286	0.17594743906890867	0.1805364102289385	0.1918398950318505	0.2109374841114929	0.23865383253723166	0.2752243876763497	0.31975934112970356	0.3701389217263719	0.4229192229081911	0.47423421952285305	0.5209758685423795	0.5611205359377333	0.5929881959386331	0.6147223485355603	0.6244404492464035	0.6212296996802976	0.6064900365705709	0.5843849944107892	0.5612237944669761	0.5438410362297973	0.5374168137078217	0.5438953550529905	0.5612303607358928	0.5840788126496969	0.6051646172800648	0.6172152689151369	0.6147492482066194	0.595443083256412	0.5604728355859895	0.5140574191323757	0.4622516101959258	0.4112789602258137	0.36599751422188903	0.32894398728992785	0.30055704940613553	0.2800267906502275
0.2707762735439846	0.26460597724318197	0.2619536820779116	0.2610712102205981	0.26008890600469353	0.257764520403448	0.2535211053929605	0.24716441392670152	0.23858283036748867	0.227901491037504	0.21572133139374655	0.2029689188435269	0.19098352034289193	0.1813524192661975	0.17561073228045057	0.17522193478704726	0.18146912677431282	0.1954345371516284	0.2179589664347796	0.2494320475014177	0.2893626014185327	0.3360797730751664	0.38648715293928826	0.4367531263859299	0.48340157879845685	0.5239743367857606	0.5566255913064839	0.5795641018523994	0.5909088293391985	0.5895360889922906	0.5763689142790941	0.5552077034267532	0.532181503599039	0.51408953550126	0.5062642402496091	0.5108892044717788	0.5264494584470103	0.5481648754820727	0.5690541939645654	0.5816940950191863	0.5803594968560366	0.5626769442561064	0.5301932484932488	0.48755826320008616	0.44077062632426484	0.39537732315932067	0.35517919466462844	0.32187050250136284	0.29558580595382955	0.27570719041459946
0.3160590714167357	0.31229510199214056	0.31097604389113365	0.310490648932401	0.30913281013563865	0.3057069161068299	0.2995431562886117	0.29024564145357223	0.27773692501072306	0.2622219428841668	0.24451305764698256	0.22580573619222885	0.2076809840660879	0.1918359919117363	0.17993100632346654	0.1734819659811795	0.17371908253907065	0.1816497824631651	0.1979944598793366	0.2231178921777455	0.2566711199683133	0.2973083338139457	0.3424327501075675	0.38865409335727974	0.4325645986860339	0.4715316366394026	0.5035237040632402	0.5266530016465971	0.5389826600717462	0.5392267026197244	0.528057597688319	0.508870705083624	0.4874153474946464	0.47007843253128273	0.4617829791876619	0.4647964234252728	0.4782260865885662	0.4981772771846356	0.5184116539067601	0.5318527119294393	0.5326384637535382	0.5183131105428045	0.4905988972441181	0.4542522147704475	0.41502799351612896	0.3776310583789694	0.34477225970783504	0.31728271103680217	0.29491448625864564	0.2771051181367804
0.36993321259479994	0.36994199143608386	0.3710800321233476	0.37195827780510227	0.37109736135549193	0.3672743762927371	0.3595992588127545	0.3473681682182183	0.3303540097953232	0.30899467957708904	0.2843405460763156	0.2580440998909103	0.23212101047204725	0.20859610724802347	0.1893393186814414	0.17590463966967784	0.16945983412363858	0.17085099517571634	0.18058396463059975	0.19883890598022544	0.22521098446307855	0.2584772936885881	0.2965211409881875	0.3364734207816405	0.3753224753576804	0.4105548892560235	0.4400542990433648	0.4619318326989947	0.47424987699871923	0.47572869245544946	0.46689384812513307	0.45075953464679186	0.4323795430237159	0.4172366920941684	0.40953226639197315	0.4114098846340229	0.4225064102637347	0.4399395918462129	0.45863852402625904	0.472357551308104	0.4755740821233012	0.4658425731160456	0.44477867914987335	0.41687750703856613	0.38722399330944174	0.3595914198472057	0.33567743408110146	0.31559628146023044	0.29865906851369883	0.2843012135334677
0.4314350985833804	0.43665585055970163	0.4413962522397561	0.4445599500198938	0.44493212289265643	0.44137790525453785	0.43266511438645616	0.4177082846353893	0.3960057610625352	0.3680726464014808	0.3352901572017859	0.29987414148067204	0.2645595307858683	0.2319692636116859	0.20429704196493492	0.18317763236614637	0.1696986873639222	0.16441997815036483	0.16754706760998728	0.17899959060918297	0.19816469741976392	0.22383894603409657	0.25418488671063016	0.28680306137753225	0.31914537248113767	0.3489545630066749	0.3742819120937376	0.39334692328470044	0.4044730876834295	0.4065635119567973	0.40012497464885133	0.38765534295160375	0.3732515744297368	0.3612394254948576	0.35495917774853153	0.356276837914602	0.3651733500832047	0.3797401991411586	0.3961425144827708	0.40937016119028724	0.414801435302793	0.4102567287620283	0.39705085546660096	0.37894252819940394	0.360030726246937	0.34308599310264304	0.32905427305901336	0.31750823934593986	0.3073770363049624	0.2978388851651131
0.4972667013298074	0.5087980574161912	0.5179101342355291	0.5238789198130028	0.5259344865453335	0.5230145677940318	0.5137486142718214	0.49662049129724223	0.4707600460294721	0.4364232033768592	0.39519386917107646	0.34991106637624336	0.3042398910961072	0.2616545032637798	0.22487268132323918	0.19570573762539567	0.17511432616583397	0.16332569794076526	0.16021928092844503	0.16531050530435096	0.17776721543370833	0.19630816014688934	0.2192141926605474	0.24444200860945348	0.26981212559025924	0.29340740481827476	0.31357578215487103	0.3287910314582179	0.3377582295941787	0.33971889182457926	0.33521516891085845	0.32619084021325045	0.31568085030575743	0.30689502511020783	0.302407147724539	0.3036863975974934	0.31091224348902824	0.3228502934351864	0.33684980323419894	0.34927703514405717	0.3566604485165106	0.35734346336980516	0.3522751138056101	0.3442274872681931	0.3362077744491965	0.3301202258054876	0.32642646050383994	0.3242775284200157	0.32222076596222576	0.31895877127701633
0.5612427700876529	0.5794081856771361	0.5930555856770099	0.601918901656422	0.6056810642222116	0.6036193903817597	0.5942888061283581	0.5759254240484081	0.5471326028920822	0.5077336947760747	0.45915472794800144	0.4046609993948401	0.3488342536283544	0.2962040916743922	0.2502639717136949	0.2131456956612567	0.1857164860269355	0.16786503631170632	0.1590470315392993	0.15843746595559055	0.16490490909963157	0.17705884484363701	0.19327826457063824	0.211700281594061	0.23046398564614326	0.2479708835697256	0.26285399870044335	0.27391118849732404	0.2802087842486316	0.28133382210350044	0.2778768328179412	0.2713271523327941	0.26386460231766784	0.2577680641353971	0.25491225005233015	0.2564810500311787	0.26266012744391154	0.272693790228759	0.2848903501187223	0.29681946927332425	0.30616473569987557	0.31175685999948927	0.314261196812397	0.3156060477197512	0.31792265698902766	0.3224619960945265	0.3292911407501271	0.33732605049629666	0.34459128699992325	0.3489957961284697
0.6156452812655662	0.6397523206163227	0.6575576934556921	0.6690899542034316	0.6745767541805393	0.6735692360238967	0.6647398808614032	0.6461323987595758	0.6160345997347441	0.5736956510176067	0.5201310129100648	0.4586064170313439	0.3943023108633027	0.332808991512609	0.27860098525589766	0.23431188855127016	0.20076239076931154	0.1775276437892885	0.1636766704136069	0.1580506838468171	0.15931862952721557	0.16596750935740895	0.17641460124844202	0.1889518483594179	0.20195036631753213	0.21403545788928238	0.224092840522097	0.23114696388185416	0.2345701875309799	0.23427294571541118	0.2309266737467142	0.22571181872277063	0.2201609350721378	0.21589662976372687	0.21427215751897813	0.21617082866286152	0.2218100329620931	0.230744392842605	0.2419646022050684	0.2540364919873243	0.2654719547148323	0.27551172071822533	0.2846196387191667	0.2943260786195394	0.30616618555522446	0.3209855792053887	0.33855774618125634	0.3574528226861562	0.3750983287560478	0.3884622588330513
0.6537791087755056	0.6824860342511455	0.7038296644442306	0.7179463927251168	0.725309249035922	0.7256456537651609	0.7177750481870436	0.6998276251519091	0.669856355817921	0.6267665320162329	0.5710281006689567	0.5055578189903108	0.4356947080719203	0.3678144954528234	0.30732977958362595	0.2574755111828268	0.21905870353965834	0.19143991369073982	0.17340295910914758	0.1635770656939066	0.16047017644354178	0.16251119270578693	0.1681435695170946	0.1757641408288087	0.1839002800718683	0.19132659505421676	0.1971001174578578	0.2004517227177136	0.20100693935699293	0.19893756612707159	0.19497527116808988	0.1900894828649052	0.1854086673061299	0.18212785970963846	0.18120552002666715	0.18329060166025174	0.1886434548155772	0.1970752342219638	0.20805285166670937	0.22073583636563263	0.23427630613386474	0.24822323053898795	0.2630733356273786	0.2801198247385802	0.30072594174504086	0.3254910627188674	0.35394648781422094	0.38421723120824625	0.4130010739843363	0.4362732941113536
0.6721815964269716	0.7039601519502339	0.7283026896930729	0.7450414140554421	0.7545147793622732	0.7565164337298159	0.7500145362984373	0.7333012416964809	0.7045458160854497	0.6624355547988598	0.6069735046376825	0.5406102784502724	0.4686191825985528	0.39772104576760325	0.33395680110617165	0.2809015420935018	0.23942991733826943	0.2088396062042169	0.18777628749985012	0.174739932777743	0.1682018039987033	0.16659325746607817	0.1683523970382205	0.17189585994377787	0.17587033966798274	0.17919309655242688	0.1810751804218284	0.18095626454533736	0.1786753338313003	0.17458550368678366	0.16943610993516123	0.16409485383897093	0.1594612040492058	0.15642711517948865	0.15569151466688827	0.15776951025527142	0.16293447394635166	0.17116879865231374	0.18223650059916222	0.19571436352534108	0.21115246325034603	0.22845184458892542	0.24824351232034195	0.2717911879354766	0.30041981389097905	0.3347411926567382	0.3739967061438806	0.41576131609997974	0.455944017222699	0.48966219606080247
0.6705492197203404	0.7038676293335994	0.730593245668116	0.7499725473213087	0.7618307906347837	0.7658636286226802	0.7610972905084581	0.7461053131622508	0.7192478797395666	0.6792029821350166	0.6257710621406422	0.5611134805959507	0.4902873248539969	0.4200446087210476	0.35646157470062617	0.30315689086150843	0.26099227080216	0.2293135211302768	0.20682016735319647	0.19192781935693554	0.18311185798155757	0.17879385149903426	0.17745734510744843	0.17759674455205277	0.17790789018866843	0.17742892634762206	0.17554985988638616	0.17194306886329278	0.16667742140844713	0.16023060681395637	0.15337119882821676	0.1469498937628449	0.14171435562198995	0.13833521847067567	0.13739379280491273	0.13926520780360113	0.1441817011401328	0.15224946946961973	0.16343911434681513	0.17761097282636773	0.1946270549412024	0.21469482572515905	0.23864893696513415	0.26784157536512476	0.3036533354897287	0.3467457022619264	0.3962049135458927	0.44901642307394884	0.5003458143333775	0.5445452958182432
0.6502186752589777	0.6834017353052749	0.7116541647285594	0.7335445199298545	0.7481647532930679	0.7546299001125208	0.7520365129844885	0.7391105265783889	0.714548695971009	0.6772817346865067	0.6271817073376581	0.5664043411861895	0.49977774245455703	0.4337133303576734	0.37391394045737025	0.32358842320811204	0.28351794361679605	0.2531139542985279	0.23113912895779748	0.21605233481746625	0.20626270903703872	0.20024651558618442	0.19655476332088218	0.19375692329588615	0.19063147712132555	0.1863234557072701	0.1804694683742416	0.1730389722346337	0.16434484997358476	0.15503701496777567	0.14594423694244335	0.13789235084576462	0.13151865000570284	0.12738978517624594	0.12589743516522361	0.127300595364723	0.13179319348734148	0.13957579226948647	0.15076239979126968	0.16539739162697678	0.18357540976801956	0.20577425341078892	0.23301537676836986	0.26680421397353354	0.3086513236426082	0.35930434142625933	0.4176925201329141	0.48043362490951463	0.5420286329306268	0.596172145516419
0.6137179004350393	0.6448688259720289	0.6734418111478324	0.6973825739525921	0.7147819349915026	0.7240660029649557	0.7239310064025861	0.7133386597732342	0.6914186963621038	0.657624643871155	0.6122171692948747	0.5574306660986957	0.49785925715245766	0.43931766119653026	0.38670643056413284	0.3425890010326981	0.307537529663826	0.2810000438769988	0.26179968850190016	0.24838626149128043	0.23911212739839713	0.2324861914434108	0.22714786787916097	0.22174200743456268	0.21516100391459292	0.20668373559682704	0.19623482846641097	0.18415996369235793	0.1712141756637485	0.15830398873494975	0.1463632488832222	0.13619770470064071	0.12830744003243147	0.12304076575079212	0.12066778502860538	0.12134953445348617	0.12522213798133877	0.13254544799964185	0.14353191370885376	0.15834534329291292	0.17724713180968535	0.20087298039749274	0.23041016985881227	0.26749259261661607	0.31386591740938513	0.3703371526425416	0.4358716181917761	0.5068634468880688	0.5772943580703446	0.6403229628251872
0.564886894238133	0.5920290696800776	0.6192493719834556	0.6440521226245005	0.663644355448096	0.6754865615556075	0.6778524747415218	0.6698308105368248	0.6511093218203844	0.6218029176282173	0.5827104053582066	0.5361698247804327	0.4864019358327941	0.438337058409737	0.3958835447240729	0.3609576540918633	0.3338298499178353	0.3138341547605309	0.29974755075607046	0.28999466370594607	0.2828339001292853	0.2767552815509359	0.2704794225380517	0.26274927200649717	0.2525334340902965	0.2392619392451856	0.22316723792284346	0.20524932511958613	0.18688526654721302	0.16943621404814263	0.15396993378716356	0.1411906774575876	0.1313931982615617	0.12471543805602839	0.12122298939289128	0.12096650246072028	0.12404623580407065	0.13070197947489748	0.14123195245523845	0.1558658489992519	0.17495099168097872	0.1991962137781151	0.22985197728395443	0.2687463564005325	0.3177106244470125	0.3778331898276536	0.44827776549444137	0.5253628263463713	0.602720903862685	0.6731443423266975
0.5093555803578017	0.5309127013743178	0.5548495919931198	0.5785812979624292	0.5987185552047793	0.6120615345581745	0.6165035423981029	0.6112806101509213	0.5965801748221705	0.5730506135013955	0.54197218384141	0.5057359561913385	0.46797109414472443	0.4326257180924735	0.4026834552381677	0.37942319428443916	0.36273318708174573	0.3516448321741166	0.34483184954813073	0.34055389309582174	0.3370226896331807	0.3327017312430817	0.3263282819744193	0.31666444811208927	0.30265242186302854	0.28379010967098417	0.2608462459019585	0.23567843691428483	0.21059897873008843	0.18762422794339953	0.1679575409613297	0.15215322965952002	0.14022912192081236	0.13201808184292596	0.12731021244364052	0.12598209063482155	0.1281076539137082	0.13391900410750635	0.1436995473655903	0.1577128148079281	0.17633299843304054	0.20027191677002842	0.2308588147324947	0.26990880162956926	0.31944567588472456	0.3808756763583232	0.45372400409215535	0.5343723889850612	0.6164171052489084	0.6922793430062741
0.4531360416215645	0.468267154317929	0.4873677879923987	0.5079881286287271	0.5266618750574198	0.539968523206979	0.545754756059894	0.5433891470074909	0.5333864076162141	0.5167089989278384	0.4948212673672192	0.470036103336127	0.44537116109293895	0.4239126574307111	0.40782813408898155	0.3977862040358855	0.39310262497736637	0.3924514576385569	0.3942970387394008	0.39685644940950426	0.3982900477780901	0.39697041823337476	0.3915351679490354	0.38057553902132113	0.36280630067871666	0.3378848501817678	0.30721669858866885	0.27379843795502773	0.24110278084903378	0.21187661198761018	0.1875703228695762	0.1685079803271522	0.1544031013559659	0.14465836836345486	0.13875397997347758	0.13638941303078664	0.13751410518240542	0.14229840020185774	0.15099067018507922	0.1638307590139118	0.18121441183458964	0.20384634114444064	0.23300858260798651	0.2705563062336313	0.3186199292471727	0.3789031590458744	0.45129005348304563	0.5326101514305294	0.6165101952048576	0.6954160703881936
0.401149925945937	0.4099782016953009	0.42354930940513114	0.43973243438595605	0.45534156182826957	0.4672837370788841	0.4735928682405963	0.47380170796333154	0.4685431541263079	0.4588880932667504	0.4462409699260926	0.4326642187782665	0.4207237283708145	0.4128487429976216	0.41050453600907777	0.41371034370489224	0.4211410896705314	0.43103623069641106	0.4417915989990974	0.451769068120057	0.4592100706213725	0.46227543143203975	0.4591489801822436	0.44791844213872894	0.42702513737548536	0.396314886011319	0.3580641126664889	0.31646582643705445	0.27618862643081804	0.2407365117195674	0.21183928156018716	0.18967433111502024	0.17357632216954433	0.16252311929440685	0.15561424143771327	0.152345786359018	0.152480861374251	0.15607091338212556	0.16326222446080202	0.1743076746308413	0.18960630677515386	0.2098558244557249	0.2362576246926063	0.270624605405666	0.3151318809066402	0.37165021508648316	0.4404974331639734	0.5190300404410556	0.6014551660411337	0.6805022357355279
0.35604995868751055	0.35953140340011974	0.36787315931457554	0.37933240067874974	0.3912399735271108	0.4010702094714507	0.4072430877997017	0.40940175973183773	0.40817409705888485	0.40460042849140354	0.40000757726667735	0.396118652790662	0.3951280506650856	0.39894224047794963	0.40847739878164674	0.4230911237348213	0.4409147525168352	0.4599488377692273	0.47875244713687487	0.4960849143185855	0.5102881297355261	0.5190831849601982	0.5197890120080685	0.5097538656730825	0.4871169184810795	0.45208337183994446	0.4077689263937188	0.35947631998698404	0.31291991107080097	0.27231014694050765	0.23967693201795007	0.21510909531277467	0.19761292395392532	0.1857487508937422	0.17826882069290995	0.17434597478708339	0.1735437013770768	0.1757194841616607	0.18095237362169547	0.18948383772163238	0.20176064850923195	0.21847913460398496	0.24082272623862713	0.27045929846341127	0.3094353106959089	0.3596636839077777	0.4217924094670568	0.49389044928676556	0.5710866049860592	0.6470216210656121
0.31841502712840164	0.31780593843147503	0.32178056600872684	0.32902313739635336	0.33747026764431304	0.34510724774435564	0.3507246719200708	0.35407347223348073	0.3557323607913881	0.3567543177278644	0.35826106863531143	0.3617358258717492	0.36889361751248334	0.38125526157251266	0.39929195890561625	0.42192203061071243	0.4470515893126001	0.4728706866669115	0.49828958133492796	0.5224964868911759	0.5438311589279768	0.5592901976411758	0.5652082894368894	0.5580630930257902	0.535746370674667	0.49884608947401976	0.45118857125275863	0.39892732885163323	0.34849928033327393	0.30476332815401075	0.270014032137499	0.24436886631368013	0.22654857640091544	0.2148118855948243	0.2074684730979217	0.20332602230433716	0.20167181697439512	0.2021387310066842	0.20477299701025933	0.20988756395471075	0.2180582933477044	0.2301107993854116	0.24713495249652348	0.2706121458134119	0.3024244760673072	0.34432608065402864	0.39709517905498665	0.4595080954217891	0.5279720587319816	0.5974406335049448
0.28731067453081816	0.28376533118514286	0.284389953926318	0.2882824477179783	0.2939262720481035	0.2997372681468511	0.30468272631262994	0.30860300744678615	0.3120944204216353	0.31612311716293634	0.3217505043910764	0.3300295282622863	0.34226799259042445	0.3595706080726723	0.38214436881517677	0.4088955797711417	0.4379927907129878	0.46805496572682537	0.4985207267949945	0.5287615564096345	0.5568916687556512	0.5792875183130927	0.5912583745070734	0.5885548421796407	0.5688625959256325	0.5330084663554134	0.48527755568862924	0.4322593444051312	0.38093829656825307	0.33665939812927337	0.30205280337356466	0.27721093237905514	0.2606914449479541	0.2504222982312281	0.24428249906535923	0.24056531936929657	0.23815142182759919	0.23652590947110877	0.23573304229805916	0.23629860295259777	0.23911727788367304	0.24521314646885115	0.2556640457960821	0.27183468203830063	0.2953393048394449	0.32761335836467975	0.3694283695723482	0.4200913514572053	0.4772958572526486	0.5375362346338698
0.26125441287705176	0.255637237436459	0.2538340301905284	0.25527811387782345	0.25884483488723514	0.26330667624412885	0.26771230710917737	0.27192116389309323	0.27650102517210673	0.28237456653127246	0.29038090192307897	0.3013140976424237	0.315991909588067	0.3351569999899872	0.3589181593321978	0.3865212931871966	0.4167880208219253	0.4489150528907692	0.4826694263463531	0.5174836300506171	0.5512810408184492	0.5799362438989377	0.5981037372125834	0.6009072430337136	0.5858252511211911	0.5537083763116645	0.5089159229785313	0.45826822778847204	0.4091006658284262	0.3671712199326782	0.33533418777323093	0.3136719391688616	0.30054997087037366	0.29353276260265887	0.289942989673323	0.28746086713928454	0.284510170812936	0.28034050545570705	0.2751000741761466	0.2697526256198714	0.26568902554315066	0.2643232250317512	0.2669518944786679	0.27488365081381955	0.28939539443890644	0.31158275083165454	0.34201783028954047	0.3803437586861843	0.4252328903900018	0.47453853950840813
0.23888230300571778	0.23179088284110333	0.22831022429421724	0.22804637333126482	0.23019575761075878	0.23370849247697947	0.2377616233243973	0.24221139069595135	0.24752063672087993	0.2544648175384111	0.26369920498047483	0.27577553634560614	0.2911677906073308	0.31026821881685007	0.33318497186010143	0.3596038037504422	0.38907300925790683	0.421324267248888	0.45636133597724576	0.49366207212774194	0.5310844370380058	0.5644210844866304	0.5880950989888384	0.5968466454763536	0.5877491590030716	0.5613608224571418	0.5219434134302021	0.476415242597403	0.43238241088656554	0.3957975562641055	0.3695827546671431	0.3537861552492443	0.3464723824603018	0.34470311311443885	0.34522865498585226	0.3450000101298416	0.34184867765232513	0.33476887310043135	0.3240636032169204	0.31126862662905197	0.2985646610125484	0.2881050920414787	0.281638895205072	0.28048350797347354	0.2856638401861381	0.2978796105590865	0.31738609395608375	0.3439428786843565	0.37678518167209973	0.41483977457782006
0.2191094754628054	0.21094138019931805	0.2062853312517352	0.20486321986540326	0.2060351431086651	0.20897165769374632	0.21288504656387247	0.21762791241810373	0.22352782926306508	0.23117944383580483	0.241076209516944	0.2535705826385074	0.268883280470618	0.28717125383705594	0.30848331485645336	0.33281870767744237	0.36024000782671745	0.3909573456588454	0.4251574442729087	0.4624156000230553	0.5008822138812675	0.5366534401286805	0.5643274383494896	0.5785734089442958	0.5760117822368511	0.5566275977478277	0.5244027648095871	0.4863602257333759	0.4502092771374702	0.4218542885548672	0.4040995738497974	0.3968199169415041	0.39773704061744014	0.40331361940809185	0.4095409409520756	0.412632019674047	0.409791673441081	0.3996807279399899	0.38272790045412325	0.3611240221881626	0.33811579369613004	0.3170110298051828	0.3002181116623039	0.28924534494862925	0.28489824120675944	0.2874829912342533	0.2969132127839758	0.31283815090148387	0.3348401125246651	0.36235036422164646
0.2012630757317104	0.19217939076204507	0.1866582060031727	0.1844183702919368	0.1849365043522643	0.18751258070205115	0.19150109568396184	0.19663841495865153	0.20316722895066985	0.2115301001403726	0.22209565213744742	0.23497438603673765	0.2501954889023468	0.26770948227486646	0.2874621161822684	0.3095309775378081	0.33423845476657255	0.36212362560056743	0.39360347510379196	0.4284355073957708	0.46525704396749323	0.5008086940566464	0.530286598713109	0.548566250516275	0.5520747308934733	0.540193974581513	0.5164764668880116	0.4878061682249908	0.4617916808995101	0.44408133660551985	0.43718837775341574	0.44072427337754777	0.45195711907265407	0.46659928399292655	0.47983906644108953	0.4871977066849883	0.48527687312087653	0.47235443418267575	0.4489332287996069	0.4178570708852689	0.38361259261755254	0.35081564985956204	0.322841704484255	0.30150581727446857	0.28751698938246506	0.2808768920938409	0.28109071455299567	0.2877027270973005	0.3002675182866247	0.31848554007966956
0.18516482929848746	0.175176631855409	0.16896102241344516	0.16615646909776463	0.1662354444110408	0.16860906951119545	0.17278055030226566	0.17850665503675311	0.18587847771694366	0.19522432244614651	0.20681090101828792	0.22054161057096058	0.2361539376283144	0.253359162845553	0.2719111293514007	0.2918611187716416	0.31359657894818516	0.33782438927873065	0.36520624835139504	0.39576177832771114	0.428565321236645	0.46121834536159617	0.48983071464843875	0.5099204450881264	0.5180418263747927	0.5133082132065675	0.498693466891084	0.4805308003897761	0.46607177966480073	0.46054164455375934	0.4661348098047198	0.4820286715420367	0.5048562483048337	0.5296024950875385	0.5506359390985339	0.5628522798614256	0.5624135799347758	0.5473018999804645	0.5180357284831236	0.47802246962905315	0.43282158206976307	0.3883425920848737	0.34900015702450715	0.3171575893008107	0.29361866998790115	0.2781154952473602	0.269964908631411	0.2684056042524911	0.2728791116181177	0.2830764259574365
0.17097476291349775	0.16016238399267216	0.15336595325205424	0.15020684426814682	0.15004244445959838	0.1523313679347237	0.15681018492769264	0.16329201561179746	0.17182183666250625	0.18261347777397732	0.19577584748585128	0.2110230646866557	0.22774731873636825	0.24525733948551406	0.26309564253700773	0.2811738905479853	0.29986465183548305	0.32004244619162664	0.34248161384726566	0.3674748526210542	0.3945468918470526	0.4221016691633044	0.4472758665119776	0.46666408965152073	0.4773985067555089	0.47860190095270366	0.47264871444784845	0.46506613562127724	0.46232655382718457	0.46928777878074446	0.4877812971469403	0.5164659665303752	0.5512265505922055	0.5862177508989115	0.6151915919773326	0.6325417480503018	0.6341247682590055	0.6177935237229464	0.5841460346375993	0.5369334679032437	0.48236692512898877	0.4273974176369729	0.37740576091756917	0.3355252400562739	0.30281247450869625	0.2790471485011508	0.2632846986926552	0.2545364458059361	0.2519806238487644	0.2552526857352637
0.1593383093329156	0.1478119292800217	0.14058939418347366	0.1372509382522371	0.13702038822789053	0.139470627562683	0.14443723753708076	0.15188238485166677	0.1618760990490557	0.17452245460182955	0.18979192846620183	0.20714998982432986	0.22563448600431862	0.24412721431956053	0.2617501529427717	0.27820062642882065	0.2939160170837243	0.3098080435604615	0.3268174387652075	0.3454968348940255	0.36582388298056995	0.3868857321411265	0.40686817101663353	0.42346736156263964	0.434744970100657	0.4400574438261579	0.4413087902202327	0.4430572750678545	0.4509410993244395	0.46929856931662284	0.49969816665266853	0.5402821016206605	0.5862303011469385	0.6308955351919854	0.6674676013342208	0.6900453761320582	0.6942479146057613	0.6779647259221638	0.6418852525578017	0.5899077910716316	0.528520399968362	0.46516677068423873	0.4061372598998906	0.35533291054399885	0.31435727458659224	0.2831219308906265	0.26057505442547757	0.24540795459564552	0.2366840453476808	0.23394169647376806
0.15106401133956304	0.13905544914002563	0.13158010289426073	0.12817604461926294	0.12814149737395897	0.13106133742498077	0.13680858594693315	0.14544384973988253	0.15713976047347245	0.17193592423055107	0.1896295812684204	0.2094881316659521	0.23023731178491438	0.25028096173449665	0.2681788500412946	0.2833085037578992	0.29603242160753407	0.3074088804467199	0.3186271233405599	0.33058340207760656	0.34374143896886633	0.3578514750774642	0.3718964370911204	0.384584077324664	0.3947756998696936	0.40222135265610093	0.4084794642873889	0.41733544134745365	0.4335757785438468	0.46108311290139886	0.5010802491957368	0.5514190054320938	0.6067559744172388	0.6599230114100453	0.7035773595246639	0.7314367843044742	0.7389896570768235	0.7241212915519597	0.6876191515032004	0.6334256156318472	0.5679614414619828	0.4988396465820707	0.4329193933997547	0.37492188846672153	0.3270746935611033	0.289505748969262	0.2610488910776783	0.240278296295025	0.22613223556473092	0.21805600279639734
0.14675143040847277	0.13463539068671482	0.12719568365312303	0.12398778391529755	0.12441894659747202	0.12812519869775918	0.13499154951674697	0.145056772280546	0.15857394803355276	0.17563946358471252	0.19590237361311333	0.21847541582421354	0.24180474084406361	0.2637519880596557	0.28231911998272	0.2963937871219526	0.30613905265324176	0.3127227918451218	0.3177945498209014	0.3227712921790589	0.3286731118790422	0.33587271612808023	0.3440563859314284	0.35254130416863394	0.3607163437017706	0.3686104070507601	0.377649907329678	0.3909697434942056	0.4127011317433411	0.44628671507602	0.49277380730870796	0.5499066015299755	0.6122198374610228	0.6722519637451109	0.7222201488213698	0.7554384838593562	0.7670685451427396	0.754922897941955	0.7198116379350208	0.6655869559899608	0.5985024895342013	0.5261235185174661	0.4556584926490863	0.39252362288014236	0.33952443489896006	0.296984244240663	0.2636921060032234	0.23819214725458443	0.21937072594882284	0.20665633014561566
0.1470884533322986	0.13529854268942157	0.12838683111281862	0.125791906645431	0.12699784532462433	0.1317234281436203	0.13986273762195012	0.15149436798133742	0.16687907375669264	0.1861680568123326	0.2089743260519105	0.2342949646762315	0.2602609681979802	0.2842766360684434	0.3037457687100419	0.3169838368700202	0.32380460334830585	0.3254358029454735	0.32402021297946654	0.321735482533912	0.3203123331580447	0.32077826616726385	0.3233822598469804	0.327790884566294	0.33355085458271516	0.34074168636981117	0.35070045202689537	0.3661128746193615	0.3905284830865713	0.42701761688621	0.4766400568537622	0.5373882481467539	0.6040382986257691	0.669102125168077	0.7244301242695484	0.7628373437345705	0.7790988427454345	0.7707309154494938	0.7384372809566582	0.6858973024436709	0.6191059840919076	0.5455425371775748	0.47268528220918843	0.40646916022528207	0.3501677924201092	0.30420589636016226	0.2673333313597398	0.23807682966837485	0.21539535233084384	0.198762546697525
0.1527134826544935	0.14192654161465962	0.13616384916647528	0.1347159431940915	0.13701731899772526	0.14284646617809318	0.1521959431703345	0.1652416541515729	0.18230892095360174	0.20360323742615455	0.22870573581215203	0.25651320398862276	0.28490032669546494	0.310920545950192	0.33140759109113915	0.3440596114742439	0.3481924443678015	0.3449472483443743	0.33688253658610223	0.327054288987791	0.3181380815256727	0.31188788503972587	0.3090114695838481	0.30939145485042346	0.3125310410596698	0.3183507067366526	0.32791277256618706	0.34356649631980246	0.3683902250313755	0.4051161785274816	0.45493653124396105	0.5163209246946657	0.5846805333450588	0.6527876644637299	0.7122899164090901	0.7554622816758979	0.7764984827500013	0.7725902870912307	0.7441154930337585	0.6944726951518949	0.6293580623341277	0.5561749329355355	0.48267205834387944	0.4152397840469546	0.3574317581961156	0.3096499410459476	0.2705544585815112	0.23869128578875728	0.21309070961092788	0.1933757945408184
0.16411446640463556	0.155077545587081	0.15118833382631033	0.15145242761538572	0.15517861636581592	0.16212537133860447	0.17242150801314024	0.18642117664343277	0.2046472072046067	0.22737364036789115	0.2542099642072295	0.2839191777059469	0.31425842127763515	0.3420175293628585	0.3635922269939944	0.3760806978908821	0.3780937155328572	0.37041674574034106	0.3558605172629638	0.3383555875182504	0.3216758010457274	0.3084931515042089	0.29996347119585903	0.2961026939347894	0.2963230451525985	0.30025873098974587	0.30860722807268026	0.32325373979950434	0.34686880804691	0.38192966035751136	0.4297026093181541	0.48925503979351687	0.5567684755045332	0.6256989514828791	0.6878050338500222	0.7348895786905503	0.7605259817423525	0.7613482161421343	0.7373186463979035	0.6913880410265874	0.6289285749941061	0.5573120058276916	0.4845775486861201	0.41754113025385126	0.35984553597716123	0.31176715835543195	0.27186398955423147	0.23865467563735293	0.21126914346649894	0.18942574761587314
0.18145716693985756	0.17491848238896118	0.1735486434111633	0.17614673956056076	0.18162050144106945	0.18964942564058668	0.20044094273385232	0.2146363287005954	0.23309114815541054	0.25631034659540836	0.28401221406047406	0.31486265179448	0.34653240144065905	0.37568734091233313	0.39844204402373384	0.4112724176081952	0.41198219950307613	0.40071956346183857	0.3802641528213585	0.3552663473558024	0.3306721511145584	0.310167540148667	0.2955416782729528	0.2869839217982652	0.2838420891854567	0.2854466143249914	0.29202069717909496	0.3049186874348086	0.32632175346137426	0.35843513450025555	0.40256719247529676	0.45828052898267296	0.5225810636255891	0.589892140079183	0.652533337482227	0.7021591404531877	0.7317695220591577	0.7372709168269478	0.7179769868881258	0.6762908985716893	0.6172679284569176	0.548285286044981	0.4776632579019215	0.4124332234167995	0.3562542699929985	0.30931490778181386	0.2700325700949614	0.236867555131945	0.20896385807945136	0.18618940992654606
0.20449803288669918	0.20106354032047585	0.20288118904028293	0.20836581303346144	0.2159552719025027	0.22493349054170866	0.23557221853023602	0.24896330540066658	0.26644202602288786	0.2889374561430975	0.3164311178560159	0.3476182325801724	0.3800972332994862	0.4104272275340738	0.4344581673639429	0.4480986724450785	0.4483494604979612	0.43458297015438907	0.40920455131038136	0.37731130859746076	0.3449134238444569	0.316824181454036	0.29561561140476733	0.281788566631767	0.2747473381476947	0.27357330424054266	0.2779885405018241	0.2887024508818695	0.30730113786672153	0.3356404994475047	0.3749852950537934	0.42520888224371484	0.48416407023679164	0.5473392058035611	0.6079966689946834	0.6581601881351261	0.6905176564545449	0.7002094624489393	0.6857274962850036	0.648719317952892	0.5938830862077678	0.5286124124279218	0.4614226978088343	0.39936199086604796	0.34607799078707757	0.3016751751823213	0.26444637575995644	0.2327608145633419	0.2057463282789967	0.18332677542700151
0.232736871276563	0.2328699599420126	0.2383795414554317	0.2472028240441642	0.2571261092342063	0.2667773484460806	0.27643380325326533	0.2878553853222877	0.30312165898484844	0.3237319094092802	0.3500251036695208	0.38089472517882883	0.4138203735606178	0.44517484659863554	0.47050464590871854	0.48521006340586753	0.48566536560876833	0.47047672719203243	0.4414617623125491	0.4037172035072086	0.36408338025295095	0.328510666475738	0.3005109715353326	0.2810623608276921	0.26968905067239074	0.2653006856785602	0.26715822736959094	0.2753152818961402	0.290690952161725	0.3147112068033461	0.34843046352752	0.3919344491270475	0.4437743453762112	0.5004706107254792	0.5564710235074196	0.6046382596866352	0.6377725444297441	0.6505065891412588	0.6404662688567136	0.6084085499563402	0.5585436433986241	0.498199863015809	0.435884528299799	0.3785481355930706	0.3295783813795638	0.2890266587540951	0.25521981652382053	0.22642674526069628	0.2017183139997306	0.18092514359710216
0.26550759378915895	0.269476088591204	0.2788137285022585	0.29110886912270095	0.3032128141831505	0.31306029712284333	0.3209364065424754	0.3293848018430952	0.3414516246109227	0.3593199202937702	0.3837486303065348	0.41381649113267516	0.4468774784578363	0.47900628500297987	0.5054196223681182	0.5211573280039914	0.5221966004984159	0.5065524772496116	0.47534096173578283	0.433274559672915	0.3875978236678898	0.34524854850361114	0.31074554731879	0.2856943538383215	0.2698285045233941	0.26190738452778817	0.26076323178047667	0.26588563755211947	0.27763575107362143	0.29691682741104025	0.3244922045881848	0.3604792011599525	0.40393833901247683	0.45233971444878135	0.5012798148482293	0.5447254878663259	0.5760989173876127	0.5899954827325583	0.5833627463840203	0.5561914991615722	0.5121028224968467	0.4580665925910638	0.4023029391489307	0.35125121241689955	0.30799263163634094	0.2725174915426946	0.2432726681184452	0.2185737919661942	0.19739040971710448	0.17938220343082803
0.3021000082195047	0.3097878135447476	0.322561154429655	0.33765016421075367	0.35121404158632546	0.3605195557638625	0.3659656776327775	0.37088831204643824	0.3792663541898373	0.39403151193667496	0.4163070619039839	0.4452546724069601	0.4781075513401183	0.5105729146035857	0.5375756445300398	0.5540152243779636	0.5557748844271482	0.5404933979040326	0.5085973384121021	0.4641778105299803	0.4143790567128952	0.36673485771999487	0.32669617321927635	0.2965631103818369	0.27634317177944256	0.2647155254285524	0.26015448925504375	0.26172554501508294	0.2693345464453187	0.28346050996639544	0.30457777543134545	0.33273095661786095	0.36721319882100495	0.4062056133043496	0.4463193479204173	0.4826787226677325	0.5096975009611011	0.5224215502910186	0.5176704685445305	0.4949623127284627	0.4573527499351862	0.41105222552133736	0.36336671248761604	0.3199838707920057	0.2834910421982657	0.25398744210191154	0.23011521147787847	0.21033631021836602	0.19354076701098244	0.1792791661353499
0.3417143343031272	0.35265961928212136	0.3678119411087491	0.38424929236007693	0.3977558497781942	0.40542192874357025	0.40784606310073557	0.4089928305869425	0.4136418226468835	0.4253002123841104	0.4453737643859576	0.47308233575398256	0.5054304198252259	0.537800707078491	0.5649002920509206	0.581696004055837	0.5842089353565821	0.5699687057288648	0.5388693745998131	0.49429059359786687	0.4428688974944555	0.39223415601173794	0.34836469455228086	0.3142360466337818	0.29016522740424844	0.27483226567087815	0.2665182151076636	0.2640174839776372	0.2669374866198932	0.27547330842312	0.2899285461040116	0.31021262933691574	0.33570072614976504	0.36495724912478195	0.39540615067123175	0.42319716091223175	0.44389183363574775	0.4534243002490543	0.4489970315548271	0.43014798326981246	0.3993433678476159	0.3616729349776071	0.32304075182240677	0.288024780633723	0.25887319522060875	0.23572585191053114	0.2176449947080563	0.20322835818189425	0.19142999111619943	0.1816063166791038
0.3835493101659544	0.39688212892210056	0.41295657738705815	0.4286981192078103	0.440150585818208	0.4446559256496225	0.44326495394536025	0.440368115189221	0.44125665424623767	0.44980647067123725	0.46765691181443636	0.4940014730171496	0.5257341331529848	0.5579162542588849	0.5850287189446097	0.6021782807457505	0.6056658285587565	0.5931476675166985	0.5642763921878654	0.5217776383648347	0.471525641885909	0.4207106614909938	0.37539278820153743	0.33892765265197766	0.3119641798028322	0.2932468397216931	0.2810290727715505	0.2740234283167146	0.27172688591717753	0.27423288444963584	0.2817726486636393	0.29426142328982086	0.311030723719216	0.33083135452626783	0.35165083266659464	0.3704952236925438	0.38405960624279023	0.38929716335766734	0.3842110517018525	0.36852919808472406	0.3442466706416982	0.3151175293296783	0.2854867236531378	0.2587820772025158	0.23688871769065073	0.2201716807842814	0.2079421352260213	0.19915248578120995	0.19274678375179607	0.18793573095362756
0.4268388341648611	0.4415163561890893	0.4567879030616949	0.46965612336625506	0.47670363407371313	0.4761544298850185	0.4696962588202378	0.46207097235567723	0.4587816892567201	0.4639304503318321	0.4792185354871269	0.5040087378920751	0.5350893434965716	0.5673218588319469	0.5949649176332266	0.6131643138582604	0.6184265504899675	0.6086112735030416	0.5834768727296651	0.5452536996438685	0.4989838127714018	0.4510267714143473	0.4070673168232542	0.37051242314432664	0.342194114266199	0.3209347819762225	0.3049922627846311	0.29318528249804776	0.2851607135811352	0.2811445949603739	0.28148372053953813	0.2861326788597635	0.294473795241667	0.30535484334216456	0.31708753942196866	0.32747666059523817	0.3341360028532257	0.33503869340478254	0.32893527731856026	0.3158053512574334	0.2971347340918398	0.2755499929167062	0.25397451087429396	0.234849288835248	0.2197603534516335	0.2092362752270144	0.2028593902387954	0.19984484910770062	0.1992420421949712	0.19994130086388515
0.47103136531801193	0.48611041620781364	0.4988880154605953	0.5066373057510338	0.5068667204301268	0.4990240531609581	0.4857481604208372	0.4721365246855311	0.4638011241743648	0.4647957162421848	0.47692187276467474	0.49963649464025595	0.5299065513221606	0.5625157468276966	0.5915910203712073	0.6121263653050472	0.6205546643093072	0.6149804656518701	0.5953014770191675	0.5635601265070578	0.5239503055313312	0.4818516295566636	0.4422601770480921	0.4083033485976499	0.3807379974220815	0.3583642306419675	0.3393787064088674	0.3227589960931877	0.3085833968042583	0.29753655075161356	0.2902581191176572	0.2868801880779168	0.28687048760667555	0.2892379692551954	0.2925949318787569	0.2953510196240613	0.29592086901348297	0.29300404241792183	0.2859153991861183	0.2747963976286093	0.26064822394019116	0.24514278539072168	0.23025486858573352	0.21771519363913444	0.20880761361805777	0.2041141096649558	0.20352121774921128	0.20648733379003317	0.21203447106625806	0.21869579370103975
0.5153554080745137	0.5301753540073572	0.539001444475683	0.539521353443253	0.5305602333269273	0.5131568910874903	0.4910641416312761	0.46992148613973156	0.455341309578167	0.45127069140007886	0.4594081055886852	0.4793654575793951	0.5083337312347256	0.5413730175676091	0.5726322919409139	0.5968167205383906	0.6100868109236055	0.6105625542270691	0.5983450172104174	0.5753330423232567	0.544969649098334	0.5116007923899993	0.47936034039052017	0.4508533069266545	0.42651921271103715	0.404919685559735	0.3840799744601118	0.36312211892386986	0.3426988096267911	0.3242354976873414	0.30892044186345063	0.29717534613720686	0.2887045104494887	0.28275616658840325	0.27828370629708216	0.274191359940606	0.2694639722199194	0.26329051493887745	0.2553364017400624	0.24570258329920755	0.23502318692548788	0.22429374608921843	0.21481926771912827	0.20788084119920291	0.20450240875653433	0.20527996100586648	0.21034906818059895	0.21937852018691145	0.23134829916961214	0.24420550406621086
0.5577099708386741	0.5719203510651989	0.5757489240035426	0.5674299207475542	0.5473754582740864	0.5185608447598102	0.48614776985558056	0.4562811604235658	0.4345324569327908	0.424620779626165	0.42808648534678373	0.44449248380934026	0.47139292085324574	0.5043678248438687	0.5378249453231062	0.5662825006176722	0.5856635532006688	0.5939221268000006	0.5911719001337433	0.5790396998157191	0.5603120194184354	0.5382916571376923	0.5161515365856774	0.4957925440164081	0.47715948765440913	0.45841077496043814	0.43731580766892747	0.41308316715214627	0.3869176938554605	0.36109621134544606	0.33753500889083554	0.31718773179649196	0.30012450712058597	0.28592689558259304	0.2739052678729737	0.26338513288883003	0.253772023776388	0.24465553381882696	0.23581258548904913	0.2272564943857954	0.2192196194167076	0.21229045312342618	0.20732609518433565	0.20522270086149152	0.20681730132993803	0.21270922999724112	0.22322900921085242	0.2382318008972137	0.2565577568714396	0.2755251210361937
0.5942320695588691	0.6074202972394609	0.6056837980963837	0.5877989898768458	0.5559238708477283	0.5151071433211226	0.47194873909766416	0.4331726806392543	0.4042125969330519	0.38835102953228207	0.38684728820188713	0.3991070261033658	0.4230293915431117	0.4548310123386767	0.4895392919443594	0.5218776543528854	0.5476730495412871	0.5647625886044576	0.573011164186099	0.5735644540052226	0.5683569712366118	0.5597327398630731	0.5498975374671486	0.5399409407767323	0.5291403477627478	0.5152077038014173	0.4956727601827157	0.46978070756027523	0.439120023637945	0.4066805068124965	0.3751746974544799	0.3462816015028976	0.32060760932737914	0.2981724342244066	0.27866256053110233	0.2618182006315972	0.24742393720745381	0.23529496469924097	0.22534229695970398	0.21742343889413346	0.2115056958657188	0.2078345280792661	0.20684853081366253	0.2091010184540509	0.21525606844206482	0.22592428114341334	0.24163532657827028	0.26235312852236153	0.2866910921714756	0.3113417186895649
0.619599869692637	0.63116838120373	0.6238652260190357	0.5970261928960108	0.5543297041166337	0.5025966071029714	0.4498020569926703	0.4031682833302105	0.3679031593468052	0.34683534791605053	0.34072686030942134	0.34873503901251934	0.3689645866007675	0.3983409247466577	0.43274528139609214	0.4675883376330629	0.49901136875200947	0.5248416161277359	0.544554294591453	0.5586024735376269	0.567983672777049	0.5739712091280686	0.5778105931069478	0.5796929006519805	0.578263899197332	0.5707965638177365	0.5546599011302571	0.5290711797498318	0.49577843611813616	0.4581861481867694	0.41971701451497	0.38283394902729717	0.348824250054697	0.3182205280482309	0.2912300290683532	0.26801103351614736	0.2486790402607991	0.23331597597106254	0.22185900038482556	0.21414433323082452	0.2099566865804334	0.20923922363360153	0.211984573942958	0.21835193503385403	0.22877928223282223	0.24399178132533472	0.26465971146251593	0.29078618806525597	0.32059231450979103	0.3502766494135333
0.6284945937384973	0.6377562555489399	0.6256085877193963	0.5917879231128782	0.5409755510218686	0.4811423237843932	0.42118485107974724	0.36875176055425507	0.32889307835199844	0.30398323521658616	0.2942401599562272	0.29851845737642585	0.3149768339368476	0.3411715844861359	0.3739102816077209	0.40954474255542056	0.4449443117627901	0.47813938315658	0.5083378248249354	0.5352988239800122	0.5590382614640973	0.5797459803035951	0.5975871391029948	0.6118935341078495	0.6206432788640669	0.620748560766138	0.6095355695040522	0.5861828483455921	0.552378673630735	0.5116618544683146	0.46792837811157845	0.42428091957890524	0.38268688227925735	0.3443044070891227	0.3099336302535021	0.2802608275522581	0.2558123166049369	0.23692163891182755	0.22364719265050803	0.21576844059085945	0.21294716552372986	0.2148297767135604	0.22102256767640716	0.23129563172600556	0.2459115450095334	0.2655933972077939	0.2911026598613274	0.32229096566820864	0.3570541929695845	0.3911502578334515
0.61750037272054	0.6239312055264524	0.608267443584144	0.570392336256522	0.5152513782191066	0.4511391514394978	0.3873793761122189	0.33182916129614776	0.28951647177612994	0.26250630676138176	0.25053892487399937	0.25211718711847264	0.26538105596722306	0.2883078368134279	0.3185846797796961	0.3535616920865535	0.3909631030722435	0.42933098572797157	0.46785371782259166	0.5058430955062407	0.5424657902645628	0.5768109909926119	0.6079695164349171	0.6343531039284397	0.6533881347502747	0.6616888398731076	0.656503731140992	0.6369530552725208	0.6045796721057951	0.5629156313481783	0.5160817934165262	0.4675594344149343	0.41978610853188647	0.37449174191545603	0.33314401938531424	0.2970763594061339	0.26736765845813454	0.24465420506192553	0.22919676502378603	0.2207928375686915	0.21895334601994618	0.22305512402018512	0.23234714754034363	0.24632911320487416	0.2650830137761796	0.2892867657687213	0.319620488173719	0.35571591983125833	0.3950875308272123	0.43322945196289864
0.5862045396229034	0.5893613587016783	0.5717565355608334	0.5330086941773939	0.4775314364472509	0.4132365004573025	0.34929726190430715	0.29366093883469896	0.2513157221350058	0.2240732326950065	0.2113671283955009	0.21140098119120196	0.22231538217527977	0.24238048839594847	0.2699277448854485	0.30323924885283504	0.34086716130107914	0.3820398237416254	0.42624155211311393	0.47261331484524205	0.519768859354693	0.5658329753755044	0.6088127305312255	0.6463068790698988	0.6751754678498596	0.6918277127475555	0.6933309523647263	0.6786859769832075	0.6493432740770061	0.6087074869787716	0.5609809621013278	0.5097329828513116	0.45759265364853985	0.4066565060260997	0.35905335919422243	0.31685756722858877	0.28180253783398684	0.25506651390432233	0.23714035290746924	0.22788465179868803	0.22664335488803358	0.23253555868745243	0.24458085112977965	0.2620841482355188	0.2849960595948059	0.3138276243451169	0.3490240130002179	0.3899310396901413	0.433807503236551	0.47598097899715397
0.536916563415534	0.5364258471049034	0.5181625251364588	0.4812885005746528	0.42912946785078465	0.36851311797741154	0.308009788988952	0.25533050470840074	0.21532014456530105	0.18962716794419934	0.1774461560424767	0.17693241028430357	0.18622144207784314	0.20386334997817823	0.22867922275592245	0.2597172211887755	0.2962881906003779	0.33826832240563004	0.3855739450405921	0.4375635345381825	0.4925847977345657	0.5480723252511465	0.6010788044327596	0.6483504616052743	0.6862697511490332	0.7110299127890399	0.7195262110577696	0.7105078607487395	0.6852849347298613	0.6471905721659195	0.600305831096542	0.5481812974023593	0.49339221158993124	0.4382516539798738	0.38537709979827284	0.337585566918027	0.29741737176082483	0.2666765646572319	0.24619675059943835	0.23587123399026286	0.23492595539038805	0.24229792920835796	0.2568744955828148	0.27780831788510224	0.304879127198869	0.33832867482655143	0.3783693947375843	0.4240215550604081	0.4724039298481853	0.518921929299765
0.47476207065246123	0.47017526974141105	0.4519764743867097	0.41886805687631606	0.37282873479805895	0.3191790240900138	0.265325467284774	0.21834686234535033	0.1827263966600011	0.1599360278418266	0.149140376812995	0.14858978658673574	0.15661968267707155	0.17201545387759296	0.1940722431792776	0.22243648229536286	0.2570963713370396	0.29842587725853953	0.3468146817253134	0.40199716735536983	0.4624379752170948	0.5251653329341803	0.5864225507177826	0.6421370750546727	0.6881274799118919	0.7204155255055743	0.73568077538859	0.7324883357828349	0.7119330011486689	0.6771821893457314	0.6322321328016636	0.5804344116205786	0.524300889185375	0.46621922894792805	0.4092399004112181	0.35680139851934006	0.31223842260145884	0.27797509521865515	0.25520957988858484	0.2438987373773697	0.24320115418803762	0.251976417605476	0.268958058656701	0.2931952942936438	0.32426944985201406	0.36221019156572215	0.4069506868675994	0.45729553153349467	0.5102912460746265	0.5615048386440479
0.40709926942830416	0.3982653725292098	0.38041465480157166	0.35192255097863673	0.3135714581722385	0.26900155399551884	0.22403941877528213	0.18465553801836604	0.1547536353351761	0.13560937422381666	0.12653242339953716	0.12601660026859612	0.132703813618475	0.14576398273400593	0.16492931067360314	0.19032041802142136	0.22243066995091176	0.2620799549368335	0.3101089672077023	0.3666851728131491	0.4305607418609894	0.49868784601565835	0.566633229075135	0.6294958704292429	0.6824603588708231	0.7212207625133156	0.7424212383596375	0.7445412025939608	0.7285032567024262	0.6973088861974996	0.6547245928492615	0.6038570414656314	0.5471741113773394	0.48724659916581364	0.42747321034333935	0.37182268281551556	0.32418164706631947	0.28751250282256763	0.2632792319627596	0.251530583738219	0.25137956894012814	0.26156670138705634	0.2808376228873707	0.3081448755050702	0.3429739107162982	0.38520487304993795	0.4344815280481545	0.48936512684610595	0.5469053492714148	0.6028752692734801
0.34171834712881693	0.32919873599646465	0.31192697331851366	0.288176750535462	0.25775004017437314	0.2227787306357749	0.18736825438886534	0.15610446505707368	0.13216049459861554	0.11668785687683064	0.10916786158602175	0.10848016739604464	0.11360215026983214	0.12412675793193009	0.14020019678582588	0.16236420906920432	0.19148996614576588	0.22876168308163194	0.27542805132322157	0.33209939638596553	0.3978850680771405	0.4697720876538945	0.5428700806730337	0.6114609463323959	0.6699405244626458	0.7137016672848838	0.7394158391535863	0.7456949325495786	0.7334499783926203	0.7054547637744002	0.6651877137044948	0.6155338815361232	0.5589080197551307	0.4981959672701902	0.4371722441056988	0.3801871317887598	0.3314079338619554	0.29402926986205014	0.2696753916164319	0.25843681960351955	0.25936891483148955	0.27122630927745445	0.29273015045636563	0.3229050302101038	0.36126705433978673	0.407517302080877	0.46099558978876926	0.5200145547294597	0.5816753400258946	0.6419889974712055
0.2849450693650293	0.2698963089799277	0.25360416506538974	0.2342650608331864	0.21097544773009697	0.18466255111863084	0.15788870484334333	0.13388857131107576	0.11513494440553669	0.10265422710401514	0.09620148913799183	0.09496307939647874	0.09828608198567934	0.10612122798006755	0.11903501943368745	0.1378996307040275	0.16384210217386755	0.1983065189925859	0.2428876200708372	0.2985669594257335	0.364849980562267	0.43883788763681325	0.5153417478629654	0.5878700992615541	0.6500766895551603	0.6969521698890069	0.7253374550186837	0.734198273611657	0.7246495834907183	0.6992259909039553	0.6610770774268194	0.6128940512955698	0.5571437199037064	0.4969804146560759	0.4365324604534795	0.3803918678251824	0.3327728706308961	0.29679935513066225	0.27401150767092924	0.264510545919582	0.267390234858043	0.2813651526522454	0.30525280716252085	0.33822414805290923	0.379819500124659	0.429636165077944	0.4867341660462015	0.549217407596662	0.6142366012954599	0.6779751189831109
0.24071015498735643	0.22442455963944008	0.20942553766226563	0.19380120309692161	0.17620136784915083	0.1566916433539946	0.13665704188817218	0.11824250772326342	0.10330252063243435	0.0927874415855434	0.08667963769797708	0.08448802937901126	0.08587915397161686	0.09108209946341805	0.10094525577168707	0.11659758788082687	0.139341869455946	0.1707341893857648	0.21260927900561719	0.26629755326583066	0.3316093060126103	0.40587801269666424	0.4836949555825248	0.5579357543271579	0.6215619453152615	0.6693455827710486	0.6984564890430568	0.7083359800330854	0.7002869921769855	0.676787462500025	0.6406737241227969	0.5945154251608961	0.5408584830258165	0.4830675823031578	0.4254641673048108	0.3725966615406937	0.3285283791909971	0.29610335114344044	0.27666638690721174	0.2702762675319036	0.27604241948280384	0.29277380722184293	0.31935213746717445	0.355067903934383	0.3995259252816881	0.45222304379844563	0.5121124014359589	0.5772256946238	0.6447385795546503	0.7108479852666952
0.21057653343571375	0.1941333866862822	0.1804320934894503	0.16751764473246297	0.15378385141991713	0.1388565575248337	0.12338809008014232	0.10869307282051173	0.096102257467841	0.08644602980461329	0.0799357302914518	0.07642259543019163	0.07586172190540924	0.0786589883732257	0.08577210311258517	0.09843878438982813	0.1180589945328811	0.14626403266666677	0.1849031822524244	0.23559039300883913	0.2984005971097278	0.3708810174543605	0.44751817246898296	0.5207539651741638	0.5831666586858093	0.6295564920174999	0.657587976682407	0.667193257515403	0.659898096257589	0.6380048781849882	0.6041894834801976	0.5610141937048955	0.5111593876431523	0.4580039219465914	0.40572063164357614	0.35858621193717677	0.3202524105071792	0.29326212804884033	0.2788213205617989	0.27685724404670736	0.28651135005271916	0.3065851015706786	0.3360950781852203	0.37438873128112216	0.4211199188912633	0.4758481955904149	0.537586103549877	0.6044702634302339	0.6736432134131116	0.7411993319176168
0.19423764900740575	0.1784231978102796	0.16572141503536955	0.15430469712144562	0.14261006130789186	0.13012376438193504	0.11717756618328909	0.10449227587844839	0.09294267854834266	0.08318303158017482	0.07563569841820451	0.07049906680593747	0.06801908077978285	0.06871057285388257	0.07348902988293049	0.08355604715093723	0.10029159730270214	0.12524765820601044	0.16027281092916582	0.20695898936863183	0.2656354592045891	0.3340646293683256	0.4067685718985985	0.47610587861825787	0.5347304655863538	0.5778187743957743	0.6035151245131223	0.6121947428885406	0.6053838485679904	0.5853430644118729	0.5545870454234774	0.5157126413707417	0.4714951197596959	0.4251779021975756	0.3804752194770991	0.3410864636952182	0.3102575850820967	0.2902463493213847	0.28213448269416475	0.2857918525885286	0.300206025958695	0.32413698629314674	0.35652653653229766	0.39684421080483684	0.44498272634726327	0.5007349153816353	0.5633434680016948	0.6311417491712799	0.7012546114298525	0.7694623389165522
0.1902742729698445	0.17559537114966758	0.1634666530075979	0.15238522914433675	0.14112682997438716	0.12932318521749012	0.11715411526355099	0.10503950513730852	0.09342505691643188	0.08283598422525539	0.07381228035615275	0.06687587340509077	0.06255055869916465	0.06142690819219929	0.0643029204032212	0.07220562613411828	0.08635974098279961	0.10818163648887927	0.13931541105319087	0.1812575475113253	0.23430619113904344	0.29646064452280224	0.36263109973924323	0.42558295082073583	0.4785240948722643	0.5171753064430132	0.5400918860194622	0.5477525963270778	0.5416970613778778	0.5240769854664118	0.4973930869906152	0.46420228906751854	0.42717623733492854	0.3892494029181602	0.35355344718343146	0.32320022260994347	0.30096392855907084	0.2889451392622629	0.28817286614063775	0.29842032288232506	0.318380442282702	0.3464034827670729	0.38129766529544745	0.4227924154620752	0.4712094847907128	0.5268103885035924	0.5892548824458987	0.6571087238330315	0.7273915829685722	0.7955300617382753
0.19680895993972425	0.1836048646340581	0.17170033268668974	0.16004198606191167	0.14801224542477084	0.13556101296998643	0.12285644204459711	0.11012750193698251	0.097607300041526	0.08564783678598821	0.07490095795355822	0.06610767359724735	0.05999796495998217	0.057262922060711416	0.05855565610152331	0.06468218810481066	0.0766152509913348	0.09553961666356511	0.12282482249905495	0.1596374985074243	0.20614033091110892	0.2605042954993157	0.31831296617184035	0.37333523016054176	0.41971488280929786	0.45369106477338933	0.47394754257959687	0.4809020896971266	0.47603783676196604	0.4614356222404756	0.43957524050597885	0.4129483426007291	0.3839183626764753	0.35497423694353863	0.32867542143113426	0.3076053856731373	0.2942721367385305	0.2907129383049144	0.297891156524385	0.31530683592257974	0.3411363288638575	0.37314232986405194	0.40998503917547785	0.4517174548136061	0.4993012033361421	0.5536351346626435	0.6148869454801504	0.6818686438162582	0.751460446954981	0.8186670926175208
0.21124131231769114	0.19987460851754413	0.18802356908289602	0.17531612697665389	0.16182950934816365	0.14790106140322695	0.1337860385246267	0.11965497155174334	0.10563760341636397	0.09200801398468378	0.07942589956162532	0.06878598616891031	0.060972446300023055	0.05674856108226526	0.05670954902756089	0.06138082899720437	0.07146025154312113	0.08783832934915847	0.111554455273715	0.14337728499769067	0.18319001054728876	0.22938024201950744	0.27833882174009217	0.3250648729431747	0.3648536106715001	0.39444646332193	0.41244542419330743	0.4190702617508044	0.41576131311194636	0.40453047066013875	0.3877251103158359	0.3676909725838543	0.34650906305853607	0.32609579865780897	0.30857681742232457	0.2962177650305021	0.2914279817323275	0.29612824452088976	0.31114057402392475	0.33558274919015424	0.36691015698484575	0.40234039730149374	0.44043491969567405	0.48166962986193945	0.5276215822220384	0.5798689491503075	0.639089865527111	0.7042947152630843	0.7721944519330279	0.837385275534226
0.2297917335932938	0.2204177874435021	0.20878121201145616	0.19507973909601045	0.18009839094614224	0.1645010550193765	0.14867637202954534	0.13289789285380796	0.11722058402847041	0.10188306309634364	0.08753999163896106	0.07518692142364222	0.0658155151188059	0.06026877046544962	0.059118432966437394	0.06265375234000982	0.07127050781764278	0.08554412646282766	0.10618457923464832	0.1335398709257808	0.1672583980019789	0.20584850503076105	0.24658094084687998	0.28567274091828565	0.31946270809769756	0.3451657838592512	0.36134050823046526	0.3679379612395475	0.36631707818472165	0.35841977167949146	0.34641469894772425	0.332355789293183	0.31799770284827045	0.3049401069343108	0.29496787039063155	0.2902226646619685	0.29293502414256606	0.30499512255529193	0.32688656912647146	0.35716639634934616	0.39277626958629647	0.4305657869508526	0.46915839508632456	0.5093847509746015	0.5533312636388376	0.6030737165719092	0.6596289410518187	0.722151194380002	0.7871428251468514	0.8489524265186456
0.247311492042701	0.24000106517891162	0.22888977413081785	0.2147686463313174	0.1988567957213865	0.18210627637127536	0.16503874894323003	0.14798595126891176	0.13104913608891908	0.1144258255000141	0.09877370970235913	0.08514646563149848	0.07461949108611925	0.06811056660521737	0.06615140779886344	0.06890049554200857	0.07644315224295868	0.08906286980538256	0.10712843609902138	0.13071554077309314	0.1592845800649711	0.19148451320184995	0.2252397871717815	0.25782451583822796	0.28647332796854275	0.30885357615989356	0.32357744961758567	0.3304238964093392	0.3305058263715937	0.325618420055155	0.3177410042380447	0.30862664463709494	0.29982093405889126	0.29271062896948613	0.2889228387955358	0.2902845837486214	0.29899836587762146	0.31671362596688996	0.3435422995462943	0.377594428073634	0.41549805132621054	0.4541841582111139	0.49244153555231995	0.5313639376902387	0.5732285459441546	0.6202421013908161	0.6735722860080908	0.7322649355480987	0.7928205638098329	0.8498175549017191
0.25885541220249497	0.2534764650020477	0.24341995638927055	0.22972579685340863	0.21396357503316643	0.19715202560761402	0.17989137205278785	0.16255604221255807	0.14528053516189443	0.12831512010422153	0.1122664043858112	0.09825350598581631	0.08733065608678489	0.08041866787615057	0.07805517339016532	0.08033561961945368	0.08711662862754194	0.09841990112804802	0.11433355771483909	0.1347686163219961	0.15914552686668856	0.18627354816552263	0.21450530762223724	0.24181989514896862	0.26617740116225624	0.2857789462595922	0.2993502844210362	0.3065773062944261	0.3082945932857733	0.30601398961563775	0.30152098849325615	0.2964110859023783	0.29196412990706033	0.2894565501710718	0.2903901842838315	0.29641301729595754	0.3093023625869957	0.3304432615940927	0.3596312106657473	0.39478336932417957	0.4326921138928557	0.4707077971584723	0.5078950728460757	0.5453443566746403	0.5851049519743188	0.6291569764500242	0.6784607347493845	0.7320814727747426	0.7866810847893265	0.8374820930262518
[truncated: 50 more columns]
