# Supplementary material for: Iso-orientation bias of layer 2/3 connections unifies spontaneous, visually and optogenetically driven V1 dynamics
Source: Nat Commun. 2026 Jan 21;17:1901. doi: 10.1038/s41467-026-68578-y (PMC12923880; doi:10.1038/s41467-026-68578-y)
Supplement: Supplementary file 6 — Source data [file 41467_2026_68578_MOESM6_ESM.zip › source_data/fig4/G_surrogate_response.csv]

0.15327931945397189	0.1552927219517934	0.16216385675594658	0.17231161216079927	0.18397863104028173	0.1962921922608247	0.20904998614498055	0.22235000319771706	0.2364312311680455	0.25161095184593196	0.26706783211928614	0.28047700831379185	0.2887229143301185	0.28904801629716576	0.28032057362270624	0.263275691289382	0.24010441443116742	0.21420175314595405	0.18969397870956647	0.1704666370425917	0.1593338829597624	0.15747982769768187	0.16422346033266544	0.1775514316993173	0.19444533116378615	0.21186727127891003	0.2271554935176543	0.23832577212171246	0.2443529624927908	0.2454479659879867	0.2430663318500695	0.23918602272492925	0.23557628678137948	0.23344481262857206	0.23359121767958807	0.23653681536502733	0.24283934497125284	0.2530129681288275	0.26753325283331914	0.2867487052996401	0.3106994174446818	0.3390976562140814	0.3716110285484276	0.40831472802908503	0.4490682577674838	0.4927770819098411	0.5369936253811911	0.5782649757843331	0.6131044439541786	0.639133911289435
0.1517632434703392	0.15370530827792958	0.16139379420810002	0.17277640563819657	0.18572747643679066	0.1989933038845432	0.21214452787358182	0.22521977478517707	0.2386319952355715	0.2528968158918238	0.2674808900068548	0.28052049293960474	0.28897592823769824	0.2900227316025488	0.28210976315119213	0.26555927124909307	0.24224386230147366	0.21549403130676723	0.18966602401604615	0.16903182472577588	0.15673063038314652	0.1540140803074992	0.16027882521990483	0.1734097326659136	0.1903558039200029	0.20803577297666137	0.22365227711269847	0.2350478267709127	0.24084371173353225	0.24111220778212017	0.23742856761174133	0.23207254124261498	0.22717730759389163	0.22421755758664885	0.2239588890861244	0.22690764299210156	0.2335496906789677	0.2443223423052643	0.2596218355363698	0.27975322313291895	0.3047986832136154	0.3346857539906512	0.3694514194431846	0.4093333534397112	0.45428386504738916	0.5028873560928656	0.5522785920436676	0.5983224321403023	0.6371148545446447	0.6660176573498132
0.15598104264199542	0.15839762805430127	0.16713021377285686	0.17986897391446682	0.1940042256876708	0.2079087802477236	0.22096227028442245	0.23313012979046255	0.24487246796893344	0.2567293761263032	0.26866318590044513	0.27943516174295285	0.2867493413861926	0.2880506401435407	0.2815716869582608	0.2670123874921568	0.24550297307980998	0.2200909974128447	0.1949789636782588	0.17452814947280507	0.1619360364000282	0.15851047401364987	0.16372380603707576	0.17558171945842857	0.19124598950947508	0.20773711067580505	0.22243915064495043	0.2330581842561209	0.23812125947546334	0.23747759075976005	0.23269566526075228	0.22620709770130784	0.22043660815273322	0.21697694012353885	0.21662185675837872	0.2198442022703668	0.22705008196090445	0.23859626683935373	0.2547946845627935	0.27578529537450275	0.3017196531607286	0.33275917491582346	0.3693265189009827	0.4119326566199821	0.4603992949806385	0.5131561232797679	0.5667945911054714	0.6167696790503676	0.6587019194145506	0.6898018882599494
0.16603213581930285	0.16945836412271778	0.1794082158032083	0.1933075587585569	0.20813519329561045	0.22204541494651397	0.23433350454612065	0.24500351119076594	0.2543568729943395	0.26297464358164147	0.27111267664153077	0.2783728969970832	0.2833614079413725	0.28419609087391096	0.2791494305132439	0.2672425377011312	0.24894035769624556	0.22665710072354814	0.20418839973788022	0.1856091732904336	0.1739410082788863	0.17043910678797902	0.17469621193154378	0.1849068304817781	0.19848858120982513	0.21275306368684932	0.22527607315760004	0.23402427150853877	0.2375400703066389	0.23563435419722242	0.22978431076797706	0.22239354445238513	0.21591832759234317	0.21200314401014228	0.21155240464881458	0.21499178266096408	0.22268457132687536	0.23498201427035323	0.25199080949351554	0.2738098920215356	0.30056639768836113	0.33256250035237495	0.3705341734118123	0.4151614663880641	0.4662744987846735	0.5220562274375341	0.5787798324465324	0.6314435348833306	0.6755356577197981	0.7079527425321483
0.1813374529916224	0.18612973309642195	0.19717263242721178	0.2116067647045451	0.22628449736177503	0.23937632042245013	0.25024775619013134	0.25883758697037507	0.26540337279730947	0.27045078790138233	0.27452134167367775	0.2778787368328579	0.27998032947626766	0.27973355510456405	0.2756282607239002	0.26641582396559477	0.25201996190254095	0.23414198987090043	0.21587090095321881	0.20069704814153133	0.19122792697873325	0.18861218143822048	0.1924161258060177	0.20101211888925788	0.21214313198907347	0.22340958173671563	0.23285476105558353	0.23875098564952477	0.23990269252329527	0.2362904356338216	0.22926656639842063	0.221055662534137	0.21389565265620417	0.20941407932971876	0.20861609745231338	0.21195480140074388	0.21978811721343852	0.23243367572631235	0.25005914192843676	0.27263556172455145	0.30022139513856266	0.333132371958285	0.37220957575862285	0.41822286444210044	0.47092843644175947	0.5283516620717047	0.5865257352908717	0.6404526109493393	0.6854525913598161	0.718296065102583
0.2009604431745131	0.20719729835700554	0.21888642226879665	0.23297033262831404	0.24650882096528257	0.2579163883822857	0.2666249905278084	0.272654360339088	0.2761582493396368	0.2776740383002863	0.277984455981414	0.2777944856408559	0.27721780740608565	0.2756859083939413	0.2721229572656789	0.2653793869778914	0.25510222668909777	0.2423193365981151	0.22930438642305656	0.21871898939047515	0.21258843143022949	0.2116657833064994	0.21544265614990374	0.22249727061505323	0.2309256612498245	0.23878484527044438	0.2445775302994739	0.24700443254942658	0.24525723147945744	0.23950814041360885	0.2310497206330956	0.22192598200260583	0.21406053992657467	0.2089171545982652	0.20752135110561074	0.21035436974858118	0.21785073518139397	0.2304054875226073	0.24823946455202534	0.2713328033619112	0.29961710913408024	0.33339078803846783	0.3733468484623161	0.42011995354113385	0.4733620307466857	0.5309181921959782	0.5889085927881704	0.6424289577578175	0.6870020860105601	0.7192455649422609
0.22366511840252007	0.2312052242942977	0.24288904242732945	0.25578884652570605	0.26740439978385366	0.27640832376919755	0.28248613739931894	0.2856040824765957	0.2859480240429278	0.28413400074850864	0.2811888282703211	0.27810161135142575	0.275332003581634	0.27275710724294333	0.26968391050339713	0.26526651799597756	0.25908977714374115	0.2516488951190331	0.2443549653749774	0.23901651680139344	0.23684597360320794	0.23810259177764626	0.24212258786721533	0.24767081957230827	0.25323928628050335	0.25744439425577115	0.25930433676295234	0.2579924006567954	0.25304857311807977	0.24486761638408228	0.23474412814759826	0.22448881421128172	0.21573108875715813	0.20982223363541846	0.20765531396903208	0.209717553033265	0.21652387550948976	0.22856428067379106	0.24613901865262588	0.26928849432844937	0.2979519002762318	0.33226319383234654	0.37270166188264886	0.4195870832034634	0.4723308994042833	0.5287686835089386	0.5851368141611695	0.6368760754238101	0.6796577890159047	0.7101351968868712
0.24749425087408636	0.25605760456897214	0.2672386320112922	0.27848865051505545	0.2878003605798314	0.29424072150913444	0.2975956767436419	0.2978341804863523	0.2951309844588237	0.29027374674555345	0.2844771185320399	0.27896341753374226	0.274509330158589	0.27127723671888593	0.2689218769108645	0.26687344906692684	0.26470014463471064	0.2624808199209571	0.260893037776349	0.26083898842474473	0.2627688151388453	0.2663643623793209	0.270801253029895	0.27496993486406685	0.2777507327724481	0.278287295720594	0.2760820341588123	0.270852974566405	0.26253200724577513	0.25168359672158647	0.2396459788534802	0.22799012088038084	0.21815347513687458	0.21129458417907798	0.20820341879322204	0.209356013058585	0.21524216424607914	0.22643860159577905	0.2433403666249957	0.2660361403072865	0.29443677870170887	0.3286410421899156	0.36887167171598867	0.41513762716563063	0.4665359210993449	0.5209043666836571	0.5746891795585659	0.6236130532353839	0.6635056614963163	0.6910606287983465
0.27015548373644227	0.2793933321664058	0.2899023403868383	0.29951878104599716	0.3067385847513171	0.31095405259450326	0.3120136704141401	0.30974766966936407	0.3043461391257549	0.29671445406636027	0.28836773792327125	0.2807827517370863	0.2750366112383734	0.27153038027579834	0.2702040112455568	0.2706611486588789	0.2723678703441227	0.2750934481797642	0.2788907579368671	0.2838362484545688	0.2895922027759219	0.2954776881351764	0.3004262685511381	0.30347043877541474	0.30376335698966467	0.30080593364060726	0.2945059318422615	0.28509471968951533	0.27299181760997215	0.25913384272547446	0.24482186802654904	0.23151684529121183	0.22042293543639535	0.21248999477058403	0.20838785070368446	0.20853214843117143	0.21340312568624661	0.2235558166038019	0.23936489088182142	0.26101902402086935	0.2884796839765686	0.32177563196849895	0.36098557366162026	0.40582569069589935	0.4551143975135783	0.5066409166013841	0.5571079214985002	0.6024387164250855	0.6386156857247518	0.6623857616262865
0.2897985892635455	0.29944916721805476	0.3093177735081265	0.31767691031095957	0.3233842606453551	0.32606520003225614	0.32547838165688314	0.32128284665780815	0.31362569927614975	0.30359277776242455	0.2930063956546865	0.2837439775354549	0.2771209736506083	0.273804575747876	0.27388664790196443	0.276979780100339	0.28251866154135197	0.28995733928727907	0.29878504860733196	0.30827249048265487	0.3175076978408596	0.32543584737397324	0.3309686009040188	0.33311862199693715	0.33120195725382373	0.3248132347601013	0.31425785825399777	0.3002959179390392	0.28389488408606484	0.2663718793526621	0.24928865874470074	0.23407918117562573	0.2216371691012008	0.21262763006802354	0.20756734000900115	0.20681833507571915	0.21073331777541365	0.2197552977121884	0.2342712303995842	0.25450604751178885	0.28048187843610084	0.3122296154968488	0.34967126271455173	0.3922011071105139	0.4384401102824766	0.48622598363004305	0.5325173687526428	0.5734918955751654	0.6052502036073231	0.6247341371331897
0.3051050737935978	0.3150779132463617	0.3246384718525064	0.3323378973752784	0.3372750228725154	0.3390710028879488	0.33739982568026194	0.3317374544808523	0.3222686835577679	0.3103294822535094	0.2980789167709458	0.2877018897820159	0.28083623343125746	0.27831799688282155	0.280266305705674	0.2863177939038866	0.29577843511259133	0.30789650116006273	0.32149249453757256	0.3351983355402762	0.3475525083285714	0.3573211889457262	0.3633076815041896	0.36455173259176205	0.36030417033225376	0.3503501428983156	0.3352641563527039	0.3162912321773038	0.2949359737016745	0.27304898751207024	0.25258426451671107	0.23503688499481845	0.2211615560177247	0.2112265987631333	0.20546143710951822	0.2041349554271716	0.20744205833175036	0.21563656014987348	0.2290406828568326	0.24789097327010032	0.2722751845859646	0.30212194329339875	0.3371277977662377	0.3764455888934528	0.41855621071763094	0.46143594298346174	0.5024243239501485	0.5380632910563437	0.5647722572120216	0.5797624709462863
0.3155066170950689	0.3258875625646639	0.33564999114577354	0.3434282008390818	0.34830286615883943	0.3497829630515641	0.3473673941643785	0.3405692515803713	0.32974704676318345	0.31653721447172706	0.30339968849992255	0.292789278124809	0.28645662351558254	0.2853911078491005	0.2897469149383681	0.29911521122224966	0.3127508087178054	0.32953967446359494	0.34778851968607377	0.365477974765024	0.3807339674456341	0.39210157075836527	0.398278239093605	0.39825928932227195	0.3913417390766469	0.37742589777386676	0.35741861450658013	0.3329507741194347	0.3060918353845715	0.2792724885881233	0.2548625459602585	0.2345559135072867	0.21900376349855324	0.20822029747325493	0.20218891478710052	0.20085515777145815	0.20419788098175126	0.21229305750998698	0.2252764552437682	0.2433649328566696	0.2665134448202899	0.2944714947155157	0.3266525179645201	0.36195385907592326	0.3988519732675553	0.4356061879793754	0.47004390204474	0.499304152612527	0.5202940389969823	0.5306347279986384
0.32123062931774904	0.33215513750681486	0.34260060073704085	0.35113967518760003	0.3565986893428548	0.358220930944726	0.35543125846452656	0.3478910115554609	0.33628378298716366	0.32258969751143646	0.30956070131158264	0.29967395759216225	0.2947021274124515	0.29564804495987695	0.3027627076502405	0.31567882242156087	0.33353951689873085	0.3548837137112187	0.3774611661054191	0.3987382904284097	0.41642671074396315	0.4289503589855022	0.43500263569670994	0.43344197853754907	0.42353284911299494	0.40538533360229234	0.38021547722831883	0.3500517976305872	0.3174748531269033	0.285447687666179	0.25677249179293443	0.23335276031634172	0.21585416633965399	0.20421505208473603	0.19821009838455092	0.19757221767888156	0.20191170927338567	0.21101535561851184	0.22479881110149252	0.24318468042722746	0.2659161292819405	0.29239207194167977	0.3216235287120036	0.3523131435596535	0.38311847853872216	0.4127133425806883	0.43958639176437597	0.46162805832787535	0.47639043658133995	0.4820239179647728
0.3231639911359419	0.33472028182163505	0.3460382450770899	0.3556941374529912	0.36219323769171097	0.3644862984127241	0.3618556288809013	0.3542864058618	0.342805763590573	0.32972960055085376	0.31784289555272177	0.30959691428619107	0.30659667557980036	0.3098673160515157	0.31978527651878585	0.33606884575552504	0.35774030856663436	0.38299628150484555	0.4090270745186024	0.4328269095978907	0.45197476416631227	0.46488796535503374	0.47028122497419644	0.46697534883387215	0.454193684891301	0.43209196535343924	0.4021215831902847	0.366630639394161	0.3286626046611845	0.29168180227049995	0.258843831918235	0.23225901373623498	0.212737088184179	0.20024687509551617	0.1945481639106913	0.19521761478180277	0.20161900348503625	0.2131195652720546	0.22916286553524723	0.2492539751010619	0.27265629338657155	0.2982651830907307	0.32466014259024417	0.35037547477561637	0.37440263490002296	0.39612398459783416	0.41480751672425287	0.4292174278924276	0.4376162379740055	0.4386916524897199
0.3219207044518432	0.3341060581664197	0.3463213562492282	0.3571719202398933	0.36506382413902133	0.3686437646364469	0.3671144525581426	0.3606915882062947	0.3507099160358253	0.33950573896725067	0.3297822163604082	0.32377809145528785	0.3230565653948768	0.3286262997328567	0.34097175741554064	0.35994115728588005	0.3844341196713935	0.41218117263410037	0.4399327895268867	0.4645046650629459	0.4835515417760935	0.4956231348129677	0.4996060992917244	0.49439554978230327	0.47914262499402444	0.45399173716118707	0.42031724112160407	0.3806422477254229	0.33837231264141765	0.2973978022842932	0.2611729902526569	0.23192778365329	0.21063541006024522	0.1974944123107993	0.1924018188834877	0.19493868703462433	0.20439583963483912	0.21967456195168372	0.23954853720481223	0.262755287050124	0.2879182717189916	0.3132823736279158	0.3370027231568214	0.35759600240124684	0.3744696646138099	0.3879007015509453	0.3981274730972352	0.4048075981271601	0.40703471025681165	0.4040989883273861
0.3168813984712072	0.3297320942826864	0.34297968818733066	0.35533818185536437	0.36519389658989737	0.3710026123217856	0.37189418961411497	0.3681682275005549	0.3611684321349494	0.35310146590750197	0.34636888259818766	0.34302299198272784	0.3445788678983506	0.3520579068982286	0.36612446595011733	0.38664744762127434	0.41230661666416385	0.44041533552411277	0.467544122828885	0.49061740905612805	0.5075677871341877	0.5172457906497665	0.5188380294536966	0.511453201685934	0.4942841408627648	0.46725479207600673	0.43148171838062505	0.3894453796770294	0.3447722583191527	0.3015614898271586	0.2633472181088726	0.23245337644385122	0.21009423477483222	0.1968140170716152	0.1927894622979781	0.19783120319578384	0.21116894791525667	0.2313052980637343	0.2562538569897285	0.28380362877260135	0.31157597736407866	0.3371206395916602	0.35825501124954806	0.373692381417126	0.3834968483617909	0.38869728805352394	0.3905114320445508	0.38960282121194634	0.3860684201207004	0.3797041870940646
0.30696527803168455	0.3205513236116154	0.3352580791606718	0.3498883025295095	0.36274016963216543	0.3721203618218213	0.3770376646931185	0.3776015756875002	0.37499738061136756	0.37111504637618803	0.36800689645622886	0.3675732675942811	0.3712443883153837	0.3801533827244195	0.39497914705764336	0.41548839966122225	0.44007233696757564	0.46585986122055667	0.48960246325153794	0.5086270214197339	0.5213627797342943	0.5270485515017355	0.5252460212475593	0.5153920867384826	0.4967744097872636	0.4690216118817025	0.4328678725025804	0.3906609232107003	0.3459299787720643	0.3026652013064489	0.2642748403498111	0.23311366850524792	0.21076891512551524	0.1981936954035113	0.19599605148113736	0.20423539313640038	0.2221673176083902	0.2479031132083765	0.27866801935392754	0.31115661553872115	0.3418666508978798	0.3676416448883588	0.38624654285325155	0.39680567255575544	0.4000205430750527	0.39757410073244004	0.3915038545561444	0.38353934958849234	0.3747281503511217	0.36540936737382496
0.2916592319101526	0.30596297294309704	0.32276213587540775	0.34074678012650567	0.35800106079562344	0.372606312466975	0.3831984275322587	0.38951832270993775	0.3924553051561617	0.3935300960176388	0.3945723196300108	0.39724661652150944	0.4029079210889441	0.41265809642952805	0.42703810196409603	0.44558569282837884	0.4665505492673701	0.48718991019634705	0.5047443648330232	0.5172619721682086	0.5238161304387537	0.5241339904560475	0.5181418240617943	0.5055630691012811	0.4857873289015508	0.4581660902442166	0.4231828014634463	0.38283886343151396	0.3403019432888625	0.2991173977172497	0.26239820036394584	0.23252355356322074	0.21141880147105466	0.20061514175711212	0.20117258088404566	0.21342936757426037	0.23651875689391472	0.26817784727501853	0.3048959194686935	0.34221347910091965	0.3756182824086778	0.40148594308107743	0.417689744381473	0.4238979523858605	0.42136734965761347	0.41236853883609836	0.39953891749637777	0.38546822725216995	0.37200230367209164	0.3599960753310067
0.2715762581380548	0.286528602516212	0.3059947935347814	0.3284491937849464	0.351578202264111	0.37295426332249454	0.39063099731894596	0.40381421845037324	0.4130194537703794	0.4196075561946869	0.42517379745634565	0.43117599261271355	0.4387685857443994	0.44869496691393856	0.46124475692437167	0.4757850262686423	0.4906976271927769	0.5036804102894488	0.5126952512926863	0.51672785133339	0.515665678534519	0.5097447389660384	0.499140369796052	0.48373424780565166	0.46292324908184157	0.4360344094879541	0.4032821175558495	0.3662613794360298	0.327547827477079	0.2900321155063073	0.2564177752798942	0.22919262365976947	0.2106098903181592	0.2026732942880245	0.20691758651862022	0.22377135767552095	0.25221317005355764	0.2896805010515323	0.33181106243180075	0.3732806931813472	0.40883695650453533	0.43463167212950954	0.44878306705444027	0.45141111369665116	0.4443783081169274	0.4303532264031646	0.4123273986700721	0.393377674610132	0.37596938843953304	0.36151205355827354
0.24827521081286844	0.26387583818184446	0.2863679258386606	0.3140133930671578	0.3440197805112921	0.3732043976498102	0.39879721641699506	0.4193984017271276	0.4352800445438741	0.4475987059816241	0.45787884804107537	0.4673058078586129	0.47662917515426134	0.4860687371328628	0.49551607627742295	0.5043754167149778	0.5114033146041636	0.5149802678919404	0.5140444556347146	0.5085975456108061	0.4993355957585747	0.4869428947902938	0.4717354007302603	0.4535861517990351	0.4319165575126014	0.4060420272511393	0.3760625876405844	0.343085677153886	0.30890541492744855	0.2757512692009047	0.2461031802330151	0.22252798302876822	0.20749962973841926	0.2033620216753456	0.21180064880483326	0.2332903481452028	0.26681664925522053	0.3092891267121804	0.35577534445105863	0.40029141207885377	0.4373483448180238	0.46306081876994515	0.47576736319421525	0.4760446548063682	0.4660976482591251	0.4488408200406787	0.4273186169097309	0.40482018548791476	0.3842843639961963	0.36760453765617584
0.22387511920052147	0.23998680116922386	0.26535966664364574	0.2982264260401708	0.33527580438161236	0.372433466492207	0.4060339315886961	0.4341558977755113	0.45669499953985915	0.4747173253981027	0.48958189657316414	0.5021634154363439	0.5127855951477518	0.521125018216808	0.5267528211294208	0.5291006865832352	0.5273865858151776	0.5209326911236407	0.5098386326225138	0.49507528885732444	0.4780309430755729	0.45967123126229104	0.4402748752141499	0.4196616095304829	0.39730792475004356	0.3725840983308713	0.34545053679453647	0.31645834060546996	0.2867272649322045	0.2580128486735085	0.2326212918439353	0.2131943439137508	0.20231964851602346	0.20230812995710337	0.21485413290147687	0.240530671823873	0.2781529137417045	0.32432632604271894	0.37367608514057854	0.4200588056781733	0.4579628316056372	0.4837360182461859	0.4959341722252206	0.49531351729543166	0.48424561514998915	0.4655075309723857	0.44210495739561256	0.41732866077328645	0.3944896202513211	0.3759325339866236
0.20023975129265603	0.21650285851505138	0.24410250162022357	0.2813600504967159	0.3245718610332881	0.36891102319937247	0.4099557443315081	0.44512148778246907	0.4739354760095382	0.4972011468711857	0.5160166117028674	0.5311387314792738	0.5425442079232425	0.5495533366834552	0.5514038425262041	0.5474687369672646	0.5374344629213967	0.5216391496778707	0.5013372458382771	0.47849967284605555	0.45500399862392477	0.43183577215337615	0.40910078942148825	0.38652965317311266	0.36365168128715186	0.339961153588678	0.3152952316597361	0.2897707443960891	0.2640067833227951	0.23940898622564682	0.21816234195648973	0.20287286070646396	0.19606072452957654	0.19987591653200232	0.21593472811120365	0.2447800961451223	0.28508235954312156	0.3333233323302099	0.38408160760666943	0.4312111807960906	0.46947721275699567	0.4954699589795919	0.5079842071735093	0.5079082814806886	0.4973422391544637	0.4787270291802491	0.4547774661050128	0.4288819500108703	0.40461363027039254	0.3846276590417849
0.1784830554428696	0.1944402432131076	0.22321718535524657	0.2633815582653854	0.3110391687084175	0.36092160262813494	0.40801536013834483	0.4491262803857783	0.48324827149333427	0.5107892152956719	0.5326676462588757	0.5495744575595279	0.5614452544170493	0.5673835503089149	0.5662784520392947	0.5573379924893349	0.540597412864011	0.517270095615062	0.48978952070197296	0.46100065228868625	0.4330118963910624	0.40665056300379765	0.38174053628386195	0.3578512804254218	0.334611287040782	0.3117001176574949	0.2888817594069688	0.26610703352467346	0.24365492389984103	0.2226852704747772	0.20517056466932154	0.19355481304068978	0.1901524782422011	0.19695293936383468	0.2154226298192457	0.24597775260595414	0.2873401940360506	0.3360599746498457	0.38685865096364164	0.43392100581085324	0.47221521250775456	0.49856553608407533	0.5119923527744101	0.5134093470338785	0.5045425168574276	0.4872704099736773	0.464033811610023	0.4381548690029555	0.41338797609404615	0.3926077427752305
0.1592444292079134	0.17434737768955358	0.20313451222668805	0.24440455751559684	0.2943428350558744	0.34754675574150706	0.39863226935299445	0.44387008912000037	0.48172503482507684	0.512278580650133	0.5362718985269056	0.5545161390215853	0.5669806600268867	0.5725762553259303	0.5698491363985404	0.5578202730780665	0.5366788607780605	0.5084235171677348	0.4764232576139775	0.44415279559915744	0.41381963999352905	0.38598194172706324	0.36019001590015765	0.3358463627325507	0.3126026676170713	0.2902699120395322	0.2687651471710961	0.2480419166030943	0.2282308430759731	0.2102788507016618	0.19586725173216096	0.18710752153797153	0.18615719964150282	0.19474132977594738	0.21414804544508917	0.24481858538872353	0.2855839458734023	0.33322637636527824	0.38288151345824517	0.4290921482894945	0.4670798552406231	0.49381662869062454	0.5084891042921621	0.5118449413056059	0.5052708421248657	0.49023380136048794	0.4688366077981999	0.4442500048850968	0.420128139703383	0.39942819049948186
0.14277283687368555	0.15658151714809856	0.18427983364434408	0.22491432572971973	0.27497049657412	0.32913512988080706	0.3818070266101307	0.42896801444085725	0.4687073010111952	0.5008597558437936	0.5262533994043718	0.5457039835029028	0.5591729609957884	0.5653434560896281	0.5624909091111245	0.5494232761548693	0.5264671986699883	0.49607602550186125	0.4622443419087705	0.4288107538896536	0.3980481933408657	0.3703288678020365	0.3449830229424274	0.3212236339676588	0.2986014290423444	0.27700937619034455	0.25654369214956724	0.2373059246413132	0.21948369317040536	0.20383322647912175	0.19174039352819924	0.1849863233779712	0.18535287686518864	0.19437800965904767	0.21321717118793965	0.24237216847874007	0.2809188769863987	0.326038774051271	0.37335756531392345	0.4178378267483701	0.4549810472459331	0.48198860556558665	0.49792598130329374	0.5032916045687945	0.4992076666834708	0.4869376625165068	0.46830996218189713	0.4462149103149282	0.42403473222952087	0.404574028855668
0.1290319653023428	0.1412002231490839	0.16699616809308665	0.2056813114880428	0.2541287046889538	0.3071174617142776	0.3591633426686068	0.4060847724136043	0.44582880888556725	0.47828083769119994	0.504277331499328	0.5246915774880199	0.5393962706324031	0.5469404504930726	0.5453728703198161	0.5333095209860859	0.5109997751657407	0.4811056722666708	0.44782730076416366	0.4152606718287576	0.38573844360829485	0.35956423746412103	0.33595706248824697	0.31392891132048373	0.2927788139032815	0.27232016362625283	0.25280523458556486	0.23457637005056742	0.21807855629676262	0.20398003205476922	0.19339301694255492	0.18770428183707388	0.18829296342946408	0.196526653266229	0.21346486854708502	0.23971482453293802	0.27461158830066706	0.31581781170197987	0.35954850499021124	0.4013046908949955	0.436950993186152	0.4637740168840892	0.48068509319894076	0.4878944220515348	0.48629378726110056	0.4770220274127219	0.46182410273965163	0.4432590897012383	0.42428556811590507	0.40728281695911117
0.11764474123935369	0.12807185880854594	0.15163703513896817	0.18772945320862297	0.2333393826943995	0.2836418672942732	0.3332571305931922	0.3781489948782256	0.4162866236674589	0.44758858846717897	0.4730715445627366	0.4936663002762243	0.5092883938090714	0.5185591602209602	0.5193925030980888	0.5100754707403475	0.49065854568430495	0.46363047153491665	0.4331773202111617	0.4033797578091224	0.37665968717067877	0.35338603133669466	0.3326722450151541	0.3133802704256188	0.2945316170445215	0.2757551481486736	0.2573141959588641	0.23976599784868569	0.22395812964625506	0.2106769796356796	0.20080386549912044	0.19527918649219816	0.19515326213507814	0.2015577585280904	0.2156037478221913	0.2378837102602418	0.2679679574587872	0.3040203065921741	0.3429931361620206	0.3809699704573313	0.41426141278082684	0.44024475575818184	0.4576647398690966	0.46638913081431643	0.46705949411142594	0.46080190529077714	0.4494062415178045	0.4351291649746599	0.4203099903533825	0.40668934589140626
0.10812487736204307	0.11696890194589248	0.13835624668153326	0.17160883005088934	0.21384206478482404	0.26049865447730747	0.3065542672568917	0.34814611925389666	0.38331480956650865	0.41210090529104404	0.4356393196411158	0.45509664218754486	0.47069936759703707	0.48139391960127176	0.48510766279225986	0.47981009985074596	0.4650919336434205	0.44304054204513255	0.4175110387152066	0.392410665323445	0.3701103503915962	0.35102840917294875	0.3343063791451963	0.31864173472937396	0.3028858106848727	0.28643799136008696	0.26940824213681996	0.25255054705620694	0.23707249352585377	0.22401687328176298	0.2140762536381307	0.20793381799648106	0.20628198212384508	0.210106535419306	0.22053694741080773	0.2381401922352511	0.2625782922170525	0.29257599579411053	0.3257116932892752	0.3588943886057733	0.38891143131460126	0.41331156791098533	0.4306373727329389	0.4404119884697051	0.4430570453568205	0.43973326005238783	0.43220467505369936	0.42242353861329063	0.41204093987695645	0.4021293282833364
0.10007904925582324	0.10752054777266178	0.1268753060069116	0.15730318100062557	0.19600082949150754	0.23863857542138947	0.28055824332271395	0.3181296956762981	0.3494841829311787	0.374645986307846	0.39490372843439453	0.41179377373427223	0.4261063853026859	0.4373866741179253	0.4437596389425467	0.4429350176408384	0.43402751737149575	0.41853374889807377	0.39978019731746167	0.381243552340018	0.3650287577894927	0.35150346086607864	0.33983306628395205	0.3286981414945936	0.31688920645146584	0.30360387687191304	0.2887217411977858	0.27298054277505845	0.2578407477086021	0.24463171956507535	0.23405684692228113	0.22658830596554355	0.22273013671523625	0.2234132096313569	0.2296935610113639	0.24211492934827508	0.2604353138254584	0.28373984892017406	0.3103404742330417	0.3378647772938024	0.36379461839395333	0.3858661856186099	0.40246834536918424	0.4128194306104417	0.41713534519683204	0.4164962834210379	0.4125014290834945	0.4066994038361998	0.4001850110036972	0.39347317183039143
0.09341257750817696	0.09944375688155004	0.11674691316640225	0.1443262195181392	0.17942883462067463	0.2179935860932458	0.2556356486489921	0.28894645979046013	0.3160740722927775	0.3370130187970617	0.3531803468004244	0.36650712264099816	0.37840953459065885	0.38914604098391814	0.39730100862648693	0.40061972376083876	0.39785446504617283	0.3899013232579875	0.37937586044832167	0.3689942792471763	0.3603704391558289	0.35372925650485204	0.3482912148190658	0.3427915109093452	0.3360344632206963	0.32701991128651525	0.3153392049680094	0.30153563075310463	0.28708879030397233	0.2736156302724432	0.261984235138332	0.25263556799830367	0.24607894788456905	0.24314495392631633	0.24483715796509375	0.2517008016465118	0.2636073996042508	0.27993073376806904	0.2995692573328084	0.32098281667014333	0.34222734113181824	0.36136681581320107	0.3766508343581169	0.3870900907022605	0.39264336929008037	0.3941428091122864	0.39283879599335214	0.38992505308492087	0.38600594422214046	0.3813165573668015
0.0884272616524114	0.09281443635699274	0.10777875282704906	0.13228986155352063	0.16365329451218574	0.1980661178418663	0.23139280796090603	0.2603798328457983	0.2831994665355993	0.29985817061665965	0.31185332008289485	0.32133594448561115	0.33027116308401044	0.3394994655547655	0.3483309722606772	0.3549502935100002	0.35810780202147685	0.35810643646541107	0.35664129715666193	0.3555087627188872	0.3556767551796879	0.357166461186553	0.3592022255737644	0.36065301692089025	0.36027152096729487	0.3568172784917605	0.3495270893791596	0.3386444783053299	0.32548723646890465	0.3117809057618716	0.29879865158816565	0.287191878552961	0.27754992662869393	0.27070579947598644	0.26755100264677417	0.26860571674740014	0.27390880144407376	0.2831046622568996	0.2956968344151091	0.3107784083404381	0.32701858046451193	0.34273965777347865	0.3562461887556818	0.3662697542499197	0.3724234594026976	0.37519431119545876	0.3754483982633989	0.37397584643832993	0.3711262035105608	0.3670175953632488
0.08563894967399226	0.08802011962796244	0.10026226174074195	0.12124329649089956	0.14848722720052435	0.17846517882026144	0.20729526114043073	0.2318904745081051	0.2505571809678293	0.26333806889097083	0.27166353402876364	0.2777407403976112	0.2837397920688011	0.2910810433018088	0.2998022656908265	0.3088982892164542	0.3174013793066155	0.3251798914410229	0.33298572132616994	0.34157622161217543	0.35130809096616417	0.3618997216085123	0.37257408904176004	0.3822498011927818	0.38955874859233797	0.3929687265384829	0.3913028380203629	0.3842973399623358	0.37294446621729127	0.3590784175675511	0.3444906124415237	0.3303124537014665	0.3173701856023266	0.3064637583586953	0.2983549252017195	0.29350943046452915	0.29208501689028693	0.2941281351864241	0.2996546008034124	0.30839527876401757	0.3194606928144406	0.33149211535020606	0.34275588507614785	0.3518037910767035	0.357849546309355	0.360937127525317	0.3615869703928311	0.3602932578862781	0.35721176320857956	0.3524571028550101
0.0853381800290714	0.0854445802233629	0.09453880812028563	0.1115699061997696	0.13421014936547637	0.15928087628478624	0.18328857372920293	0.20345158321008364	0.21830592378760158	0.22783878468573968	0.2332874978784768	0.23670009976906162	0.24033466425051017	0.24598511402355291	0.2544244304660034	0.2655187337130524	0.27871296104355003	0.2936559926694012	0.3102297557308433	0.32840007932337545	0.3478964494105705	0.36816718777223445	0.3883535381642392	0.4072920308711152	0.42342491438323077	0.4347727062087095	0.4396331281411966	0.43715974132911445	0.42789854332678634	0.41385145964602704	0.3973625123774461	0.3803232529299187	0.36389596533995083	0.3488674493116326	0.33579859480286506	0.32506075534301837	0.3169424986150018	0.3118784669461287	0.31038951979910107	0.3128316389704794	0.3187659399834691	0.32697521191669493	0.33575352554790017	0.34336935722865164	0.34867031122816416	0.3513322487618727	0.3515724744316927	0.3496437385217943	0.34554325970203964	0.3393654637784108
0.08776556448291509	0.08545552037105485	0.09108186128151573	0.1037633999563394	0.12137792957690755	0.14111409025276483	0.16004813993340625	0.17586935130058703	0.18726799385513512	0.19414751841388592	0.19751579853669657	0.19910974717193566	0.20117797771950385	0.20576690809431944	0.21424171840675388	0.2271366881216144	0.2443604019270048	0.2654625129113948	0.2898296868851238	0.3168155424359132	0.34571258823450024	0.37571367451325005	0.40581234787902126	0.43460992688249606	0.46014570848213837	0.47994505542103416	0.49162705667700857	0.4937109294036863	0.48653920324358135	0.4721615338869128	0.4536149837062855	0.4334436531671466	0.41327279626177843	0.39401803063224483	0.3760475169701686	0.35965851908779495	0.3451422793719099	0.3332310639924722	0.3250368226598703	0.3214463609354837	0.32246938895582544	0.3270276691661894	0.3333355200590554	0.33941612598553006	0.34371128907900217	0.345611612696193	0.34508377759731834	0.3421297603232788	0.33662226639513926	0.3287239671696765
0.09300710325365363	0.08826214276760293	0.09029153384302709	0.09841909261617136	0.11078820137471632	0.12498285960710753	0.13879321206280248	0.15036519370990142	0.158587448027117	0.16332041653780016	0.16520936459902813	0.16577929953715823	0.16708853741443122	0.17132845901210317	0.18023218647837572	0.1948148430055827	0.21532207863752137	0.24131656075634633	0.27204984602461135	0.30659601933232844	0.3439515871176729	0.38311542698611895	0.42285221602162515	0.46136582848557284	0.4962013538658687	0.5241665846757455	0.5422236487599419	0.5484761346139782	0.5430675054846268	0.5283063752533093	0.5076491554429354	0.4842279205290205	0.4601525464995366	0.4365684525926708	0.41390845328019904	0.39233768490020904	0.372137134268648	0.3541829427527449	0.34005377213153665	0.33115077060093956	0.32784672527289077	0.32916918407316953	0.33329430724364023	0.33802094288121876	0.34151865794421105	0.342776429257404	0.34142890340416604	0.33730282953125723	0.3302887845291523	0.3206491768992396
0.10119514392081497	0.09416779770657176	0.09275537811357029	0.09641500738575938	0.1035451861855536	0.1122951710420101	0.12103369515628497	0.12844892398291394	0.13365622284077233	0.1364398981979064	0.13724699537584478	0.13728628179120494	0.13847673220294446	0.142932898855775	0.1525395645923914	0.16855690421668007	0.1913778659762966	0.2207418930879123	0.2560609438692828	0.29638340157653903	0.3406435110911048	0.387654592876806	0.4359051043583368	0.4831791512976415	0.5263795363766913	0.5615942608430521	0.5851704266025296	0.5949566067405951	0.591084678104629	0.576016630116997	0.5534717504673743	0.5269347010281915	0.49896589277479664	0.4710684680211295	0.4440110997827102	0.4180678413051373	0.39335999817783346	0.3707968784609375	0.3521714668741385	0.3392255743964659	0.33262680791252835	0.3315096471962113	0.3339713056201829	0.3377164653666332	0.3407280802515816	0.34165263660621376	0.33968363752886604	0.33444853016524206	0.3259696198261641	0.3147065877392981
0.11252419751091873	0.10354514091220274	0.09904988179612956	0.09853989445737742	0.10077417316144789	0.10434470109744495	0.1082114908033183	0.1115691598575547	0.11378828165297546	0.11465242409434229	0.11444165686529423	0.11420191997440579	0.1155503915319775	0.12049419800565608	0.13082720851323626	0.14769527358162388	0.17165701031037991	0.202746086549599	0.2405634311311607	0.28444897478573583	0.33340859813703466	0.3861790216065258	0.4409931740562546	0.49525408192444614	0.5452276383287425	0.5863331279800541	0.6144063742939173	0.6271638070763049	0.6248147846431981	0.6097821261377208	0.5857882719622735	0.5565347355271706	0.5248926746152754	0.4929688024380513	0.46207807423729313	0.43272620312467613	0.40500881039132997	0.3796864407643825	0.35854877466888285	0.34348236858988374	0.3351512740914802	0.3326996298975042	0.3342408027580311	0.3374607883023712	0.34031593155329476	0.3411678688519521	0.33888404646131826	0.3328291142749092	0.3231024109386027	0.31042069871886635
0.1269046835231206	0.11651877211278519	0.10937462505433947	0.10522699941812481	0.10309011394687129	0.1020013225368006	0.1013832315024629	0.10088076360841779	0.1001521137452461	0.09899678740368188	0.09767808049061003	0.09702448924521898	0.09849518489029652	0.10381186720305835	0.11445103020612149	0.13138961662426554	0.1552318891432262	0.18627822551025322	0.22449658564340577	0.26948704560248915	0.32048202951452237	0.37629779206183545	0.4350647248057119	0.493857366946208	0.5484951784873197	0.5938058581739234	0.6252640507076594	0.6404876277500972	0.6397114471007797	0.6252123600907413	0.6004534414634572	0.5691174842296094	0.5344644111129773	0.4992128136291087	0.4653461065102933	0.43370483838523477	0.4045510947938574	0.3785892127360948	0.35735514055428236	0.3424323239577602	0.33428850650691533	0.3318895103838953	0.3333683620784264	0.33659108565715706	0.3395895652086521	0.34064034186546127	0.3383603743074531	0.3319104945588022	0.3213187692173392	0.3074922934416314
0.14403212478811403	0.13276452523650822	0.1236508595495111	0.11656952191766123	0.11085139698435614	0.10586649885001799	0.10136462046044531	0.09737386639184255	0.09376770408656396	0.09050680661974472	0.08782074280670733	0.08649027809266832	0.08770274163990463	0.09285377390391128	0.10304213738370763	0.11903319490861246	0.1414472929265129	0.17080343112605775	0.20739965637089305	0.2510856282906084	0.30134299279995463	0.3572056747923559	0.4168969330437816	0.47734509894188526	0.5340286774036453	0.5815352471108577	0.6150591726973692	0.6321355491245706	0.6328864172794777	0.6193566636259321	0.5946338817275427	0.5622374306899698	0.5257489982333275	0.4884603846494575	0.4528876257864509	0.42035087792778003	0.3914376472235381	0.3669250136743907	0.34795135331084925	0.3354656168419136	0.3293936034275172	0.3284546926834094	0.3307982809464126	0.3345889766659024	0.3381156152845651	0.3396707323628556	0.33775580914279846	0.33136846407090337	0.32037283999873617	0.3057727270587492
0.16344029077493566	0.15193176525367022	0.14167497358199146	0.13266200268670716	0.12442820523819001	0.11655000980195661	0.10901146166392645	0.1019848278361773	0.09568678982507302	0.09018059263784241	0.08588409261006698	0.08342954912341402	0.08376044544733711	0.0878952110958406	0.09662823554485976	0.11050856429793618	0.13018725785830934	0.15640759923134126	0.18960616835985006	0.22987114533252329	0.27689572562881754	0.3299617991816014	0.3874765295076802	0.44640551626812414	0.5022082141988539	0.5495404088470728	0.583567116780544	0.601629475356257	0.6036532328961959	0.5913628267273198	0.5674586017597398	0.5353333944355531	0.4986665721032639	0.46113682917340837	0.42566825458363405	0.3940298202198005	0.36718689789553344	0.34597818245572726	0.3311258968166898	0.3228441380939415	0.32031858421638143	0.32196904636832263	0.3260636354187988	0.331041631299748	0.3355288569047216	0.3380150314395508	0.33691107615552457	0.3310346371670764	0.3201615792571591	0.30520072026838463
0.18510884518596973	0.17399328856788565	0.16353456483939177	0.15373373328686626	0.1441855722273356	0.1346681678244393	0.12510814131370956	0.11575701357997388	0.10700834159965641	0.09923331987753709	0.09294769870814866	0.08876997258328367	0.08739264971903049	0.08948399645285919	0.09555402226484765	0.10609413005477972	0.12184722760523528	0.14364247842776587	0.17206950681362324	0.2072880976585038	0.24919393015951213	0.29718253654480503	0.3498103716561995	0.40427032842661814	0.45630230165791535	0.5009061075935692	0.5335643408306381	0.5514870989055812	0.554199256969983	0.5431518251578089	0.5207476408859946	0.4902017175685066	0.45521089634784956	0.4195842540147073	0.3863711809342308	0.3576866908414808	0.3347416380473623	0.31833491952597354	0.3087850129493245	0.30563078144701045	0.3075089838157172	0.3125629000458117	0.3191122661558122	0.3258956724930177	0.3318273554248305	0.3356617758036963	0.3358265239537334	0.3309923399927386	0.32078642830679405	0.30600943872931263
0.2094350150234125	0.19935911943090437	0.18957359799781612	0.1800555242881715	0.17052132121645636	0.16066399778464102	0.15033313089101996	0.1395586547145963	0.1288137739489357	0.11873406343653434	0.10999915539087604	0.10328997181145677	0.09913340783060726	0.09794669500219685	0.10014712215806046	0.10621381952029171	0.1170382882357296	0.1334704652332563	0.1561579495225376	0.18534773671950044	0.22095609534185262	0.26239784297810853	0.3082674717957886	0.35604436886285484	0.4019392491181816	0.44154874508325853	0.47083613630643495	0.4871339714591398	0.4897501415489092	0.47972930838851074	0.4592959904262941	0.4314788865395486	0.3998911535851652	0.368166515288276	0.3392952958536795	0.3154021081253994	0.297796242242905	0.2871412117342312	0.28339852284638484	0.28568394212229914	0.2923084317039741	0.3012851556608821	0.3109308861764887	0.3200760893557002	0.3278916634697675	0.33338483281461934	0.3351892560827734	0.3319256999197538	0.3230021966001307	0.30904967606212636
0.23679046161387232	0.22841663824466832	0.2200921749425976	0.21185740585207974	0.2035010297417659	0.194659953830139	0.18477081617818455	0.1736053318770219	0.16142379972035617	0.14906558762929914	0.13741539589416302	0.1272305759671087	0.11906234233381441	0.11330328736264052	0.11041289084992527	0.1110777011539039	0.11622784450282969	0.12674983662419254	0.14328284374478012	0.16606113188769303	0.19492420214645712	0.2291473398322497	0.2673693022504791	0.3073045185529205	0.3456529717251465	0.37867554416563287	0.40297847610472015	0.4162962872821758	0.41784498447219	0.40850033513471473	0.39030666532638253	0.36608502060630155	0.33913670251086464	0.31275075013247644	0.28958857992019715	0.27165721532826054	0.26013990399415293	0.2555755974023808	0.25769746360903	0.26539249607355275	0.27691657714576784	0.2901859916283628	0.30343759021362754	0.31547065105084704	0.32556074303193083	0.33299830001038383	0.33668712197743156	0.33541900929698387	0.3283657709650314	0.31595606776037855
0.2673040892576197	0.26125870348653407	0.25517844088677744	0.24915219258046384	0.24302230975558095	0.23616956921905874	0.227739760131736	0.21698935728471536	0.20397829382650562	0.18946233841769616	0.1744750405718528	0.15995085839509915	0.14659481032155125	0.1350772061892208	0.12610568242412276	0.12057804650656458	0.11959157525940066	0.12400674490187526	0.1343628310696217	0.15082651347578196	0.17304164666759875	0.20008788174583036	0.2306328546751384	0.2625486099315223	0.2929936005015915	0.31888450092402904	0.33749390363062587	0.3469584106378679	0.3467633127417386	0.33775668701091777	0.3218291466943734	0.3015146286081622	0.2796873594919884	0.2591134592419665	0.24215252414136915	0.23047031071740612	0.22513833711107756	0.22650261578826938	0.23423853764312216	0.2472228936026185	0.2636909363602508	0.2815305966700536	0.2987815273627394	0.3141496428858955	0.32699062857234734	0.33676441880686725	0.34274963206643333	0.3438808989312082	0.33926034821554557	0.32894382648739456
0.30123593447121233	0.2981754414110272	0.29511609752911777	0.29213751129512366	0.28883290642567044	0.284497181130186	0.2779108542936658	0.26800379473548586	0.25444520263607856	0.23785300619330502	0.2192800276796539	0.19979682595813159	0.1805291097406056	0.16246799718886745	0.1467315587139134	0.13456408679687998	0.12717365075778764	0.12543172005020736	0.12979377555280142	0.14025317373655027	0.1561706253112225	0.17652228966181646	0.19997210639324686	0.22453899398530275	0.24772757587705804	0.26694257639061014	0.2799678063329778	0.28548019116465784	0.2833253904463888	0.27435554872914547	0.260403766301278	0.24373963962292067	0.22671680801276642	0.2117304684627174	0.20062099753426121	0.1948668187030406	0.19526623238090784	0.20211785716188926	0.21507149894573613	0.2330881069139056	0.2544198444732609	0.276878459291914	0.2984134944679623	0.3176124569134842	0.33381409912102145	0.346669391097248	0.3556257097481321	0.35977489761489073	0.35806205517928563	0.35011651850921666
0.3392060528271001	0.3399344379021594	0.3405962661704449	0.3410559856298965	0.3407268962522303	0.33870481123010626	0.333650070118756	0.32424362682851554	0.30994375523725365	0.2911377551671826	0.26883754404003357	0.24426447431570614	0.2188092248846773	0.19398712158620618	0.17134978355320868	0.15245365891855858	0.13868061514089444	0.13088490595619315	0.1294480566386335	0.13416773924927677	0.14423429451567998	0.15859936939017033	0.17594303348319396	0.19435404881903462	0.21150857920107943	0.2250695903485814	0.23328250506976192	0.23523833320693477	0.2310960586403944	0.2219481179691287	0.20951835655139817	0.19586582582567344	0.1830321608334217	0.17286798855635463	0.16698088334255975	0.1664682761292221	0.17198430344390353	0.183714909033875	0.20142194494285506	0.22410557853608662	0.25003326384079827	0.27696366838500247	0.30291502768193923	0.3264367164126826	0.34680790152650187	0.3636867187441879	0.37654085514718416	0.3843446527462854	0.38589522974006546	0.3803989073233319
0.38155396417053145	0.3869619272791919	0.3919023408276135	0.39588147365603676	0.3980772075089667	0.3974880765177106	0.3929297985330052	0.38315687652215746	0.3674696898944802	0.34608254738506844	0.3199184083679738	0.2903088721403761	0.25890591238908817	0.22761957194010007	0.19848202429236567	0.1732665624389537	0.15342621217215294	0.13984349063590484	0.13284139850043586	0.13211076413587122	0.1368760270410763	0.1460674714485019	0.15837403027829872	0.17192274371433758	0.18432753179858474	0.19344468186216598	0.19772620861698453	0.19662704439125067	0.19067667215741363	0.18115433970532543	0.16982764921704102	0.1585789440713415	0.14914704795565706	0.14309004854013876	0.14161201805598073	0.14561383983630513	0.15556936565973795	0.17168403858825174	0.19368087345318855	0.22063551590318883	0.25083289980453843	0.28211176801453086	0.3125246483198684	0.34070938818817703	0.3658786104699619	0.38748434211453153	0.4048411000219138	0.41670371796089717	0.4216039474093062	0.418459885419632
0.42704616233679854	0.43805275350202805	0.4477123396269228	0.4550022791982151	0.45893813788655197	0.45867099470551087	0.4533496071560578	0.44206140681188366	0.42419297922439514	0.39979861848427645	0.3696721433099676	0.33524543350309666	0.2983667309250749	0.26140690763745755	0.22655780815758608	0.19576758600052455	0.17044940328749034	0.15153246830034367	0.13937171272691484	0.13371956622327105	0.1338882918511234	0.1387941256460897	0.147071219427536	0.15675117314960055	0.1654943613191907	0.1711239716026884	0.17223710568996575	0.16858062145381733	0.16097555297242105	0.15097760682876554	0.14047164750653848	0.13116320828513178	0.1245283556611979	0.12181834528330665	0.12397866118280992	0.1317591453994089	0.14555715486108764	0.1655452322983176	0.1914955698616561	0.2224318484885609	0.25672582474560585	0.2922499264833605	0.32712170171708277	0.35997863024590093	0.38992891634209204	0.41623719290794614	0.43795008965224164	0.4535999252171772	0.4615102421705697	0.4603989570612054
0.47255257577188003	0.48955739125368	0.5040017079321135	0.5142969346098174	0.5192933676109074	0.518468628124449	0.5114697717200741	0.49786647209162105	0.47724453613642775	0.44962257232367736	0.41567754754347896	0.3768786067849843	0.33531298154107125	0.2935726544872053	0.25405909289458306	0.21867286597868477	0.188737780013168	0.16520626211410755	0.14867339385714542	0.13898973839003068	0.13545391701295686	0.13692043048335578	0.14191468823942477	0.1485060965943398	0.15426714722280754	0.15702888609374488	0.1555304939340308	0.14967130374410484	0.1405975539195766	0.1301529558864233	0.1202598339324236	0.11253376333388034	0.10815949260638846	0.1080935878118764	0.11314762251833821	0.12398001894017321	0.14100099296806004	0.16440044745269922	0.19393492766038997	0.22870576579474633	0.2669703104879976	0.3066661537230302	0.3458287189598482	0.3828872958468131	0.4168418697492678	0.44682537357006613	0.4717986070694283	0.49021769351963856	0.5003319781070045	0.5007587116802457
0.5136446231389591	0.5359871726697985	0.5545282165348275	0.5672800832962659	0.572904724810569	0.571181544343022	0.5622639928459874	0.5462294671728326	0.5229493159167207	0.4925087309943373	0.4554355723939967	0.413171806682717	0.3679169895548006	0.3225029102573519	0.27949230933958824	0.24072050667744757	0.2073927774286235	0.18048759652661311	0.16071936261270195	0.14805209861871751	0.14174328946616277	0.14053344435306273	0.14292382508861004	0.14689106929540555	0.15008316670587618	0.15037580042755874	0.14660732539276985	0.1388592695853975	0.12850036302064086	0.11761626745796878	0.10819902979823649	0.10168242544159171	0.09903664756351888	0.10101762646573864	0.1083055297439717	0.1214918250576044	0.14106954772193595	0.16730061941916202	0.2000031060955138	0.2382337174971231	0.28026304121473655	0.32382172149341004	0.36669247625057566	0.4070051775104227	0.4435854697260429	0.47563908583354386	0.5022179565487491	0.5218505828315537	0.5329736891457272	0.5343338786045299
0.5460256488817664	0.5719666763604069	0.5930608409375341	0.6071270651447054	0.6128727474418177	0.6101764592687411	0.5996294899035751	0.5817023965092486	0.5566526655324591	0.5245650227629137	0.48579566057105805	0.44159057142727753	0.3942357878535666	0.34671102319102964	0.30172959850554115	0.26108626110297506	0.22595249335561365	0.19722640348014223	0.17557972609580888	0.16098983760964986	0.1527431189178921	0.14957634182460183	0.149887780405635	0.15165672287496873	0.15255840460695563	0.150601384821685	0.14474824511462345	0.13530124185694944	0.12382508731652148	0.11252359313458368	0.10335236087462299	0.09767066239549452	0.09627072445107943	0.09979820156005628	0.10878698653218619	0.12380038094603486	0.14533720971174058	0.17378580250175588	0.20900254926618614	0.2501007458462501	0.29518563792350744	0.34178076823171905	0.3872500982337092	0.42949146833768637	0.46718921660290924	0.499621812973784	0.5260163851587497	0.5453264517366194	0.5562111963002108	0.5577203689955151
0.5664267601147108	0.5935860471962573	0.6150494362690149	0.6288206571248659	0.6337880392140794	0.6300117896377032	0.6182651964050979	0.5994402500511739	0.574039002693858	0.5421128410362135	0.5037340444387205	0.4597999748845372	0.41255419575687824	0.36497890959644685	0.31992766312575205	0.2793090236070139	0.24424237365373125	0.21549145658126434	0.19343611223104906	0.1779954568360558	0.16855590735937415	0.16389942189999587	0.162528439632465	0.1623818697894933	0.16117361421734733	0.1570537476992204	0.14922341802635875	0.13824490619064203	0.12580191630260767	0.11408643586629477	0.10497502473536428	0.09980934382399015	0.0993061393907023	0.10395525907003644	0.1142153639083983	0.13057429330966722	0.15354881637897327	0.18357242505841298	0.22059134690224017	0.263657394712901	0.3107497935039787	0.35903755874614995	0.40565180330921596	0.4482858641089564	0.4855532689295154	0.5168255334242073	0.5416564385681241	0.5593199147198469	0.5689677535321678	0.569924824126125
0.5738343084046479	0.5999191670593719	0.6195727352310343	0.6311427298578978	0.6339527020472195	0.6284662964666544	0.6158256106158918	0.5971320623425137	0.573023139294014	0.5433210572648345	0.5076662095362765	0.46655238684079825	0.42193223014100695	0.37668778123881735	0.33373996672300266	0.2951657129362243	0.2621117406896006	0.23499833009867202	0.2138974845439813	0.19863543649239926	0.18861832210059923	0.18292981707693484	0.18018796762084807	0.17837009002638005	0.17523320853187785	0.1690810456989011	0.1594293569928159	0.1470827162562912	0.13382436728640246	0.12169875901518402	0.11251193411370945	0.10760121905702118	0.1076761655572795	0.11311475564056026	0.12428452468543869	0.1416579448665472	0.1656515997960205	0.19669344005599676	0.23475677185198146	0.2787924743917258	0.32652944052609767	0.3749652353041315	0.42102125320105727	0.46242004329175435	0.4977499635381658	0.5265649994151066	0.5486805393617248	0.5637543140177633	0.571418673372299	0.5712399787526546
0.5693860240395007	0.592700111577979	0.6088634278837866	0.6165825935591391	0.6158447825283649	0.6078550847159866	0.5943292854709712	0.5766221658652279	0.5551374409220015	0.5293180542017976	0.4983383893315122	0.4622442027533803	0.4225554215389074	0.3818625608663517	0.34307327778944824	0.30844324978694415	0.27900189017730864	0.25483184488815275	0.23576948514512325	0.2215011820198064	0.21162639278817463	0.20547016655136435	0.20179636034125364	0.19862899326847946	0.19382038825306924	0.18591649353149853	0.17468871476156766	0.16120200973850007	0.14720516004593334	0.13466829179703046	0.1252984105117408	0.12043178338945926	0.12084700196976925	0.12686799248771435	0.13878008862310978	0.15692722527800024	0.1816519513352145	0.21327426172927133	0.25164811690257916	0.29559246460435357	0.3426431746116596	0.3895435116322471	0.4333491845783597	0.47182690614789086	0.5037297549588501	0.5287481905234791	0.5470670545322869	0.5588044802928482	0.5638811772175492	0.5621674614535107
0.5556081985036126	0.5750322542176949	0.5866838238026998	0.589631130807882	0.584618863895683	0.5737280388079659	0.5593194495811515	0.5429440036767824	0.5246809489671337	0.5035044924181027	0.4781865493453295	0.4483738669336597	0.415101195043333	0.38065248486378583	0.34769961732764315	0.3184235661058317	0.2936226402231908	0.2731484539341823	0.256728523114815	0.24420301222141327	0.2353640878298996	0.22963977653579443	0.2257644476290672	0.22181500545714875	0.21579853320815304	0.20655237832932	0.19417390697524053	0.17982724673441552	0.16521952227567427	0.15223314529317009	0.14261476529971262	0.137695160602416	0.13833309595383775	0.14485600406166482	0.1574275972078244	0.1762544027709458	0.2014966620669294	0.2333162959117157	0.27133332811573324	0.31411093992288797	0.35905007705464387	0.40290237870003437	0.44276937383352116	0.4766682855915105	0.5035670609468587	0.5234692897345252	0.5369302946738624	0.5445104749530737	0.5465042564936518	0.5431156153664729
0.5345708798673128	0.5496122650858796	0.5564401203557386	0.5545402282541777	0.5453218267789713	0.5316830760607112	0.5164949295758092	0.5014230123257047	0.48628510703819355	0.46969833399638455	0.4501494346767465	0.42690580513062465	0.40067923654640675	0.37330421155271615	0.34713642242759796	0.3238835655459432	0.30405230953156354	0.28752819885403363	0.27426249198303604	0.26431469155434034	0.2576283144807057	0.25347197261604737	0.2504439301093756	0.24660094455528783	0.2401226605202029	0.23016745012221382	0.21712075635412995	0.20221867981873115	0.18714395171499806	0.17376286545672123	0.16388028044955907	0.1589147569877238	0.15979666709234247	0.16681934884678712	0.18003023955491299	0.1994545023322197	0.22507878836201148	0.2567041437190144	0.29363939285922047	0.33417635557178105	0.37562479386648756	0.4148686919093444	0.449294367802181	0.4771389370501816	0.49767695374502346	0.5111872677831661	0.5187488258978354	0.5214436780489832	0.5199789725551778	0.5148535566636079
0.5070920652251273	0.5176253961981132	0.5197512476400203	0.5134689658386937	0.5007770793387439	0.48503859168909136	0.4694546546061481	0.4556514528528824	0.4433120514953241	0.4309458094102493	0.4168444327551255	0.3999919243993588	0.3807802624202941	0.36063881268221976	0.34133155393717196	0.3239986268265505	0.3089980441388629	0.2965228900985757	0.2869208166788618	0.28048393070611216	0.2770978748153497	0.27579812276598425	0.27488776165361545	0.2723161626351516	0.26644196492302286	0.2565847570777899	0.2433306878688143	0.2280765883951707	0.21261171811237495	0.19885549949414863	0.18874729782851554	0.1838253515974995	0.1849895006898096	0.19250482264934624	0.2062760170349031	0.2262282851111559	0.25206735685247905	0.28312600971073226	0.3181889536243687	0.3553089635418817	0.39187964688485427	0.4251866550825582	0.4529180244441145	0.47359687389358096	0.48674610960066295	0.4930448876544999	0.49395279357697436	0.4911689766044913	0.4859799910971033	0.4791729570851818
0.47309667825002416	0.478992251826256	0.47681246689837653	0.4669614692872492	0.4518901868141241	0.4351406680300469	0.4199016391685905	0.40762513646438275	0.39797985609818687	0.38956598129631975	0.3806005579360659	0.3699174316652819	0.35751369832688545	0.34426175008526944	0.3312982577337102	0.31934573920006676	0.30887461041522984	0.3005375535243038	0.29511606775271143	0.2930396697535994	0.2940142110454669	0.29678894182031534	0.29929242955151897	0.29930231882629393	0.2951021531170992	0.2860999710648661	0.273031462933329	0.2575311606932864	0.24161224153380995	0.22742219961712368	0.2170669571841861	0.2121831962708311	0.21362762496141294	0.22164835400766225	0.23600746680486429	0.2564004380167016	0.28218794492621707	0.31211396826703786	0.34439047529342326	0.3768514709292757	0.4072814726145012	0.43352837734805966	0.45369115273370436	0.46655395211559725	0.4719081680638076	0.4706422215074581	0.46473585910464627	0.4563140262915569	0.4472931614686756	0.43879362226947394
0.4329886906861098	0.43417369687337154	0.42817552540829273	0.41577878537498175	0.39957423746912685	0.3830669344524732	0.36911850315022576	0.3589687441200976	0.35227157897532496	0.34776720563542224	0.34385060844791737	0.33916809019373845	0.3332604819714388	0.32634520870412814	0.318992583699158	0.311838494128051	0.3056588084097754	0.301586711836108	0.3007284298727394	0.3035846658526414	0.309694027129985	0.3175028003721118	0.3245740017326985	0.3282563707539635	0.32663867139792185	0.31901463194974106	0.30628603336052923	0.29041292306759364	0.27385790481926964	0.25911160511405523	0.24848473670720703	0.2436125938972304	0.2454215373898	0.2540824977760713	0.26913149993156166	0.28986946577271683	0.3151612311434034	0.3432013670368285	0.3716827688274154	0.39845904449676883	0.4217346272965789	0.4400512127807805	0.45206241517464874	0.4568918394426501	0.4544581204846404	0.44597386985472565	0.4335749562505902	0.4198986254857705	0.40714679733013476	0.39683745003450127
0.3887671296936962	0.38539660270163956	0.3762164222561908	0.3622633598982904	0.34609375718958124	0.3308551048720606	0.31905574192082836	0.31165101613713464	0.3082681358024192	0.3078304248831077	0.3088472305854423	0.3099017960047366	0.3100286267392722	0.30883971908769375	0.3065400313623272	0.3037582024929724	0.3017033376363337	0.3019337833925006	0.3058090644039672	0.31388069382812633	0.3255525412180266	0.33898828115040164	0.3512994178740472	0.3594253442764204	0.36091462632580734	0.3549352783588141	0.34244355641466623	0.32595116120438933	0.30854097549576653	0.2931815396411548	0.2823422137492432	0.2777160403431137	0.2801625182884207	0.289644530306569	0.30543063894285877	0.32629225097425063	0.35059973208263867	0.3759927315059955	0.39990129620484116	0.4202732744148878	0.43578182586317654	0.4456530597152915	0.4491718936738516	0.4458636890150562	0.43600047507511625	0.42083896530272624	0.402711135963528	0.38439941685722057	0.36834409951841995	0.3562173717715629
0.34375165891772985	0.3363185345540941	0.3246855392222597	0.3100474011230835	0.2947241803995104	0.2814796496094635	0.27227762085217866	0.26792495856950616	0.26803691499513405	0.27167042115675155	0.27741592487173483	0.2837071187112279	0.2892186003700166	0.2931792654406107	0.29546601459449534	0.2967735223365519	0.2986418957872426	0.30303512789082016	0.3115660772497565	0.3248278110592158	0.342131155073	0.3612665761721511	0.3790166812339945	0.3917193126697385	0.3964999695839339	0.392145560647191	0.3797625822925933	0.3624752573740879	0.34417482415314193	0.3283595396686721	0.3177077470544521	0.31383919612561306	0.3173576980703235	0.32788459129062997	0.34433422383322415	0.3650849495769621	0.38793468020491173	0.41018485653816594	0.42908552204059447	0.44271296006430416	0.45022391190532324	0.45142613197975356	0.44627499264841475	0.4348955774419661	0.41787193540063106	0.3966754458968518	0.3736537958712158	0.35155847739858725	0.3328113594444881	0.3189941337521637
0.3010960983047949	0.2904437303966639	0.27716861226159184	0.2624904392343839	0.24857496329488632	0.23759568811238585	0.23112476901185042	0.2297333012981996	0.23318118688064324	0.24060022889630103	0.2506192290321495	0.2614632741892656	0.2715958738976684	0.2800154398942383	0.28640185845962524	0.29140551708424584	0.2968814631436666	0.3051686250883424	0.3180717574271989	0.33621491693971967	0.358721197767125	0.3830900050369739	0.4056870144385087	0.422495773527474	0.43019095537285457	0.42730468839628366	0.41508842941181195	0.39726706919800725	0.3785135411749731	0.36288823537101983	0.35319054751531337	0.3508446168392272	0.3559904832239252	0.3678618628091292	0.384984688762721	0.40536154630546034	0.4264964553969704	0.4453407633555493	0.45907197966150465	0.46589917010157494	0.4653419901029028	0.4578495688952009	0.44411203580321135	0.4248568594420015	0.4010938582795005	0.3744854773387421	0.34739878949157504	0.32238828611961357	0.30159071874910054	0.2863030147511479
0.26305643403578316	0.2500847677621254	0.23593252414245847	0.221831065231666	0.20966909504340092	0.20108990345605698	0.19716053285893026	0.19845098537969758	0.20475499505219413	0.2153602697005325	0.22891584288738445	0.24355915404958556	0.2574836937372594	0.2695172117198193	0.27924383715668694	0.28742782187180455	0.29610198678882327	0.30780410941346253	0.3245627217045426	0.34686661588065	0.3736057567705367	0.40197766044497674	0.4281308637681759	0.4478325512815255	0.45756103713768115	0.4558923388269769	0.44422453171688553	0.42665940432157184	0.4085207859906788	0.3942827143274658	0.38671165589542533	0.38687791620915035	0.3944610271912902	0.40818360639571216	0.42619137727392387	0.44625084976812257	0.46556349695351357	0.48088754157842517	0.4893030582358881	0.4892754677570723	0.4807309608124606	0.4647664654740946	0.44276417746049546	0.41607750823193396	0.3861402313129453	0.35483785724168615	0.32449623138258077	0.29732463119840574	0.27501833475085286	0.2584113771020609
0.23070492549676846	0.21636023130546156	0.20206815003624207	0.18910057820067797	0.1789249478004859	0.1726950255571621	0.1711605618395105	0.17467867478054525	0.18325109836460965	0.19628491561279152	0.2125122950290757	0.2300502838982941	0.2469241427252105	0.2616880051579859	0.273943192868015	0.28460906658226093	0.295873940854616	0.3103687354253503	0.3300620104147379	0.3553615845260084	0.38481841393591654	0.4154357815844751	0.4432556456870797	0.4641099546891401	0.47470650265464315	0.47386202275177547	0.46321281942101766	0.4470849798632464	0.43104281981081854	0.4197316353402742	0.41571631526001884	0.41969229431254385	0.4307541276220546	0.4471812719740312	0.46670488582277664	0.48679983009637373	0.5043962550446619	0.5160705057000959	0.5190337213360808	0.512054297641958	0.49569248060955007	0.47166298160182857	0.44197134958017403	0.4085472067513812	0.37323632277728896	0.3380999474884919	0.30530889823183194	0.2766594104617724	0.253146025880105	0.23524992760151628
0.2044742681134472	0.189635388719429	0.1759443050958315	0.16457452351820678	0.15653784768902404	0.15259533132021127	0.15316115843290465	0.15850518931039	0.16874332415587565	0.183448398571116	0.20148091163816942	0.22102631759968464	0.24001832855308988	0.2567363509460416	0.27073972682249564	0.2831087456403225	0.2961227173554404	0.31238300450547135	0.33378601316485457	0.3605320302029999	0.3909497523234863	0.42187854330191527	0.4494172611961008	0.46968760503564055	0.47991099550080213	0.4794074558019816	0.47011737725595615	0.45647742443057626	0.4439483932979494	0.437023989098994	0.43800769365812914	0.4471185533382035	0.4629349444776562	0.48317744480887526	0.5051506983623274	0.5258463824567033	0.5419491956129893	0.5499735837034316	0.5473816349379709	0.5335344080173782	0.5096529615163653	0.47812935426462144	0.44156647202924026	0.4023240041534592	0.36266191499678496	0.32470237540852065	0.29028718352729227	0.2605649809472305	0.2360182518392205	0.21680658660248214
0.18442540879407446	0.169901773181053	0.15750362301513457	0.14808145862038527	0.14229905488455366	0.14053445906440443	0.14293431394981074	0.1497343521357939	0.16117075000389378	0.17694979860785165	0.1960843719638576	0.21688671671235785	0.2372094149084062	0.25515599280059253	0.2701211401959854	0.2832844702979972	0.2969711189939155	0.31372750246821884	0.33531253534263084	0.36176750234970007	0.3913400345000028	0.4208701205954458	0.4465795891483666	0.46494586043154185	0.47387145252192053	0.4732758831163803	0.4655049888387784	0.4549846935673709	0.44689272464982116	0.4453835437164401	0.4524498274549793	0.46784719101467587	0.4895768878969749	0.5147430348778748	0.5399791581191362	0.5618234517903403	0.5766902496204944	0.581223909756444	0.573310364813741	0.5529688594021434	0.5221861694801458	0.4839719423027815	0.44146978559360706	0.3975548281511671	0.3547339754966174	0.31501413985256344	0.27966651645232726	0.24923639429806446	0.2237747557694607	0.2033201488862174
0.1702589841510761	0.15683924121136444	0.14631902353795379	0.13921054946074282	0.13574652915002716	0.13601487200918053	0.1400329255096747	0.1480374402041607	0.1603231781834781	0.17680782799357989	0.1965947997738681	0.2180993969153073	0.23913374997754192	0.2575926454767307	0.2727991383572588	0.28580884978241444	0.2989306589482538	0.31469821337008863	0.3347634232394323	0.3591658622459487	0.38618165017239037	0.4128374021513267	0.43559932918341837	0.4513330776283809	0.4584989773865115	0.45765952752268807	0.45148866246118635	0.44436437979508003	0.44112943578269187	0.44553962667191005	0.4592345898078932	0.4815428322377934	0.5099015786867703	0.5405998621795244	0.5695831209277317	0.592886218155524	0.6068291686233139	0.6083235450499871	0.5957345465379218	0.5697143857345938	0.5329442603071686	0.48905524226827735	0.4417476200359656	0.3943984630598768	0.3495910422004091	0.30902199554373794	0.2734180134298368	0.24272445756382352	0.21668023736860267	0.19518481460388737
0.16201578633684974	0.1503034365283241	0.14215106032785335	0.1375961438499756	0.1364569213921422	0.13855877615648116	0.14390037069210773	0.15281839679269862	0.16570053894364792	0.18261358967572666	0.2028113484729454	0.22464085527399477	0.2458659316031069	0.26435398227596174	0.2791938182282502	0.2912328483271951	0.3026810349907171	0.31593120969454463	0.33269459546348346	0.3532047183380975	0.3760820102756016	0.3986552822312573	0.4177304193899612	0.43052654032378784	0.4359264995048603	0.4349791385809264	0.43058872978134205	0.42701609206042546	0.4287238678696533	0.439064835395448	0.45937294960640274	0.48857614850948444	0.5235327907329237	0.5597895431248191	0.5924871475553584	0.6173467344045815	0.6307332879377607	0.629874084612414	0.6136693493365964	0.5832834502356256	0.541826677935941	0.49350385203669916	0.4426192273262825	0.39291824783093676	0.34706877833335215	0.3064144837236756	0.27116756082226295	0.2407965632874115	0.21473990126019207	0.1927424290498288
0.15995954471205412	0.15055447150156992	0.14507313255845888	0.14311615142562023	0.14412914103539065	0.14771167892714607	0.15396474862165743	0.16333874766943496	0.17636854818040842	0.19335460711341537	0.2135864605504789	0.23538502048868926	0.25643793740287757	0.27461514521588887	0.2887799767732851	0.2994190326285506	0.3083742932384672	0.31789865410552454	0.329774280139712	0.3446945238950587	0.36190758930480166	0.37934093617119147	0.3942051117152555	0.4040504426567134	0.4079995444570095	0.40730793145298666	0.4050310644280437	0.4051430231676135	0.41170203617555895	0.42766069572824345	0.45407131551927743	0.4895408813634143	0.5303730703309277	0.5714756586676462	0.6075257363721517	0.6339113490803963	0.6471308199909397	0.6448454171454067	0.6264131115313443	0.5932732124320481	0.5487815684811932	0.497495944478941	0.4442305062674744	0.39308086107677304	0.346808628330159	0.3065640620192451	0.2721441234613406	0.2427435307589275	0.2174746443272181	0.19589424012204984
0.16404966555368783	0.15751117889879246	0.15491762553151428	0.15547620921688496	0.1583037967210461	0.16290237184069822	0.16946726731087905	0.17868351320996329	0.19125499177181882	0.20765653789883712	0.2273085618865465	0.24849912898202542	0.2689495009098635	0.2865322066626999	0.2999251760528885	0.3091252704241517	0.31534870618741334	0.32047032609809273	0.3263930593213852	0.334416248080209	0.34466497678700986	0.3559496023203051	0.36606897655532594	0.3729453992751438	0.37584776998893976	0.3759985493170687	0.37625925678055355	0.38021907402041943	0.3914398570357794	0.4124970246530537	0.44416190366460695	0.4847695457533057	0.5302833330843534	0.5751930005031212	0.613897959984848	0.6417127070990225	0.6552600511550216	0.6526117403786704	0.6334196942356691	0.5993011071245781	0.5535397997618643	0.5008525908961363	0.4463267859818004	0.3944673070415502	0.34822860235022024	0.30870706439522166	0.2755315394252786	0.2476973150674463	0.22411680157535377	0.20407382041585814
0.17314738628512832	0.16998968622984278	0.17053636310116516	0.173574385975281	0.17790316646703144	0.18297576450176065	0.1892503574490445	0.19757876112223846	0.20894312516497374	0.22395862476492584	0.24220874821767627	0.26208548000731746	0.28142084438329956	0.29809773696656383	0.3106906584415421	0.3186006922278258	0.3222440130123277	0.32289062831062365	0.3224908556490111	0.32297505469091775	0.3254682366780385	0.32976520387006997	0.33456412338425634	0.33829776116665405	0.3404365743055894	0.34195115001347753	0.34515025484665957	0.35302742609240184	0.3686080699988985	0.3940337637383096	0.4297843203100718	0.47409004532908866	0.5227682072945725	0.5702229862477831	0.6108515276765928	0.6400078947711815	0.6544447247300299	0.6524898782818017	0.6340041840972195	0.6005217879750046	0.5552237548174417	0.5026314732003356	0.4479775290686891	0.39612484859626745	0.3503507808981737	0.3118956928715965	0.28038737979530703	0.25475043280047954	0.2337216162766923	0.21641648268536318
0.18545463910599028	0.1858811804718946	0.1897805311199397	0.19542455903629424	0.20116778753220946	0.20640735530605428	0.21177762262382113	0.2185219282392343	0.22787278672793443	0.2406440061878723	0.25666273773394105	0.2744951471559095	0.2921369063954119	0.30758565113110187	0.3192560942079726	0.3260093779683224	0.3274202091973879	0.32407862391650377	0.3177771149829334	0.31091701345652456	0.3055339836051417	0.3025331854563272	0.3016113411668859	0.301991922640474	0.3033705515621823	0.30639775480261316	0.3126001571775197	0.3241929364328709	0.34352216226794946	0.3722870353724361	0.41072583274162	0.45699039799770996	0.5070954827516078	0.5557036371269554	0.5974801847626704	0.6278826650450723	0.643735440192881	0.6433820546043639	0.6267257446136987	0.595248181044573	0.551813649414967	0.5007194048728579	0.4471525389079695	0.3962326732155125	0.3516443928086316	0.31481859556474856	0.2855600473558854	0.26279574971431846	0.24529780515133046	0.2318960878445635
0.1991361202813788	0.20308345455469962	0.21034248216035156	0.21876924009324303	0.22611931569497148	0.2314247808768365	0.23548650425974169	0.24001652752451663	0.2466566683232878	0.2564470513311999	0.2694681226580148	0.2846209401625548	0.3000556519605894	0.31387630555537316	0.3244096317013545	0.3300429728230976	0.32962004654101795	0.3230582718428552	0.31187510560044673	0.298667919686511	0.28615336184350426	0.27621016724625164	0.26963455595428376	0.2664830628083382	0.2668177079452634	0.27096649085741553	0.27974218359246655	0.2944755741805553	0.3167219826253986	0.34760021842963973	0.38713969306139306	0.4335394384626582	0.48322976230356757	0.5314964809090105	0.5734848733138085	0.6047959260395115	0.6221661854595887	0.6238151831616695	0.6096142922626441	0.5808776206534296	0.5403127313610782	0.4919815322137192	0.4409631451031396	0.39240789784968744	0.3501267501728353	0.3158720178522614	0.28967059508834503	0.2707026429653984	0.25769372968572873	0.24940492772841516
0.2128537836929049	0.21998795887157752	0.2304172148927289	0.2415938375674593	0.25066819669228063	0.2561283820632714	0.25878176638127304	0.260836691890364	0.2643838692097128	0.27075064442027863	0.2802951359257512	0.2922523308358818	0.3050584470425536	0.3168890253956432	0.32597338158874317	0.3303632146771477	0.3284003280076949	0.3194796021603587	0.3047081357737666	0.28666044160723425	0.26839566109476254	0.25253648784988686	0.2408005829117771	0.2341197032228039	0.23297126093772497	0.23751000009978362	0.24798894241062722	0.2649618705460452	0.2891299468405895	0.32094682337712566	0.36009171139478063	0.404961555926619	0.45256277060409816	0.4989855458813221	0.5399360997054647	0.5711887583131464	0.5893736078829346	0.5925865497594294	0.5805757569317606	0.554735563560492	0.5176735228889562	0.47338537890276455	0.42666680931694556	0.3822575476902694	0.3438881142543547	0.3135116526424592	0.291477544794105	0.2772733058343979	0.2697659113521176	0.26756695821466
0.2256917090537552	0.2355705116095403	0.24874883009166127	0.26232790122158134	0.27294329309784604	0.27861951992718426	0.28001406831774023	0.2796790979719192	0.28017590217652943	0.28314482047752476	0.28913928273409323	0.2977277605875474	0.30761607419382964	0.3171291216272233	0.3244504460245713	0.3274008513742324	0.32403357048785136	0.3134170174096261	0.2962494508936057	0.2749073110399305	0.2525451548854818	0.2321737935095791	0.21620919904338576	0.2063176509473293	0.2034099980783826	0.2076207796146842	0.21885705476440598	0.23698548318199017	0.2619528513433077	0.29354780825383736	0.3311165374173826	0.373244493286097	0.4175103034028359	0.4607249152887299	0.49913026984429326	0.5287340155179769	0.546188285535622	0.549605221151155	0.5388801037561294	0.5155972968052573	0.4825635065337041	0.44361371263648175	0.4029606931388185	0.3646641994906372	0.33197883500928416	0.3069598128563372	0.29029647801927394	0.2818345221358375	0.28068866085932065	0.2854283698812697
0.2373894345366884	0.24960285799077642	0.264974397445705	0.28036031083469204	0.292016165380989	0.2977115242064479	0.29797741418930385	0.2955382468875896	0.2933057771151407	0.2932058575265419	0.29595649587130424	0.3012964848269611	0.30817766159569493	0.31513440878334525	0.32035548860172364	0.321564140789705	0.31673385655004643	0.30473952761152445	0.2860219644822055	0.26270601997499915	0.2378638260443111	0.21458876016188322	0.19572636339531518	0.18342222576524994	0.17890937536314735	0.1824051675450169	0.19358088096837212	0.21182521272008362	0.23647067007581857	0.26680789848116604	0.3019331444524553	0.340599155665084	0.3807406476266682	0.4196855093884942	0.4540641839315986	0.4802307244080388	0.49514121291567625	0.4971803345270419	0.4866180121521439	0.4654637798571859	0.43677434437109985	0.4041210266649681	0.3709848533863241	0.3404240684142701	0.31502244898021775	0.2966864026199373	0.286505058751187	0.2846040292856163	0.29040461608656515	0.3025251948539487
0.24819549194900342	0.2623106518311976	0.2793702036216434	0.2958675831705275	0.30789661373082056	0.3131806866824095	0.3122071439501508	0.30781202402975055	0.3031846123995356	0.30037178112213353	0.30023694460409145	0.30257246613866035	0.30650661548648533	0.3107737179776998	0.313620451970447	0.31281996086776126	0.3062878860865578	0.2929703234228084	0.2732378077251762	0.24900580457869337	0.22313686498448895	0.19869285799682995	0.1785719264030667	0.16511931066860813	0.15968528980864832	0.1625270702412043	0.17313972669938205	0.190638854490964	0.21401615041751856	0.2422554733892829	0.27437237609417003	0.3091533938316835	0.34471794974955633	0.3786456262653863	0.4079310940928984	0.42936671561423534	0.44038405296780886	0.43991285611916403	0.4287565315066193	0.4093655028039356	0.38505390265668826	0.3590235522531208	0.3339467769569476	0.31191516891207893	0.29475890893827056	0.28414428439503137	0.2812475281728455	0.28651501470981156	0.2995824366610916	0.31925725810645106
0.2584085664796033	0.27408122485733033	0.2922503474660263	0.3091974315105758	0.32096600006298487	0.3253156650840481	0.32279352212152934	0.31627894168747983	0.3091426198624827	0.30373137761126356	0.3008735704683147	0.3004164599157394	0.3015574226298938	0.30315688913594807	0.30354853706026547	0.30055129565150096	0.29219221488171465	0.2775499194284989	0.2572100130175281	0.23294714299633876	0.2074458841907057	0.18353450427612272	0.1639605633720556	0.15089803269535945	0.14564257580670192	0.14836739613812755	0.15842950027793343	0.1747760709965106	0.19626265606126242	0.2218022467094754	0.2504412133691423	0.2809799108649033	0.3115840995742103	0.34002314928459	0.3636319832539261	0.3797162045789032	0.38632408122591055	0.38299064727229903	0.37102970937130303	0.3532649122236724	0.33304873812020047	0.31327324933282136	0.29595050971154063	0.2823009893695353	0.27352083064398	0.2710276238514434	0.275925043938772	0.2886924969362577	0.30929858243971386	0.3365921679417909
0.2678713243404846	0.2845934476203962	0.30326506654934604	0.3201213477078912	0.3312224621528181	0.3342412139929088	0.3297156905969261	0.32063152007419465	0.3105812299525678	0.3022009201352359	0.2965365415764419	0.29339070871439626	0.2919653191048277	0.2911026903943666	0.289156155088115	0.284050375308662	0.2739584622146305	0.25828878925884013	0.23785086552678347	0.21447207635930202	0.19060271021669267	0.16882051235628642	0.15150138658223888	0.14044766617450619	0.1366932623335185	0.1402728656456357	0.1503386598232916	0.1656313352227822	0.18497333729166296	0.2073968214782936	0.23207292631492193	0.25787155732076994	0.2830745021736402	0.3056325147668388	0.3232338663738073	0.3337805140102741	0.33602266282587917	0.3300618727511046	0.31761541405964033	0.3015519273322121	0.2851400967778287	0.2709144153860494	0.26043289335345915	0.2544138897330672	0.2536334287066795	0.25908388931481113	0.2717203716179525	0.2921220943713449	0.3203567613075824	0.35534699621885685
0.2758655593556439	0.29292340582001253	0.31139252097163767	0.3276426178606456	0.3377404337230744	0.3391673274724865	0.33221395125213243	0.3200617083337483	0.3066041574421769	0.2948538062807365	0.28614518976722075	0.2804053969690064	0.27672261502920104	0.2737350744449966	0.2697512195125268	0.2628374416252091	0.2515039562429004	0.23546542080655505	0.21578339096315244	0.194291410789765	0.1732474802383687	0.1548657101459708	0.1411413566021247	0.13349431407126525	0.13262843780555678	0.13826472254574712	0.14923639159803137	0.16399073127072886	0.18126941102223698	0.2002615440115197	0.2204951229064638	0.24097217893661915	0.260245239490121	0.27645639258678434	0.28776939605504376	0.2927918864049878	0.29096716440452747	0.28292854729460626	0.2704946049490676	0.2564256616295783	0.2435929946498431	0.23426215538984704	0.22969854958589397	0.23041086732571198	0.2368565702342373	0.2497158862701645	0.2697316900806945	0.29752039329734953	0.3332740529300184	0.37578525430475485
0.2812460813792131	0.2979260626630131	0.315363484674149	0.3303271380642523	0.33898623980092035	0.33847115483186857	0.3289509169622842	0.31352179703197836	0.29646990519838085	0.28119521356628097	0.26940222477535514	0.2611640037099076	0.2554951758674692	0.25080449340620437	0.24526722950587224	0.23712562401304496	0.22528539795517966	0.20988331562168439	0.19205906506505901	0.1735101634335082	0.15624603910295498	0.1422124952702401	0.13297123988840123	0.12971594008821152	0.13281528956140498	0.1415811021224954	0.1543592861677097	0.16923085870974575	0.18475504776577206	0.20032147045009335	0.21575495985708612	0.23048045346473003	0.24332532747233246	0.2528508445421074	0.2577376562822335	0.25736989025327983	0.25184416462445197	0.24219041728758225	0.23022906630581574	0.2183563859926777	0.20901391704312533	0.2041061344262363	0.20478050882704663	0.21142127025562116	0.22429140347602705	0.2438039322199151	0.2705806559167307	0.30524246564596447	0.34797071859318296	0.39731315527339206
0.2828668414164652	0.298409299794822	0.3140076034826188	0.3268136998282839	0.3332931010777527	0.3305674038910392	0.3185004248145196	0.30015597028106134	0.2799589157333509	0.26155188631907395	0.2469280038757694	0.23636716912841269	0.22891159273098263	0.22282994471153886	0.21629166841532646	0.20767872351156352	0.19633455267325428	0.18262838201039336	0.16771354461958699	0.15306961550103176	0.14035873242627486	0.13123757784343154	0.12704256251134738	0.12869829698573312	0.1363151407509246	0.1487637797478747	0.163957087211881	0.17951613210923426	0.19379478039693512	0.20622558751657868	0.21692067163599707	0.2257494288986237	0.23199863221103184	0.23477254870714825	0.23339488512887935	0.22793449629300694	0.21907054445260477	0.20808712566417875	0.19673133156713152	0.18702847893861752	0.180966327272223	0.1801697952544063	0.1855566974444409	0.19745118622137584	0.21597107184191472	0.24131918044890882	0.2740420298508781	0.31475581475091735	0.36348297473236213	0.41838141639744386
0.27964723995408064	0.2934477647233579	0.30644611451799114	0.31625146143117094	0.31989145876806396	0.31465867418877697	0.3003871950339242	0.279891412169281	0.25743413943702864	0.23674070466103833	0.2199515701940619	0.20746969950276906	0.19844072860550763	0.19123695854736925	0.18416175137345717	0.17587670911008624	0.16597275644819307	0.15491455947399707	0.1437733146057716	0.1337439450778888	0.12612537341606533	0.12229449260523408	0.12339243952640627	0.13013668979110038	0.1423027025454543	0.1584609285632225	0.1761592596243663	0.19270573022641968	0.20621679204849838	0.21607073828103943	0.22250582786117695	0.22575223636868083	0.2256578134843636	0.22195851891486565	0.21474949501940888	0.2046777618374207	0.1928211220700186	0.18063365793734917	0.16972228932827418	0.16182288589235297	0.158639158451749	0.16150070197258473	0.1710963624275195	0.1875974965521793	0.21098307645412653	0.24136247303757216	0.2790725413471977	0.3246360623844224	0.37781877295324917	0.43647197290731254
0.27086050856044047	0.2824100079372124	0.2924726995816415	0.2989835647266863	0.29944093343767614	0.2917499515120619	0.2757376141664929	0.25392743741477797	0.23025221338276972	0.2083078182893004	0.19021502899701104	0.17646719080336792	0.16627256062458542	0.15832257595950316	0.1512040249243483	0.14389558539361308	0.1361813459069815	0.12846531528706706	0.12158924877436128	0.11647176045864696	0.11416529303570744	0.11574280726594774	0.1221866902834747	0.13394292930665355	0.15041480183128358	0.16986918246820065	0.18972671502004546	0.2072149032904138	0.22030351028496478	0.22822284693491135	0.2311626503843184	0.2295900367847587	0.22384932983078257	0.21435748506482016	0.2019195660043427	0.18776862207458178	0.17323017544983157	0.15976673056906204	0.14893712499920309	0.14229074513779055	0.14131360787418176	0.14709449705355757	0.16014244467002392	0.1804746744522395	0.20791055209232956	0.2424025125448446	0.2839979920255033	0.33288640288883903	0.38860859907880224	0.44877122594796176
0.2561127941823578	0.2652173776175524	0.27250953366052294	0.27612509242585564	0.2739031994126509	0.26411349057434796	0.2468740227085723	0.22450067184860276	0.20054734465494298	0.17836368434497243	0.1599737050173833	0.14575089879432704	0.13502807459892469	0.12682461219907865	0.1201883515218962	0.11439634495116546	0.10931646279685074	0.1052353899614504	0.10273031692870824	0.1025241275708919	0.1054335642213271	0.11230475714416666	0.12386436074026753	0.1402601592337193	0.16056603385728502	0.18276726203079063	0.20425270069250603	0.22239539850765574	0.23515700847744497	0.2416904929014615	0.24206696191341118	0.23673772864695897	0.22642935572047257	0.2121091038408393	0.19519911994981423	0.17739086282824934	0.16027431377874862	0.14530968852500104	0.13398031785608855	0.12779242939248736	0.1280631761370031	0.13574229879279703	0.15122607390819973	0.17441393012403525	0.20505095834669412	0.24270980274403314	0.2870461161239311	0.33775491370534916	0.39394664287396247	0.4531880366901994
0.23537207100546842	0.24212880946729468	0.24738029553991378	0.24911635942656002	0.24522884918674845	0.23421675438529097	0.21640194344440655	0.19416631983234017	0.170798201470273	0.14930690613007486	0.13152387429248757	0.11768711095831863	0.10720398688924315	0.09938628013975745	0.09370362725849649	0.08976219873428283	0.08748875213658036	0.08704470480563092	0.08878549003894208	0.09324144488457897	0.10106489190490346	0.11286398973664633	0.1290821213467949	0.14949027251615266	0.17292208835762907	0.1972388414106251	0.21982813506962684	0.23824509203198088	0.2507002571754843	0.25628036742358135	0.25494779333119866	0.2470453273189106	0.23334673917598786	0.2152440423151358	0.19458918600808536	0.1734237369534272	0.1535579710911493	0.1366090883547278	0.12402688276632576	0.11724251741811821	0.11758341179637809	0.12593566894719482	0.14270347197231634	0.1678192445129027	0.20077521853533642	0.24077979688568052	0.2868798184033559	0.3380753797973165	0.39298041039393133	0.44918925771261764
0.2094344788016227	0.21402531804090752	0.21808890639437947	0.2192015929326164	0.21490373245909922	0.2038304216126605	0.1864406038981561	0.16521233812705732	0.14330735612556053	0.12336370310375346	0.1069712553891175	0.0942888077426248	0.08480392672158149	0.07806665516860833	0.07379245611458067	0.07189278419043973	0.07242201920939143	0.07543782108632399	0.0811058162249247	0.08981629327922287	0.1020546762965104	0.11826803968082483	0.13850716910073407	0.16221823681802905	0.18802836268593748	0.2137979130586113	0.23701857437271343	0.25543320400698627	0.267489968455704	0.2723867130760503	0.26989316712103584	0.2602127897637492	0.2440892947608092	0.2230450991805743	0.19922070131028569	0.17488597191925753	0.15205873941661444	0.1325078970007715	0.11777145730098745	0.10932057590348121	0.10850609305560605	0.11636326705529544	0.13340726840693265	0.1595189589733664	0.19403237194021167	0.23560107134756073	0.28265193783760084	0.33334483435469453	0.38572671252829094	0.43755205356881655
0.1803685757304329	0.18295621392827158	0.18634457842693558	0.1877182515320435	0.1841824570608149	0.17420796979328296	0.1584960400469882	0.13943601190540894	0.11991588678709313	0.10229183637959811	0.08790268655708813	0.0769879677449219	0.06921161663956882	0.06419980629066821	0.06180294691464426	0.06211307833687695	0.06530569370116898	0.07140911992522418	0.08050377211263567	0.0929095668799823	0.10900444357148431	0.1289902234287631	0.1526589233524772	0.17905151392095725	0.20661488790028856	0.23328739971366133	0.25671333751543696	0.27483237934866434	0.28626304690788124	0.2903129385521935	0.2867218151554192	0.27552577043537874	0.2573871031539325	0.23389638291299744	0.20729435830289264	0.179951702372097	0.1540476814844746	0.1314202860614806	0.11382794788098986	0.10284559585588406	0.099976232987425	0.10643816162038622	0.12290447818885566	0.14918484466369866	0.18432147470712942	0.22668425883339946	0.2739797522988984	0.3235581724136001	0.3729007928670409	0.419859107950714
0.15139602928148974	0.15208692550452801	0.15495516923526012	0.1568968859306883	0.15473213709078365	0.1468853158216723	0.13392575029971057	0.11806927108424432	0.10173030733660053	0.08696912528165565	0.07509905912830883	0.06647691598357254	0.0609936361502864	0.058361499730178325	0.05837006035972323	0.06107488009187788	0.06668255338931199	0.07530484195420427	0.08707414032038945	0.10238652353940891	0.12162522505190972	0.14486037609966984	0.17147407551531152	0.20015592818932132	0.22912299377255368	0.25631782148304477	0.2795499450169965	0.2969603508832383	0.3072593051809115	0.30992764924591615	0.3047158742614675	0.29169670706020884	0.2715028246776356	0.24575251759348607	0.21663670492880308	0.1865508616959046	0.15762413828067948	0.13187171003697887	0.11115959949419824	0.0972925084566449	0.09193697333631168	0.09644883569539435	0.11159515944543574	0.1371133887442023	0.17196573259900252	0.21428129455070824	0.2612357897513434	0.30936646544728486	0.35560483967147755	0.3980042044985885
0.12573175691931807	0.12471118283435431	0.12705675978845415	0.12954341109405496	0.12896942264665362	0.12370437855902106	0.11408120526325076	0.10181392507975348	0.0889862987636943	0.07735189797758946	0.06822990114171472	0.06231499571941595	0.05963898592608928	0.059927120660473295	0.06287485856521759	0.06820732777751386	0.07597057969036386	0.08641513330598427	0.09992928700076632	0.11721154626546937	0.13882749231956265	0.16473700487985238	0.19393584910661	0.22466175168531938	0.25485553989033627	0.2823675456024958	0.30513394008577505	0.3213924741461212	0.3299944524224975	0.33048049958759984	0.32286757212176587	0.30739567643437965	0.2848206355643313	0.2567398792631168	0.22526879362882138	0.19272207838323877	0.16116822051880325	0.1326475261027084	0.10917940824563907	0.09266693955085505	0.08488568350027895	0.08723428982166079	0.1004496395586204	0.12439095022362014	0.1581242081893384	0.19963056807199012	0.24557425709511266	0.2919101115419345	0.3352558365176582	0.3738659630858303
0.1058550858452433	0.10348712300764935	0.10527032233144462	0.10817639484885248	0.10907353801550221	0.1063238973737191	0.09993340471864617	0.09111343912731323	0.0815154355722389	0.07284728823774814	0.06645008610441837	0.06325172278251712	0.06348941768694594	0.06688680951891876	0.07296304777648005	0.08103872356734203	0.09077785882548418	0.10242958611385178	0.116862486097401	0.13527375500004807	0.1585858984453504	0.18666786570278024	0.21812552405230348	0.2507579860037957	0.2820630159639843	0.3098146394180077	0.33192784966685995	0.3467688729576246	0.3532539184161854	0.3510031082243321	0.34032166179424583	0.3218554648359055	0.2965562930954188	0.26601815810922186	0.23226825123582032	0.19753312155385308	0.1639181002390449	0.13337506474286223	0.10793932036182952	0.08949954153794665	0.07974407028155071	0.08001126117876685	0.09106114647883311	0.11297755711200598	0.14489311214748074	0.18468824558521124	0.22877414292409282	0.2728028191426699	0.3134888464612015	0.34932193849819626
0.09341310014132911	0.09006339051536325	0.09132762371657324	0.09434555642815647	0.09633423497893066	0.09563428851029485	0.09190285513694979	0.08595784724842329	0.07908620699327132	0.07282990316309546	0.06866176069424994	0.06763219133342382	0.07022049170026774	0.07625347909744594	0.08503236651398988	0.09555193804227229	0.10702777880700257	0.11959018599474794	0.1345038032005313	0.15362552918138708	0.17821897639386694	0.2081560740852282	0.24166535538989883	0.27600378520528235	0.30829159404161294	0.3361403413430393	0.35761267469345664	0.37108177684098775	0.3754759488158379	0.37048831565497037	0.3566245389038718	0.3349667439626993	0.3067986845469614	0.2737087709167934	0.23775682341647722	0.20116581072118372	0.16603595454784192	0.1343566908152934	0.10795771287602852	0.08855150349500582	0.07754583011242919	0.07615229280815874	0.08525135615121077	0.10493869762645963	0.1344655669038345	0.17162965551386974	0.21282825465127422	0.25398914671466344	0.29216977942969036	0.32613689261005724
0.0891514482350729	0.08527284207445407	0.08592966757054298	0.08871002302703691	0.09114122847614668	0.09171992485720655	0.08991772247317165	0.08605006502186693	0.08112584678381067	0.07650722365429391	0.07363343017667871	0.07372327558897768	0.07745968003412099	0.08484036004389459	0.09522648395990223	0.10737770903850515	0.12019302200072213	0.13361734629599162	0.14912285071484527	0.16898139264140866	0.19486416538175566	0.22657083398143021	0.26195958516806656	0.29777567117974685	0.33077931749247586	0.35864622039691785	0.37960215884084075	0.392123110349846	0.39497873346519585	0.3877730404465438	0.3712637766552701	0.34678567273325595	0.31595074989685573	0.28054519441940406	0.24257584670000842	0.2044736436787741	0.16841442471220208	0.13639282950758758	0.11001395669408964	0.09054611339980775	0.07911346656800873	0.07672998437337954	0.08418984845474203	0.10166747837431177	0.12836326304540246	0.16211771589256174	0.19967430253892515	0.2375676608964935	0.2733738054941964	0.30607788687394777
0.09296700783579737	0.0890535469021175	0.08907454249006344	0.09120300234984101	0.09345508231128033	0.09447694063894653	0.09365304835792435	0.09094184901618994	0.08696683864062307	0.08290303879495879	0.08011112061268404	0.0799092108009945	0.08317995062603743	0.0902025618296258	0.10057939021255133	0.11315931727361916	0.1267123032956069	0.14104670510720693	0.15756659272459025	0.1786347821879784	0.2060914212582166	0.23964270645106558	0.2767273028462395	0.3136180290911758	0.34701892505279225	0.3748230983233717	0.3955921626945365	0.4078094444199488	0.41000502184153514	0.4015970686940846	0.3834266574558594	0.3570713368849111	0.32432326613375706	0.2870948194965418	0.2476213448887069	0.20841380467063506	0.1720017120320005	0.1403267284213294	0.11473764420459318	0.0960795728766234	0.08499871696095818	0.08219429436560242	0.08833688664589567	0.10363261028281213	0.12726984108058087	0.15723520641910071	0.19083993535831453	0.22536512363840772	0.25899131941919024	0.2908275045257124
0.1035615135244019	0.10014920532344726	0.09974461710204903	0.10103026655025668	0.10257873291796023	0.1032809873899403	0.10244814983900827	0.09981196613281164	0.09565316463128815	0.09090419710510642	0.08689304812149028	0.08494262054958039	0.08618452128014431	0.09120879483623055	0.0999897404631365	0.11166178219031792	0.12527629003151453	0.14051320161162398	0.15852610512899773	0.18142200238717035	0.21073443869618896	0.24606410902643286	0.28447737188357547	0.3219458850285952	0.35530939170895504	0.3829817192619648	0.403898871046036	0.4164913402985659	0.4189714405654675	0.41055421380731605	0.3920096722216613	0.3650112900118918	0.33150566634444373	0.2934218994449524	0.2531462230311779	0.21352053832840906	0.17727774532302917	0.14658195637226742	0.12250772770675587	0.10538409851275314	0.09528108083182343	0.09247020200005265	0.09751721201549587	0.11068208741294103	0.1312160506662919	0.15740445002376754	0.18718298910019024	0.2186455865416811	0.2504277724582484	0.2816430862846672
0.11880692207464184	0.11633109194454848	0.1157169244982053	0.11615370117831171	0.1167344425913611	0.11654932681795349	0.11491698064461058	0.11138475676537145	0.10603473776451476	0.09957742524166578	0.09326509236343498	0.0884763267878419	0.08655341627404782	0.08846884163657165	0.0945259410335218	0.10436126946669624	0.11739198516712221	0.13342339015050986	0.15323385815769533	0.17829948203138735	0.20962980109591509	0.2463890766583402	0.2853981885525061	0.32268112094878504	0.35544869779686433	0.38270280293132186	0.40381529143316436	0.417248664366761	0.4208764924051231	0.4135382561602777	0.39583442743394986	0.3695387812398358	0.3366018890653625	0.298932983340333	0.2588939198094874	0.2196355014147496	0.18431036770798492	0.15519365700743618	0.1332235748065683	0.11814019063711267	0.1093740721679934	0.10683007968178457	0.11095415274947794	0.12210584158417391	0.13969518091891112	0.16247992769837383	0.1889937780252735	0.2179605553857238	0.24825693495774726	0.2789420023514856
0.13617041694262627	0.1346773507900946	0.1339016113958537	0.13355495254842198	0.13310311689342097	0.13187595324166593	0.1291226996627549	0.12424843459883418	0.1171753228481739	0.10845849996703918	0.09936021125397038	0.09126041346554692	0.08576409675922397	0.08415301217799197	0.0871604428932758	0.09484063756180397	0.10700083067033431	0.12355139275108323	0.14497274072978122	0.1720845860043137	0.2051027698278217	0.2426137992656246	0.28134045141467956	0.31746074294691823	0.3488156380970747	0.37501150064682026	0.3959023497531574	0.4101599661070569	0.4154209839563279	0.41004845697284836	0.39426063368214814	0.3697789302387929	0.33862977738582206	0.3025922186814732	0.2640323387789873	0.22617488869617366	0.19258222133671873	0.16569179122883296	0.14616921585654624	0.1333378292766441	0.12607835594191505	0.12389436102424733	0.127256784559372	0.1366004741145459	0.15171278666270635	0.17176016709918537	0.19582309388403057	0.2229711932995622	0.25210824646832025	0.2821271320907441
0.1531095750352388	0.15228844815181297	0.15124737346016148	0.15012539134396258	0.148843297008063	0.1468407841864353	0.14314473718099002	0.1370386320553298	0.12830150408477675	0.11750360022372089	0.10581451455652133	0.09476601892559636	0.08603501167401365	0.08127784899195768	0.0815911515535637	0.08737705577259584	0.09863690842934	0.1153426566460357	0.13774448973927944	0.16612441625221464	0.20000650357378502	0.2373498837276812	0.2747014445616396	0.30868087073446865	0.3377268489888524	0.3620325180154313	0.38196211227428295	0.3965614196891397	0.40346633391143	0.40048301500102346	0.38728839280333105	0.36537022102384387	0.33678586404836036	0.30343858335487217	0.26754735976177163	0.23240269080665887	0.20143526034965792	0.17720860553237083	0.16028843659349104	0.14961198338687434	0.14374478032424828	0.1420230038402046	0.14477333930252037	0.15270413721985188	0.16591892819077175	0.18402385127242943	0.20643845156843582	0.23225357499587576	0.26029478533744604	0.2893406740712518
0.1669737976594262	0.16664310040944375	0.16525792127879912	0.16355140629965234	0.1617879934282239	0.15937002999581165	0.15511031231144204	0.14815168304023751	0.1382794206279901	0.12612806104859353	0.11281894517595742	0.09989346324697422	0.08908154133587252	0.08222881657417327	0.08073403882996735	0.08517492123987214	0.09565439789242805	0.11208611979663291	0.1345275638083719	0.16297485159109962	0.19641864123791966	0.23237483178598464	0.2673618174916408	0.2984232140845706	0.324505953900365	0.34634403296725313	0.3646818029635519	0.3789611925264779	0.38694507406284395	0.3861321329271539	0.37556852544837027	0.3564808872461652	0.3309603309069613	0.3010884766461742	0.2690974230730806	0.23777724759299984	0.21036939587706566	0.1891246520536934	0.17458185476657495	0.1657249168736737	0.1610152447974686	0.1597391478496314	0.16222324214823441	0.16922325183137835	0.1811331128811981	0.1978465065414552	0.21898150837599212	0.2434845784843524	0.27015303074783387	0.29775920805259504
0.17588696080260988	0.17592830048516817	0.17448783322635686	0.17251653208736484	0.17053703526169803	0.16793366365435888	0.16343462792822025	0.15614375339625283	0.14595316280589565	0.1335209161087606	0.11991410676907044	0.10666663941336428	0.09532868876341276	0.08781793387924901	0.08563404275512788	0.08938822687837454	0.09918373395986096	0.11491354675611946	0.1364751497759956	0.16365295225631687	0.19515853699009977	0.22841936948387861	0.26016987784969764	0.28793715734875763	0.3110184782196697	0.33030846733748775	0.3467162875234347	0.35994701002052143	0.368063824039859	0.36859156678555116	0.3603528811760127	0.34416542326405397	0.32210398684763475	0.2963078774104669	0.26886725894827074	0.24222600734146257	0.2188959275150418	0.2008015359998563	0.1884014785052011	0.18093265457192567	0.17709176086818793	0.17630193556392462	0.17884848932153646	0.1853988567112182	0.19637848592498885	0.2119291219306049	0.2315610808206821	0.25437376043313603	0.279112071998444	0.3046968737912323
[truncated: 50 more columns]
