# Supplementary material for: Iso-orientation bias of layer 2/3 connections unifies spontaneous, visually and optogenetically driven V1 dynamics
Source: Nat Commun. 2026 Jan 21;17:1901. doi: 10.1038/s41467-026-68578-y (PMC12923880; doi:10.1038/s41467-026-68578-y)
Supplement: Supplementary file 6 — Source data [file 41467_2026_68578_MOESM6_ESM.zip › source_data/fig4/K_significant_pixels.csv]

nan	nan	nan	nan	nan	nan	nan	nan	nan	nan	nan	nan	nan	nan	nan	nan	nan	nan	nan	nan	nan	nan	nan	nan	nan	nan	nan	nan	nan	nan	nan	nan	nan	nan	nan	nan	nan	nan	nan	nan	nan	nan	nan	nan	nan	nan	nan	nan	nan	nan
nan	nan	nan	nan	nan	nan	nan	nan	nan	nan	nan	nan	nan	nan	nan	nan	nan	nan	nan	nan	nan	nan	nan	nan	nan	nan	nan	nan	nan	nan	nan	nan	nan	nan	nan	nan	nan	nan	nan	nan	nan	6.344444444444445	nan	nan	nan	nan	nan	nan	nan	nan
nan	nan	nan	nan	nan	nan	nan	nan	nan	nan	nan	nan	nan	nan	nan	nan	nan	nan	nan	nan	nan	nan	nan	nan	nan	nan	nan	nan	nan	nan	nan	nan	nan	nan	nan	nan	15.605263157894736	16.858333333333327	15.87962962962963	15.166666666666668	13.916666666666666	9.595238095238098	nan	nan	nan	nan	nan	nan	nan	nan
nan	nan	nan	nan	nan	nan	nan	nan	nan	nan	nan	nan	nan	nan	nan	nan	nan	nan	nan	nan	nan	nan	nan	nan	nan	nan	nan	nan	nan	nan	nan	nan	nan	8.84126984126984	11.075000000000001	15.509803921568627	19.436507936507937	21.666666666666664	19.46078431372549	17.631578947368418	16.341666666666665	13.137681159420287	8.907407407407408	nan	nan	nan	nan	nan	nan	nan
nan	nan	nan	nan	nan	nan	nan	nan	nan	nan	nan	nan	nan	nan	nan	nan	nan	nan	nan	nan	nan	nan	nan	nan	nan	nan	nan	nan	nan	nan	nan	6.614583333333333	9.131578947368421	11.727272727272725	14.892156862745097	17.596491228070178	20.780701754385966	22.46491228070175	22.26470588235294	21.157894736842106	19.333333333333332	16.268518518518515	13.640350877192983	8.541666666666668	nan	nan	nan	nan	nan	nan
nan	nan	nan	nan	nan	nan	nan	nan	nan	nan	nan	nan	nan	nan	nan	nan	nan	nan	nan	nan	nan	nan	nan	nan	nan	nan	nan	nan	nan	nan	5.176470588235294	7.472222222222221	11.133333333333335	12.85833333333333	18.24074074074074	20.453703703703706	22.784313725490193	24.464912280701757	24.72499999999999	23.05	21.4	19.0	14.96031746031746	11.546296296296298	nan	nan	nan	nan	nan	nan
nan	nan	nan	nan	nan	nan	nan	nan	nan	nan	nan	nan	nan	nan	nan	nan	nan	nan	nan	nan	nan	nan	nan	nan	nan	nan	nan	nan	nan	4.8916666666666675	6.447368421052632	9.982456140350878	12.681818181818182	16.0	18.037037037037038	21.000000000000004	23.483333333333338	25.599999999999994	25.611111111111107	24.685185185185183	22.94117647058824	21.696969696969695	17.708333333333332	13.456140350877192	9.041666666666666	nan	nan	nan	nan	nan
nan	nan	nan	nan	nan	nan	nan	nan	nan	nan	nan	nan	nan	nan	nan	nan	nan	nan	nan	nan	nan	nan	nan	nan	nan	nan	nan	nan	nan	nan	7.435185185185186	11.157407407407408	14.333333333333334	18.063492063492067	20.57894736842105	21.803030303030305	23.260869565217394	24.43137254901961	25.649122807017545	25.158730158730158	24.991666666666667	22.850877192982455	19.95098039215686	15.26666666666667	10.59375	nan	nan	nan	nan	nan
nan	nan	nan	nan	nan	nan	nan	nan	nan	nan	nan	nan	nan	nan	nan	nan	nan	nan	nan	nan	nan	nan	nan	nan	nan	nan	nan	nan	nan	nan	7.766666666666668	12.342105263157894	16.21666666666666	18.990196078431374	20.500000000000004	21.5952380952381	20.614035087719294	22.52941176470588	23.947368421052637	23.833333333333332	23.526315789473685	23.342105263157897	20.315789473684212	18.254901960784316	14.07017543859649	8.191666666666666	nan	nan	nan	nan
nan	nan	nan	nan	nan	nan	nan	nan	nan	nan	nan	nan	nan	nan	nan	nan	nan	nan	nan	nan	nan	nan	nan	nan	nan	nan	nan	nan	nan	nan	8.018518518518517	14.407407407407408	16.30833333333333	16.75438596491228	17.27777777777778	17.087719298245613	18.049019607843142	19.14705882352941	19.64166666666667	20.859649122807024	22.02631578947368	21.033333333333328	21.231481481481485	19.725	16.394736842105264	10.817460317460316	7.825	nan	nan	nan
nan	nan	nan	nan	nan	nan	nan	nan	nan	nan	nan	nan	nan	nan	nan	nan	nan	nan	nan	nan	13.533333333333337	nan	nan	nan	nan	nan	nan	nan	nan	nan	6.529411764705882	12.401960784313726	15.024999999999997	13.308333333333334	13.342592592592592	14.049019607843135	12.027777777777777	12.324074074074076	14.780701754385968	16.325000000000003	18.416666666666664	20.055555555555557	20.84444444444444	20.808333333333334	19.21666666666667	14.675925925925927	11.263157894736842	7.841269841269842	nan	nan
nan	nan	nan	nan	nan	nan	nan	nan	nan	nan	nan	nan	nan	nan	nan	nan	nan	nan	nan	15.106060606060606	nan	nan	nan	nan	nan	nan	nan	nan	-9.648148148148149	-8.803921568627452	nan	nan	8.527777777777777	7.976190476190476	8.696078431372547	8.666666666666668	7.999999999999998	8.483333333333334	10.296296296296296	11.745614035087721	14.152173913043478	16.03333333333333	18.937499999999993	21.366666666666667	20.731481481481485	19.499999999999996	15.008333333333335	11.200000000000001	nan	nan
nan	nan	nan	nan	nan	nan	nan	nan	nan	nan	nan	nan	nan	nan	nan	nan	nan	nan	15.456140350877195	12.701754385964911	nan	nan	nan	nan	nan	nan	nan	-11.157407407407408	-15.912280701754383	-18.08730158730159	-15.724999999999994	nan	nan	nan	nan	5.447368421052632	4.85	5.317460317460318	6.43859649122807	8.25	10.798245614035087	12.438596491228068	17.46825396825397	20.753968253968257	21.796296296296294	21.26315789473684	20.38888888888889	16.84210526315789	9.833333333333334	nan
nan	nan	nan	nan	nan	nan	nan	nan	nan	nan	nan	nan	nan	nan	nan	nan	nan	12.982456140350877	12.441666666666666	10.509803921568627	nan	nan	nan	nan	nan	nan	-12.526315789473683	-15.421052631578945	-18.07142857142857	-20.916666666666664	-19.07936507936508	-11.783333333333335	nan	nan	nan	nan	nan	nan	nan	5.780701754385965	7.489583333333331	10.603174603174605	15.716666666666669	19.94166666666667	21.446969696969695	22.46969696969697	22.34166666666667	20.624999999999993	16.462962962962965	nan
nan	nan	nan	nan	nan	nan	nan	nan	nan	nan	nan	nan	nan	nan	nan	nan	11.490740740740742	11.07936507936508	10.399999999999997	9.216666666666669	nan	nan	nan	nan	nan	-10.083333333333334	-14.300000000000006	-17.93333333333333	-20.453703703703706	-22.275	-20.18421052631579	-13.25	-7.349206349206348	nan	nan	nan	nan	nan	nan	nan	6.558333333333333	10.035087719298245	15.217948717948719	18.676470588235293	20.624999999999996	21.5	21.68333333333333	21.31666666666667	18.85185185185185	10.222222222222223
nan	nan	nan	nan	nan	nan	nan	nan	nan	nan	nan	nan	nan	nan	nan	14.194444444444446	12.298245614035086	11.035087719298245	9.275000000000002	8.283333333333333	nan	nan	nan	nan	nan	-10.007575757575758	-16.739583333333336	-21.199999999999996	-23.61764705882353	-22.95098039215686	-21.401960784313722	-14.982456140350877	-9.725	nan	nan	nan	nan	nan	nan	nan	6.833333333333333	12.083333333333334	16.633333333333333	19.14035087719298	19.85185185185185	20.927083333333336	20.883333333333333	20.266666666666666	19.052631578947363	14.601851851851853
nan	nan	nan	nan	nan	nan	nan	nan	nan	nan	nan	nan	nan	nan	17.055555555555554	15.508771929824562	14.296296296296296	11.8015873015873	9.785714285714286	8.404761904761905	nan	nan	nan	nan	nan	-10.599999999999998	-16.275	-22.150000000000002	-24.383333333333333	-24.124999999999996	-22.194444444444446	-17.401960784313722	-14.035087719298243	-8.035087719298245	nan	nan	nan	nan	nan	5.907407407407407	9.733333333333334	14.712962962962962	19.14705882352941	20.38888888888889	20.901960784313722	21.456140350877195	21.293650793650794	20.098484848484848	18.383333333333336	15.150000000000002
nan	nan	nan	nan	nan	nan	nan	nan	nan	nan	nan	nan	nan	19.73809523809524	18.020833333333336	16.73529411764706	14.192982456140353	12.886363636363637	10.956140350877194	9.456140350877192	nan	nan	nan	nan	nan	-10.06521739130435	-14.982456140350877	-20.166666666666664	-23.75	-23.929824561403507	-23.31746031746032	-19.708333333333336	-15.274999999999997	-11.108333333333334	-5.805555555555555	nan	nan	nan	nan	8.561403508771928	12.833333333333332	15.308333333333332	18.74074074074074	19.450980392156865	20.67543859649123	21.574074074074073	21.157407407407412	21.037037037037038	19.183333333333337	16.574074074074073
nan	nan	nan	nan	nan	nan	nan	nan	nan	nan	nan	nan	22.088235294117645	21.96666666666667	20.052631578947366	18.44736842105263	17.349999999999998	15.174603174603174	12.88888888888889	9.484848484848484	nan	nan	nan	nan	nan	-8.75925925925926	-13.824074074074076	-19.111111111111114	-22.078431372549016	-22.973684210526315	-22.708333333333332	-20.88235294117647	-16.58730158730159	-12.299999999999997	-8.026315789473681	nan	nan	nan	9.078947368421053	13.377192982456137	14.578947368421051	15.726190476190478	18.462962962962962	19.38235294117647	20.47222222222222	20.54166666666667	20.364583333333336	20.866666666666667	20.739583333333332	16.87254901960784
nan	nan	nan	nan	nan	nan	nan	nan	nan	nan	nan	22.287037037037035	22.575	23.20833333333333	21.93478260869565	20.785714285714285	19.86274509803922	17.885964912280706	14.65079365079365	9.912280701754385	nan	nan	nan	nan	nan	nan	-11.407407407407408	-18.696078431372552	-22.0	-22.141666666666673	-21.603174603174605	-19.611111111111107	-17.400000000000006	-13.76315789473684	-10.633333333333333	-5.637254901960783	nan	6.583333333333333	12.186274509803921	15.350877192982457	16.324561403508774	16.6140350877193	17.808333333333334	19.3	20.157894736842106	20.508333333333336	20.722222222222225	21.60185185185185	21.177083333333336	19.715686274509803
nan	nan	nan	nan	nan	nan	nan	nan	nan	nan	18.94117647058824	19.205882352941174	20.683333333333334	22.31746031746032	22.444444444444446	21.640350877192983	20.325396825396826	18.583333333333336	14.52777777777778	9.833333333333332	nan	nan	nan	nan	nan	nan	-11.224999999999998	-16.769841269841272	-20.870370370370374	-20.06862745098039	-19.754901960784316	-19.225490196078432	-17.175925925925924	-15.692982456140351	-13.885964912280702	-11.814814814814815	-7.396825396825397	nan	11.21052631578947	12.875	13.67543859649123	14.025	16.196969696969695	16.916666666666664	18.145833333333336	20.316666666666666	21.176470588235293	21.70175438596491	22.166666666666668	20.883333333333333
nan	nan	nan	nan	nan	nan	nan	nan	nan	nan	16.156249999999993	16.025	17.93859649122807	19.863636363636363	21.674999999999997	21.356060606060606	20.626984126984127	18.216666666666672	14.412280701754383	9.814814814814813	nan	nan	nan	nan	nan	nan	-9.866666666666667	-15.99206349206349	-18.843749999999996	-20.135416666666664	-19.416666666666668	-18.435185185185183	-16.00925925925926	-16.45614035087719	-17.15740740740741	-17.75438596491228	-13.266666666666666	nan	nan	nan	nan	11.206349206349206	12.318181818181817	14.736842105263156	15.010416666666666	19.453703703703706	21.65555555555556	21.61458333333333	23.37719298245614	23.035087719298247
nan	nan	nan	nan	nan	nan	nan	nan	nan	15.648148148148149	13.543859649122805	13.280701754385968	15.093749999999996	18.425	20.37037037037037	21.674603174603178	20.975	17.89473684210526	13.921052631578949	10.191666666666666	nan	nan	nan	nan	nan	nan	-9.96825396825397	-14.753623188405797	-19.458333333333325	-19.578431372549016	-19.560606060606062	-18.421568627450984	-17.616666666666667	-18.728070175438596	-20.5	-20.03174603174603	-16.93859649122807	nan	nan	nan	nan	nan	10.041666666666664	11.49019607843137	13.891666666666666	17.438596491228076	20.911111111111115	22.029411764705884	23.06862745098039	23.351851851851855
nan	nan	nan	nan	nan	nan	nan	nan	12.956140350877192	12.105263157894736	11.547619047619047	10.771929824561402	12.26315789473684	16.176470588235297	20.625000000000004	22.27777777777778	20.975	18.0	13.875000000000004	8.84920634920635	nan	nan	nan	nan	nan	nan	-10.537037037037036	-14.121212121212121	-18.383333333333333	-19.192982456140353	-18.263157894736842	-18.607843137254903	-18.21929824561403	-20.28571428571429	-21.866666666666667	-21.611111111111107	-17.523809523809526	-10.944444444444446	nan	nan	nan	nan	nan	8.373015873015873	11.250000000000004	14.583333333333334	19.078431372549016	21.575000000000003	23.18421052631579	24.614035087719294
nan	nan	nan	nan	nan	nan	nan	nan	9.564814814814815	9.240740740740742	8.394736842105264	nan	8.69607843137255	12.692982456140353	19.403508771929822	22.324561403508774	21.18253968253968	17.61666666666667	12.699999999999998	7.571428571428572	nan	nan	nan	nan	nan	nan	-11.666666666666668	-16.39583333333333	-19.008771929824558	-19.324561403508774	-19.72222222222222	-18.525	-19.41666666666667	-22.00833333333333	-23.258333333333336	-23.30701754385965	-20.499999999999996	-13.23809523809524	nan	nan	nan	nan	nan	nan	7.015873015873015	10.412280701754383	14.61111111111111	19.35294117647059	23.287037037037038	24.13492063492064
nan	nan	nan	nan	nan	nan	nan	nan	nan	nan	nan	nan	nan	11.716666666666665	16.010416666666664	21.781250000000007	21.075	17.59848484848485	12.807017543859653	8.210526315789473	nan	nan	nan	nan	nan	-8.966666666666665	-12.299999999999999	-18.281249999999993	-19.524999999999995	-20.984848484848484	-21.096491228070178	-20.420634920634917	-19.974999999999994	-21.999999999999996	-23.315789473684212	-22.69166666666667	-21.070175438596493	-16.56818181818182	-11.174242424242426	nan	nan	nan	nan	nan	nan	6.740740740740742	11.235294117647062	15.527777777777777	20.962962962962962	24.09166666666667
nan	nan	nan	nan	nan	nan	nan	nan	nan	nan	nan	nan	nan	9.608333333333334	16.271929824561404	21.86274509803922	21.13157894736842	18.780701754385966	13.383333333333331	8.656862745098039	nan	nan	nan	nan	nan	-9.533333333333331	-12.935185185185185	-18.75	-21.6031746031746	-22.474999999999998	-22.464912280701757	-21.24561403508772	-20.47916666666667	-21.07843137254902	-21.814814814814817	-22.89473684210526	-21.208333333333332	-17.650000000000002	-14.266666666666666	-11.025000000000002	-8.561403508771932	nan	nan	nan	nan	nan	7.537037037037036	12.383333333333336	18.65909090909091	21.603174603174605
nan	nan	nan	nan	nan	nan	nan	nan	nan	nan	nan	nan	nan	nan	15.308333333333337	20.616666666666667	22.058333333333337	19.14285714285714	14.912280701754387	9.0	nan	nan	nan	nan	nan	-9.657407407407408	-13.924999999999997	-18.749999999999993	-22.206349206349206	-22.43181818181818	-22.099999999999998	-21.56060606060606	-20.22222222222222	-20.88235294117647	-20.768518518518523	-21.470588235294116	-20.82539682539683	-18.992063492063494	-17.574074074074073	-14.268518518518519	-11.36111111111111	-8.991666666666665	-6.888888888888888	nan	nan	nan	nan	6.947368421052632	12.991666666666669	17.45614035087719
nan	nan	nan	nan	nan	nan	nan	nan	nan	nan	nan	nan	nan	nan	9.587719298245613	18.21666666666667	19.63157894736842	17.86231884057971	14.014492753623188	8.412698412698413	nan	nan	nan	nan	nan	-8.316666666666666	-13.92982456140351	-19.11904761904762	-22.95614035087719	-22.34259259259259	-21.462962962962965	-20.087719298245613	-20.041666666666668	-18.9	-18.84210526315789	-19.21666666666666	-19.263157894736842	-19.35964912280702	-18.499999999999996	-16.72222222222222	-15.438596491228072	-13.275	-11.525	-11.215686274509805	-8.313725490196079	nan	nan	nan	4.533333333333334	12.649122807017545
nan	nan	nan	nan	nan	nan	nan	nan	nan	nan	nan	-5.8611111111111125	nan	nan	nan	15.794117647058822	17.858333333333334	14.396825396825397	11.543859649122805	8.197916666666666	nan	nan	nan	nan	nan	-7.0583333333333345	-12.44736842105263	-18.84166666666666	-22.12878787878788	-22.24561403508772	-20.09649122807017	-18.269841269841265	-16.71666666666667	-16.38095238095238	-14.59848484848485	-15.283333333333331	-15.26315789473684	-14.929824561403507	-17.44736842105263	-17.374999999999993	-18.24561403508772	-17.525	-16.833333333333336	-14.885416666666668	-12.719298245614036	-10.896825396825395	-7.558823529411765	nan	nan	8.149122807017545
nan	nan	nan	nan	nan	nan	nan	nan	nan	nan	-7.0	-8.636363636363637	-9.745098039215687	-9.023809523809522	nan	10.185185185185187	12.324074074074073	11.234848484848486	9.964912280701753	7.771929824561402	nan	nan	nan	nan	nan	nan	nan	-14.816666666666668	-20.438596491228072	-18.976190476190478	-17.403508771929822	-15.176470588235295	-13.616666666666669	-11.87037037037037	-9.658333333333335	-9.842105263157894	-8.26666666666667	-8.96078431372549	-12.105263157894736	-14.458333333333332	-13.85	-15.929824561403507	-19.064814814814817	-17.903508771929825	-17.517543859649123	-15.63157894736842	-12.458333333333332	-9.815789473684209	nan	nan
nan	nan	nan	nan	-9.186274509803921	-8.025000000000002	nan	nan	nan	nan	-8.431372549019608	-11.30392156862745	-12.241666666666667	-14.269841269841269	-10.761904761904761	nan	nan	6.833333333333334	nan	nan	nan	nan	nan	nan	nan	nan	nan	nan	-15.091666666666669	-14.333333333333332	-11.473684210526319	-9.675438596491228	-8.13888888888889	-7.5964912280701755	nan	nan	nan	nan	nan	nan	nan	nan	-13.408333333333331	-18.361111111111107	-20.22222222222222	-18.991666666666667	-16.552631578947363	-13.842105263157894	-9.352941176470589	-7.633333333333333
nan	nan	nan	nan	-11.23015873015873	-9.57017543859649	nan	nan	-6.6	-7.666666666666667	-9.912280701754387	-12.533333333333335	-13.972222222222223	-16.11904761904762	-15.3015873015873	-9.24561403508772	nan	nan	5.92063492063492	7.380952380952381	7.541666666666669	7.606060606060606	nan	nan	nan	nan	nan	nan	nan	nan	nan	nan	nan	nan	nan	nan	nan	nan	nan	8.416666666666668	11.368421052631579	7.477272727272728	nan	nan	-13.499999999999996	-18.070175438596486	-16.929824561403514	-16.549019607843142	-13.500000000000004	-14.750000000000004
nan	nan	nan	-14.258333333333335	-12.657407407407408	-11.206349206349206	-10.035087719298245	nan	-8.578947368421051	-9.981481481481481	-12.064814814814815	-15.052631578947366	-16.676470588235297	-18.24074074074074	-16.268518518518523	-10.313725490196077	nan	nan	nan	7.404761904761905	8.063492063492065	nan	8.990740740740739	9.357142857142858	10.174999999999997	11.68421052631579	15.510416666666668	18.535087719298247	15.833333333333332	10.031250000000002	nan	nan	nan	nan	nan	nan	nan	nan	8.666666666666668	12.107843137254902	14.842105263157896	17.34090909090909	18.728070175438596	10.920634920634921	nan	-14.552083333333329	-15.157894736842106	-15.101851851851853	-16.157894736842106	-18.86842105263158
nan	nan	nan	-15.1	-14.735294117647062	-14.083333333333334	-12.64166666666667	-12.263157894736842	-12.177083333333334	-13.305555555555557	-14.976190476190476	-16.571428571428573	-17.603174603174605	-17.622807017543856	-15.241666666666669	-10.074074074074073	nan	nan	nan	nan	8.90909090909091	11.310606060606062	11.969696969696967	14.050000000000002	16.087301587301585	18.864583333333332	21.947368421052637	23.841269841269842	22.26666666666667	16.77777777777778	9.157894736842106	nan	nan	nan	nan	nan	6.033333333333333	8.134920634920636	10.964912280701753	15.941176470588237	19.018518518518523	21.499999999999996	22.24074074074074	17.1	5.964912280701755	-7.764705882352939	-11.789473684210526	-14.587719298245613	-16.75925925925926	-20.99074074074074
nan	nan	nan	-16.333333333333332	-16.96078431372549	-16.694444444444443	-15.264705882352938	-14.810606060606059	-15.035087719298247	-15.783333333333331	-17.324999999999996	-17.76984126984127	-19.025	-17.903508771929825	-14.324561403508772	-10.427083333333336	nan	nan	nan	nan	11.185185185185183	13.53174603174603	16.058333333333334	17.094202898550726	21.17543859649123	23.527777777777775	26.78333333333334	26.765151515151512	23.43939393939394	18.421052631578945	13.754385964912279	10.533333333333335	nan	nan	nan	7.6875	8.294117647058822	9.931372549019608	13.883333333333335	18.54385964912281	22.098039215686278	23.23015873015873	23.885964912280702	19.666666666666668	9.359649122807017	nan	-8.22549019607843	-12.212962962962962	-15.447368421052634	-20.08333333333333
nan	nan	-15.739583333333334	-17.65	-18.97368421052632	-18.5	-17.960784313725487	-16.894736842105264	-16.27272727272727	-17.546296296296298	-18.166666666666664	-18.8	-19.201754385964914	-17.158730158730158	-14.174603174603172	-10.754385964912279	nan	nan	nan	nan	9.966666666666663	15.041666666666668	17.888888888888893	20.608333333333334	23.491228070175442	26.08730158730159	27.78947368421052	27.096491228070175	25.452380952380956	20.482456140350877	16.622222222222227	14.029411764705884	11.425925925925926	nan	nan	8.999999999999998	10.026315789473683	11.807017543859647	15.186274509803923	19.73333333333334	23.429824561403514	25.15740740740741	24.734848484848488	20.852941176470587	14.509259259259261	nan	nan	-8.854166666666666	-12.591666666666665	-18.08730158730159
nan	nan	-15.916666666666666	-17.780701754385966	-19.388888888888893	-20.69298245614035	-20.135416666666668	-18.903508771929825	-17.903508771929825	-18.263157894736842	-17.666666666666664	-18.145833333333332	-17.947368421052634	-16.80952380952381	-13.533333333333335	-11.568627450980394	nan	nan	nan	nan	nan	12.777777777777777	18.42105263157895	22.901960784313722	24.71969696969697	26.30833333333333	27.583333333333336	27.341666666666676	25.34920634920635	22.894736842105264	18.228070175438596	15.17543859649123	12.183333333333334	10.366666666666667	9.529411764705882	10.794117647058824	11.0	13.182539682539684	15.398148148148149	20.416666666666668	24.47222222222222	26.52631578947369	25.283333333333335	19.8015873015873	12.657407407407407	nan	nan	-6.388888888888888	-10.882352941176471	-16.03921568627451
nan	nan	-15.284313725490197	-17.482456140350877	-19.728070175438592	-20.052631578947366	-21.0462962962963	-20.25925925925926	-19.933333333333334	-18.258333333333333	-18.114035087719298	-18.249999999999996	-17.71666666666667	-16.317460317460316	-14.699999999999998	-14.166666666666666	-12.192982456140353	-9.8015873015873	nan	nan	nan	9.88888888888889	17.166666666666664	22.5	24.543478260869566	26.742424242424242	27.31578947368421	27.111111111111107	25.25438596491228	21.79411764705882	18.975	13.9	10.842592592592592	9.222222222222223	9.092592592592592	8.86111111111111	9.599999999999998	11.543859649122805	15.147058823529411	19.924999999999994	24.071428571428573	26.489583333333336	23.137254901960787	17.97058823529412	10.598484848484848	nan	nan	nan	-8.649122807017545	-14.87962962962963
nan	nan	-14.5	-17.03921568627451	-18.323529411764703	-20.196969696969695	-20.92857142857143	-21.039682539682538	-20.19298245614035	-18.27777777777778	-16.859649122807017	-16.543859649122805	-16.736842105263158	-17.1	-17.291666666666668	-17.023809523809526	-16.224999999999994	-14.531746031746033	-13.058333333333332	-10.446969696969697	nan	nan	10.674999999999997	18.708333333333332	21.775	24.8968253968254	25.85964912280702	25.813725490196077	24.735294117647058	22.842592592592595	17.935185185185183	13.808333333333334	8.908333333333331	nan	nan	nan	5.648148148148148	8.862745098039214	13.364583333333332	19.99074074074074	24.607843137254903	25.0	22.176470588235293	14.685185185185185	8.53921568627451	nan	nan	nan	-8.016666666666666	-14.2
nan	nan	-13.833333333333332	-14.970588235294116	-17.157894736842106	-19.464912280701757	-21.491666666666667	-19.859649122807017	-18.627450980392158	-17.552083333333336	-16.517543859649123	-15.898148148148147	-16.57017543859649	-17.40833333333333	-17.824999999999996	-19.300000000000004	-18.99206349206349	-18.37037037037037	-17.324561403508774	-14.614035087719298	-10.561403508771928	nan	nan	nan	15.035087719298247	18.35185185185185	21.70175438596491	23.208333333333336	24.088235294117645	21.452380952380953	16.00925925925926	10.1	nan	nan	nan	nan	nan	5.140350877192982	10.624999999999998	17.774999999999995	23.205882352941178	22.736842105263158	20.26470588235294	13.111111111111109	6.912698412698413	nan	nan	nan	-7.254385964912281	-14.049999999999997
nan	-11.460784313725489	-11.088235294117647	-11.385964912280702	-13.683333333333332	-18.064814814814813	-19.27777777777778	-19.041666666666668	-17.55555555555555	-15.780701754385964	-13.929824561403507	-14.894736842105264	-14.802083333333334	-16.50925925925926	-18.93859649122807	-21.15740740740741	-21.658333333333324	-21.420634920634917	-20.666666666666664	-17.70175438596491	-15.008771929824558	-13.568627450980392	nan	nan	nan	10.72549019607843	15.05263157894737	16.736842105263158	17.754901960784316	17.84259259259259	10.508771929824562	6.453703703703704	nan	nan	nan	nan	nan	nan	5.73015873015873	13.6	19.99074074074074	18.85	14.42063492063492	8.141666666666667	5.174999999999999	nan	nan	nan	-6.183333333333334	-12.456140350877192
nan	-5.791666666666666	-5.578947368421053	-7.458333333333333	-9.613636363636363	-11.166666666666668	-10.93939393939394	-9.859649122807017	-11.416666666666668	-12.19047619047619	-10.916666666666666	-11.214285714285714	-12.441176470588236	-14.13888888888889	-17.555555555555557	-21.88235294117647	-22.795454545454543	-22.76190476190476	-22.368421052631582	-20.291666666666664	-18.676470588235297	-17.1	-11.980392156862745	-6.7	nan	nan	5.107843137254902	7.0438596491228065	9.546296296296296	nan	nan	nan	nan	nan	nan	nan	nan	nan	nan	nan	8.941666666666666	nan	nan	nan	nan	nan	nan	nan	nan	-9.203703703703702
nan	nan	nan	nan	nan	nan	nan	nan	nan	nan	nan	-5.885964912280702	-6.640350877192982	-9.058823529411764	-13.225490196078434	-18.215686274509803	-21.525000000000006	-22.0462962962963	-22.074074074074076	-22.150793650793652	-20.192982456140346	-18.02777777777778	-13.4375	-9.500000000000002	-5.921052631578947	nan	nan	nan	nan	nan	-9.009803921568627	nan	nan	nan	nan	nan	nan	nan	-7.491666666666667	-9.270833333333332	nan	nan	nan	nan	nan	nan	nan	nan	nan	nan
nan	10.444444444444446	10.701754385964913	11.591666666666665	13.333333333333334	16.441666666666663	17.325396825396826	14.558333333333334	11.973684210526317	11.657407407407407	8.254385964912279	nan	nan	-4.388888888888889	-7.718750000000002	-13.333333333333332	-18.388888888888893	-21.543859649122805	-23.708333333333336	-23.143939393939398	-21.191666666666666	-17.658333333333324	-14.96825396825397	-11.758333333333333	-7.380952380952382	-5.388888888888888	-5.2631578947368425	-5.715686274509804	-9.875	-13.322916666666671	-10.937500000000002	-8.074074074074074	nan	nan	nan	-4.824561403508772	nan	-7.412280701754386	-12.222222222222221	-18.266666666666662	-13.456140350877195	nan	nan	nan	nan	nan	nan	nan	6.571428571428571	5.868421052631579
nan	20.89814814814815	18.93333333333333	19.1140350877193	20.728070175438596	22.441666666666666	22.574999999999996	22.07894736842105	20.157407407407405	19.225490196078432	13.958333333333334	9.275000000000002	nan	nan	-4.925000000000001	-9.650793650793652	-14.583333333333334	-20.725	-23.877192982456144	-23.964912280701757	-22.133333333333333	-18.636363636363633	-14.249999999999996	-11.719298245614036	-7.640350877192982	-6.8916666666666675	-6.694444444444445	-8.0	-11.477777777777778	-15.435185185185185	-15.981481481481481	-11.3859649122807	-6.429824561403509	nan	nan	-5.760416666666667	-7.358333333333334	-10.55263157894737	-15.600000000000003	-18.571428571428573	-13.982456140350877	-7.444444444444443	nan	nan	nan	nan	nan	nan	11.25438596491228	14.850877192982457
nan	25.658730158730158	23.799999999999997	24.063492063492063	24.741666666666664	24.956140350877195	24.325000000000003	24.043859649122805	24.324074074074073	22.85185185185185	19.351851851851855	14.212962962962962	nan	nan	nan	-7.260869565217391	-10.833333333333332	-16.13157894736842	-22.151515151515152	-23.865079365079367	-22.92063492063492	-19.055555555555554	-14.944444444444446	-10.259259259259261	-7.703703703703704	-7.46031746031746	-8.00925925925926	-8.88888888888889	-12.90909090909091	-16.964912280701753	-17.25833333333333	-12.65079365079365	-7.638888888888888	-5.433333333333333	nan	-5.692982456140351	-9.76851851851852	-13.275	-17.047619047619047	-19.147058823529413	-11.897435897435898	nan	nan	nan	nan	nan	nan	8.92982456140351	16.893939393939394	19.73148148148148
nan	26.79824561403509	28.18421052631579	27.1	27.14035087719298	25.873015873015866	26.149122807017545	25.74074074074074	24.964912280701757	23.641666666666662	19.86231884057971	15.62037037037037	10.055555555555555	nan	nan	-3.9416666666666678	-7.5238095238095255	-13.76666666666667	-19.859649122807017	-23.383333333333333	-22.5	-20.35964912280702	-15.166666666666666	-11.294117647058826	-8.396825396825397	-8.128787878787879	-8.63888888888889	-10.777777777777779	-14.425	-19.291666666666664	-18.210526315789473	-12.396825396825399	-7.789473684210526	-6.1060606060606055	-5.6190476190476195	-6.114035087719298	-8.87037037037037	-13.972222222222225	-18.0	-19.314814814814813	-13.45555555555556	-8.728070175438596	nan	nan	nan	nan	nan	13.391666666666666	19.416666666666668	23.524999999999995
nan	26.12037037037037	27.3921568627451	27.65	26.85087719298246	27.023809523809526	26.8695652173913	25.824561403508774	24.029411764705884	22.875000000000007	19.708333333333336	15.712962962962962	11.149122807017545	nan	nan	nan	-5.777777777777778	-11.174603174603174	-17.772727272727273	-21.893939393939394	-22.095238095238095	-18.90740740740741	-14.398148148148147	-10.931372549019608	-8.682539682539682	-7.9333333333333345	-9.444444444444446	-11.991666666666665	-17.699999999999996	-20.108333333333327	-17.309523809523814	-11.06140350877193	-6.699999999999998	-5.898148148148148	-6.126984126984128	-6.605263157894737	-8.842105263157894	-14.264705882352938	-18.111111111111114	-18.25925925925926	-14.635416666666668	-10.105263157894736	nan	nan	nan	nan	10.372549019607842	17.365079365079367	21.97222222222222	24.736842105263158
nan	23.219298245614034	24.342592592592595	25.287037037037038	26.308333333333337	26.53787878787879	26.583333333333332	25.01666666666667	23.03921568627451	21.558333333333337	19.92063492063492	15.466666666666669	10.933333333333334	nan	nan	nan	nan	-9.431818181818183	-14.894736842105264	-19.614035087719294	-20.640350877192983	-18.608333333333334	-15.149122807017545	-12.018518518518519	-8.605263157894736	-8.0	-9.296296296296296	-13.69607843137255	-17.634920634920636	-19.033333333333328	-14.947368421052634	-9.103174603174605	-6.603174603174603	-5.533333333333333	-6.509259259259258	-7.375	-10.596491228070175	-15.431372549019605	-19.697916666666668	-18.568627450980394	-13.911764705882351	-9.74561403508772	nan	nan	nan	nan	10.725000000000001	19.10185185185185	23.921568627450977	25.745098039215684
16.074074074074073	18.63725490196078	20.274509803921568	22.79411764705882	24.3921568627451	24.23684210526316	24.366666666666667	23.24074074074074	21.510416666666664	19.63157894736842	17.86842105263158	14.305555555555554	nan	nan	nan	nan	nan	-6.8730158730158735	-10.555555555555555	-17.44117647058824	-20.125000000000007	-17.950000000000006	-15.64166666666667	-12.227272727272728	-9.205882352941178	-9.425925925925926	-11.17543859649123	-15.3	-18.250000000000004	-15.896825396825392	-11.499999999999998	-7.215686274509804	-6.433333333333333	-6.219696969696971	-7.1833333333333345	-8.491228070175438	-11.59375	-16.789473684210527	-19.99166666666667	-18.658333333333335	-14.770833333333332	-9.688888888888886	nan	nan	nan	nan	10.873015873015873	20.614035087719298	24.76041666666667	26.31481481481482
nan	11.85	13.735294117647058	17.62037037037037	20.960317460317462	23.30701754385965	21.96031746031746	20.342105263157897	19.842592592592588	15.972222222222223	14.157407407407405	9.619047619047619	nan	nan	nan	nan	nan	nan	-7.558333333333333	-13.638888888888891	-17.438596491228072	-16.46825396825397	-12.57936507936508	-10.833333333333332	-9.5	-9.851851851851851	-13.11764705882353	-16.373015873015873	-15.570175438596488	-12.350000000000003	-8.701754385964913	-6.366666666666666	-5.626984126984127	-6.129629629629628	-7.340909090909091	-9.447368421052632	-12.774509803921568	-16.91269841269841	-19.125000000000007	-18.657894736842103	-12.872549019607845	-9.764705882352942	-8.260416666666668	nan	nan	nan	9.88888888888889	18.566666666666666	23.97368421052632	25.728070175438596
nan	nan	nan	8.431372549019608	15.989583333333332	18.458333333333336	16.133333333333333	13.027777777777777	10.79824561403509	8.894736842105264	nan	nan	nan	nan	nan	nan	nan	nan	nan	-7.56140350877193	-13.777777777777777	-12.956140350877195	-9.7	-7.129629629629631	-7.537037037037038	-10.456140350877192	-11.131578947368421	-14.441176470588232	-11.01754385964912	-7.214285714285715	-5.550000000000001	nan	-4.7666666666666675	-5.317460317460318	-7.175	-10.133333333333333	-13.508771929824558	-16.650793650793652	-19.271929824561404	-19.289473684210527	-14.620370370370372	-11.049999999999999	-9.035087719298247	nan	nan	nan	5.377777777777778	16.210526315789473	23.825757575757574	25.75925925925926
nan	nan	nan	nan	nan	nan	nan	nan	nan	nan	nan	nan	nan	nan	nan	nan	nan	nan	nan	nan	nan	nan	nan	nan	nan	nan	-6.5092592592592595	-6.519607843137254	-5.814814814814815	nan	nan	nan	nan	-5.456140350877192	-7.850877192982457	-10.591666666666665	-14.456140350877192	-18.519607843137255	-21.578947368421055	-21.392156862745097	-17.444444444444443	-13.86111111111111	-10.63888888888889	-8.9375	-5.824561403508771	nan	nan	15.649122807017545	21.871212121212118	25.815789473684212
nan	nan	nan	-10.735294117647058	-12.149122807017545	-12.916666666666668	-10.035087719298245	-7.888888888888888	-6.37037037037037	-5.65625	nan	nan	nan	nan	nan	nan	nan	8.956140350877194	10.587719298245613	14.51754385964912	17.31578947368421	11.749999999999996	10.009259259259261	9.825396825396826	11.41111111111111	nan	nan	nan	nan	nan	nan	nan	nan	nan	-7.245614035087719	-10.18421052631579	-14.740740740740742	-18.535087719298247	-21.263157894736842	-21.689393939393945	-19.725490196078432	-15.138888888888886	-13.26666666666667	-11.435185185185183	-8.991666666666665	nan	nan	11.041666666666664	19.391666666666662	22.403508771929825
nan	-7.754901960784314	-11.314814814814815	-16.535087719298243	-17.325000000000003	-17.59090909090909	-15.686274509803923	-13.287037037037038	-12.86842105263158	-11.033333333333333	-9.261904761904763	-6.9333333333333345	nan	nan	4.385964912280702	8.794117647058824	13.771929824561406	16.064814814814817	17.82407407407408	19.40740740740741	22.464912280701757	22.190476190476193	20.57575757575757	21.04385964912281	19.453703703703702	14.201754385964913	nan	nan	nan	nan	nan	nan	nan	nan	nan	-8.2719298245614	-12.862745098039216	-17.441666666666666	-20.52898550724638	-22.578947368421048	-20.464912280701753	-17.95	-16.008333333333333	-14.991666666666665	-12.3	-9.592592592592592	-6.219298245614036	nan	12.203703703703704	15.903508771929825
nan	-9.75	-14.245098039215685	-17.94736842105263	-20.53787878787879	-20.68333333333333	-19.166666666666664	-18.119047619047617	-16.425925925925924	-14.990196078431373	-12.642857142857142	-10.535087719298243	-8.97058823529412	-3.8916666666666666	5.391666666666666	13.114035087719298	16.508771929824558	17.98245614035088	20.574074074074073	21.75925925925926	23.9	25.28070175438597	24.82291666666667	24.308333333333337	20.843137254901958	14.885964912280702	nan	nan	nan	nan	nan	nan	nan	nan	nan	-6.370370370370371	-11.201754385964913	-16.1984126984127	-20.900000000000002	-22.39166666666667	-20.73333333333333	-18.412280701754383	-17.766666666666662	-16.158333333333335	-15.416666666666663	-13.15	-11.444444444444445	-7.166666666666666	nan	9.333333333333334
nan	-10.941666666666666	-14.01754385964912	-18.988888888888887	-22.114583333333336	-22.00925925925926	-21.489583333333336	-20.87777777777778	-20.489583333333336	-19.903508771929825	-16.657894736842103	-14.56349206349206	-10.958333333333334	nan	nan	10.690476190476192	14.596491228070175	14.42982456140351	17.85964912280702	20.18939393939394	22.813725490196077	25.044444444444444	25.745098039215684	25.28703703703704	21.674603174603174	16.403508771929825	nan	nan	nan	nan	nan	nan	nan	nan	nan	nan	-7.637254901960785	-14.912698412698415	-21.064814814814817	-22.6078431372549	-21.05263157894737	-19.69047619047619	-18.43859649122807	-17.441666666666663	-16.956140350877195	-16.37037037037037	-15.394736842105265	-15.341666666666669	-7.722222222222224	nan
nan	-10.608333333333334	-15.8015873015873	-20.009803921568633	-21.81372549019608	-22.385964912280706	-22.684210526315788	-22.166666666666668	-21.666666666666664	-21.749999999999996	-19.224999999999998	-15.574074074074073	-10.67543859649123	nan	nan	nan	8.906250000000002	10.81578947368421	13.425000000000002	16.166666666666664	20.009803921568626	23.416666666666664	24.647058823529413	24.351851851851855	20.90740740740741	16.333333333333336	nan	nan	nan	nan	nan	nan	nan	nan	nan	nan	-7.105263157894737	-11.935185185185185	-19.789473684210527	-21.561403508771928	-20.07936507936508	-19.0438596491228	-18.295454545454547	-18.182539682539684	-18.183333333333334	-18.500000000000004	-17.885964912280702	-17.175925925925927	-13.648148148148149	nan
nan	-10.575	-15.083333333333332	-19.731481481481485	-21.789473684210527	-23.780701754385966	-24.025	-22.783333333333328	-22.824074074074073	-21.53333333333334	-17.657894736842106	-12.44736842105263	nan	nan	nan	nan	nan	nan	8.658333333333331	11.916666666666668	16.620370370370374	20.552083333333336	23.822222222222226	23.316666666666666	20.74561403508772	16.583333333333336	nan	nan	nan	nan	nan	nan	nan	nan	nan	nan	nan	-7.833333333333333	-16.5	-19.12037037037037	-17.388888888888893	-16.761904761904766	-17.041666666666668	-18.00925925925926	-19.50925925925926	-19.694444444444446	-19.12037037037037	-18.138888888888886	-14.701754385964913	-8.62280701754386
nan	nan	-12.6875	-18.458333333333332	-21.875000000000004	-24.289473684210527	-24.63888888888889	-23.925925925925924	-23.055555555555554	-20.59649122807017	-16.02777777777778	-11.333333333333332	nan	nan	nan	nan	nan	nan	6.15079365079365	8.640350877192983	12.868421052631579	17.587719298245613	20.51851851851852	21.761904761904763	21.025	16.265151515151516	nan	nan	nan	nan	nan	nan	nan	nan	nan	nan	nan	nan	-12.70833333333333	-17.07936507936508	-14.657894736842104	-14.103174603174605	-14.980392156862743	-16.07894736842105	-17.842592592592588	-19.352941176470587	-18.705882352941178	-18.34444444444444	-16.805555555555554	-11.150793650793652
nan	nan	-11.149122807017545	-17.182539682539684	-21.524999999999995	-23.05	-23.157894736842106	-21.84126984126984	-21.13157894736842	-19.095238095238095	-14.614035087719301	-9.225	nan	nan	nan	nan	nan	nan	nan	nan	7.712962962962962	11.745614035087721	16.86842105263158	20.6031746031746	20.812500000000004	17.57894736842105	12.791666666666666	nan	nan	nan	nan	6.231481481481481	6.120370370370369	7.245614035087719	7.553030303030303	7.8583333333333325	9.73148148148148	8.11111111111111	nan	nan	-8.308333333333334	-10.60833333333333	-11.564814814814813	-12.901960784313726	-15.964912280701753	-18.535087719298247	-19.65740740740741	-19.114035087719298	-17.454545454545457	-15.041666666666668
nan	nan	-10.183333333333334	-15.509259259259261	-20.362745098039216	-21.69166666666667	-21.23913043478261	-21.21296296296296	-19.48148148148148	-17.13888888888889	-13.274999999999997	-8.724999999999998	nan	nan	nan	nan	nan	nan	nan	nan	nan	nan	12.472222222222223	17.550000000000004	20.699999999999996	18.157407407407412	14.34375	nan	nan	nan	6.916666666666667	7.526315789473683	8.474999999999998	11.238095238095237	12.799999999999999	14.049019607843139	15.416666666666666	19.372549019607842	15.574074074074076	11.760416666666666	nan	nan	nan	-9.764705882352942	-13.735294117647062	-17.715686274509803	-19.675925925925924	-20.01754385964912	-18.7	-16.817460317460316
nan	nan	-8.026315789473685	-12.824074074074073	-17.43333333333333	-19.199999999999996	-19.258333333333333	-20.722222222222218	-18.31666666666667	-17.289473684210527	-14.105263157894736	-7.796296296296295	nan	nan	nan	nan	nan	nan	nan	nan	nan	nan	nan	11.35	15.999999999999996	16.861111111111114	12.596491228070175	nan	nan	nan	7.5964912280701755	8.798245614035086	12.052083333333332	15.37037037037037	16.70175438596491	18.941176470588236	21.614035087719298	23.133333333333333	23.05263157894737	16.49019607843137	8.578947368421053	nan	nan	-6.546296296296296	-10.000000000000002	-14.137254901960784	-17.401960784313726	-18.78888888888889	-19.305555555555554	-18.738095238095234
nan	nan	-6.398148148148149	-11.803921568627453	-15.366666666666669	-15.99206349206349	-17.990196078431374	-18.52631578947368	-18.333333333333336	-17.0	-13.901960784313726	-8.333333333333332	nan	nan	nan	nan	nan	nan	nan	nan	nan	nan	nan	nan	nan	nan	nan	nan	nan	nan	8.222222222222223	10.460317460317459	14.18421052631579	17.06140350877193	20.196078431372552	22.98039215686274	24.236842105263158	24.722222222222225	23.929824561403514	21.268518518518523	14.0	7.599999999999999	nan	nan	-5.708333333333333	-11.552631578947368	-14.61111111111111	-17.058333333333334	-19.26984126984127	-19.391666666666662
nan	nan	nan	-10.75925925925926	-14.583333333333337	-16.120370370370374	-17.0	-17.116666666666667	-15.058823529411768	-15.052083333333337	-13.703703703703704	nan	nan	nan	nan	nan	nan	nan	nan	nan	nan	nan	nan	nan	nan	nan	nan	nan	nan	nan	7.7681159420289845	10.492063492063492	15.6	17.72222222222222	20.814814814814817	24.771929824561404	25.85833333333333	27.14912280701754	26.000000000000007	23.56666666666667	18.93859649122807	12.358333333333333	7.435185185185183	3.382352941176471	nan	-5.88235294117647	-10.291666666666668	-13.833333333333334	-17.239583333333332	-19.549019607843135
nan	nan	nan	-11.277777777777779	-15.15873015873016	-15.885964912280702	-16.08823529411765	-14.787037037037038	-13.148148148148149	-12.421568627450977	-11.715686274509803	nan	nan	nan	nan	nan	nan	nan	nan	nan	nan	nan	nan	nan	nan	-11.037037037037035	-14.122807017543858	-11.518518518518515	nan	nan	nan	9.592592592592593	14.254385964912279	18.000000000000007	21.42105263157895	24.796296296296298	26.766666666666662	28.05	27.149122807017545	25.007936507936506	20.14912280701754	14.742424242424244	10.817460317460318	6.483333333333334	nan	nan	nan	-9.649122807017545	-14.941176470588236	-18.699999999999996
nan	nan	nan	-11.253968253968255	-14.143939393939394	-13.903508771929825	-12.869565217391306	-11.398148148148149	-11.17543859649123	-8.156249999999996	nan	nan	nan	6.352941176470587	9.450980392156865	nan	nan	nan	nan	nan	nan	nan	-6.601851851851852	-8.947368421052634	-10.537037037037036	-14.385964912280699	-17.616666666666667	-17.313725490196077	-13.104166666666663	-6.745098039215685	nan	6.86842105263158	11.868421052631579	16.80701754385965	20.11111111111111	23.305555555555557	25.391666666666673	27.313725490196077	26.349206349206355	23.57017543859649	20.07936507936508	15.716666666666669	11.404761904761905	8.098484848484848	nan	nan	nan	nan	-10.522222222222222	-15.904761904761909
nan	nan	nan	nan	-12.049999999999997	-12.174603174603178	-10.198412698412698	-8.989583333333332	-8.666666666666668	nan	nan	nan	nan	11.925925925925927	14.7	14.288888888888888	9.61111111111111	5.052083333333335	nan	nan	nan	-7.901960784313727	-9.490740740740737	-11.108333333333333	-13.537037037037038	-17.342105263157894	-19.508333333333333	-20.212962962962962	-16.341666666666665	-10.555555555555555	nan	nan	7.725	14.31746031746032	18.12280701754386	21.149122807017545	24.184210526315788	26.083333333333336	26.72222222222222	24.053030303030305	20.474999999999998	14.631578947368421	11.314814814814815	7.975000000000001	7.0166666666666675	nan	nan	nan	-7.763157894736841	-11.458333333333334
nan	nan	nan	nan	-11.516666666666666	-11.850877192982455	-9.116666666666664	-6.85	nan	nan	nan	nan	nan	9.456140350877194	15.598039215686274	17.19607843137255	16.037037037037038	11.368421052631579	nan	nan	-6.421568627450981	-8.000000000000002	-10.571428571428571	-12.599999999999998	-15.558333333333334	-18.47499999999999	-20.77450980392157	-21.68421052631579	-19.392156862745093	-14.03968253968254	-7.088235294117647	nan	nan	10.48148148148148	16.315789473684212	19.43859649122807	22.499999999999996	24.546296296296294	26.758333333333333	25.97368421052632	20.62962962962963	15.421052631578949	10.491666666666667	7.775	nan	nan	nan	nan	nan	-9.725490196078432
nan	nan	nan	nan	nan	-8.956140350877192	-6.058333333333333	nan	nan	nan	nan	nan	nan	nan	13.438596491228072	15.587719298245611	18.309523809523814	15.656862745098039	7.245614035087719	nan	-6.591666666666667	-9.466666666666667	-11.647058823529411	-15.351851851851851	-17.01851851851852	-18.674999999999997	-21.121212121212118	-22.333333333333332	-20.96666666666666	-16.03333333333333	-7.611111111111112	nan	nan	9.283333333333333	14.265151515151516	19.55072463768116	21.491228070175442	23.791666666666664	25.96212121212121	25.35087719298246	22.058823529411764	15.509259259259261	10.816666666666666	7.595238095238095	nan	nan	nan	nan	nan	nan
nan	nan	nan	nan	nan	-6.450000000000001	nan	nan	nan	nan	nan	nan	nan	7.75	10.75	14.010416666666663	16.27777777777778	16.13095238095238	12.0	nan	-4.5	-9.183333333333334	-13.052631578947366	-15.558823529411768	-18.358333333333334	-19.833333333333332	-21.383333333333333	-23.912280701754387	-22.57843137254902	-16.87719298245614	-8.403508771929825	nan	nan	5.9250000000000025	11.883333333333335	17.842592592592588	20.605263157894736	22.462962962962962	24.36111111111111	24.253968253968257	20.885964912280702	16.545454545454547	10.796296296296296	7.233333333333334	nan	nan	nan	nan	nan	nan
nan	nan	nan	nan	nan	nan	nan	nan	nan	nan	nan	nan	nan	nan	10.350877192982455	14.185185185185185	16.58823529411765	17.453703703703706	14.677083333333334	nan	-3.614035087719298	-8.261904761904763	-12.816666666666666	-15.703703703703704	-17.1	-19.366666666666664	-22.558333333333334	-23.122807017543856	-22.185185185185183	-18.564814814814817	-11.166666666666664	-6.083333333333334	nan	nan	7.65	13.078431372549016	17.92592592592592	20.701754385964914	23.235294117647065	23.241666666666667	20.80952380952381	15.431818181818182	10.758333333333335	6.944444444444445	nan	nan	nan	nan	nan	nan
nan	nan	nan	nan	nan	nan	nan	nan	nan	nan	nan	nan	nan	7.825757575757575	10.5	15.03174603174603	17.43939393939394	19.562499999999993	18.75925925925926	9.058823529411763	nan	-5.219298245614035	-9.25	-13.305555555555554	-15.517543859649123	-18.253968253968253	-21.031746031746035	-22.55833333333333	-21.409090909090914	-18.365079365079367	-12.40833333333333	-8.558823529411764	nan	nan	5.008771929824562	8.13888888888889	14.027777777777777	18.92105263157895	20.966666666666665	23.058333333333334	19.88888888888889	14.412280701754387	9.642857142857142	6.566666666666668	6.175	6.458333333333334	nan	nan	nan	nan
nan	nan	nan	nan	nan	nan	nan	nan	nan	nan	nan	nan	6.658333333333333	8.758333333333331	11.583333333333334	14.916666666666666	18.508333333333336	19.75438596491228	20.631578947368418	14.385964912280704	5.1228070175438605	nan	-6.500000000000002	-10.866666666666667	-12.258333333333335	-15.37037037037037	-19.166666666666668	-21.458333333333336	-20.549999999999997	-16.84848484848485	-12.770833333333332	-7.9298245614035086	nan	nan	nan	nan	9.194444444444446	13.88888888888889	16.64912280701754	19.893939393939394	16.933333333333334	10.706349206349207	7.481481481481481	nan	5.055555555555557	nan	nan	nan	nan	nan
nan	nan	nan	nan	nan	nan	nan	nan	nan	nan	nan	nan	8.157894736842106	11.083333333333334	13.595238095238093	16.43859649122807	19.649122807017545	20.973684210526315	21.0	19.00793650793651	11.307017543859649	nan	nan	-6.870370370370371	-9.87037037037037	-12.916666666666666	-18.596491228070178	-20.640350877192986	-18.68333333333333	-14.985507246376812	-11.770833333333336	-7.925925925925926	nan	nan	nan	nan	nan	6.65686274509804	7.464912280701753	5.408333333333333	6.6833333333333345	nan	nan	nan	nan	nan	nan	nan	nan	nan
nan	nan	nan	nan	nan	nan	nan	nan	nan	nan	nan	6.704545454545453	9.315789473684209	12.490740740740739	15.541666666666663	18.763157894736842	21.431818181818183	21.95	21.620370370370374	19.44736842105263	14.324999999999998	5.51851851851852	nan	nan	-6.333333333333334	-12.044444444444446	-17.22916666666667	-19.85185185185185	-16.77777777777778	-12.903508771929825	-9.314814814814815	-6.725490196078432	nan	nan	nan	nan	nan	nan	nan	-7.5500000000000025	-8.552631578947366	nan	nan	nan	nan	nan	nan	nan	nan	nan
nan	nan	nan	nan	nan	nan	nan	nan	nan	nan	5.75	7.921052631578948	10.333333333333332	13.677083333333334	16.719298245614034	19.624999999999993	21.958333333333336	23.24074074074074	22.392156862745097	20.97368421052632	14.964912280701753	8.898148148148149	4.350877192982456	nan	nan	-9.302083333333334	-15.627450980392158	-16.105263157894736	-14.055555555555557	-10.324561403508772	-7.372549019607844	nan	nan	nan	nan	nan	nan	nan	-7.710526315789474	-12.385964912280702	-12.99019607843137	-10.588235294117647	nan	nan	nan	nan	nan	nan	nan	nan
nan	nan	nan	nan	nan	nan	nan	nan	nan	nan	5.174603174603174	6.825396825396825	9.944444444444443	12.447916666666668	15.976190476190476	19.42592592592593	21.316666666666666	21.991666666666667	22.35185185185185	20.134920634920636	16.619047619047624	12.552631578947368	8.631578947368421	4.394736842105263	nan	nan	-10.372549019607842	-12.36111111111111	-10.490740740740742	-6.398148148148149	nan	nan	nan	nan	nan	nan	nan	-8.75925925925926	-11.682539682539682	-15.781250000000004	-15.901960784313726	-12.175000000000004	nan	nan	nan	nan	nan	nan	nan	nan
nan	nan	nan	nan	nan	nan	nan	nan	nan	nan	nan	nan	7.400000000000001	10.148148148148149	14.11111111111111	18.84313725490196	20.866666666666667	20.958333333333336	20.385964912280702	18.76515151515152	16.85087719298246	14.194444444444446	12.421052631578949	9.862745098039216	8.175438596491228	7.239583333333333	nan	-5.175	-3.5729166666666665	nan	nan	nan	nan	nan	nan	nan	nan	-10.912280701754387	-14.194444444444446	-18.066666666666666	-18.34313725490196	-15.210526315789474	-11.0	nan	nan	nan	nan	nan	nan	nan
nan	nan	nan	nan	nan	nan	nan	nan	nan	nan	nan	nan	nan	nan	11.601449275362322	18.120370370370367	21.482456140350877	21.78571428571429	21.158333333333335	18.575757575757574	17.999999999999993	16.05	15.199999999999998	14.375	13.091666666666669	14.816666666666668	12.078431372549018	5.578947368421053	nan	nan	nan	nan	nan	nan	nan	nan	-8.107843137254902	-12.058333333333334	-16.421052631578945	-19.89814814814815	-20.008333333333333	-17.714285714285715	-13.157894736842106	nan	nan	nan	nan	nan	nan	5.883333333333333
nan	nan	nan	nan	nan	nan	nan	nan	nan	nan	nan	nan	nan	nan	7.149122807017544	15.686274509803923	21.287037037037035	19.916666666666664	19.71666666666667	19.789473684210527	18.862745098039216	16.903508771929825	16.733333333333334	16.352941176470587	17.781249999999996	18.641666666666666	17.518518518518515	11.898148148148149	6.645833333333334	nan	nan	nan	nan	nan	nan	nan	-8.333333333333332	-11.990196078431374	-17.583333333333332	-20.476190476190474	-20.666666666666668	-18.50877192982456	-14.359649122807017	nan	nan	nan	nan	nan	nan	9.74561403508772
nan	nan	nan	nan	nan	nan	nan	nan	nan	nan	nan	nan	-8.12037037037037	-10.473684210526319	nan	nan	12.962962962962965	15.380952380952383	16.863636363636363	18.466666666666676	18.166666666666668	17.55	17.771929824561404	19.40833333333333	20.314814814814817	21.95614035087719	20.157894736842103	14.983333333333334	10.283333333333331	nan	nan	nan	nan	nan	nan	nan	-7.763157894736841	-12.268518518518517	-17.675925925925927	-21.401960784313726	-21.654761904761905	-20.27083333333333	-17.49074074074074	-12.63157894736842	nan	nan	nan	nan	6.037037037037037	15.731481481481481
nan	nan	nan	nan	nan	nan	nan	nan	nan	nan	nan	nan	nan	-17.875000000000004	-17.866666666666667	-9.450980392156861	nan	9.976190476190478	13.19047619047619	15.140350877192983	15.469696969696969	16.681818181818183	18.56060606060606	20.5	22.2719298245614	22.666666666666664	20.53508771929824	16.480392156862745	11.750000000000002	8.777777777777779	nan	nan	nan	nan	nan	nan	-6.925000000000002	-11.772727272727273	-17.148148148148156	-20.872549019607845	-22.037037037037038	-19.80701754385965	-17.736842105263158	-13.313725490196077	-9.873015873015873	nan	nan	nan	12.412280701754387	19.458333333333336
nan	nan	nan	nan	nan	nan	nan	nan	nan	nan	nan	nan	nan	nan	-21.59649122807017	-16.808333333333334	nan	nan	9.015873015873016	11.333333333333332	13.183333333333334	15.199999999999998	17.73809523809524	20.73333333333333	23.194444444444446	24.178571428571427	22.38235294117647	18.789473684210524	15.447916666666668	10.75	nan	nan	nan	nan	nan	nan	nan	-11.759259259259258	-17.366666666666667	-22.116666666666667	-23.333333333333332	-20.634920634920636	-17.157894736842103	-13.824999999999998	-10.047619047619047	nan	nan	nan	14.781249999999996	20.031746031746028
nan	nan	nan	nan	nan	nan	nan	nan	nan	nan	nan	nan	nan	nan	nan	-16.492063492063494	-6.370370370370371	nan	nan	9.722222222222225	12.34920634920635	14.241666666666665	15.714285714285717	19.254901960784316	23.20175438596491	23.74561403508772	23.798245614035086	20.92982456140351	17.416666666666664	12.092592592592592	nan	nan	nan	nan	nan	nan	nan	-11.231481481481483	-18.04385964912281	-22.275	-23.814814814814813	-21.19047619047619	-16.9	-13.13888888888889	-8.9	nan	nan	8.083333333333332	15.841666666666672	20.535087719298243
nan	nan	nan	nan	nan	nan	nan	nan	nan	nan	nan	nan	nan	nan	nan	nan	-10.462121212121213	nan	nan	7.577777777777778	10.791666666666664	13.684210526315791	14.824561403508772	18.015873015873016	20.64035087719298	22.555555555555557	22.973684210526315	21.280701754385966	17.411111111111108	13.043859649122805	10.212962962962964	9.1	7.055555555555555	nan	nan	nan	nan	-11.5	-18.911764705882355	-22.441666666666663	-23.529411764705888	-21.043859649122812	-16.85964912280702	-12.941176470588236	-8.620370370370368	nan	nan	7.222222222222221	17.50925925925926	20.605263157894736
nan	nan	nan	nan	nan	nan	nan	nan	nan	nan	nan	nan	nan	nan	nan	nan	nan	nan	nan	5.962962962962962	9.07843137254902	11.947368421052632	13.185185185185185	16.44736842105263	20.122807017543856	21.61904761904762	23.037037037037038	21.649999999999995	18.314814814814817	14.122807017543858	12.064814814814813	11.166666666666666	9.472222222222225	nan	nan	nan	nan	-10.055555555555557	-19.249999999999993	-23.366666666666667	-22.507575757575758	-20.57142857142857	-17.973684210526315	-13.460784313725489	-8.583333333333332	nan	nan	9.37037037037037	16.0	18.89814814814815
nan	nan	nan	nan	nan	nan	nan	nan	nan	nan	nan	nan	nan	nan	nan	nan	nan	nan	nan	nan	8.149122807017545	11.203703703703702	12.794117647058824	16.293650793650794	20.591666666666672	24.236842105263158	24.0	22.158730158730158	18.758333333333336	15.083333333333334	13.087719298245617	12.185185185185187	10.712962962962962	8.016666666666667	nan	nan	nan	-10.2	-18.429824561403507	-23.733333333333334	-23.01754385964912	-20.941666666666666	-17.535087719298247	-14.473684210526315	-7.441176470588234	nan	nan	10.990196078431373	14.6	17.587719298245613
nan	nan	nan	nan	nan	nan	nan	nan	nan	nan	nan	nan	nan	nan	nan	nan	nan	nan	nan	nan	nan	10.053030303030305	14.341269841269844	17.843137254901965	22.57017543859649	23.976190476190478	24.366666666666664	22.596491228070175	19.383333333333333	16.131578947368418	13.712962962962962	12.396825396825395	10.87719298245614	8.527777777777777	nan	nan	nan	-10.533333333333335	-18.38235294117647	-23.008333333333336	-23.40833333333334	-21.54761904761905	-17.657894736842106	-10.991228070175438	-5.833333333333333	nan	7.222222222222223	11.96875	15.435185185185185	17.90740740740741
nan	nan	nan	nan	nan	nan	nan	nan	nan	nan	nan	nan	nan	nan	nan	nan	nan	nan	nan	nan	nan	10.266666666666667	15.158333333333328	18.94166666666667	22.184210526315788	24.039682539682538	23.444444444444443	20.775000000000002	18.1	15.182539682539684	13.983333333333334	12.85	10.37962962962963	7.009803921568627	nan	nan	nan	-9.944444444444445	-18.841269841269845	-21.94736842105263	-24.116666666666664	-22.08730158730159	-16.97222222222222	-10.008771929824562	nan	nan	9.142857142857142	13.447916666666668	17.052083333333336	18.53921568627451
nan	nan	nan	nan	nan	nan	nan	nan	nan	nan	nan	nan	nan	nan	nan	nan	nan	nan	nan	nan	nan	nan	14.800000000000002	19.62962962962963	21.793650793650794	22.261904761904766	22.175438596491226	19.124999999999996	17.14166666666667	13.768518518518515	13.128787878787879	11.808333333333335	8.794117647058822	6.885964912280701	nan	nan	nan	-10.683333333333335	-15.916666666666663	-22.046296296296294	-23.789473684210524	-21.543478260869563	-15.666666666666666	-8.481481481481481	nan	nan	10.039682539682541	13.420634920634921	16.294117647058822	17.88888888888889
nan	nan	nan	nan	nan	nan	nan	nan	nan	nan	nan	nan	nan	nan	nan	nan	nan	nan	nan	nan	nan	nan	nan	19.719298245614034	21.385964912280702	19.944444444444443	17.526315789473685	16.23148148148148	13.714285714285714	10.904761904761907	10.078947368421051	8.62037037037037	6.774509803921568	nan	nan	nan	-5.898148148148148	-9.912698412698415	-14.972222222222223	-20.953703703703706	-24.1	-20.600000000000005	-14.2	-6.333333333333332	nan	nan	10.458333333333332	13.482456140350877	15.912280701754387	17.166666666666668
nan	nan	nan	nan	nan	nan	nan	nan	nan	nan	nan	nan	nan	nan	nan	nan	nan	nan	nan	nan	nan	nan	nan	nan	nan	13.616666666666665	10.866666666666667	10.75438596491228	8.690476190476193	6.246031746031745	5.631578947368421	nan	nan	nan	nan	nan	nan	-10.174603174603174	-15.26984126984127	-19.795454545454543	-22.857142857142858	-18.83333333333333	-10.401960784313726	nan	nan	8.375	11.431372549019608	14.343137254901961	16.435185185185183	17.416666666666664
nan	nan	nan	nan	nan	nan	nan	nan	nan	nan	nan	nan	nan	nan	nan	nan	nan	nan	nan	nan	nan	nan	nan	nan	nan	nan	nan	4.62280701754386	nan	nan	nan	nan	nan	nan	nan	nan	nan	-9.041666666666668	-14.088235294117649	-18.21296296296296	-21.015151515151516	-14.92982456140351	nan	nan	nan	11.392156862745098	13.719298245614036	15.650000000000002	16.46212121212121	17.050000000000004
nan	nan	nan	nan	nan	nan	nan	nan	nan	nan	nan	nan	nan	nan	nan	nan	nan	nan	nan	nan	nan	nan	nan	nan	nan	nan	nan	nan	nan	nan	nan	nan	nan	nan	nan	nan	nan	-6.851851851851852	-10.916666666666664	-11.071428571428573	-10.233333333333334	nan	7.791666666666666	11.116666666666669	14.035087719298247	14.88888888888889	16.981481481481485	17.14166666666667	17.45	17.736842105263158
nan	nan	nan	nan	nan	nan	nan	nan	nan	nan	nan	nan	nan	nan	nan	nan	nan	nan	nan	nan	nan	nan	nan	nan	nan	nan	nan	nan	nan	nan	nan	nan	nan	nan	nan	nan	nan	-7.794117647058823	-6.807017543859649	nan	6.4444444444444455	15.374999999999996	18.35964912280702	18.768518518518523	18.816666666666663	18.787037037037038	18.210526315789473	18.51851851851852	18.703703703703702	18.38235294117647
nan	nan	nan	nan	nan	nan	nan	nan	nan	nan	nan	nan	nan	nan	nan	nan	nan	nan	nan	nan	nan	nan	nan	nan	nan	nan	nan	nan	nan	nan	nan	nan	nan	nan	nan	-6.541666666666667	-8.568627450980392	-9.86111111111111	nan	5.574074074074074	17.850877192982455	22.780701754385962	23.333333333333332	23.299999999999997	22.500000000000004	21.64814814814815	20.86111111111111	20.44444444444444	20.289473684210524	19.675925925925924
nan	nan	nan	nan	nan	nan	nan	nan	nan	nan	nan	nan	nan	nan	nan	nan	nan	nan	nan	nan	nan	nan	nan	nan	nan	nan	nan	nan	nan	nan	nan	nan	nan	nan	nan	nan	-11.87037037037037	-10.685185185185187	nan	16.550000000000004	22.59649122807017	25.09649122807017	24.91176470588235	23.666666666666664	23.45238095238095	22.34920634920635	22.147058823529413	21.39583333333334	21.025000000000002	19.635416666666664
nan	nan	nan	nan	nan	nan	nan	nan	nan	nan	nan	nan	nan	nan	nan	nan	nan	nan	nan	nan	nan	nan	nan	nan	nan	nan	nan	nan	nan	nan	nan	nan	nan	nan	nan	nan	nan	nan	nan	nan	nan	24.066666666666663	24.866666666666667	24.333333333333332	23.27777777777778	23.012820512820515	22.576923076923084	21.11111111111111	20.397435897435894	17.80555555555556
[truncated: 50 more columns]
