# Supplementary material for: Iso-orientation bias of layer 2/3 connections unifies spontaneous, visually and optogenetically driven V1 dynamics
Source: Nat Commun. 2026 Jan 21;17:1901. doi: 10.1038/s41467-026-68578-y (PMC12923880; doi:10.1038/s41467-026-68578-y)
Supplement: Supplementary file 6 — Source data [file 41467_2026_68578_MOESM6_ESM.zip › source_data/fig4/L_firing_rates.csv]

visual_iso	visual_ortho	visual_opto_iso	visual_opto_ortho
13.63838577501205	8.903742714404617	15.150227880275224	8.903742714404617
15.08667672772666	14.705185371839248	16.610426727726644	14.705185371839248
14.426443241743014	17.779024058898273	15.990332130631927	17.779024058898273
13.85506140716057	16.6983367035407	15.39131140716052	16.6983367035407
12.672748404107697	12.863276436302913	13.88802618188547	12.863276436302913
8.594854486340749	9.352991824994296	9.169854486340741	9.352991824994296
5.075738967527105	6.0062479184014	5.136988967527104	6.0062479184014
13.657574045438341	7.6101768263289316	14.017097854962152	7.6101768263289316
7.646958883470109	11.039421315570326	8.893387454898676	11.039421315570326
9.68502810158207	16.677213841406655	11.068778101582025	16.677213841406655
14.269541313611196	20.611847765750802	15.528364843022977	20.611847765750802
18.170153840053953	19.042517200578462	19.378487173387263	19.042517200578462
20.01192756036634	15.61360209085021	21.379574619189874	15.61360209085021
18.65466890336488	11.05727056156902	20.067904197482488	11.05727056156902
17.22512270476359	6.258055786844286	18.68433323107939	6.258055786844286
15.652086802664236	5.854391132389717	16.91958680266421	5.854391132389717
12.59433805162365	9.659828432446652	13.585642399449728	9.659828432446652
8.252826348413361	12.94370261624086	5.373518595614758	12.94370261624086
5.251296373392543	17.879416275910422	14.706661115736784	17.879416275910422
14.292911115736809	20.388046997872177	21.708821022164052	20.388046997872177
21.139773403116465	20.42280287260591	26.218517901748346	20.42280287260591
25.61101790174834	16.691342862429448	25.257737042048383	16.691342862429448
24.490549542048385	11.294405397462913	6.285825614071546	11.294405397462913
5.845200614071548	7.52735955331342	8.5032768745344	7.52735955331342
7.712487400850173	8.552350124895895	11.324604496253144	8.552350124895895
10.078013587162213	13.970809048015562	15.031268060929614	13.970809048015562
13.41509159034139	18.102277037653778	17.66817673868268	18.102277037653778
16.627387264998493	21.3380001314694	20.77247359656428	21.3380001314694
19.89878938603797	20.38187552039956	22.556170296682577	20.38187552039956
21.48906503352465	16.913677327717096	22.722220453543656	16.913677327717096
21.663396924131863	12.014369535803624	22.04256650159958	12.014369535803624
21.12940860686272	7.178034970857564	19.948169349616066	7.178034970857564
19.02872490517165	4.483315986677814	16.571964335276117	4.483315986677814
15.433075446387258	8.093823896752731	13.775581752048698	8.093823896752731
12.836108067838195	12.178389719093738	8.266455037468653	12.178389719093738
7.751455037468654	17.735048339346818	10.848299662561887	17.735048339346818
2.6971911427976427	20.051656027384627	19.827106577852057	20.051656027384627
10.856194399404	19.98646366123465	26.17082061245258	19.98646366123465
19.61585657785206	17.012616800814122	23.658107826810937	17.012616800814122
25.84165394578589	13.00169910491272	19.407346818827474	13.00169910491272
23.131718937922052	8.594680903168916	14.882157230086055	8.594680903168916
18.37940564235686	4.982134985551254	10.862069109075895	4.982134985551254
13.694657230086055	11.979927144046737	12.285587010824251	11.979927144046737
5.398521024146509	16.36273641013444	17.390047645480575	16.36273641013444
5.252718322966151	18.995411231381226	20.08503793135347	18.995411231381226
6.945768572485892	19.5593485691748	23.281863153254616	19.5593485691748
9.59206910907592	16.995264910819923	24.997995091809443	16.995264910819923
11.148087010824336	14.206555879359778	25.390891965029432	14.206555879359778
16.463658756591684	10.18306190919333	23.897376144879352	10.18306190919333
19.351704598020177	6.964519150707802	22.039073688592904	6.964519150707802
22.706863153254634	5.353674967829837	19.56682526466043	5.353674967829837
24.340100354967326	5.120768407279652	15.264960746996554	5.120768407279652
24.678391965029387	10.807855722083435	11.644536959940806	10.807855722083435
23.436126144879314	14.158600289232647	6.745717110740972	14.158600289232647
21.70657368859294	18.12779975020821	7.259012165787767	18.12779975020821
18.98587288370801	19.45696225367738	17.565080570113142	19.45696225367738
14.560198842234632	17.704383601900396	22.978886084513128	17.704383601900396
10.86675918216302	15.214931307244242	20.088546581552404	15.214931307244242
7.3117899435655405	11.925734236621008	18.557982435272205	11.925734236621008
17.322433511289606	9.685357596739568	14.261638028915268	9.685357596739568
22.308573584513127	8.494107093295286	10.98270848854026	8.494107093295286
19.61215769266352	9.361298124578717	8.77490112406324	9.361298124578717
17.93298243527219	9.625633731149984	10.190332617555551	9.625633731149984
13.474138028915265	9.875678601165776	12.344905760351201	9.875678601165776
10.01823480432973	11.085688461369914	15.125794972443614	11.085688461369914
7.788651124063255	10.647150291423763	17.204844342677408	10.647150291423763
5.228691715237293	13.774774989096397	20.48942547876774	13.774774989096397
6.160067268504314	17.57043237778044	23.86351373855153	17.57043237778044
8.865332617555554	19.71255932556185	26.226354079932854	19.71255932556185
11.128996669442115	17.779598440693402	26.038598621519082	17.779598440693402
14.2091283057769	15.823762935648856	25.294622536774867	15.823762935648856
16.702066564899646	13.537236677768446	23.776644462947548	13.537236677768446
20.183869923212193	11.422855953372194	22.493080576792032	11.422855953372194
23.564763738551523	11.176345109234376	18.75210137385492	11.176345109234376
25.91760407993286	11.72974257563143	14.639242517200584	11.72974257563143
25.719154177074607	13.240206078268075	10.405615112406498	13.240206078268075
25.14184475899709	15.233005639240005	9.324401540382883	15.233005639240005
23.597232698241655	15.584602414654375	12.179637339254311	15.584602414654375
22.04535330406479	13.33181839208069	13.805452692931313	13.33181839208069
17.884601373854924	7.3126821398834565	13.607526622551399	7.3126821398834565
13.252400411937419	12.704357479877885	11.911599708576238	12.704357479877885
9.024365112406464	14.989041423813537	9.973006396185	14.989041423813537
11.96852622814322	18.212590202608904	9.6191017901747	18.212590202608904
13.426505324510261	19.78128752355496	9.50246066874097	19.78128752355496
12.900947675182955	18.174871817345224	8.453390924229915	18.174871817345224
11.08409970857624	17.034036329374658	11.533147145896951	17.034036329374658
9.276415487094102	15.8173449208991	14.354229808493074	15.8173449208991
8.775351790174716	14.168408270885381	17.00735597319693	14.168408270885381
8.465618563477816	13.547120820368987	19.699843332310817	13.547120820368987
7.559640924229903	14.137803814281781	21.678752554689243	14.137803814281781
6.865517161624573	15.795020022996692	23.534044093690063	15.795020022996692
10.14981381256361	17.09460582090685	25.100015918107427	17.09460582090685
12.884229808493	17.86005724396351	26.45976927122133	17.86005724396351
16.150213116054076	17.453964897673004	25.648038341064947	17.453964897673004
19.31826438494238	15.001494125265982	25.461044962531204	15.001494125265982
21.51057073650744	11.144826186511132	23.729416275910463	11.144826186511132
23.45904409369005	9.077979972829661	21.520108243130732	9.077979972829661
24.88089827104862	13.986773918559921	17.21724812656148	13.986773918559921
26.2045061133266	17.267752749901387	12.384890195670453	17.267752749901387
25.515895483922158	20.323530391340558	6.525308274850314	20.323530391340558
25.55979496253121	19.886696271625507	6.778563696919232	19.886696271625507
23.304416275910402	20.53320728096959	7.943988805624963	20.53320728096959
20.598049419601324	19.63576880377461	8.423451947938123	19.63576880377461
15.857248126561466	18.362046978395227	10.275564014115233	18.362046978395227
10.789577695670427	16.525847977562556	10.973906119899938	16.525847977562556
6.134813696919258	16.047119463938767	11.100034693311118	16.047119463938767
7.524544361180513	17.04484388009984	9.68877141855473	17.04484388009984
7.924767737411826	17.48808149006265	12.99509180945703	17.48808149006265
9.425564014115217	18.883690178819236	16.248891548709434	18.883690178819236
10.127656119899893	19.298290897935914	18.26853724837145	19.298290897935914
10.377812471088905	18.542147747247693	19.14663821815184	18.542147747247693
8.27298194487049	17.546995212322777	21.11807025891124	17.546995212322777
7.650103039134077	14.887432926265154	21.150666111573695	14.887432926265154
11.57403917787811	10.02157808307892	23.291843806631764	10.02157808307892
14.947641548709433	9.146052309350042	25.171984968666493	9.146052309350042
17.53765489543028	8.32429423892788	25.180404226636533	8.32429423892788
18.890388218151823	11.552963800007952	24.615986677768532	11.552963800007952
21.024022639863595	16.162266563578	24.33735812261711	16.162266563578
21.19277137473159	19.552452321478142	21.867753845479655	19.552452321478142
23.2447849831023	20.47398938384695	20.21929519518048	20.47398938384695
24.61409023182437	21.96068298347866	16.040310705990624	21.96068298347866
24.810166131398436	21.75308514834129	10.293209825145555	21.75308514834129
24.467302467242234	20.689459015635148	7.586592191692106	20.689459015635148
23.942621280511826	19.189270399666615	9.95439217318899	19.189270399666615
20.858543319163864	18.19762202133144	12.647068730603259	18.19762202133144
18.809001077533434	17.559951137210234	13.974136684341998	17.559951137210234
14.523205442832715	18.61781015820122	12.834614012132745	18.61781015820122
6.9782588583587755	19.338559302433154	11.165125127208807	19.338559302433154
9.221058839855669	20.246286659265472	10.34402283811108	20.246286659265472
11.730023276057825	20.063776896445926	9.228857896197606	20.063776896445926
12.96755773697359	18.912962881809023	15.104308909242306	18.912962881809023
11.203661631180369	19.398839035652117	16.231087635304224	19.398839035652117
9.49706957165325	18.797684221481934	16.139813313466842	18.797684221481934
9.022594266682505	14.765328235242547	16.406685896673388	14.765328235242547
8.40941345175317	10.652350015338095	16.780012270476348	10.652350015338095
13.733475575908978	12.12840457026552	18.22428001175489	12.12840457026552
15.048587635304173	15.985071650817282	19.948948180437863	15.985071650817282
15.445076471361581	17.357157725704777	21.376728767693265	17.357157725704777
16.16859065857817	15.12712218984191	22.402126517375827	15.12712218984191
16.58922279679215	7.224389762916851	23.877251413295948	7.224389762916851
18.328691776460786	12.441947682486784	23.01746357202366	12.441947682486784
19.948948180437878	15.288397826372751	22.994495327967453	15.288397826372751
21.182978767693257	18.715265787282522	21.44590861781852	18.715265787282522
22.12317914895476	20.51706117917609	18.38309851439592	20.51706117917609
23.420672465927552	21.648153950655143	13.158672336544923	21.648153950655143
22.153713572023648	22.186153899528126	9.923177560366511	22.186153899528126
21.906995327967433	21.582961567115117	9.347642895626196	21.582961567115117
20.10215861781843	19.617411960621027	12.836209956615097	19.617411960621027
16.894940619659074	19.212675779443078	14.92354616766731	19.212675779443078
11.517005669878294	19.394700844534313	15.998597982073768	19.394700844534313
8.531466425037948	17.764950609340705	15.82372287799383	17.764950609340705
11.751999430299298	18.0613437665582	15.159862874687688	18.0613437665582
13.507756693983072	18.363217160302916	13.666984544129997	18.363217160302916
14.37506857030906	20.512720649458352	14.223832223147502	20.512720649458352
14.010487583876195	20.783018780645747	7.559699093348132	20.783018780645747
13.586425374687687	20.275913821815422	13.08373169417642	20.275913821815422
12.306047044129928	20.834501950129265	15.075868026644288	20.834501950129265
13.168832223147485	19.975004625774808	13.120011448792566	19.975004625774808
7.197199093348138	17.807753955037434	12.577364927375333	17.807753955037434
7.224477151393443	13.685365320566365	13.945633540676898	13.685365320566365
12.096966988294069	9.417846969630576	12.285976963641415	9.417846969630576
13.889618026644307	13.514055173320488	13.555245628642776	13.514055173320488
12.361261448792618	16.77384197379376	16.076403435733383	16.77384197379376
12.330142705153099	18.767229689544454	18.474423397169257	18.767229689544454
14.001515893618073	20.60890403830097	20.27625520399693	20.60890403830097
12.324865852530277	18.33930355656002	22.131646081968782	18.33930355656002
13.564967850864994	11.783198376353216	22.63673882875384	11.783198376353216
16.04482448836498	7.9432470490277725	22.5859523313903	7.9432470490277725
17.986923397169257	12.785560643907864	20.784678393005525	12.785560643907864
19.66375520399691	16.470650615228088	16.584187945230813	16.470650615228088
21.360812748635425	19.09438406591001	13.504022963320024	19.09438406591001
21.738405495420494	19.66395943195483	9.865042028468332	19.66395943195483
21.287202331390322	20.509236350660146	10.80006463911652	20.509236350660146
19.563428393005527	21.072131557036077	15.314230328892757	21.072131557036077
14.62307683411972	19.85053307026752	18.19314460172076	19.85053307026752
11.19349664753058	19.046288972152833	17.763128940168926	19.046288972152833
9.836906744379684	19.307613447127636	17.540827088537295	19.307613447127636
14.04235532889272	18.61977424116266	16.88008257008046	18.61977424116266
16.862589046165215	17.99905513521339	15.871943172356158	17.99905513521339
16.329795606835575	17.550588524714282	15.76686314036548	17.550588524714282
15.968604866315115	19.12635632586879	15.551415487094076	19.12635632586879
15.359249236747155	19.979127687711227	9.567139226083528	19.979127687711227
14.468193172356173	20.22395503746908	8.645666805439907	20.22395503746908
14.35238945615495	20.694202199921122	8.003065897466398	20.694202199921122
14.669597305275884	20.870330974188363	8.43589165891168	20.870330974188363
8.910560278715108	20.739317016521344	8.514635951521885	20.739317016521344
8.255389027662133	19.742119505675088	8.507132944768241	19.742119505675088
7.68044684984735	17.192104496253464	9.417207535387297	17.192104496253464
8.509421070676398	12.952013946711103	11.533956656489952	12.952013946711103
8.443802618188547	10.894754371357216	12.920373373066314	10.894754371357216
8.507132944768232	14.943947751873454	16.015906128950515	14.943947751873454
9.134707535387294	19.016050166527858	17.941244796003133	19.016050166527858
11.356178878712162	21.04451614395408	20.66213962323051	21.04451614395408
12.634847057276843	22.366866153205766	23.038286844296024	22.366866153205766
15.735471346341804	19.638154608002115	22.716668979554036	19.638154608002115
17.53874479600314	12.918777060782407	21.11967110741086	12.918777060782407
19.969952123230527	7.106986241624037	17.473833263946723	7.106986241624037
22.057036844296043	7.790548446470053	12.93938488759348	7.790548446470053
21.361113423998464	10.210950365436231	8.546641279326044	10.210950365436231
19.52435860741089	13.216892173188912	8.218981577851908	13.216892173188912
15.191333263946724	13.650900291423762	14.12441347896361	13.650900291423762
11.083134887593497	15.465414785924008	18.18412989175714	15.465414785924008
13.071472302493023	16.808295170691125	18.7891194837633	16.808295170691125
16.855379891757103	17.04203164029998	19.786567443796695	17.04203164029998
17.370369483763337	17.439921775713213	19.380297056374598	17.439921775713213
18.172817443796696	17.433519520769703	18.033051623646728	17.433519520769703
17.512649997551073	17.2884325562033	18.54337065603223	17.2884325562033
16.55930162364674	17.20586316958088	20.02585657785206	17.20586316958088
17.174949603400673	18.189478066523513	15.331960208598087	18.189478066523513
18.845856577852054	18.225319178462417	12.630101012314313	18.225319178462417
14.728012840177046	19.981786011656943	7.272394714930548	19.981786011656943
12.219574696524816	20.395104569721333	4.54670340505719	20.395104569721333
7.001342083351602	21.047412870227173	5.113053814803468	21.047412870227173
5.203301415487138	21.746032472939376	5.149551415487146	21.746032472939376
6.017253479243488	21.45915574740347	6.068443955433966	21.45915574740347
7.10316183881853	21.09794268664999	9.094895457489113	21.09794268664999
9.279617679711341	18.96532160699448	12.21938735264472	18.96532160699448
12.274650510539438	16.299847349431044	14.379482010605207	16.299847349431044
14.192639905342038	11.098192793883879	19.219161611355613	11.098192793883879
18.726304468498473	17.314108034970914	22.62050672058996	17.314108034970914
22.00264957773282	21.69377914238097	23.808771625497307	21.69377914238097
23.05182718105285	23.67140250771415	23.139934922652202	23.67140250771415
22.26888229107324	22.952504040750345	21.855432972522916	22.952504040750345
20.29432186141184	20.83617206249694	18.72097703667996	20.83617206249694
16.747292826153654	14.406482536482734	12.700972569155322	14.406482536482734
10.530139235822016	9.583950874271308	12.624030569763304	9.583950874271308
11.839506760239505	5.077126353039206	16.573687497261023	5.077126353039206
15.318424339366295	6.484868859284003	18.64839847002479	6.484868859284003
17.429648470024823	7.071692449274735	19.69983894999782	7.071692449274735
18.09326000262942	9.268042834674823	19.823424923674747	9.268042834674823
18.21509159034139	11.486881546080031	19.950766722175945	11.486881546080031
18.560488944398152	12.959225645295485	20.304214689513103	12.959225645295485
19.279214689513143	14.323669858451213	21.794021648626355	14.323669858451213
20.80027164862643	15.460819930759444	23.608146719838743	15.460819930759444
22.812094088259798	16.19813970813797	13.150244313948916	16.19813970813797
12.535770629738366	17.11066356739756	12.723442964196353	17.11066356739756
11.96469296419637	18.172470361999917	10.34677229759514	18.172470361999917
10.008537003477507	19.506721372540415	6.44656536219817	19.506721372540415
6.013752862198147	19.56321924711864	8.056871877601932	19.56321924711864
5.207787260616198	20.30386367841616	11.509683398755001	20.30386367841616
6.193029931197692	22.144578591914133	17.034851165695105	22.144578591914133
8.28499687760192	22.285303913405492	21.4275208159862	22.285303913405492
11.29658816065977	22.06827888524271	23.20950628264325	22.06827888524271
16.7161011656951	20.832778934221082	24.252012527439287	20.832778934221082
21.37877081598619	19.59089612822688	24.52051519567052	19.59089612822688
22.94927900991597	15.715007230816381	22.826511240632684	15.715007230816381
23.245194345621073	11.553012073272235	18.64892103802389	11.553012073272235
22.940515195670518	7.673346169858393	14.863112976028754	7.673346169858393
20.74651124063254	12.009983347210657	17.610118882412777	12.009983347210657
16.646143260246095	17.11356473771886	18.45699937552051	17.11356473771886
8.628415903413929	22.56258742714356	19.762568230178577	22.56258742714356
13.639428765502437	24.68437968359743	20.581709686372406	24.68437968359743
16.500396660190543	23.794218359699975	21.834621716751222	23.794218359699975
17.18199937552051	21.480411000092527	23.39707743547045	21.480411000092527
18.373679341289698	16.40472033109662	23.5951163382367	16.40472033109662
19.544209686372415	13.380572110960166	23.733327435470464	13.380572110960166
21.002803534933026	7.4871631096893	11.70224234434265	7.4871631096893
22.77082743547041	8.310706763971208	11.325480750168511	8.310706763971208
22.471505227125576	11.05912000416326	10.585929433805145	11.05912000416326
22.5208274354704	13.570783721898344	9.163934221481963	13.570783721898344
11.270297899898223	16.18504432580691	6.84067198902875	16.18504432580691
10.865956940644699	17.209838676103455	6.908883222314761	17.209838676103455
10.232179433805113	18.59682972522928	10.52205837240895	18.59682972522928
8.586434221481971	19.895159242297915	16.46923076923075	19.895159242297915
6.270083753734636	20.38968284005749	19.857463143458887	20.38968284005749
4.860650846516794	20.80237649181242	22.104641965029224	20.80237649181242
7.203883222314761	22.43685158201474	23.719925525025484	22.43685158201474
10.573374161882645	22.674799509180946	24.571132389675448	22.674799509180946
16.415384615384617	21.37650442812807	23.845507910074748	21.37650442812807
19.961874908164788	21.481569756684213	21.277745397354053	21.481569756684213
22.00214196502921	19.230739089974065	13.493355074474957	19.230739089974065
23.01298108058104	15.377285027628481	10.542472281870364	15.377285027628481
22.72113238967545	10.477839069294086	13.714300582847628	10.477839069294086
22.283007910074875	7.248514495496178	16.294118871528614	7.248514495496178
19.22357873068738	12.029663686058733	19.157318462684625	12.029663686058733
11.254466185586084	16.626435207502496	20.613608699099963	16.626435207502496
9.263524913449318	21.185859440050223	21.82727518734397	21.185859440050223
12.35841822990645	24.228261604912465	23.12475615558461	24.228261604912465
15.000001224469806	23.808912529032828	23.411773753353728	23.808912529032828
17.68889741005302	22.21779965108441	24.02490938923449	22.21779965108441
19.417180127671394	18.4876782368861	22.038562227555463	18.4876782368861
21.133525187343903	14.430539134055005	14.2076764733093	14.430539134055005
22.410470441298916	10.327216902581135	12.0955442832727	10.327216902581135
22.325662642242595	8.045860741049223	11.268072658749286	8.045860741049223
22.641085859822706	12.363138356924779	9.262132597835247	12.363138356924779
21.309150462849598	15.960666549804994	8.01288821815144	15.960666549804994
13.974343139975968	17.143092765832353	6.9860592363506555	17.143092765832353
11.891596914851664	18.63556472547387	12.430934869090585	18.63556472547387
10.965441079801908	20.28804468498475	17.147951706910977	20.28804468498475
8.880882597835242	21.109895523571655	20.619399404005417	21.109895523571655
7.667888218151448	21.776900878056136	22.123406420575456	21.776900878056136
5.622311450983823	22.31410927401768	23.89265716069933	22.31410927401768
7.377725903017318	22.40331850650775	23.983213988343334	22.40331850650775
12.56149042464613	21.491929641965427	23.53217214820989	21.491929641965427
17.17461837357761	20.884904506661087	22.08701411104781	20.884904506661087
20.30097835137387	18.931064798942035	17.451291747617702	18.931064798942035
21.590073087242132	14.565699636268015	9.025552235881868	14.565699636268015
22.866094660699403	6.866934417397273	10.858413561615246	6.866934417397273
22.629463988343318	11.427064252012208	13.559533721898438	11.427064252012208
21.850922148210003	15.677760431122202	16.38732190766954	15.677760431122202
19.819908847889884	20.174145156813726	19.086769358867407	20.174145156813726
14.913791747617722	23.086855316647892	20.429196734202936	23.086855316647892
9.602163561615265	23.10566413953281	22.175678832454437	23.10566413953281
12.302180780721969	21.647563488759662	23.989532681099202	21.647563488759662
15.328988574336204	19.638411617769492	24.161898814480015	19.638411617769492
17.903019358867436	15.662540145117173	22.070481939653426	15.662540145117173
19.415307845314043	11.248258742714329	18.5594460756387	11.248258742714329
21.513178832454447	10.185624479600431	16.569894301045455	10.185624479600431
22.759532681099202	13.756862336941467	15.325577369735733	13.756862336941467
22.928565481146673	16.863287172969898	14.31918077527982	16.863287172969898
21.2633390825106	18.79117749097975	11.977829982950709	18.79117749097975
18.313393444059773	20.57567339716927	9.83512846437492	20.57567339716927
16.601838745489882	22.20624583680316	5.261053288925882	22.20624583680316
15.151893159209413	22.326591382181412	9.58145156813763	22.326591382181412
14.12473633083539	22.162435715335274	14.579328568785293	22.162435715335274
11.795687125807863	22.907947543713586	19.806613361414488	22.907947543713586
9.601795131041586	21.30930474604497	21.725196595429708	21.30930474604497
7.789475040640732	18.5145018040522	23.3428833814958	18.5145018040522
10.018118234804305	17.013781278758913	24.596970726149262	17.013781278758913
14.597384124340829	14.66363678416135	24.53317671781453	14.66363678416135
19.6022015967086	8.757526622551378	22.990049012186827	8.757526622551378
21.28769659542974	13.148412202793923	21.538461698584282	13.148412202793923
22.591412793260496	19.51039085076162	17.45299958368035	19.51039085076162
23.773286515622967	22.557150839212923	12.606064025592715	22.557150839212923
23.343891003528828	22.04663405495407	6.0568619900084135	22.04663405495407
21.434367194005002	20.955220847706283	11.209739800166734	20.955220847706283
19.09596169858422	18.960433765512867	13.288197335553685	18.960433765512867
15.230499583680347	16.217858034970913	15.052336594504446	16.217858034970913
10.069221920329554	12.292355054998035	17.16582940142478	12.292355054998035
7.890686489329064	9.36208021093536	20.333534554537707	9.36208021093536
10.400989800166712	12.934268591962834	24.0676004645252	12.934268591962834
12.644149716506098	16.789687165457366	23.88946382400632	16.789687165457366
14.324836594504479	20.858728471887474	23.33351274731374	20.858728471887474
16.3727738458692	20.946259367193846	19.748770700342288	20.946259367193846
19.571034554537718	22.80383410649857	14.414268746632713	22.80383410649857
23.464968885577786	22.9898648056444	18.891047143253623	22.9898648056444
23.07762171874318	22.21123844164952	17.28361131348891	22.21123844164952
22.723988937789922	23.05521379242787	16.800966106675833	23.05521379242787
19.437659589231163	20.569657577019285	14.450418510890044	20.569657577019285
14.046621687809182	17.486244102137118	12.78899496631594	17.486244102137118
19.075570952777458	15.471958263946725	11.01976204040492	15.471958263946725
17.402361313488914	8.48903413821804	7.915952714842892	8.48903413821804
16.48773081255816	12.606220857618812	12.473362475714664	12.606220857618812
13.953050089837403	17.48234110463503	15.451347835137401	17.48234110463503
12.584449511770492	20.992465769266367	18.755475760939987	20.992465769266367
10.650025198299664	20.460554929715418	20.57122251065289	20.460554929715418
8.715776326745258	19.73040603418718	22.496992637714175	19.73040603418718
5.969770805030891	19.052052211392482	24.44224488851876	19.052052211392482
8.496215872737624	16.486680081413624	24.260200989915848	16.486680081413624
12.640029142381332	14.648667776852628	23.557863817189347	14.648667776852628
15.682597835137406	12.490339191025027	21.790317443796695	12.490339191025027
18.869364649828864	9.865451244333446	19.250375844203905	9.865451244333446
20.382987216535263	7.667376392688627	13.285603432324923	7.667376392688627
22.04830842718786	12.010150106392791	7.352051415487029	12.010150106392791
23.599189332963235	18.562744587843234	8.929920142305631	18.562744587843234
23.047700989915814	21.43874233593219	9.97129948527741	21.43874233593219
22.312030483856052	22.391718211014627	11.667333093634097	22.391718211014627
19.686567443796697	23.394382398725682	14.889134054954168	23.394382398725682
16.94898695531503	24.141956264516416	18.402598711600007	24.141956264516416
11.58838121010268	23.67452123230643	21.254050352776176	23.67452123230643
5.62455141548712	22.61315917291149	22.515598843069384	22.61315917291149
8.165147415032926	20.575261240632532	22.49591174021631	20.575261240632532
9.20766312164106	16.068736579166483	19.612752104727534	16.068736579166483
11.171878548179528	12.976577389212725	13.720844471712162	12.976577389212725
14.248657864478018	8.665811385249146	8.884370480739724	8.665811385249146
17.902598711599992	11.508461698584554	21.054755840720954	11.508461698584554
20.74089245803936	16.863635462511375	20.856963988343274	16.863635462511375
22.001125158858848	19.361070201915183	19.456708225601474	19.361070201915183
22.12466174021629	19.931355380932377	18.14337065603223	19.931355380932377
19.143307660283096	19.326362290683683	16.930107202331534	19.326362290683683
13.587949734870044	18.19871056526966	14.708424527179755	18.19871056526966
8.87515995442394	15.740219955592586	12.557634841335926	15.740219955592586
21.27975584072098	15.775457951706903	9.665967754144281	15.775457951706903
21.071963988343278	15.903480895549981	7.419763622906827	15.903480895549981
19.57381348875936	15.977863841535587	7.724818134011134	15.977863841535587
18.051265392874374	12.635230016652816	12.183384460318157	12.635230016652816
16.706357202331528	9.585890047767219	13.802428896971842	9.585890047767219
14.369138812894041	17.378458740523268	15.515206078268081	17.378458740523268
12.168745952447013	21.23025548884703	17.874503885650796	21.23025548884703
9.043240481417017	22.58691222227092	19.740176078757898	22.58691222227092
6.854485845129057	23.294659056049795	21.76301693033583	23.294659056049795
8.391923397169005	23.770489869553035	22.85257805994991	23.770489869553035
12.59785814452868	23.212156536219837	23.79640403830092	23.212156536219837
14.228744686445502	21.17458258468818	23.917148209825147	21.17458258468818
16.124134649696654	19.07174722818705	23.56136552872624	19.07174722818705
18.428670552317485	14.323315061522823	19.726863643042588	14.323315061522823
20.006352549346122	11.641573688592977	15.106475072856245	11.641573688592977
21.579683597002468	11.888764323381308	10.13491569525411	11.888764323381308
22.345078059949852	16.071611519386025	6.493440773040016	16.071611519386025
22.596404038300935	19.874634679433605	8.593765064200891	19.874634679433605
22.503814876491766	19.79374418376842	10.548770632316202	19.79374418376842
21.717615528726228	19.46037109227162	13.296404312195994	19.46037109227162
17.243040113630812	18.3661115736886	17.44429179387545	18.3661115736886
13.412725072856153	17.35116881765189	19.28221158294019	17.35116881765189
8.434915695254096	18.184793373942775	20.71866974889346	18.184793373942775
4.8763355098821215	19.574920205384416	16.052275516017342	19.574920205384416
2.442567391756895	18.881711668847387	12.327696711074118	18.881711668847387
7.051280183180548	16.01347232569352	21.20500277546489	16.01347232569352
7.902975590516672	14.824370042508413	21.72075978351362	14.824370042508413
10.012005926433831	18.22369255778914	21.87151644462952	18.22369255778914
12.880614838511772	21.794098119987733	21.007193280961516	21.794098119987733
16.929014016097703	22.01253122398004	20.240053923317884	22.01253122398004
18.536378249606813	22.31000701170079	18.96664911593277	22.31000701170079
20.18577501205136	20.31346888956173	17.24082234103161	20.31346888956173
15.831222884438377	18.485525950596717	14.476519567027472	18.485525950596717
12.367696711074107	16.295788232028883	10.383094132082883	16.295788232028883
7.6557202331390775	13.953257701915177	7.789756221667115	13.953257701915177
21.139724997687107	11.267713016930315	10.694420091100547	11.267713016930315
21.4857597835136	7.739607618651219	13.745538805381475	7.739607618651219
21.88276644462952	9.831560505134625	15.31027542837108	9.831560505134625
20.858280237483246	7.222650106392808	16.019116744817907	7.222650106392808
20.10672058998456	12.275403598852824	17.490366361365588	12.275403598852824
18.874002057109234	15.626451441980182	19.67649458784342	15.626451441980182
16.888190762084218	19.317615528726215	20.88777772908541	19.317615528726215
13.856281471789375	19.865861781848466	22.25001040799314	19.865861781848466
9.57914676366185	19.12565077347823	23.232460053130335	19.12565077347823
11.004714208747616	18.964436498995923	24.888472569155283	18.964436498995923
14.144223015907794	18.737396467855763	24.283940466277986	18.737396467855763
15.868170165213206	20.490881606597682	22.91527770975172	20.490881606597682
16.411222007975788	21.198434637801633	19.184809807616457	21.198434637801633
17.795366361365588	20.769879267277297	14.27505451806034	20.769879267277297
19.51982792117677	16.861291185916507	10.111127788246637	16.861291185916507
20.824619834348567	10.929812457872423	6.956529281154575	10.929812457872423
21.911260407993108	12.25263322231476	6.651911948376406	12.25263322231476
22.54317433884462	17.628846992585533	7.861714774724756	17.628846992585533
23.380139235821957	19.245656744379918	10.48272601779219	19.245656744379918
22.271440466278147	19.945657553890264	14.11429017485427	19.945657553890264
20.103513003869327	16.961464652472134	15.634146544546395	16.961464652472134
16.54138875498486	14.982712323064096	13.150071212586006	14.982712323064096
12.14410213710798	13.156617292607038	18.35062937747957	13.156617292607038
8.016390946141373	10.8096077342955	18.60003428515454	10.8096077342955
5.8115292811545824	9.60285476388724	19.94141756869259	9.60285476388724
3.3001150357158444	7.182455592561744	21.38117441814363	7.182455592561744
4.50803199714523	11.936977122239398	21.736985382551552	11.936977122239398
5.11679734480526	14.461314789758523	21.202959156842976	14.461314789758523
6.115661948376402	11.012821606994107	19.860028349391367	11.012821606994107
7.392270330280322	11.187829994612317	18.64535387177316	11.187829994612317
9.994568123055352	12.808225090202587	14.99908525302988	12.808225090202587
13.683734619298725	17.272139102830756	10.429443717536946	17.272139102830756
15.195396544546375	20.06584534817474	7.376834119715057	20.06584534817474
13.240860686270198	20.53261317323284	9.685587668171271	20.53261317323284
8.881748542881027	20.480308076602846	11.366973355537219	20.480308076602846
18.00651173042075	19.549121565362494	12.205140453131165	19.549121565362494
18.066210755742784	19.983493868745775	13.06845753538731	19.983493868745775
19.490167568692588	21.90401436303099	15.497759442888475	21.90401436303099
21.110936322905538	22.5788457535384	17.15162364696089	22.5788457535384
21.46337427144041	22.022436346903888	18.537539029975196	22.022436346903888
20.79638020947456	19.110093771063788	21.425101998334394	19.110093771063788
19.57550453986758	12.902840886562771	23.124501640789507	12.902840886562771
18.15285387177318	10.130912896660215	24.72905363951093	10.130912896660215
14.200474141918779	11.891713155703604	24.93736261448844	11.891713155703604
9.34491990801315	14.007431307244245	23.609083055786897	14.007431307244245
9.942166615539692	12.769347418817649	20.912711221041317	12.769347418817649
11.748223355537222	10.818170043482292	17.37912850402448	10.818170043482292
12.732772032078536	10.255023226258823	12.995783119330419	10.255023226258823
13.455957535387311	9.370288240191998	10.001131732328322	9.370288240191998
15.567077624706654	7.537231228877886	7.786527100432189	7.537231228877886
16.862337932675178	8.720281344493626	5.6413655287259905	8.720281344493626
18.226601529975188	11.16492506244795	6.123324808691162	11.16492506244795
21.178851998334395	15.188562916319654	6.733411849774302	15.188562916319654
22.261266346671867	16.823878385658997	9.058944300801961	16.823878385658997
23.205369428984632	15.246511240632671	15.735743651123771	15.246511240632671
23.01611261448841	13.028612614488104	15.588122398001772	13.028612614488104
21.252833055786894	15.355355385663461	17.28117248783907	15.355355385663461
18.031828868100128	9.930538440188773	19.23691147528573	9.930538440188773
14.622184059579995	13.19765889536493	21.133106786011844	13.19765889536493
10.660256803540914	19.45336828684448	21.520441298917586	19.45336828684448
8.551131732328328	20.7546430058283	21.110552714008165	20.7546430058283
7.305574719479803	21.99025244114752	19.159440049958604	21.99025244114752
5.7601155287260095	21.851820851045193	15.296074543143877	21.851820851045193
4.6210657785179725	21.489959755759102	10.106565130909443	21.489959755759102
5.79118195154831	20.640120732722295	7.337365852530276	20.640120732722295
6.554464481353261	22.276135958130165	6.879510495639607	22.276135958130165
8.94710219553881	22.91967220298874	9.958510764838827	22.91967220298874
7.286803610627523	21.763788509575537	11.250876163802891	21.763788509575537
15.109181151123787	19.96605569919806	14.105443928305363	19.96605569919806
14.983122398001756	15.851465634698386	15.470917464612684	15.851465634698386
16.811435645733805	11.214151086216027	20.123659681746652	11.214151086216027
18.914184202558435	6.068485587407313	23.149646128226532	6.068485587407313
20.684356786011882	6.129949822516318	24.907802092006683	6.129949822516318
20.844304935281233	6.341535823321847	26.02215149655988	6.341535823321847
20.253409856865325	9.732631140715867	26.149003023795977	9.732631140715867
18.4519400499586	11.20026951224856	23.661054329725452	11.20026951224856
14.644758753670201	13.768003746877435	21.239049695429248	13.768003746877435
9.366287353131655	16.127382274030925	17.996297067258766	16.127382274030925
6.742921408085842	17.88880099916733	13.451942131556946	17.88880099916733
5.725874271440455	19.331824356895584	11.663274817281906	19.331824356895584
7.249247337744862	17.271424854288124	9.671206012533418	17.271424854288124
10.248986955315	15.552562679248766	8.006231649064368	15.552562679248766
11.288376163802889	13.473831018011284	6.475122814321313	13.473831018011284
13.733075507252723	13.072683180682795	14.656147654732148	13.072683180682795
14.850604964612685	13.950823718329973	12.75150751566677	13.950823718329973
19.58477079285774	16.056180035155872	12.518105526096681	16.056180035155872
22.282979461559876	18.507611712461845	14.470904454621365	18.507611712461845
23.253114592006806	18.02689623726259	17.745109283929885	18.02689623726259
24.45109886498093	17.067085194156338	20.080018965676715	17.067085194156338
24.1358451290591	10.138538717735248	22.102036001744594	10.138538717735248
21.50230432972559	14.077090850217374	22.005695253954777	14.077090850217374
18.598260221745033	19.487590549542197	19.038656382838884	19.487590549542197
15.778241511703243	22.408215376075496	14.82500000000001	22.408215376075496
12.223192131556948	22.987437552040277	10.736563280599423	22.987437552040277
11.164663706170797	22.984759411017183	7.229305439911184	22.984759411017183
9.871206012533417	21.864471493054033	8.459129891756767	21.864471493054033
8.399652701695942	21.35755099916717	10.118942547876772	21.35755099916717
6.690122814321317	21.712218984179867	13.340456910907742	21.712218984179867
14.000592099176588	22.14589462484964	17.19378040229633	22.14589462484964
12.098875936719372	22.42981287523552	21.27873300027763	22.42981287523552
11.852316052412453	20.467634263113897	23.93230028897485	20.467634263113897
13.897466954621331	16.983477310574433	25.61650217955623	16.983477310574433
17.093859283929884	13.907022273105811	26.396653251919737	13.907022273105811
19.316130076787832	7.265663482185875	25.68945177264558	7.265663482185875
21.118702668411228	9.816892668807736	25.39628598974537	9.816892668807736
20.725695253954697	11.192311962253681	22.12984896845221	11.192311962253681
18.341287961786225	12.90640403830125	17.908590063835693	12.90640403830125
14.297368421052624	15.142135939348805	15.864274288969703	15.142135939348805
10.234063280599385	17.035103039133833	13.902281432140128	17.035103039133833
6.652916551022296	19.105870108242833	13.218183312152155	19.105870108242833
3.0853016005180858	19.265726973553782	12.878884494402815	19.265726973553782
5.612444057035792	19.532731652194634	10.620746600055522	19.532731652194634
8.551629891756765	19.69926727726883	11.935725711030274	19.69926727726883
9.761589606700301	18.035542801633554	11.325721986064243	18.035542801633554
13.005456910907743	17.68578268109911	10.598873954244468	17.68578268109911
17.029306718085778	17.423763761680085	9.814116525702257	17.423763761680085
20.800399666944273	18.52200907138789	11.243381611814716	18.52200907138789
23.058770877210176	20.391015299750418	15.825933045991066	20.391015299750418
24.20767865014448	20.606833765979346	20.41381661115738	20.606833765979346
24.209153251919762	17.860538093255908	22.37299076166687	17.860538093255908
23.217083351592997	14.329665093903229	21.690796211490834	14.329665093903229
22.90812809500853	10.1388912017763	18.828929265294803	10.1388912017763
20.07984896845224	14.070240424646267	14.830495420482734	14.070240424646267
16.67664561939124	19.065233139050832	10.144240910352483	19.065233139050832
15.194537446864466	22.57543217953293	6.791900268294946	22.57543217953293
13.64603143214013	22.744289796381814	10.18494796003352	22.744289796381814
13.245814891099544	22.429797044130197	13.547867662364757	22.429797044130197
12.909440049958357	21.77975645295591	19.7304109320664	21.77975645295591
10.842968822277749	20.740206078268145	23.243599084096758	20.740206078268145
11.25151518471449	21.023295538032002	25.65689228274682	21.023295538032002
10.6717746176432	21.03663382366547	27.00190301941365	21.03663382366547
9.825064430434946	21.178899936327586	26.14953657040187	21.178899936327586
9.219379683597	20.402272907497732	26.462133529076645	20.402272907497732
10.644697401288395	18.368336901788183	24.608396511678848	18.368336901788183
14.692109516579306	16.484621611619968	21.495863400869602	16.484621611619968
19.256316611157377	13.859415764640582	18.731123369414338	13.859415764640582
21.06703838071449	10.802999814969024	17.957671238879847	10.802999814969024
20.298296211490808	6.808409658617806	17.601396752706286	6.808409658617806
17.801548312913855	9.44989904246476	17.766000920285727	9.44989904246476
14.31330792048275	10.871024146544546	18.400612428239622	10.871024146544546
9.450193291304878	11.967002497918456	16.44698168193171	11.967002497918456
6.234955823850503	11.825949440281251	13.489649498433858	11.825949440281251
4.0700953570437335	12.067448753023275	8.176977518734375	12.067448753023275
6.7885046191665825	13.656684244610982	8.142715561106503	13.656684244610982
10.039947960033523	15.625993689469293	7.2623362110521805	15.625993689469293
13.715055162364742	17.745772273105924	6.374094504579514	17.745772273105924
18.915705049713456	18.490232098251635	7.735174119606199	18.490232098251635
21.624849084096756	19.56220763000528	12.312386607651522	19.56220763000528
23.748997545904718	20.95584381436522	18.84248542880933	20.95584381436522
24.934797756255747	21.037034614012132	22.266337262807323	21.037034614012132
24.048220780928133	21.273349292256583	21.79609353316684	21.273349292256583
24.289765108023957	20.264739701042796	18.41849084096601	20.264739701042796
22.684712301152555	20.055029538876337	14.531675686927443	20.055029538876337
20.055585623091837	19.975342422980706	9.148434836049326	19.975342422980706
17.951956702747683	20.81674646128261	9.823925237740472	20.81674646128261
17.274776502037785	21.403122398001642	14.670648302340599	21.403122398001642
16.978896752706273	21.771665059818538	20.676812215310775	21.771665059818538
17.41600092028572	19.180413252114448	25.383199185863674	19.180413252114448
18.5019282177133	16.019588939042034	26.056002934062867	16.019588939042034
16.614086945089596	10.012599349027314	26.17504510130445	10.012599349027314
13.73131616510052	8.385226894254652	27.521225367749143	8.385226894254652
7.751977518734382	13.84709890880407	25.97040363189405	13.84709890880407
7.464937783328716	18.555859204631055	23.432467461326095	18.555859204631055
6.514967789999552	22.57493645646176	21.917720978132262	22.57493645646176
5.772844504579487	21.938885419557746	21.12492111836627	21.938885419557746
7.182232943135623	21.338685354796905	20.472025626792522	21.338685354796905
11.395281344493633	20.32192690301939	20.803368516432393	20.32192690301939
17.958274902493564	19.962518734387675	21.314785924010668	19.962518734387675
21.218968841754663	18.76974292256435	20.304343194396814	18.76974292256435
20.568712580785835	18.596444848591076	21.02232861504302	18.596444848591076
17.40849084096601	18.825460033305323	17.67549012186815	18.825460033305323
13.587925686927447	19.022124107103753	4.446183735775756	19.022124107103753
8.256768169382662	18.873476050659526	6.117746176431931	18.873476050659526
6.2095763451092445	17.21441014067225	11.064646128226496	17.21441014067225
9.705504185108905	15.51726454806181	15.831145920066914	15.51726454806181
13.945648302340626	14.617275077786065	21.843798136969003	14.617275077786065
18.951812215310778	12.919959408825884	21.575610949208848	12.919959408825884
23.331810296974755	11.14368234804346	19.32147831352655	11.14368234804346
24.291717219777173	11.01078268109906	14.952328103773157	11.01078268109906
24.348656212415573	8.780630112161433	10.257998816775503	8.780630112161433
25.09384441536817	7.28129799241373	11.219881716216866	7.28129799241373
23.751356012846415	6.396808649042415	16.479976177259697	6.396808649042415
21.84825693501031	11.81963988343068	22.90904223332413	11.81963988343068
20.759826241290185	14.727419610641933	25.40703580349683	14.727419610641933
20.181500065734674	16.74805474604522	27.342505088352326	16.74805474604522
19.81369229345917	16.34432035803472	28.79976686094917	16.34432035803472
20.321015575255906	15.835225853455302	27.83740502706062	15.835225853455302
21.01873329243173	17.607023082616355	24.806174418143645	17.607023082616355
20.341107900279177	19.3543943643455	23.793256661115755	19.3543943643455
20.99970956742396	19.92876769358868	23.00024169673424	19.92876769358868
17.548217394595408	19.91666319733587	22.654575614071987	19.91666319733587
4.24494301623652	20.58425763618037	22.50710804721551	20.58425763618037
3.6781281802201864	21.70638842631162	23.211570219261763	21.70638842631162
3.7051592422980413	21.57629554736132	23.44885389626294	21.57629554736132
3.546402997502049	21.666937274493474	23.990603663613243	21.666937274493474
3.83668981988694	21.185208598098082	23.812343880099903	21.185208598098082
5.541430386958234	20.961550681449676	19.406934697276064	20.961550681449676
10.302146128226433	22.076144879267105	10.097851327597386	22.076144879267105
15.048333420066884	22.37700562031651	8.919220441298988	22.37700562031651
21.11723563696902	22.357423377344254	15.759244489241393	22.357423377344254
20.731860949208794	21.043211014630682	21.803369740902184	21.043211014630682
18.4680692226175	16.69439860722124	21.923322669705094	16.69439860722124
14.262854419562645	11.341178184846033	20.116462158727415	11.341178184846033
9.536946185196559	5.1056619483763654	15.34590133222298	5.1056619483763654
5.2324927144047635	5.301535485134947	10.449210216976065	5.301535485134947
6.258459385697095	12.0559117402165	7.507223147377178	12.0559117402165
10.458117010334524	17.613537676936225	13.740504787677077	17.613537676936225
15.22442062170414	20.792179812277638	20.337063810460965	20.792179812277638
21.113208899990777	20.631146193961158	23.666244399508336	20.631146193961158
24.048285803496842	19.315668960077126	26.3433111296142	19.315668960077126
25.530005088352276	17.884550572935257	28.084619824388742	17.884550572935257
26.429766860949172	16.243060990840842	28.188729630070206	16.243060990840842
25.635842527060618	15.842519130882998	25.898705624101105	15.842519130882998
22.947841084810296	14.397517220498077	24.038858490940115	14.397517220498077
22.75825666111582	14.742123230641376	22.99171003330551	14.742123230641376
22.068297252289756	14.987477540645973	23.097208466628715	14.987477540645973
22.04676311407198	14.818945834611506	23.164776511997562	14.818945834611506
21.914460988392026	16.519446513870015	24.45253626363995	16.519446513870015
22.751847997039537	16.24183597002486	24.06791026417383	16.24183597002486
23.045912719792344	16.872347605065972	25.158503330557828	16.872347605065972
23.551853663613247	16.58974292256436	25.223408523200376	16.58974292256436
23.053252971009037	15.74951794557168	22.556538532704277	15.74951794557168
18.754553744895098	14.310868547043876	17.886515403830316	14.310868547043876
9.553406883152944	12.511865112406296	13.649880308076725	12.511865112406296
4.026228143213997	10.796487054438769	5.945588002061775	10.796487054438769
8.385470441298985	7.7827435470441415	14.368603247293818	7.7827435470441415
15.061876068188774	5.701634602743335	20.08755308076573	5.701634602743335
20.794546211490424	11.231195817211148	22.176016860949172	11.231195817211148
21.093059511810328	15.629815066392043	20.036145474009775	15.629815066392043
19.49804110609584	17.939819941715008	16.163149130110863	17.939819941715008
15.043401332222977	17.959103932996996	10.234304746044971	17.959103932996996
10.206563158152536	18.072599222869876	7.919012664884533	18.072599222869876
6.985000925154959	20.159340827088613	13.706720441298753	20.159340827088613
12.066754787676969	20.70974650753998	18.898554932293244	20.70974650753998
18.33365471955188	20.28497317050608	23.030621307640473	20.28497317050608
21.291244399508358	21.023528012370633	25.88730767838398	21.023528012370633
24.104025415328483	21.325765235319754	26.28763827762574	21.325765235319754
26.075528915297813	21.317999255006804	25.593330954363413	21.317999255006804
26.276824868165406	20.704675270607808	23.883978628920335	20.704675270607808
24.724841987737463	20.283314945878704	22.95777939679899	20.283314945878704
22.953144205225772	21.645850271832316	21.56651332223179	21.645850271832316
22.240460033305453	22.000500740123975	22.694693079840917	22.000500740123975
22.460366361365523	22.231557035803544	22.972995542929898	22.231557035803544
22.660231057452133	22.2412681892074	22.54041736053276	22.2412681892074
23.727536263639944	21.617441605679456	24.27296370671497	21.617441605679456
23.574728445992047	18.744512905912078	25.58294233971715	18.744512905912078
24.48918514873966	13.199982306411504	24.883859464938656	13.199982306411504
24.358635795927615	8.579772338840455	23.3480664261264	8.579772338840455
21.873205199370904	6.847994726616712	20.025234758072	6.847994726616712
17.02401540383031	8.169136515025338	15.531427242004218	8.169136515025338
12.758630308076677	8.619045403340339	10.093278885242697	8.619045403340339
5.963445144918918	8.075574917727302	9.00681668784783	8.075574917727302
14.021103247293834	8.222355274113676	17.321781848459832	8.222355274113676
19.491303080765736	14.078894671107294	19.456039922871284	14.078894671107294
21.49476686094917	18.70484355142642	18.10590268978746	18.70484355142642
19.367097854962164	17.679131477736796	14.574836187235292	17.679131477736796
15.76841228800558	16.305855865725913	9.593498473494313	16.305855865725913
10.193128275456715	14.426392222167806	6.142658201498777	14.426392222167806
6.50585477014769	12.738999791840174	13.991124720627528	12.738999791840174
11.93297044129887	10.912065177167197	20.53090579279173	10.912065177167197
16.77223914281957	9.220642173188915	24.186600286797958	9.220642173188915
20.84133559335476	9.50979118278628	24.227666759182153	9.50979118278628
23.77426420012309	8.059543089092346	23.420925270608	8.059543089092346
24.384066849054335	8.905338688347959	22.85265172541403	8.905338688347959
24.33856904960153	11.977849599018368	21.090665673342397	11.977849599018368
23.00758974003143	14.361673865528592	19.123717980114613	14.361673865528592
22.114723841243418	14.306123022481536	19.416559665191286	14.306123022481536
20.94651332223178	15.66590341382184	19.858103992287106	15.66590341382184
21.94191530206313	18.022362151910436	21.213854195577795	18.022362151910436
22.267113189988724	17.32220517989397	23.982850600689936	17.32220517989397
21.83791736053276	16.482524431394904	25.973989268202367	16.482524431394904
23.628846059656176	15.014205267540206	26.25076127036993	15.014205267540206
24.762942339717092	12.576050166527862	25.488787468775477	12.576050166527862
23.804511638851668	10.381482536482746	24.363501248959	10.381482536482746
22.264733092793076	6.173552793307167	22.858482018952458	6.173552793307167
18.60995698029426	12.030017693588505	19.086722002498192	12.030017693588505
14.218191947886565	15.694650291423834	15.053354347567506	15.694650291423834
8.932984767595643	15.871960865945026	10.88120056203156	15.871960865945026
8.959448266795203	16.414374739799875	7.029898695531499	16.414374739799875
16.881781848459827	17.047907381103972	15.182883136601859	17.047907381103972
18.806039922871268	17.47876157123965	17.36596586178199	17.47876157123965
17.400467907178786	18.383039868736816	14.224135640934135	18.383039868736816
14.206357926365692	18.838658409658603	11.645327358779966	18.838658409658603
9.500641330637167	20.11285880187563	8.759985168609356	20.11285880187563
11.912177352206477	20.818103663613297	9.92750449187082	20.818103663613297
18.049953411839336	20.244709270052752	15.260838555589675	20.244709270052752
21.997711397909143	20.30655911740202	21.203915596651935	20.30655911740202
22.463777870293224	21.133434148013944	22.62528745886362	21.133434148013944
22.468425270607938	22.149784493314378	21.21575041631965	22.149784493314378
22.135985058747348	23.32696132852249	20.178531432140186	23.32696132852249
20.491981462816067	22.444561597219717	17.36553393005818	22.444561597219717
18.341365038938136	18.690379229430068	16.2142118410097	18.690379229430068
18.637612296770225	14.766829725228959	17.173023637709363	14.766829725228959
19.219946097550284	10.119728351373984	17.8702024628599	10.119728351373984
20.42079864002226	8.633069256012154	19.902928480652076	8.633069256012154
23.092374410213694	10.762701425282863	22.471405407774213	10.762701425282863
24.93371149042464	11.341355120732679	25.25172115342478	11.341355120732679
25.1721898417985	12.557210261290207	26.18451602830986	12.557210261290207
23.945037468775503	10.080390349312086	26.897108890739247	10.080390349312086
22.57475124895901	10.655651540382859	26.39040288396034	10.655651540382859
21.016815352285803	14.406948376353236	26.187535387176993	14.406948376353236
17.399222002498153	13.435618234804153	25.253626712588026	13.435618234804153
13.787878157091322	10.658815022568906	21.535834173276655	10.658815022568906
10.029638062031564	8.790736885928373	18.465782681099203	8.790736885928373
6.193690307097024	7.645477148672402	13.523634239985185	7.645477148672402
6.954898695531484	7.0224604496253304	10.693836019003776	7.0224604496253304
14.779941960131259	4.778637319777381	10.880621472846686	4.778637319777381
16.85471586178199	14.948664654454905	11.92070496808216	14.948664654454905
13.855088021886527	17.913545425108705	10.8687192491106	17.913545425108705
11.438748411411563	18.62041007493754	9.694349007406096	18.62041007493754
7.6025044918708184	17.835800374687686	8.224834567684827	17.835800374687686
13.24110171348437	15.795787501643343	14.495890329487347	15.795787501643343
19.430231386125588	13.354233314343338	18.475033305578688	13.354233314343338
20.982430316006475	10.406695400891392	17.14203076383713	10.406695400891392
20.019500416319648	9.445146752705943	13.747999474122453	9.445146752705943
19.46228143214018	9.017329804527973	11.95119301623647	9.017329804527973
16.81428393005818	6.016109492089961	12.22544650291429	6.016109492089961
15.551053946272843	7.767842973992252	13.025612428239638	7.767842973992252
16.4160791932649	11.137852715329824	15.221621862733427	11.137852715329824
17.143886673386245	11.724004119374202	16.323737510408336	11.724004119374202
19.067402164862603	11.908639730049522	18.981294943607587	11.908639730049522
21.389826460405793	13.534289134054973	21.12077983259564	13.534289134054973
23.96619483763526	15.101210796558421	24.858749653066926	15.101210796558421
24.885766028309863	16.626010731797578	26.375969099824218	16.626010731797578
25.272108890739247	18.244819268256812	27.202673367431895	18.244819268256812
24.544948338505797	20.29643170165213	28.129298005630204	20.29643170165213
24.481285387177	20.725772504394445	27.204178809325544	20.725772504394445
23.51612671258801	20.209404200203593	25.796365132231063	20.209404200203593
19.987149962750355	21.684433315374484	23.0088755402244	21.684433315374484
17.3395326810992	22.104370132732498	20.302806871466775	22.104370132732498
12.85280090665185	21.691643422148026	14.984871675564483	21.691643422148026
10.226188960180242	20.693730224812967	9.635872883708014	20.693730224812967
10.672288139513334	17.923252681588835	6.14196747808199	17.923252681588835
11.84570496808213	12.668811078487217	7.00160038203459	12.668811078487217
10.914173794565142	7.332116093731416	7.47554888470135	7.332116093731416
9.807506902142931	10.44928432655326	10.59269726208553	10.44928432655326
12.860176043773043	8.288349620929932	8.995004163197331	8.288349620929932
16.877533305578687	7.853225321491356	8.052071738463559	7.853225321491356
16.231504448047644	9.92389237039308	7.387439388744687	9.92389237039308
13.440104737280333	12.63278934221476	7.217286427976683	12.63278934221476
11.682443016236446	13.432216208714971	8.371365132231077	13.432216208714971
11.900446502914257	14.983117243566863	10.39208298640021	14.983117243566863
12.508507165081728	13.858854724237768	12.782431307243964	13.858854724237768
14.341859957971538	8.34784609316797	15.092778662708612	8.34784609316797
15.2887375104083	6.8107092129108135	18.739453580349384	6.8107092129108135
18.1028858526985	15.03325093671924	22.73044338051615	15.03325093671924
19.9668324641746	17.144274508085356	24.130723300758163	17.144274508085356
23.376805208622496	16.127327008194946	26.992903731017808	16.127327008194946
24.80791354426869	15.84105157466815	28.20510429904909	15.84105157466815
25.577673367431856	13.41767277268939	28.399777268942838	13.41767277268939
26.366202767534983	15.008223471181397	27.151277444235056	15.008223471181397
25.419178809325455	16.410213080009093	25.529324247337772	16.410213080009093
24.26065084651678	16.997532757789568	22.345499364564624	16.997532757789568
22.03030411165295	7.981384002914157	16.866178919527847	7.981384002914157
19.500175292519422	6.649344296419656	10.613165070774503	6.649344296419656
14.24516579321152	7.902057495946357	9.419179329725196	7.902057495946357
9.30670621704134	8.633964021210401	12.467115945045913	8.633964021210401
5.73461453690551	10.774420439107768	5.501512628365261	10.774420439107768
6.480831763004517	12.526067737669571	7.027401768367634	12.526067737669571
8.536670829864002	13.742231254656229	7.072868253727952	13.742231254656229
7.779703317410918	16.25993833263932	6.298183061734266	16.25993833263932
7.915412751278692	19.44605190119345	6.454496253122394	19.44605190119345
9.49684489116213	20.421351724440186	6.202557243963322	20.421351724440186
11.8407646405773	21.2441631973359	6.3718035896012575	21.2441631973359
14.105822140969474	21.896733971690143	5.640141986940708	21.896733971690143
17.56195358034944	21.764641307682208	9.475732028864822	21.764641307682208
21.110443380516028	20.354058076602886	12.533558657259295	20.354058076602886
22.300460142863404	18.299983148963165	11.23350900764516	18.299983148963165
25.089332302446383	15.308965908039582	4.440411499189273	15.308965908039582
26.320893772733267	9.90378735313167	6.792545274771085	9.90378735313167
26.37352726894273	5.046529975020736	8.628529953109243	5.046529975020736
25.484172181077177	14.14629787676933	11.73919154672692	14.14629787676933
24.531955826285117	12.108540336756414	16.075851472978865	12.108540336756414
21.625762522459365	10.491929344593787	19.392645018040522	10.491929344593787
16.180884801880783	9.950058065647053	23.084916736053277	9.950058065647053
9.969415070774483	8.985151628029273	25.622748200029356	8.985151628029273
5.603020399667015	11.72878041446943	26.233582759980717	11.72878041446943
8.814491829725197	14.657103729348353	27.103070358034994	14.657103729348353
11.885865945045914	15.914715678111351	26.958853367807524	15.914715678111351
9.072954251087033	16.729644277916563	24.601925974386432	16.729644277916563
12.34013760462772	14.514637107965587	20.65007516884077	14.514637107965587
6.084732774771075	8.995538032032128	16.39496877601994	8.995538032032128
7.6337931110039925	13.43543401332212	10.778222512985216	13.43543401332212
10.753477261012637	14.046211490424628	8.23973552741138	14.046211490424628
14.628232425359835	14.057868442964201	12.063058562309136	14.057868442964201
17.80574025613575	15.249101625838115	16.794155605622755	15.249101625838115
21.237416736053277	18.311891406284236	6.287360731136755	18.311891406284236
23.680101141205842	21.25370420482971	7.082376789183615	21.25370420482971
24.516477496822787	21.421032241650487	7.469848655532157	21.421032241650487
25.366959246923834	14.81488465494441	8.834510593024344	14.81488465494441
25.25622178886015	6.4522005471630575	9.115436540977749	6.4522005471630575
23.31383073629122	5.656687135720291	10.10965965861772	5.656687135720291
19.838964057729644	6.809098777334688	11.747736535343368	6.809098777334688
15.816218776019966	8.937825770191393	15.62859726269756	8.937825770191393
10.235365370128054	11.208584951137205	17.64907423638195	11.208584951137205
7.816051316885049	13.749742922564385	15.483255375422443	13.749742922564385
11.666391895642494	16.319098172158093	10.039104131973362	16.319098172158093
16.369155605622765	18.46153934221495	6.07383926093336	18.46153934221495
9.121388921930132	19.43129931406366	9.564496253122321	19.43129931406366
10.123409658617726	19.93545425108709	12.515479747269444	19.93545425108709
11.48326285113284	20.72629181564382	16.0135314869188	20.72629181564382
15.503597262697564	19.719243338884	18.757226932102053	19.719243338884
17.43196897322405	19.03999246659529	19.587420570577166	19.03999246659529
15.43472596365775	16.226952320434734	14.549634233376949	16.226952320434734
9.435979131973362	11.807233007581399	4.509477518734321	11.807233007581399
9.156996253122323	7.405066856051344	7.143762142658873	7.405066856051344
12.29342092374003	15.256880377463258	10.75870802109352	15.256880377463258
15.625373592181965	14.449272664936066	15.838740742363834	14.449272664936066
18.190181477556624	13.715081182348058	19.812222453510948	13.715081182348058
19.25715741268242	12.489541007493859	22.441786449888276	12.489541007493859
14.549634233376953	12.235483588237871	22.750140981000683	12.235483588237871
9.521208021093525	12.36662416736067	23.378745142936374	12.36662416736067
14.253214426574361	12.93622559903785	23.77631244795977	12.93622559903785
18.27750023128873	14.573036358590054	22.053514432417465	14.573036358590054
20.831260134098795	16.06717616272156	16.274880581971164	16.06717616272156
20.968322799182484	16.58953253241348	12.014643498838673	16.58953253241348
21.650620142936376	16.010967833822694	8.350726368377217	16.010967833822694
22.2025624479597	13.424432764363122	11.780117894179089	13.424432764363122
20.506292210195223	8.642878619668808	14.230335466059	8.642878619668808
15.21961742407644	8.087613263456909	18.368605818680518	8.087613263456909
11.258064551470254	10.748035628204546	20.21710635873615	10.748035628204546
7.809936894693011	12.953010649020559	7.471925857240185	12.953010649020559
5.98725957535389	15.230837727819408	9.878145106350768	15.230837727819408
11.348299712360912	19.838220464427778	11.342331201271652	19.838220464427778
13.726388097637937	22.657478143213847	13.57878434637784	22.657478143213847
17.959782289268762	23.37859871675563	15.63781075294396	23.37859871675563
19.8368432008414	18.37359101790146	18.433226217735452	18.37359101790146
8.019653129967445	10.917316451976285	21.623333625487554	10.917316451976285
10.484963288168945	5.670187124764449	22.4889546409738	5.670187124764449
11.579831201271643	4.634119483763477	20.66969920899265	4.634119483763477
13.37878434637784	6.203642797668607	16.08902419280227	6.203642797668607
15.489001229134445	8.922383430474584	9.62483566326309	8.922383430474584
18.46916371773544	11.16687738288269	7.136968151540305	11.16687738288269
21.43385994127701	14.291276877112244	6.43246773522068	14.291276877112244
22.374668926688095	17.517107271718036	9.165912334958955	17.517107271718036
20.25094920899265	17.671522573781086	12.064550374687762	17.671522573781086
15.157079748357832	17.81418116481879	16.276693441739713	17.81418116481879
8.669572505368341	18.076568868048554	19.609521001017686	18.076568868048554
6.626968151540343	17.58875242853182	22.074521232306395	17.58875242853182
3.954134286242951	15.449235286384138	22.84648788046997	15.449235286384138
4.558888426311399	15.50210588398555	18.18937760199817	15.50210588398555
6.339967735220682	13.194691923397164	3.81419321617949	13.194691923397164
8.882579001625627	9.26119503588281	7.176286427976683	9.26119503588281
11.69349774310881	5.311804977333693	10.749654892852437	5.311804977333693
15.995811088798568	16.08172904158813	14.593186233694123	16.08172904158813
19.206743223239926	16.58990669540091	17.529305006244645	16.58990669540091
21.603932997012294	16.284281617170883	17.931764100092	16.284281617170883
22.3673212138033	15.127729343194398	18.674068178478688	15.127729343194398
18.23312760199816	14.53482798425553	19.20270087427128	14.53482798425553
9.944767518296162	14.905984048380756	17.36261761032456	14.905984048380756
9.319391734957703	15.374325562031547	11.93271752706064	15.374325562031547
13.369575122583012	16.92855537052477	8.946942032433306	16.92855537052477
15.90118000624465	17.38418976249952	6.74452643630304	17.38418976249952
16.267290415881483	18.127674854288124	8.752211972479088	18.127674854288124
16.968185825537525	16.882061001796774	14.026256528650386	16.882061001796774
17.697700874271284	12.777672115342469	16.800130373811292	12.777672115342469
15.742617610324565	8.624637021232394	18.69451036173559	8.624637021232394
10.421467527060651	7.397162903462803	20.998244883649573	7.397162903462803
7.7219420324332955	10.779301970580061	9.405618003515588	10.779301970580061
8.245633025110665	14.120205749594628	12.229977003290905	14.120205749594628
13.373983801377637	19.081043921731762	14.928727102414676	19.081043921731762
16.126446163284967	22.24688454066055	16.103016507982478	22.24688454066055
18.473677028402232	23.015492571979507	20.15307309698061	23.015492571979507
21.067981725754834	19.594708954659044	23.041318577111664	19.594708954659044
5.342710731253369	13.008667119505667	26.34725228975831	13.008667119505667
9.819506892404483	7.822072231473713	26.08443815759592	7.822072231473713
12.688310336624243	5.324698168193144	22.56823101960486	5.324698168193144
15.188727102414669	5.679855081083223	17.911652570226565	5.679855081083223
16.294320855808582	8.863935262281275	13.375855646610303	8.863935262281275
20.368862570664813	11.242571979490766	9.886762420205395	11.242571979490766
23.04965191044497	15.168185825537535	8.92544918708094	15.168185825537535
26.10725228975831	16.150606950348372	6.749411948376413	16.150606950348372
25.46739270305046	17.13156992189048	6.641328498181334	17.13156992189048
21.879594655968532	16.48483243130741	8.116957223147411	16.48483243130741
16.984020991279195	16.09885731188923	8.287734485967585	16.09885731188923
12.957434593978682	14.483707587426993	11.095595582112953	14.483707587426993
9.808429086872076	12.911987695438985	14.582109700249614	12.911987695438985
8.847817608133575	11.540090365871599	19.06550791007494	11.540090365871599
6.51691194837641	10.256638218151425	22.18150683254152	10.256638218151425
6.370275866602392	7.432524483565291	24.005883985567607	7.432524483565291
8.05445722314741	4.0253445045794685	24.620687804022932	4.0253445045794685
8.74214625067346	15.999276644462732	20.84887593671937	15.999276644462732
10.950007346818843	17.604620108242884	12.307673430036372	17.604620108242884
14.362109700249627	18.456211928655907	3.3971458969377353	18.456211928655907
18.612876331127566	18.3597418817652	5.871298041106096	18.3597418817652
21.757977420776797	18.06271611892053	7.836352059558209	18.06271611892053
23.511836366519983	16.912465489285225	9.895326810990843	16.912465489285225
24.024635172443986	16.629083718113705	11.465648665794367	16.629083718113705
20.26792355576702	17.704026736978445	11.442348968452233	17.704026736978445
11.77741027214163	18.197217231254637	11.29122866361366	18.197217231254637
9.016157368859432	18.560700804884767	10.601876908132102	18.560700804884767
14.911677768526106	18.643790262500556	7.3012038578962	18.643790262500556
17.54592237949855	16.66602533602951	6.37986655856961	16.66602533602951
19.652398464242754	13.011757067523101	5.778577227310604	13.011757067523101
21.103056276632238	8.890503527761945	9.593657368859438	8.890503527761945
4.335057408300099	6.986558076602881	15.501677768526108	6.986558076602881
9.068258742714333	10.864375520399568	17.95842237949855	10.864375520399568
13.922847626977516	16.78585504143374	19.799620686464962	16.78585504143374
16.743838467943387	22.000221045953776	20.904526864867545	22.000221045953776
19.474695045794896	24.014077084885415	8.607008742714331	24.014077084885415
22.749875104079887	19.75092746785089	13.629097626977504	19.75092746785089
25.41174616391101	15.823122658201248	16.404552753657672	15.823122658201248
27.520958411849787	8.561022064945819	19.224695045794896	8.561022064945819
26.652571322143796	6.074544030768015	22.714348788290444	6.074544030768015
24.79900479758931	4.233940961896838	25.670079497244366	4.233940961896838
19.850407555107573	8.381082431307373	27.884116306586645	8.381082431307373
16.103875936719348	11.234462509312419	27.28020290109121	11.234462509312419
13.050748151050605	14.133726796297212	25.496623845208347	14.133726796297212
10.820635581459907	17.49483653972564	20.339881239318103	17.49483653972564
9.34712045517624	16.561135512073214	16.45554260338602	16.561135512073214
8.316937708159827	15.109072300860397	13.116924621638818	15.109072300860397
9.36446132852252	13.429464416907484	10.969246692571014	13.429464416907484
11.002127612954114	11.764501804052186	9.665176010731782	11.764501804052186
12.999568342171031	10.310345545378846	8.735687708159826	10.310345545378846
16.381075819170302	8.78877141855473	9.392239106300284	8.78877141855473
20.14878538717702	7.953652164862769	10.93633813926992	7.953652164862769
23.77563653096102	5.7478296594942755	13.008778868486784	5.7478296594942755
25.57578175594409	16.636659265426978	16.60019346622913	16.636659265426978
25.19148247672394	17.88408891713047	20.471285387177016	17.88408891713047
21.254403193417264	19.213637444986315	24.291426004645245	19.213637444986315
15.54684522157462	20.6132444454183	25.992448422610792	20.6132444454183
10.843495616398094	20.42157186719381	26.12670974945115	20.42157186719381
15.59394370432045	19.01722029887374	21.972050252240802	19.01722029887374
18.899998017525075	18.279476532713982	16.330178554907977	18.279476532713982
20.819883232227152	18.79381107848723	3.1007748172818905	18.79381107848723
22.598470971160427	18.312320615173622	4.555670043482294	18.312320615173622
22.880709058240935	18.421348095337102	5.882304518961471	18.421348095337102
6.547760199833431	17.645241903676766	6.061060574521279	17.645241903676766
11.858393468405966	16.330175250783082	6.163380297120816	16.330175250783082
17.139984223673252	12.282800791007368	5.510778716149246	12.282800791007368
21.521396385365136	10.047871871479636	4.18170384328848	10.047871871479636
23.857250586632343	8.517316819317205	11.422907381103993	8.517316819317205
26.157079517069583	5.12627671384956	16.070332593209322	5.12627671384956
27.566402997501704	8.945704559925566	19.247617065144123	8.945704559925566
27.21725541215644	14.323866140960954	21.02345466079856	14.323866140960954
24.830736291185882	20.581032472939377	22.773470971160428	20.581032472939377
22.4917382444454	22.944938592839453	22.842551163504098	22.944938592839453
17.436018230422047	21.138129989714447	11.48478235729486	21.138129989714447
14.370618782593459	15.25785555687721	16.622878960515344	15.25785555687721
12.039680474604495	10.178396292563196	20.727278738306318	10.178396292563196
10.02659311684706	6.7475	23.50156876845054	6.7475
9.316333202723238	5.4109612603532105	26.129579517069583	5.4109612603532105
10.712255718273981	4.213610816743614	27.891402997501704	4.213610816743614
11.532344920899302	8.510703382102218	27.64850541215643	8.510703382102218
14.033407676142883	12.10927467850866	25.35930771975735	12.10927467850866
16.46275788694608	14.151735395941989	23.27463298128751	14.151735395941989
21.511751665278677	13.65281145920085	17.978123493579947	13.65281145920085
25.281191599592866	11.596875289110926	14.533776677330287	11.596875289110926
27.285023445374506	9.805237057354164	11.944680474604494	9.805237057354164
25.9611490424648	8.459973831331025	10.231593116847058	8.459973831331025
20.737006859363234	7.736885928393024	9.631039085076157	7.736885928393024
13.456487649181247	6.671698773749173	10.834314541803387	6.671698773749173
12.533772203719128	6.2406678644988745	11.429844920899296	6.2406678644988745
17.215677213433338	15.894459274134338	14.204836247571459	15.894459274134338
19.605465839870252	17.871619045532196	16.555813442501652	17.871619045532196
21.718781967408145	19.263863447127406	21.94800166527867	19.263863447127406
23.454098558219034	19.7370918971033	25.838136044037356	19.7370918971033
24.16550999167362	20.76882227773151	27.956076076953423	20.76882227773151
9.537770112208069	19.800437135720212	27.042399042464798	19.800437135720212
16.257296551119676	19.67982098251498	21.740578287934632	19.67982098251498
21.488273313905257	18.3987198168191	14.370376538070143	18.3987198168191
23.87740288889696	18.45739077084887	13.265022203719125	18.45739077084887
26.25975512830218	18.29636891132419	17.332343880100026	18.29636891132419
26.97417722073713	17.71081078268096	19.810728997765015	17.71081078268096
26.34977564992137	15.870623686610378	21.983067681693857	15.870623686610378
24.568701520662643	13.704966694421312	23.87909855821904	13.704966694421312
21.09905103590143	12.732515562428127	24.27425999167362	12.732515562428127
18.093204621149358	10.827774004119362	8.961579636017602	10.827774004119362
13.358743755203971	8.219733555370528	15.23492813006706	8.219733555370528
10.888994125265963	6.3028923813487925	20.46452331390534	6.3028923813487925
8.93225205846976	7.11624194749989	23.13935941063607	7.11624194749989
8.497061476547337	13.002283976316033	26.02907331012036	13.002283976316033
8.940174854288095	18.389917776852474	27.118914062842368	18.389917776852474
10.087148209825315	21.113552248126396	26.59005342769917	21.113552248126396
12.505023226258816	19.388782496068067	25.348964678557326	19.388782496068067
15.898219620904156	15.348873487779828	21.87110985943085	15.348873487779828
20.732135720232964	11.005989800166724	18.638204621149374	11.005989800166724
24.743746282859544	7.328048501249027	13.467493755203964	7.328048501249027
27.16688436719426	6.415483971690194	10.80704968082153	6.415483971690194
24.301578341578107	5.550887418379421	8.844752058469767	5.550887418379421
19.386762256942756	5.648524377833288	8.702617032102895	5.648524377833288
12.033913027022923	5.862187212410704	8.841563743177003	5.862187212410704
6.890684845961702	6.8482930890924365	9.72589820982532	6.8482930890924365
12.61075536011645	7.85093304599109	12.391865331521986	7.85093304599109
17.0014754861145	9.119536959940792	15.56145491502179	9.119536959940792
19.940270362932882	8.81863398148601	20.658385720232964	8.81863398148601
21.829997061272447	7.731107848722563	25.002079616192873	7.731107848722563
23.299272536044523	6.833746617402068	27.62000936719427	6.833746617402068
23.427045914119216	14.87233555370526	25.058931282754585	14.87233555370526
10.615908617818434	16.905130528481187	20.39999755106039	16.905130528481187
17.268907160699566	18.315760150854672	12.98277666338656	18.315760150854672
20.33907056619445	19.468809136325778	13.06231786011644	19.468809136325778
23.709483168787916	20.066101661313958	17.154416662585096	20.066101661313958
25.008227792628965	20.339954799571796	20.277035068815195	20.339954799571796
24.784397805750135	20.093422148209804	22.697644120096005	20.093422148209804
23.510776558750045	18.325655207961596	23.880851483412975	18.325655207961596
21.821049588306064	16.999586967001175	23.80918877126203	16.999586967001175
17.078020630955656	16.718310399228724	9.858408617818434	16.718310399228724
13.08629787676929	16.77118629212501	16.625157160699562	16.77118629212501
8.766554954204723	16.69317756036622	19.672820566194467	16.69317756036622
6.441279197160255	16.42205453788537	23.465435549740295	16.42205453788537
6.433754278841693	15.93321537607552	25.16743831894473	15.93321537607552
9.465053631777439	14.612768526227896	25.272633099867758	14.612768526227896
13.97371070982537	13.145871495975568	24.371070676397093	13.145871495975568
20.342130400592126	11.41554537885095	22.590494032750552	11.41554537885095
24.74791962580201	9.365254333509935	17.571076186511224	9.365254333509935
25.044486212469977	6.470132181515387	13.332547876769302	6.470132181515387
23.02902115883824	12.458535595337285	8.825304954204716	12.458535595337285
16.262244425941354	18.088379475437474	6.3662791971602655	18.088379475437474
9.852841994416405	19.410893699694665	5.684556850772526	19.410893699694665
4.800138042859024	17.07297044129862	5.6364279766860985	17.07297044129862
6.2150541215653705	13.027472641846067	5.993476501063907	13.027472641846067
8.539299426403943	8.64389496847867	8.972406572953899	8.64389496847867
8.511023221389584	7.089146775834938	13.520585709825378	7.089146775834938
10.614953973540587	6.624260086291734	19.847685956147657	6.624260086291734
12.05416631973362	6.941849500416407	24.750860802272634	6.941849500416407
15.113137078750187	8.19090122266532	25.437133271293543	8.19090122266532
12.651326546060089	9.176834255767258	23.481962335308832	9.176834255767258
7.563531382578011	10.271303080765977	16.831688870385793	10.271303080765977
12.965372110542814	13.14972939217335	11.716666319733623	13.14972939217335
16.40691090757703	14.799267058153305	14.303926552434381	14.799267058153305
18.79820774354715	14.581611388657578	12.042235636969176	14.581611388657578
21.556930627985427	14.833665001387672	13.37251496768567	14.833665001387672
23.47460865945064	12.666453550612582	16.65929185995798	12.666453550612582
23.182883311526098	12.90412885095742	19.133207743547146	12.90412885095742
9.153780183180526	14.387177352206503	22.22008852272233	14.387177352206503
14.467768087996836	16.4727967921469	23.867108659450654	16.4727967921469
17.765640901100916	18.633194925281554	23.257883311526125	18.633194925281554
20.819622901967644	20.84923189009181	8.720030183180532	20.84923189009181
21.9713270191505	19.75037797449495	14.144083877470521	19.75037797449495
22.354886858990064	18.886251653034204	17.390640901100912	18.886251653034204
19.89889972641851	17.764260251873537	20.878833428283432	17.764260251873537
14.869046627810123	17.047779262894974	22.100077019150508	17.047779262894974
9.400666111573763	16.3256973355537	23.01371038840184	16.3256973355537
5.768948224964057	16.709334326657583	20.189971154989923	16.709334326657583
5.715330426399046	17.361064737718852	15.056546627810121	17.361064737718852
11.02943172356384	17.304782472939372	9.699416111573768	17.304782472939372
18.098229600333358	18.53097626977501	5.274540952714834	18.53097626977501
23.209336582259883	18.067694579913542	10.434431723563845	18.067694579913542
22.87611091634165	16.99695045795169	17.60572960033335	16.99695045795169
20.902115883822276	16.492164424383216	22.584336582259922	16.492164424383216
14.09507632528441	13.642168806696183	22.945847758446874	13.642168806696183
7.601983466159155	10.513315658004283	21.207998236763483	10.513315658004283
6.550764244082327	5.878937508216844	14.475076325284414	5.878937508216844
8.11574236381963	12.46450249791842	11.393162560611254	12.46450249791842
11.418162560611254	17.32157850913713	14.147210657785186	17.32157850913713
13.59868124602047	17.34821472302493	16.79004533259321	17.34821472302493
16.32754533259322	13.139771344392502	17.438070126746236	13.139771344392502
17.26307012674624	8.931722262697644	20.085601910688457	8.931722262697644
20.093496647530557	7.211468220926978	20.75002197243041	7.211468220926978
21.216688639097065	6.331923152275071	19.0115495858714	6.331923152275071
19.56681274376616	6.516264954643036	13.454690220270981	6.516264954643036
14.004690220270989	8.174253911214349	8.720548154315884	8.174253911214349
9.13054815431587	9.648074521232305	11.258014154870954	9.648074521232305
10.870514154870943	12.536588382230496	16.311931029697476	12.536588382230496
15.898042140808617	15.954585464493881	19.93474955081293	15.954585464493881
19.60448639291818	18.205587200060553	22.409375765293625	18.205587200060553
22.228493412352478	19.802699139605867	23.86995420482956	19.802699139605867
23.78995420482956	19.615941372385734	22.76169310662165	19.615941372385734
22.757745738200626	19.23743043078137	10.929753391781375	19.23743043078137
6.754567027477105	16.622450589421092	14.371558788728686	16.622450589421092
11.238576921193124	10.917170876121745	15.34210964547089	10.917170876121745
14.678137736097108	9.839076504873375	16.20574521232304	9.839076504873375
15.553951750734038	9.85005632561103	15.941718706633312	9.85005632561103
15.839568741734814	10.291937639686239	9.769625093124153	10.291937639686239
15.736163151077783	12.72984388009999	6.136193053407876	12.72984388009999
9.703835619439939	17.029986585253056	13.364755412156615	17.029986585253056
5.908009529096128	18.25440010308867	19.653594227033068	18.25440010308867
6.638574005788818	18.33630203996638	18.7242766444627	18.33630203996638
14.018505412156637	17.233388842631165	14.721794338051625	17.233388842631165
20.17442756036642	15.719262456724634	8.786744947392336	15.719262456724634
18.894276644462707	14.186142030763852	11.317640507910165	14.186142030763852
14.450365766623065	14.994965817958693	13.978279013520455	14.994965817958693
8.589538925894985	14.420674177768403	16.6382250902026	14.420674177768403
5.4794338051622855	16.080593718197782	19.501867960909788	16.080593718197782
8.824244947392344	18.28574543143872	21.48814281749336	18.28574543143872
11.318890507910169	20.32539203441572	23.044780665235102	20.32539203441572
13.955659965901418	20.410272689425643	23.054266120825204	20.410272689425643
16.30370128067881	20.407971531660124	21.874819229589406	20.407971531660124
19.458446908278155	20.058061909193313	17.626207327227498	20.058061909193313
21.436952341302877	17.67446645339409	11.728730687390113	17.67446645339409
22.55793855997194	14.893083614531761	8.120553473956898	14.893083614531761
23.233432787491925	13.546287407552514	10.663557780796703	13.546287407552514
22.136661334852555	9.261087982237024	15.318930496516074	9.261087982237024
17.829332327227498	5.096336386344615	21.104766860949177	5.096336386344615
11.780119576279017	10.827110083702184	23.18119581721113	10.827110083702184
8.121942362845774	15.270379946535781	23.50015265056896	15.270379946535781
6.583540336756396	13.633710189425472	20.939886717209347	13.633710189425472
10.471452517638802	10.337972742013237	18.181614279766812	10.337972742013237
14.862351549147654	7.227863354611907	9.109895688777879	7.227863354611907
20.908933527615826	5.786006452955877	7.732798709408874	5.786006452955877
22.984136993681712	5.219824166136053	10.974837635303944	5.219824166136053
23.448763761680084	6.024279535572225	9.565570358034973	6.024279535572225
20.954360401419873	7.99899042464612	7.348700487688826	7.99899042464612
18.148280946433484	11.955173929133155	11.93514333293684	11.955173929133155
5.708165989126707	15.603942986108054	14.610173813488892	15.603942986108054
7.123203251676249	19.470743130724173	17.60817235636985	19.470743130724173
9.140451244333432	22.050597881395166	19.297738404270955	22.050597881395166
7.021507540012944	23.04647747247667	22.224869626188696	23.04647747247667
5.574310623500018	23.103908507616207	23.644735537845445	23.103908507616207
11.293587635303968	22.976357421447037	25.014887395424438	22.976357421447037
9.430343085307715	21.521642843926333	24.539545170691	21.521642843926333
7.577561461939612	15.578685470441274	23.071244796003235	15.578685470441274
5.316468732196852	10.084636645388088	19.643033930058177	10.084636645388088
7.530843344831684	6.977651956702661	15.591334304745867	6.977651956702661
12.228000475793962	8.921914503065631	11.82383759148078	8.921914503065631
14.781423813488896	11.218471449230924	9.38072647793493	11.218471449230924
17.47067235636984	11.986814964802093	13.94431846010678	11.986814964802093
18.984503110153284	11.413471230115263	19.582642753845466	11.413471230115263
22.166974889346626	12.077297044129928	22.834828615043	12.077297044129928
23.610211728321634	12.141905554894736	22.175654547136627	12.141905554894736
24.725601681138695	10.81569004995852	17.556287523554943	10.81569004995852
24.598295170691	10.624633242139492	13.76981521808749	10.624633242139492
23.299994796003244	11.546326590586272	7.282324914423177	11.546326590586272
19.90303393005818	13.5192397539088	10.936902779429847	13.5192397539088
15.715084304745872	16.796492506244828	15.123519091233483	16.796492506244828
11.883048117796568	20.713514473233108	17.62687734179877	20.713514473233108
9.358226477934934	21.808657558095543	20.14733188029584	21.808657558095543
8.90192316588029	22.19241802466199	22.220114365479734	22.19241802466199
13.710494930695033	22.799993426530495	24.165968310721414	22.799993426530495
19.322116438056	20.891388426311654	24.84467110741065	20.891388426311654
23.00010639282081	19.48631899887352	25.691694421315564	19.48631899887352
22.228432324914433	16.99325423258404	26.039424322323963	16.99325423258404
17.579971734081262	12.188492432776616	24.192646174484274	12.188492432776616
13.817892141164442	7.21255099916723	22.413920691090294	7.21255099916723
8.427583373504527	8.175319178462383	18.3196897322407	8.175319178462383
7.753158247756509	11.590193221335147	15.022807698130327	11.590193221335147
11.148807541334593	10.185214527109755	13.120512998427243	10.185214527109755
15.373519091233478	6.141790406143028	9.391529875897067	6.141790406143028
17.72843984179877	4.342623334721009	7.123960357109808	4.342623334721009
19.73556717441347	4.55698804917472	11.598557914700718	4.55698804917472
21.858349659597412	4.622167985012556	17.19606906525263	4.622167985012556
23.92920360483911	6.971184892219445	20.813176519566813	6.971184892219445
24.67435860741065	11.613954640973807	19.461087635304306	11.613954640973807
25.555980135601253	17.39807914700707	13.64022377185692	17.39807914700707
26.139424322323997	20.92624697672575	9.493953902051302	20.92624697672575
24.648201730039794	23.32386761032455	10.589335276158732	23.32386761032455
22.631420691090288	24.51061384031823	10.946192865594458	24.51061384031823
18.6012686796091	23.840367154355498	12.011312447959908	23.840367154355498
15.40008042540304	23.340789966694473	13.521698188017913	23.340789966694473
13.427457442871674	21.59997261054387	15.665881557036046	21.59997261054387
9.405815590182804	19.380075427339968	16.002579199873132	19.380075427339968
7.1739603571098	13.840971644000367	13.824712739384031	13.840971644000367
7.503169233971762	8.35270839115551	11.46815920943074	8.35270839115551
11.562446803589603	5.522359656426661	10.487341567212535	5.522359656426661
17.018437486305253	8.133545574766138	7.5932698628336	8.133545574766138
20.87692651956682	12.448552676690976	3.9634689841798085	12.448552676690976
19.603587635304322	17.710491257285597	9.502888465960904	17.710491257285597
13.493973771856924	21.5068828059951	15.041799596827202	21.5068828059951
10.260168609492073	22.372721805902547	17.64610618602148	22.372721805902547
10.573824444541826	22.783062725506575	19.976737522652726	22.783062725506575
11.707562447959926	23.006703738947714	22.24300929780739	23.006703738947714
13.245507711827447	20.490125553267013	22.783704985428656	20.490125553267013
15.188381557036042	17.79175224350076	24.596633592376715	17.79175224350076
15.799007771301707	13.015601582014815	25.681787168100662	13.015601582014815
13.719712739384022	9.209401156930635	25.655522481265518	9.209401156930635
11.595790788378103	5.76077501205136	26.30399562864269	5.76077501205136
10.384563789434747	10.074083001007923	26.221032241650484	10.074083001007923
7.564322494412562	10.638327129352987	24.516155287260663	10.638327129352987
6.379970064628672	11.18273704204838	23.170299056341932	11.18273704204838
6.57704434900741	4.821542233324075	19.858166805439904	4.821542233324075
9.746936085008512	2.468693912480327	17.22997733370345	2.468693912480327
15.17995749156405	6.179589925062469	13.949949603400677	6.179589925062469
17.67257677425675	11.227123230641144	9.348989383846618	11.227123230641144
19.784090463829163	17.71060678601189	6.176083587750948	17.71060678601189
21.934675964474053	21.76717318900936	8.929221482098159	21.76717318900936
22.330579985428656	24.184290868720495	13.658841012119508	24.184290868720495
24.486911370154466	23.84760177921906	18.37338949997811	23.84760177921906
25.576231612545094	22.659507949724443	16.03842412025067	22.659507949724443
25.578022481265503	22.006458159866696	9.245672167133467	22.006458159866696
26.2752456286427	20.676417678250562	20.13654362105653	20.676417678250562
26.158532241650484	19.811478179948075	19.234935470441204	19.811478179948075
24.594905287260662	16.85389258950873	19.150056970068807	16.85389258950873
23.273076834119706	10.09478328244981	20.731198781716998	10.09478328244981
20.30261124988433	7.131406119899981	21.605736885928046	7.131406119899981
17.97025511148123	13.05127853981332	21.502433388842622	13.05127853981332
14.664423287611207	18.418115855834436	20.573279942153448	18.418115855834436
9.970239383846616	21.67788465752224	18.39159265426959	21.67788465752224
6.267750254417623	24.00225957535395	16.7019224175932	24.00225957535395
5.599513137200486	23.325450382257205	11.952567651956535	23.325450382257205
8.715471482098161	21.234160074937336	8.059627393838575	21.234160074937336
13.485229901008404	17.509962531224346	4.806934325561942	17.509962531224346
18.48786318418863	14.410528924309125	17.63773938384682	14.410528924309125
16.370003067619084	10.949527477102531	9.195681983763615	10.949527477102531
19.34626584327873	7.117541929344594	14.313230872421139	7.117541929344594
18.33243547044122	4.990337912850419	18.463144139143324	4.990337912850419
18.37505697006879	4.947647793505405	19.89174021648648	4.947647793505405
19.800935623822237	5.317229514620168	22.67778124710891	5.317229514620168
20.73948688592805	9.623415383014251	23.43217358550412	9.623415383014251
20.399933388842623	13.618308961282382	24.364168017879862	13.618308961282382
19.865385205311377	11.541134991673443	25.140857399535484	11.541134991673443
17.876314876491794	8.79473239892682	25.100238026282433	8.79473239892682
16.429863594063765	11.68120316402999	24.610718041982608	11.68120316402999
11.48006765195654	17.110889883430737	25.912074496742907	17.110889883430737
7.8646273938385685	13.124023839782636	25.091063696919583	13.124023839782636
4.6553718255619465	5.347396906087032	23.759157938559948	5.347396906087032
5.088064870183936	10.557767336743177	21.673104704413277	10.557767336743177
10.792114027783864	16.039095709715575	20.30507129475474	16.039095709715575
14.252213068057328	21.24710310852062	16.185892238923696	21.24710310852062
9.985621051084882	22.578618859283765	11.870981473772083	22.578618859283765
6.533410815061518	22.497182172750772	7.426498751040839	22.497182172750772
9.26911948376363	20.55660179017457	9.603997893911929	20.55660179017457
14.195175316865564	18.99254130329989	12.298155948474305	18.99254130329989
18.15897747247666	17.769584374132634	10.4168467066918	17.769584374132634
19.769240216486484	16.396844541313627	25.487479679632035	16.396844541313627
22.494447913775605	14.758285919141471	24.179647169026115	14.758285919141471
23.057173585504216	8.620961698584631	24.750475793981227	8.620961698584631
23.645746965248236	8.631890091590337	25.51586802664424	8.631890091590337
24.668488978482866	14.089547536144144	25.419571409790088	14.089547536144144
24.575238026282435	20.42206702747703	23.86268942547869	20.42206702747703
24.071244357772063	23.690098163810895	23.504276041894865	23.690098163810895
25.566486261448816	24.186346903895856	22.912712785641617	24.186346903895856
24.673563696919576	22.161298917568853	20.953191784623918	22.161298917568853
23.50915793855994	18.53970933313145	17.298878249606823	18.53970933313145
21.993104704413255	13.78577123230656	12.899414839485605	13.78577123230656
20.626946294754745	10.840468469258077	7.728448106969683	10.840468469258077
17.11878697576581	7.018107717253153	10.573070235588002	7.018107717253153
12.389731473772082	6.061141756869257	13.84336846487575	6.061141756869257
8.840762599794287	5.536090295124422	17.763749506989797	5.536090295124422
11.731979477886073	6.925708839125291	21.301094920899025	6.925708839125291
10.211583548797053	10.716983069664217	22.221778147839736	10.716983069664217
24.408908251060595	14.735288879637329	23.85182949394023	14.735288879637329
23.172147169026108	15.43030229438428	24.289434243393668	15.43030229438428
23.23142817493359	11.659302554888477	23.52338073535209	11.659302554888477
24.244618026644247	10.645165213199519	23.12467829838766	10.645165213199519
23.99193983084269	15.010837843464005	23.671886523135484	15.010837843464005
22.732689425478757	17.234902462233855	25.463153621981238	17.234902462233855
22.252960252421193	13.44298391691135	24.37379475437129	13.44298391691135
21.92382389675275	7.2636414099361755	21.596670743130648	7.2636414099361755
19.849025117957236	8.488234804329624	19.428145405144853	8.488234804329624
16.20582269405129	15.687967264121985	15.875926311407131	15.687967264121985
11.595248172818948	20.535629534911422	12.096815154038485	20.535629534911422
6.9902128128520395	20.702475877944885	8.268657697532753	20.702475877944885
4.539436434550156	19.29138608451312	27.703648275559864	19.29138608451312
8.584006748762	17.214178135867137	29.114780446119443	17.214178135867137
10.251011412058595	16.724490008326633	27.982213780183542	16.724490008326633
13.465736885928385	15.090054121565068	27.96351067093209	15.090054121565068
17.395328454358214	13.81077747710238	26.548236588557153	13.81077747710238
21.339844920899022	10.943830798895652	26.737990271265193	10.943830798895652
21.538444814506377	6.099116807422393	25.885728328244994	6.099116807422393
22.52127393838472	6.572442348767339	24.60872847188745	6.572442348767339
22.622328980235796	10.373579035014666	23.028419025811626	10.373579035014666
22.354959682720533	16.164698277750993	19.186311226152103	16.164698277750993
22.06331466202406	22.08904511392026	14.77714982884635	22.08904511392026
22.50879128504024	24.40388763332144	9.750318022018696	24.40388763332144
24.31190362198125	22.95270806074303	4.617907993338931	22.95270806074303
23.448794754371242	19.241132389675283	8.740268526228146	19.241132389675283
21.377920743130666	14.802382274030908	13.15616153205659	14.802382274030908
19.49656645777644	9.934468961050992	17.486010561374286	9.934468961050992
15.792592978073806	6.778589601258218	21.2812600610603	6.778589601258218
12.005565154038477	6.3554547797470295	22.31852935054167	6.3554547797470295
7.810762960690644	6.835220649458786	22.276065997633513	6.835220649458786
26.2483851176651	7.5470788232029244	21.028455453788546	7.5470788232029244
27.480569919803678	11.90587578533041	19.149136632171597	11.90587578533041
26.435963780183528	15.891951882203422	19.88055567728647	15.891951882203422
26.451668565668957	16.634809533721747	20.853181559226947	16.634809533721747
25.282760398080928	12.845350105071152	22.257763138561007	12.845350105071152
25.276148166002017	8.42238875011565	19.859142381348843	8.42238875011565
24.376006106022764	10.410124664631317	18.327575059999003	10.410124664631317
22.77583373504535	13.658410699417152	14.150621704135519	13.658410699417152
21.38716902581164	16.999699655049355	10.182995940882575	16.999699655049355
17.56022426963038	18.694467845422906	27.3968544731242	18.694467845422906
13.360483162179689	11.189140459873167	28.56969559680661	11.189140459873167
8.053095799796472	6.60649588884262	28.76064425478789	6.60649588884262
7.3113352509272636	8.001872398001595	27.838274026030966	8.001872398001595
7.872212970672592	14.609632597835263	27.267011617303048	14.609632597835263
12.788661532056597	19.17104373806138	27.322800745755345	19.17104373806138
17.203115824532187	17.218315877119927	26.606817783426077	17.218315877119927
20.249593394393635	15.400906107655368	24.680706029289333	15.400906107655368
20.566029350541644	14.243273987363484	23.247573896752655	14.243273987363484
20.255013366054573	14.573463086316941	19.81720024979179	14.573463086316941
19.678455453788533	13.446676065400027	15.548162410953816	13.446676065400027
18.220565203600152	11.463248827731263	11.749581489109964	11.463248827731263
18.822660940444354	8.22847280044407	6.26921504806601	8.22847280044407
19.5597605065954	6.192992581939296	8.519793029618185	6.192992581939296
20.79452784444338	7.856317156337954	12.463043954599232	7.856317156337954
19.565809048015517	14.209398417985206	19.462410231057596	14.209398417985206
18.25845741294017	19.996825014242507	20.198164408447504	19.996825014242507
13.412288370802168	24.069149666944277	18.80225798676541	24.069149666944277
8.947058440882575	23.207637275954244	15.161055480082366	23.207637275954244
25.7885211397909	20.61382948420176	14.142562910537528	20.61382948420176
26.927048537983083	15.316764538323298	12.958918493847735	15.316764538323298
27.093144254787834	11.029577068129488	13.59845304351637	11.029577068129488
26.28037928918884	7.7258108322429795	15.22183466902595	7.7258108322429795
26.080106855398313	7.130731019604886	15.954856369692214	7.130731019604886
26.14888770227709	7.630383245443624	15.40576602830974	7.630383245443624
24.675238836057705	9.688960588398567	10.86340439984224	9.688960588398567
22.424823676348122	13.658123438801178	24.76627043253427	13.658123438801178
21.05757389675281	18.373395087426886	25.18778564159491	18.373395087426886
17.89470024979179	17.50015885884569	26.344726616708275	17.50015885884569
13.600940188731615	12.759227429523012	26.95503538717699	12.759227429523012
9.506160436478375	8.367641000920292	27.069026758004725	8.367641000920292
4.220351411702365	9.480636506614871	26.298925138142454	9.480636506614871
8.009078743903894	14.336493893977222	25.641336386344342	14.336493893977222
11.732780796704501	18.441512281431777	23.180692560121507	18.441512281431777
17.85928523105757	19.217196317883253	21.8419514987508	19.217196317883253
18.19361895390206	13.72000832639467	20.40967546885531	13.72000832639467
16.698310618344365	8.640693062798544	15.910078059949853	8.640693062798544
13.48079232218764	12.398129163197186	11.880477726894267	12.398129163197186
13.063396243870876	15.541624687760258	7.262141198124367	15.541624687760258
11.983918493847739	12.650858933345024	15.60950633244225	12.650858933345024
12.928716201411111	10.435420044699576	9.321251040799169	10.435420044699576
14.396834669025928	11.763922425756276	13.390987902238328	11.763922425756276
15.63860636969221	12.740636969192249	16.79304623597982	12.740636969192249
14.78215491719864	12.308714959755719	13.636548490293183	12.308714959755719
9.466035978789602	9.47606277176429	9.427791234577253	9.47606277176429
22.967586222007984	6.851639659258324	7.573921731889966	6.851639659258324
24.057230086039386	7.954264154870848	6.8896648626144845	7.954264154870848
24.869726616708295	13.421769848655542	9.791061370426597	13.421769848655542
25.531285387177	11.318938384679493	10.64841308713326	11.318938384679493
25.381526758004693	9.390802803219529	10.018363863447009	9.390802803219529
24.71710695632427	7.452418123785722	17.20179017485426	7.452418123785722
23.32258638634437	6.034083865297432	19.398377577508942	6.034083865297432
20.998339618945007	11.44846259069823	20.629496253122387	11.44846259069823
19.46320149875081	18.083896941942317	23.25659254542784	18.083896941942317
17.604913564093366	22.140621451820415	24.107741098104515	22.140621451820415
13.391328059949933	22.53340965861781	23.977172531662223	22.53340965861781
9.305477726894372	19.43877440096212	24.32947127393852	19.43877440096212
4.413456987598068	15.036261448792638	23.387534693311117	15.036261448792638
12.447066928353355	10.915680560317382	20.833884523314154	10.915680560317382
12.980727370048765	8.37639863605724	19.376400148998627	8.37639863605724
15.14371685875807	7.287533305578689	18.23893356413514	7.287533305578689
14.554737718568072	8.58638518826904	14.967501619021203	8.58638518826904
11.924293412896672	10.989110116569348	9.905747661262659	10.989110116569348
8.322501040799173	16.85479184013319	17.844235128133974	16.85479184013319
12.339517314003016	19.39210553705268	17.901033860671642	19.39210553705268
15.370987412450402	17.056099084096587	18.59617080463248	17.056099084096587
8.927826076308945	11.05431110039881	20.123322669705043	11.05431110039881
9.733707204780313	6.6578830141549235	16.74398001665298	6.6578830141549235
15.122623508187612	9.05759345282439	7.820190411499185	9.05759345282439
18.070436401038346	14.310002693833574	11.008760243656612	14.310002693833574
19.832437429592968	18.356399759459745	6.956239839816032	18.356399759459745
22.105121957192537	18.511567906374285	12.326350957535226	18.511567906374285
22.865094039281004	14.650915903413953	14.073846549444129	14.650915903413953
22.582435689556952	9.971071256409136	17.612439864927353	9.971071256409136
22.23447127393864	5.886061434311987	20.433949883033968	5.886061434311987
20.94447913775554	9.482625936719256	22.419660151628	9.482625936719256
18.747947023314154	11.377734179849988	21.097527853772625	11.377734179849988
17.402715938472333	10.65227310574541	19.275964108856645	10.65227310574541
15.912617774661472	8.846543158479028	18.79623114996766	8.846543158479028
12.498057174576745	6.152685262281432	15.967241419187717	6.152685262281432
7.530747661262671	4.895777477102354	14.544567027477084	4.895777477102354
17.380346239245068	7.374791840133213	10.71829725228976	7.374791840133213
17.427224336862153	12.4404975020816	7.289083055786889	12.4404975020816
18.17344353190521	16.173461698584312	19.84888114071618	16.173461698584312
19.461480564441924	14.232727935054008	20.947200745410584	14.232727935054008
16.546480016652975	12.10723629431614	21.97240178639012	12.10723629431614
10.856858867610324	9.70939147932281	22.52084008939916	9.70939147932281
9.700865506814509	9.232770040118089	20.602075651243016	9.232770040118089
11.035100957535233	14.970417196196129	14.031573688592994	14.970417196196129
13.253258314149972	20.100544502388328	5.367470857618647	20.100544502388328
16.372162087149594	21.570602348919785	9.338714061811233	21.570602348919785
19.147045121129217	19.254696086594873	15.32875208159836	19.254696086594873
20.782818046364838	15.516282483895015	17.88440492298071	15.516282483895015
18.967765949010733	12.288800999167345	15.643711490424504	12.288800999167345
16.98385884569876	8.38700096410886	12.947913775557426	8.38700096410886
16.579564483300963	7.734692902973004	10.669024716245236	7.734692902973004
13.624185863632167	8.526888472569143	9.360044261361155	8.526888472569143
12.23623369414378	12.657881912132055	8.094162759104243	12.657881912132055
8.667106776099276	16.748693549026633	6.615119344990295	16.748693549026633
5.507833055786889	18.698362822648136	20.9823852929576	18.698362822648136
20.605131140716207	15.259600552171428	22.81415383014113	15.259600552171428
20.921010269220115	9.386268387454919	23.887424021648552	9.386268387454919
21.75535633184464	10.69453744686445	24.170347079188392	10.69453744686445
22.076103247293915	15.846627810158209	20.384542293187007	15.846627810158209
19.838980413147773	19.982652477102228	16.47368421052631	19.982652477102228
13.326573688592989	18.547293921731924	9.80652118604868	18.547293921731924
7.96476343243376	14.172548611451242	20.45636448792685	14.172548611451242
13.981877081598375	9.881467198387298	20.798721898418258	9.881467198387298
16.162529922980713	7.07359656426662	22.45864854684588	7.07359656426662
13.879961490424582	8.748927030504884	25.092706735615014	8.748927030504884
10.95208044222411	8.142260835268862	24.613656588259854	8.142260835268862
8.75981418992944	6.293022741465396	22.17421708761213	6.293022741465396
7.450833735045364	4.21706910907577	17.75930036373201	4.21706910907577
6.145478548577928	6.185304954204741	12.91763771418555	6.185304954204741
4.910952678323634	8.945546474429197	10.607520049081902	8.945546474429197
21.31396424032602	14.852560366361383	12.481599763355094	14.852560366361383
23.06415383014111	17.63989279766846	16.463570927735653	17.63989279766846
23.944924021648553	16.038421929094167	18.628694289846166	16.038421929094167
23.734820763398908	12.595113141009955	14.294770456437806	12.595113141009955
19.734542293187047	9.770070774354716	12.76415949671569	9.770070774354716
15.27236842105263	6.650051544347967	12.071345307481863	6.650051544347967
9.132910074937564	10.402945462114893	13.035115181792882	10.402945462114893
20.50886448792686	17.57236249204092	9.32118472701318	17.57236249204092
21.48247189841824	20.641762073271916	18.90155630112164	20.641762073271916
22.775315213512513	18.632224188176664	19.89873022481267	18.632224188176664
24.916390946141355	15.961441507077469	18.977570774354305	15.961441507077469
24.599594088259842	12.02128056165319	20.856681931723777	12.02128056165319
21.79366153205657	8.473678797080861	23.262320982514822	8.473678797080861
17.22245825846885	8.410981589416219	24.652857912523835	8.410981589416219
12.10184824050133	10.29818900915904	23.651515893618033	10.29818900915904
8.856204259608207	13.941233347210655	20.965083495235405	13.941233347210655
10.326336605460371	17.179898001665578	14.990574740347956	17.179898001665578
14.16488671720933	15.756537211054281	10.568096031085215	15.756537211054281
16.293167974056722	11.922085761865098	9.530965616887887	11.922085761865098
12.642497729165095	6.967615528726066	14.607010605197402	6.967615528726066
11.546103941160148	11.94166840133203	17.128371033398096	11.94166840133203
11.071345307481849	17.02682523335817	19.55712947543716	17.02682523335817
11.918448515126247	19.87629683597028	21.105900175779404	19.87629683597028
9.903088051623573	18.436424854288123	23.604382312984868	18.436424854288123
19.03096806582753	14.50010407993313	23.20340589191551	14.50010407993313
20.086230224812684	9.319676658340223	21.661980546514243	9.319676658340223
19.98632077435427	8.264516548709432	22.052286471799793	8.264516548709432
21.415431931723784	6.8446403790491965	20.244874641502484	6.8446403790491965
23.264820982514845	8.242964196502811	14.60002519829965	8.242964196502811
24.377857912523854	9.53187037118191	7.850147604269179	9.53187037118191
23.51475118773568	7.528381110978955	15.28481638108593	7.528381110978955
20.58730571745765	4.845742089924997	16.04405230489742	4.845742089924997
14.362943161400578	6.263818141744629	14.59361885928393	6.263818141744629
9.894286507275675	8.798660491257461	14.501243011775907	8.798660491257461
4.790058722994	12.175004163197196	16.099557386388543	12.175004163197196
8.397142087476134	17.679927144046548	16.8172928809324	17.679927144046548
12.935957973618471	19.069413968751498	17.222642837318123	19.069413968751498
15.060315477842536	15.781177450164085	18.688038377110004	15.781177450164085
16.823796142103813	11.772349431029761	21.493849371555413	11.772349431029761
18.476733509112755	8.642160699417289	23.12762905911714	8.642160699417289
21.468855997195302	8.023739592006812	24.084607073470536	8.023739592006812
21.21888208239166	14.185476223517428	23.060269567027177	14.185476223517428
19.877889637423326	18.393040886980128	18.372639698399485	18.393040886980128
20.1036022612735	17.058646564370953	12.871719004004598	17.058646564370953
19.189319085946934	12.862181317156375	9.091348875936768	12.862181317156375
14.486867303562809	10.751371663964255	6.7983565778518615	10.751371663964255
11.839268202423899	8.755814598945337	13.081321486480556	8.755814598945337
14.95455322319119	11.88098643287457	16.81757964853852	11.88098643287457
15.695188668533765	15.297486221799279	18.98965774135589	15.297486221799279
14.737368859283938	15.271041675796488	21.50525950596722	15.271041675796488
14.911957297490183	12.641124063280756	23.12870061985382	12.641124063280756
16.153504754809592	9.099074236381973	24.78297564529579	9.099074236381973
17.18604288093239	9.191052412463295	26.055699198036713	9.191052412463295
17.908357123032403	12.708448841651567	25.502271544546623	12.708448841651567
19.172129286200885	16.89294734546607	25.051609075770383	16.89294734546607
21.30694460965067	18.96551935886741	21.864375275505722	18.96551935886741
22.65887905911709	18.61015601034226	15.875416319733535	18.61015601034226
23.62984516870862	13.214605475828954	9.253886807290224	13.214605475828954
22.48901956702718	9.979714208747605	12.026551338796624	9.979714208747605
17.87680636506617	8.413157004579586	11.397144923090408	8.413157004579586
12.26338567067127	8.445631929532418	11.95954933388853	8.445631929532418
8.36759887593676	13.08572717180127	11.64307719757346	13.08572717180127
11.86947938121741	13.791520323972463	12.717122305486162	13.791520323972463
15.026790174854302	11.051343671939822	14.145620127166758	11.051343671939822
16.497552478198003	7.7164644046626565	15.770030926608797	7.7164644046626565
18.839981728189453	5.694290472225524	19.983161849252625	5.694290472225524
20.487033953187197	5.096639258950921	22.6309294338056	5.096639258950921
22.627975645295642	6.128299333888424	23.416628188630675	6.128299333888424
24.210962355931443	8.546696831587724	23.590112406327812	8.546696831587724
23.866334044546605	11.761956471458971	20.911921612941565	11.761956471458971
23.644109075770306	15.325793089092233	17.403904640869442	15.325793089092233
20.815845863741018	18.825722314737916	13.743172356369698	18.825722314737916
15.709626846049323	18.59592700527336	10.251004123547846	18.59592700527336
10.230888733073321	14.508559043933971	8.218339925062564	14.508559043933971
11.580498707217668	10.923792672772668	10.837127790333449	10.923792672772668
11.560302817827237	8.377263265460591	15.004100749375544	8.377263265460591
12.118299333888533	8.941207984574246	15.451795652745522	8.941207984574246
12.010934340430593	14.697740309001784	18.79010583285859	14.697740309001784
13.28240008326393	13.373668872430875	21.13488191658462	13.373668872430875
14.822892854439504	9.640696294754287	23.741295244159282	9.640696294754287
16.07003092660878	9.711810333494007	25.625092978073763	9.711810333494007
19.51768565877645	11.044667820675741	26.35832517020127	11.044667820675741
21.6946794338056	13.911268795611495	26.409593856971057	13.911268795611495
22.509810006812494	11.498816775494099	22.938481820704975	11.498816775494099
22.960112406327767	8.167954284128324	17.455686051097743	8.167954284128324
20.148826374846344	9.437571815153884	11.225873280203004	9.437571815153884
16.39864148297472	13.422691616635273	7.659845961698582	13.422691616635273
13.003399629096975	16.651951746560357	13.459213386992293	16.651951746560357
9.47719459973832	19.094614137341665	16.026953729035316	19.094614137341665
9.703794457000123	19.021860072746406	20.37300933432666	19.021860072746406
13.206732328322888	14.768780645758135	21.91119352294138	14.768780645758135
13.049164073798142	10.778748959200838	23.33574104912574	10.778748959200838
16.116421622332272	9.141500503966002	22.9284028660327	9.141500503966002
18.425791007493704	9.778322231473657	21.681132620963993	9.778322231473657
21.01482465592396	10.271648626145	18.203759763688986	10.271648626145
23.54175964474039	9.578935377925784	14.540981946862441	9.578935377925784
24.82156046431893	8.281445286822382	12.79633200403174	8.281445286822382
25.154038301415504	8.728233763530312	11.68910233535545	8.728233763530312
21.862291344514478	9.75963155703597	10.531939009158904	9.75963155703597
17.00173868267669	11.798518942547972	9.228838236654651	11.798518942547972
11.921111375441093	15.253339322494423	9.166408944926845	15.253339322494423
6.464150488627888	17.18103006266709	8.08355975283755	17.18103006266709
7.482541169395879	14.75896590803957	6.921406503352475	14.75896590803957
7.531381586772938	11.20089013123983	9.189543869692098	11.20089013123983
8.166799657692646	9.206015820149851	11.41520005258774	9.206015820149851
9.95494544020332	7.827620501433986	13.869560782681083	7.827620501433986
13.535602275881223	7.28323655725491	17.10777477102413	7.28323655725491
15.405525157606771	6.949830002775486	21.164244257236604	6.949830002775486
19.437483018537147	8.223182070496806	24.49214080858542	8.223182070496806
21.311193522941394	9.512591590341398	25.373080031346447	9.512591590341398
22.714312477697185	13.284597210657825	25.025129521694904	13.284597210657825
22.259981813401115	17.041163613655513	21.70838884263115	17.041163613655513
20.578354843186226	19.457992243305995	17.043248273497568	19.457992243305995
17.297807382736604	17.431730137166415	12.167942389278778	17.431730137166415
13.962572855953354	13.646570840089412	8.416738244445417	13.646570840089412
12.372647793505415	10.147146908825915	13.610750300675365	10.147146908825915
6.543774924405101	8.334955245628697	15.381358788311307	8.334955245628697
4.883454964000584	9.792488551207272	19.787667568692587	9.792488551207272
7.886418869692055	14.014336736929755	21.346785086502	14.014336736929755
9.484936894693014	18.03205661948378	24.265782900214745	18.03205661948378
11.544560782681181	20.172491125816222	24.47374227617334	20.172491125816222
14.5350474982969	19.852088945486585	22.29522766115955	19.852088945486585
18.520126610177787	16.45220302525672	19.227187661076094	16.45220302525672
22.25325191969653	13.363223933758938	16.597380024222247	13.363223933758938
23.76278591369932	10.259462022388753	16.891885051930398	10.259462022388753
23.839018410583765	8.90076368651118	17.360941539944793	8.90076368651118
20.869499953742277	7.711188045050176	16.080961467295744	7.711188045050176
16.702071802909305	14.085971120557423	15.532747016375271	14.085971120557423
12.742942389278774	14.524624271440596	14.442935450616531	14.524624271440596
3.8303164029975347	12.731032010361751	14.343549235286373	12.731032010361751
6.473788509575221	11.75537174903266	12.962587724515267	11.75537174903266
9.893462555713365	12.089174591349304	11.767127393838543	12.089174591349304
12.677416967342024	12.201049125728707	6.416919927837905	12.201049125728707
14.670644502597012	13.974175931821526	6.229415962888075	13.974175931821526
18.99016756869259	18.116867454205092	8.56264571190677	18.116867454205092
20.605118419835335	19.45742396042515	12.40038740864094	19.45742396042515
23.356572373898924	16.590249353608872	17.694229345915453	16.590249353608872
23.65400543406806	13.735708784346293	21.442378746877207	13.735708784346293
21.582069766422695	11.135426826850637	24.393445739661203	11.135426826850637
18.64385432774275	9.411003330557989	24.04998438800983	9.411003330557989
16.203061842404065	8.283359700249717	21.385790350146795	8.283359700249717
16.127411367719894	8.172143827512167	17.17021960865926	8.172143827512167
16.54515206626057	9.880972205701589	13.643138819502278	9.880972205701589
15.404572578406858	12.846180814233762	8.431686829602782	12.846180814233762
14.827191460819725	16.53239661393282	8.780962623739477	16.53239661393282
13.831030688711808	19.62423972086754	12.336957297490203	19.62423972086754
13.980391340549543	19.409613863447365	17.11376457119073	19.409613863447365
12.778063914991467	15.258960734475657	21.023240436890823	15.258960734475657
11.743377393838546	12.029029975020817	23.265823436609864	12.029029975020817
6.482197705615692	9.566177308383372	24.104258950874417	9.566177308383372
5.153225486697594	7.783135848331522	24.210163679390003	7.783135848331522
7.018895711906769	5.532949257971295	21.977607202331434	5.532949257971295
10.529554075307626	8.619639271195576	20.057650915903242	8.619639271195576
15.410896012582121	11.324886059862386	20.90200329090836	11.324886059862386
19.278316246877253	12.36317536312333	21.94918239430102	12.36317536312333
22.63011240632789	9.856539506551554	22.010826504228913	9.856539506551554
22.651234388009833	8.273948792672762	22.012753626363956	8.273948792672762
20.37789561330469	13.700222037191242	20.427163706170813	13.700222037191242
16.517719608659267	17.12488496428414	18.099008762539132	17.12488496428414
13.84730548616893	19.106465007230817	16.48813926990667	19.106465007230817
3.0618651124063394	19.61936738324126	13.656779072994714	19.61936738324126
4.817822158005594	18.49935470441301	8.078542004469972	18.49935470441301
7.7642959570728065	14.549198584512885	13.403857531004865	14.549198584512885
11.469100154633056	12.632877810158172	18.001229238792217	12.632877810158172
16.37626457119071	10.861963410121193	20.954418771394185	10.861963410121193
20.38500514277316	9.591559117402168	22.45119741485269	9.591559117402168
22.681612910294024	16.976213449576324	21.310248751040987	16.976213449576324
23.57550895087439	16.24206390507925	16.662121527514923	16.24206390507925
23.408847889916277	15.301379802545512	12.198783908146739	15.301379802545512
21.32260720233148	15.641365528726201	8.769049229808605	15.641365528726201
19.686400915903242	14.7997137801833	10.709132270726789	14.7997137801833
20.167479481384554	14.766600749375543	16.889207406526303	14.766600749375543
21.14779350541215	16.236889215127736	20.854201706910644	16.236889215127736
21.1871422937026	18.62017069109071	21.16653726061574	18.62017069109071
21.261437836890323	19.499269249309773	22.05413841639904	19.499269249309773
19.988274817281926	17.432710486359394	22.29081905429683	17.432710486359394
17.662104000634375	14.17081598667788	22.096692707057876	14.17081598667788
16.286823480432986	12.780071431701652	22.047178886016027	12.780071431701652
13.523445739661385	10.896353915596654	22.457633222314758	10.896353915596654
8.315384109733136	9.155759089647528	23.642467735220492	9.155759089647528
4.673016533840852	10.207250586632377	24.010363522821905	10.207250586632377
7.257071957579209	11.776476839475874	23.18826810990818	11.776476839475874
11.36569963626802	15.80095315307417	21.666916111573787	15.80095315307417
15.88543976510802	19.128728044090252	19.189129429179413	19.128728044090252
18.872474326949735	21.407088455698666	14.785118760681906	21.407088455698666
20.514292652947926	18.426169858451058	11.978604839104673	18.426169858451058
20.263998751040983	13.542269339042878	6.180091401105143	13.542269339042878
16.118939709333098	10.271341342532008	9.465488318558071	10.271341342532008
12.190889171304626	8.047360154416777	11.922611639423303	8.047360154416777
5.31458871992637	7.098083327995892	16.688398921951038	7.098083327995892
9.982941794536297	8.52844504579517	20.267658895364953	8.52844504579517
15.961826454145363	13.350780051711292	20.473837774077246	13.350780051711292
19.71920170691065	15.04174750208168	17.348419080590716	15.04174750208168
20.731537260615738	16.042268753311628	12.412645711906613	16.042268753311628
21.869614606875242	14.816575647744523	8.912611885928476	14.816575647744523
21.98555589640209	12.895571977056163	6.984629706725857	12.895571977056163
21.52463388352844	12.523124370042508	8.315989964503263	12.523124370042508
21.848494675489725	10.392103455453888	8.821500075694493	10.392103455453888
22.043883222314758	8.696636731295332	9.449032056619577	8.696636731295332
23.084967735220488	12.167986236959408	10.950328430012013	12.167986236959408
23.261499886458274	15.758282681099196	10.652795124433334	15.758282681099196
22.58451810990818	18.30374506751617	8.998619206217022	18.30374506751617
21.25941611157379	19.979847933739432	15.991635442686619	19.979847933739432
18.614129429179414	18.555687146676032	18.817568692756012	18.555687146676032
14.352224023839783	16.840569317235506	19.335773219286978	16.840569317235506
11.699193074398785	14.828604288093509	18.162945462114592	14.828604288093509
6.2278186738324095	13.895143630307816	18.09508048848185	13.895143630307816
7.746013738551171	11.348237926727734	18.72749791840131	11.348237926727734
10.177253024440416	8.844859607734318	21.11974560673123	8.844859607734318
6.707012674622993	6.585656689600757	22.230348612997965	6.585656689600757
10.148927428896958	12.540908891713038	23.87184732419948	12.540908891713038
14.687083132477335	18.601445067706734	24.714281848459862	18.601445067706734
18.452182704888763	18.002703887111622	23.45600095158797	18.002703887111622
19.14571277407724	16.789131973355726	21.397938121740637	16.789131973355726
16.54052434374863	17.070520180551288	19.09937436395592	17.070520180551288
12.317333211906622	16.819332847627074	14.897892687466303	16.819332847627074
9.367299385928478	17.304604006465198	9.075552171436085	17.304604006465198
8.922568911871684	19.120150970682296	5.689759575353905	19.120150970682296
9.320363712058109	20.108740632806192	12.146669442131552	20.108740632806192
9.580282056619582	20.017964196502916	13.705586031248473	20.017964196502916
11.001717318900909	17.58365068583196	14.498066095713876	17.58365068583196
10.480572902211117	14.978602156932707	11.594063974465701	14.978602156932707
8.450008095105906	13.019032385292967	16.206714196503004	13.019032385292967
15.061079887131102	12.478608406038438	19.55586074104897	12.478608406038438
17.671980457461913	11.200548562472443	17.158408502174083	11.200548562472443
18.632364128377873	11.601954621149046	13.402858295170494	11.601954621149046
18.22169546211458	13.105743319960622	8.489283053595678	13.105743319960622
18.20202493292627	15.525238343047615	9.444600333055725	15.525238343047615
18.47067973658311	19.022153413821528	12.313555172277068	19.022153413821528
20.838166659362805	21.055801537934073	13.989603455453661	21.055801537934073
22.079032823524276	17.331577851789977	15.057224371847008	17.331577851789977
23.574120051472235	12.167747941530227	15.720087427144028	12.167747941530227
24.429281848459866	8.923293089092317	19.026857520693525	8.923293089092317
22.83219142777844	7.017303288926006	17.455515080025894	7.017303288926006
21.01635917437224	6.331598667776846	12.59935470441309	6.331598667776846
18.80631880840039	7.741479322786567	8.21141444629461	7.741479322786567
14.668480922760425	11.437277758730456	14.152382274030927	11.437277758730456
8.711078487225565	15.049935360883474	16.005141548709428	15.049935360883474
5.70725957535391	17.966692528953132	14.20811407160705	17.966692528953132
12.261143126342102	19.093890507910235	14.27573707516464	19.093890507910235
14.192350737130829	17.848931446017215	14.962435470441303	17.848931446017215
15.313542286190092	17.600153146187758	15.011287468775743	17.600153146187758
4.78914262624283	16.5416088444815	17.987258534554496	16.5416088444815
10.085730641132365	14.86183450066122	20.452416736053276	14.86183450066122
14.427964196502957	12.031927758613868	22.568973771856793	12.031927758613868
17.817110741048996	9.978454358210268	24.30283295666312	9.978454358210268
16.15007516884077	8.612798158397423	23.61477077925256	8.612798158397423
13.066920795170507	14.425995202410707	20.401930988881787	14.425995202410707
8.879762400380642	18.474231890091808	17.36435470441327	18.474231890091808
7.771889653359048	20.021378018317783	13.204571947619431	20.021378018317783
7.686724026274408	18.562497918401665	8.545801118115854	18.562497918401665
8.819546211490422	16.796736272404594	3.902012577238273	16.796736272404594
9.937100333055726	16.389029975021007	9.39603729348351	16.389029975021007
12.62665041037231	15.287807035803665	13.634535803497046	15.287807035803665
14.044603455453656	14.676976362290672	15.82654695648363	14.676976362290672
15.346930254199952	12.756077227310632	16.39052575234923	12.756077227310632
15.639531871588456	11.268095039847763	17.182028864834834	11.268095039847763
18.51362222657587	9.381245836802664	10.971157368859437	9.381245836802664
16.59718174669254	5.074748983690065	15.442860116569548	5.074748983690065
11.707167204413036	15.349222869830701	15.571373392543228	15.349222869830701
7.833914446294625	18.72577895613305	11.55804263990533	18.72577895613305
13.792660051808697	18.591261250545166	8.241119242736321	18.591261250545166
15.337494489885893	18.158073629118608	9.849975897278581	18.158073629118608
14.105614071607045	18.41594620223889	13.55123725020821	18.41594620223889
14.583691620619186	19.69380278339477	16.185037931353534	19.69380278339477
15.058685470441294	20.714223266325742	17.307991147727805	20.714223266325742
15.08378746877572	21.173442087733893	19.237018171131883	21.173442087733893
17.814758534554496	21.278189802148983	21.394536351286202	21.278189802148983
20.278666736053275	19.82793297252297	22.393776019983328	19.82793297252297
22.34897377185682	17.231581321121322	22.431395985801302	17.231581321121322
23.924261528091666	15.338309084534817	16.04887471224959	15.338309084534817
23.179476661605495	13.98843120928639	10.370166065315946	13.98843120928639
19.748989812411214	11.980954467768067	10.169338051623573	11.980954467768067
17.01435470441326	11.912584420390406	8.818222752969012	11.912584420390406
13.407981038528497	13.414640577296709	9.46257395153162	13.414640577296709
8.523182070496803	14.700536259466299	8.990662873531328	14.700536259466299
3.9993809982909028	17.14582014987486	12.133600787222782	17.14582014987486
8.935510977694022	18.68163482185896	14.183676979709924	18.68163482185896
13.340785803497083	19.752399316359178	18.096775971004558	19.752399316359178
15.947599588062593	17.16490285872883	21.042548917568837	17.16490285872883
17.00838289520641	11.839954985428676	22.735744722535113	11.839954985428676
18.134806642612606	7.8250589786289115	23.260449625312262	7.8250589786289115
6.304749718371944	6.223180914053124	20.940944054557704	6.223180914053124
9.708657368859432	5.328948632549797	16.791178977835916	5.328948632549797
13.766471227680663	8.663959200665992	11.81093277531882	8.663959200665992
14.688040059209914	11.579540076252242	7.311745114365476	11.579540076252242
11.344884745168496	15.844068831529357	4.729132585590442	15.844068831529357
8.25931203164038	19.47999583680308	7.293995135632578	19.47999583680308
7.319561245258584	19.99184360255342	11.055547460449548	19.99184360255342
7.360096909982412	20.499828268109635	14.420132962114693	20.499828268109635
8.856908716420547	20.47514709963922	15.150337218983918	20.47514709963922
10.121028528857524	20.261915851373555	16.66663197335554	20.261915851373555
13.44811225020821	19.827555984048384	17.413810859371598	19.827555984048384
16.076704598020168	16.580652088172148	18.559943468162512	16.580652088172148
17.509306937201462	14.106519368779985	11.852722929304962	14.106519368779985
19.347312288778962	10.632208576186462	15.44411236250493	10.632208576186462
21.227431088128288	13.325136790769582	17.84299377711558	13.325136790769582
21.856276019983284	19.34427213433253	19.981936621442948	19.34427213433253
21.376132827906545	20.476961600626943	22.33937405103585	20.476961600626943
14.991521771073094	18.91885709277355	23.99086945089618	18.91885709277355
8.179190586791698	17.77250307283615	24.301132984417777	17.77250307283615
10.404888287538176	17.22171436083966	23.45344668916253	17.22171436083966
10.299025551623577	16.727133638634413	20.37521394208531	16.727133638634413
9.020854331916386	16.42227858363643	13.424774310881292	16.42227858363643
9.790205530478977	16.384650522712576	5.465078869460634	16.384650522712576
9.357329540197991	15.40000876462596	5.635505134610035	15.40000876462596
12.114282605404561	15.59818068276446	7.400851472978856	15.59818068276446
14.27446645339409	9.85800721620871	10.879370056203282	9.85800721620871
17.776187735710426	15.729254267277565	14.769070913127957	15.729254267277565
20.59254891756884	16.973839508742778	18.29951356325871	16.973839508742778
22.4239800166528	17.691490643761796	21.03487663788951	17.691490643761796
22.946560736423404	18.451211230224995	21.739863710066146	18.451211230224995
20.571896435510077	19.68814298269957	21.259530252567334	19.68814298269957
16.563798025454986	21.194649066954003	17.1262172396019	21.194649066954003
11.883301196371432	22.808928833814974	12.158306879683616	22.808928833814974
7.5529215849537055	22.29544476824866	8.08822409896514	22.29544476824866
10.014922460449492	20.539839607344735	8.015448748849643	20.539839607344735
13.693570462114756	19.084488967527264	10.783978975853433	19.084488967527264
14.875337218983953	16.920355722083414	13.358349659597382	16.920355722083414
17.010053025987126	14.893423304653512	13.60919257100566	14.893423304653512
18.13881085937157	12.815559402252502	14.043505412156657	12.815559402252502
19.43099609974142	12.12210657785199	15.401282264779473	12.12210657785199
9.461282264779335	11.400344504579566	17.703004440743854	11.400344504579566
7.529419927837896	12.366398371727257	18.87159138218157	12.366398371727257
9.30496312596646	15.573920170690899	11.473860076920028	15.573920170690899
12.021770548352572	16.705416538849207	16.634621149042747	16.705416538849207
15.429638678294394	18.127743745291593	18.66865574983808	18.127743745291593
17.742993777115586	18.83413821815152	21.076992552502556	18.83413821815152
19.909877797913524	15.620381452956137	24.03529843551428	15.620381452956137
22.11878581574178	11.324960559183104	25.505336178184518	11.324960559183104
23.63297471405409	6.526576537096284	26.75977365353435	6.526576537096284
23.835656793941535	8.27933180682775	25.525817027477032	8.27933180682775
22.713973004952017	13.001897228500072	22.50323168193199	13.001897228500072
19.537713942085283	16.819979673801267	17.988195144397235	16.819979673801267
12.686616416144448	19.234703923201263	12.230060366361107	19.234703923201263
7.392569733555372	21.21136552872607	5.224225426179942	21.21136552872607
14.641293135350184	21.76743503220998	7.89961341739026	21.76743503220998
17.88635566852183	22.172963502636698	11.386142500297378	22.172963502636698
20.448034532626306	21.541945437625515	15.237259575353725	21.541945437625515
21.613547920592456	21.252187760200187	18.505558964021187	21.252187760200187
21.255363585900664	19.164478559533404	20.277955870108244	19.164478559533404
17.116693430078094	15.416941900268284	20.47377514352073	15.416941900268284
12.445806879683603	10.534049476313617	18.731066703672855	10.534049476313617
8.365605051346089	11.546172171338702	14.121597133967294	11.546172171338702
12.41129083606798	18.33221766948595	8.500547789123097	18.33221766948595
12.821692571005654	19.672968797931567	4.40528830141543	19.672968797931567
13.64600541215662	18.15141746956902	6.685864953808339	18.15141746956902
15.41378226477947	17.75558744905559	10.5823948792674	17.75558744905559
17.89883777407718	17.48802323821059	12.5631381743284	17.48802323821059
19.18534138218157	17.71874529162205	13.095992922564536	17.71874529162205
8.67109473989067	17.95173709408794	12.991340549542041	17.95173709408794
11.581002934062884	18.388184614672937	11.970014571190573	18.388184614672937
16.679621149042756	17.938597221613577	13.010796211490579	17.938597221613577
18.624211305393633	17.164084327874935	14.94476313598319	17.164084327874935
20.871436996946972	13.829737949856604	17.28583746001138	13.829737949856604
23.58924580393532	6.581975668424452	9.858105513923597	6.581975668424452
25.089086178184516	8.85654315847904	15.325336342521595	8.85654315847904
26.23608944300804	12.34759823163236	18.74756557035818	12.34759823163236
24.74331702747703	15.618605527140085	21.52506244796004	15.618605527140085
21.74823168193198	18.552335553705134	24.048967295771995	18.552335553705134
17.14082672334457	19.182506902142983	26.05920587010811	19.182506902142983
11.463810366361118	20.78106402559271	27.117393838468193	20.78106402559271
7.025120270145271	21.9630932556202	26.348745562908103	21.9630932556202
11.751618690773546	20.75113282790659	24.30372804409025	20.75113282790659
15.006009575353719	19.062080941320822	19.941688943424356	19.062080941320822
18.20161159560014	17.97031045557273	14.529694004995822	17.97031045557273
20.064797975371388	15.69192224072534	10.50877146029102	15.69192224072534
20.380354090889142	14.271687284405859	4.267835137385543	14.271687284405859
18.57412225922844	12.465464086945081	6.491170056698784	12.465464086945081
13.9637023971252	11.002472476639845	9.257294110968118	11.002472476639845
8.80712673649152	11.128913405495421	10.950887418379418	11.128913405495421
11.672348700644193	11.938002706078311	14.673575145711878	11.938002706078311
12.458492922564533	13.805253297690534	17.963281695078667	13.805253297690534
12.416340549542056	16.0586747885534	20.336092318900796	16.0586747885534
11.290327071190513	18.146402507714143	19.914900959726534	18.146402507714143
12.315796211490515	18.622052894517733	16.301843255620106	18.622052894517733
14.382921030720011	15.8823272273106	10.229283195376404	15.8823272273106
17.19636377580085	10.057788852426903	5.347687112591347	10.057788852426903
10.374772180590268	5.517967665834025	9.464104474341543	5.517967665834025
15.342441605679465	8.76004891756873	13.833994955184426	8.76004891756873
18.702565570358175	12.52544546211481	15.030911740216316	12.52544546211481
21.16848350059161	16.96778610417246	14.838477739138959	16.96778610417246
23.798967295772037	19.891229896139187	13.162635303913412	19.891229896139187
25.677955870108125	22.19854616766729	12.325754853411636	22.19854616766729
26.427393838468156	22.966614279767054	13.064154870940895	22.966614279767054
25.37900872080284	22.670736885928026	15.126142986904867	22.670736885928026
23.448966139328327	22.77845661023223	16.612796353915616	22.77845661023223
19.020636311845408	21.69329933388855	7.621235979820735	21.69329933388855
13.66719400499584	17.901166790832207	8.799146544546222	17.901166790832207
9.921866698386264	12.424755686051112	12.730550199395239	12.424755686051112
5.75497918401332	7.99817443796843	17.626471361584674	7.99817443796843
9.758430474604488	15.357095277744722	19.942788747472367	15.357095277744722
11.206150576274169	17.324510824313105	22.840490563419408	17.324510824313105
14.633575145711877	15.842911000092549	24.783466902581136	15.842911000092549
17.754071168762856	15.752561357598813	26.3601937111231	15.752561357598813
19.968904818900796	16.504375520399563	25.711212878157088	16.504375520399563
19.603058854463367	18.008871079655876	23.57258534554537	18.008871079655876
16.033093255620102	19.68519636414099	20.07207287577812	19.68519636414099
10.221930254199917	19.762228235729484	15.726672564529654	19.762228235729484
12.873700837537342	18.936863955962625	11.24698366440665	18.936863955962625
14.026224240216374	18.146890322879116	7.931665846642947	18.146890322879116
14.223771856786007	14.976941364652248	6.116541423813536	14.976941364652248
12.657372146018645	9.460734475656244	8.101995885781452	9.460734475656244
11.667860116569525	8.323234606082229	9.555059441206382	8.323234606082229
12.024869156655143	12.819668916253983	12.337673649152036	12.819668916253983
14.27046116872303	17.364797975371392	15.238865638283887	17.364797975371392
16.23648056444192	19.618227135282005	17.101934791182792	19.618227135282005
7.319765391585452	20.04151540383033	19.850969586747922	20.04151540383033
8.566793603369744	20.628324775649936	19.012472939217645	20.628324775649936
8.25875367018713	20.478157524978872	13.724224257563133	20.478157524978872
12.98712914676365	19.113720184160247	6.567799859765986	19.113720184160247
17.559366098426743	18.14470049468581	10.080671808580568	18.14470049468581
19.803503033186644	15.727949296638746	13.792004678640817	15.727949296638746
22.711323896752752	13.317914238134877	15.188080534739575	13.317914238134877
24.354716902581135	12.030962739383932	14.239333107826594	12.030962739383932
25.771958417005454	11.502868932752117	13.079324827349758	11.502868932752117
24.656450973395177	10.689417809719977	12.901775141086116	10.689417809719977
22.558111661334838	10.097253514228333	14.133646564370954	10.097253514228333
19.295882399587676	12.61109361990001	15.6319410907578	12.61109361990001
14.991672564529624	13.01473901956684	14.969581598668007	13.01473901956684
10.664840807263797	15.752976686094957	11.327246970117471	15.752976686094957
7.450984028461129	16.631422344125006	13.83679225645286	16.631422344125006
6.857791423813536	14.581744379683586	13.426458506799861	14.581744379683586
8.54611353284028	8.42352206494591	9.271415024516592	8.42352206494591
9.857837218984166	11.004971117818435	9.26619587843463	11.004971117818435
12.606094701783597	16.420734023730443	14.757976487847435	16.420734023730443
15.149391954073387	20.32925478767726	18.42735001533811	20.32925478767726
16.94930321223542	22.83089640212105	21.250923572461566	22.83089640212105
19.4167590604321	23.31982028864841	24.22247359656431	23.31982028864841
18.477472939217645	23.197351743917128	25.8142959570729	23.197351743917128
13.620890924229771	23.067284207604747	26.081463363863396	23.067284207604747
6.658589333450194	20.82845983610147	23.90323310120357	20.82845983610147
12.872957059593206	16.36366685169764	20.48871357202363	16.36366685169764
14.170024979184037	11.358588676103237	14.607492659625752	11.358588676103237
13.333083107826653	13.034651332222992	11.307605930243326	13.034651332222992
12.38373659205563	15.66554161214861	8.36997189841795	15.66554161214861
11.950386252197232	13.21970178360139	6.795862822647742	13.21970178360139
13.197932278656674	13.161061218825594	4.361575770191447	13.161061218825594
14.918191090757798	14.474117157270914	5.815071815153941	14.474117157270914
14.649581598668005	16.436420307638365	7.206898662878981	16.436420307638365
11.245302525673042	18.273156628735286	8.49198146281607	18.273156628735286
13.669292256452861	19.284605965616862	10.397488551207283	19.284605965616862
13.189791840133191	18.572863300191006	13.262539153879702	18.572863300191006
9.017248357849915	18.93818345822923	16.396438275121596	18.93818345822923
9.38119587843463	17.31603177907296	17.183369067443685	17.31603177907296
14.536547916418845	11.95620911145475	17.11448584512893	11.95620911145475
17.83787633112756	8.866728767693662	15.571432797230388	8.866728767693662
20.56013409877737	5.599490620561296	8.35523984642428	5.599490620561296
23.481684122880075	12.272036460844044	7.679333194560092	12.272036460844044
24.93096262373955	17.392086455731306	12.512205515011999	17.392086455731306
25.178685586085606	19.66776528818576	13.231392699066571	19.66776528818576
22.957778555749027	20.632070862000987	14.201883234559434	20.632070862000987
19.578713572023613	20.33588676103251	13.354794250405373	20.33588676103251
13.832492659625766	19.321587565917408	14.002675349906838	19.321587565917408
10.782605930243328	19.6791088444815	15.316875817770866	19.6791088444815
7.888721898417972	18.582857487181712	13.848637100661712	18.582857487181712
5.7390695253954584	16.862873531316474	4.50428393005826	16.862873531316474
6.701321815153909	14.637411805951196	9.404884087821552	14.637411805951196
7.855428074643694	12.54581125577172	15.284869226624869	12.54581125577172
9.173560410184493	11.026784052505246	16.434484743106225	11.026784052505246
10.882488551207317	9.05766028309725	15.015480155426053	9.05766028309725
13.416110582451152	7.307667221759615	10.351910688461366	7.307667221759615
16.37012248564793	8.629376561198903	11.16732583957814	8.629376561198903
16.7596190674437	9.98837947543708	16.77950611332661	9.98837947543708
16.73448584512894	10.786778726061652	19.701795652745503	10.786778726061652
15.637222270914624	7.826906744379754	22.809250393190784	7.826906744379754
8.416350957535377	9.657512380034177	24.7085484318623	9.657512380034177
11.734264338541402	15.671045953768678	26.338552248126334	15.671045953768678
12.376129541171817	20.217102414654285	25.510811166133507	20.217102414654285
13.22688323455945	21.979844920899072	20.577172957720464	21.979844920899072
12.475846881984303	22.14753604452428	15.304537885095721	22.14753604452428
13.486008683240161	21.397211649022662	10.599236053289044	21.397211649022662
14.726399627294693	21.095390902318226	7.730013530391194	21.095390902318226
13.360479205924891	19.81460390151061	6.939129324048151	19.81460390151061
9.679884087821536	15.330267540207721	5.626820358035046	15.330267540207721
15.509869226624858	9.362217943380427	4.4143331643919925	9.362217943380427
16.653602390165087	7.878167152372933	5.695880883577409	7.878167152372933
15.105757933203849	9.569814737718751	6.317798825053193	9.569814737718751
10.516384372671904	10.735891386807271	7.824108381903968	10.735891386807271
10.975659172911476	12.993395209874114	8.943859283929918	12.993395209874114
15.93345348174767	16.178210044261366	10.4851023270082	16.178210044261366
18.56100617906129	17.936057671238835	12.19251417469567	17.936057671238835
21.66341705985748	19.266771903043786	13.610560990840938	19.266771903043786
23.689103987417845	19.54898001665276	13.129653413821746	19.54898001665276
25.276052248126344	18.033649042464628	13.998519983347103	18.033649042464628
24.44633748192291	15.544756452956134	13.678199326648091	15.544756452956134
19.423006291053778	11.061014258950754	9.698380735352115	11.061014258950754
14.409801042990477	8.721081696625363	8.127801642570574	8.721081696625363
10.23048605328906	4.915020626750442	10.792918891120141	4.915020626750442
7.610013530391192	10.905240150751563	11.298849338514216	10.905240150751563
5.174141918771395	16.772831463976097	13.71093606205353	16.772831463976097
6.735586765930349	18.87943502963215	16.13484804329753	18.87943502963215
7.251132158386523	19.707251248959015	16.364861458044203	19.707251248959015
8.756052826348391	19.488635627717567	12.596871028528856	19.488635627717567
9.76760928392991	18.305180206970352	5.625403830141602	18.305180206970352
11.1008918006924	19.147510846224645	8.59680995004154	19.147510846224645
12.544895127076627	19.08930691814793	13.421445944169339	19.08930691814793
13.710560990840927	18.18367610324715	15.51580590735791	18.18367610324715
13.150903413821739	14.912904755296502	17.49472909480191	14.912904755296502
14.004769983347112	12.045135997779653	15.110685947984534	12.045135997779653
13.873851500561113	9.744625093124151	7.626828520092893	9.744625093124151
9.891801787983683	7.538163633480038	10.088856161531856	7.538163633480038
9.894389479355432	9.149025811823368	14.632254371357238	9.149025811823368
10.651627116292005	14.613097881395133	19.390958621438667	14.613097881395133
13.143830798895642	19.28716020962928	21.38001555721109	19.28716020962928
15.88359804329753	20.955644254787504	23.584069525395197	20.955644254787504
16.09819479137755	21.010245990659968	25.477864090530634	21.010245990659968
12.427134186423602	20.986976131001935	24.39831828739209	20.986976131001935
8.980559950041524	20.334152095475954	21.596692707057876	20.334152095475954
13.895130154695643	18.368355074474945	15.178461236006994	18.368355074474945
15.992121696831568	14.338416944213105	10.458500208159826	14.338416944213105
18.207229094801892	9.153428393005942	7.740175845525549	9.153428393005942
15.416568300925691	13.558157417838066	6.893294278577365	13.558157417838066
9.61510616153186	17.44561884703921	7.235830557868399	17.44561884703921
13.940208916811773	19.222975067073698	6.141374895920087	19.222975067073698
18.434436882308237	20.009724352513263	3.326721482098249	20.009724352513263
20.347120820368964	18.79094296419631	6.456248469412734	18.79094296419631
22.552819525395208	17.047579398120607	7.6480224812656195	17.047579398120607
24.349454999621535	14.77095013414745	8.35715412594768	14.77095013414745
23.360160392655256	10.78088795051745	9.48965148090877	10.78088795051745
20.379045648234317	5.330147496134179	10.43767297093693	5.330147496134179
14.596516791562584	9.048660107804887	11.431838051623654	9.048660107804887
10.496000208159826	15.868429086871961	11.300154038301354	15.868429086871961
7.902080607430298	18.955815329330836	10.616404038301408	18.955815329330836
5.223584512905926	19.37979362436065	10.91198376353031	19.37979362436065
5.827979135034545	19.628307759406876	10.446084403348097	19.628307759406876
7.368013175295097	19.57688001227048	6.479570945780467	19.57688001227048
8.408548797055092	19.23662846750514	10.775104079933406	19.23662846750514
9.100575178579266	20.18751139923081	13.817938424328924	20.18751139923081
10.256318147575433	17.50183378930255	16.10919546211464	17.50183378930255
10.961482494746447	14.999150509496058	15.482382736608349	14.999150509496058
11.720900551623679	11.864933578078876	4.474304977333716	11.864933578078876
11.415154038301344	9.806228362329632	6.62225995880626	9.806228362329632
10.452654038301425	6.160059798652643	9.000150915903278	6.160059798652643
10.851983763530312	7.863267452561472	11.545914284392644	7.863267452561472
10.638189666505985	12.610990840965831	14.251689997918355	12.610990840965831
6.850469400499627	17.583391965029083	17.033510963086368	17.583391965029083
5.651629769309888	19.160727518734213	16.064878969906005	19.160727518734213
10.175104079933405	19.53794754371374	11.824134980109203	19.53794754371374
13.360795567186079	20.897226847997032	7.37392589508731	20.897226847997032
16.204195462114647	18.99131765195652	12.491742298084828	18.99131765195652
15.242104958830584	18.32023204347255	17.869794846886833	18.32023204347255
9.188900915903275	15.154915859590682	20.361661334852542	15.154915859590682
11.880636506614849	8.530781062077885	22.53516745304838	8.530781062077885
15.118877497918335	10.115709825145569	23.872679017485407	10.115709825145569
17.62684429641969	14.115411176960384	23.424404266286015	14.115411176960384
16.343450398477437	17.00455992555223	20.062972742013248	17.00455992555223
11.940801646775867	18.23353455453775	16.085588713950482	18.23353455453775
7.171425895087311	19.366419187713937	10.793942547876771	19.366419187713937
11.93799229808483	18.77531620475003	7.353690674438102	18.77531620475003
17.07951706910905	15.842277268942553	6.937916867522679	15.842277268942553
19.440608703273604	12.508391618096054	7.12343301878065	12.508391618096054
21.442111897492854	10.780720014023391	6.728432324914433	10.780720014023391
22.657401239707657	9.486651275452274	4.779099653797285	9.486651275452274
22.338689980571722	8.101739778254947	8.561258326394672	8.101739778254947
18.999814847276426	6.9248959200666125	7.96743522554733	6.9248959200666125
15.38786144122321	9.221180266444609	8.702291840133189	9.221180266444609
10.559220325654573	16.85130980593093	9.15638612559709	16.85130980593093
7.681190674438109	19.193868048556013	9.510763675198191	19.193868048556013
6.224809369385156	20.033917568692587	10.465310653820227	20.033917568692587
9.370008326394673	20.392176475743888	10.74663574005788	20.392176475743888
8.89390581378263	20.11212531223975	9.833631695809087	20.11212531223975
9.432291840133187	19.591545587010454	8.719153483208501	19.591545587010454
9.768228230860258	18.630300791007354	9.509157877694507	18.630300791007354
10.045546283893845	17.641510199833203	8.47445762790266	17.641510199833203
11.064120177629759	13.973987586102488	7.619794846886866	13.973987586102488
11.12401669243883	11.71050545000377	8.325886322801168	11.71050545000377
9.963631695809086	8.638748411411546	13.84922252289762	8.638748411411546
8.457486816541829	6.807061245258575	15.952514352075044	6.807061245258575
9.156380099916735	12.227375471420883	13.393911871685878	12.227375471420883
8.438346516791546	16.343350333055724	4.775777477102359	16.343350333055724
7.472572624664645	16.815597121446437	6.811888009991584	16.815597121446437
7.740360007011701	18.733477004457068	9.131589746639696	18.733477004457068
13.580472522897603	19.019725886322796	11.870732722731038	19.019725886322796
16.088040667864487	18.70848875936743	15.432888102507151	18.70848875936743
13.62417502958062	17.466525580534764	17.813240191996872	17.466525580534764
9.079208794258745	14.839507518244597	18.095065454713676	14.839507518244597
12.05362745957317	9.30959963918955	14.429126769358641	9.30959963918955
15.798165880284923	11.259190805907345	8.864465029142488	11.259190805907345
18.247063721408637	14.07291377555744	13.648687368369472	14.07291377555744
18.47423212138033	16.697826810990577	18.0443345822925	16.697826810990577
14.779126769358632	19.211636136552883	20.659183136859642	19.211636136552883
8.494465029142482	19.79729912572872	22.72005314198948	19.79729912572872
12.941334427193006	17.765299750208168	22.170652581182104	17.765299750208168
16.847112360070295	15.15285063373115	19.771689266880795	15.15285063373115
19.34865682107016	12.422257493755339	14.902798804026931	12.422257493755339
21.57005314198948	11.10898148601656	10.397668609491882	11.10898148601656
21.146902581182125	10.880312458915814	6.9877555740586645	10.880312458915814
19.10978450497601	10.383212454533515	6.777822879082233	10.383212454533515
14.206207894936007	10.651934845961549	6.8272624375520525	10.651934845961549
10.170168609491892	9.253326394671001	6.406847303173276	9.253326394671001
7.172477796280872	8.844436349338524	5.341606531594031	8.844436349338524
11.93024364616789	15.56238863447144	11.271910312834539	15.56238863447144
15.148083833647402	19.039723147377472	14.736241728384236	19.039723147377472
14.728601165695247	19.557601998334402	14.544077356171448	19.557601998334402
14.01686568011505	18.8156083165989	13.725956589205946	18.8156083165989
11.969415837679136	19.11507969549187	11.525994785047544	19.11507969549187
13.256737094088141	18.35422795818297	12.730487094088168	18.35422795818297
13.197010427818093	18.208665232676427	12.652962808770491	18.208665232676427
12.07	16.0768456841521	11.75875	16.0768456841521
10.436254101973848	13.899610173340374	10.421548219620895	13.899610173340374
8.344789064668307	10.498142751410839	8.518122398001632	10.498142751410839
7.6354463385775055	11.503307428994354	7.72492002278803	11.503307428994354
6.4844627583074645	15.751911948376126	6.545826394671107	15.751911948376126
4.4928733631065	17.096867194005014	4.811055181288322	17.096867194005014
6.727404794250415	18.064004428128115	7.364246899513577	18.064004428128115
13.4379951231117	17.68723251457134	13.646328456445026	17.68723251457134
14.047716486261486	15.73592839300582	13.780216486261486	15.73592839300582
9.774876996442341	15.959282629058903	2.768419835322413	15.959282629058903
12.546645503746777	14.688569710426489	5.106132786170255	14.688569710426489
16.69313766305854	9.617798764187736	7.189915600635823	9.617798764187736
19.033264892892298	7.694506892404493	9.719195178260527	7.694506892404493
20.602590289341965	9.872979808492826	12.639145503746766	9.872979808492826
18.737187760199866	13.438217160302923	16.500280520201418	13.438217160302923
9.114595680070515	16.741652789342048	18.894628529255925	16.741652789342048
6.176326745256149	19.531085614928752	20.361965289341978	19.531085614928752
[truncated: 818 more rows]
