# Supplementary material for: Iso-orientation bias of layer 2/3 connections unifies spontaneous, visually and optogenetically driven V1 dynamics
Source: Nat Commun. 2026 Jan 21;17:1901. doi: 10.1038/s41467-026-68578-y (PMC12923880; doi:10.1038/s41467-026-68578-y)
Supplement: Supplementary file 6 — Source data [file 41467_2026_68578_MOESM6_ESM.zip › source_data/fig5/B_firing_rate.csv]

time (s)	endo_stimulated_area_mean	endo_non_stimulated_area_mean	surr_stimulated_area_mean	surr_non_stimulated_area_mean	endo_stimulated_area_sem	endo_non_stimulated_area_sem	surr_stimulated_area_sem	surr_non_stimulated_area_sem
0.0	2.895794070978532	3.264373384404336	3.013300766318175	3.091230410409961	0.1610673061280248	0.1181669346125205	0.06396663358973359	0.06574622208507794
0.05063291139240506	2.8573476160295352	3.1947362801060932	3.0624200152380094	3.04530021284493	0.13025413082619106	0.08800543963234671	0.08413675904027916	0.06908852898658434
0.10126582278481013	3.150687006601594	3.0886176238440655	3.04656768972835	3.1136472346198376	0.16698540797830264	0.08124173935638547	0.08774053751894015	0.06646195589238911
0.1518987341772152	3.204056375142314	3.1537436915477253	3.0820924587798464	3.1758138759475796	0.16437188344829215	0.08183899854883556	0.08194109007714591	0.07487815088142541
0.20253164556962025	3.0668941980781503	3.1565493430016067	3.082765361755876	3.164594126190976	0.16868850295596427	0.07618104525729327	0.0932953392029352	0.07704445499321838
0.25316455696202533	3.119160089286873	3.168023414037189	3.054254776052101	3.096771475102052	0.1322761512486576	0.07377125187390415	0.10956600714134507	0.05457971510092794
0.3037974683544304	2.979532117333923	3.0689534702398413	3.0299205605215107	3.0952217950952012	0.17691424553043097	0.08008714721315602	0.07594807877248459	0.06200746429145667
0.35443037974683544	3.4635088136514547	3.11494186783216	3.2413683777501774	3.1740398705436093	0.1935073165423135	0.07557955719442452	0.0898947238942746	0.06933017273779675
0.4050632911392405	3.183223394498116	3.133704404352137	3.076041579226593	3.060668965792541	0.17521927620640318	0.0818528795555101	0.09840545478964123	0.05969457311702445
0.45569620253164556	3.126541872428157	3.0372207117298204	3.1624236717418603	3.1535491560572155	0.1928848160164784	0.08134207559184164	0.08674529644652612	0.06422896806155927
0.5063291139240507	3.3241054405468793	2.8887347460299115	2.9594254250252368	2.8966429315556974	0.16715000773175331	0.07911411076919739	0.0924129551181354	0.058293278336131855
0.5569620253164557	3.4051139061716187	3.1383338050448506	3.104938724916699	3.1490117091209853	0.1663933381161646	0.07476686087175363	0.07617736047578987	0.06533155022014843
0.6075949367088608	3.026677947295945	3.050868615564332	3.053423075015725	3.031742610805497	0.11888648312199496	0.09421388573164395	0.07784922643161118	0.05734254429569453
0.6582278481012658	3.1410368655248013	3.0412049829203256	3.1365510449227205	3.175236911553523	0.152915005724015	0.06308920951542395	0.08149055409991271	0.0770982653787402
0.7088607594936709	3.1845036402121436	3.1284244825792684	3.069125123446132	3.141324413302932	0.21136636696520147	0.08654544507528072	0.0595953465916403	0.053056726222801075
0.7594936708860759	3.347945992831071	3.1126116001002138	3.04312946074193	3.075446719146567	0.17984302027811191	0.0785050537625011	0.07930074372128357	0.06758283947363901
0.810126582278481	3.018681247541581	3.0658476817054403	3.0167890375972335	3.137766956238037	0.15207041102507518	0.06329090335480111	0.08471526798292418	0.05792728491619682
0.8607594936708861	2.972766618604143	3.0607103228386943	3.1705167450746865	3.084866191769055	0.16150483222816672	0.07544427890115575	0.09285540050297902	0.05342313024197632
0.9113924050632911	3.2701155490811393	3.079102286380718	3.1015319901817024	3.0738374821637726	0.1541014431439523	0.08694075579912633	0.08219405708842333	0.05829315385939854
0.9620253164556962	3.1556149097605783	3.1370199291258527	3.0305318221164077	3.081128590300075	0.1852657928309108	0.08168658926346481	0.07726559912220095	0.05345061027824652
1.0126582278481013	5.811476944211558	3.0419926381773665	4.790425910867253	3.1761579688121517	0.26916093847554645	0.0725919600813448	0.10171045891297632	0.06424826795057494
1.0632911392405062	11.893747441154947	2.8023837782074246	6.446353980752891	3.228577249211191	0.4678305163945937	0.07212260782349457	0.15963563649771792	0.07339496500512312
1.1139240506329113	13.064709282496846	2.9942740084960615	7.420413556545493	3.315755243497115	0.6009372264708364	0.06465391312070662	0.16257085522732648	0.06852955270424836
1.1645569620253164	14.683965339143185	2.970970693749503	7.4792087847463575	3.268199322733546	0.4346982375251355	0.06837003864947361	0.15401129833815108	0.08395766157232364
1.2151898734177216	14.672942458528016	2.933496868850629	7.390437806776887	3.193622813465873	0.5669419292453179	0.05807018381514666	0.1702236229777006	0.07569460842705703
1.2658227848101267	14.816755256467896	2.9544583693719906	7.777108405883034	3.3006856498249952	0.5021897800038153	0.06324300252428806	0.18917394967194986	0.07336260491232566
1.3164556962025316	15.349168578955622	2.976271602785546	7.608206398703972	3.2994617388809053	0.4903711355618179	0.05190500160805459	0.18072786171398525	0.06969434432649375
1.3670886075949367	14.018133468404539	2.9622533323983182	7.823708684933972	3.2889768694602814	0.46573935849232706	0.06988232743471302	0.17374293390952733	0.07311042873136193
1.4177215189873418	14.349330892365566	3.0026127240738516	7.91323951608925	3.2926688264186184	0.48884857018114314	0.06425296660649034	0.20874097668686373	0.07140998235352936
1.4683544303797469	14.40469759255927	3.1545579321226236	7.951721289180244	3.3365231002614344	0.5880488901242188	0.10295444593971176	0.17846841224389606	0.07726065538500154
1.5189873417721518	14.079692775733912	2.8827950955025337	8.127206908008368	3.352443437229347	0.5395833948568992	0.07560111586969676	0.17037826835198094	0.06854979157283753
1.5696202531645569	14.450894413975552	3.0631645942624326	7.968420814007223	3.3680913773235197	0.6536295761932971	0.06322647361151386	0.206034549707695	0.08480135686233548
1.620253164556962	14.730631823615775	3.072980218867734	7.913538101704963	3.229921035211344	0.5261236960891393	0.061343328592136676	0.2204149752925744	0.0672185083651452
1.6708860759493671	15.05607030435325	2.9615849585160197	7.73534427834255	3.287888353338203	0.5122893236155567	0.0522171329185296	0.17115373492757935	0.05859672582175368
1.7215189873417722	14.564188046493864	2.9715044821580916	8.09003446155517	3.502369399547465	0.427433275034024	0.05567262811191266	0.17487411750721277	0.07886088685361152
1.7721518987341771	14.848884586042569	3.0259866329396488	8.124541584350254	3.2992745550227567	0.5050828236108322	0.06968882946651088	0.20716273910470842	0.07974619068844972
1.8227848101265822	14.83837017568176	3.0682912599974324	7.744150652984885	3.3064572187111407	0.5260548938585662	0.07384249294729381	0.1898398730425285	0.0764590370418129
1.8734177215189873	14.81354536009366	2.9822522313871014	7.585539736559914	3.2364832136707653	0.5502624630356456	0.06966988205572792	0.19395687278776885	0.07599671059352761
1.9240506329113924	15.052385428187767	3.0059446947062014	8.12642938222911	3.4612226710789087	0.48825454015346426	0.07142890311111436	0.1598257137671633	0.0648415125538805
1.9746835443037973	15.20054404852446	2.9846328251667607	8.019058205609188	3.3467482360150256	0.6419509328315716	0.07923673197930184	0.18273320344785213	0.08630904456622901
2.0253164556962027	8.231024041098626	2.7916769964837713	4.822792339905735	3.1212186752942777	0.46043909268650873	0.07943279282892331	0.15162422941517492	0.07163083279418897
2.0759493670886076	4.890002411689105	2.751792385942262	3.6311540944013894	3.0916364965461653	0.2858505165098251	0.07028872401640172	0.09931104490642502	0.0626440330078946
2.1265822784810124	3.474875827994815	2.9827447198518158	3.300058235547874	3.0932432303869346	0.1314055641909957	0.057755287181519455	0.07196648245668368	0.061354200101172165
2.1772151898734178	3.4080500697972482	3.1308048727605753	3.2509800963412645	3.17260034270942	0.16989346335761862	0.06901426434845784	0.08663628625057626	0.0541903938882752
2.2278481012658227	3.4030346349171685	3.0108323619120747	3.1793806204541686	3.110096188630863	0.20221788899020063	0.07864114716044553	0.0719744072703037	0.05516466725585105
2.278481012658228	3.2068691851766893	3.0383687914418767	2.991638516239155	3.0691030745275985	0.17153097117212185	0.061751675948845744	0.06678406577454826	0.06102157064044545
2.329113924050633	2.968445760381303	3.141459073115135	3.003025847256741	3.0307989933332347	0.14683146379297501	0.09453338588458936	0.07937429046937489	0.05721158409119064
2.3797468354430378	3.104541338710129	3.1764091995051005	3.3053748372502247	3.187903332537108	0.1306735222689838	0.07245514540539633	0.10493167059420719	0.06770048966369048
2.430379746835443	3.2030283415576393	3.159408312424883	3.142484818483172	3.151612660803096	0.13800072259423207	0.06240144607516754	0.08190501353002684	0.04775383803498503
2.481012658227848	3.0241876776502914	3.0374161550741525	3.1056651829946875	3.1181701423095682	0.15751336003809438	0.06976856297394214	0.06703700414852219	0.06436923724993941
2.5316455696202533	2.855871305591072	3.231139670764203	3.121668996221265	3.1505208368898687	0.12236929478849448	0.09231288676353272	0.08638500252609384	0.07468305479370695
2.5822784810126582	3.2727446053308085	3.2043095849170706	3.117536248867473	3.1647834175254967	0.18520152374757606	0.07116432237450067	0.0841967157680595	0.07365639652515142
2.632911392405063	3.062053634957951	3.0457659945552855	3.1520887018304413	3.045602475781213	0.16600065224869356	0.07123464636316428	0.08360381537856626	0.06546649032553511
2.6835443037974684	3.0962823950363925	3.0375891609736696	3.0065864672291225	3.067325353969938	0.13444787641537154	0.0890301055752103	0.0775159856347351	0.06648096271811775
2.7341772151898733	2.912053613870813	3.2111070922876004	3.223867632036451	3.133101520617168	0.12935002705314466	0.08424097797689835	0.06585292432436925	0.05983350160257383
2.7848101265822782	3.05606256200688	3.1378957742953997	2.9839653738957557	2.9593280678500817	0.17432490406541234	0.08329975142579749	0.08603847688253372	0.061118754120628865
2.8354430379746836	3.2528159884022925	3.15185873191144	3.04781118523175	3.0632340973018954	0.15833276915142142	0.08867670112183723	0.07807200085232693	0.0663369769039009
2.8860759493670884	3.2579291615519637	3.183506279400247	3.1436521374876234	3.1682350544760025	0.17074290430422048	0.09246774750967761	0.05859168698134142	0.07431266272594124
2.9367088607594938	3.0498793468300063	3.112759468012956	3.1913258821098576	3.1960474285353846	0.1838415570593697	0.10537665627680946	0.08372614748048664	0.06876072001623165
2.9873417721518987	3.064691363738997	3.0387121220443216	2.914953038609973	3.028393890369045	0.15611654799074068	0.08174130104484294	0.08375579428727943	0.05236535307488185
3.0379746835443036	2.977965997269668	3.038659474551815	3.0029708918181974	3.069054505628876	0.148174808903489	0.06587803644530936	0.08984887086858451	0.07959322300823156
3.088607594936709	3.167623885610891	3.117629259646383	3.125599969477592	3.147486078786715	0.1415972525873252	0.07556636115305879	0.07678731524190734	0.06224377470819593
3.1392405063291138	3.2506581055936694	3.1147501485069546	3.215583753571375	3.1628100066246674	0.15443638666450127	0.07853359013893342	0.08695719964760708	0.06304579222395833
3.189873417721519	3.1849247947825687	3.1234186200540726	3.059196459191644	3.0819295800334268	0.1889749723242925	0.09510584910264462	0.07811268768248622	0.07755058750522521
3.240506329113924	3.0324324243849263	3.2338015286654853	3.1616559622548706	3.0680423228242417	0.16826859994969656	0.08132455107830391	0.08271038678172883	0.0697595917539041
3.291139240506329	2.802964822734788	3.2663904335091467	3.257424093758071	3.2347904477775145	0.14322872349088453	0.09037225227208437	0.08566001812436702	0.0587628034159429
3.3417721518987342	3.35183576214272	3.1102164730335495	3.1047602195969084	3.0771289252053426	0.19210759612865141	0.09302406164271894	0.06944707559572952	0.05903289629457185
3.392405063291139	3.400979155549274	3.073687434003257	3.032903583624046	3.072539470949275	0.19256838146368196	0.10640908068308344	0.09672199649386681	0.051548305150021366
3.4430379746835444	3.183561987802034	3.0689663311975983	3.0982841799915635	3.08982309237817	0.2025426855111481	0.07927692987523861	0.07707116720146494	0.05973354814605669
3.4936708860759493	3.1594621508726872	3.0276329453606614	2.9695562256430406	3.0429640298929863	0.1656770828388017	0.08945235364203133	0.09628821318040728	0.06888603639678836
3.5443037974683542	2.8861666999209357	3.1437013149156994	3.1473530937587837	3.201706405312149	0.13231824732076272	0.07412381969313628	0.09215715695936638	0.057375649960902955
3.5949367088607596	3.1089862273656177	3.0785197203198718	3.143937574520157	3.092846618065088	0.1413352475283739	0.08432768153745394	0.07509651793646745	0.05817840050009696
3.6455696202531644	3.0832841179416235	3.091704703416151	3.064310935035259	3.0548517837121154	0.16993944786057594	0.07522549046731107	0.08199750120406418	0.05953936280890775
3.6962025316455698	3.1456931073418177	3.1289720160743744	3.074713249872531	3.1106055427644423	0.14542614027245215	0.07969027079072878	0.0806602589246098	0.07159022986115424
3.7468354430379747	2.9234185327977333	3.1587973754824406	3.160056018992943	3.1712137846281485	0.1450100559013376	0.07750309822833945	0.07663938818076906	0.0668822618827059
3.7974683544303796	3.0047284042801805	3.0672502168474134	3.18250936117105	3.144244898231955	0.13792491930120007	0.06485654009417072	0.08242009151698906	0.05393795011809639
3.848101265822785	3.2643103480649565	3.048216480313639	2.9536421818765204	3.088859953172695	0.14605963217868576	0.073488563760657	0.06151144090630588	0.052264134216439016
3.8987341772151898	3.1505463801578775	3.0450827677153867	3.0061265073323056	3.07804999187342	0.1641019653668157	0.0631614052398912	0.08311699627940723	0.0643918909085447
3.9493670886075947	3.262559862232867	3.1494379250039963	3.0813372764483824	3.191179547003759	0.14705668220363333	0.07344663209865444	0.09054981421066415	0.08174283472620576
4.0	3.242190566296361	3.020299614548257	3.1188098572827756	3.172331971088068	0.1783763022654947	0.0699959985784251	0.08337061123976469	0.05902709324607961
