# Supplementary material for: Iso-orientation bias of layer 2/3 connections unifies spontaneous, visually and optogenetically driven V1 dynamics
Source: Nat Commun. 2026 Jan 21;17:1901. doi: 10.1038/s41467-026-68578-y (PMC12923880; doi:10.1038/s41467-026-68578-y)
Supplement: Supplementary file 6 — Source data [file 41467_2026_68578_MOESM6_ESM.zip › source_data/fig5/B_calcium.csv]

time (s)	endo_stimulated_area_mean	endo_non_stimulated_area_mean	surr_stimulated_area_mean	surr_non_stimulated_area_mean	endo_stimulated_area_sem	endo_non_stimulated_area_sem	surr_stimulated_area_sem	surr_non_stimulated_area_sem
0.0	0.0004222009207610814	0.0016842017672459078	0.0012050542830316928	0.0004976961717937069	0.0022238472112870557	0.0013983687514422588	0.0016948158751561937	0.0014027305131184566
0.05063291139240506	-0.0008883910585175276	0.0015943428297799122	0.00018762335179647237	-0.000524161188864046	0.0020181124990654342	0.0014788659886277855	0.00169068031978466	0.00140267730665319
0.10126582278481013	-0.0009916237965337698	0.001238233071488066	0.0002013494399526509	-0.0006501187177725646	0.0017970872609780642	0.0014382838158354672	0.0013888369310955384	0.0012276677338505294
0.1518987341772152	-0.0001760336581706985	0.0018795979970761708	0.0008278436938595061	0.00025733643513999656	0.0016805939474206987	0.0014612628417957957	0.0016494372365061778	0.0014814139286192394
0.20253164556962025	-5.220259739355214e-05	0.0019431712788310954	0.001268112805239513	0.0009677742887110767	0.0018647910086299951	0.0013893089366436222	0.0014112175055766972	0.0012428087444568004
0.25316455696202533	0.00010805833679335643	0.0023074696866160114	0.0007698432891086769	0.0005751398430536937	0.0017394462098622235	0.001100596726326975	0.0011352180119033118	0.001060656142260347
0.3037974683544304	-0.0011571808705556914	0.000992282009526424	0.00017807271626481326	0.00018688247216163022	0.0015693209686783328	0.0009490682810597662	0.0012113706639747097	0.0011466133996732822
0.35443037974683544	0.0009653999642016357	0.0018967734319444575	0.0016272649416904678	0.0016051847503678837	0.0015437741577174961	0.0011436581096338572	0.0012972029802704183	0.0011649226987964587
0.4050632911392405	0.0013920862659040432	0.0021364731464001397	0.0009076094203846136	0.0009317951789463832	0.0014078433017074444	0.0008627539333697929	0.001245086741514983	0.0011793900594896085
0.45569620253164556	0.00041656303035428273	0.0010519824448374038	0.0017289103541518933	0.0017339150682505965	0.001382192775280456	0.0009655893212545765	0.0012186457858164618	0.0011383347891543822
0.5063291139240507	-0.00045316506981890793	-0.0013453471471408694	-0.0011554832609187195	-0.0014630844768303336	0.0015086098573977393	0.001014125914532089	0.0013911933887777572	0.0013063409678050841
0.5569620253164557	0.0017059667157676654	-6.407304659465117e-05	-0.0003676231684236963	-0.0006022119987224154	0.0013703350362535586	0.0009040021025335097	0.0010645904408320627	0.0010883797922505022
0.6075949367088608	0.00038150058572238574	-0.0012519702720524227	-0.0014852750629185817	-0.0015858061845716244	0.0013817183726307107	0.0011359599623218118	0.0012464696971900304	0.0011267519048480652
0.6582278481012658	-0.0004470022420124168	-0.0020227326655906748	-0.0004943150551033151	-0.0003386606911113084	0.0012782314458747966	0.0010120767532870937	0.0010033041314674513	0.0010241222939057478
0.7088607594936709	0.00011795240619525138	-0.0016770592901703576	-0.000543395446298307	9.726866099761213e-05	0.0015153491820688039	0.0012085034189960751	0.001221269730488002	0.0011367516170523785
0.7594936708860759	0.0014875385220764813	-0.0009423531483555584	-0.0011264914560592473	-0.000422836414112416	0.0018058744056419008	0.0013179462155424888	0.001222536658099445	0.0011613373882820375
0.810126582278481	0.0002096037799166165	-0.0018252605367604687	-0.0011434389637551127	-0.0001673850176306905	0.002070915860571448	0.0015696319776025186	0.0013119133632635777	0.0011544907904488559
0.8607594936708861	-0.0015635127396597867	-0.0028388349519973895	-0.0005431449113213105	-0.00013945208072196064	0.0021356423409552624	0.0015179393653288115	0.0016870280925205547	0.0015078777933944174
0.9113924050632911	-0.0007936951979274516	-0.0026727277905790854	-0.0007351024891095571	-0.00030769946368536006	0.002076752777937346	0.0016536323358755654	0.0017661729196801466	0.0015930960951305191
0.9620253164556962	-0.0006840632971029897	-0.002084168814504097	-0.001307414481572457	-0.0006515766353998676	0.0022657461888347585	0.0015697835566844858	0.0018986508990236444	0.0016903426048727793
1.0126582278481013	0.015487543606575319	0.00577957728608413	0.010505889494106451	0.005882855814126025	0.0031136463057944044	0.0019043053380354404	0.0021477863214895347	0.0018404946333195533
1.0632911392405062	0.06767087257230531	0.030005452498163988	0.03308967256390594	0.01826418640728048	0.004031847395218678	0.0020925937414616844	0.0021855369364101474	0.0018580294074697786
1.1139240506329113	0.12684415529603635	0.05919026183482747	0.0615367772120731	0.03435344529927134	0.006495693687471677	0.0031886729060995335	0.0027452906722369545	0.0024020059787732808
1.1645569620253164	0.1930255933436525	0.09195478136109925	0.08887043882342419	0.04904879961085556	0.007053570738727465	0.003465670262651812	0.003188120441778801	0.0028116924845619697
1.2151898734177216	0.25562498459439736	0.12237681219718052	0.11325421024019082	0.06183104401375513	0.007723546560110441	0.003580047413058959	0.0032521716676003143	0.0027614443398743635
1.2658227848101267	0.3159865444082411	0.15232421702318671	0.13979201174318334	0.07657179133566902	0.009048165168610983	0.004175083630998259	0.0031954386291020934	0.0025923094036374387
1.3164556962025316	0.3773697437301703	0.18261232440635405	0.1641165897511457	0.09017160503933444	0.010209696002195292	0.004771516956811186	0.0035680290780238325	0.002850579439744201
1.3670886075949367	0.4268085734198965	0.20691312671389334	0.18862321682463862	0.10345117003041908	0.011081118461198221	0.00504544297867527	0.0035089212532336926	0.002786118604962637
1.4177215189873418	0.47658730029495955	0.23161222675223075	0.21287535368445637	0.11657555766505442	0.011866562050821856	0.005261985967965516	0.004085744744917578	0.0031207612530285743
1.4683544303797469	0.525377334393578	0.25724294351461285	0.23615612765928945	0.12956886140427942	0.012701071608565958	0.0055621667943675165	0.0044478873750580725	0.003274972878460463
1.5189873417721518	0.567490065652338	0.27708069064223884	0.25966625579527747	0.14270099059980326	0.013633215889532936	0.005999863259095456	0.004378323072801645	0.003268746923999884
1.5696202531645569	0.6114323543216907	0.29957300592200664	0.28125485121327043	0.15500454875634423	0.01535784927299407	0.0067186255658836375	0.004049307498249614	0.003063356841028318
1.620253164556962	0.6552061955643131	0.32173530403406764	0.3000890756552178	0.16479872783615854	0.015496965111479551	0.006762557404097443	0.004697146763620755	0.0034260167137603196
1.6708860759493671	0.6976107229487685	0.34257352679367525	0.316825266301644	0.17423829405949315	0.016534962881813876	0.0071820383960569285	0.0045758937281832465	0.0032371006459762514
1.7215189873417722	0.7351957479520741	0.3607398599273782	0.33730982805325066	0.18706578209003066	0.01700014546321678	0.007375702114006027	0.004931145753650037	0.0034339095525980994
1.7721518987341771	0.7730845083664567	0.37984102709702194	0.35536601187352007	0.19679083700581299	0.0175524798871853	0.0077669376321199525	0.004628121339401172	0.0032158130199633327
1.8227848101265822	0.8089824589694524	0.39842859264909497	0.36988420320124676	0.20487089969227132	0.017905305737698052	0.008025366594588518	0.005269039750553852	0.0037076814017356335
1.8734177215189873	0.8428101558492335	0.41490843312552694	0.38216562232523443	0.21118057495235626	0.018762038632986835	0.008135740544977968	0.005213541137938748	0.0035953439912504207
1.9240506329113924	0.8767392443900149	0.43165493882770967	0.39935981169205426	0.2218074246040956	0.01931663676245402	0.008205128111183251	0.0051411247653445034	0.0035276398702257495
1.9746835443037973	0.9098025231497047	0.4476900377524847	0.4136417452402411	0.23004837288288177	0.020100844843937715	0.008569874204011913	0.004787398844600056	0.0034061767927933773
2.0253164556962027	0.8950928468599704	0.4379305190481677	0.4048271304541437	0.22455105057097313	0.0201577969872798	0.008753311799979402	0.005023118961457608	0.0034018931870605537
2.0759493670886076	0.8589180232536284	0.41730752548565003	0.3881723116751123	0.21501216491142347	0.01980275897552818	0.008518665283710997	0.004877707361211013	0.003190899862612279
2.1265822784810124	0.8177918740207957	0.3961360107672133	0.37010677825288935	0.20511704733629613	0.018676269522735437	0.007975418998195403	0.004611755341083911	0.0032284098555303013
2.1772151898734178	0.7792486197827208	0.3777823654419717	0.3536847972923463	0.1964664117991975	0.017907481052570517	0.007727956889176835	0.004307523142432526	0.0030169357242708717
2.2278481012658227	0.7414962152765183	0.3588124978940212	0.33693861104484807	0.18709692692194552	0.017056054123356035	0.007315747864426633	0.004235683443354557	0.0028371556981504607
2.278481012658228	0.7048232758200731	0.34044200290925786	0.31907747386625046	0.1772239930146757	0.016372973257776532	0.006998089425340583	0.004162994293555914	0.002795503608414489
2.329113924050633	0.6693819027378527	0.32349857691528294	0.30195329323199804	0.16729990647363785	0.015738546416210322	0.0069219223741393155	0.003840171066163006	0.002588797802062173
2.3797468354430378	0.6372827836861714	0.308231788326214	0.28955058048763255	0.16100633475948406	0.01531521292214966	0.00692997967608661	0.004096011852154625	0.0028198331150815787
2.430379746835443	0.6068653170077567	0.2938662468276672	0.2760821246230114	0.15396809770908332	0.014558240876532711	0.006467315153859063	0.0038957709878011514	0.002618094377389622
2.481012658227848	0.5755610174259319	0.27805568021708177	0.26273525237174933	0.1466812904556902	0.013808175869329283	0.006061511957254211	0.0037314313246740224	0.002480029597993334
2.5316455696202533	0.5463600955551644	0.2649849103701275	0.25074595379308684	0.14015884297272513	0.013181512802796674	0.00578513151457104	0.003934173450384924	0.0028025333704852573
2.5822784810126582	0.52123349675685	0.25361107892042023	0.23911997663062254	0.13421492527448134	0.012727023373754654	0.00549200819747849	0.0037244683754352405	0.0028266045497514114
2.632911392405063	0.49432888310635875	0.2400063405769171	0.22714005320292588	0.12717107744626327	0.012191797395018722	0.005360567999997623	0.0035040679839251636	0.002666551595029975
2.6835443037974684	0.46893428518928576	0.22715726686422305	0.2150045815556878	0.12023330502722859	0.011724483283637383	0.005142768006372129	0.003302683695864325	0.002415307969377992
2.7341772151898733	0.4453925708557406	0.2166703932482386	0.20552538528245706	0.11521588450329404	0.011139939103304412	0.004916782850030807	0.003297125252928266	0.002311730819986294
2.7848101265822782	0.4232447184314748	0.2060484827820989	0.19337783243782428	0.10743660902138599	0.010618539195574468	0.004843262325653234	0.0033494355602747623	0.0023044202434586627
2.8354430379746836	0.40321168534474106	0.19691159062828734	0.18335136180127495	0.10149682537494913	0.010124659172924783	0.004594452777322504	0.0034788151043537137	0.0026077127749443993
2.8860759493670884	0.38505321148446353	0.18849946099034376	0.17537922021469826	0.09758029388852471	0.009613173921088887	0.004319455024423963	0.0033489590352705307	0.0024694109662705905
2.9367088607594938	0.3656059298835535	0.17899273359083318	0.168345373583465	0.09427994808088111	0.009268319691961785	0.0043326742013695685	0.00338386334403705	0.0024830859664239724
2.9873417721518987	0.34675513180834455	0.16904768359840655	0.15827785551621895	0.08818700835737105	0.00892492686848369	0.004159520997344563	0.003450027834525835	0.002555355849964613
3.0379746835443036	0.32777502457076196	0.1593007088131569	0.14971085261042788	0.08321914402103384	0.008652468396874731	0.004021957947048736	0.0031683801327583873	0.002339092362813587
3.088607594936709	0.31231927036636603	0.15161533542044095	0.14310963127335977	0.0798573506082677	0.00848001700312732	0.0041381126811781245	0.003392635147607507	0.0022712632106791446
3.1392405063291138	0.297585036195633	0.1446312093925413	0.13745386430092352	0.07717042989702183	0.008158797484740426	0.003670337914072638	0.0033206640130877168	0.002375737963129923
3.189873417721519	0.2834644634403227	0.13772875565175924	0.13039746235867422	0.07306402298850227	0.007985380083426481	0.003600789461881331	0.003147041655375094	0.0022746143926309775
3.240506329113924	0.26977201953193225	0.13224632091681132	0.1241755232705343	0.06932791751807395	0.007796923081607817	0.003514312038870462	0.0032616443802263796	0.0024310054075158878
3.291139240506329	0.25574203526406053	0.12668671906094214	0.12080495166055845	0.06813418576429668	0.007490048573341544	0.00344569997305284	0.003681996945332749	0.002797737166626536
3.3417721518987342	0.24444704730389316	0.12116966009315906	0.11483974378393758	0.06460022559204491	0.007325134954342845	0.003442836071088689	0.0034152497576043985	0.0025409757411422275
3.392405063291139	0.23419356885323417	0.1155807000661119	0.10888759912146088	0.060931223581292285	0.007125262256853499	0.0037100759218571416	0.003441505714847318	0.002453771322266853
3.4430379746835444	0.22276306226495715	0.1095062025714425	0.1035849605849899	0.05784682776390012	0.00719825330096585	0.0036347858119090658	0.0034616753414166927	0.0023756536196759435
3.4936708860759493	0.21124482798468067	0.10314807972024571	0.09729786486894718	0.053955900356953135	0.00702675314354902	0.003696619469611554	0.003588192028269275	0.002610207046646869
3.5443037974683542	0.19984157047944323	0.0977136127534934	0.09404040215547431	0.05284520311657427	0.006809705744781574	0.0038356814203900375	0.00345973152851288	0.0026220230405776495
3.5949367088607596	0.18966038069511668	0.09242136561994803	0.08997491807749668	0.050367443985651975	0.006601880006753517	0.0038415108133500243	0.003633361052702948	0.0028806586086180352
3.6455696202531644	0.17979234268705033	0.08750540737876422	0.08499017490822411	0.04727995642972342	0.006586407112888953	0.0037902239263504422	0.0035604071301136866	0.002894780399796047
3.6962025316455698	0.17110809462826465	0.08345437691657354	0.08092536849119843	0.04502693459287031	0.006228527586931359	0.0036207088616869473	0.0032307178070002706	0.0025618047269619177
3.7468354430379747	0.16168224643417348	0.07920836982906185	0.07799409342381629	0.04378207599192359	0.0059422163037691385	0.003537312958366982	0.003404796606579227	0.002806960594466357
3.7974683544303796	0.1524315307468079	0.07435729205225905	0.0754419652094751	0.04243216993842079	0.005782210719837448	0.0034447299465584554	0.0034248370096622827	0.002624822920920223
3.848101265822785	0.14544079721558262	0.07032938532261365	0.07065771654945639	0.03979485714225793	0.00573435891313827	0.0034276391590599095	0.003179592502035563	0.002482807349131884
3.8987341772151898	0.13767367600470384	0.06615606649309039	0.0661706126268592	0.03738686655728272	0.005817907252604667	0.0036263704227167313	0.0033628239117610135	0.0025816363503816282
3.9493670886075947	0.1321733154188511	0.06378171612041414	0.06356158253039355	0.036769666881175	0.005912850521579717	0.0034177199303231606	0.0036876505779473824	0.002805525761396926
4.0	0.1257225044339247	0.05977151558489167	0.0615639203684341	0.03607257540839786	0.005712617031833273	0.0032889629302603855	0.0039443816733689095	0.002959698990745241
