# Supplementary material for: Iso-orientation bias of layer 2/3 connections unifies spontaneous, visually and optogenetically driven V1 dynamics
Source: Nat Commun. 2026 Jan 21;17:1901. doi: 10.1038/s41467-026-68578-y (PMC12923880; doi:10.1038/s41467-026-68578-y)
Supplement: Supplementary file 6 — Source data [file 41467_2026_68578_MOESM6_ESM.zip › source_data/fig5/A_endogenous_calcium.csv]

0.0	0.0	0.0	0.0	0.0	0.0	0.0	0.0	0.0	0.0	0.0	0.0	0.0	0.0	0.0	0.0	0.0	1.25	1.25	1.1764705882352942	0.0	0.0	0.0	0.0	1.25	3.75	2.2222222222222223	1.1111111111111112	2.5	1.1111111111111112	0.0	2.2222222222222223	2.2222222222222223	2.1052631578947367	2.5	7.0588235294117645	4.444444444444445	6.25	4.444444444444445	2.2222222222222223	1.1111111111111112	0.0	2.2222222222222223	2.5	1.3333333333333333	1.3333333333333333	4.705882352941177	6.315789473684211	4.705882352941177	3.3333333333333335
0.0	0.0	0.0	0.0	0.0	0.9523809523809523	0.0	0.0	0.0	1.0526315789473684	0.0	0.0	0.0	0.0	0.0	0.0	0.0	0.0	0.9523809523809523	0.9523809523809523	0.0	1.0526315789473684	1.0526315789473684	1.0	3.5294117647058822	3.8095238095238093	3.8095238095238093	4.2105263157894735	3.1578947368421053	3.0	1.8181818181818181	0.0	1.0526315789473684	2.1052631578947367	4.705882352941177	6.666666666666667	6.0	4.761904761904762	5.714285714285714	10.0	5.0	6.666666666666667	4.2105263157894735	4.444444444444445	3.1578947368421053	3.1578947368421053	6.315789473684211	3.75	3.6363636363636362	2.1052631578947367
0.0	0.0	0.0	0.0	3.0	2.857142857142857	3.8095238095238093	1.0526315789473684	2.2222222222222223	1.25	1.0	0.0	0.0	0.0	0.0	0.0	0.0	0.0	1.0526315789473684	1.0	0.0	2.0	3.3333333333333335	5.555555555555555	4.2105263157894735	3.1578947368421053	4.0	4.761904761904762	5.555555555555555	3.1578947368421053	3.0	1.9047619047619047	0.9523809523809523	2.857142857142857	5.2631578947368425	10.588235294117647	6.315789473684211	7.0	8.88888888888889	8.0	11.11111111111111	8.571428571428571	7.368421052631579	1.7391304347826086	1.0526315789473684	2.2222222222222223	2.3529411764705883	3.3333333333333335	2.1052631578947367	2.2222222222222223
0.0	0.0	0.0	1.0	2.857142857142857	6.363636363636363	5.714285714285714	3.1578947368421053	3.0	2.1052631578947367	0.0	0.0	0.0	0.0	0.0	0.0	0.0	0.0	0.0	0.0	0.0	1.0	7.0	8.0	5.882352941176471	1.1764705882352942	1.0526315789473684	5.2631578947368425	2.3529411764705883	2.2222222222222223	3.1578947368421053	3.3333333333333335	3.8095238095238093	6.666666666666667	9.0	11.764705882352942	14.285714285714286	16.470588235294116	10.588235294117647	11.578947368421053	11.0	13.043478260869565	7.777777777777778	4.444444444444445	2.2222222222222223	0.0	1.0526315789473684	1.1111111111111112	2.3529411764705883	2.1052631578947367
0.0	0.0	0.0	0.0	2.3529411764705883	3.1578947368421053	3.5294117647058822	3.5294117647058822	3.3333333333333335	1.1764705882352942	0.0	0.0	0.0	0.0	0.0	0.0	0.0	0.0	0.0	0.0	0.0	1.0526315789473684	5.714285714285714	10.0	8.0	4.444444444444445	4.0	0.9523809523809523	2.3529411764705883	2.1052631578947367	0.9523809523809523	2.5	4.2105263157894735	10.909090909090908	12.941176470588236	16.842105263157894	20.0	22.105263157894736	15.294117647058824	13.68421052631579	15.555555555555555	12.222222222222221	13.68421052631579	7.0	4.444444444444445	2.1052631578947367	0.0	0.9523809523809523	0.0	0.0
0.0	0.0	0.0	0.0	0.0	1.1111111111111112	4.0	0.0	2.2222222222222223	1.1764705882352942	0.0	0.0	0.0	0.0	0.0	0.0	0.0	1.0	3.0	1.9047619047619047	1.0	0.9523809523809523	4.705882352941177	7.619047619047619	9.0	5.714285714285714	3.3333333333333335	3.0	3.8095238095238093	2.0	0.0	0.0	5.0	12.0	16.666666666666668	18.88888888888889	21.176470588235293	23.157894736842106	20.0	18.0	16.0	14.285714285714286	9.523809523809524	8.88888888888889	5.0	1.8181818181818181	2.1052631578947367	2.1052631578947367	0.0	0.0
0.0	0.0	0.0	1.25	1.0526315789473684	2.1052631578947367	3.1578947368421053	2.857142857142857	2.1052631578947367	1.9047619047619047	0.0	1.1764705882352942	0.0	0.0	0.0	0.0	1.1111111111111112	3.1578947368421053	4.0	3.8095238095238093	2.2222222222222223	0.0	1.0526315789473684	5.555555555555555	9.0	7.777777777777778	6.666666666666667	5.714285714285714	3.6363636363636362	4.0	2.1052631578947367	0.0	2.727272727272727	12.380952380952381	17.77777777777778	20.0	22.0	24.0	22.22222222222222	20.0	18.823529411764707	16.363636363636363	14.0	8.421052631578947	6.25	2.3529411764705883	3.1578947368421053	3.3333333333333335	2.0	1.0
0.0	0.9090909090909091	2.2222222222222223	1.3333333333333333	1.0526315789473684	3.1578947368421053	5.0	4.0	2.1052631578947367	1.1764705882352942	1.0526315789473684	1.1111111111111112	1.1111111111111112	0.0	0.0	0.0	1.0	3.1578947368421053	3.5294117647058822	4.545454545454546	2.857142857142857	0.9523809523809523	1.0	7.2727272727272725	10.526315789473685	10.526315789473685	12.941176470588236	10.0	4.0	5.0	2.2222222222222223	1.1111111111111112	3.0	9.523809523809524	17.894736842105264	22.727272727272727	25.217391304347824	25.88235294117647	23.157894736842106	20.0	14.0	16.842105263157894	16.470588235294116	11.0	3.75	2.2222222222222223	1.0526315789473684	2.5	2.0	2.2222222222222223
0.0	2.3529411764705883	3.3333333333333335	3.3333333333333335	3.5294117647058822	5.0	7.0	4.2105263157894735	2.1052631578947367	0.0	1.0	2.1052631578947367	0.0	0.0	0.9523809523809523	1.9047619047619047	2.727272727272727	5.555555555555555	6.0	5.714285714285714	2.857142857142857	1.1764705882352942	3.1578947368421053	7.368421052631579	9.473684210526315	8.235294117647058	9.523809523809524	8.421052631578947	5.555555555555555	3.5294117647058822	3.0	2.1052631578947367	6.0	7.0588235294117645	17.0	22.857142857142858	25.263157894736842	22.352941176470587	23.157894736842106	17.142857142857142	9.473684210526315	12.631578947368421	13.68421052631579	11.764705882352942	6.315789473684211	3.0	1.1111111111111112	0.0	1.0	1.0526315789473684
0.0	2.2222222222222223	3.75	6.0	6.315789473684211	6.315789473684211	7.368421052631579	7.777777777777778	2.2222222222222223	3.0	3.1578947368421053	2.1052631578947367	0.0	0.0	1.0	2.1052631578947367	3.0	5.0	3.75	4.761904761904762	3.5294117647058822	1.0	5.333333333333333	8.421052631578947	11.11111111111111	11.11111111111111	10.0	8.421052631578947	7.0	5.555555555555555	3.3333333333333335	5.555555555555555	5.0	9.473684210526315	17.142857142857142	24.210526315789473	22.352941176470587	23.529411764705884	20.0	15.789473684210526	13.68421052631579	13.0	12.222222222222221	13.0	10.526315789473685	3.8095238095238093	2.0	0.0	0.0	0.0
1.4285714285714286	1.0526315789473684	4.444444444444445	7.0588235294117645	7.777777777777778	4.705882352941177	6.0	5.0	1.0	1.9047619047619047	2.1052631578947367	1.9047619047619047	0.0	0.0	0.0	0.0	1.0	1.0	0.9523809523809523	2.857142857142857	2.0	3.3333333333333335	6.25	10.666666666666666	12.631578947368421	13.333333333333334	15.238095238095237	12.631578947368421	10.526315789473685	5.882352941176471	3.5294117647058822	3.5294117647058822	8.0	6.0	12.222222222222221	20.0	21.11111111111111	21.11111111111111	20.0	19.0	17.0	14.444444444444445	12.0	13.0	9.0	3.3333333333333335	2.1052631578947367	2.857142857142857	1.1111111111111112	1.0526315789473684
1.25	3.3333333333333335	8.235294117647058	8.88888888888889	7.0588235294117645	4.444444444444445	6.666666666666667	4.705882352941177	0.0	1.0	2.2222222222222223	1.0	0.9523809523809523	0.0	0.0	0.0	2.1052631578947367	0.9523809523809523	0.0	0.0	2.1052631578947367	3.8095238095238093	7.368421052631579	10.0	10.0	10.0	10.588235294117647	12.222222222222221	6.666666666666667	7.0588235294117645	5.2631578947368425	1.9047619047619047	5.555555555555555	6.666666666666667	9.411764705882353	14.444444444444445	17.77777777777778	17.0	15.555555555555555	17.894736842105264	13.91304347826087	13.0	11.25	9.0	8.88888888888889	6.25	4.0	3.0	2.3529411764705883	1.1111111111111112
3.3333333333333335	6.315789473684211	10.526315789473685	10.526315789473685	7.0	3.0	3.1578947368421053	3.3333333333333335	2.1052631578947367	1.0526315789473684	0.0	0.9523809523809523	0.0	0.8333333333333334	1.0526315789473684	1.0	1.0526315789473684	1.0	0.0	2.1052631578947367	3.1578947368421053	2.2222222222222223	3.8095238095238093	6.315789473684211	7.0	7.619047619047619	8.421052631578947	5.555555555555555	4.2105263157894735	4.761904761904762	4.0	1.0526315789473684	1.1764705882352942	3.8095238095238093	8.421052631578947	10.526315789473685	10.0	12.380952380952381	13.68421052631579	13.333333333333334	12.631578947368421	12.631578947368421	10.476190476190476	10.476190476190476	5.555555555555555	9.473684210526315	7.777777777777778	5.2631578947368425	4.444444444444445	2.3529411764705883
2.6666666666666665	7.0	10.526315789473685	8.88888888888889	5.714285714285714	1.0526315789473684	0.0	1.0526315789473684	2.0	2.1052631578947367	1.0	0.0	0.0	3.0	2.0	0.0	1.1764705882352942	0.0	0.0	1.1764705882352942	2.5	1.0526315789473684	2.3529411764705883	3.8095238095238093	4.705882352941177	5.2631578947368425	5.2631578947368425	3.1578947368421053	2.857142857142857	3.0	1.9047619047619047	1.0	0.0	0.9523809523809523	7.0	8.571428571428571	8.181818181818182	12.380952380952381	14.0	11.578947368421053	12.5	11.428571428571429	11.0	8.0	8.181818181818182	10.0	9.0	7.0	4.444444444444445	2.1052631578947367
5.0	9.0	7.368421052631579	8.235294117647058	4.0	1.0	0.9523809523809523	1.0526315789473684	1.0	2.1052631578947367	1.0	0.0	4.2105263157894735	2.857142857142857	2.857142857142857	0.9523809523809523	0.0	0.0	0.0	0.0	0.0	0.0	0.0	1.1111111111111112	1.9047619047619047	5.0	4.0	1.0	1.1111111111111112	1.0	0.0	1.0	0.9523809523809523	0.0	3.1578947368421053	4.0	6.0	8.421052631578947	10.0	9.523809523809524	7.0	9.473684210526315	7.6923076923076925	3.5294117647058822	5.0	8.88888888888889	9.0	5.0	2.2222222222222223	0.0
10.526315789473685	8.0	7.0	4.705882352941177	2.3529411764705883	2.1052631578947367	1.25	1.1111111111111112	0.0	0.0	0.0	1.0526315789473684	2.857142857142857	1.9047619047619047	1.0	3.3333333333333335	3.1578947368421053	1.0526315789473684	0.0	0.0	0.0	0.0	0.0	1.1111111111111112	1.0	1.8181818181818181	1.25	1.0	0.0	0.0	0.0	1.0526315789473684	1.0	2.0	0.9523809523809523	1.0526315789473684	2.1052631578947367	5.555555555555555	4.444444444444445	4.545454545454546	4.761904761904762	5.555555555555555	5.333333333333333	2.1052631578947367	3.3333333333333335	3.75	4.0	4.0	1.0526315789473684	2.2222222222222223
10.588235294117647	8.421052631578947	3.5294117647058822	2.1052631578947367	1.3333333333333333	1.25	0.9523809523809523	1.0526315789473684	1.0526315789473684	1.1764705882352942	1.1111111111111112	6.0	7.368421052631579	2.608695652173913	3.3333333333333335	8.421052631578947	6.666666666666667	1.9047619047619047	0.0	0.0	0.0	0.0	0.0	0.0	0.0	0.0	0.0	0.0	0.0	0.0	0.0	0.0	1.0526315789473684	0.0	1.0	0.0	2.0	2.2222222222222223	3.5294117647058822	3.3333333333333335	5.333333333333333	6.666666666666667	3.5294117647058822	5.555555555555555	3.5294117647058822	3.1578947368421053	0.9523809523809523	0.9090909090909091	2.0	2.0
9.333333333333334	9.473684210526315	4.2105263157894735	3.1578947368421053	2.5	2.0	2.0	1.0	1.9047619047619047	1.8181818181818181	1.9047619047619047	3.8095238095238093	8.0	4.761904761904762	7.5	8.235294117647058	5.2631578947368425	2.727272727272727	1.0526315789473684	0.0	0.0	0.0	0.0	0.0	0.0	0.0	0.0	0.0	0.0	0.0	0.9523809523809523	0.0	0.0	0.0	0.0	0.0	0.0	0.0	1.1764705882352942	2.1052631578947367	3.3333333333333335	5.0	4.444444444444445	4.705882352941177	4.2105263157894735	2.2222222222222223	1.1111111111111112	0.0	2.0	3.3333333333333335
8.571428571428571	11.578947368421053	8.0	5.2631578947368425	4.0	2.2222222222222223	1.0526315789473684	1.0	0.0	1.9047619047619047	3.6363636363636362	5.2631578947368425	5.882352941176471	7.0	8.421052631578947	5.2631578947368425	4.0	4.761904761904762	4.444444444444445	1.8181818181818181	0.0	0.0	0.0	0.0	0.0	0.0	0.0	0.0	0.0	2.1052631578947367	2.0	3.5294117647058822	1.9047619047619047	0.0	0.0	0.0	0.0	1.1111111111111112	2.1052631578947367	4.2105263157894735	6.315789473684211	4.285714285714286	7.777777777777778	2.3529411764705883	1.1111111111111112	2.0	2.5	1.3333333333333333	5.0	4.705882352941177
6.25	8.0	7.368421052631579	4.0	3.75	1.1764705882352942	0.0	0.0	1.1764705882352942	5.0	8.235294117647058	11.11111111111111	12.0	13.0	11.304347826086957	9.523809523809524	5.882352941176471	8.421052631578947	4.761904761904762	5.2631578947368425	3.3333333333333335	1.25	0.0	0.0	0.0	0.0	0.0	0.0	0.0	2.0	4.761904761904762	3.8095238095238093	3.0	3.1578947368421053	2.6666666666666665	2.3529411764705883	1.0	2.727272727272727	4.705882352941177	9.473684210526315	9.473684210526315	9.473684210526315	7.0	4.0	1.0526315789473684	2.0	3.8095238095238093	4.444444444444445	5.0	5.882352941176471
5.555555555555555	4.2105263157894735	4.0	5.0	2.1052631578947367	1.1111111111111112	0.0	1.1111111111111112	3.3333333333333335	6.153846153846154	11.764705882352942	16.470588235294116	17.0	17.142857142857142	15.555555555555555	10.526315789473685	7.619047619047619	5.0	5.555555555555555	5.714285714285714	5.555555555555555	1.9047619047619047	1.0	0.0	0.0	0.0	0.0	0.0	0.0	2.3529411764705883	3.5294117647058822	5.882352941176471	3.3333333333333335	6.315789473684211	7.368421052631579	6.666666666666667	6.666666666666667	9.523809523809524	9.473684210526315	12.0	10.526315789473685	8.0	7.2727272727272725	4.285714285714286	3.75	5.0	7.0588235294117645	3.1578947368421053	4.0	5.0
2.5	3.6363636363636362	4.545454545454546	4.545454545454546	2.0	0.0	0.0	0.0	3.5294117647058822	9.411764705882353	15.0	18.0	16.842105263157894	17.272727272727273	15.0	9.090909090909092	6.666666666666667	7.0	7.368421052631579	6.666666666666667	3.3333333333333335	2.3529411764705883	2.3529411764705883	1.1111111111111112	1.1111111111111112	0.0	0.0	0.0	1.25	6.25	7.777777777777778	6.666666666666667	6.666666666666667	9.473684210526315	8.88888888888889	10.526315789473685	12.0	14.444444444444445	17.5	16.0	11.578947368421053	8.571428571428571	7.2727272727272725	4.2105263157894735	7.5	7.777777777777778	8.0	2.5	5.2631578947368425	5.2631578947368425
3.3333333333333335	1.9047619047619047	3.0	3.0	1.9047619047619047	0.0	0.0	0.0	1.1764705882352942	5.555555555555555	13.68421052631579	16.842105263157894	16.25	15.0	13.333333333333334	10.476190476190476	10.0	8.421052631578947	6.315789473684211	7.0	4.444444444444445	2.6666666666666665	2.3529411764705883	1.1111111111111112	1.0526315789473684	0.0	0.0	0.0	3.0	8.235294117647058	9.090909090909092	8.235294117647058	10.0	12.631578947368421	11.11111111111111	11.428571428571429	13.68421052631579	17.142857142857142	18.823529411764707	17.894736842105264	13.333333333333334	13.75	12.0	11.764705882352942	13.0	11.578947368421053	5.333333333333333	8.235294117647058	5.882352941176471	5.555555555555555
0.0	0.0	0.0	1.0526315789473684	0.0	0.0	0.0	0.0	1.0526315789473684	2.1052631578947367	10.476190476190476	14.736842105263158	13.68421052631579	11.764705882352942	10.0	10.476190476190476	9.0	7.619047619047619	3.75	4.761904761904762	2.2222222222222223	0.0	1.3333333333333333	1.25	0.0	0.0	0.0	0.0	2.0	5.2631578947368425	4.2105263157894735	4.705882352941177	6.315789473684211	8.571428571428571	8.0	10.476190476190476	15.238095238095237	14.285714285714286	15.789473684210526	14.0	14.0	14.736842105263158	11.428571428571429	9.523809523809524	11.0	7.5	9.411764705882353	10.0	7.368421052631579	5.2631578947368425
1.1111111111111112	1.1764705882352942	0.0	0.0	0.0	0.0	0.0	1.1764705882352942	1.1111111111111112	5.555555555555555	8.421052631578947	13.0	14.117647058823529	11.578947368421053	9.473684210526315	10.526315789473685	10.476190476190476	9.0	6.0	4.761904761904762	1.9047619047619047	1.0	1.0526315789473684	1.1111111111111112	0.0	0.0	0.0	0.0	1.0526315789473684	2.1052631578947367	4.444444444444445	5.0	2.727272727272727	5.0	7.0	10.526315789473685	12.380952380952381	11.428571428571429	10.526315789473685	16.842105263157894	15.238095238095237	12.380952380952381	7.619047619047619	4.2105263157894735	0.9523809523809523	2.1052631578947367	6.666666666666667	9.411764705882353	5.555555555555555	5.714285714285714
1.4285714285714286	1.0	0.0	1.0	1.0	0.0	0.0	0.0	1.1111111111111112	3.0	8.0	10.526315789473685	12.631578947368421	13.0	11.25	12.5	9.0	9.090909090909092	7.368421052631579	3.1578947368421053	2.0	0.9523809523809523	0.0	0.0	0.0	0.0	0.0	0.0	0.0	0.9090909090909091	4.2105263157894735	4.761904761904762	1.0	2.857142857142857	6.315789473684211	9.0	11.578947368421053	11.818181818181818	13.636363636363637	12.631578947368421	10.588235294117647	8.88888888888889	8.0	4.444444444444445	4.2105263157894735	2.2222222222222223	3.5294117647058822	5.555555555555555	5.555555555555555	7.0
0.0	1.0	1.0526315789473684	1.9047619047619047	2.1052631578947367	0.9090909090909091	0.0	0.0	0.0	2.0	4.2105263157894735	8.235294117647058	7.368421052631579	11.0	10.526315789473685	10.588235294117647	10.526315789473685	9.473684210526315	6.0	1.1764705882352942	1.0	0.0	0.0	0.0	0.0	0.0	0.0	0.0	0.0	0.0	1.0526315789473684	2.1052631578947367	1.25	1.1764705882352942	4.444444444444445	6.315789473684211	8.0	12.0	13.0	14.0	9.473684210526315	8.235294117647058	6.666666666666667	4.705882352941177	6.0	2.2222222222222223	4.444444444444445	6.0	5.454545454545454	9.523809523809524
0.0	1.1764705882352942	2.857142857142857	6.363636363636363	6.315789473684211	2.1052631578947367	1.0	0.0	0.0	0.0	3.3333333333333335	4.705882352941177	4.2105263157894735	6.666666666666667	7.0	6.0	8.0	9.523809523809524	6.315789473684211	1.1764705882352942	0.0	0.0	0.0	0.0	0.0	0.0	0.0	0.0	0.0	0.0	0.0	0.0	0.0	0.0	2.2222222222222223	2.3529411764705883	3.8095238095238093	9.523809523809524	15.555555555555555	13.333333333333334	8.88888888888889	6.0	5.555555555555555	2.3529411764705883	4.0	2.857142857142857	1.0	3.1578947368421053	4.0	5.2631578947368425
0.0	0.0	6.363636363636363	7.368421052631579	8.88888888888889	3.8095238095238093	1.8181818181818181	0.0	1.0	1.1764705882352942	1.1764705882352942	2.2222222222222223	2.857142857142857	5.714285714285714	4.2105263157894735	7.0	7.368421052631579	8.695652173913043	5.217391304347826	1.9047619047619047	3.0	1.9047619047619047	1.9047619047619047	1.0	0.0	0.0	0.0	0.0	0.0	0.0	0.0	0.0	0.0	0.0	0.0	0.0	1.0526315789473684	7.368421052631579	9.473684210526315	7.777777777777778	5.2631578947368425	8.0	7.0	2.3529411764705883	2.3529411764705883	2.2222222222222223	1.0526315789473684	1.0526315789473684	1.0	1.0526315789473684
0.0	1.0526315789473684	3.1578947368421053	5.882352941176471	8.88888888888889	6.315789473684211	2.2222222222222223	1.25	1.0526315789473684	2.2222222222222223	2.1052631578947367	1.1111111111111112	3.5294117647058822	3.3333333333333335	6.666666666666667	9.411764705882353	7.0	2.857142857142857	2.1052631578947367	2.5	5.555555555555555	5.882352941176471	3.1578947368421053	1.25	1.0526315789473684	0.0	0.0	0.0	0.0	0.0	0.0	0.0	0.0	0.0	0.0	0.0	1.0526315789473684	5.2631578947368425	6.315789473684211	4.0	4.2105263157894735	8.0	8.421052631578947	3.75	2.1052631578947367	2.857142857142857	3.5294117647058822	3.1578947368421053	3.5294117647058822	2.1052631578947367
1.1111111111111112	1.0526315789473684	3.0	3.3333333333333335	6.666666666666667	6.315789473684211	4.444444444444445	0.0	1.25	2.2222222222222223	1.1111111111111112	0.9090909090909091	0.0	1.9047619047619047	3.0	6.666666666666667	5.555555555555555	2.727272727272727	1.0526315789473684	2.1052631578947367	4.705882352941177	5.555555555555555	5.2631578947368425	4.2105263157894735	1.1111111111111112	3.8095238095238093	3.1578947368421053	2.0	0.0	0.0	0.0	0.0	0.0	0.0	0.0	0.0	0.0	2.3529411764705883	2.1052631578947367	2.5	2.0	3.1578947368421053	5.555555555555555	4.2105263157894735	5.2631578947368425	9.473684210526315	8.0	7.368421052631579	6.666666666666667	6.25
1.1764705882352942	2.1052631578947367	3.8095238095238093	5.0	1.1764705882352942	2.0	1.8181818181818181	0.0	1.0	0.0	0.0	0.0	0.0	0.0	0.0	1.0	1.9047619047619047	1.0526315789473684	0.0	1.0526315789473684	3.1578947368421053	2.857142857142857	4.0	4.545454545454546	5.2631578947368425	4.761904761904762	5.0	4.0	1.0	1.0	0.0	0.0	0.0	0.0	0.0	0.0	0.0	0.0	0.0	2.1052631578947367	2.2222222222222223	4.0	3.0	5.555555555555555	8.88888888888889	11.0	10.526315789473685	9.473684210526315	7.0588235294117645	6.0
2.5	2.857142857142857	3.8095238095238093	4.3478260869565215	3.8095238095238093	1.0526315789473684	1.1111111111111112	0.9523809523809523	1.0	1.1111111111111112	0.0	0.0	0.0	0.0	0.0	0.0	0.0	0.0	0.9523809523809523	3.8095238095238093	7.0	9.090909090909092	8.571428571428571	9.473684210526315	8.0	4.444444444444445	5.333333333333333	8.75	4.444444444444445	2.3529411764705883	0.0	0.0	0.0	0.0	0.0	0.0	0.0	0.0	0.0	1.1111111111111112	4.2105263157894735	6.363636363636363	8.0	9.0	10.0	10.526315789473685	9.473684210526315	10.588235294117647	6.25	6.666666666666667
1.3333333333333333	1.1111111111111112	1.1111111111111112	5.0	5.555555555555555	0.9523809523809523	1.0526315789473684	1.0526315789473684	2.1052631578947367	0.0	0.0	0.0	0.0	0.0	0.0	0.0	0.0	0.0	2.3529411764705883	6.666666666666667	11.428571428571429	15.294117647058824	12.222222222222221	13.333333333333334	10.0	6.315789473684211	7.5	7.368421052631579	8.235294117647058	5.0	3.3333333333333335	2.2222222222222223	1.1111111111111112	1.1111111111111112	0.0	0.0	0.0	0.0	0.0	2.3529411764705883	6.315789473684211	10.0	12.631578947368421	11.428571428571429	12.727272727272727	12.5	13.68421052631579	13.333333333333334	13.68421052631579	11.578947368421053
0.0	1.1764705882352942	2.3529411764705883	5.333333333333333	3.5294117647058822	0.0	2.0	4.2105263157894735	2.5	2.2222222222222223	0.9523809523809523	0.0	0.0	0.0	0.0	0.0	0.0	0.0	1.0	2.857142857142857	7.2727272727272725	11.818181818181818	11.818181818181818	15.0	15.238095238095237	11.25	7.368421052631579	11.428571428571429	10.0	10.0	6.315789473684211	4.0	2.5	0.9523809523809523	0.0	0.0	1.0	0.9523809523809523	0.0	3.5294117647058822	10.0	10.588235294117647	10.0	15.0	17.894736842105264	17.647058823529413	12.631578947368421	16.842105263157894	18.88888888888889	12.222222222222221
1.1111111111111112	1.0	2.3529411764705883	3.1578947368421053	3.5294117647058822	2.2222222222222223	2.3529411764705883	3.6363636363636362	6.315789473684211	2.0	0.0	0.0	0.0	0.0	0.0	0.0	0.0	0.9090909090909091	0.9523809523809523	2.3529411764705883	8.88888888888889	9.523809523809524	11.0	12.173913043478262	15.789473684210526	12.222222222222221	15.0	13.636363636363637	12.727272727272727	12.631578947368421	7.368421052631579	4.0	1.0526315789473684	0.0	0.0	0.0	1.1764705882352942	1.1764705882352942	1.0	3.1578947368421053	5.882352941176471	9.523809523809524	11.578947368421053	17.142857142857142	20.0	20.0	15.294117647058824	17.77777777777778	14.736842105263158	8.0
4.285714285714286	3.3333333333333335	1.25	3.0	3.1578947368421053	3.1578947368421053	2.3529411764705883	4.2105263157894735	4.545454545454546	1.1111111111111112	0.0	0.0	0.0	0.0	0.0	0.0	0.0	1.1111111111111112	2.2222222222222223	6.315789473684211	9.0	10.0	10.476190476190476	13.0	7.368421052631579	13.333333333333334	15.789473684210526	16.842105263157894	12.380952380952381	12.631578947368421	12.0	2.3529411764705883	1.1111111111111112	0.0	0.0	0.0	0.0	1.0526315789473684	2.3529411764705883	3.0	6.315789473684211	10.0	11.818181818181818	16.470588235294116	17.77777777777778	15.294117647058824	13.333333333333334	13.75	11.0	8.571428571428571
4.285714285714286	4.705882352941177	1.1111111111111112	2.1052631578947367	1.9047619047619047	3.1578947368421053	2.5	2.1052631578947367	1.0526315789473684	0.0	0.0	0.0	0.0	0.0	0.0	0.0	0.0	1.0	3.0	5.0	8.0	8.88888888888889	11.578947368421053	10.588235294117647	10.909090909090908	11.0	12.5	15.0	11.428571428571429	13.68421052631579	11.578947368421053	4.2105263157894735	0.0	0.0	0.0	1.1764705882352942	1.0	5.714285714285714	6.666666666666667	5.0	6.666666666666667	10.526315789473685	10.0	13.333333333333334	11.11111111111111	11.11111111111111	12.631578947368421	11.11111111111111	12.941176470588236	9.411764705882353
1.6666666666666667	2.857142857142857	3.5294117647058822	1.0526315789473684	1.0526315789473684	3.1578947368421053	3.3333333333333335	3.3333333333333335	1.0	0.0	0.0	0.0	0.0	0.0	0.0	0.9523809523809523	1.0526315789473684	0.9523809523809523	2.0	4.0	3.1578947368421053	4.761904761904762	9.473684210526315	13.0	12.173913043478262	15.454545454545455	11.578947368421053	11.11111111111111	9.473684210526315	17.647058823529413	14.0	6.0	1.1111111111111112	0.0	1.1111111111111112	2.2222222222222223	2.0	4.2105263157894735	5.882352941176471	4.0	3.8095238095238093	5.0	7.0588235294117645	7.0588235294117645	9.090909090909092	11.764705882352942	10.0	10.588235294117647	10.526315789473685	8.88888888888889
1.1764705882352942	3.3333333333333335	2.857142857142857	2.3529411764705883	2.3529411764705883	1.8181818181818181	3.8095238095238093	3.8095238095238093	3.1578947368421053	0.0	0.0	0.0	0.0	0.0	0.0	0.9523809523809523	1.0	1.9047619047619047	3.0	2.727272727272727	3.0	3.1578947368421053	9.0	13.0	17.0	17.142857142857142	11.578947368421053	8.235294117647058	11.764705882352942	17.77777777777778	17.77777777777778	12.0	7.0	2.1052631578947367	1.1111111111111112	2.1052631578947367	1.1111111111111112	2.3529411764705883	1.25	1.1111111111111112	4.705882352941177	7.0588235294117645	4.705882352941177	4.444444444444445	5.882352941176471	6.315789473684211	9.0	7.777777777777778	7.0	4.0
0.0	3.3333333333333335	5.0	3.5294117647058822	1.0526315789473684	1.0526315789473684	0.0	2.1052631578947367	2.3529411764705883	1.25	0.0	0.0	0.0	0.0	0.0	1.0	0.9523809523809523	3.3333333333333335	6.315789473684211	6.315789473684211	4.2105263157894735	2.857142857142857	4.444444444444445	11.0	13.68421052631579	15.555555555555555	11.578947368421053	10.0	11.764705882352942	20.0	20.0	16.0	8.181818181818182	2.0	1.0526315789473684	0.8695652173913043	1.0	1.0526315789473684	2.0	1.0	4.705882352941177	7.368421052631579	7.0588235294117645	4.0	4.761904761904762	4.0	5.2631578947368425	4.2105263157894735	2.1052631578947367	3.0
1.25	3.5294117647058822	5.882352941176471	3.1578947368421053	1.0	2.2222222222222223	0.0	0.0	0.0	0.0	0.0	0.0	0.0	0.0	0.0	0.0	0.0	3.8095238095238093	8.235294117647058	6.315789473684211	4.2105263157894735	4.705882352941177	5.555555555555555	9.0	10.666666666666666	11.764705882352942	11.578947368421053	12.631578947368421	14.117647058823529	20.0	14.736842105263158	11.11111111111111	5.0	1.0526315789473684	0.0	0.0	0.0	1.0	1.9047619047619047	1.0	4.444444444444445	9.0	7.619047619047619	4.0	5.0	4.2105263157894735	3.3333333333333335	2.3529411764705883	0.0	1.0526315789473684
1.25	2.0	4.2105263157894735	4.0	4.545454545454546	3.1578947368421053	1.8181818181818181	2.1052631578947367	1.0	0.0	0.0	0.0	0.0	0.0	0.0	0.0	0.0	2.857142857142857	3.1578947368421053	3.0	3.5294117647058822	2.6666666666666665	2.3529411764705883	5.0	5.882352941176471	7.0	9.411764705882353	6.315789473684211	11.11111111111111	12.222222222222221	8.235294117647058	3.3333333333333335	1.1764705882352942	0.0	0.0	0.0	0.0	0.0	0.0	0.0	5.0	9.090909090909092	6.315789473684211	3.1578947368421053	4.2105263157894735	1.25	2.2222222222222223	2.5	4.444444444444445	1.1111111111111112
3.5294117647058822	3.0	3.5294117647058822	5.217391304347826	4.0	5.714285714285714	5.2631578947368425	3.3333333333333335	3.1578947368421053	1.0526315789473684	0.0	0.0	0.0	0.0	0.0	1.1764705882352942	2.0	3.3333333333333335	4.444444444444445	1.9047619047619047	1.0526315789473684	1.1111111111111112	1.25	0.0	1.0526315789473684	1.9047619047619047	3.3333333333333335	1.1111111111111112	3.3333333333333335	4.2105263157894735	0.0	1.0526315789473684	1.0526315789473684	0.0	0.0	0.0	0.0	0.0	0.0	0.0	3.1578947368421053	5.2631578947368425	4.0	3.1578947368421053	2.6666666666666665	4.444444444444445	4.2105263157894735	8.421052631578947	4.2105263157894735	2.1052631578947367
4.705882352941177	2.2222222222222223	2.1052631578947367	4.0	4.761904761904762	5.0	5.714285714285714	3.0	1.0526315789473684	2.2222222222222223	1.0526315789473684	0.0	0.0	0.0	0.0	1.0526315789473684	1.9047619047619047	2.1052631578947367	2.0	0.9090909090909091	1.0	2.0	1.9047619047619047	0.0	0.0	0.0	0.0	0.0	1.25	1.25	0.0	0.0	0.0	0.0	0.0	0.0	0.0	0.0	0.0	0.0	1.0526315789473684	2.727272727272727	2.3529411764705883	3.5294117647058822	3.3333333333333335	3.5294117647058822	4.761904761904762	4.761904761904762	5.714285714285714	2.1052631578947367
2.2222222222222223	0.0	4.0	7.368421052631579	4.2105263157894735	7.0	8.0	3.1578947368421053	2.2222222222222223	2.3529411764705883	1.0	0.0	0.0	0.0	0.0	0.0	0.9090909090909091	0.0	0.0	0.0	1.0	1.8181818181818181	1.0	1.0526315789473684	0.0	0.0	0.0	0.0	0.0	0.0	0.0	0.0	0.0	0.0	0.0	0.0	0.0	0.0	0.0	0.0	2.1052631578947367	1.9047619047619047	1.0526315789473684	1.1764705882352942	2.1052631578947367	3.4782608695652173	1.8181818181818181	1.8181818181818181	1.0526315789473684	1.0526315789473684
0.0	0.0	4.0	6.666666666666667	6.0	8.421052631578947	14.0	7.368421052631579	3.3333333333333335	1.1111111111111112	1.1111111111111112	0.0	0.0	0.0	0.0	0.0	0.0	0.0	0.0	0.0	0.0	0.0	1.1111111111111112	0.0	0.0	0.9523809523809523	1.1111111111111112	0.0	1.8181818181818181	3.1578947368421053	1.0	0.0	0.0	0.0	0.0	0.0	0.0	0.0	0.0	1.1764705882352942	1.5384615384615385	0.0	1.0526315789473684	2.2222222222222223	2.857142857142857	4.0	3.1578947368421053	1.0526315789473684	0.0	1.1111111111111112
0.0	1.0526315789473684	6.315789473684211	6.0	4.2105263157894735	9.523809523809524	14.736842105263158	10.0	5.2631578947368425	3.0	1.7391304347826086	0.0	1.1111111111111112	0.0	0.0	0.0	0.0	0.0	0.0	0.0	0.0	0.0	0.0	0.0	0.0	0.9090909090909091	1.1111111111111112	0.0	3.0	4.0	2.1052631578947367	0.0	0.0	0.0	0.0	0.0	0.0	0.0	1.0	4.444444444444445	2.6666666666666665	0.0	1.0526315789473684	3.3333333333333335	2.608695652173913	3.1578947368421053	0.9090909090909091	1.0	0.9090909090909091	3.0
1.25	3.3333333333333335	7.0588235294117645	9.0	4.2105263157894735	7.619047619047619	11.304347826086957	7.368421052631579	7.0588235294117645	7.0	2.0	1.1111111111111112	2.1052631578947367	0.9090909090909091	0.0	0.0	0.0	0.0	0.0	0.0	0.0	0.0	0.0	0.0	0.0	1.0	1.1111111111111112	3.0	4.0	5.0	1.9047619047619047	0.0	0.0	1.1111111111111112	0.9523809523809523	0.0	0.0	0.0	2.2222222222222223	4.444444444444445	5.0	2.1052631578947367	0.8695652173913043	0.9523809523809523	2.0	2.1052631578947367	2.3529411764705883	1.9047619047619047	2.5	5.2631578947368425
2.2222222222222223	4.2105263157894735	12.222222222222221	10.0	6.0	6.363636363636363	9.090909090909092	11.0	10.588235294117647	8.0	4.761904761904762	3.0	2.0	1.0526315789473684	0.0	0.0	0.0	0.0	0.0	0.0	0.0	0.0	0.0	0.0	1.0526315789473684	2.3529411764705883	4.444444444444445	4.705882352941177	5.714285714285714	5.0	0.0	0.0	0.0	1.0	1.1111111111111112	0.0	0.0	0.0	0.0	2.3529411764705883	3.5294117647058822	1.0526315789473684	0.0	0.9090909090909091	0.0	0.9523809523809523	3.0	3.3333333333333335	3.5294117647058822	5.882352941176471
2.2222222222222223	7.0588235294117645	11.764705882352942	16.470588235294116	12.941176470588236	15.789473684210526	17.0	14.444444444444445	13.75	10.526315789473685	7.368421052631579	4.444444444444445	2.3529411764705883	1.1764705882352942	0.0	0.0	0.0	0.0	0.0	0.0	0.0	0.0	0.0	0.9090909090909091	3.5294117647058822	3.3333333333333335	5.2631578947368425	7.0	5.0	3.8095238095238093	1.1111111111111112	0.0	1.0	0.0	0.0	0.0	0.0	0.0	0.0	0.0	1.25	5.333333333333333	3.75	1.1111111111111112	0.0	2.857142857142857	5.714285714285714	5.2631578947368425	6.25	6.666666666666667
1.1764705882352942	7.0	12.941176470588236	16.666666666666668	18.095238095238095	22.105263157894736	18.095238095238095	12.631578947368421	13.333333333333334	11.11111111111111	5.555555555555555	2.857142857142857	1.0	0.0	0.0	0.0	2.3529411764705883	0.0	1.0	1.1111111111111112	1.0526315789473684	1.9047619047619047	0.0	3.1578947368421053	3.5294117647058822	4.444444444444445	3.5294117647058822	5.714285714285714	4.2105263157894735	2.0	1.0526315789473684	2.0	1.9047619047619047	1.1111111111111112	0.0	0.0	0.0	0.0	0.0	1.0526315789473684	3.5294117647058822	4.705882352941177	3.75	4.0	3.0	4.444444444444445	7.777777777777778	8.0	6.315789473684211	7.368421052631579
0.0	2.0	9.0	15.294117647058824	22.5	18.75	17.0	10.0	6.315789473684211	5.2631578947368425	2.1052631578947367	0.0	1.1111111111111112	1.25	0.0	3.75	4.705882352941177	2.3529411764705883	2.1052631578947367	1.0526315789473684	4.444444444444445	5.2631578947368425	8.0	7.777777777777778	7.777777777777778	3.1578947368421053	2.1052631578947367	2.3529411764705883	1.0526315789473684	0.0	1.0	0.9523809523809523	4.0	1.9047619047619047	0.0	0.0	0.0	0.0	0.0	2.1052631578947367	3.3333333333333335	3.0	1.0526315789473684	3.3333333333333335	2.727272727272727	4.2105263157894735	8.0	7.368421052631579	9.090909090909092	10.0
2.5	3.75	7.0588235294117645	10.588235294117647	16.470588235294116	12.941176470588236	8.235294117647058	7.368421052631579	6.666666666666667	6.315789473684211	1.0526315789473684	0.0	3.75	2.2222222222222223	1.25	3.3333333333333335	6.0	4.2105263157894735	3.3333333333333335	3.0	7.0	11.578947368421053	10.0	11.0	11.11111111111111	6.666666666666667	4.444444444444445	2.3529411764705883	1.1111111111111112	1.0	1.9047619047619047	2.3529411764705883	2.2222222222222223	2.1052631578947367	0.0	0.0	0.0	0.0	0.0	1.1764705882352942	2.2222222222222223	2.2222222222222223	0.0	1.25	2.1052631578947367	1.0526315789473684	3.1578947368421053	7.368421052631579	9.090909090909092	8.421052631578947
2.5	2.857142857142857	1.1764705882352942	4.705882352941177	6.315789473684211	6.666666666666667	6.315789473684211	4.444444444444445	3.3333333333333335	1.25	0.0	1.9047619047619047	3.5294117647058822	3.5294117647058822	1.1764705882352942	3.5294117647058822	5.0	6.315789473684211	5.2631578947368425	7.368421052631579	9.473684210526315	12.727272727272727	8.88888888888889	9.523809523809524	12.0	8.571428571428571	4.761904761904762	2.0	0.0	1.9047619047619047	2.2222222222222223	1.1111111111111112	0.0	0.0	0.0	0.0	0.0	0.0	0.0	0.0	0.0	0.0	0.0	2.2222222222222223	2.0	2.0	2.2222222222222223	8.0	10.0	9.473684210526315
2.3529411764705883	2.3529411764705883	1.1111111111111112	2.1052631578947367	3.0	2.727272727272727	2.3529411764705883	0.0	0.0	0.0	0.0	0.0	4.444444444444445	5.0	4.2105263157894735	7.0588235294117645	9.473684210526315	7.777777777777778	11.11111111111111	10.0	10.526315789473685	10.476190476190476	10.909090909090908	8.421052631578947	12.222222222222221	9.473684210526315	6.363636363636363	2.1052631578947367	1.9047619047619047	1.9047619047619047	2.2222222222222223	1.0526315789473684	0.0	0.0	0.0	0.0	0.0	0.0	0.0	0.0	1.0526315789473684	0.0	0.0	1.0	2.0	1.1111111111111112	0.0	5.454545454545454	7.777777777777778	4.2105263157894735
1.3333333333333333	1.1111111111111112	0.0	3.1578947368421053	3.6363636363636362	4.0	1.1111111111111112	1.4285714285714286	0.0	0.0	0.0	3.1578947368421053	8.235294117647058	5.0	4.0	8.421052631578947	8.421052631578947	11.578947368421053	11.11111111111111	10.0	11.0	14.736842105263158	12.5	10.0	9.411764705882353	9.473684210526315	6.666666666666667	4.2105263157894735	2.0	1.8181818181818181	0.0	0.0	0.0	0.0	0.0	0.0	0.0	0.0	0.0	1.0	1.0	1.0526315789473684	0.0	0.0	0.0	0.0	0.9523809523809523	3.0	2.0	2.1052631578947367
0.0	2.0	3.1578947368421053	1.3333333333333333	3.75	2.2222222222222223	1.25	0.0	0.0	0.0	0.0	3.8095238095238093	6.0	6.666666666666667	5.0	7.619047619047619	7.368421052631579	11.578947368421053	9.473684210526315	11.818181818181818	12.941176470588236	17.333333333333332	16.470588235294116	11.11111111111111	8.571428571428571	8.421052631578947	10.476190476190476	4.2105263157894735	2.1052631578947367	0.0	0.0	1.0526315789473684	0.0	0.0	0.0	0.0	0.0	0.9523809523809523	1.1111111111111112	1.1764705882352942	2.1052631578947367	0.9523809523809523	1.0526315789473684	2.0	1.0526315789473684	0.0	1.0526315789473684	1.0	0.9523809523809523	0.0
2.6666666666666665	5.0	2.857142857142857	1.1764705882352942	2.3529411764705883	2.1052631578947367	0.0	0.0	0.0	0.0	0.0	1.1111111111111112	4.2105263157894735	5.0	7.0	7.368421052631579	10.0	11.578947368421053	12.0	11.818181818181818	14.117647058823529	16.666666666666668	14.117647058823529	13.333333333333334	10.0	7.0588235294117645	6.666666666666667	3.1578947368421053	2.857142857142857	1.1111111111111112	2.5	1.0	1.1111111111111112	0.0	0.0	0.0	1.0526315789473684	1.1111111111111112	2.1052631578947367	3.1578947368421053	3.8095238095238093	2.1052631578947367	0.9090909090909091	1.9047619047619047	1.0	1.1111111111111112	1.0526315789473684	0.0	0.0	0.0
4.705882352941177	6.0	5.0	1.1111111111111112	3.1578947368421053	3.1578947368421053	2.0	0.0	0.0	0.0	0.0	0.0	1.0	1.1111111111111112	4.444444444444445	3.1578947368421053	4.0	8.571428571428571	10.0	7.777777777777778	11.11111111111111	16.25	13.333333333333334	13.0	12.631578947368421	6.0	4.444444444444445	2.3529411764705883	2.2222222222222223	1.0526315789473684	1.1111111111111112	1.0	0.0	0.0	0.0	0.0	0.0	0.0	1.9047619047619047	3.3333333333333335	4.444444444444445	2.857142857142857	5.0	5.555555555555555	4.444444444444445	3.3333333333333335	2.2222222222222223	1.1111111111111112	0.0	0.0
5.0	3.3333333333333335	3.75	0.0	3.0	4.2105263157894735	3.3333333333333335	1.1111111111111112	0.0	0.0	0.0	1.0	1.0	1.0526315789473684	2.0	2.2222222222222223	0.0	2.857142857142857	5.714285714285714	8.421052631578947	12.631578947368421	11.578947368421053	7.777777777777778	6.666666666666667	9.0	5.454545454545454	3.1578947368421053	1.25	0.0	0.0	0.0	0.0	0.0	0.0	0.0	0.0	0.0	1.1111111111111112	3.0	3.8095238095238093	1.0526315789473684	0.9523809523809523	4.705882352941177	7.368421052631579	7.777777777777778	3.5294117647058822	1.1764705882352942	1.3333333333333333	0.0	0.0
5.555555555555555	4.0	2.1052631578947367	1.9047619047619047	2.0	2.0	2.1052631578947367	0.0	0.0	0.0	0.0	0.0	1.0	0.0	2.1052631578947367	2.608695652173913	1.0526315789473684	2.1052631578947367	2.857142857142857	4.2105263157894735	7.777777777777778	8.421052631578947	4.2105263157894735	4.761904761904762	5.0	2.1052631578947367	1.25	1.25	0.0	0.0	1.1111111111111112	1.1111111111111112	1.1111111111111112	1.0526315789473684	0.9090909090909091	0.0	0.0	1.1111111111111112	3.0	3.8095238095238093	1.0	2.0	5.555555555555555	5.882352941176471	5.2631578947368425	4.2105263157894735	2.2222222222222223	0.0	0.0	0.0
5.882352941176471	2.0	2.0	1.1111111111111112	1.1764705882352942	1.0	0.8695652173913043	0.0	0.0	1.1111111111111112	1.0	0.0	0.0	0.0	1.0	2.0	1.1111111111111112	1.1111111111111112	1.1111111111111112	0.0	2.0	3.5294117647058822	4.444444444444445	4.0	5.0	2.2222222222222223	1.25	0.0	0.0	0.0	1.1111111111111112	1.0526315789473684	2.0	1.9047619047619047	2.0	0.0	1.1111111111111112	3.5294117647058822	3.3333333333333335	1.25	0.0	1.0526315789473684	3.75	5.882352941176471	2.3529411764705883	5.882352941176471	3.3333333333333335	1.0526315789473684	0.0	0.9523809523809523
4.705882352941177	4.0	4.2105263157894735	3.3333333333333335	1.0	1.0	1.0	1.1111111111111112	0.0	1.0526315789473684	1.0526315789473684	0.0	0.0	0.0	0.0	0.0	0.0	0.0	1.1111111111111112	1.0526315789473684	0.8695652173913043	2.2222222222222223	3.5294117647058822	4.0	5.555555555555555	3.3333333333333335	2.1052631578947367	1.0	1.1111111111111112	0.0	1.0526315789473684	0.0	2.5	6.666666666666667	6.315789473684211	3.5294117647058822	4.2105263157894735	8.0	7.368421052631579	2.3529411764705883	0.0	0.0	4.444444444444445	4.444444444444445	2.0	3.5294117647058822	3.5294117647058822	0.0	1.1111111111111112	1.9047619047619047
5.2631578947368425	3.1578947368421053	3.3333333333333335	2.3529411764705883	1.0	0.0	1.1764705882352942	1.0526315789473684	1.0	0.0	0.0	0.0	0.0	0.0	0.0	0.0	0.0	0.0	1.1111111111111112	1.1764705882352942	0.9523809523809523	0.0	2.1052631578947367	3.0	2.3529411764705883	2.857142857142857	4.444444444444445	3.0	2.1052631578947367	4.444444444444445	2.857142857142857	1.9047619047619047	5.2631578947368425	7.368421052631579	9.411764705882353	11.764705882352942	8.421052631578947	10.476190476190476	9.473684210526315	5.555555555555555	3.1578947368421053	1.0	2.1052631578947367	3.1578947368421053	2.5	1.0526315789473684	1.1111111111111112	2.0	1.9047619047619047	2.0
3.3333333333333335	1.0526315789473684	0.0	0.0	0.0	0.0	0.9090909090909091	1.0	0.0	0.0	0.0	0.0	0.9090909090909091	1.0526315789473684	0.0	0.0	0.0	0.0	0.0	0.0	0.0	1.8181818181818181	3.1578947368421053	1.0526315789473684	0.0	2.2222222222222223	3.0	4.0	3.0	5.2631578947368425	5.217391304347826	4.761904761904762	10.0	11.11111111111111	14.444444444444445	15.789473684210526	12.0	12.631578947368421	9.0	6.0	7.368421052631579	3.0	1.1111111111111112	3.5294117647058822	3.75	1.1764705882352942	2.0	3.8095238095238093	2.5	1.1764705882352942
3.5294117647058822	1.0	0.0	0.0	0.0	0.0	0.0	0.0	0.0	0.0	0.0	1.0526315789473684	2.0	1.0	0.0	0.0	0.0	1.0526315789473684	1.0	0.0	0.0	1.8181818181818181	2.0	0.0	1.0526315789473684	4.444444444444445	6.315789473684211	5.555555555555555	4.705882352941177	7.5	7.777777777777778	11.11111111111111	18.94736842105263	15.0	15.789473684210526	13.333333333333334	10.0	10.0	6.315789473684211	5.714285714285714	8.421052631578947	5.454545454545454	4.761904761904762	7.0	7.368421052631579	4.2105263157894735	1.1111111111111112	4.2105263157894735	3.5294117647058822	0.0
2.3529411764705883	0.0	0.0	0.0	0.0	0.0	0.0	0.0	0.0	0.0	0.0	1.0526315789473684	1.25	0.0	0.0	0.0	0.0	1.0	1.1764705882352942	0.0	0.0	1.0	1.1111111111111112	0.0	1.1111111111111112	3.1578947368421053	6.0	7.0588235294117645	7.5	8.235294117647058	7.0588235294117645	12.631578947368421	17.894736842105264	18.94736842105263	13.333333333333334	6.666666666666667	5.0	4.705882352941177	1.9047619047619047	3.1578947368421053	7.619047619047619	11.0	8.571428571428571	7.2727272727272725	7.2727272727272725	8.0	6.0	4.444444444444445	1.3333333333333333	2.857142857142857
2.5	0.0	0.0	0.0	0.0	0.0	0.0	0.0	0.0	1.1764705882352942	0.0	1.0	1.0	0.0	0.0	0.0	0.0	1.25	1.0	0.0	0.0	0.0	1.1111111111111112	0.0	0.0	1.0526315789473684	4.0	11.11111111111111	11.0	13.333333333333334	8.0	9.473684210526315	8.0	13.333333333333334	14.736842105263158	6.315789473684211	2.1052631578947367	2.2222222222222223	2.2222222222222223	3.6363636363636362	8.0	7.368421052631579	7.777777777777778	3.0	6.0	10.0	13.333333333333334	9.523809523809524	8.421052631578947	8.75
1.25	0.0	0.0	0.0	0.0	1.0526315789473684	1.0	1.0	0.9523809523809523	1.1764705882352942	1.0	1.1111111111111112	1.0	0.0	0.0	0.0	0.0	1.0526315789473684	1.1764705882352942	0.0	0.0	1.0526315789473684	0.9523809523809523	1.0	2.0	6.0	9.411764705882353	10.526315789473685	8.235294117647058	10.476190476190476	7.0588235294117645	3.1578947368421053	4.705882352941177	11.11111111111111	15.789473684210526	7.368421052631579	2.2222222222222223	2.2222222222222223	3.0	5.2631578947368425	6.666666666666667	6.315789473684211	3.0	2.0	2.727272727272727	7.0	10.434782608695652	10.0	10.0	9.411764705882353
1.1764705882352942	0.0	1.0	3.0	2.3529411764705883	2.1052631578947367	1.0	1.1764705882352942	1.0526315789473684	0.9523809523809523	0.0	2.1052631578947367	1.0	0.0	1.0526315789473684	1.0526315789473684	0.0	2.3529411764705883	2.1052631578947367	0.0	1.0	2.0	1.1764705882352942	1.1111111111111112	3.3333333333333335	8.0	10.0	8.0	10.0	7.0	6.666666666666667	2.1052631578947367	4.2105263157894735	10.0	11.818181818181818	6.086956521739131	6.315789473684211	5.0	4.545454545454546	4.2105263157894735	4.705882352941177	7.777777777777778	4.0	2.857142857142857	2.857142857142857	7.0	9.0	7.0	7.0	5.2631578947368425
0.0	0.0	1.1111111111111112	3.0	2.3529411764705883	1.0	0.0	2.1052631578947367	1.1111111111111112	0.0	0.9523809523809523	1.1111111111111112	1.0526315789473684	0.0	1.1111111111111112	1.25	0.0	2.857142857142857	2.2222222222222223	1.0	1.0	2.0	1.0526315789473684	0.0	3.0	6.0	6.0	7.368421052631579	8.235294117647058	9.473684210526315	5.2631578947368425	3.8095238095238093	3.8095238095238093	10.0	11.0	12.222222222222221	12.631578947368421	8.88888888888889	7.777777777777778	6.666666666666667	6.315789473684211	6.363636363636363	3.3333333333333335	2.0	2.1052631578947367	5.555555555555555	7.777777777777778	7.368421052631579	7.0	5.454545454545454
0.0	1.0526315789473684	2.1052631578947367	3.3333333333333335	3.0	1.1111111111111112	1.0526315789473684	2.1052631578947367	2.1052631578947367	0.0	0.0	1.0	0.0	0.0	1.0526315789473684	0.0	0.0	1.1111111111111112	2.5	0.0	2.1052631578947367	2.857142857142857	2.0	1.1111111111111112	3.0	5.0	5.0	4.2105263157894735	7.777777777777778	4.444444444444445	7.368421052631579	4.0	6.315789473684211	11.0	8.0	12.941176470588236	16.666666666666668	12.631578947368421	10.588235294117647	9.0	7.619047619047619	3.6363636363636362	2.0	1.1111111111111112	1.1111111111111112	1.25	2.2222222222222223	2.2222222222222223	4.2105263157894735	3.1578947368421053
0.0	2.1052631578947367	5.2631578947368425	7.368421052631579	8.421052631578947	3.3333333333333335	1.1111111111111112	3.1578947368421053	0.0	0.0	0.0	0.0	0.0	0.9090909090909091	1.0	0.0	0.0	0.0	0.0	0.0	2.1052631578947367	2.1052631578947367	2.2222222222222223	0.0	4.2105263157894735	3.8095238095238093	2.857142857142857	1.0	2.727272727272727	3.8095238095238093	6.0	7.0588235294117645	7.5	4.2105263157894735	6.315789473684211	5.555555555555555	10.0	8.421052631578947	5.0	9.0	7.777777777777778	5.2631578947368425	2.857142857142857	2.0	1.0	2.0	1.1111111111111112	1.1111111111111112	1.0526315789473684	1.0526315789473684
0.0	2.1052631578947367	4.2105263157894735	9.473684210526315	9.473684210526315	4.2105263157894735	5.555555555555555	4.2105263157894735	1.0	0.0	0.0	0.0	0.0	1.0	2.0	1.8181818181818181	1.0	0.0	1.0526315789473684	1.0526315789473684	1.0526315789473684	1.0	0.0	0.0	1.0	1.1111111111111112	0.0	2.0	2.0	2.727272727272727	5.0	4.2105263157894735	3.0	3.0	3.1578947368421053	4.444444444444445	5.555555555555555	3.3333333333333335	4.2105263157894735	8.181818181818182	5.0	1.9047619047619047	3.3333333333333335	2.2222222222222223	0.9523809523809523	1.0	0.0	0.0	0.0	0.0
3.5294117647058822	2.1052631578947367	4.0	9.473684210526315	8.421052631578947	4.0	4.2105263157894735	4.0	2.1052631578947367	1.0	0.0	0.0	3.1578947368421053	4.545454545454546	3.8095238095238093	7.368421052631579	9.473684210526315	5.2631578947368425	3.1578947368421053	4.761904761904762	3.1578947368421053	1.0	0.0	0.0	0.0	0.0	0.0	1.0526315789473684	2.0	1.7391304347826086	2.5	3.3333333333333335	1.7391304347826086	1.0526315789473684	1.25	1.1111111111111112	2.3529411764705883	1.1764705882352942	1.0526315789473684	2.0	2.0	0.0	2.3529411764705883	2.1052631578947367	2.5	2.0	1.1111111111111112	1.0	2.0	2.608695652173913
5.555555555555555	4.761904761904762	6.315789473684211	4.2105263157894735	6.0	5.0	5.555555555555555	5.0	4.0	2.857142857142857	1.0526315789473684	3.6363636363636362	7.368421052631579	6.666666666666667	7.0	10.526315789473685	12.727272727272727	10.0	5.555555555555555	6.315789473684211	4.0	1.1111111111111112	0.0	0.0	0.0	0.0	0.0	1.1111111111111112	0.9523809523809523	0.0	1.1111111111111112	1.1764705882352942	1.0526315789473684	1.0526315789473684	1.3333333333333333	1.1111111111111112	0.0	0.0	1.0526315789473684	0.0	0.0	0.0	1.1764705882352942	2.2222222222222223	0.0	1.0526315789473684	0.9090909090909091	2.0	2.2222222222222223	3.3333333333333335
5.882352941176471	7.0	7.0	6.666666666666667	5.0	5.0	2.2222222222222223	2.1052631578947367	2.0	1.0526315789473684	2.0	5.2631578947368425	8.421052631578947	11.25	10.526315789473685	13.0	14.0	18.88888888888889	12.941176470588236	7.368421052631579	3.1578947368421053	0.0	0.0	0.0	0.0	0.0	0.0	0.0	0.0	0.0	0.0	1.1111111111111112	1.0526315789473684	1.0	0.0	0.0	0.0	0.0	0.0	0.0	0.0	0.0	1.1111111111111112	1.0526315789473684	1.0526315789473684	0.8695652173913043	0.0	0.0	3.5294117647058822	2.3529411764705883
2.5	3.0	7.0	8.0	5.882352941176471	1.9047619047619047	4.0	2.1052631578947367	0.9523809523809523	2.1052631578947367	1.9047619047619047	3.8095238095238093	8.571428571428571	8.75	12.380952380952381	15.555555555555555	19.0	22.0	20.0	11.428571428571429	6.666666666666667	1.0526315789473684	0.0	0.0	0.0	0.0	0.0	0.0	0.0	0.0	0.0	0.0	0.0	0.0	0.0	0.0	0.0	0.0	0.0	0.0	0.0	0.0	0.0	0.0	0.9523809523809523	1.1111111111111112	0.0	0.0	0.0	1.0526315789473684
1.3333333333333333	1.0	5.714285714285714	6.0	3.1578947368421053	1.4285714285714286	2.0	1.8181818181818181	0.9090909090909091	3.1578947368421053	2.857142857142857	1.0	5.0	7.777777777777778	11.428571428571429	18.823529411764707	22.0	23.0	18.94736842105263	16.363636363636363	11.578947368421053	3.3333333333333335	1.0526315789473684	0.0	0.0	0.0	0.0	0.0	0.0	0.0	0.0	0.0	0.0	0.0	0.0	0.0	0.0	0.0	0.0	0.0	1.1764705882352942	1.0526315789473684	0.0	0.0	0.0	0.0	0.0	0.0	0.0	0.9523809523809523
2.5	1.0	1.0526315789473684	3.1578947368421053	0.0	0.0	1.1764705882352942	0.0	2.1052631578947367	1.8181818181818181	2.0	0.0	2.1052631578947367	5.555555555555555	10.434782608695652	16.666666666666668	17.894736842105264	19.047619047619047	17.0	16.363636363636363	13.0	5.0	1.0	0.0	0.0	0.0	0.0	0.0	0.0	0.0	0.0	0.0	1.0526315789473684	2.1052631578947367	1.1764705882352942	0.0	0.0	1.0	1.0526315789473684	0.0	1.0	0.9523809523809523	0.0	0.0	0.0	0.0	0.0	0.0	2.1052631578947367	5.0
3.75	2.0	2.2222222222222223	1.7391304347826086	0.9523809523809523	0.0	0.0	1.25	0.9523809523809523	3.0	0.0	0.0	1.1764705882352942	3.3333333333333335	5.2631578947368425	14.117647058823529	17.77777777777778	15.0	12.0	12.631578947368421	11.764705882352942	6.315789473684211	3.0	1.1764705882352942	0.0	0.0	0.0	0.0	0.0	0.0	0.0	0.0	1.0	2.0	2.5	0.0	0.0	1.1764705882352942	1.0	0.9523809523809523	1.1111111111111112	1.0526315789473684	0.0	0.0	0.0	0.0	0.0	1.0	2.1052631578947367	3.1578947368421053
5.882352941176471	7.368421052631579	7.0	3.3333333333333335	0.9523809523809523	0.0	0.9523809523809523	1.1111111111111112	2.1052631578947367	2.0	2.2222222222222223	0.0	2.2222222222222223	2.1052631578947367	3.1578947368421053	6.666666666666667	10.0	10.476190476190476	10.0	8.0	11.11111111111111	9.0	4.2105263157894735	4.0	2.2222222222222223	1.0526315789473684	0.0	0.0	0.0	0.0	1.1111111111111112	0.0	0.9090909090909091	1.0	1.0526315789473684	0.0	0.0	0.0	2.2222222222222223	1.1764705882352942	0.0	0.0	0.0	0.0	0.0	0.0	0.0	2.3529411764705883	3.3333333333333335	2.2222222222222223
7.777777777777778	12.222222222222221	14.736842105263158	7.0	2.2222222222222223	0.0	0.0	1.1111111111111112	0.0	2.1052631578947367	1.0	0.0	3.5294117647058822	4.0	4.0	2.3529411764705883	1.0526315789473684	4.761904761904762	5.714285714285714	8.421052631578947	12.727272727272727	9.090909090909092	6.363636363636363	4.761904761904762	3.1578947368421053	3.3333333333333335	2.1052631578947367	1.1764705882352942	0.0	1.1111111111111112	1.1764705882352942	1.0526315789473684	1.0526315789473684	2.857142857142857	2.5	1.1764705882352942	0.0	0.9090909090909091	2.2222222222222223	2.3529411764705883	0.0	0.0	0.0	1.1764705882352942	0.9523809523809523	0.0	0.0	1.1764705882352942	3.1578947368421053	3.0
7.0588235294117645	12.222222222222221	9.473684210526315	8.75	1.9047619047619047	0.0	0.0	0.0	0.0	0.0	0.0	0.0	4.444444444444445	5.0	4.2105263157894735	3.0	1.0	2.0	1.9047619047619047	6.666666666666667	10.0	9.0	6.666666666666667	6.0	4.444444444444445	4.285714285714286	5.882352941176471	2.1052631578947367	0.0	1.1111111111111112	3.5294117647058822	1.0526315789473684	1.0526315789473684	2.0	2.2222222222222223	0.0	1.1111111111111112	1.1111111111111112	1.0	0.0	1.0526315789473684	0.9523809523809523	0.0	1.0	0.9523809523809523	0.9523809523809523	0.0	1.0	2.5	1.9047619047619047
4.444444444444445	7.619047619047619	6.666666666666667	3.8095238095238093	2.2222222222222223	0.0	1.0	0.0	0.0	1.25	2.3529411764705883	3.5294117647058822	5.0	6.25	1.9047619047619047	1.9047619047619047	2.2222222222222223	2.0	0.0	4.444444444444445	7.619047619047619	4.0	6.666666666666667	7.0588235294117645	6.315789473684211	8.421052631578947	3.1578947368421053	5.2631578947368425	3.3333333333333335	4.444444444444445	3.75	2.1052631578947367	1.0526315789473684	1.25	0.0	0.0	1.1764705882352942	1.1111111111111112	0.0	0.0	1.1111111111111112	0.9523809523809523	0.0	0.0	0.0	1.0	2.1052631578947367	2.0	1.0	0.0
3.5294117647058822	4.761904761904762	2.0	2.0	0.0	0.9523809523809523	1.0526315789473684	1.1111111111111112	0.0	2.2222222222222223	2.1052631578947367	4.0	7.368421052631579	5.882352941176471	3.3333333333333335	0.0	0.9090909090909091	1.0	0.0	1.3333333333333333	5.0	6.315789473684211	9.473684210526315	8.571428571428571	5.2631578947368425	6.666666666666667	5.2631578947368425	4.2105263157894735	5.333333333333333	5.2631578947368425	5.555555555555555	3.0	2.2222222222222223	1.1764705882352942	1.0	0.0	0.0	0.9523809523809523	1.1764705882352942	0.0	1.1764705882352942	1.0526315789473684	0.0	0.0	0.0	1.1764705882352942	1.7391304347826086	0.9523809523809523	0.0	0.0
2.6666666666666665	2.1052631578947367	1.0	0.0	0.0	0.0	1.3333333333333333	0.0	0.0	0.0	0.0	1.0526315789473684	3.5294117647058822	3.3333333333333335	1.0	0.0	0.0	0.0	0.0	1.1111111111111112	2.3529411764705883	8.421052631578947	7.777777777777778	6.315789473684211	6.315789473684211	5.714285714285714	6.666666666666667	3.0	4.444444444444445	4.2105263157894735	5.555555555555555	4.761904761904762	3.3333333333333335	3.0	0.9090909090909091	0.0	0.0	1.1111111111111112	1.0	0.0	0.0	0.0	0.0	0.0	1.1111111111111112	0.0	1.1111111111111112	1.1111111111111112	0.0	1.1111111111111112
2.3529411764705883	1.1111111111111112	0.0	0.0	0.0	0.0	0.0	0.0	0.0	0.0	0.0	0.0	1.0526315789473684	1.0526315789473684	0.0	1.0526315789473684	1.1111111111111112	0.0	0.0	1.0	2.1052631578947367	4.444444444444445	5.882352941176471	5.714285714285714	6.0	5.2631578947368425	4.444444444444445	3.8095238095238093	3.0	5.0	6.315789473684211	3.3333333333333335	4.444444444444445	2.0	0.0	0.0	0.0	0.0	0.0	0.0	0.0	1.0	3.1578947368421053	3.1578947368421053	4.705882352941177	3.75	2.6666666666666665	1.1764705882352942	1.3333333333333333	5.2631578947368425
1.4285714285714286	1.1764705882352942	1.1764705882352942	0.0	0.0	0.0	0.0	0.0	0.0	0.0	0.0	0.0	1.0526315789473684	1.1111111111111112	0.0	1.0	1.0	0.0	0.0	1.0526315789473684	1.9047619047619047	4.545454545454546	2.857142857142857	7.0588235294117645	6.315789473684211	4.761904761904762	7.0	5.2631578947368425	5.0	6.315789473684211	5.555555555555555	3.8095238095238093	7.368421052631579	5.555555555555555	2.1052631578947367	1.0	0.0	0.0	0.0	0.0	0.0	1.9047619047619047	3.1578947368421053	5.2631578947368425	6.086956521739131	4.0	1.1111111111111112	0.0	4.444444444444445	6.666666666666667
0.0	1.0	1.1111111111111112	0.0	0.0	1.0526315789473684	1.6666666666666667	1.1764705882352942	0.0	0.0	1.0	1.1111111111111112	0.0	0.0	0.0	0.0	0.0	0.0	0.0	0.0	1.0	1.0	2.0	5.0	6.315789473684211	7.619047619047619	10.0	9.0	6.0	6.666666666666667	6.0	7.0	5.555555555555555	3.5294117647058822	2.5	1.25	0.0	0.0	0.0	0.0	2.0	4.761904761904762	6.666666666666667	3.1578947368421053	5.0	3.0	0.0	1.25	3.75	3.5294117647058822
0.0	0.0	1.0	0.0	0.0	1.0	2.1052631578947367	1.0526315789473684	0.0	0.0	1.1764705882352942	1.1764705882352942	0.0	0.0	1.0526315789473684	0.0	0.0	0.0	0.0	0.0	1.0	0.0	1.0	5.555555555555555	6.666666666666667	6.666666666666667	6.315789473684211	5.0	6.0	6.666666666666667	5.454545454545454	7.0	8.235294117647058	5.2631578947368425	1.0526315789473684	0.0	0.0	1.0	1.1111111111111112	0.0	2.1052631578947367	6.956521739130435	7.5	6.666666666666667	6.666666666666667	5.2631578947368425	1.9047619047619047	0.9523809523809523	1.1764705882352942	1.9047619047619047
0.0	0.0	0.0	0.0	0.0	0.9090909090909091	1.1111111111111112	0.0	0.0	0.0	0.0	0.0	0.0	0.9090909090909091	0.9523809523809523	0.0	0.0	0.0	0.0	0.0	0.0	0.0	1.0526315789473684	6.315789473684211	7.368421052631579	6.666666666666667	5.2631578947368425	5.555555555555555	7.619047619047619	5.714285714285714	5.2631578947368425	7.777777777777778	11.764705882352942	7.0	2.2222222222222223	0.0	0.0	0.9523809523809523	1.1111111111111112	1.1111111111111112	5.0	8.0	8.0	8.235294117647058	8.235294117647058	8.235294117647058	2.0	1.0526315789473684	3.1578947368421053	7.2727272727272725
0.0	1.0526315789473684	0.0	0.0	0.0	0.0	0.0	0.0	0.0	0.0	0.0	0.0	0.0	1.0	1.1111111111111112	0.0	0.0	0.0	0.0	0.0	0.0	0.0	1.1111111111111112	5.2631578947368425	9.411764705882353	7.0	7.0	4.2105263157894735	3.8095238095238093	5.714285714285714	5.2631578947368425	5.714285714285714	8.235294117647058	4.2105263157894735	2.0	0.0	0.0	0.9523809523809523	0.9523809523809523	0.9090909090909091	6.666666666666667	9.0	7.0588235294117645	4.705882352941177	5.333333333333333	1.25	1.1764705882352942	2.3529411764705883	6.666666666666667	10.0
2.5	2.0	2.0	0.0	0.0	0.0	2.2222222222222223	1.9047619047619047	0.0	0.0	0.0	0.0	0.0	0.0	0.0	0.0	0.0	0.0	0.0	1.1764705882352942	1.1111111111111112	0.0	1.1111111111111112	5.2631578947368425	7.368421052631579	8.0	6.0	6.315789473684211	5.714285714285714	4.0	3.8095238095238093	2.857142857142857	2.0	2.1052631578947367	2.0	2.3529411764705883	1.1111111111111112	1.25	4.705882352941177	4.444444444444445	4.545454545454546	7.368421052631579	8.421052631578947	6.666666666666667	2.3529411764705883	1.1764705882352942	0.0	2.0	5.454545454545454	6.0
2.2222222222222223	3.1578947368421053	3.0	3.0	2.0	2.857142857142857	4.2105263157894735	3.3333333333333335	1.0	0.0	0.0	0.0	0.0	0.0	0.0	0.0	0.0	0.0	0.0	1.1111111111111112	1.0	1.1111111111111112	2.2222222222222223	6.315789473684211	4.444444444444445	2.0	2.1052631578947367	5.2631578947368425	3.0	1.0526315789473684	2.2222222222222223	1.9047619047619047	5.2631578947368425	4.0	2.727272727272727	5.2631578947368425	2.5	1.1111111111111112	4.444444444444445	5.714285714285714	7.0	10.0	12.0	7.0	4.2105263157894735	3.3333333333333335	0.0	1.0	4.0	4.2105263157894735
4.705882352941177	3.1578947368421053	5.0	5.0	7.0	6.0	5.2631578947368425	2.0	0.0	0.0	0.0	0.0	0.0	0.0	0.0	0.0	0.0	0.0	0.0	0.0	0.0	1.1764705882352942	4.2105263157894735	3.0	4.444444444444445	1.0526315789473684	1.0	0.9090909090909091	0.9090909090909091	0.0	1.25	3.5294117647058822	4.2105263157894735	4.0	5.0	4.2105263157894735	3.1578947368421053	2.3529411764705883	5.2631578947368425	5.714285714285714	5.714285714285714	7.0	6.315789473684211	4.444444444444445	3.0	2.2222222222222223	1.0526315789473684	0.0	1.1111111111111112	2.3529411764705883
8.75	8.0	4.444444444444445	7.368421052631579	11.11111111111111	11.428571428571429	8.421052631578947	3.8095238095238093	1.0	1.1111111111111112	1.0526315789473684	0.0	0.0	0.0	0.0	0.0	0.0	0.0	0.0	0.0	0.0	1.1111111111111112	2.2222222222222223	3.1578947368421053	2.2222222222222223	0.0	1.0	2.1052631578947367	0.9523809523809523	0.0	1.4285714285714286	2.857142857142857	4.761904761904762	3.1578947368421053	1.0526315789473684	3.75	1.1764705882352942	3.3333333333333335	6.25	6.666666666666667	5.2631578947368425	4.2105263157894735	4.0	1.0	0.0	1.1111111111111112	0.0	1.1111111111111112	2.1052631578947367	3.3333333333333335
9.23076923076923	10.588235294117647	10.588235294117647	10.666666666666666	11.0	11.578947368421053	8.421052631578947	4.761904761904762	2.2222222222222223	1.1764705882352942	1.1111111111111112	0.0	0.0	1.0	0.0	0.0	0.0	0.0	0.0	0.0	1.0526315789473684	1.1111111111111112	0.0	1.0526315789473684	1.1764705882352942	0.0	2.1052631578947367	2.1052631578947367	0.9523809523809523	0.0	0.0	4.761904761904762	4.0	2.0	2.857142857142857	6.666666666666667	5.555555555555555	3.3333333333333335	2.2222222222222223	4.0	2.1052631578947367	1.0526315789473684	0.0	0.0	0.9523809523809523	0.9523809523809523	1.1764705882352942	2.5	2.0	3.75
8.88888888888889	13.333333333333334	14.0	10.0	10.0	8.333333333333334	7.142857142857143	3.3333333333333335	0.0	0.0	0.0	0.0	1.5384615384615385	1.5384615384615385	1.8181818181818181	0.0	0.0	0.0	0.0	0.0	1.5384615384615385	1.8181818181818181	1.8181818181818181	1.8181818181818181	1.8181818181818181	1.8181818181818181	3.6363636363636362	3.6363636363636362	0.0	0.0	0.0	4.0	5.454545454545454	5.454545454545454	6.0	8.571428571428571	7.5	3.3333333333333335	1.6666666666666667	0.0	1.5384615384615385	0.0	0.0	0.0	1.6666666666666667	1.5384615384615385	1.5384615384615385	1.6666666666666667	1.5384615384615385	1.6666666666666667
[truncated: 50 more columns]
