# Supplementary material for: Iso-orientation bias of layer 2/3 connections unifies spontaneous, visually and optogenetically driven V1 dynamics
Source: Nat Commun. 2026 Jan 21;17:1901. doi: 10.1038/s41467-026-68578-y (PMC12923880; doi:10.1038/s41467-026-68578-y)
Supplement: Supplementary file 6 — Source data [file 41467_2026_68578_MOESM6_ESM.zip › source_data/fig5/A_endogenous_firing_rate.csv]

0.5358701943396269	0.5456531702962334	0.5697326402521257	0.6061039672768883	0.6528422707452395	0.7089753080912927	0.7731334917408411	0.8427425736517107	0.9125529828717887	0.9744545669908949	1.018498848753025	1.03605243386316	1.0224442076150224	0.9790337340380046	0.9132539715313961	0.8360518034726895	0.7583074297881651	0.6877269244416215	0.6280307789260438	0.5800812709058618	0.5434551432834545	0.5179530751315832	0.5036352841937703	0.5004720068119695	0.5080703728234335	0.5256290959324011	0.5521327826140985	0.5868020570108966	0.6291901704822541	0.6793373862913076	0.737894109141435	0.8053755107325534	0.8811093413663108	0.9624559091036519	1.0440116606694736	1.1179937769591564	1.1753628791440243	1.208503145488883	1.2133876031566233	1.1901392195983107	1.1422586289472507	1.0756884195651952	0.9974655655738458	0.9146946973002591	0.8333618726588525	0.7574252494025241	0.6888926714039847	0.6282025653216915	0.5749251874751983	0.5284029013010025
0.5099162318685693	0.519311644704365	0.5457316627473309	0.5871670083163162	0.6417274071153075	0.7082120681499612	0.7851292161832971	0.8693616234516965	0.9543678653172966	1.0297619204678277	1.0831058259087996	1.1038018651663746	1.0868326618523232	1.0350602760808008	0.9583810934687998	0.8700519120547169	0.7823114449656144	0.7032221132405317	0.6364629740305154	0.5825591028678356	0.5409280603449366	0.5113245283426265	0.49382283951934636	0.48850647085281873	0.49496422047196964	0.5124273860083468	0.5398796817657194	0.5765385642719641	0.6219920116104618	0.6764515725211994	0.7408856004894798	0.8161824728149719	0.9019523800564325	0.9952012401658187	1.0896906421672605	1.1761124242163001	1.243940447453285	1.284443249694319	1.2928285861658784	1.268949939622376	1.2165220356276965	1.1418457599017497	1.0527955137901073	0.9578259945148258	0.8644546736055098	0.7778562879571443	0.7004970131844819	0.6327397143292578	0.5739974145042944	0.523185951907433
0.4927444639816001	0.5022898709192751	0.530992905787717	0.5775457060354748	0.6401216968548482	0.7174533544787233	0.807757128742049	0.9070431544933928	1.0070250258914917	1.0949092180352173	1.1560291529552986	1.1786157888625566	1.1581516861108856	1.099430939878226	1.014607249798945	0.9184671376464177	0.8236173538764742	0.7380114054102952	0.6649545493075116	0.6049479564688501	0.5575339090021243	0.5226337018047765	0.5005470020474934	0.49157002905549535	0.4954409793210908	0.5115435657831318	0.5389014057523462	0.5768408511475976	0.6248772231456668	0.683291700898333	0.7533689951866211	0.8363151901648489	0.9317699221449005	1.0362912560485835	1.1426863077443903	1.2404108493648787	1.317901369608517	1.3656719943107118	1.3785013010885372	1.355987991537505	1.3016686273013063	1.2216526620108397	1.1240888412484404	1.018329203356066	0.9133229076567996	0.8156005345821993	0.7284718086375651	0.6526782735811381	0.5874429767058281	0.5314773139460945
0.48459400435318334	0.49485396643183316	0.5260800332709485	0.5774745959108024	0.6477147463111266	0.7355261696415492	0.8388317777440517	0.9523579833533454	1.0657269214979794	1.1639853819847137	1.230984099183271	1.2547499125622759	1.2320520001682316	1.1694553709492674	1.0805915230889913	0.9807259996496367	0.8821294674091668	0.7921215067613495	0.7136398846127174	0.6472660375357003	0.5929644653308477	0.5510449236651911	0.5224098027000175	0.5078350791882696	0.5074012388920145	0.5207056427638784	0.5469256707760232	0.5852815259466522	0.6353062843581232	0.6973388698814332	0.7727773678538785	0.8629327578232614	0.9672540483024746	1.0817877263509172	1.1983440227752817	1.3055503132457582	1.391255663796769	1.445673992806047	1.4633453822265126	1.4437912970195965	1.390116514368293	1.3081022412808663	1.2054490920125631	1.0917278308489045	0.9767489487248779	0.8683961429655909	0.771241315462942	0.6866233528018434	0.6140170035902076	0.551981630836066
0.4837408479350669	0.4954895211191441	0.5293239064586167	0.5851971635264284	0.6622873603187401	0.7595685295832938	0.8745098092807865	1.000378397734728	1.1248813480621493	1.2312987658267078	1.302862199098188	1.3283667143689046	1.3059652856601598	1.243540274797511	1.155176825663914	1.055758266068359	0.9566278855239118	0.8642374091755469	0.7811294370213597	0.7080343610042615	0.6453308747628773	0.5941998333714487	0.5565991646478006	0.5341804746027463	0.5275947444302987	0.5365876507791336	0.5604156454690941	0.5983226388377387	0.6497436057979072	0.7150051290783254	0.7954990360610488	0.8922674666674041	1.0043604760206106	1.127136603212928	1.251629822362776	1.365888147217632	1.4576780710123611	1.51740698268633	1.5398365510885292	1.5242861652593767	1.4735490486777787	1.3927676295977005	1.2888945628535518	1.1710147804992432	1.0491227199668622	0.9320360629048147	0.8255832084027517	0.7321197605649253	0.6515786632882764	0.582690041766155
0.48816132496469533	0.5017623115999715	0.538254144053625	0.5981548545235764	0.6811126446977909	0.7863913255667317	0.9108650480752782	1.046642053047733	1.17982544240261	1.2926678205076676	1.3685880072372094	1.3974313364854485	1.3786291924927392	1.320647441760136	1.2371416845250924	1.1418257403396237	1.0448194616620778	0.9516465617726608	0.8644528956610222	0.783924031598912	0.7110948632753826	0.648422630704958	0.5993757185276791	0.5669511324771871	0.5524688598179635	0.5558514729290036	0.5762438613852613	0.6127579641643902	0.6648923608483437	0.7329792990443329	0.8180635374313946	0.920725997280975	1.039264787683001	1.168277571572474	1.298104531891565	1.4165338822636346	1.5118392597027779	1.575183841452596	1.6017973452480454	1.5910083461910918	1.5450880082340448	1.4684564894563685	1.3672461044618096	1.2495131390802903	1.1247268176686362	1.0019843895705856	0.8881101916709009	0.7865089804881057	0.6979712550066651	0.6217507702082665
0.4964484525650441	0.5120960930885288	0.5511867865800372	0.6145820966459523	0.7023006588438417	0.8136672923744037	0.9451217370255738	1.0879189454416902	1.2272540327923758	1.3451804183439018	1.42573078085701	1.4599041831285324	1.4479863011318352	1.3982211640966786	1.3231002270110888	1.2347080680751816	1.141731942667099	1.0486859874082297	0.9571962665161544	0.868061652109484	0.7833721150906114	0.7073170285918713	0.6452465009852799	0.6015838449698092	0.5783118490532024	0.5752633449632532	0.5913690202916035	0.6257184492197087	0.6778833704753451	0.7481426907297608	0.8371583210880454	0.9446398820164952	1.0679849837143696	1.200956483923453	1.333432747226929	1.4534326333242027	1.550008426236868	1.6153848687841896	1.6456227323620736	1.6400897180893752	1.6005361927828743	1.5307330178177518	1.4357603786872155	1.3224999925650387	1.1991428555494896	1.0744192946399473	0.9556105920309345	0.8471894915401337	0.751050950249219	0.6672850021816722
0.5080174655194507	0.5258877943740009	0.5674502761413063	0.6337155789510951	0.7248744936731588	0.8400889512939775	0.9755295805406606	1.1221091119678566	1.2649235618239725	1.3864738954637241	1.4717497115449136	1.51281295352629	1.5101518290241498	1.471160797005401	1.4066190431522991	1.3267066659703664	1.2385158210454086	1.1455018617846053	1.0489069223039615	0.9500570533569819	0.8525465655404111	0.7626469023955439	0.6876230124101527	0.6330387218904516	0.6011823592370172	0.5917343580832021	0.6033186191505555	0.634963680727926	0.6862970105561188	0.7576488593333282	0.8492138218085037	0.9597759202660516	1.085764410840935	1.220212529491837	1.3529239759068303	1.472467276425337	1.5689657743607726	1.6357972198565798	1.6697239100039727	1.6702209484482493	1.6387281908330078	1.5781680432308602	1.4926976836644104	1.3877177442019288	1.2699087113238976	1.1468390665183952	1.0257999894682837	0.9122044167822936	0.8090998873634445	0.7178565252706571
0.5228121055823234	0.5428678909683154	0.586571879427616	0.6549162683434977	0.7479563839394681	0.8647236242669146	1.0011818523416838	1.1482697054154711	1.2916944341818086	1.415113447071921	1.5046979435103343	1.5531557725305543	1.560642981825907	1.5332465076794997	1.47970495721862	1.408176048752994	1.3240736032126514	1.2300780360588426	1.127474421370216	1.0186391752624697	0.9090453814052523	0.8069386347664332	0.7210209138496945	0.6573521017498304	0.6182061583775689	0.6029689296685738	0.610103463717934	0.6385380091575035	0.6880054731171155	0.7588202453543947	0.8507699365405555	0.9618680362811688	1.087680945984347	1.2208299629405794	1.3515351976353889	1.469413115380948	1.5657817967708718	1.634842287316247	1.6737453063925027	1.6819623804530661	1.6604873142292707	1.6116154562911098	1.5384509832899431	1.4449892934386068	1.336123724944541	1.2180403962550845	1.0974912157765677	0.9804145021515775	0.8712326757481832	0.7726628486570601
0.5403387246890661	0.5623600710596796	0.607726615906222	0.677272581677669	0.770828688960635	0.8871998334614032	1.0221352325643402	1.166811490771721	1.308115509909576	1.4313610231594833	1.524045350178131	1.5791235905231815	1.5959874546714388	1.5790695639773809	1.5351086778038725	1.470204088658922	1.3884440476648612	1.292186948794996	1.1833625141480633	1.065833868896846	0.9468217794663194	0.836004355706882	0.7426463820625587	0.672666758252803	0.6279437867066815	0.607712634269367	0.610454018126291	0.6350389075193675	0.6812308814297454	0.7492914018080444	0.8387710470453311	0.947222667469922	1.069689065851098	1.198870908425987	1.3259141177256268	1.4418366188413028	1.5389788245680516	1.6120710776931098	1.658229564233019	1.676501633745699	1.6673855849229453	1.6325151082221612	1.5740786004872145	1.4946967620234817	1.3976652800460614	1.2875204127144653	1.1700931021966157	1.0514880265920399	0.9372232677776733	0.8316143920434913
0.5596338268075787	0.5833777832746007	0.6299354504963288	0.6999733617415304	0.7931544012488547	0.9078912263861653	1.0395826144311962	1.1797624207066475	1.3167079369830772	1.4375672263560004	1.531218824004861	1.5908005230558122	1.6146712085799706	1.6056363887050675	1.5684789089585327	1.507711266424176	1.4265402664038676	1.3274787086574509	1.213517954127516	1.0900082446383719	0.965415908870791	0.8500199643068844	0.7528174306797015	0.6791099100977742	0.630412238294792	0.6059061985769671	0.6041302213466081	0.6239472102296729	0.665126893075529	0.7278741929394896	0.8117168812292999	0.9141656242290163	1.0303650700312954	1.153577844954595	1.2761558069167271	1.390521862528158	1.4898721523408054	1.569062852947392	1.6248118137383534	1.6555215754210655	1.6610042918771328	1.642130625947818	1.600261227192128	1.5369329963926548	1.4539217525531944	1.354283019147657	1.2426843660122209	1.124814270673636	1.006877730806557	0.8949065262632268
0.5795940928111213	0.6048052375694906	0.6521958614604175	0.7224996106906234	0.8151742190875703	0.9279583469232239	1.0558348516251033	1.1906375567627692	1.321807458812589	1.438193208025055	1.5300821532385707	1.5909423152837057	1.618432482996016	1.6138348823219417	1.5803626280498624	1.5214146033382032	1.439890829169284	1.3387008244418788	1.2218477823493412	1.0957092364685763	0.9693513910506427	0.8527699006067784	0.7543054307614011	0.6785887701722145	0.6268919791226684	0.5984477107953285	0.5917977549578209	0.605917464928042	0.6404305606089145	0.6955833621729203	0.7710447911340054	0.8647660326361928	0.9725186461432798	1.0886116059484034	1.2066596260251659	1.320126398892796	1.4228836107655145	1.5097057382029204	1.5767434562611817	1.6216104954313624	1.643251264800632	1.6416812369580558	1.6173792207328095	1.5709576429463163	1.5033257217107705	1.4162338468412548	1.3130412749136642	1.1985897632654472	1.0793034713329075	0.9624272978979057
0.5991157421550222	0.6255770105657158	0.6738993304564599	0.7449119930593782	0.8376745311820614	0.9492023797278992	1.0738859555520603	1.2035496883617234	1.328491784276957	1.4389157983972587	1.5264697783595824	1.5853037063024544	1.6127809295437858	1.6092154390188438	1.57669351797222	1.5179781363960192	1.4359840269187343	1.3340941458573676	1.2168473313948471	1.0909909672018019	0.9654027294060868	0.8495109109756719	0.75092161580294	0.6737976890834284	0.619334422840366	0.5868037435084136	0.574918338922326	0.582603380511453	0.6094994950752062	0.6557940716766173	0.7214052809439723	0.8048844038530701	0.9031147631980246	1.0116270013955408	1.1251697517647583	1.2382102613544401	1.3448787478567024	1.4399701442657789	1.5190126479114352	1.5787271692975258	1.6170217271142386	1.6328694230282177	1.6258022240646826	1.5960034422252893	1.5439102938979474	1.4705466415810493	1.378017101625541	1.2700447131059145	1.1525360708310965	1.0333070904067725
0.6173758101268089	0.6452672231861157	0.6950615235992829	0.7676189978448595	0.861631921370311	0.9733015058524738	1.0961945062525076	1.2218684233049597	1.3410457586548028	1.4450333983290513	1.5267189823414113	1.5811917148635228	1.6059475598576582	1.6008154483773067	1.5672808875009276	1.5077977053345004	1.4254659508072984	1.3239278171138014	1.2078540745688313	1.0837019085680026	0.9598018919365324	0.8448831438472173	0.746010682912496	0.667237477218985	0.609729461232084	0.5728382583491105	0.5553489060100005	0.5562880447387349	0.5753716643677854	0.612765101471756	0.6685187017656746	0.7417705021381757	0.830427815769564	0.9313351980244703	1.0404104578370827	1.1528887506425987	1.2634192313900385	1.3666071756351106	1.4574455138267317	1.5316166567882117	1.585794877681302	1.6177685553990924	1.6264599755889795	1.6117964944166705	1.574338595357349	1.5149000783776063	1.4347143278851615	1.3361831145385272	1.224081944314452	1.1059925326135633
0.6340370498185904	0.6638308760004186	0.7159361224330327	0.7912304532077692	0.8879671618170787	1.0014566481048486	1.124277630891628	1.2474754109847963	1.361963538608047	1.4599927371470376	1.5356266142006332	1.584923344259481	1.6057344260383524	1.5977309025682231	1.5620798175602357	1.5011740297857785	1.4181786051068141	1.3169032890703554	1.201884447413547	1.0791633356019021	0.956367441444108	0.8416281192634201	0.7417326417853283	0.660661220100981	0.5996207098389309	0.558056518493036	0.5348680178783229	0.5292311932186523	0.5409428701873626	0.5702190464887185	0.617112454102343	0.6811267924396204	0.7609835435885542	0.8546255779709288	0.9592064049273051	1.0708872235929185	1.1848143463974696	1.2954785037675283	1.3972039313949378	1.4845708636648383	1.5526892804040562	1.5984199739720109	1.6203331345584626	1.6186052824527395	1.59426015171497	1.548274524896535	1.4813710953334835	1.3947223094772059	1.2916359322407323	1.1787668044886372
0.6488867206236135	0.6813235748796308	0.7367988789496354	0.8161539022406376	0.9171059813258687	1.034004888336774	1.1583461952384928	1.2804815609227513	1.391523714891218	1.4846293015478402	1.555069225028575	1.599705529857387	1.6167171074057438	1.6056366670443345	1.5675015311140463	1.504527437668631	1.4199354641314985	1.3176368193889012	1.2022008646533153	1.0793060266176249	0.9561487477428735	0.8404407399486986	0.7386686051080817	0.6547324331347794	0.5898699980266416	0.5436327950875706	0.5150415165136739	0.5034449110160366	0.5087098755465663	0.5309673298749558	0.5702679470642185	0.6263137003936616	0.6983934664969822	0.7854232009277239	0.8856757090598232	0.9963043993730066	1.1129123707142556	1.2299738469014554	1.3411275337573738	1.4394551973814882	1.5188485492875483	1.5753905288218684	1.607715997680166	1.6166229171356497	1.6037895903688526	1.5705481198803344	1.517297342415255	1.4442404221588852	1.3534149073440325	1.2498571867048045
0.6616116001979616	0.6974434959642745	0.7572473604789979	0.8417982357405519	0.9481920720519721	1.0697096625117872	1.19671245695919	1.3189036133365215	1.4276006458352364	1.5169748752238497	1.583398843823815	1.6244674722923715	1.6384877120779682	1.6248467562040936	1.5842316276089767	1.5186711976545153	1.4312878698962082	1.3262442356439073	1.2083330924357434	1.083297194077694	0.9581980656847183	0.8403974327332597	0.7361944522879189	0.6492520215943776	0.5807425069534635	0.5303108279284846	0.49710455930124364	0.48056348003005944	0.480515157259269	0.4969088205788546	0.5297233156564938	0.5788609055556297	0.6441257658368287	0.7252377791673567	0.8213407620879759	0.9304014891061609	1.0486266420048402	1.1704460837806347	1.2885784685764499	1.3950219751110144	1.4826100784112368	1.5470582888685327	1.5873573155226555	1.6050314449184917	1.6025035516637116	1.5813726156824262	1.5418950072444386	1.4837373786602852	1.4077820645224357	1.3173453159540782
0.6714964433265599	0.7111451500443261	0.7757978034657911	0.8661000663321697	0.9785000114969845	1.105138676473862	1.2352554866962855	1.358011732869778	1.4651485047291448	1.5517497571269634	1.61520815935718	1.6537090685961746	1.6657625030126826	1.6503886966668346	1.6077312916301798	1.5393357463029913	1.4483139221996577	1.3391676370462426	1.217230928365009	1.088607864145161	0.9604403143317419	0.8400402654025756	0.7333630035871279	0.6437605792333042	0.5722597494981175	0.518503541198518	0.48178107491155375	0.4615144141877071	0.4573062246846162	0.4689410561652934	0.4962745222770898	0.5393900868627165	0.5985732875848802	0.6741320736313655	0.7659314612888125	0.8725107445369196	0.990604302769841	1.1145207047065855	1.2364073791258585	1.347375230744347	1.4398710814151707	1.509722079279961	1.5563067637087804	1.5817359931949944	1.5889339418046533	1.5797418424155365	1.5543976129880164	1.5122156751954134	1.4531738597959316	1.3788701060648652
0.677183373714439	0.7204793317325693	0.7897382012889738	0.8854554768070926	1.0033561543854994	1.134465755247503	1.2670211795574078	1.3899638019731737	1.4955952872449676	1.5799569784562622	1.641201272448174	1.6781561521780475	1.6894475109024285	1.6736221043456803	1.6299161722061133	1.5592556262272355	1.4646882016483602	1.3511823848993398	1.2247080940331316	1.0920468641178038	0.9607172696487205	0.8379423209635891	0.7293057662356175	0.6378513700403162	0.5643579929181823	0.5084377048743131	0.46938560319199807	0.4465030429331022	0.43920176061751526	0.4470758424695454	0.4698764491248282	0.5077664955048908	0.561366011908266	0.6313940216017234	0.7181624690096888	0.8207145570370448	0.9360640247396191	1.0585948982963866	1.1801195361130472	1.2916463844444521	1.3859142497306862	1.4591810752099912	1.5112200306839154	1.5442591138073984	1.561316965887803	1.5644243633800907	1.553813861864007	1.5285517536079092	1.4877583309482	1.4315701344599994
0.6767989194041539	0.7228177419968373	0.7955310344989716	0.8951898619214029	1.0167413466748532	1.1501583033674625	1.283038703751634	1.4045814470821198	1.507972952906098	1.5901067054293223	1.6498448453364603	1.6864984092718354	1.6987669850210905	1.6844567453299797	1.6417180382527812	1.5705363993398278	1.4738095329319973	1.3569182335720231	1.2266636518994187	1.0907293831079985	0.9570639185452933	0.8328542201166798	0.7233828429407082	0.631331695023602	0.5571820944209682	0.5003451240940617	0.46005985510214725	0.4355446336422202	0.4260531614787374	0.4310615321950958	0.4501508363146639	0.4834856093553285	0.5317668868789952	0.5959486388055127	0.6765507570872842	0.7729312778057936	0.8823531083591786	0.9993626275747386	1.1161599195990124	1.224449591027253	1.3177979310816152	1.3930680614218764	1.4501872876832167	1.491157663635303	1.518729906185529	1.5347625329166439	1.539420231965291	1.5315004390522111	1.5093523113301777	1.471980502593299
0.6686560097287292	0.7156007808284248	0.7895668612336386	0.8903669992633874	1.012195574767668	1.144291830410639	1.2742089034890338	1.3919226446795758	1.4917330169550318	1.5714599442497	1.630538968944103	1.6685975248409812	1.6842014469700808	1.6743004437568427	1.6355293369841575	1.566729010556382	1.4703636922767571	1.3521514536229173	1.2199958767917758	1.082462011365094	0.948035702043862	0.8239737857696201	0.7152702835163371	0.6242194173809746	0.550907577509269	0.4944696539342496	0.45403246223038013	0.4287225899811569	0.41780233647005505	0.42058529489046825	0.43656086312493864	0.4657748209556191	0.5088555374523135	0.5667065154599119	0.6399304853469593	0.7279968729625526	0.8284204417081252	0.9361849808471244	1.0444281468283498	1.146276917885466	1.236466422596518	1.3124597810816163	1.3741358084496282	1.4230765835735815	1.4614927815483987	1.4907358553352783	1.510676451738772	1.5197464795799256	1.5157252306768147	1.496769699147837
0.6517269747487328	0.6970397804375843	0.7689066540988814	0.8667245555066428	0.9842123138751506	1.1105180623752047	1.2337648027822208	1.3451263410035852	1.4401460985659367	1.5174717817283379	1.5769364849102279	1.6183980304510428	1.6401107182250585	1.6379285513062867	1.6067873315623171	1.5438823796743402	1.4510458551956937	1.3344904514784035	1.2030553088775304	1.0662259896752442	0.933149284582461	0.8111530856993756	0.7050393965808796	0.6166240775427353	0.5456049199617409	0.49085569868778856	0.4512745855716646	0.42597803125729394	0.4141698526325885	0.41518312228287346	0.4284443403149949	0.4538332846755851	0.4917366251781646	0.5429228382236672	0.6079412524259307	0.6863370122709799	0.7757870357341422	0.8719165946108542	0.9692276511046776	1.062364789485456	1.147431536438463	1.2224469637154567	1.2873136668500271	1.343187661901662	1.3915792142860082	1.4332430107980885	1.467582033814485	1.4925302713229505	1.5053865335102228	1.5037910967406578
0.6261192401777443	0.6668123779810349	0.7325529171765011	0.82254107934595	0.9305854949593915	1.0464980640202701	1.1597261285158325	1.262876939967194	1.3524924882538638	1.4277789804107182	1.4889018734969313	1.535738666019301	1.5661156634980473	1.574690265355528	1.5544832175161343	1.5009398912488878	1.4150595506273511	1.3033573558462577	1.1755079420140464	1.042047000037014	0.9126398311894661	0.7947454443369558	0.6929130047254399	0.608603404452534	0.5411926881199581	0.4892810731451726	0.45153226732512697	0.426942671882375	0.4147538765657043	0.4143204958182328	0.4251185331536121	0.44680461918949627	0.47963045706399215	0.5242173665171443	0.5809910488122667	0.6494671272702498	0.7274753355328065	0.8114480864352659	0.8970812331129027	0.9804722876700652	1.0587874086530478	1.1307595823460417	1.1964406813353963	1.2567617922236816	1.3127310573888724	1.364619417872105	1.4113523286931002	1.4502965339423386	1.4782867920921383	1.4925032618901264
0.5931879615523806	0.6265551950538042	0.682563574900252	0.7603188914322832	0.854337958598802	0.9559985046670947	1.0566091566893763	1.150241005292487	1.2341559599975227	1.3078758765936027	1.3716473436510315	1.4252886279464851	1.466075875384336	1.4874265283266273	1.4806127383815868	1.4392944738327418	1.3633893941217625	1.2595022471853123	1.1381087223724105	1.0105840673983826	0.8871532470554169	0.7753262348073219	0.6794302713623791	0.6005600472271253	0.5378387074899286	0.48967494726410027	0.4545128551755146	0.43125676957693504	0.4191157124680149	0.41753321729560194	0.4259733530865373	0.4440906332434929	0.47209616951204453	0.5104902997303065	0.5595851887322152	0.6187998675398927	0.686211087469486	0.7588652492284798	0.8334850280248466	0.9071306960290206	0.9778256246484031	1.0448144369597472	1.108503326866042	1.1699304198758744	1.2299671033819706	1.2886560634315376	1.3445932107026402	1.3948088439633586	1.4356517122610446	1.4639939344122266
0.5553728534516688	0.5797824012402828	0.6238374244702338	0.6866787698677594	0.7639042339932667	0.8488850307928316	0.9350862079827633	1.018040123839863	1.0956125378481434	1.1674747630181923	1.2339223699766746	1.2945829248690537	1.3461770361508094	1.3810382660300047	1.388903779706124	1.361690592057474	1.2981381744519025	1.204620202131387	1.0921739306599945	0.9729850992178987	0.8577151352434057	0.7538824928058998	0.665452243249553	0.5931785169034551	0.5360499094239115	0.4923087271972773	0.46034509316702293	0.4388818917056757	0.42715579539973897	0.4246157815290873	0.43086226307969744	0.44561534172274253	0.46910545033913204	0.5018581546163147	0.5440914588441701	0.595163996651678	0.6533824266546266	0.7162961829320947	0.7812603023334533	0.8459853807130554	0.9089243684767012	0.9697005548271425	1.0290650983995842	1.0883244310926332	1.1485255761129358	1.2098437818440724	1.2709261709749387	1.3288069830401252	1.379665881843249	1.4200530609248196
0.5156809487904105	0.5307978630174917	0.5625580427876624	0.6101266067178814	0.6701441951442156	0.7378489948554202	0.8088063838722295	0.8799666041834318	0.9499637543571938	1.0186218334383934	1.0862808497242786	1.152411647352623	1.2133688841920107	1.2607995644634795	1.2831559975308608	1.2707969568725792	1.2211322411267698	1.1400218863442764	1.0388231411365292	0.9302773773821171	0.8253622669941407	0.7314192868050183	0.6519653946793272	0.5874749077135728	0.5367549699032668	0.49808294519722357	0.46975403618626327	0.45044837066607624	0.4393180574228894	0.4359736647547674	0.44007753903935215	0.4515941875568669	0.4708504717455172	0.4984779281205801	0.5346327694510039	0.5787329621405164	0.6292947445915488	0.6841432221354683	0.7410621088080578	0.7980437842667769	0.8537403033602857	0.9079382785771428	0.9615428127844368	1.0160247298447276	1.0728252165673202	1.1325437408798473	1.1943005066168817	1.2555966458764438	1.3129085737181747	1.3626433153077353
0.4770590551800405	0.483650266246853	0.5042943671140379	0.538147928441517	0.5824918061882561	0.6340664264652126	0.6901114182715662	0.7489745599899265	0.8100005092127128	0.8733569695836486	0.939470966848492	1.007850746597784	1.0748514836282932	1.131933364261751	1.1668293855283343	1.168621656287171	1.1334178810760605	1.0663459315217327	0.9786476919384769	0.8832372150036812	0.7910162230164576	0.7089709282023194	0.6401365046900185	0.5846530697522864	0.5413008691506551	0.5083541951184067	0.4841252262042848	0.46719909342092486	0.4568238553118208	0.4525942310470433	0.45444967408457465	0.46266187280270266	0.47782392742568874	0.5006948350992594	0.5314868802635123	0.5697090269372777	0.6139884266826143	0.6624049713303372	0.7128477975241903	0.7633865837084137	0.8127304438677942	0.8605413617249822	0.9076329808578147	0.9555683502427149	1.0060925281248319	1.0604036943654223	1.1184999255544124	1.178705698582986	1.2382593997799698	1.293759785608512
0.4418147581046145	0.4411734344603866	0.45266564042624774	0.4752190792570931	0.5065622272133928	0.5443013191979216	0.5869193267716246	0.6337771643447805	0.6849125772417509	0.7409712492056935	0.8025149082585569	0.8691692507856944	0.937583374916428	0.9996721050761326	1.043380920105525	1.0572196333075554	1.036182582497718	0.9843928277001643	0.9125207334454583	0.8329548707247157	0.7559837359501456	0.687978716607123	0.631462424533536	0.5863671814584324	0.5514296801093482	0.5249852620514904	0.5053265282643989	0.4910714192075249	0.4814122676263657	0.47607887524457	0.47538464175957895	0.48006508897600897	0.49112050460006546	0.5094547241397096	0.535499152274461	0.5688032285735969	0.6081343518931422	0.6515989541536973	0.6970425637856708	0.7424890509767132	0.7864116994959076	0.8282670412054581	0.8685132331569708	0.908649922104937	0.9507015695547494	0.9965576134053399	1.0471434936999013	1.101902157054558	1.1590767317976614	1.21591912065894
0.41128573847947886	0.4049031263669149	0.40918631207701855	0.4229687107749761	0.4441213893345355	0.4707899913954351	0.5020707323833642	0.538020936200816	0.5793325164237487	0.6269849279983689	0.6816393488643147	0.7429426129476365	0.8080472997283986	0.8699778455404138	0.9178580925119865	0.9406399347396414	0.9327101633786751	0.8970085860182387	0.8429758452720552	0.7817639413969835	0.7224533556895292	0.6705143760865466	0.6279766986196204	0.5946270126810482	0.5692555968115831	0.5502308709540992	0.5358362047474724	0.5245477996944541	0.5155115399212177	0.5087030162965599	0.5049452364955193	0.505659101524912	0.5123472915031348	0.5262592047819287	0.5480394485097337	0.577351163837989	0.6129744590424394	0.6529907429778374	0.6949773104407064	0.7366485177924851	0.7761546693857171	0.8124372102344478	0.8455261741451463	0.8767964949086101	0.9086196624481072	0.9435752063872088	0.9834935080599468	1.028952347100802	1.079243658098352	1.132532750848785
0.3862130580840337	0.3753282530619505	0.37407193489081936	0.3811500554628172	0.3945906218040929	0.4126970397048699	0.43490296238399734	0.46170126769450676	0.4941408096073778	0.5333287027176474	0.5798742906059953	0.6334830786263176	0.6918073924740089	0.7493007784606641	0.7970029476906896	0.8253224172085948	0.8287968342309706	0.8092542901140555	0.7743231802102943	0.7332550201676942	0.6934532002804078	0.6592585208010954	0.6321240779896282	0.6117914813180247	0.5971611593147718	0.5866702471807975	0.5783830341624201	0.57048560596885	0.5619616076528156	0.5531152398016675	0.5454688660358956	0.5414324430726333	0.5432362452479494	0.5526374483914419	0.5705252189126135	0.5967088030055346	0.6299573306300321	0.6680759552421971	0.7082235080405064	0.7476116910567154	0.7837151211513355	0.8147656589289591	0.8402174689321461	0.8614746046703804	0.8814111272081143	0.9033637864401698	0.9300602522421252	0.9630174262639742	1.002525433860833	1.0476686137565487
0.3668023202941815	0.3524882978440913	0.3469725209448793	0.3490177649672465	0.35656594269933917	0.3681573082140412	0.3834324986681262	0.4030163718619495	0.42801401136946027	0.4594597947937036	0.4978520838183153	0.5429016243792055	0.5927746148018668	0.643264292815618	0.6876964783879903	0.7186153963392707	0.7315007659773516	0.7273089999075861	0.7116662196821678	0.6915247818560669	0.6722915185495087	0.6569528806968779	0.646358803506828	0.6401585302654724	0.6375071348942541	0.6367622818213906	0.6356193199093296	0.631680753833217	0.6235488765365489	0.6117862645910309	0.5990568973842346	0.5890574458810865	0.5851287795980418	0.5896561873835579	0.6038577976728475	0.6276926258900548	0.659841729889686	0.6976826179864623	0.737779730425058	0.7764566360168046	0.8102135641876089	0.8362708790275498	0.8535628634115863	0.8635266325396663	0.8697786998843658	0.8767588851360125	0.8881934663748006	0.9063823401836548	0.9322370073634648	0.9655053726937081
0.3532727656047387	0.33631320334487225	0.3277168864494533	0.32588734355666665	0.3289712224701923	0.33572049752622624	0.3458629557810095	0.3600042883797791	0.37903661709870695	0.4038453983414358	0.4347765649450971	0.47156460873424083	0.5128045606837238	0.5555694158113453	0.5952678379860287	0.6268669164333477	0.647184056953887	0.6568110196236808	0.6594992181607361	0.6598962776050055	0.6613668239427064	0.6654293139644609	0.672171808613166	0.6811434259394432	0.6915848180391487	0.701740178889299	0.7087851866519937	0.7094099023849029	0.7014534998992367	0.6857850863095192	0.6665284622176182	0.6491102947627871	0.6383152996518688	0.6373257125197238	0.6478129068991676	0.6698924334563087	0.7020708270923028	0.7411380368348207	0.7828040347998013	0.8222203714995212	0.8545376804826146	0.875832356714164	0.8843977452654238	0.8818070682625267	0.8727231204006975	0.8630353658921543	0.8577631497302686	0.8599225345406177	0.8706614498359717	0.8898065880755276
0.3456376660186592	0.32697291705428855	0.31619660808943006	0.31164421790244945	0.31146963764262403	0.314681147446001	0.3211185569027952	0.33112603489698894	0.3454186452736718	0.3646299676555724	0.3889895914463459	0.41832471026588747	0.45171365409335107	0.4872867360234959	0.5222449996257811	0.553617075708933	0.5796821295989519	0.6010064600939876	0.620058053347702	0.6395354676268782	0.6609475370778088	0.6842691478212234	0.7087088846597998	0.7335363526015181	0.7578347291275033	0.7796684851392081	0.7954966894089801	0.800904481996352	0.7928877725931953	0.7726537804214487	0.7458430104189419	0.71988173677715	0.7011531519262628	0.6939445076653274	0.7004861029683536	0.7210816643873038	0.7540260669029077	0.7953478813908136	0.8395913778900518	0.8806158139590936	0.91201790144411	0.9286017221317475	0.9279711434003372	0.9120541807843177	0.8866361442721536	0.8594075339778966	0.8369310529253478	0.8229076795452719	0.8184394297982832	0.8230083928992755
0.3441837534322307	0.324578986706832	0.3125665236367204	0.3063732108922844	0.3041064800647148	0.3048827136152596	0.30851594648306013	0.3152379958340401	0.3255699042664062	0.339896933863877	0.358442685947483	0.38122849301885015	0.407837347485249	0.43732723073366264	0.4681936287591166	0.4990346373394102	0.5293276171083156	0.5599417314635416	0.5926286203368066	0.6288057166185852	0.6683863629055742	0.7099762550414569	0.7517902314937202	0.7923975571658344	0.8305211967097991	0.8637833543604507	0.8880175427649323	0.8978555242804591	0.8897345514049501	0.865123164726393	0.8309727040049203	0.7963729158021293	0.7693871998442857	0.755533949793923	0.7578609916350324	0.7769913550693575	0.810824431953584	0.8545691204212689	0.9015330468288079	0.944038989037865	0.974267384383452	0.985812515262421	0.9758805936287692	0.9467213071500135	0.9053271481717486	0.8611096375662659	0.8222712174679032	0.7931973527100517	0.7747584516418045	0.7658726467237408
0.3491000172530684	0.32922080026469935	0.31676727193191745	0.31000068268482955	0.30680781253196854	0.30602671377645146	0.3075198341179948	0.31145679128834447	0.3181575680177948	0.32798314912020066	0.3412577114047493	0.3582953000655689	0.3791168018555679	0.40346306024847384	0.43080965507863356	0.4607710068279847	0.49376565295638897	0.5310517501788048	0.5741932160714196	0.6238294810214674	0.6788136630671877	0.7366400915167742	0.7943507543632674	0.8495730572648532	0.9002385215327044	0.9434770801702	0.9746261867175171	0.9880469333404649	0.9800578919334981	0.9523716301537187	0.9124656227682059	0.870560753051831	0.8360247329186131	0.8157788514606625	0.8138783919491206	0.8312932849550854	0.8655750482532188	0.9111120644542847	0.9599124768185519	1.002841681303052	1.0308997991177833	1.0369070845312898	1.017900854429012	0.9766377170589681	0.9211960213116431	0.8623665224157082	0.8095826951846671	0.7678158809294046	0.7377403533945205	0.7177100985204203
0.36059335085728167	0.3410392813952925	0.32896180044199835	0.3225031735339584	0.31928963896469964	0.3178090859594664	0.31769371985588224	0.3190595363272465	0.32221225103018897	0.3276395411128139	0.33598565234485045	0.34779623918756947	0.3634665313400771	0.3832098683086023	0.40713581695768114	0.4355676769584567	0.4695654459909313	0.5107398242372597	0.5606995422683985	0.6197908467820887	0.6864293661422658	0.7572388190328438	0.828183978851903	0.8956838648637904	0.956576210398926	1.0074372602300563	1.0435512553722612	1.059572982433164	1.0522337016471535	1.0232167183883467	0.9799389437439835	0.932882436581488	0.892394215770258	0.8666840723379586	0.8608621500807461	0.8763131722621612	0.9103088288200476	0.9564530575023238	1.0056332944557667	1.0475065498095664	1.07220757299137	1.0722424656728426	1.0448713524041542	0.993601133452774	0.9273793513652768	0.857774496676191	0.7948087387012458	0.7437622549616915	0.7051472573161438	0.6769028578816294
0.3789750371264265	0.36049464154634403	0.3494551837099172	0.34395363205229884	0.3414375772608071	0.33995558578436863	0.3386808298586517	0.3376296124363053	0.3372286356943696	0.3383011307049995	0.3418146400691882	0.3485747947814036	0.35923758407965317	0.37439561157370727	0.3945260825654083	0.4204064294420249	0.45349315970794885	0.4956413646665445	0.5485254443461587	0.6126348574316964	0.6862991651120364	0.765760454124197	0.8461288058286	0.9225644163195553	0.990782859667197	1.0467719896815648	1.0860517343318274	1.1039722687450235	1.0977702269831544	1.0690180101312206	1.0245109762531972	0.9745602422558934	0.930031064172267	0.9001743231934497	0.8910316117337069	0.9044098738001626	0.937354867484667	0.9828537228371967	1.0309899754684475	1.0705985716496653	1.0912005836843066	1.085427749010227	1.0511180071868564	0.9926011405402222	0.9195356332779815	0.8437044444426746	0.7750866933995728	0.7187920831920064	0.6751552463002312	0.6419714844801895
0.40501607876836065	0.38823660734035537	0.3788903764548082	0.3749726614494517	0.3737001450782271	0.3727607182033583	0.37078043215888534	0.36755361113253526	0.3636345270222754	0.3602366851911716	0.3586848613190581	0.3600889184522663	0.36537449242000786	0.37537747168455815	0.3909077106598046	0.4129786209527274	0.4431716648375125	0.48340870239353934	0.535430206909994	0.5999416587725745	0.6755057869511051	0.7584814221651033	0.8435418791557372	0.9249172399692785	0.9973181092088298	1.056219107625858	1.0973586523774435	1.1167634176157584	1.1120537205504446	1.0845468115522656	1.0404287332207192	0.9894616484900469	0.9427506187363592	0.9102114536197837	0.8985516644827739	0.9098144053190985	0.9410359853638652	0.9849394974495126	1.031142529062949	1.0679646277625447	1.0846762692122283	1.0741332155534062	1.0349956507314264	0.9724868417152239	0.8967057323478662	0.8192848905098373	0.7495563011754686	0.6921124703962509	0.6470953344632111	0.6121505624762201
0.43960456289332533	0.42535683440255667	0.4184749955736394	0.41680537419475544	0.41736485714519184	0.41742945897944705	0.41520441576601114	0.4100997925293972	0.40272085259401985	0.3945531838172615	0.38732715771641235	0.38254480143594094	0.3814842717073137	0.3852869600103831	0.39499696792186767	0.41179887901705114	0.43718925081172594	0.47294395377049886	0.5207092521881236	0.5812922147245501	0.6536327520535883	0.7346168332030382	0.8190779141298323	0.9009100850114912	0.9742181575083367	1.034037879999879	1.076074032170811	1.0967447094994924	1.093835324822013	1.0683590029001784	1.0257527905610515	0.9753801530797308	0.9282723217503177	0.8946423023489118	0.8812974653472324	0.8904683500073287	0.9193625130021593	0.9609477643739782	1.0048224094853613	1.0390569876249283	1.0528112026444665	1.039322786511766	0.99812423243933	0.9352289150831838	0.860972863243111	0.7863494460600144	0.7197508861116727	0.6649152951226128	0.6217127814150794	0.5878420448674627
0.4841242459872203	0.4734608071290221	0.47004492017439475	0.47142750443012127	0.4744848313236577	0.4761845604863289	0.4742121880474068	0.4675637671109204	0.4566476924947744	0.44312507805110435	0.4291496020257758	0.4167442200699577	0.4077657901274758	0.40375570604466493	0.406114148510544	0.416088261916535	0.4349780258983739	0.46419192656476993	0.5050417989350969	0.5581459861658196	0.6228306675496312	0.6966648219820702	0.7752247965611462	0.8528252638630636	0.9235434404754949	0.9820953254792434	1.0239758712116855	1.0456617026258	1.0448813789168037	1.022174150340047	0.9823667202245202	0.9342634029535579	0.8887330107172333	0.8556328093954604	0.841587078219159	0.8487135078304278	0.8746821160744219	0.9131440590109653	0.9541726463116466	0.986080046179371	0.9981281312015733	0.9839911199739514	0.9439431473477002	0.8845922121319817	0.8160967292815035	0.7485092456688344	0.6888054906754305	0.6398745123531276	0.6012572427860897	0.5707395365980482
0.5405241445550585	0.5347339307723391	0.5358681622746312	0.5413194614849157	0.547760413517281	0.5519197174058805	0.5509226423065978	0.5430072815430109	0.5282584719285006	0.5083584315839884	0.4859616199882613	0.46388761112184074	0.44477005017185756	0.4308719347826365	0.42403328969391946	0.4255660366331462	0.4364647245152745	0.4576611924616406	0.4898518963792082	0.5332363295239045	0.58724852104096	0.6501158324596137	0.7184432210014184	0.787539875057068	0.8520224043416739	0.9066430769909397	0.9467498518801778	0.9686867173243713	0.9700309978035964	0.9508759265141047	0.9153489114100722	0.8716161276423081	0.8298411583291466	0.799123616544083	0.7853236986310361	0.7904769429965428	0.8128016158176959	0.8469568102956977	0.8841702560532331	0.9135540909813173	0.9248819057093585	0.9123326363828551	0.8767977863995021	0.8250862089869503	0.7666099445750687	0.7099395171879885	0.660599013055557	0.6204905441336718	0.5888626264445516	0.5635615224568296
0.6103529002513944	0.6110454616495994	0.6178758837829406	0.6284214614233378	0.639286840965971	0.6468311794601301	0.647476168461145	0.6385424427135139	0.6194440578692123	0.5919278215765845	0.5591474311184502	0.5248996694902809	0.49303823031663346	0.46683843467282615	0.44877346564814924	0.4402613156266442	0.4420035186434539	0.4542557873407017	0.47696292775005933	0.5097424144204885	0.5518392610807225	0.6018921227167597	0.657484792542391	0.7150915411615943	0.7702334091114303	0.8181062759791987	0.8542122116520326	0.874950991068982	0.8778678231088971	0.8626930715909626	0.8328090410279244	0.7954475156910691	0.7595243192300504	0.7327725951668981	0.7201129254081029	0.7233533722608646	0.7413163794146019	0.7699247133117231	0.8020105388860514	0.8281904989218746	0.83932334485777	0.8303154800501517	0.8024167273277084	0.7620227362348978	0.7172714318529027	0.6749452786504998	0.6390066862510541	0.6104172799605051	0.5879620144778258	0.569513963439843
0.6935841604987948	0.7025047099878264	0.7162047288818798	0.7325537263722717	0.7483698710852366	0.7597228077711465	0.7622890850801904	0.7524308294552144	0.7287221394955125	0.6926893749298693	0.6479303990554858	0.5993074021803181	0.5522186110859775	0.5113928201818911	0.4801611604617398	0.46023495203262377	0.4520033666864504	0.45494893584082036	0.4681440747257477	0.4905154002960459	0.5209754300508165	0.5582736759016212	0.6006623690181367	0.6456029439580497	0.68962749443188	0.7286742919640059	0.7587407291136381	0.7766051306308187	0.7800150380117439	0.7686157868651582	0.7450652250751459	0.7152104584551939	0.6862578078727904	0.6643737267046083	0.6533534828939556	0.6548011003315028	0.668092899003521	0.6904447532735181	0.7164768301171792	0.738787167784365	0.7499886789384294	0.746011791400512	0.7280520820219637	0.7015360778487119	0.6729387982806164	0.6473125292319488	0.627174189628962	0.6125077592222757	0.6014924051532068	0.5915681777161188
0.7870404577086296	0.8056250100254101	0.8268196979988961	0.8489110757061009	0.8691684249851148	0.8836980393448745	0.8877193478495699	0.8768597997293588	0.8488367308028641	0.804499459473991	0.7474735066278527	0.6835979098366121	0.6199470569928098	0.5630325198906956	0.5174082267774988	0.48526090127770205	0.4667023809422006	0.46043951079896855	0.46467309771444704	0.47758175325648133	0.49759843056011055	0.5234518088062848	0.5536988089482069	0.5865333813851951	0.6192978953488126	0.6487819712480037	0.6717818005894803	0.6855521550693243	0.6883277791669886	0.679819562547605	0.6621356597838235	0.6395595801674111	0.6173987058356142	0.6001979977267959	0.5908822785018134	0.5907477177343858	0.5997560792612743	0.6161302663216753	0.636193450751846	0.6546922625832345	0.666319715883781	0.6681473794398062	0.661158726516575	0.6493855027541471	0.637721242400041	0.6298122811555118	0.6270806401678355	0.6284476761232732	0.6311093327130649	0.6314915824093754
0.8832114102396154	0.9119637140355751	0.9404368552534372	0.9673240400083246	0.99056463524903	1.0066775589147767	1.0110262277240323	0.9988257030540377	0.9671712745804489	0.9159434850830884	0.8482453089627071	0.770419419642095	0.6910114793854568	0.6183752308452644	0.5584911182183124	0.5142886445685563	0.48575076662834776	0.47092349883671525	0.46715989491135557	0.47190041794791826	0.4831081605331319	0.4993161804073591	0.5192973897409962	0.5416095738223179	0.5642643943789016	0.5848047315833138	0.600777997772828	0.6100950137642269	0.6113739199786766	0.6045503748279136	0.5912574623152043	0.5744901764417135	0.5578312413259161	0.5444118237055156	0.536389604958834	0.5350616589993534	0.5406192758882077	0.5521754002404456	0.5674598377492645	0.5830988266586528	0.595715407184531	0.6034578289342654	0.6070511316435205	0.6093698155630156	0.6140429674034898	0.6238095881027259	0.6392017814411353	0.6581784142468209	0.6764572027852678	0.6888412507766649
0.9717160343921085	1.0099169412026847	1.0446002331300193	1.0748362029961334	1.0992478569404078	1.115141959791107	1.1183637663026553	1.1042961993166414	1.0696190926047722	1.0134602263750954	0.9381060911230945	0.8498255789462272	0.7579090585090805	0.6721135945487097	0.5999261649218923	0.5451705232562183	0.5079776296923647	0.4858798254959972	0.47551835874709913	0.4736608219918504	0.4778201292535593	0.48630600347338643	0.49799880429555643	0.5117468546951289	0.5260155787281486	0.5389340104300375	0.5486573705453838	0.553596218553236	0.5528101387258794	0.5464158871439118	0.5357267641897542	0.52274672969748	0.5097703252167707	0.49891393529682176	0.4917736787836507	0.48951668021327965	0.49266234066683784	0.5009417113695034	0.5131444373587881	0.5273503699803008	0.5415985719751114	0.5548767313751183	0.5678152251532504	0.5827257128702813	0.6024549901375587	0.6291075607074734	0.6625886255540313	0.6997867855840322	0.7347621095169813	0.7603560840007405
1.0424260127844092	1.0883126107201502	1.1276829668965336	1.1598459920153248	1.1840312247511284	1.1981789435911867	1.1989386405517675	1.1823003193219401	1.1450236272857894	1.0857693576161545	1.0061859242613516	0.9120260991553238	0.8125528608347367	0.7180887446091109	0.6373554754164417	0.575099487672229	0.5316555628326529	0.5043519219540932	0.48928605736092046	0.48267140209726606	0.48160519514503847	0.4842465283171437	0.48953625952504465	0.49653896411759435	0.5040983276250431	0.5107082972675713	0.514998091250458	0.5157842576166186	0.5125005576680839	0.5054481880856283	0.49568709673573674	0.4845497947199084	0.47349909311143423	0.46401899536270425	0.4573373847257989	0.45449232708163895	0.45616868145795003	0.4626136408037406	0.4733354114716483	0.48732679859152284	0.5035874287379573	0.5217661081005257	0.5427164686364473	0.5684994957699189	0.6017274900282967	0.644009470674888	0.6946970442168893	0.7495944836064942	0.8010712365667055	0.8401648353168388
1.0879979249004805	1.139192235856836	1.1817726342054882	1.2148556727818831	1.2378443826796004	1.2493144096081465	1.2466477290178308	1.2267914630332	1.1871335441527595	1.1263141351898331	1.0456004110083092	0.9500809125416478	0.8484209316956645	0.7509445777318818	0.6668353198246696	0.6013862886761544	0.5551808257686033	0.5255166102130041	0.5081524624173707	0.49884911684943756	0.49447437744566336	0.49310122920914806	0.4936852892885725	0.4954433200264845	0.49751391749177665	0.49875546656255415	0.4981110083610268	0.49480268399442223	0.488611519331651	0.4799162901868645	0.469642225666464	0.45875311063047836	0.44823248737090904	0.439163841790547	0.43254383308852395	0.4293772570993671	0.4304186875182543	0.4360909226947393	0.44637412807495297	0.4608491084580752	0.4791736672234122	0.5015234394999009	0.5291255333312449	0.564167843912835	0.6091435277674958	0.6654032846025043	0.7316417251459196	0.8025371390393314	0.8689722426249121	0.920702455628371
1.1043823735793905	1.1583372426980048	1.2026716407949642	1.2358946645182411	1.2572467144992066	1.2655797886145947	1.2591001992916375	1.2357661000470075	1.193956749408336	1.1328378755485546	1.0535933227570138	0.9607408790923523	0.8621145617314686	0.7674664206455196	0.6857718421913025	0.6223269113830346	0.5777114969710663	0.54919498396761	0.5323484577661188	0.522704563560812	0.5170137648653733	0.5132950699193425	0.5105865471739078	0.5082562139886065	0.5056392020134733	0.5019524733118195	0.49643601956477323	0.488749579027603	0.47900154694447816	0.4677514674665451	0.45582978849046485	0.44398810365077945	0.4329392810222087	0.4235225894499029	0.4166602915324589	0.41328751228284377	0.41412799041587073	0.41968877186229464	0.4300783927528463	0.44528283774820465	0.46539391655242596	0.49107909752200674	0.5239296559330281	0.5664524235111654	0.6211272484383262	0.6891614628224598	0.7685603542653202	0.8528890684916208	0.9319679959450743	0.994702962126139
1.0899237070215655	1.1437503785489866	1.1881692463533575	1.2209677630845561	1.240677343897879	1.245997351691516	1.2357594929407476	1.2091559718762108	1.1657820882991778	1.105764690912723	1.0305010360744127	0.9440563192953788	0.8534034167309181	0.76730849969206	0.6939082463278533	0.6378822151059024	0.5996047354494866	0.5761689314531542	0.5630272430081396	0.5555956127560701	0.5505698904616412	0.5460523301498245	0.5411539701711428	0.5354270001456712	0.5284453485971681	0.5197172085470131	0.5089473753867347	0.4962551346398867	0.48211245665719216	0.46732677400718786	0.45273496445938183	0.43899202325430364	0.4266115548185682	0.41630112787583357	0.4088672955205606	0.40519841638407594	0.4059699592096935	0.4116318640617689	0.4223490722713455	0.4381817803147041	0.45956955003191097	0.4875384093301869	0.5240802017093429	0.5719494342671008	0.6338464286535094	0.7108235852674578	0.8003677942633655	0.8951808521790626	0.9842739621225876	1.0561458892533016
1.0452283950040098	1.0955627040283442	1.1381609729705293	1.169775873120858	1.1878779948084577	1.190651686239587	1.1772685702663757	1.1481747770215185	1.1044997988186613	1.0474858795804776	0.9789888247081275	0.9027981216281201	0.8249111228384658	0.7528419297170119	0.6933245477768031	0.6500098816939291	0.6227233663781805	0.6083393819583152	0.6021924640134448	0.5996273251710325	0.5972565875850331	0.593297261709533	0.5870720647950606	0.578347597938003	0.5669221628067961	0.5526248309050351	0.5357272377375336	0.5168538312958281	0.49704819571766123	0.47750228264148714	0.45917139675092794	0.442650414149269	0.4282619596101171	0.4165197830847254	0.4081795579855703	0.4040577238991012	0.40468782835461325	0.4104048067673535	0.4212736425371617	0.4374189589504552	0.4593583177342613	0.48844602181369334	0.526930762538783	0.5777961909229394	0.6439553961498368	0.7265446289541662	0.8228607603872852	0.9251445718754834	1.0217911184471455	1.1010912291000032
0.9739923094395148	1.0171960489918852	1.0553793514534064	1.0844336736985174	1.1005779758324534	1.101242351405575	1.0858417691955662	1.0559117961681581	1.0139920704469274	0.9624855274150478	0.9038377654309355	0.8416443941015268	0.7809877695346155	0.7277426498189887	0.6869918857276567	0.6610810122677119	0.6491590829311915	0.6476656436257184	0.6517565823408518	0.6565900214282332	0.6586974241507335	0.6565216062238726	0.6496730779682326	0.6381956443791661	0.6220551408906719	0.6014096439089565	0.5770414590828875	0.5503599568421369	0.5232483654740216	0.49746835895240826	0.4741853486033247	0.45393362407695725	0.4368563915163967	0.42326896787200735	0.4137579529312835	0.4089739174079578	0.4092381282902912	0.41467335232193636	0.4252504064067577	0.4410181031027884	0.462635131420629	0.49153369153451115	0.5301558506105929	0.5816047375980656	0.6489292624684458	0.7335789800698248	0.8330309359412591	0.9395229524102126	1.041165397861422	1.1262250486060257
0.8840870123207631	0.9168718858515317	0.9476094436761492	0.9717911683607752	0.9848592714684333	0.9837142927007932	0.9679123725143122	0.9396141493521546	0.9022311808900343	0.8590312754473753	0.8130492652516613	0.7678148076675404	0.7275174801628841	0.6964398357368582	0.6778989447202645	0.672985452882887	0.6799357601996757	0.694615672685381	0.711704892072024	0.7261163466059298	0.7343292419806289	0.7350433070716959	0.7282777098295669	0.7143177816283337	0.6932272429880829	0.6653057189512068	0.6319459052391093	0.5956759534856831	0.559490919956864	0.5259653129564061	0.49652578501386346	0.47171251931205577	0.45145297582539684	0.4357728820091132	0.4249368363143527	0.4193074274067526	0.4189310913759715	0.4236931927401062	0.43335573340461997	0.44798959826015394	0.46824101275537383	0.4956738129312127	0.5327134062116424	0.5824710564639135	0.6481041716382228	0.7312766698833872	0.8301063593285398	0.9372249404442817	1.0410780227709509	1.1299115670702196
0.7856092485846126	0.8059870416959994	0.8267827079021355	0.8438100502617794	0.8524645081588375	0.8496609403562929	0.8350586659681768	0.8109059727937669	0.7807917547898053	0.7483199018613182	0.7169009074164955	0.6900161061513832	0.6711659916549125	0.6633604667299499	0.6684471286420908	0.6861852455868641	0.7137898788235973	0.7463053667506916	0.7779314780773512	0.8032894516660166	0.8189307682161372	0.8237219158818825	0.8180307107403716	0.8021767395300325	0.7761232998333644	0.7403075369652429	0.6969397264302992	0.6498762589087359	0.6035029713743634	0.5612839722104899	0.5250403831254379	0.49520839397118355	0.4715767042908949	0.45374534044364223	0.44157800207795816	0.4350449078849291	0.4337939074812312	0.437384329676261	0.4454811798306664	0.4581174225595914	0.47602487559017176	0.5006906117868372	0.5345050509944229	0.5804766842403649	0.6417177130979304	0.7201401451548284	0.8144193273554621	0.9182812449368586	1.020897431272995	1.1110446609695979
0.6883375743207486	0.6961932910346218	0.7061932714693221	0.7148756911086578	0.7183552709655581	0.7140349295197159	0.7016948505587774	0.6832777867093903	0.6620166924089159	0.6413937886539405	0.6248124382331416	0.6156573835779486	0.6169372349093929	0.6309246886080121	0.6583742204052357	0.6978751378878001	0.7453511725568656	0.7950446729597543	0.8408138362351418	0.8773699276570632	0.9013999460887316	0.9117360192057236	0.9085110428191757	0.8918359894020799	0.8614488345164308	0.8181493321217075	0.7650635916563525	0.7075907778887259	0.651430164980137	0.6009019467029493	0.5582058034218794	0.5237893385735367	0.49715350630441607	0.47749977585729586	0.46418110205803764	0.45670535786638017	0.4543213687031371	0.45630532519797923	0.46218314953686473	0.47201511309777705	0.4865234956835364	0.5071703281404957	0.5361587547835728	0.5763730131773273	0.6307639438615087	0.7012794799944175	0.7872689170271522	0.8837126587553604	0.9813550977508104	1.0698016692388765
0.5992215632882626	0.5961382766670773	0.5962846379077368	0.5971104293851712	0.5956936379624838	0.5901814398998071	0.5804788841391176	0.5680560660781262	0.555548291655827	0.5460844733481657	0.5428856933819239	0.5489522259552351	0.5669975164879294	0.598848887809158	0.6446970297177284	0.7020745667211301	0.7658437080119364	0.8296443664559056	0.8875092468564646	0.9346145410527591	0.9676555829771788	0.9850133035227635	0.986001722444277	0.9700808416656805	0.9369442513488117	0.8879844187542772	0.8274651233414037	0.7619988646074983	0.6983913254797541	0.6416672960958605	0.59435495623114	0.5568710433633444	0.5284124856195137	0.5077931081042975	0.4938532773495945	0.4855862995122626	0.48189612200890725	0.4818390942637152	0.48479886003896855	0.4908408499064287	0.5007507573621954	0.5159754365935375	0.5386087844883879	0.5712891087301942	0.6166425022380452	0.6765513560680283	0.7509222791449136	0.8361688525963151	0.924914271838727	1.008367915765686
0.5216482010464603	0.5100733457932459	0.5024613393280296	0.497107649154918	0.4919382523023283	0.4857356244686398	0.4785105645967991	0.47134899784606815	0.4662912248907426	0.4660614917216626	0.4734177577901629	0.49097866458643535	0.5210302748093185	0.5652128397464975	0.6233864167399816	0.6925263563242159	0.7669979663274529	0.840469536177392	0.9075531410546123	0.9639518117211864	1.0062418112583018	1.0317530678798343	1.0386527337749802	1.0255465110508042	0.9921438699612678	0.9406780210936316	0.8764852171922413	0.8071638492054357	0.7401162332527667	0.6808599909412307	0.6320848145414326	0.5941358337308298	0.5659177262204331	0.5458796949423935	0.5323379234506231	0.5237673987062711	0.5187494011000257	0.5160840571933656	0.5151762865456764	0.5161330782206859	0.5199170778936407	0.528130774396615	0.5428393862248923	0.5663866228300047	0.6010189452860775	0.64837491937959	0.7087410868820738	0.7798307187930984	0.8563799982378051	0.9315044134403185
0.45625767507744897	0.43864972214666703	0.42562076262583814	0.4160793500513377	0.4085951596470812	0.40231456023880563	0.3972688834712207	0.3943024389681314	0.395045691564138	0.4016644583944261	0.4163815854611568	0.44129127735692386	0.47833578549589334	0.5288849501554235	0.5926857345328527	0.6667986764981941	0.7459382979804614	0.8244761877098916	0.8977122009747943	0.9617061202827244	1.012646255047352	1.046790358158134	1.0609231190985349	1.052799315505398	1.022181258673382	0.9719667461381926	0.9084956965139858	0.8399343004382458	0.7741193610387664	0.7167772713239581	0.6706135720289015	0.6356760559944299	0.6105894371479541	0.5934047163183103	0.5818944880458309	0.5739249023764996	0.5676308921883305	0.5616763316863028	0.5555254428467089	0.5496357258308829	0.5453896991008546	0.5447442692059514	0.5498619151205855	0.5629517373941342	0.5857567888407939	0.6195920168191269	0.6648546751008324	0.7202460658058756	0.7824593371825247	0.8465836309603483
0.4021127324152161	0.38052901268229944	0.36407222770923664	0.35214969206085617	0.343635171702577	0.33787042442349985	0.3348185304956106	0.3351536281866252	0.3401885900366092	0.35153170479037477	0.3707991339505335	0.39956085055063106	0.4393172227901506	0.4912091197722161	0.5549541750350223	0.6282181753875075	0.7068208128997765	0.7861934452373189	0.8623823390600031	0.9315835070426267	0.9896252083008747	1.0318399887291012	1.0539095779459262	1.0527259681767385	1.0278517098607798	0.9826026922557435	0.923812727520168	0.8602438101104246	0.8001149682371318	0.7491505931250386	0.7098694548366001	0.681930331667276	0.6634836297240162	0.6520553254360189	0.6447483968364414	0.6386618528872419	0.6313661136851649	0.6213084764802788	0.6082436878323776	0.5932845803692419	0.5786480865813213	0.5669601658321264	0.5607994105791139	0.5622358483466016	0.5726451424989104	0.5928413356099003	0.6231534677702814	0.6629122840848747	0.7101911888512585	0.7617196896291212
0.35802001138221506	0.3339412372632408	0.31558641931853393	0.30257056375734476	0.2940414148814667	0.28925709915294795	0.28812724527009553	0.2912039341272262	0.2994262543358661	0.31391249135405563	0.3357214407536369	0.36593210863965486	0.4055984939957196	0.45548442006968537	0.5154276528517607	0.5838789353561856	0.6580306552009494	0.7345544205973996	0.8102094265887511	0.8814925299215861	0.9440323699532543	0.9927854033295443	1.0226428599463602	1.029758162027677	1.0130708372784405	0.9757216006050233	0.9248914435851955	0.8698565652052559	0.8191793770882959	0.7785512078442399	0.7501420758774048	0.7331345744607833	0.7250291681509154	0.7225509976728487	0.7219664413736855	0.7193719179202971	0.7115497071874963	0.6967299807608035	0.675029918085247	0.648561873307736	0.6208593969996105	0.5958364247671377	0.5766627565735537	0.5654193651005311	0.5630976959272239	0.570084219851374	0.5864604098843429	0.6117513680539494	0.6447676575659488	0.6834765420778569
0.32291715030761775	0.29748426637722886	0.2782514561694368	0.26504194089785815	0.2570586287696743	0.2535790802042243	0.25439171068533556	0.2598454609789775	0.27058464516748837	0.2873061839776081	0.3105604807806427	0.3409457583829138	0.3790651795261218	0.42534088832597383	0.4796576518153697	0.5411522252202201	0.608262611483435	0.6788540618960358	0.750504603553836	0.8202354238795502	0.8840369065439709	0.9368701555029451	0.9733951072783945	0.9890625268453415	0.9819567919269511	0.9546428989534635	0.9143257588424751	0.8707076937664951	0.8325928899977597	0.8055626777839362	0.7913544950501951	0.7886586810540577	0.7941925074457417	0.8036657081107023	0.8121281495481537	0.814551606470205	0.8069045729501683	0.7870476695198585	0.7554339548451614	0.7153858178735302	0.6723087965548694	0.631820505059079	0.5980463641599583	0.5731984946426636	0.5579840162826238	0.5524242674578771	0.5561326515546546	0.5685250368673328	0.5887615488762313	0.6154972076872728
0.2960372899040989	0.26998214472604337	0.25060349515802316	0.23774212496997685	0.23069476186669285	0.22869037077466234	0.23144012357264482	0.2390924747641116	0.252038689161251	0.27061695426958526	0.2949739739756965	0.325145807146838	0.36130127621438823	0.40358211253876397	0.4518383001864913	0.505663261292884	0.5642765910588705	0.626677127999309	0.691340148808978	0.7560327216826523	0.817518768128376	0.8713255960892446	0.9121739163493849	0.9351666601946101	0.9377104433249658	0.9215925253282695	0.8937045643216149	0.863747838762182	0.8406431373204701	0.829705692123215	0.8322342985979975	0.8463525858662105	0.8679225310696883	0.8913534293518112	0.9103493982807405	0.9188759354342192	0.9120701015480549	0.8874030117451439	0.8455986822737303	0.7911991328060504	0.7315616467255042	0.6742641453782752	0.6247423187204173	0.5856374878748327	0.5575769781846804	0.5401022390638985	0.532326668358275	0.533474754683443	0.5426147273532007	0.5587997858577373
0.276639424198634	0.25051305850027966	0.23155232798545047	0.2195119575439032	0.21365399120091627	0.2132511193042776	0.21791617103683555	0.22772910206136923	0.24278955616528528	0.2631785361243442	0.28867187481625484	0.3188371231588046	0.3533638407249007	0.3920092463305389	0.4345709953575641	0.48079683580120874	0.5304976014879039	0.5833991156472416	0.6389219917621469	0.6957263373583387	0.7515143832598562	0.8025941858704803	0.8443454463321027	0.8720124554412438	0.8828068493471686	0.8779505529486069	0.8635284654664499	0.8487441868773246	0.842177393298782	0.8488349714401564	0.8695876754121984	0.9018633610262597	0.9404672562613927	0.9785080169383286	1.0083947798588877	1.0232854833259162	1.0178493073018706	0.9892750219247871	0.9384420154553544	0.8707665371880617	0.7951793775979287	0.721175395912673	0.6557186564190873	0.6022633552679068	0.561574492615505	0.5328510064366949	0.5147534680085901	0.5060690728608428	0.5056890347272127	0.5126858581762918
0.26433013161915253	0.23859701629502522	0.22045773681655254	0.20961050018142022	0.20518086544841702	0.20645721042455503	0.21312077854980552	0.22510468695171615	0.24235046410370267	0.2647033583804212	0.29164315090052395	0.3224035006462687	0.3560678133815905	0.39198396401767627	0.42962277192206744	0.4688124213193693	0.5096401646675893	0.5525452731155096	0.5977038057459724	0.6446071698858928	0.6917779120986602	0.736593993556151	0.7753331465112745	0.8041591952465377	0.8206815420672757	0.8258022860938086	0.8246595957304745	0.8252611066310487	0.8353886183367634	0.8596980512514111	0.8986429561026413	0.9488642098032396	1.0040510140222458	1.0559572619653195	1.0961376721097211	1.1172147221833966	1.11375541045396	1.0828763695287358	1.0254900769463662	0.9473916509928868	0.8584326629594432	0.7695175057390016	0.6891887674083124	0.622081460937121	0.5693718493351114	0.5301796705784013	0.5027860788046853	0.4854379412837634	0.47672876472279785	0.4756985320884827
0.25901244297884507	0.2340559985885626	0.21710992846824	0.20770727126753388	0.20486654583104894	0.20798675271193637	0.2167389330029087	0.2310111673551905	0.2506286335188499	0.2752618493725363	0.3042426050112018	0.33644511303511226	0.3704493081909861	0.4048677280310641	0.4386956118082988	0.4715474854120861	0.5038013083475871	0.5364536551490231	0.5704770304476109	0.606084167482905	0.642613348453836	0.6783798422608519	0.7108619985484151	0.7374332718742642	0.7566199560720841	0.7693068362830979	0.7795692658093746	0.7940163685061163	0.8192751740923649	0.859445106059081	0.9146320388108575	0.9808214134093989	1.0506939484220978	1.114903943936725	1.1643420923638317	1.1914956795485923	1.190916078429629	1.1598542258164195	1.0991582898025534	1.0145617093400516	0.9160745510585722	0.8154524292077694	0.722617127942492	0.6434728479344342	0.5799238669607543	0.5312422680831883	0.4954764750754404	0.47039878909280586	0.4543200885980212	0.4462461779592176
0.260764787800455	0.23699862539031946	0.22148549127209383	0.21367292088619239	0.21262165732923705	0.21775378473782905	0.22879881896284351	0.24555087194808425	0.2678578018446393	0.2953400525382775	0.3271964260746531	0.36199820460527987	0.3978021157466028	0.43230670086222833	0.46360182659083105	0.4908701983852278	0.514696780269063	0.5367911173481867	0.558886154792324	0.5821150709527344	0.6066856421867636	0.6317902057079773	0.6559739263712435	0.6778391971647645	0.6968191684633604	0.7139431038067867	0.7324237521587013	0.7574781676259715	0.7945795070331814	0.8470558004515153	0.914725468451641	0.9932735584142878	1.0747006357120041	1.1491074061922117	1.2068987285357788	1.2402852518712857	1.243821729623417	1.2147568951261127	1.153909143609333	1.0667031141595682	0.9629457923839894	0.8546297486041623	0.7525992850133844	0.6639300404824088	0.5914108424043854	0.534624060400668	0.4914874167506081	0.45962101898254315	0.43706000581131293	0.42274383388298253
0.2696295861218151	0.24744489475253958	0.23363543758750574	0.22764786289858854	0.22856002385512045	0.23591888403885736	0.24945426639763063	0.26897817378992744	0.29439938136485916	0.32540010986310836	0.3611333443451625	0.39992758709451637	0.43914769559643957	0.4753953790805739	0.5055416430647838	0.5280545500182884	0.5435902870032591	0.5545269837390074	0.5637715426097458	0.5736129244421532	0.5852832130640637	0.5988673836004621	0.6137554682060127	0.6293818520061345	0.6458906341072661	0.6644132197809545	0.6875169145242663	0.7191657183854274	0.7636426605061012	0.8237262826221554	0.8989568219287954	0.9850907695943724	1.074237878374377	1.1564032175726295	1.2216101893278297	1.261541119319407	1.2703592556130996	1.2452159257081854	1.186796379845838	1.100259707344656	0.995033150709988	0.8830190303021128	0.7755061374984284	0.6804500750169384	0.6014358899797932	0.538391407857224	0.48928772044237423	0.45170486345324357	0.42362748702800923	0.4039695069544514
0.28577345272091076	0.26557454080616505	0.25384828670028914	0.2499519045710486	0.25306062003165797	0.2628011046886072	0.2789395654272643	0.3014444059893022	0.3303454706805354	0.365484185906466	0.40599922353670787	0.4499421214777891	0.49396959672739044	0.5334454211304027	0.5638407403722886	0.5826208539903387	0.5901922192854534	0.589616550213102	0.5850957172536365	0.5805152726978022	0.5784057187829501	0.5798209875214075	0.5848171676472348	0.5933415033566446	0.605750142757403	0.6231992711032184	0.6476662905555729	0.6819700779188621	0.7293514235296964	0.7920139770775572	0.8696512721595575	0.9584986625488153	1.0513446965562263	1.1386454423606098	1.2100348215103802	1.2564123241502165	1.271318246232961	1.2514949956902424	1.1974616101459623	1.114056379210229	1.010322395679455	0.8979662426596198	0.7884168409164873	0.6901867954233287	0.6074501722272563	0.5404029250026321	0.4871139416771751	0.4451854961637892	0.41274786969576527	0.38871085125323
0.30914624008103725	0.2915833058070509	0.2825135087452012	0.28119250676555774	0.2867705759977281	0.2988816364391988	0.317536710750274	0.3429583062731033	0.3753986832115775	0.4148848988124567	0.46053915255782574	0.5100993664735961	0.5595446935013	0.6031838111852229	0.635056916295122	0.6513485288558669	0.6518679714445706	0.640009538151291	0.6213745458413356	0.6016554866015048	0.585032008957304	0.573643603221438	0.5681910916639326	0.5688884691458242	0.5761101803719839	0.5906543536119376	0.6138409949034583	0.6475359101040333	0.6940371803183721	0.7550789556017196	0.8306368950810177	0.9178206808957086	1.0105996272542632	1.100119266375998	1.175943079113122	1.2281106761399154	1.2492307224408095	1.2355700041263444	1.1872474263434536	1.1087772033643237	1.0087180095002815	0.8984751779833763	0.7896513698449571	0.6911247506683385	0.6073628325579504	0.5386846768448396	0.48316421354573635	0.43855835159620654	0.40313616547255976	0.3758918212622403
0.33978173869315054	0.32567009379006046	0.32016052275881834	0.32213180041632344	0.33057388292519047	0.34502104596535504	0.36579219421835624	0.3935360017570656	0.42891707699799325	0.4722112777662889	0.5225006542643715	0.5771863786687002	0.6316901717082178	0.6795727198317904	0.7137119152228832	0.7288763854472325	0.7238554835082219	0.7019434761352665	0.6697777285521953	0.6348860979354887	0.6033223063847991	0.5786270807486178	0.5622406164580699	0.5545220886342871	0.5556526466020878	0.5659169471750547	0.5858737550084129	0.6165265163185043	0.6593683877065997	0.7157672645404246	0.785964642331288	0.8680457558318918	0.957330178726802	1.045986483038688	1.1237648668828812	1.1801977801784809	1.2070553981684091	1.199805338911258	1.1580823395037447	1.0857917799529355	0.9909623143069218	0.8847539664989199	0.7788781543696043	0.6824580973178612	0.6000383661827295	0.5318797173101866	0.4761192369184298	0.4306087996602685	0.3937852367050106	0.36460045238529387
0.3780317696935259	0.3684317005644867	0.36754265630190014	0.37383167089045055	0.38558803865591795	0.40220876938324973	0.4242281411346694	0.45297957295555247	0.4898617232666165	0.5354922939731227	0.5890079895868026	0.6475054654394974	0.7059651651139944	0.7574542917339286	0.7940727080315014	0.8092993661483396	0.8006300556806583	0.7706946301898754	0.7266088793894677	0.6773732366821205	0.6310618655529043	0.5928522844763282	0.5651828103430114	0.548617438328296	0.5429976894219511	0.5479266813601614	0.5631857688758598	0.5890676583421904	0.626414806347669	0.6762121792490979	0.7388729664852386	0.8133875619672076	0.8962225066722872	0.9807368613968064	1.0574700005464992	1.1159188428458784	1.147309446443447	1.1462452912946475	1.1115281770253496	1.0462871537470944	0.9579310428348444	0.8574041007520581	0.7564227624698971	0.6641484334677549	0.5850726925332504	0.5194197831153702	0.4653057531922986	0.42066116411679777	0.38398539704716234	0.35426242237904154
0.4243140411068766	0.420385993598122	0.4253966774166535	0.4370045588583106	0.452594614082247	0.47089014362611786	0.4927492348853427	0.5205107763945299	0.5565946256348121	0.6022988499645324	0.6569123517425827	0.7173713150931507	0.7782933322551906	0.8323750702994058	0.871231831736586	0.8873048799113148	0.876810667879248	0.841322694451354	0.7876428119944747	0.7257711230404565	0.6656293533216301	0.614279164397193	0.5753393090125887	0.5496674455171896	0.5367650970094199	0.5355412448767602	0.5450912980997381	0.565040148547073	0.5957386840213732	0.6377728505604655	0.6915660729030617	0.7566406059533588	0.8304559024321065	0.9076557032164546	0.979995430894284	1.0377218886675414	1.0718431968526376	1.076221264787428	1.0485796758588417	0.9910141437656557	0.9102638188432456	0.8169637765937149	0.7227154065495349	0.6365023522457146	0.5626914490375563	0.501402952260427	0.4506973353862509	0.40855472530248016	0.3735092446946318	0.34459164814013227
0.47879613340025023	0.48164419137272785	0.4936457355731503	0.5113663440750946	0.5308227526541851	0.549900921391409	0.5696971603362931	0.5940009112780991	0.6266014190659857	0.6697553573466005	0.7230747794275351	0.7834454729197788	0.8451915742446419	0.9007064995308214	0.9411827580230829	0.958418805760564	0.947538979566636	0.9088694594456639	0.848350643161536	0.7762482743728727	0.7040085777689434	0.640573170907248	0.5909214130811976	0.5562963712203478	0.5359098689893803	0.5280745890112511	0.5313047937312078	0.5446780589674369	0.5680145569332588	0.6016014842093327	0.6456559819412748	0.6998982366382439	0.7626049844962637	0.8296043911576659	0.8942283384719781	0.9480180817182037	0.9824199717186625	0.990806890727046	0.9698483445581528	0.9203580472850144	0.8483263776944222	0.7639116517137705	0.6783583572310948	0.600299074974555	0.5336827983063976	0.47849623034444083	0.43283153128646046	0.3946790325406343	0.36261706881532957	0.33577003971244596
0.54149025899609	0.5516988339154375	0.5709227655970974	0.5946022649763568	0.6171913945930686	0.635561342761845	0.6513632689052624	0.6698550598877908	0.6965583473297208	0.7347374171426253	0.7845532330258165	0.842892407172765	0.9038822919829691	0.959537003281579	1.0007531393191573	1.018959412209412	1.0085459235212129	0.9686552452004336	0.9040552495557884	0.8246784564151971	0.7428794776173614	0.6692641203426719	0.6101522530256224	0.5673094293926803	0.5397439513331168	0.5253355971287775	0.5220730757708494	0.5285588126023402	0.5442325837525613	0.5689761984760678	0.6027888573383334	0.6453810016902829	0.6955176252358731	0.75015256711026	0.8041702420172179	0.8507190333095808	0.8823077755795408	0.8923277444579053	0.8767008229958683	0.8353423644212226	0.7731789553286456	0.6995430820737004	0.6249160198280169	0.5570961278035998	0.4995190948649555	0.4520309172290899	0.41280782462480514	0.3799447910847417	0.3521111425877175	0.32850266121683175
0.6116252935514916	0.6291017490004807	0.6545624788277952	0.6825454527743889	0.7062859735948419	0.7220280658966837	0.7320168265709037	0.7430626797655704	0.7621107748760421	0.7936292476868103	0.8382795291111695	0.8930282842430192	0.9518108180776625	1.0062971834752241	1.0471435729644212	1.0657112707370309	1.0560530030607154	1.0164132338333665	0.9503021165462171	0.8668835779849385	0.7787845653634891	0.697732427480918	0.6312005381786904	0.5815604609454262	0.5477860179204928	0.5273855619982719	0.5179173072248235	0.5176505707497393	0.5256505961475183	0.5415118476618233	0.5649727998790013	0.5956724647268309	0.632657685727189	0.6737748055233089	0.7152089469575903	0.7517078139733169	0.7771449596837402	0.7857261244885269	0.7733966621464164	0.7395328066455372	0.6881424944855753	0.6271093227795947	0.5653847208440671	0.5095843110103359	0.4624748639757585	0.42390102456630796	0.39218605753140073	0.36565141632607717	0.34307630072418666	0.3236983351969479
0.6875520865350693	0.711337519013949	0.7408920827712705	0.770183104403204	0.7920213044214357	0.8027625369695597	0.8054030957657998	0.8078636358665721	0.8184022169246306	0.8423081514376932	0.8807536840278758	0.9308453159121443	0.9862883843066393	1.0384456408804807	1.0778819207331591	1.0961474705291263	1.0872283843981778	1.0487993378131697	0.9833846049065643	0.8991490497869347	0.8084218800877685	0.7233930365466251	0.6523354999604176	0.5981613398427646	0.5598701488961664	0.5346948648357395	0.5198465807061712	0.5133223610928702	0.5139624057483185	0.5211601759640587	0.5345209020427549	0.5536114437893046	0.5776525420416151	0.6050691008855957	0.6330756779935802	0.6577609215587977	0.6745411431701076	0.6789061033001443	0.667595940163333	0.6400872847054346	0.5994545557456952	0.5518193697252758	0.5040436534583008	0.46113003396911273	0.42522300477714253	0.3961388869982573	0.3726420774879114	0.3531869916262602	0.33671023444825304	0.32241300567284376
0.7667525060211651	0.7952515474990486	0.8259618375486578	0.8527323260309312	0.8690003659074285	0.8720961338717024	0.8658917714863291	0.8590300004909994	0.8605172439838351	0.8763312582085634	0.9079470284882412	0.9526106749170697	1.0039741197713472	1.0531587162354803	1.0906887434096786	1.1083132324264655	1.1001682563101156	1.0636858694600488	1.0007702752485133	0.9187637775422063	0.8292594849424794	0.744282693866578	0.6723557924143346	0.6166920101114084	0.5763443771322628	0.548266001955391	0.5293800357500087	0.5174761921725812	0.5112919688842719	0.5101738188014253	0.5137743788565462	0.5217599581313602	0.5334823088843353	0.5477121060409623	0.5624806440038632	0.5749771674436875	0.5820806492489834	0.5807280220034218	0.5688028537249536	0.5461478161754602	0.5151364707892905	0.48006921407644704	0.44565286445831764	0.41520262043294637	0.39028655445156407	0.37078792999527116	0.3557512327419464	0.3439691608814681	0.33435920095854854	0.3260732758615532
0.8460902695711785	0.8773888142072589	0.9061154409621448	0.926475291049006	0.9334575363120065	0.9261767307065676	0.9095533810783918	0.8926188716205644	0.884603480425938	0.8917356759260517	0.9158282072760424	0.9544415532298705	1.001260595139357	1.047394360796831	1.0832694357236523	1.1006543877854766	1.0937796252094074	1.0600809288002464	1.0013978461613895	0.9245036392573621	0.8401141025623676	0.7595148792404322	0.6908744658973219	0.6374012445830568	0.5980560768032558	0.5695409483512618	0.5484148391118803	0.5322710827058021	0.5198584223267813	0.5107312433865288	0.5048058725815024	0.502060451289906	0.5021188328145841	0.5040659084899176	0.5064739021653191	0.5075073068213395	0.5052324232028637	0.49792022782895284	0.4845246908490124	0.465237130600501	0.4418461901602174	0.4171597821957399	0.3940834019701537	0.3745960545349847	0.3596883320893251	0.3493448923798647	0.3428277826022984	0.3392099119682386	0.3373870663727757	0.3360618915252486
0.9224644571664888	0.9545509510367831	0.9784184146885135	0.9890180041302342	0.9834646409042944	0.9632579787804366	0.9345982429175601	0.906659418158958	0.888477598261952	0.8862056007695275	0.9019370141814822	0.933673720999318	0.9755186331592137	1.0187187607891872	1.0536255960798684	1.0717991692533617	1.0672883230828476	1.0377873235457429	0.9853447661279611	0.916522326639655	0.8410993231378391	0.7691668843480391	0.7081200845764511	0.6607926084060514	0.6259369212258886	0.5998758817186464	0.5786888215890617	0.5596555225071687	0.5416584440779225	0.5246962458081813	0.5092788267377565	0.49594772590263897	0.4847728281494752	0.47522985265134937	0.4663423235943088	0.4570276454196491	0.4463095890433303	0.43343897443815843	0.41812948779992304	0.4008406076637404	0.3827959233616587	0.365770900639964	0.3514547271631775	0.34093329968588476	0.33477192310004955	0.33291381679862353	0.3348590770985789	0.339884895324905	0.3466627358486824	0.35315427543562067
0.992320772305563	1.0235293750345817	1.0402691505131352	1.0386492159434095	1.0182951976985986	0.9832328545063533	0.941022917903159	0.901084784673296	0.8720017939432628	0.8596217424966626	0.8661863454445368	0.8902121788561238	0.9263712582987382	0.966432190730811	1.000885182779959	1.0209257475847482	1.0203602298414378	0.997040821957708	0.9534360202080745	0.8959009257471126	0.8331694585554641	0.7739332749820158	0.7245105302585375	0.6871869807783699	0.6603631940314784	0.6398815132875372	0.6210880120740444	0.6007829884471056	0.5779814141952727	0.5533871491253926	0.5284171308516927	0.504420275603717	0.482112636466272	0.46147773083491217	0.44201380144984315	0.4232350522816899	0.4049053801318544	0.3868863329262002	0.3693869818227361	0.3528530726752691	0.3381396297998786	0.32628026078708444	0.3183474364920541	0.3148738642937	0.31611831880953545	0.3220478293746315	0.33234114227736117	0.34631335226061827	0.36227648628146353	0.3772107844675331
1.05105208398601	1.0801830268315329	1.0885290743096767	1.0735419738595582	1.037358398502171	0.9864593046804461	0.9299765326878264	0.8775177521902452	0.8372043411669102	0.8144556490964138	0.8114543242274559	0.8270153191465592	0.8566132712252024	0.8928226751823429	0.9265669394756582	0.9490290579889546	0.9538708522307527	0.9390723651017283	0.9071807486222986	0.864135198688181	0.8174936524637618	0.7744509804843958	0.7401038574784099	0.7161416684411701	0.7005497022475192	0.68855273993735	0.6746176595321397	0.6548781573122529	0.6284629274053753	0.5968492041522474	0.5625343069575475	0.5278312028263544	0.49430188157462684	0.46257131234598314	0.43270526416855304	0.40479975767588605	0.37914015159567316	0.356113274295374	0.3360381584689673	0.3193057405405388	0.30639570088429274	0.297948340761608	0.29451903655952183	0.29645067045564877	0.30389177767611936	0.31689992300342656	0.33528785461077515	0.3582416962082652	0.3834713762709849	0.406819793278833
1.0928405487427952	1.1190232032331089	1.1188357477730189	1.0908882884003577	1.0395185186288547	0.9733918947885483	0.9030712519423169	0.8386384054353084	0.7878518569038896	0.7553946080617057	0.7431273585870908	0.7499849594016328	0.7722161475485345	0.8034101149387908	0.8354421883371556	0.8599847558741772	0.871059168528874	0.8666529222472474	0.8490033020480015	0.8231232687593334	0.7951464132923147	0.7707902563773383	0.7540697849185077	0.7459993445355039	0.7440491616880675	0.7427732956660397	0.7358164532451148	0.718672807339153	0.6904316696549982	0.6531951211348048	0.6103800502328176	0.5653515251339482	0.5205321951587459	0.477444685019265	0.4369432397107589	0.39973299553543246	0.3666430419817408	0.33833474706502414	0.31524760197116836	0.29758116435263654	0.2855162379477071	0.2792746623827789	0.27912583680157865	0.28524989619101926	0.29788550175745254	0.31722711500482687	0.3432029731152248	0.3747006406771587	0.40864981486548135	0.4398131255307453
1.1114443117956543	1.134028613792974	1.1261846030855402	1.087341292290719	1.0232623500684037	0.9442736200852244	0.8622875844257477	0.7878562695963539	0.7284483510269366	0.6880679689257013	0.6678456591188406	0.6666305271918843	0.6812337971400949	0.7064251553585553	0.735369652853219	0.7609640093076984	0.7780410057901838	0.7847518828343898	0.7825642576832161	0.7751453994998567	0.7670841932611332	0.7626639733831941	0.7648351070502155	0.7738936054682702	0.7868295283408218	0.7975919936032231	0.7992020245083151	0.7866558022437882	0.7588769115663945	0.7182500087526207	0.6687648477002263	0.6144563759400116	0.5586595357378522	0.5039707844526289	0.4523768503287481	0.40549948068223596	0.36465345919161174	0.33076868425477113	0.30425914180005	0.28516461368896684	0.27325375420331177	0.268482797424444	0.2708352248836772	0.2803774238638915	0.2973844547867911	0.3222655284078576	0.35501449866644724	0.3941912541056012	0.4358033178141283	0.4738022509427434
1.101717046420087	1.120026032199542	1.1062611793644184	1.0598986149413785	0.9872652959449506	0.8995851713899379	0.8096933162408365	0.7286026514839457	0.6635126868446957	0.6177516611100851	0.5917366642630923	0.583969544914133	0.591673008552648	0.6106874190849408	0.6357171509736862	0.6612065340866042	0.6831933566983271	0.7001226535644286	0.7127014819850138	0.7231890811889955	0.7345526931900838	0.749712991742256	0.7705520580353549	0.7966554278114546	0.8244382940906494	0.8474676387252397	0.8584999583212891	0.8522758898143266	0.8274473321089425	0.7862403603997588	0.7326444713890293	0.6709273594609694	0.6050968810847869	0.5389511243769115	0.4760420296334799	0.41917418892856523	0.3703693876046973	0.3307992236542972	0.30077584890945824	0.27997086001541954	0.26786513670316414	0.2640347433330529	0.2683043657767548	0.28062386309190646	0.30133378466469785	0.3309535017099866	0.36948354558152124	0.4151010023335928	0.46319883368257553	0.5070915337430641
1.0619239938192702	1.0751105910422536	1.057215894272265	1.0073091684205462	0.931256339869915	0.8401836104732777	0.747281872287931	0.6637421024489307	0.5965160374716707	0.5483757988127774	0.5191317610799289	0.5070192231765602	0.5094369229661272	0.5231066655551199	0.5442151537521908	0.5688482444641362	0.5942454844303259	0.6193119470880757	0.6443434516789567	0.6704894781500961	0.6992780265007759	0.7322288912425918	0.770139529541	0.8118424553314117	0.8533440472415423	0.8880582423943701	0.9087288400177096	0.910021683733921	0.8902364729396978	0.8511116009385483	0.7961730826288301	0.7294191867132203	0.6552124159080571	0.5785820954118073	0.5046927963446586	0.437926843501296	0.3812609564838994	0.3361357922759841	0.3026513208813341	0.28015695664902973	0.2677306405026818	0.2646188307233053	0.2703502877384651	0.2849253253764708	0.3087585987597118	0.34238382475531537	0.3856939746038174	0.4365629644328906	0.4900246898598425	0.5391092198914014
0.9946350140341812	1.0016158198688563	0.9809984425995046	0.9311241431526646	0.8566453255477773	0.7677709654964523	0.6770600611148905	0.5954936517435035	0.5297449664580646	0.48216774808191704	0.45230414450774475	0.438165327236397	0.4373409761210018	0.44720270639513904	0.4650994501298968	0.48855781653086944	0.5159590358150427	0.5467476748934226	0.5811795942177964	0.6197245920721931	0.6629278701947559	0.7109598776836982	0.7634778272439563	0.8185903675315029	0.8720465172469942	0.917313116544067	0.9473138589125994	0.956610307165768	0.9431333009997566	0.9079151838282724	0.853836850941627	0.7844110098735348	0.7040601977434409	0.6186800097871988	0.5350150104288507	0.45909093631863207	0.39499892756773697	0.3446172635723329	0.30797852698154266	0.2840256035267422	0.271395221231025	0.268941982726127	0.27599666714931176	0.29251900681841764	0.3190461086251663	0.3560883972960924	0.40330112621940245	0.4583815447424265	0.5163009253014301	0.5700678481656426
0.9063608415292023	0.9060616746589927	0.8833392207316921	0.8359945450155004	0.7671651322336808	0.6852508886183455	0.6013930071596122	0.5258165102366723	0.46475704091720393	0.4203603350123669	0.39201302903244883	0.3778630145308649	0.3756925429986374	0.38338054670388966	0.39910701859700226	0.4215055894570928	0.4498703314990373	0.4842687223456325	0.5251020666118116	0.5726970478276228	0.6268858825287065	0.686924047398964	0.7513756509136841	0.8175979152488367	0.8810950031154947	0.935512868310668	0.9739244444841516	0.9908970306436736	0.9838920552614848	0.9533004305556326	0.901357954803364	0.8311322932401726	0.7469332723186706	0.6551418622352526	0.5636456269366048	0.479957571632059	0.4093669889633975	0.35438475500945205	0.31508258837679104	0.29009511911758173	0.27758522802483904	0.27602848356525694	0.2845481265276153	0.3030516799477055	0.3320670035092851	0.37204101301494164	0.42248144426349665	0.4809759451598026	0.5425525616109628	0.6006132939980494
0.8066521814964583	0.7982746621819943	0.7734488077466608	0.7298180832365669	0.6690274257831216	0.5973054418977217	0.5237551584846385	0.4571962649154798	0.4032371079031485	0.3638600874303192	0.3385684638004199	0.32574302086707996	0.3235700676441189	0.3303336557132105	0.34482327223684484	0.3664030824059429	0.3951100171552911	0.4315160386098729	0.4763483426832939	0.530023318626172	0.592153414816607	0.6613258942171991	0.7352813845217397	0.8105920693771055	0.882336984600888	0.9442131577134792	0.9895271094221009	1.012906032506688	1.0115399604092739	0.985298244537491	0.9358856229769082	0.866046007369853	0.7799427958388833	0.6841325577895173	0.587203702757317	0.49776581280599286	0.4222798520127886	0.36386236614696044	0.32269882509569514	0.29721407576741726	0.28530988720169054	0.2851519708788403	0.29561216625368725	0.3163882323091573	0.34791342312646245	0.39056847865911687	0.4438111562763253	0.5051168383561887	0.5698118099431109	0.6317419233911379
0.7064516586326359	0.6901193231607842	0.6630331696988448	0.6230464308876525	0.5707765608666561	0.5104106970574271	0.4486745533075453	0.39266136066746626	0.3470472673431026	0.31361357521484445	0.2920946845318196	0.28127718207020536	0.27976919205354456	0.2863237545990871	0.30016022555193184	0.3211383216640007	0.3497589210711299	0.38704979456589594	0.4341313353669024	0.4916413968263453	0.5592564232282359	0.6352813542957769	0.7167141010050421	0.7992873652206973	0.8774790275708262	0.9448485510192149	0.99496085534308	1.02275517741698	1.0254765581471963	1.0026482107042074	0.9555723058605015	0.8866664777090693	0.8000266042290745	0.7022707337395596	0.6023899073503831	0.5097496106625163	0.43154992059341585	0.3714109202890368	0.3295978462905778	0.30450235366147105	0.29389814338829057	0.295809291671254	0.30881332810029105	0.33235750335983416	0.3667191773278022	0.41216171167368937	0.4679345602359991	0.5316066467087044	0.5988556333153291	0.6640393777408192
0.6159350623435845	0.5928003784357926	0.5636258812936525	0.5265832136881641	0.4816995208233587	0.43165420433591883	0.38110155654923145	0.3352392567355354	0.29775431839877325	0.27014278199224495	0.2523968690272209	0.24372459895087772	0.24314325682801835	0.24980801575686015	0.2632847843371564	0.2837426926555554	0.3120035268776601	0.3494562155792331	0.39755736644363915	0.45727208045574363	0.5284974508986675	0.6094856328738382	0.6966088740232296	0.784645372573603	0.8671982070445315	0.9377113736487955	0.9900993700697761	1.0198756992201086	1.0246384173200487	1.0038649024898685	0.9584966413356506	0.8906804657641185	0.8044686276253014	0.7066222824641187	0.6063829154693731	0.5134077999195643	0.43516972402245324	0.37545778313012157	0.334644536852297	0.31118640722113716	0.3028532194239624	0.30757544507431045	0.3238035946500242	0.3507309698985551	0.3884264334708557	0.4368805699119053	0.49515525925157244	0.5608575787709926	0.6300702349867092	0.6977168953016365
0.5421772376289572	0.5140795267811324	0.48327054205685116	0.4483150059503869	0.40894240833206474	0.3668425881078701	0.3251202196498154	0.2874240211057336	0.25649029190199296	0.23363265782511006	0.2190202340746539	0.21222034054312602	0.21256946606909854	0.21947140902015944	0.23275003095463248	0.2527832795735574	0.28056966385751664	0.3176981306073125	0.3659456901548263	0.42661468036854056	0.49982546104099	0.5839389469329814	0.6748836568009455	0.7663285247857992	0.8508623052171137	0.9216971867364526	0.9733995633760367	1.002449858092171	1.0070710966366048	0.98681833774656	0.9424158405192343	0.8758245854746627	0.7911179211762577	0.6951849252443757	0.5973021543902715	0.5070785140318539	0.4317658586927603	0.3749821499998456	0.3371342664762271	0.3168158902154194	0.31189223304233715	0.3202680613003049	0.3403459954191369	0.3712160451281195	0.41263166674791707	0.4643007427315809	0.5251274094734384	0.592701773079306	0.6634324255821171	0.732537751533778
0.48829050538467483	0.45712568707329254	0.42526444320326834	0.3915875759247061	0.35577290534083716	0.3188961079438545	0.28299181846982485	0.25066917012415596	0.22399250620790134	0.20416282515403814	0.1915987855722154	0.1860936411455595	0.18720911595116002	0.19445308049038748	0.2077097264543512	0.22737706577383426	0.254566401948743	0.29095282864749805	0.33854702650865887	0.39895365664531185	0.472569450284365	0.5578146192893862	0.6502158638356432	0.7424298327963138	0.8259529688879985	0.8939502983658305	0.9419961135976683	0.9677677873098914	0.970276974205734	0.949330083675193	0.9054840483470512	0.8406795989375407	0.7590243973024263	0.6674567597572734	0.5750326504936558	0.4907885525073847	0.4214006694415507	0.3700610245661747	0.33717593041183547	0.32155348769296194	0.32117796037721713	0.3340144415568551	0.3584931939657646	0.39356780367878424	0.43881061376704256	0.4937310011342139	0.5570629360351929	0.6264231205555673	0.6982697331658708	0.7679478341055089
0.4542641352528681	0.421732585752507	0.3893523523074766	0.3563044313531653	0.32230809936986643	0.2881277220137946	0.2551968410934682	0.2254451507853183	0.20063539344280498	0.1819711194989777	0.17009197503260548	0.16509923009424976	0.16665660978206334	0.1742502894515611	0.18759181647876602	0.20696606995988628	0.23340772592251488	0.26862268832893177	0.3146662110595156	0.37344716012676915	0.44559871195507395	0.5295417574526102	0.6203138734861426	0.7097533837893132	0.7888270765422903	0.8508783500448411	0.8927323500078895	0.9134547519409058	0.9128229881184874	0.8907182057081764	0.8477921875395822	0.7860252550663975	0.7096550083773072	0.6253783512010381	0.5416182563185346	0.4664360073087552	0.40558073953969964	0.361876536352281	0.3357354324005868	0.32617604522693505	0.33139363574405595	0.3494079578154814	0.3785738089176382	0.4178025247084519	0.4666209900085532	0.524498431420892	0.5901257866867414	0.6610141289073852	0.733549559259979	0.8030164222642402
0.4386874618694327	0.40633224890405184	0.3738391828641511	0.34079246683381775	0.30708234246084815	0.2734146897367086	0.24098469044145276	0.2114141034688667	0.18637032589422797	0.16717599223970206	0.15473089457264916	0.14939807644070344	0.15095731489181588	0.15874618410097244	0.17218753765199138	0.19126701572215637	0.21680934887170172	0.2503147896811669	0.2938619348149438	0.3494241471539297	0.4178288212240345	0.4973855698224711	0.5827923752696972	0.6655462306788142	0.7367568927692958	0.7905692121577975	0.8249385287644092	0.8400547326574651	0.8362404408461577	0.8136195945542404	0.7728103155294375	0.716013970555268	0.6475040199727091	0.5734396558360756	0.5010919297776092	0.4372403644465844	0.3868385128942731	0.3523593510556736	0.3343502159835073	0.33202880899809256	0.3437351860896896	0.3673853586281132	0.40124800010517897	0.44425986175616833	0.49606838346902615	0.5562858418506768	0.6236166320537859	0.6955300862198724	0.7682285016466415	0.8368803682292738
0.44010542901474514	0.4092783689114535	0.3769729101311915	0.34320914867120367	0.3083180113478097	0.27317268678864026	0.2390631361048613	0.20767568622429008	0.18073131078789212	0.15971447556379284	0.14574720660695828	0.13942465683773622	0.14055860416341362	0.14830393863104338	0.16174542594137184	0.1804579236741027	0.2048468216221623	0.23610972787153275	0.2761466963449673	0.3268729345205143	0.3890406806280435	0.46092349474322797	0.5372447264352458	0.6099446641378323	0.6709666196565413	0.7154887220626087	0.742405188412278	0.7525043263004934	0.7465082022248541	0.724635720958912	0.68776827046917	0.638107208419679	0.5796980973922221	0.5178777302960331	0.4585593269525083	0.4072730962845635	0.36819370133623797	0.34381277200436183	0.33488652495154214	0.34078211895924193	0.3596426239425458	0.3891222272247855	0.4273609583425287	0.4734986572796278	0.5274891240460482	0.5891558661227339	0.657346404027852	0.7294897823170515	0.801732961610248	0.8691368997929871
0.4571222172202154	0.42901933808231985	0.3971200878752679	0.3618362371129771	0.32426458816066067	0.2857989002592419	0.24811114576219184	0.2132486434146131	0.18316779571630062	0.1594695088281717	0.14340868808599935	0.13568704694565964	0.1360625735547251	0.14347124193288685	0.15666614580484206	0.1748085293583593	0.19779820347457944	0.2263981640556638	0.26210701952204324	0.30661786860520396	0.36049738519242486	0.4220859613052399	0.48668141372282553	0.5473760053015534	0.5974725388517981	0.6330683764072677	0.6535680022429231	0.6599500107447417	0.6530670641730295	0.6334140842361422	0.6020053423114748	0.561040181029752	0.5139637184874135	0.4650879316450127	0.41904993555682796	0.3802472173853881	0.3524878912742592	0.338421237025189	0.33908303593604333	0.35368645883028277	0.37996641648204965	0.41509976212967464	0.45713383785022116	0.5055742723615968	0.5608073642104608	0.6229582236981004	0.6910417413872086	0.7625725838919529	0.8336322147932418	0.8992891746433453
0.4868189859856963	0.4626065680324782	0.431247294294695	0.3937739692922943	0.3522595155412118	0.3089713567982659	0.26631988911300136	0.22687623888801564	0.19293185774412386	0.1661488948033569	0.1477777468777492	0.1384247862030067	0.13775511173171945	0.14448742357214364	0.1571144816675709	0.17441787887686286	0.19585743105962025	0.221576751495547	0.2525483687942357	0.2900679711136531	0.3345699206666791	0.3847201244057125	0.43681570307188383	0.48542661722687347	0.5253401225871916	0.5533533139886335	0.5688971316413474	0.5728709594168375	0.5663152380694952	0.5498724666104202	0.5246607196028371	0.4926982387929287	0.4567953640970987	0.42016963658113726	0.38637706949631073	0.3591304688420231	0.3420315219512826	0.3379084274554121	0.3479272034706728	0.37103133327049426	0.4042861157703519	0.4443760620955952	0.48936537198481583	0.5392570250828876	0.5948495566779135	0.656583424087117	0.7236755339143367	0.7936970473129753	0.8626417989719376	0.9256303920428623
0.5229412181719525	0.5032320364341287	0.47279276294366046	0.43301368281291197	0.38714092881543505	0.33856067167709797	0.29058118090571106	0.24647678590519354	0.20875315896819285	0.17904561952496087	0.15846299316678675	0.14744964066405364	0.14551722699255817	0.15122952671877798	0.16291776958644028	0.17914044358937894	0.19890506748890557	0.22177637148248253	0.2481121402728559	0.2787450899507513	0.3141281076211483	0.3533802189677366	0.393931963196787	0.4318560582286071	0.4632108707735704	0.4852857114928783	0.4973483624615425	0.5000688636090238	0.4945430257170716	0.48167835306485474	0.4625230393548834	0.4387506343372429	0.41256176126117794	0.3864900544727684	0.3632722416964921	0.34613094812738615	0.3384890002255998	0.34325014857216374	0.3615136974717211	0.39178779532294666	0.4306132022946562	0.4743875865803462	0.5213423294083107	0.5718459126991431	0.6270294777905193	0.6875438721161133	0.7527164143435974	0.8201502822018519	0.8857006160028332	0.9447981435184906
0.5553366412491794	0.540235727398129	0.5111726897403152	0.47010991180088546	0.4210873461580598	0.3685672676474468	0.3167291171200265	0.2693210824399087	0.2289799487594901	0.19727151907523519	0.17504343744952774	0.16258517433399147	0.15930223247482797	0.16371100302383418	0.1740826737784065	0.18890467144423156	0.2068638625413448	0.2270498147363215	0.24924655459213363	0.2739518375332498	0.30163104947736163	0.3318132811853035	0.36289449397938855	0.3921849266651536	0.4167741564058505	0.43442325455726105	0.44424569305465167	0.44658060181282816	0.44249028073021146	0.43296829078170707	0.419034933098454	0.402010454469501	0.383657014878683	0.36608916184052903	0.35159119505589237	0.34279841202766426	0.3429132144969558	0.35472668763192766	0.3790761443959923	0.41413555066561425	0.4561765245251998	0.5017447186530725	0.5493493328201121	0.599590603952198	0.6536208687302372	0.7120234269315718	0.7741634638234839	0.8375335222183417	0.89818302277384	0.9520975743061885
0.5735305063713181	0.562166007674776	0.5353854144047768	0.49514879106766996	0.4460531812386939	0.3929622246990274	0.34052931574864853	0.29262894109889626	0.251893820578268	0.21978950146239282	0.19697350531587204	0.18358930148266148	0.17906519598505113	0.18201415764805282	0.19075051966795006	0.20379668755315236	0.21972489502693793	0.2373644756976416	0.2561534392861207	0.2762812871728852	0.2981955544579233	0.3216952982769197	0.3457413165664352	0.3685370746974148	0.3880176726745776	0.40243976599883763	0.4108661341270749	0.4133911473818738	0.4107948635791714	0.40406730909288424	0.39430201103409196	0.3826187132109363	0.3703831847738909	0.35938581208116643	0.35166077880626806	0.3494279966843488	0.3553332186282891	0.3717707038859683	0.3993144281961216	0.43603647599211	0.47845508650344093	0.5236620313500068	0.5704717270084191	0.6194190973057189	0.671363943357663	0.7265547185982972	0.7842164133959004	0.8420061068773337	0.8964485219290207	0.9443209189635384
[truncated: 50 more columns]
