# Supplementary material for: Iso-orientation bias of layer 2/3 connections unifies spontaneous, visually and optogenetically driven V1 dynamics
Source: Nat Commun. 2026 Jan 21;17:1901. doi: 10.1038/s41467-026-68578-y (PMC12923880; doi:10.1038/s41467-026-68578-y)
Supplement: Supplementary file 6 — Source data [file 41467_2026_68578_MOESM6_ESM.zip › source_data/fig5/A_surrogate_calcium.csv]

1.3333333333333333	3.75	4.0	2.2222222222222223	3.3333333333333335	3.3333333333333335	1.1111111111111112	0.0	2.5	1.25	1.3333333333333333	1.25	2.3529411764705883	0.0	2.3529411764705883	2.5	6.666666666666667	5.0	2.5	2.3529411764705883	3.75	1.4285714285714286	2.5	1.1111111111111112	0.0	0.0	0.0	0.0	0.0	2.2222222222222223	4.444444444444445	3.3333333333333335	1.1111111111111112	0.0	0.0	0.0	0.0	0.0	0.0	0.0	1.1111111111111112	1.25	1.1111111111111112	1.25	1.3333333333333333	1.3333333333333333	1.1764705882352942	1.0526315789473684	1.1764705882352942	0.0
5.882352941176471	6.315789473684211	4.0	0.0	3.1578947368421053	5.714285714285714	2.727272727272727	4.2105263157894735	5.2631578947368425	3.1578947368421053	1.1764705882352942	2.1052631578947367	2.0	2.2222222222222223	1.9047619047619047	3.3333333333333335	5.555555555555555	5.882352941176471	2.857142857142857	0.9523809523809523	0.0	1.0526315789473684	1.0526315789473684	1.0	0.0	0.0	0.0	0.0	0.0	1.0	2.727272727272727	3.0	1.0526315789473684	0.0	0.0	0.0	0.0	0.0	0.0	0.0	1.25	1.3333333333333333	2.1052631578947367	1.1111111111111112	1.0526315789473684	1.0526315789473684	0.0	2.5	1.8181818181818181	5.2631578947368425
9.411764705882353	9.0	6.666666666666667	2.857142857142857	2.0	5.714285714285714	3.8095238095238093	5.2631578947368425	5.555555555555555	3.75	2.0	0.9523809523809523	1.1111111111111112	1.0	2.2222222222222223	3.5294117647058822	5.2631578947368425	5.0	2.1052631578947367	0.0	0.0	0.0	1.1111111111111112	0.0	0.0	1.0526315789473684	0.0	0.0	0.0	1.0526315789473684	2.0	0.9523809523809523	0.0	0.0	0.0	0.0	0.0	0.0	2.2222222222222223	2.0	0.0	1.9047619047619047	0.0	0.8695652173913043	0.0	1.1111111111111112	1.1764705882352942	4.444444444444445	8.421052631578947	11.11111111111111
9.333333333333334	9.523809523809524	8.571428571428571	6.0	3.8095238095238093	3.6363636363636362	2.857142857142857	4.2105263157894735	5.0	6.315789473684211	3.5294117647058822	2.1052631578947367	1.0	1.0526315789473684	2.0	1.9047619047619047	4.0	3.1578947368421053	3.75	2.2222222222222223	0.0	0.0	0.0	0.0	1.1764705882352942	1.1764705882352942	1.0526315789473684	0.0	1.1764705882352942	2.2222222222222223	3.1578947368421053	1.1111111111111112	0.0	0.0	1.0	2.3529411764705883	0.9523809523809523	2.3529411764705883	3.5294117647058822	4.2105263157894735	1.0	3.4782608695652173	2.2222222222222223	0.0	1.1111111111111112	1.0	5.2631578947368425	7.777777777777778	8.235294117647058	9.473684210526315
9.333333333333334	7.368421052631579	10.0	7.777777777777778	5.882352941176471	6.315789473684211	7.0588235294117645	5.882352941176471	4.444444444444445	3.5294117647058822	2.0	1.1764705882352942	1.0	1.1111111111111112	1.1111111111111112	1.9047619047619047	1.9047619047619047	2.0	2.1052631578947367	1.0	0.0	0.0	0.0	0.0	0.0	2.2222222222222223	1.0	0.9523809523809523	1.1764705882352942	3.1578947368421053	1.9047619047619047	1.25	1.0526315789473684	0.0	4.705882352941177	4.2105263157894735	2.1052631578947367	2.1052631578947367	3.5294117647058822	3.1578947368421053	4.444444444444445	4.444444444444445	3.1578947368421053	1.0	1.1111111111111112	1.0526315789473684	5.0	8.571428571428571	9.0	7.777777777777778
6.666666666666667	8.0	8.88888888888889	7.0588235294117645	10.0	6.666666666666667	5.333333333333333	4.705882352941177	3.3333333333333335	2.3529411764705883	1.0526315789473684	0.0	0.0	0.0	0.0	0.0	0.0	0.0	0.0	0.0	0.0	0.0	0.0	0.0	0.0	0.9523809523809523	1.1111111111111112	1.0	1.9047619047619047	2.0	0.0	1.1111111111111112	3.0	2.0	6.666666666666667	4.444444444444445	1.1764705882352942	2.1052631578947367	4.0	3.0	3.0	1.9047619047619047	0.0	1.1111111111111112	1.0	0.9090909090909091	3.1578947368421053	6.315789473684211	7.619047619047619	5.217391304347826
11.25	9.0	10.0	11.25	9.473684210526315	4.2105263157894735	2.1052631578947367	1.9047619047619047	0.0	0.0	0.0	0.0	0.0	0.0	0.0	0.0	0.0	0.0	0.0	0.0	0.0	0.0	0.0	1.1111111111111112	1.0	0.0	0.0	0.9523809523809523	1.8181818181818181	1.0	0.0	1.0526315789473684	2.727272727272727	4.761904761904762	4.444444444444445	6.666666666666667	4.0	4.0	4.444444444444445	3.3333333333333335	1.1764705882352942	1.8181818181818181	0.0	0.0	0.0	1.1764705882352942	2.1052631578947367	5.555555555555555	3.0	2.0
12.0	10.909090909090908	14.444444444444445	10.666666666666666	6.315789473684211	3.1578947368421053	0.0	0.0	0.0	0.0	0.0	0.0	0.0	0.0	0.0	0.0	0.0	0.0	0.0	0.0	0.0	0.0	1.0	0.9090909090909091	1.0526315789473684	0.0	1.1764705882352942	1.0	1.0	0.0	0.0	1.1111111111111112	4.0	2.857142857142857	4.2105263157894735	4.545454545454546	4.3478260869565215	4.705882352941177	3.1578947368421053	0.0	3.0	2.1052631578947367	1.1764705882352942	0.0	0.0	0.0	2.1052631578947367	2.5	4.0	6.666666666666667
10.76923076923077	12.941176470588236	11.11111111111111	10.0	3.5294117647058822	1.0	0.0	0.0	0.0	0.0	0.0	0.0	0.0	0.0	0.0	0.0	0.0	0.0	0.0	0.0	0.0	1.1764705882352942	1.0526315789473684	3.1578947368421053	3.1578947368421053	1.1764705882352942	3.8095238095238093	2.1052631578947367	0.0	0.0	1.0	4.2105263157894735	3.0	1.1764705882352942	1.0	2.857142857142857	2.1052631578947367	3.5294117647058822	3.1578947368421053	1.9047619047619047	2.1052631578947367	3.1578947368421053	1.0526315789473684	1.1764705882352942	2.1052631578947367	1.0	1.1111111111111112	3.0	5.0	10.526315789473685
12.5	13.333333333333334	10.0	7.0	2.1052631578947367	2.1052631578947367	1.0526315789473684	1.1111111111111112	0.0	0.0	0.0	0.0	0.0	0.0	0.0	0.0	0.0	0.0	0.0	0.0	0.0	0.0	1.3333333333333333	2.1052631578947367	3.3333333333333335	3.3333333333333335	3.0	3.1578947368421053	0.0	1.1111111111111112	2.2222222222222223	3.3333333333333335	4.0	1.0526315789473684	1.9047619047619047	2.1052631578947367	2.3529411764705883	3.5294117647058822	3.0	2.1052631578947367	1.0526315789473684	2.0	1.1111111111111112	4.0	4.2105263157894735	1.9047619047619047	1.0	1.9047619047619047	5.0	6.315789473684211
14.285714285714286	9.473684210526315	8.88888888888889	3.5294117647058822	2.2222222222222223	1.1764705882352942	3.0	1.0	1.0	0.0	0.0	0.0	0.0	0.0	0.0	0.0	0.0	0.0	0.0	0.9523809523809523	1.0	1.1111111111111112	1.25	2.6666666666666665	4.2105263157894735	3.8095238095238093	2.857142857142857	1.0526315789473684	1.0526315789473684	2.3529411764705883	2.3529411764705883	1.1764705882352942	2.0	2.0	0.0	1.1764705882352942	2.2222222222222223	2.2222222222222223	0.0	0.0	0.0	0.0	1.3333333333333333	2.0	3.0	1.1111111111111112	0.0	2.857142857142857	4.444444444444445	4.2105263157894735
15.0	10.0	5.882352941176471	2.2222222222222223	0.0	2.2222222222222223	3.3333333333333335	3.5294117647058822	1.1111111111111112	1.0	1.1111111111111112	1.0	0.0	0.9090909090909091	1.0	0.0	0.0	0.0	0.0	0.9090909090909091	2.1052631578947367	3.8095238095238093	3.1578947368421053	2.2222222222222223	6.666666666666667	6.666666666666667	4.705882352941177	3.3333333333333335	5.555555555555555	2.3529411764705883	2.1052631578947367	1.9047619047619047	1.1111111111111112	0.9523809523809523	0.0	1.1111111111111112	1.1111111111111112	1.0	0.0	0.0	0.0	0.0	1.25	2.0	2.2222222222222223	1.25	1.0	3.0	3.5294117647058822	2.2222222222222223
7.777777777777778	6.315789473684211	3.1578947368421053	2.1052631578947367	2.0	1.0	2.1052631578947367	3.3333333333333335	4.2105263157894735	1.0526315789473684	2.2222222222222223	1.9047619047619047	0.0	0.8333333333333334	1.0526315789473684	0.0	0.0	1.0	0.0	1.0526315789473684	4.2105263157894735	5.555555555555555	4.761904761904762	2.1052631578947367	8.0	10.476190476190476	5.2631578947368425	5.555555555555555	8.421052631578947	6.666666666666667	5.0	3.1578947368421053	1.1764705882352942	0.9523809523809523	1.0526315789473684	0.0	0.0	0.0	0.0	0.0	0.0	0.0	0.9523809523809523	1.9047619047619047	1.1111111111111112	1.0526315789473684	2.2222222222222223	2.1052631578947367	3.3333333333333335	1.1764705882352942
8.0	7.0	6.315789473684211	2.2222222222222223	3.8095238095238093	2.1052631578947367	3.3333333333333335	5.2631578947368425	4.0	2.1052631578947367	2.0	1.0526315789473684	0.0	0.0	0.0	0.0	1.1764705882352942	1.0526315789473684	1.0	1.1764705882352942	3.75	8.421052631578947	5.882352941176471	9.523809523809524	11.764705882352942	12.631578947368421	10.526315789473685	11.578947368421053	9.523809523809524	10.0	5.714285714285714	6.0	3.1578947368421053	0.9523809523809523	0.0	0.0	0.0	0.0	1.0	1.0526315789473684	0.0	0.0	0.0	0.0	1.8181818181818181	0.9090909090909091	2.0	3.0	2.2222222222222223	3.1578947368421053
3.75	10.0	9.473684210526315	8.235294117647058	9.0	4.0	4.761904761904762	3.1578947368421053	5.0	4.2105263157894735	1.0	0.0	0.0	0.0	0.0	0.0	0.0	0.9523809523809523	2.0	4.0	4.705882352941177	5.555555555555555	10.526315789473685	14.444444444444445	14.285714285714286	15.0	11.0	11.0	10.0	8.0	5.2631578947368425	5.0	5.714285714285714	2.1052631578947367	0.0	0.0	0.0	0.0	1.0	0.9523809523809523	0.0	0.0	0.0	0.0	1.0	1.1111111111111112	1.0	1.0	3.3333333333333335	4.444444444444445
5.2631578947368425	11.0	14.0	10.588235294117647	9.411764705882353	6.315789473684211	1.25	4.444444444444445	4.705882352941177	4.2105263157894735	1.0526315789473684	0.0	0.0	0.0	0.0	0.0	0.0	2.1052631578947367	4.0	5.0	4.2105263157894735	8.421052631578947	11.764705882352942	15.555555555555555	17.0	15.454545454545455	21.25	12.0	10.588235294117647	10.588235294117647	9.411764705882353	12.631578947368421	11.0	5.0	0.9523809523809523	1.0526315789473684	0.0	1.1111111111111112	0.0	0.9090909090909091	0.9523809523809523	2.2222222222222223	4.0	4.2105263157894735	2.2222222222222223	0.0	0.0	0.0	2.1052631578947367	3.3333333333333335
5.882352941176471	11.578947368421053	12.941176470588236	11.578947368421053	9.333333333333334	7.5	4.761904761904762	7.368421052631579	11.578947368421053	7.0588235294117645	2.2222222222222223	0.0	0.0	0.0	0.0	0.0	1.1111111111111112	4.761904761904762	5.714285714285714	5.714285714285714	4.545454545454546	5.714285714285714	10.0	15.789473684210526	15.0	17.0	14.0	17.0	15.0	13.0	7.777777777777778	8.235294117647058	10.526315789473685	5.2631578947368425	3.0	1.9047619047619047	1.0	2.2222222222222223	1.1764705882352942	0.0	2.6666666666666665	6.666666666666667	9.411764705882353	6.666666666666667	4.705882352941177	2.1052631578947367	2.857142857142857	1.8181818181818181	2.0	3.0
9.333333333333334	12.631578947368421	13.68421052631579	13.68421052631579	10.0	8.0	6.0	8.0	9.523809523809524	6.363636363636363	2.857142857142857	0.9523809523809523	1.0	0.9523809523809523	0.0	1.1764705882352942	1.0526315789473684	5.454545454545454	6.315789473684211	6.315789473684211	4.2105263157894735	7.0	5.0	9.0	10.909090909090908	8.695652173913043	13.68421052631579	13.75	16.25	10.526315789473685	5.714285714285714	2.5	5.0	5.0	4.444444444444445	3.1578947368421053	2.857142857142857	3.1578947368421053	1.1764705882352942	1.0526315789473684	2.2222222222222223	4.0	5.555555555555555	7.0588235294117645	6.315789473684211	5.555555555555555	4.444444444444445	4.444444444444445	4.0	2.2222222222222223
8.571428571428571	8.421052631578947	15.0	14.736842105263158	12.0	10.0	10.526315789473685	9.0	9.0	4.761904761904762	1.8181818181818181	2.1052631578947367	2.3529411764705883	4.0	4.2105263157894735	3.1578947368421053	3.0	2.857142857142857	5.555555555555555	3.6363636363636362	4.444444444444445	3.3333333333333335	4.2105263157894735	6.666666666666667	7.0588235294117645	5.555555555555555	10.0	13.333333333333334	9.411764705882353	9.473684210526315	6.0	3.5294117647058822	2.857142857142857	4.0	3.1578947368421053	4.0	2.0	1.1111111111111112	1.0526315789473684	3.1578947368421053	2.1052631578947367	1.4285714285714286	2.2222222222222223	7.0588235294117645	8.88888888888889	6.0	6.25	4.0	5.0	5.882352941176471
11.25	12.0	14.736842105263158	13.0	10.0	8.235294117647058	6.666666666666667	6.666666666666667	4.705882352941177	3.75	2.3529411764705883	4.444444444444445	4.0	5.0	6.956521739130435	5.714285714285714	7.0588235294117645	8.421052631578947	5.714285714285714	3.1578947368421053	1.1111111111111112	3.75	3.1578947368421053	4.0	6.666666666666667	5.2631578947368425	3.3333333333333335	7.0588235294117645	8.421052631578947	10.0	9.523809523809524	5.714285714285714	5.0	2.1052631578947367	1.3333333333333333	2.3529411764705883	1.0	0.0	1.1764705882352942	2.1052631578947367	2.1052631578947367	2.1052631578947367	4.0	4.0	6.315789473684211	6.0	3.8095238095238093	2.2222222222222223	5.0	7.0588235294117645
12.222222222222221	12.631578947368421	10.0	8.75	5.2631578947368425	3.3333333333333335	1.25	1.1111111111111112	1.1111111111111112	3.076923076923077	3.5294117647058822	5.882352941176471	4.0	5.714285714285714	6.666666666666667	5.2631578947368425	6.666666666666667	9.0	3.3333333333333335	0.9523809523809523	0.0	0.9523809523809523	2.0	2.0	5.2631578947368425	5.0	4.0	4.761904761904762	7.777777777777778	11.764705882352942	12.941176470588236	8.235294117647058	7.777777777777778	8.421052631578947	4.2105263157894735	2.2222222222222223	2.857142857142857	0.9523809523809523	0.0	2.0	3.1578947368421053	3.0	3.6363636363636362	2.857142857142857	2.5	2.0	1.1764705882352942	1.0526315789473684	3.0	5.0
5.0	3.6363636363636362	6.363636363636363	6.363636363636363	5.0	2.2222222222222223	1.1764705882352942	1.1764705882352942	3.5294117647058822	4.705882352941177	7.5	6.0	5.2631578947368425	4.545454545454546	9.0	5.454545454545454	6.666666666666667	5.0	4.2105263157894735	1.1111111111111112	0.0	0.0	1.1764705882352942	0.0	1.1111111111111112	5.2631578947368425	4.0	5.714285714285714	6.25	10.0	10.0	5.555555555555555	10.0	11.578947368421053	6.666666666666667	2.1052631578947367	3.0	3.3333333333333335	2.5	5.333333333333333	2.1052631578947367	3.8095238095238093	2.727272727272727	3.1578947368421053	1.25	1.1111111111111112	1.3333333333333333	1.25	2.1052631578947367	1.0526315789473684
3.3333333333333335	2.857142857142857	3.0	5.0	1.9047619047619047	0.0	1.0	2.1052631578947367	2.3529411764705883	5.555555555555555	4.2105263157894735	7.368421052631579	6.25	9.0	10.0	10.476190476190476	11.0	7.368421052631579	4.2105263157894735	1.0	0.0	0.0	0.0	0.0	2.1052631578947367	3.0	3.8095238095238093	6.086956521739131	11.0	11.764705882352942	10.909090909090908	5.882352941176471	7.0	10.526315789473685	6.666666666666667	1.9047619047619047	2.1052631578947367	3.8095238095238093	4.705882352941177	5.2631578947368425	5.555555555555555	1.25	2.0	0.0	2.0	1.0526315789473684	2.6666666666666665	1.1764705882352942	0.0	1.1111111111111112
3.75	3.3333333333333335	2.1052631578947367	1.0526315789473684	2.3529411764705883	2.1052631578947367	3.5294117647058822	1.9047619047619047	2.1052631578947367	0.0	3.8095238095238093	7.368421052631579	9.473684210526315	12.941176470588236	14.0	11.428571428571429	12.0	6.666666666666667	1.25	0.0	0.0	0.0	0.0	0.0	2.2222222222222223	2.5	1.1111111111111112	3.6363636363636362	9.0	7.368421052631579	10.526315789473685	7.0588235294117645	6.315789473684211	8.571428571428571	4.0	1.9047619047619047	1.9047619047619047	2.857142857142857	4.2105263157894735	5.0	6.0	3.1578947368421053	0.9523809523809523	0.9523809523809523	3.0	3.75	2.3529411764705883	0.0	0.0	0.0
1.1111111111111112	3.5294117647058822	2.3529411764705883	2.1052631578947367	5.714285714285714	4.444444444444445	2.3529411764705883	3.5294117647058822	3.3333333333333335	5.555555555555555	4.2105263157894735	4.0	7.0588235294117645	7.368421052631579	12.631578947368421	11.578947368421053	8.571428571428571	5.0	2.0	0.9523809523809523	0.0	0.0	0.0	1.1111111111111112	1.1111111111111112	2.1052631578947367	0.0	3.75	3.1578947368421053	3.1578947368421053	5.555555555555555	7.0	5.454545454545454	3.0	4.0	2.1052631578947367	1.9047619047619047	4.761904761904762	7.368421052631579	6.315789473684211	6.666666666666667	6.666666666666667	4.761904761904762	2.1052631578947367	1.9047619047619047	2.1052631578947367	1.1111111111111112	0.0	0.0	0.0
1.4285714285714286	4.0	3.3333333333333335	5.0	10.0	12.0	5.0	1.25	4.444444444444445	3.0	4.0	5.2631578947368425	5.2631578947368425	7.0	8.75	7.5	5.0	3.6363636363636362	1.0526315789473684	1.0526315789473684	0.0	0.0	0.0	0.0	1.25	0.0	0.0	2.5	4.0	2.727272727272727	3.1578947368421053	1.9047619047619047	4.0	4.761904761904762	5.2631578947368425	5.0	3.1578947368421053	7.2727272727272725	10.0	10.526315789473685	10.588235294117647	8.88888888888889	7.0	3.3333333333333335	1.0526315789473684	1.1111111111111112	0.0	0.0	0.0	0.0
4.615384615384615	5.0	5.2631578947368425	5.714285714285714	12.631578947368421	15.454545454545455	8.88888888888889	5.555555555555555	5.333333333333333	3.0	3.1578947368421053	8.235294117647058	7.368421052631579	4.0	4.2105263157894735	2.3529411764705883	2.1052631578947367	1.0526315789473684	0.0	1.1764705882352942	0.0	0.0	0.0	0.0	0.0	0.0	0.0	1.0	1.9047619047619047	2.0	1.0526315789473684	0.0	3.75	4.705882352941177	5.555555555555555	6.315789473684211	4.0	2.0	7.0	10.0	8.421052631578947	9.411764705882353	5.555555555555555	3.5294117647058822	2.0	1.1111111111111112	0.0	0.0	0.0	0.0
5.0	5.882352941176471	4.761904761904762	9.090909090909092	13.68421052631579	14.736842105263158	13.0	10.0	8.235294117647058	8.0	7.777777777777778	8.235294117647058	4.2105263157894735	1.9047619047619047	4.0	3.0	1.0	0.0	0.0	0.0	0.0	0.0	0.0	0.0	0.0	0.0	0.0	0.0	0.0	0.0	0.0	0.9090909090909091	1.1111111111111112	2.3529411764705883	1.1111111111111112	4.705882352941177	3.8095238095238093	0.9523809523809523	1.1111111111111112	2.2222222222222223	3.3333333333333335	6.0	3.3333333333333335	2.3529411764705883	0.0	0.0	0.0	0.0	0.0	0.0
3.076923076923077	0.0	7.2727272727272725	12.631578947368421	16.666666666666668	19.047619047619047	16.363636363636363	14.0	14.0	10.588235294117647	9.411764705882353	4.444444444444445	2.857142857142857	3.8095238095238093	5.2631578947368425	2.0	1.0526315789473684	0.0	0.0	0.0	1.0	0.9523809523809523	0.0	0.0	0.0	0.0	0.0	0.0	1.0526315789473684	1.1111111111111112	0.0	0.0	1.0	1.0	1.0526315789473684	5.0	5.2631578947368425	1.0526315789473684	0.0	2.2222222222222223	2.1052631578947367	2.0	1.0	0.0	0.0	0.0	0.0	0.0	0.0	1.0526315789473684
2.6666666666666665	5.2631578947368425	4.2105263157894735	11.764705882352942	18.88888888888889	24.210526315789473	20.0	18.75	14.736842105263158	15.555555555555555	8.421052631578947	5.555555555555555	5.882352941176471	4.444444444444445	2.2222222222222223	2.3529411764705883	0.0	0.0	0.0	0.0	1.1111111111111112	1.1764705882352942	0.0	0.0	0.0	0.0	0.0	0.0	0.9090909090909091	1.0526315789473684	0.0	1.9047619047619047	1.0	0.9523809523809523	1.8181818181818181	3.0	3.1578947368421053	1.0526315789473684	4.2105263157894735	3.0	3.1578947368421053	1.0	1.0526315789473684	0.0	0.0	0.0	0.0	0.0	0.0	1.0526315789473684
6.666666666666667	7.368421052631579	9.0	11.11111111111111	18.88888888888889	20.0	17.77777777777778	14.444444444444445	16.25	13.333333333333334	12.222222222222221	8.181818181818182	9.411764705882353	6.666666666666667	4.0	0.0	0.0	0.0	0.0	0.0	1.1764705882352942	1.1111111111111112	0.0	0.0	0.0	0.0	0.0	0.0	1.0526315789473684	0.9523809523809523	1.0526315789473684	2.3529411764705883	2.0	2.2222222222222223	5.0	3.1578947368421053	3.0	2.3529411764705883	2.1052631578947367	6.25	2.0	2.1052631578947367	2.2222222222222223	1.0526315789473684	0.0	0.0	0.0	0.0	0.0	0.0
5.882352941176471	9.473684210526315	8.571428571428571	8.0	7.0588235294117645	12.0	15.454545454545455	13.333333333333334	13.0	17.647058823529413	15.294117647058824	11.764705882352942	11.0	10.476190476190476	5.714285714285714	3.0	0.0	0.0	0.0	0.0	0.0	0.0	0.0	0.0	0.0	0.0	0.0	0.0	1.0	2.0	2.1052631578947367	2.1052631578947367	2.2222222222222223	5.2631578947368425	5.2631578947368425	2.857142857142857	2.5	2.1052631578947367	3.3333333333333335	3.1578947368421053	4.444444444444445	2.0	3.0	3.3333333333333335	0.0	1.0	1.0526315789473684	1.0526315789473684	0.0	0.0
3.75	6.666666666666667	4.761904761904762	5.217391304347826	4.761904761904762	6.315789473684211	10.0	9.523809523809524	10.0	15.555555555555555	15.789473684210526	12.0	12.222222222222221	10.476190476190476	5.714285714285714	3.1578947368421053	0.0	0.0	0.0	0.0	0.0	0.0	0.0	0.0	0.0	0.0	0.0	0.0	1.1111111111111112	2.3529411764705883	3.3333333333333335	2.727272727272727	3.3333333333333335	5.454545454545454	9.473684210526315	6.315789473684211	6.666666666666667	4.444444444444445	4.2105263157894735	5.555555555555555	4.2105263157894735	2.727272727272727	2.0	1.0	0.0	2.1052631578947367	2.1052631578947367	2.3529411764705883	1.25	1.1111111111111112
2.6666666666666665	5.555555555555555	4.444444444444445	5.0	5.555555555555555	8.571428571428571	6.315789473684211	6.315789473684211	7.368421052631579	13.333333333333334	14.444444444444445	11.578947368421053	8.235294117647058	8.88888888888889	4.444444444444445	1.1764705882352942	0.0	0.0	0.0	0.0	0.0	0.0	0.0	0.0	0.0	0.0	0.0	0.0	0.0	0.0	3.3333333333333335	7.777777777777778	6.666666666666667	7.777777777777778	8.88888888888889	10.0	7.777777777777778	7.619047619047619	6.0	5.882352941176471	4.2105263157894735	1.8181818181818181	0.0	0.0	0.9090909090909091	1.25	2.1052631578947367	2.2222222222222223	2.1052631578947367	2.1052631578947367
1.1764705882352942	5.882352941176471	3.5294117647058822	4.0	8.235294117647058	10.0	10.0	8.421052631578947	10.0	7.777777777777778	7.619047619047619	6.666666666666667	4.761904761904762	6.315789473684211	3.0	0.0	0.0	0.0	0.0	0.0	0.0	0.0	0.0	0.0	0.9523809523809523	1.25	0.0	0.0	1.0	2.2222222222222223	5.2631578947368425	10.0	7.5	5.714285714285714	5.555555555555555	8.88888888888889	6.0	6.666666666666667	6.315789473684211	3.5294117647058822	1.1111111111111112	0.0	0.0	0.0	0.0	1.1764705882352942	0.0	1.0526315789473684	3.3333333333333335	5.555555555555555
1.1111111111111112	2.0	2.3529411764705883	1.0526315789473684	7.0588235294117645	6.666666666666667	3.5294117647058822	5.454545454545454	5.2631578947368425	4.0	3.0	5.714285714285714	3.0	2.1052631578947367	1.0526315789473684	0.0	0.0	0.0	0.0	0.0	0.0	0.0	0.0	0.0	1.0526315789473684	1.1111111111111112	1.0	0.9090909090909091	1.8181818181818181	2.1052631578947367	5.2631578947368425	6.666666666666667	8.421052631578947	7.0	5.2631578947368425	1.25	2.3529411764705883	2.3529411764705883	3.0	2.1052631578947367	1.1764705882352942	0.0	0.0	0.0	0.0	0.0	0.0	2.2222222222222223	2.1052631578947367	4.0
0.0	1.1111111111111112	0.0	1.0	2.1052631578947367	5.2631578947368425	5.882352941176471	4.2105263157894735	3.6363636363636362	2.2222222222222223	3.1578947368421053	5.333333333333333	2.1052631578947367	0.9523809523809523	0.0	0.0	0.0	0.0	0.0	0.0	0.0	1.0	0.9523809523809523	0.0	0.0	0.9523809523809523	1.0526315789473684	1.0526315789473684	2.857142857142857	4.2105263157894735	1.3333333333333333	4.705882352941177	8.88888888888889	6.666666666666667	3.75	4.444444444444445	3.1578947368421053	4.2105263157894735	0.0	1.0	2.1052631578947367	2.2222222222222223	0.0	0.0	0.0	0.0	0.0	1.25	1.0	2.857142857142857
0.0	1.1764705882352942	0.0	0.0	0.9523809523809523	3.1578947368421053	5.0	2.1052631578947367	2.1052631578947367	2.1052631578947367	2.3529411764705883	2.5	2.1052631578947367	0.0	0.0	0.0	0.0	0.0	0.0	1.0	2.0	2.2222222222222223	1.0526315789473684	0.0	1.8181818181818181	3.0	1.25	3.0	4.761904761904762	5.2631578947368425	3.1578947368421053	2.1052631578947367	2.0	1.3333333333333333	4.705882352941177	7.0588235294117645	7.0	3.8095238095238093	1.1111111111111112	0.0	3.3333333333333335	3.1578947368421053	1.0	0.0	0.0	0.0	0.0	3.3333333333333335	4.705882352941177	2.3529411764705883
0.0	1.4285714285714286	1.1764705882352942	0.0	0.0	4.2105263157894735	1.1111111111111112	0.0	2.0	2.0	1.0526315789473684	2.5	0.0	0.0	0.0	0.0	0.0	0.0	0.0	1.0	2.1052631578947367	1.9047619047619047	0.0	0.0	1.7391304347826086	4.545454545454546	4.2105263157894735	4.444444444444445	6.315789473684211	2.3529411764705883	3.0	2.0	2.2222222222222223	3.3333333333333335	7.777777777777778	8.88888888888889	4.0	2.1052631578947367	2.3529411764705883	2.0	1.9047619047619047	2.5	1.1764705882352942	0.0	0.0	0.0	0.0	2.3529411764705883	4.2105263157894735	4.444444444444445
0.0	1.1111111111111112	0.0	0.0	0.0	0.9090909090909091	0.9523809523809523	0.0	1.0526315789473684	1.9047619047619047	1.0526315789473684	0.0	0.0	0.0	0.0	0.0	0.0	0.0	0.0	1.8181818181818181	1.0	0.0	0.0	0.0	3.0	6.666666666666667	6.315789473684211	8.235294117647058	4.705882352941177	6.666666666666667	4.444444444444445	4.0	6.0	5.2631578947368425	5.555555555555555	5.2631578947368425	2.2222222222222223	2.3529411764705883	3.75	3.3333333333333335	3.5294117647058822	4.705882352941177	1.1764705882352942	1.1111111111111112	1.1764705882352942	0.0	0.0	1.1111111111111112	4.0	5.0
0.0	0.0	1.0	1.1764705882352942	1.0526315789473684	2.1052631578947367	2.0	0.0	0.0	1.25	1.0526315789473684	1.1111111111111112	0.0	0.0	0.0	0.0	0.0	0.0	0.0	1.0526315789473684	2.1052631578947367	0.9523809523809523	0.0	0.0	2.1052631578947367	4.444444444444445	5.2631578947368425	8.0	9.411764705882353	10.0	8.88888888888889	5.0	3.6363636363636362	6.0	5.2631578947368425	3.4782608695652173	4.0	3.1578947368421053	5.0	6.0	4.705882352941177	3.1578947368421053	3.5294117647058822	2.6666666666666665	1.9047619047619047	1.0	1.0526315789473684	1.0526315789473684	3.1578947368421053	5.0
0.0	0.0	2.3529411764705883	3.1578947368421053	2.0	2.2222222222222223	2.857142857142857	1.0	1.1111111111111112	2.1052631578947367	2.1052631578947367	1.0526315789473684	2.5	0.0	0.0	0.0	0.0	0.0	0.0	0.0	1.0526315789473684	1.1764705882352942	0.0	0.0	0.0	4.705882352941177	5.2631578947368425	7.368421052631579	5.882352941176471	7.777777777777778	4.2105263157894735	2.2222222222222223	1.0	1.0526315789473684	0.9090909090909091	4.0	4.545454545454546	8.0	9.523809523809524	10.0	4.444444444444445	3.0	2.857142857142857	3.0	1.0	2.1052631578947367	2.2222222222222223	1.1764705882352942	2.0	2.1052631578947367
0.0	0.0	1.0526315789473684	3.0	3.6363636363636362	2.1052631578947367	2.727272727272727	2.1052631578947367	4.0	2.857142857142857	3.0	5.714285714285714	3.5294117647058822	3.3333333333333335	0.0	0.0	0.0	0.0	0.0	0.0	0.0	0.0	0.0	0.0	1.1764705882352942	4.0	7.0588235294117645	4.2105263157894735	4.444444444444445	2.2222222222222223	1.1764705882352942	0.0	0.0	0.0	1.1111111111111112	4.444444444444445	8.421052631578947	10.0	11.0	14.0	9.0	3.6363636363636362	2.1052631578947367	2.1052631578947367	0.0	1.25	1.1111111111111112	0.0	1.1111111111111112	1.1111111111111112
0.0	0.0	0.0	1.7391304347826086	3.0	3.8095238095238093	4.2105263157894735	6.666666666666667	5.2631578947368425	4.2105263157894735	7.0588235294117645	7.368421052631579	6.315789473684211	3.5294117647058822	0.0	1.1764705882352942	1.0	0.0	0.0	0.0	0.0	0.0	0.0	0.0	1.0526315789473684	2.857142857142857	3.3333333333333335	3.3333333333333335	3.3333333333333335	5.2631578947368425	4.705882352941177	3.1578947368421053	1.0526315789473684	0.0	3.75	9.473684210526315	10.0	11.11111111111111	14.0	15.0	7.368421052631579	4.2105263157894735	2.0	2.1052631578947367	1.3333333333333333	0.0	1.0526315789473684	0.0	1.0526315789473684	1.0526315789473684
1.1764705882352942	0.0	0.0	1.0	3.8095238095238093	4.0	4.761904761904762	7.0	9.473684210526315	4.444444444444445	6.315789473684211	9.0	6.956521739130435	3.3333333333333335	1.25	3.1578947368421053	1.9047619047619047	0.0	0.0	0.0	0.0	0.0	0.0	0.0	0.9523809523809523	1.1111111111111112	3.1578947368421053	3.5294117647058822	6.25	7.5	7.5	6.666666666666667	1.1111111111111112	2.2222222222222223	6.315789473684211	9.473684210526315	11.304347826086957	10.526315789473685	14.444444444444445	10.0	5.2631578947368425	3.6363636363636362	3.5294117647058822	2.3529411764705883	1.1111111111111112	2.3529411764705883	0.9523809523809523	0.0	0.0	0.0
2.2222222222222223	2.2222222222222223	0.0	1.0526315789473684	2.1052631578947367	2.0	2.0	3.1578947368421053	5.555555555555555	8.235294117647058	9.0	8.0	7.5	5.2631578947368425	4.0	3.8095238095238093	3.6363636363636362	2.0	0.0	0.0	0.0	0.0	0.0	0.0	0.0	0.0	1.1111111111111112	4.2105263157894735	5.333333333333333	3.3333333333333335	4.444444444444445	3.1578947368421053	1.0526315789473684	1.0526315789473684	4.444444444444445	10.0	7.0	9.473684210526315	11.0	4.761904761904762	3.1578947368421053	1.9047619047619047	1.0526315789473684	1.1764705882352942	3.1578947368421053	3.4782608695652173	2.727272727272727	0.0	0.0	0.0
6.25	3.8095238095238093	2.0	1.9047619047619047	2.0	2.1052631578947367	2.0	4.2105263157894735	7.777777777777778	12.222222222222221	10.0	4.444444444444445	3.5294117647058822	5.882352941176471	5.2631578947368425	4.3478260869565215	3.1578947368421053	2.1052631578947367	0.9090909090909091	0.0	0.0	0.0	0.0	0.0	0.0	0.9523809523809523	2.2222222222222223	4.0	7.2727272727272725	5.2631578947368425	3.0	0.9523809523809523	1.1111111111111112	1.0	2.6666666666666665	3.1578947368421053	5.555555555555555	8.0	7.619047619047619	7.0588235294117645	0.0	0.0	1.0526315789473684	1.1111111111111112	2.857142857142857	4.0	3.1578947368421053	2.1052631578947367	0.9090909090909091	1.1111111111111112
7.142857142857143	4.2105263157894735	4.2105263157894735	6.0	5.2631578947368425	4.761904761904762	3.1578947368421053	4.444444444444445	6.315789473684211	9.0	8.695652173913043	4.444444444444445	2.2222222222222223	6.0	8.421052631578947	4.0	1.9047619047619047	1.0	1.0526315789473684	0.0	0.0	0.0	1.0526315789473684	1.1764705882352942	0.9523809523809523	1.8181818181818181	2.2222222222222223	3.3333333333333335	5.0	8.0	4.2105263157894735	1.9047619047619047	4.2105263157894735	3.6363636363636362	1.9047619047619047	1.0526315789473684	3.3333333333333335	3.3333333333333335	6.0	4.444444444444445	1.3333333333333333	1.0526315789473684	1.0526315789473684	2.2222222222222223	3.4782608695652173	4.2105263157894735	7.2727272727272725	6.0	6.363636363636363	8.0
6.25	10.0	8.235294117647058	9.0	9.473684210526315	6.666666666666667	6.086956521739131	10.526315789473685	10.588235294117647	9.0	10.0	7.777777777777778	4.2105263157894735	5.454545454545454	7.0	9.473684210526315	4.444444444444445	3.8095238095238093	0.9090909090909091	0.0	0.0	0.0	2.2222222222222223	2.3529411764705883	0.9523809523809523	1.0	1.1111111111111112	2.0	4.0	5.0	3.8095238095238093	1.0526315789473684	5.0	6.666666666666667	0.9523809523809523	1.0526315789473684	2.1052631578947367	4.705882352941177	2.2222222222222223	2.2222222222222223	1.25	1.0526315789473684	0.8695652173913043	1.9047619047619047	5.0	4.2105263157894735	11.764705882352942	11.428571428571429	12.5	14.736842105263158
7.777777777777778	11.578947368421053	12.222222222222221	12.222222222222221	12.0	11.818181818181818	16.363636363636363	19.0	17.647058823529413	11.0	12.380952380952381	9.0	6.0	5.2631578947368425	9.473684210526315	9.523809523809524	7.2727272727272725	5.454545454545454	3.1578947368421053	0.0	1.0526315789473684	1.0	2.1052631578947367	2.2222222222222223	0.0	0.0	0.0	0.0	0.9523809523809523	3.0	1.0526315789473684	0.0	2.857142857142857	2.0	0.0	0.0	2.1052631578947367	1.1764705882352942	1.25	0.0	0.0	0.0	0.0	1.8181818181818181	4.2105263157894735	6.666666666666667	7.0	11.11111111111111	12.941176470588236	12.941176470588236
7.777777777777778	9.411764705882353	12.941176470588236	14.117647058823529	17.647058823529413	15.789473684210526	21.0	23.333333333333332	22.5	14.736842105263158	12.631578947368421	12.222222222222221	2.3529411764705883	5.882352941176471	4.444444444444445	5.555555555555555	3.3333333333333335	3.8095238095238093	2.2222222222222223	0.0	1.0	1.0	2.0	1.8181818181818181	1.1764705882352942	0.0	0.0	0.0	0.0	0.9523809523809523	2.2222222222222223	2.3529411764705883	1.0	1.8181818181818181	2.0	1.0526315789473684	1.25	2.1052631578947367	1.0	1.0	0.0	0.0	1.25	1.1111111111111112	3.8095238095238093	4.761904761904762	6.666666666666667	11.578947368421053	12.5	7.777777777777778
10.588235294117647	11.0	11.764705882352942	15.555555555555555	18.095238095238095	17.894736842105264	22.857142857142858	28.42105263157895	23.333333333333332	20.0	16.666666666666668	8.571428571428571	2.0	2.1052631578947367	2.5	2.6666666666666665	2.3529411764705883	3.0	2.0	0.0	0.0	0.0	0.0	1.0526315789473684	1.1764705882352942	0.0	0.0	0.9523809523809523	1.0526315789473684	2.0	4.2105263157894735	4.0	4.761904761904762	3.3333333333333335	4.545454545454546	2.1052631578947367	2.3529411764705883	1.9047619047619047	2.0	1.0526315789473684	1.1764705882352942	1.1764705882352942	3.75	3.0	2.0	3.3333333333333335	6.666666666666667	9.333333333333334	10.526315789473685	5.2631578947368425
10.0	13.0	12.0	14.117647058823529	17.5	20.0	25.0	27.77777777777778	32.63157894736842	24.210526315789473	18.94736842105263	13.333333333333334	5.555555555555555	5.0	3.076923076923077	3.75	1.1764705882352942	2.3529411764705883	2.1052631578947367	0.0	0.0	0.0	0.0	0.0	0.0	1.0526315789473684	2.1052631578947367	2.3529411764705883	2.1052631578947367	1.9047619047619047	3.0	4.761904761904762	4.0	2.857142857142857	3.0	3.0	2.1052631578947367	1.9047619047619047	1.0526315789473684	3.1578947368421053	2.2222222222222223	3.0	4.2105263157894735	2.2222222222222223	1.8181818181818181	2.1052631578947367	2.6666666666666665	7.368421052631579	5.454545454545454	7.777777777777778
8.75	11.25	11.764705882352942	10.588235294117647	10.588235294117647	17.647058823529413	24.705882352941178	30.526315789473685	33.333333333333336	30.526315789473685	23.157894736842106	15.789473684210526	11.25	8.88888888888889	5.0	4.444444444444445	2.0	1.0526315789473684	1.1111111111111112	0.0	0.0	0.0	0.0	0.0	0.0	1.1111111111111112	2.2222222222222223	5.882352941176471	4.444444444444445	2.0	1.9047619047619047	3.5294117647058822	2.2222222222222223	3.1578947368421053	3.1578947368421053	3.0	4.2105263157894735	5.882352941176471	6.315789473684211	4.705882352941177	5.555555555555555	6.666666666666667	3.3333333333333335	1.25	0.0	2.1052631578947367	2.1052631578947367	2.1052631578947367	2.727272727272727	3.1578947368421053
3.75	5.714285714285714	7.0588235294117645	10.588235294117647	7.368421052631579	11.11111111111111	18.94736842105263	25.555555555555557	30.0	26.25	21.0	18.095238095238095	12.941176470588236	9.411764705882353	5.882352941176471	4.705882352941177	2.0	0.0	0.0	0.0	0.0	0.0	0.0	0.0	0.0	1.9047619047619047	0.9523809523809523	6.0	6.666666666666667	6.666666666666667	5.555555555555555	5.555555555555555	3.3333333333333335	3.1578947368421053	4.2105263157894735	3.1578947368421053	6.666666666666667	8.421052631578947	6.315789473684211	8.181818181818182	11.764705882352942	8.88888888888889	4.0	2.2222222222222223	1.0	2.0	3.3333333333333335	3.0	2.0	4.2105263157894735
3.5294117647058822	2.3529411764705883	8.88888888888889	9.473684210526315	11.0	10.909090909090908	14.117647058823529	25.555555555555557	26.31578947368421	18.0	18.095238095238095	20.0	18.88888888888889	12.5	5.2631578947368425	2.3529411764705883	1.0526315789473684	0.0	0.0	0.0	0.0	2.857142857142857	1.8181818181818181	1.0526315789473684	2.2222222222222223	2.1052631578947367	4.545454545454546	7.368421052631579	9.523809523809524	9.523809523809524	10.0	8.421052631578947	6.666666666666667	5.2631578947368425	4.0	6.315789473684211	8.235294117647058	11.0	7.826086956521739	9.473684210526315	12.631578947368421	12.0	7.0	3.0	4.0	5.555555555555555	6.315789473684211	7.2727272727272725	6.666666666666667	7.368421052631579
5.333333333333333	4.444444444444445	2.3529411764705883	8.421052631578947	7.2727272727272725	11.0	11.11111111111111	22.857142857142858	23.333333333333332	15.294117647058824	13.333333333333334	12.631578947368421	12.941176470588236	8.0	3.0	2.1052631578947367	1.0526315789473684	0.0	0.0	0.0	1.0	2.1052631578947367	3.75	1.0	1.1764705882352942	3.1578947368421053	5.555555555555555	6.315789473684211	9.0	11.818181818181818	14.444444444444445	10.0	10.0	10.0	9.0	8.88888888888889	10.526315789473685	9.523809523809524	12.0	14.0	14.0	10.526315789473685	7.0	5.0	6.666666666666667	8.0	7.619047619047619	7.0	7.0	8.421052631578947
4.705882352941177	3.0	2.1052631578947367	4.0	6.25	5.555555555555555	7.5	10.666666666666666	16.25	14.736842105263158	9.473684210526315	3.8095238095238093	4.0	1.9047619047619047	3.0	2.857142857142857	2.1052631578947367	0.0	0.0	0.0	0.0	1.3333333333333333	0.0	0.0	0.0	2.1052631578947367	3.8095238095238093	3.1578947368421053	9.473684210526315	14.545454545454545	13.333333333333334	10.526315789473685	12.727272727272727	13.333333333333334	14.285714285714286	11.578947368421053	8.235294117647058	13.333333333333334	15.555555555555555	16.470588235294116	15.789473684210526	10.476190476190476	6.315789473684211	9.0	10.526315789473685	8.88888888888889	8.421052631578947	8.0	8.571428571428571	4.0
4.0	1.0	1.9047619047619047	3.5294117647058822	3.5294117647058822	5.2631578947368425	8.421052631578947	6.666666666666667	9.411764705882353	10.0	9.0	1.1111111111111112	0.0	1.0	4.0	2.1052631578947367	2.5	0.0	0.0	0.0	0.0	0.0	0.0	0.0	1.1111111111111112	3.5294117647058822	4.761904761904762	7.368421052631579	11.428571428571429	17.77777777777778	12.5	14.0	12.222222222222221	15.789473684210526	16.0	12.631578947368421	11.578947368421053	15.555555555555555	17.894736842105264	14.736842105263158	16.19047619047619	14.736842105263158	14.545454545454545	14.285714285714286	14.0	10.0	8.421052631578947	10.0	6.666666666666667	4.444444444444445
2.3529411764705883	1.0	1.0	1.1111111111111112	1.0526315789473684	1.0526315789473684	3.0	3.0	4.444444444444445	6.0	5.2631578947368425	2.1052631578947367	3.0	3.3333333333333335	2.2222222222222223	3.1578947368421053	2.0	2.857142857142857	1.0	0.0	0.0	0.0	1.3333333333333333	1.0	3.1578947368421053	3.0	5.555555555555555	11.764705882352942	13.333333333333334	12.631578947368421	14.444444444444445	16.0	15.555555555555555	15.0	16.666666666666668	12.941176470588236	14.736842105263158	16.0	17.142857142857142	14.444444444444445	12.222222222222221	20.0	18.0	16.666666666666668	12.222222222222221	7.777777777777778	5.555555555555555	4.444444444444445	5.2631578947368425	2.1052631578947367
3.75	0.0	1.25	1.25	0.0	1.0526315789473684	0.0	2.2222222222222223	0.0	3.1578947368421053	3.3333333333333335	3.0	3.0	3.1578947368421053	4.0	1.1111111111111112	2.0	1.9047619047619047	0.9523809523809523	0.0	0.0	0.0	2.2222222222222223	2.857142857142857	4.0	4.545454545454546	4.2105263157894735	10.0	10.0	8.421052631578947	12.380952380952381	13.333333333333334	13.68421052631579	12.222222222222221	12.631578947368421	13.0	20.0	18.88888888888889	15.0	17.142857142857142	17.894736842105264	20.952380952380953	17.647058823529413	12.631578947368421	6.666666666666667	5.882352941176471	4.705882352941177	6.666666666666667	2.2222222222222223	0.9523809523809523
2.2222222222222223	2.0	1.0526315789473684	0.9523809523809523	2.0	2.0	3.1578947368421053	0.9523809523809523	2.1052631578947367	2.857142857142857	1.0526315789473684	2.0	4.0	5.2631578947368425	4.2105263157894735	1.7391304347826086	0.0	1.0526315789473684	0.9523809523809523	1.0526315789473684	1.1111111111111112	2.1052631578947367	4.2105263157894735	6.666666666666667	8.333333333333334	8.421052631578947	5.0	5.0	7.5	9.473684210526315	10.0	6.666666666666667	6.666666666666667	7.368421052631579	6.363636363636363	8.0	15.555555555555555	22.22222222222222	22.0	20.0	21.0	22.0	16.666666666666668	12.941176470588236	9.473684210526315	5.2631578947368425	4.444444444444445	4.2105263157894735	3.6363636363636362	5.0
4.705882352941177	3.0	2.0	1.1111111111111112	1.1764705882352942	3.0	1.7391304347826086	1.1111111111111112	2.2222222222222223	2.2222222222222223	2.0	2.0	2.1052631578947367	3.5294117647058822	5.0	2.0	0.0	0.0	1.1111111111111112	1.1111111111111112	2.0	3.5294117647058822	5.555555555555555	8.0	12.0	10.0	10.0	10.0	8.421052631578947	10.0	5.555555555555555	6.315789473684211	6.0	8.571428571428571	8.0	5.882352941176471	7.777777777777778	18.823529411764707	22.22222222222222	27.5	18.88888888888889	23.157894736842106	25.0	20.0	8.235294117647058	4.705882352941177	4.444444444444445	4.2105263157894735	4.0	3.8095238095238093
5.882352941176471	7.0	4.2105263157894735	4.444444444444445	3.0	3.0	0.0	0.0	0.0	1.0526315789473684	1.0526315789473684	1.1111111111111112	1.1111111111111112	2.1052631578947367	2.3529411764705883	4.0	2.6666666666666665	0.0	0.0	0.0	1.7391304347826086	4.444444444444445	2.3529411764705883	4.0	6.666666666666667	7.777777777777778	6.315789473684211	7.0	5.555555555555555	4.444444444444445	4.2105263157894735	6.315789473684211	8.75	11.11111111111111	12.631578947368421	9.411764705882353	11.578947368421053	14.0	20.0	21.176470588235293	22.105263157894736	23.333333333333332	28.88888888888889	18.88888888888889	10.0	7.0588235294117645	5.882352941176471	2.6666666666666665	3.3333333333333335	2.857142857142857
4.2105263157894735	5.2631578947368425	7.777777777777778	4.705882352941177	2.0	2.857142857142857	0.0	0.0	0.0	0.0	1.1764705882352942	2.2222222222222223	2.0	2.2222222222222223	1.25	5.0	3.1578947368421053	0.0	0.0	0.0	1.9047619047619047	3.0	1.0526315789473684	3.0	3.5294117647058822	4.285714285714286	3.3333333333333335	3.0	1.0526315789473684	0.0	0.9523809523809523	2.857142857142857	7.368421052631579	10.526315789473685	11.764705882352942	12.941176470588236	16.842105263157894	17.142857142857142	14.736842105263158	15.555555555555555	14.736842105263158	19.0	23.157894736842106	17.894736842105264	7.5	8.421052631578947	5.555555555555555	5.0	3.8095238095238093	3.0
3.3333333333333335	6.315789473684211	7.5	4.444444444444445	4.0	3.3333333333333335	0.9090909090909091	0.0	0.0	0.0	0.0	1.0526315789473684	2.727272727272727	2.1052631578947367	1.0	2.1052631578947367	1.9047619047619047	0.0	0.0	0.0	1.0	0.9090909090909091	1.0526315789473684	1.0526315789473684	1.1111111111111112	3.3333333333333335	3.0	2.0	0.0	0.0	0.0	0.9523809523809523	7.0	10.0	11.11111111111111	13.68421052631579	17.0	14.736842105263158	14.0	15.0	14.736842105263158	18.0	17.77777777777778	14.117647058823529	3.75	5.882352941176471	4.0	6.666666666666667	5.0	1.1764705882352942
3.5294117647058822	6.0	8.421052631578947	2.2222222222222223	1.9047619047619047	2.1052631578947367	0.0	0.0	0.0	0.0	0.0	0.0	2.0	4.0	0.0	2.857142857142857	2.0	0.0	0.0	0.0	0.0	0.0	1.0	1.9047619047619047	0.0	0.0	1.0526315789473684	0.0	0.0	0.0	1.1111111111111112	0.0	5.2631578947368425	6.0	7.368421052631579	10.0	17.0	17.0	14.736842105263158	15.238095238095237	15.789473684210526	16.363636363636363	13.333333333333334	12.0	4.2105263157894735	5.2631578947368425	4.444444444444445	4.2105263157894735	5.882352941176471	1.3333333333333333
4.705882352941177	6.0	1.9047619047619047	0.9523809523809523	0.0	0.0	0.0	0.0	0.0	0.0	0.0	0.0	3.75	8.235294117647058	4.705882352941177	2.5	3.1578947368421053	1.0	0.0	0.0	0.0	0.0	1.1111111111111112	1.0526315789473684	0.0	0.0	0.0	0.0	0.0	1.1764705882352942	1.1764705882352942	1.0526315789473684	2.1052631578947367	6.315789473684211	8.571428571428571	10.0	14.0	12.941176470588236	10.476190476190476	13.68421052631579	14.285714285714286	12.0	11.428571428571429	8.181818181818182	5.454545454545454	6.0	4.0	3.3333333333333335	4.0	1.4285714285714286
8.75	3.5294117647058822	2.1052631578947367	0.9523809523809523	0.0	0.0	0.0	0.0	0.0	0.0	0.0	0.0	3.0	7.777777777777778	4.0	0.0	1.1111111111111112	1.25	0.0	0.0	0.0	0.0	0.0	0.0	0.0	0.0	0.0	0.0	0.0	0.0	1.0	2.1052631578947367	3.0	5.714285714285714	10.526315789473685	10.526315789473685	12.631578947368421	10.0	10.0	11.818181818181818	10.0	6.315789473684211	4.444444444444445	4.0	4.0	3.0	1.1111111111111112	0.9523809523809523	1.0526315789473684	1.25
7.5	4.705882352941177	3.5294117647058822	2.3529411764705883	0.0	0.0	0.0	0.0	0.0	0.0	1.0	2.2222222222222223	3.0	5.2631578947368425	2.3529411764705883	0.0	1.1111111111111112	2.1052631578947367	1.1764705882352942	0.0	0.0	1.0526315789473684	0.9523809523809523	0.0	0.0	0.0	0.0	0.0	0.0	0.0	1.1764705882352942	5.2631578947368425	5.882352941176471	7.777777777777778	7.368421052631579	5.2631578947368425	7.777777777777778	7.777777777777778	9.0	8.421052631578947	4.444444444444445	0.0	1.0	2.0	0.9090909090909091	2.0	0.0	0.0	1.0	0.0
4.705882352941177	3.1578947368421053	3.0	3.0	1.1764705882352942	0.0	1.0	1.1764705882352942	3.1578947368421053	3.8095238095238093	2.3529411764705883	3.1578947368421053	5.0	5.0	4.2105263157894735	2.1052631578947367	1.4285714285714286	1.1764705882352942	1.0526315789473684	0.0	2.0	2.0	1.1764705882352942	0.0	0.0	0.0	0.0	1.0	1.0	0.0	3.3333333333333335	6.315789473684211	10.526315789473685	9.0	5.454545454545454	6.086956521739131	7.368421052631579	6.0	5.454545454545454	6.315789473684211	3.5294117647058822	3.3333333333333335	2.0	0.9523809523809523	0.9523809523809523	1.0	0.0	0.0	0.0	0.0
3.75	2.1052631578947367	3.3333333333333335	7.0	5.882352941176471	0.0	0.9523809523809523	2.1052631578947367	4.444444444444445	5.0	2.857142857142857	4.444444444444445	7.368421052631579	8.0	7.777777777777778	8.75	5.333333333333333	1.4285714285714286	2.2222222222222223	3.0	4.0	3.0	0.0	0.0	0.0	0.0	0.0	1.0526315789473684	3.5294117647058822	2.1052631578947367	1.0526315789473684	5.714285714285714	4.761904761904762	9.0	7.0	6.666666666666667	7.368421052631579	3.3333333333333335	3.3333333333333335	3.8095238095238093	4.2105263157894735	4.545454545454546	3.3333333333333335	0.0	1.0526315789473684	1.1111111111111112	0.0	0.0	0.0	0.0
5.882352941176471	2.1052631578947367	7.368421052631579	13.333333333333334	8.0	2.2222222222222223	2.1052631578947367	1.0526315789473684	5.2631578947368425	4.2105263157894735	3.1578947368421053	9.0	11.0	8.571428571428571	8.421052631578947	7.777777777777778	4.705882352941177	2.2222222222222223	5.0	5.555555555555555	5.2631578947368425	2.857142857142857	1.0	2.2222222222222223	1.0	0.0	0.0	0.0	2.2222222222222223	3.3333333333333335	2.1052631578947367	4.0	4.2105263157894735	6.0	6.0	7.0588235294117645	7.777777777777778	5.2631578947368425	5.882352941176471	5.0	3.8095238095238093	5.454545454545454	3.0	0.0	0.0	1.25	2.2222222222222223	1.1111111111111112	0.0	0.0
4.705882352941177	3.1578947368421053	7.368421052631579	13.68421052631579	10.526315789473685	4.444444444444445	2.2222222222222223	5.2631578947368425	6.666666666666667	9.0	7.368421052631579	9.523809523809524	10.0	7.2727272727272725	6.0	4.761904761904762	2.727272727272727	5.0	5.555555555555555	7.0588235294117645	7.368421052631579	7.368421052631579	6.666666666666667	5.555555555555555	2.1052631578947367	0.9523809523809523	0.0	1.0	2.727272727272727	1.9047619047619047	4.0	4.705882352941177	8.75	6.315789473684211	6.315789473684211	10.0	10.0	9.473684210526315	9.0	8.0	7.777777777777778	8.421052631578947	5.714285714285714	0.0	0.0	1.0	2.2222222222222223	1.1111111111111112	1.0526315789473684	1.0526315789473684
2.3529411764705883	2.1052631578947367	3.1578947368421053	8.421052631578947	6.315789473684211	4.2105263157894735	6.666666666666667	3.1578947368421053	6.0	7.368421052631579	7.777777777777778	7.0	7.0	4.0	4.0	2.727272727272727	3.0	3.1578947368421053	4.2105263157894735	9.473684210526315	10.526315789473685	12.0	7.777777777777778	10.0	7.0	3.3333333333333335	2.0	1.0	2.0	1.8181818181818181	1.25	6.315789473684211	5.0	6.0	6.315789473684211	7.777777777777778	11.11111111111111	6.666666666666667	9.473684210526315	6.363636363636363	5.0	8.571428571428571	10.0	4.444444444444445	0.9523809523809523	1.0	2.1052631578947367	1.0526315789473684	0.0	0.9523809523809523
3.5294117647058822	3.1578947368421053	2.0	3.1578947368421053	5.2631578947368425	10.0	6.315789473684211	6.0	3.1578947368421053	9.0	6.315789473684211	4.2105263157894735	3.1578947368421053	1.8181818181818181	2.857142857142857	3.1578947368421053	2.1052631578947367	4.2105263157894735	2.1052631578947367	7.619047619047619	9.473684210526315	11.0	10.0	11.11111111111111	7.777777777777778	8.88888888888889	4.2105263157894735	1.0526315789473684	2.0	1.7391304347826086	2.5	3.3333333333333335	3.4782608695652173	4.2105263157894735	5.0	4.444444444444445	4.705882352941177	8.235294117647058	6.315789473684211	6.0	5.0	9.473684210526315	8.235294117647058	4.2105263157894735	2.5	1.0	1.1111111111111112	1.0	1.0	0.8695652173913043
0.0	2.857142857142857	4.2105263157894735	5.2631578947368425	6.0	7.0	7.777777777777778	8.0	8.0	4.761904761904762	7.368421052631579	3.6363636363636362	1.0526315789473684	2.2222222222222223	2.0	2.1052631578947367	3.6363636363636362	3.0	2.2222222222222223	3.1578947368421053	8.0	12.222222222222221	11.578947368421053	11.764705882352942	8.235294117647058	9.333333333333334	8.75	4.444444444444445	1.9047619047619047	3.1578947368421053	4.444444444444445	3.5294117647058822	2.1052631578947367	4.2105263157894735	2.6666666666666665	3.3333333333333335	3.5294117647058822	5.2631578947368425	6.315789473684211	4.0	8.421052631578947	5.882352941176471	3.5294117647058822	2.2222222222222223	2.857142857142857	3.1578947368421053	1.8181818181818181	2.0	2.2222222222222223	1.1111111111111112
1.1764705882352942	5.0	5.0	5.333333333333333	4.0	6.0	4.444444444444445	7.368421052631579	5.0	3.1578947368421053	2.0	1.0526315789473684	0.0	0.0	1.0526315789473684	2.0	3.0	3.3333333333333335	2.3529411764705883	9.473684210526315	13.68421052631579	13.333333333333334	13.68421052631579	9.0	9.473684210526315	12.5	9.411764705882353	5.2631578947368425	2.2222222222222223	3.1578947368421053	2.3529411764705883	3.3333333333333335	4.2105263157894735	3.0	4.2105263157894735	2.3529411764705883	4.2105263157894735	3.3333333333333335	2.1052631578947367	2.1052631578947367	3.5294117647058822	3.5294117647058822	1.1111111111111112	1.0526315789473684	4.2105263157894735	4.3478260869565215	0.0	1.0	1.1764705882352942	0.0
1.25	3.0	5.0	2.0	3.5294117647058822	4.761904761904762	1.0	2.1052631578947367	1.9047619047619047	1.0526315789473684	0.9523809523809523	0.0	0.0	0.0	0.9523809523809523	1.1111111111111112	1.0	3.0	7.777777777777778	13.333333333333334	16.19047619047619	12.631578947368421	9.473684210526315	10.526315789473685	8.88888888888889	9.411764705882353	7.0588235294117645	4.444444444444445	2.2222222222222223	2.2222222222222223	0.0	2.857142857142857	3.0	1.0526315789473684	3.3333333333333335	8.88888888888889	7.368421052631579	3.3333333333333335	0.9523809523809523	0.0	2.3529411764705883	2.0	0.0	0.0	1.9047619047619047	2.2222222222222223	0.0	0.0	0.0	0.0
0.0	2.0	2.857142857142857	1.0	3.1578947368421053	7.142857142857143	3.0	0.0	0.0	1.0526315789473684	0.9523809523809523	0.0	0.0	0.0	0.9523809523809523	1.1764705882352942	2.0	6.0	9.473684210526315	13.636363636363637	13.68421052631579	10.0	9.473684210526315	10.588235294117647	8.421052631578947	8.75	6.666666666666667	3.0	2.5	1.25	0.0	1.0	4.0	4.705882352941177	2.5	7.0588235294117645	5.2631578947368425	0.0	1.1111111111111112	0.0	1.1764705882352942	1.0526315789473684	0.0	0.0	2.1052631578947367	1.9047619047619047	0.0	0.0	1.0526315789473684	0.9523809523809523
0.0	0.0	1.0526315789473684	0.0	3.1578947368421053	4.761904761904762	2.3529411764705883	0.0	1.0526315789473684	1.8181818181818181	2.0	0.0	1.0526315789473684	2.2222222222222223	0.8695652173913043	2.2222222222222223	2.1052631578947367	8.571428571428571	10.0	9.090909090909092	13.0	9.0	11.0	10.0	11.0	6.0	3.5294117647058822	0.0	0.0	0.0	0.0	0.0	4.2105263157894735	7.368421052631579	8.235294117647058	5.882352941176471	3.5294117647058822	3.0	1.0526315789473684	1.1111111111111112	0.0	0.0	0.0	1.0	1.0526315789473684	0.0	0.0	0.0	3.1578947368421053	2.0
0.0	1.0	1.1111111111111112	0.8695652173913043	2.857142857142857	5.2631578947368425	3.0	0.0	1.9047619047619047	2.0	1.0526315789473684	0.9090909090909091	1.1764705882352942	2.2222222222222223	2.1052631578947367	1.1764705882352942	4.444444444444445	6.0	11.0	11.578947368421053	10.588235294117647	9.473684210526315	7.0	7.0588235294117645	6.25	3.0	0.0	0.0	0.0	0.0	0.0	0.0	3.0	9.0	10.0	5.555555555555555	8.571428571428571	4.705882352941177	1.0	0.0	0.0	0.0	0.0	1.0526315789473684	3.0	1.1111111111111112	0.0	2.0	2.1052631578947367	1.0526315789473684
1.1764705882352942	3.1578947368421053	4.0	2.2222222222222223	1.9047619047619047	5.0	4.761904761904762	0.0	1.0526315789473684	1.0	1.1111111111111112	1.0	2.2222222222222223	2.1052631578947367	1.0526315789473684	3.3333333333333335	2.2222222222222223	6.666666666666667	7.2727272727272725	8.0	8.88888888888889	8.0	6.315789473684211	4.0	2.2222222222222223	0.0	0.0	0.0	1.0	0.0	0.0	0.0	2.727272727272727	5.0	5.2631578947368425	5.333333333333333	6.315789473684211	4.444444444444445	1.1111111111111112	0.0	0.0	0.0	1.1111111111111112	3.1578947368421053	4.0	2.1052631578947367	2.1052631578947367	3.5294117647058822	2.2222222222222223	1.1111111111111112
0.0	4.444444444444445	4.2105263157894735	1.0	0.0	1.1764705882352942	4.2105263157894735	1.1111111111111112	0.0	0.0	0.0	0.0	2.3529411764705883	2.0	1.0	3.5294117647058822	4.2105263157894735	1.9047619047619047	5.714285714285714	5.2631578947368425	6.363636363636363	6.363636363636363	4.545454545454546	2.857142857142857	1.0526315789473684	0.0	0.0	2.3529411764705883	2.0	1.1111111111111112	0.0	0.0	0.0	1.9047619047619047	2.5	3.5294117647058822	2.0	1.8181818181818181	3.3333333333333335	0.0	0.0	0.0	1.0526315789473684	2.3529411764705883	3.8095238095238093	2.857142857142857	4.2105263157894735	3.5294117647058822	2.1052631578947367	3.0
1.1764705882352942	1.1111111111111112	1.0526315789473684	0.0	0.0	1.1764705882352942	2.1052631578947367	2.0	1.1111111111111112	0.0	0.0	1.1764705882352942	3.3333333333333335	2.0	1.0526315789473684	3.0	2.0	2.0	5.714285714285714	6.666666666666667	8.0	5.0	2.857142857142857	2.0	0.0	0.0	0.0	1.0526315789473684	2.5	0.0	0.0	0.0	0.0	0.0	1.1111111111111112	2.2222222222222223	4.444444444444445	5.555555555555555	3.0	3.0	5.2631578947368425	2.857142857142857	1.0526315789473684	3.0	2.857142857142857	1.9047619047619047	2.1052631578947367	2.0	1.25	1.9047619047619047
3.3333333333333335	1.9047619047619047	1.9047619047619047	0.9523809523809523	0.0	0.0	1.0	1.25	1.1764705882352942	1.25	1.1764705882352942	2.3529411764705883	2.5	1.25	0.9523809523809523	1.9047619047619047	1.1111111111111112	1.0	3.1578947368421053	7.777777777777778	7.619047619047619	5.0	2.857142857142857	0.0	0.0	0.0	0.0	1.0526315789473684	1.1111111111111112	0.0	0.0	1.0526315789473684	1.0526315789473684	0.0	1.0526315789473684	1.9047619047619047	2.3529411764705883	4.444444444444445	4.2105263157894735	3.0	7.777777777777778	5.714285714285714	3.0	3.3333333333333335	4.0	1.0	1.0526315789473684	2.0	2.0	3.1578947368421053
3.5294117647058822	2.857142857142857	2.0	2.0	2.1052631578947367	0.9523809523809523	0.0	0.0	0.0	1.1111111111111112	2.1052631578947367	5.0	4.2105263157894735	2.3529411764705883	1.1111111111111112	1.0526315789473684	0.0	0.0	0.0	2.6666666666666665	5.0	4.2105263157894735	4.2105263157894735	3.8095238095238093	3.1578947368421053	0.9523809523809523	0.0	0.0	0.0	0.0	0.0	1.0	1.1111111111111112	0.0	2.0	2.2222222222222223	0.0	1.9047619047619047	2.3529411764705883	3.0	7.0588235294117645	6.315789473684211	6.315789473684211	4.705882352941177	2.2222222222222223	1.1764705882352942	0.8695652173913043	1.9047619047619047	4.444444444444445	5.2631578947368425
2.6666666666666665	1.0526315789473684	2.0	4.0	3.1578947368421053	2.857142857142857	0.0	0.0	0.0	1.0	3.1578947368421053	5.2631578947368425	7.0588235294117645	5.555555555555555	1.0	0.0	0.0	0.0	0.0	3.3333333333333335	4.705882352941177	5.2631578947368425	3.3333333333333335	5.2631578947368425	7.368421052631579	4.761904761904762	1.1111111111111112	0.0	0.0	1.0526315789473684	1.1111111111111112	0.0	0.0	1.0	4.545454545454546	4.705882352941177	2.3529411764705883	1.1111111111111112	2.0	1.0	1.8181818181818181	5.714285714285714	6.315789473684211	3.5294117647058822	2.2222222222222223	1.3333333333333333	1.1111111111111112	2.2222222222222223	2.857142857142857	5.555555555555555
3.5294117647058822	2.2222222222222223	5.555555555555555	5.0	4.2105263157894735	4.2105263157894735	0.0	0.0	0.0	0.0	0.0	3.75	5.2631578947368425	4.2105263157894735	1.3333333333333333	0.0	0.0	0.0	0.0	2.0	5.2631578947368425	5.555555555555555	7.0588235294117645	5.714285714285714	8.0	7.368421052631579	5.555555555555555	1.9047619047619047	0.0	1.0	2.1052631578947367	1.1111111111111112	0.0	1.0	3.0	2.5	1.1764705882352942	1.0	1.0526315789473684	0.0	0.0	1.0	2.1052631578947367	3.1578947368421053	1.1764705882352942	1.25	0.0	0.0	2.6666666666666665	7.368421052631579
8.571428571428571	3.5294117647058822	4.705882352941177	4.761904761904762	3.0	2.2222222222222223	1.0	1.1111111111111112	0.0	0.0	1.1111111111111112	3.5294117647058822	4.2105263157894735	2.2222222222222223	1.25	0.0	0.0	0.0	0.0	2.1052631578947367	2.857142857142857	6.363636363636363	8.571428571428571	5.882352941176471	4.2105263157894735	5.714285714285714	6.0	1.0526315789473684	0.0	1.0526315789473684	2.2222222222222223	0.9523809523809523	0.0	0.0	2.1052631578947367	2.0	1.1111111111111112	0.0	0.0	0.0	0.0	0.0	0.0	0.0	1.7391304347826086	2.0	2.2222222222222223	1.25	4.444444444444445	4.444444444444445
7.5	7.0	6.666666666666667	4.0	1.0526315789473684	1.0526315789473684	1.6666666666666667	1.1764705882352942	1.25	0.0	2.0	6.666666666666667	7.777777777777778	6.315789473684211	4.705882352941177	3.8095238095238093	1.0526315789473684	2.1052631578947367	1.1111111111111112	1.0	4.0	4.0	6.0	5.0	4.2105263157894735	5.714285714285714	2.2222222222222223	0.0	0.0	0.0	1.0	1.0	0.0	1.1764705882352942	2.5	3.75	1.1764705882352942	0.0	0.0	0.0	1.0	0.9523809523809523	0.0	0.0	1.0	3.0	2.857142857142857	3.75	5.0	2.3529411764705883
8.0	8.88888888888889	9.0	7.368421052631579	3.3333333333333335	0.0	0.0	1.0526315789473684	0.0	0.0	2.3529411764705883	8.235294117647058	12.0	8.421052631578947	9.473684210526315	4.545454545454546	6.363636363636363	5.0	4.444444444444445	3.5294117647058822	2.0	4.0	4.0	6.666666666666667	5.714285714285714	6.666666666666667	4.2105263157894735	3.0	0.0	2.2222222222222223	0.9090909090909091	1.0	1.1764705882352942	0.0	3.1578947368421053	3.5294117647058822	3.75	2.0	1.1111111111111112	1.1111111111111112	2.1052631578947367	1.7391304347826086	1.25	0.0	2.2222222222222223	2.1052631578947367	1.9047619047619047	4.761904761904762	4.705882352941177	0.9523809523809523
8.571428571428571	9.0	8.0	8.0	4.444444444444445	0.9090909090909091	0.0	0.0	0.0	0.0	2.3529411764705883	5.714285714285714	11.428571428571429	10.0	8.571428571428571	8.0	7.0588235294117645	7.777777777777778	6.315789473684211	5.0	2.0	2.857142857142857	2.1052631578947367	4.2105263157894735	5.2631578947368425	4.761904761904762	6.315789473684211	5.555555555555555	5.714285714285714	3.8095238095238093	3.1578947368421053	5.555555555555555	3.5294117647058822	0.0	3.3333333333333335	4.0	5.555555555555555	4.761904761904762	3.3333333333333335	3.3333333333333335	5.0	5.0	3.0	1.1764705882352942	1.1764705882352942	2.3529411764705883	0.0	1.0526315789473684	1.0526315789473684	0.0
13.846153846153847	11.578947368421053	10.0	6.315789473684211	5.2631578947368425	0.0	1.1111111111111112	1.1111111111111112	1.1764705882352942	1.4285714285714286	0.0	5.2631578947368425	9.473684210526315	10.0	10.0	9.411764705882353	10.588235294117647	6.315789473684211	5.714285714285714	3.3333333333333335	0.0	2.2222222222222223	2.2222222222222223	2.1052631578947367	1.1764705882352942	2.0	3.0	7.368421052631579	6.666666666666667	5.714285714285714	6.315789473684211	6.666666666666667	4.705882352941177	3.1578947368421053	4.0	1.25	5.2631578947368425	5.714285714285714	4.761904761904762	4.545454545454546	4.761904761904762	4.0	3.5294117647058822	0.0	2.6666666666666665	2.5	2.3529411764705883	3.5294117647058822	1.1111111111111112	2.2222222222222223
12.5	16.0	8.0	1.25	1.1764705882352942	4.2105263157894735	4.444444444444445	6.666666666666667	5.555555555555555	2.2222222222222223	0.9523809523809523	3.3333333333333335	4.444444444444445	5.555555555555555	9.411764705882353	10.526315789473685	7.368421052631579	2.857142857142857	1.0	1.1764705882352942	3.3333333333333335	2.5	1.1111111111111112	1.0526315789473684	1.0526315789473684	0.0	2.0	5.2631578947368425	6.666666666666667	7.0	6.666666666666667	8.571428571428571	5.0	4.2105263157894735	3.0	0.0	2.2222222222222223	5.0	4.705882352941177	4.444444444444445	2.727272727272727	1.0526315789473684	1.0526315789473684	0.9523809523809523	2.3529411764705883	4.705882352941177	3.1578947368421053	2.0	0.0	1.0
16.666666666666668	15.789473684210526	11.0	4.0	3.0	5.714285714285714	7.368421052631579	10.0	8.0	4.2105263157894735	3.6363636363636362	2.1052631578947367	2.0	2.3529411764705883	7.368421052631579	4.0	2.0	0.0	0.0	2.2222222222222223	3.0	2.2222222222222223	2.2222222222222223	1.0526315789473684	1.1111111111111112	0.0	1.0526315789473684	4.2105263157894735	3.0	3.1578947368421053	6.666666666666667	6.666666666666667	6.315789473684211	5.0	4.545454545454546	0.0	0.0	0.0	2.2222222222222223	2.857142857142857	1.0	1.0	0.0	0.0	2.1052631578947367	3.3333333333333335	1.1111111111111112	0.0	0.0	0.0
22.352941176470587	20.0	12.0	5.0	4.0	6.0	8.421052631578947	9.0	8.421052631578947	7.368421052631579	7.0588235294117645	6.666666666666667	4.3478260869565215	8.0	7.0	6.25	1.1764705882352942	1.1111111111111112	1.4285714285714286	0.0	1.0526315789473684	0.0	0.0	1.0	0.0	0.0	1.0	2.727272727272727	2.727272727272727	5.0	3.75	5.882352941176471	8.421052631578947	11.0	10.0	5.2631578947368425	2.1052631578947367	0.0	1.0526315789473684	2.857142857142857	0.9523809523809523	0.0	0.0	0.0	0.0	0.0	0.0	0.0	0.0	0.0
17.5	12.0	7.777777777777778	5.2631578947368425	4.444444444444445	4.761904761904762	8.421052631578947	11.428571428571429	8.0	7.777777777777778	11.578947368421053	9.473684210526315	7.368421052631579	8.0	12.0	8.0	2.1052631578947367	0.9523809523809523	1.1111111111111112	0.0	0.0	0.0	0.0	0.0	0.0	0.0	0.0	2.1052631578947367	2.857142857142857	6.666666666666667	8.571428571428571	7.619047619047619	10.476190476190476	12.631578947368421	10.526315789473685	7.5	3.5294117647058822	2.2222222222222223	2.5	2.2222222222222223	1.0526315789473684	0.0	0.0	0.0	0.0	0.0	0.0	1.1111111111111112	1.0526315789473684	0.0
9.23076923076923	4.705882352941177	5.882352941176471	5.333333333333333	6.0	6.315789473684211	7.368421052631579	8.571428571428571	8.88888888888889	10.588235294117647	11.11111111111111	7.777777777777778	7.619047619047619	5.0	10.526315789473685	9.0	7.619047619047619	3.75	1.9047619047619047	0.0	0.0	0.0	0.0	0.0	0.0	0.0	0.0	1.0526315789473684	1.9047619047619047	4.761904761904762	8.0	7.619047619047619	9.0	7.0	5.714285714285714	6.666666666666667	5.555555555555555	6.666666666666667	4.444444444444445	2.0	0.0	0.0	0.0	0.0	0.0	0.0	0.0	1.25	1.0	0.0
4.444444444444445	0.0	0.0	4.285714285714286	3.3333333333333335	5.0	2.857142857142857	6.666666666666667	7.6923076923076925	12.727272727272727	8.333333333333334	3.6363636363636362	4.615384615384615	6.153846153846154	5.454545454545454	9.23076923076923	10.0	7.2727272727272725	3.076923076923077	0.0	0.0	0.0	0.0	0.0	0.0	0.0	0.0	0.0	0.0	2.857142857142857	5.0	8.0	7.2727272727272725	3.6363636363636362	2.0	2.857142857142857	2.5	5.0	5.0	0.0	0.0	0.0	0.0	0.0	0.0	0.0	0.0	1.6666666666666667	1.5384615384615385	0.0
[truncated: 50 more columns]
