# Supplementary material for: Iso-orientation bias of layer 2/3 connections unifies spontaneous, visually and optogenetically driven V1 dynamics
Source: Nat Commun. 2026 Jan 21;17:1901. doi: 10.1038/s41467-026-68578-y (PMC12923880; doi:10.1038/s41467-026-68578-y)
Supplement: Supplementary file 6 — Source data [file 41467_2026_68578_MOESM6_ESM.zip › source_data/fig5/A_surrogate_firing_rate.csv]

-0.028989098756674533	-0.03235044967201518	-0.03247716429718378	-0.02896860031430635	-0.021610390926681856	-0.010270995571015745	0.004965597384720941	0.023870819060133157	0.04586793600927469	0.07005187603352411	0.0947870245428771	0.1177307609791749	0.13614309709303724	0.14783017547447472	0.1518154106890955	0.14821419672017985	0.137681546370093	0.12135153792897029	0.10161024343926144	0.08174192219674349	0.06477747431446633	0.052539610356008876	0.04528776553059367	0.042336835255671584	0.042586567783613	0.045117107466728465	0.04925918139812866	0.054583946728774146	0.06099906659619969	0.06867058385957352	0.07786257683749861	0.088518830615469	0.10050932693556346	0.11375417907396675	0.12811232309781215	0.14344210490933057	0.15949500375079273	0.17599943557125475	0.1925184614827327	0.20850595031801827	0.22386560022452806	0.239161178237744	0.25542651936869565	0.27357979304110236	0.29413321572825657	0.31690212070323287	0.34034473207658383	0.3617895046006235	0.3781236549130001	0.38684697236608045
-0.03455533468867634	-0.039161096170967455	-0.04028204798251607	-0.03761631901156566	-0.030911106058393634	-0.020051830801816037	-0.005042472219622279	0.013898717473864463	0.03617170467238432	0.06076479842716715	0.08609823244149925	0.10996151984433039	0.12965947549036413	0.14287171337308127	0.1484544837377106	0.14631328427165205	0.1367850520918268	0.12080543277757955	0.10073986208568651	0.08013263794383092	0.062445595954087295	0.04983164599941277	0.04276512382699851	0.040403126252453084	0.04131198529374745	0.04420066078792412	0.048228443657651575	0.053098951989707294	0.05877475365403141	0.06568636372406493	0.07422352043618684	0.08444509984332398	0.09638343800200322	0.10992281248409029	0.12474431559473621	0.14062366956047087	0.15726908903734463	0.17442397893323808	0.19159236757436404	0.20820644082086662	0.22425767663324825	0.2404744903315073	0.25807281567652546	0.2782138289003267	0.3015525805482413	0.3276150634230378	0.35440321136427844	0.3786240011351834	0.3966813481369349	0.4059545294441707
-0.03724798386454804	-0.04277812055591518	-0.0447774669386551	-0.04298624835300391	-0.03723512103945847	-0.027388782573456106	-0.013370918656260148	0.004689510209443717	0.02609524000257548	0.04974777337442084	0.07414371997078315	0.09742355853820449	0.1172630175509944	0.13156799187569124	0.13900069394827097	0.13910878997160897	0.13181340733670205	0.11783673185640484	0.09932497731398299	0.07975087723399968	0.06270569898404783	0.05062999555765948	0.044246493310953795	0.04268037246099076	0.044228820146348234	0.04728505461694986	0.050973360941389434	0.05499668980881137	0.05961973305853104	0.06538165320778508	0.07287082042861362	0.08231704611579797	0.09389182229532224	0.10735612370465812	0.12231954286140999	0.1384042451792567	0.15528058777995513	0.17264942988598994	0.19006761348515167	0.20706515980436566	0.2238290807374015	0.24120850206368843	0.26052889627492193	0.28311727290279587	0.3095749797934241	0.3390406902252688	0.36886903417048894	0.39525029672148704	0.41433370376194634	0.4236422327320129
-0.03706684858710785	-0.04337468651160401	-0.04613688467197489	-0.045197595982998384	-0.04058160162371224	-0.03213835931215224	-0.01964196453156818	-0.0031904925293966034	0.016518157920994342	0.03827048439798376	0.06068709076068834	0.08227572166408796	0.10135307623214433	0.11616369745088043	0.1252921476246391	0.12783970222622243	0.12342381467303362	0.1125521451038805	0.09704122940053521	0.08005881167717865	0.06499729616980125	0.05437582142839044	0.04906957254661437	0.04823660518970263	0.050112712149444044	0.05305148475455896	0.056071330917417866	0.05903359827117572	0.06235951885792826	0.06679710376139382	0.07304859739735707	0.08158054184743352	0.09254057966152465	0.1056394172842877	0.12034222151412227	0.13624314529688655	0.1529294934911311	0.1700601964072325	0.18723180949771823	0.20431386653170755	0.22169026102775838	0.24032458166749018	0.2616443236120612	0.286956734869286	0.31669846536294205	0.3494835578060557	0.3819992454788035	0.4100133741930329	0.42970862423018996	0.4388703673239738
-0.034466467848785806	-0.041495318133838666	-0.04501232047053589	-0.045000157435605606	-0.041605535625143894	-0.03465745952425761	-0.023901206515218893	-0.00938638395970096	0.008188027512198128	0.027642290005173487	0.04769645769020022	0.06723822529883405	0.08511028078310517	0.0999417639050458	0.11031041245733894	0.11504965525048715	0.11357241514965469	0.10619176650665878	0.09445361595701068	0.08101679626861699	0.0688423830634647	0.06030368243155338	0.05621638343948551	0.0558507824147685	0.05754466095532247	0.05982491273382701	0.06187596030434321	0.06366552027067027	0.06571972091366668	0.06887093367053305	0.07398527224660822	0.08165762686383249	0.0919762964958414	0.1044762098941587	0.11862932787833844	0.13394161890557657	0.15000634211711503	0.16642886667809784	0.18297128025508777	0.19981881355262032	0.21762617808004053	0.237490437936042	0.26080588444840574	0.288815920829314	0.32157542128241334	0.35717061413395174	0.39186251887965057	0.4211656521963026	0.44132486602124477	0.4505934918240754
-0.029836603511567132	-0.037625815911950036	-0.04205964465428601	-0.043150676304889245	-0.04105933323123476	-0.03559581836420448	-0.026529434161221097	-0.013904434178272983	0.0016421120444713932	0.018968882176148973	0.03696361702760924	0.054710540259090466	0.07139875075495473	0.08597014739696564	0.09709058331253141	0.10354484427971643	0.10465699760016706	0.10067402519383446	0.09279681875463333	0.08318014930366704	0.07419106042304782	0.06783054506441993	0.06477563957051231	0.06436073866550343	0.06529883224626917	0.06645856813035239	0.06728279596258896	0.06784191474412779	0.06877015847001218	0.07092557419055968	0.07519582878403962	0.0822141087147	0.09190944912234134	0.10368694544975204	0.11700565830797933	0.13141037775531417	0.14648174083035032	0.1618438102108719	0.17747955698868922	0.19390104631493157	0.21199281373456888	0.23295120821688695	0.2580467346094464	0.2882557579422559	0.32325880156579023	0.36080222735696443	0.39694164812960675	0.4271146490827921	0.4478006820025887	0.457546605194345
-0.023330115948810914	-0.03194507547222505	-0.037507057382992016	-0.0399744554345034	-0.03933875101712423	-0.035339390283006006	-0.02777470487607576	-0.016678694387747616	-0.0027153814050166997	0.013102577376287122	0.029679750788279776	0.04621105972780013	0.06200668194755095	0.07623789484186716	0.0877860278501417	0.09552043601837511	0.09881331219872277	0.09777175190332149	0.09339317079051673	0.08723943903849615	0.08115764748677974	0.07664116098879319	0.07414510911990015	0.0731870593241265	0.07290175505787279	0.07260474209478548	0.0720156591583085	0.07140872610954797	0.07139252971268435	0.07282713385813806	0.07658197235214603	0.08309929119273811	0.09211606011956247	0.10303438390323473	0.11530975130440403	0.128526804007092	0.14233610239636554	0.15645885215328165	0.1710656070918237	0.1869722456351024	0.20527094813228638	0.22711886306724793	0.2535792034442808	0.28520753999592025	0.32139626658561726	0.3597743002995383	0.3964264281380443	0.4269666580545039	0.44804747725238303	0.45844806813491307
-0.015130608924342785	-0.024609377342682197	-0.03150927384741711	-0.03554642300278538	-0.03643470249938856	-0.033821151545370534	-0.027486389029880348	-0.017535000145639874	-0.004583066058711566	0.010334230309368869	0.026146073142650682	0.04199272667836471	0.05724269616786185	0.07126089661666521	0.08315302937548841	0.09197961043277438	0.09713011822241277	0.09863213451583691	0.09717534074091155	0.09389394686585335	0.09011307611624775	0.08685664751457023	0.08442893812895329	0.08258791547405422	0.08084887307708319	0.07891079661303607	0.07681773157230176	0.07500818751817549	0.07415288268630923	0.07501761890514763	0.07836322639863957	0.08435662022990514	0.09260880106740152	0.10246400988840135	0.11344505834131383	0.12525723099326333	0.1376496082227695	0.15047035404746611	0.1641288645588754	0.17958365764812528	0.19800777792492494	0.22044107371928326	0.2476455180947154	0.2798223834252375	0.31611674002074186	0.3541542751433292	0.3902975310911365	0.4204408146812139	0.4415048115178891	0.45229901024969715
-0.00546793311683509	-0.015800551807105302	-0.0240368225264729	-0.029567627852438952	-0.03186423682412263	-0.030417773809804795	-0.025032567349394245	-0.015863194302021984	-0.003601708528874843	0.010775092854163618	0.02618686466318052	0.041707107329766686	0.05670344739153891	0.0706872964809353	0.08303151094862057	0.09297892376064723	0.09993755743170779	0.10376159764439813	0.10487667734866137	0.10399192368943412	0.1019701452732499	0.09946460302601144	0.09669578015991828	0.0937210761002117	0.09040661624111418	0.08675131562766027	0.08303020503126503	0.07985494494612808	0.07796464676865444	0.07813788168780376	0.08092234196335853	0.08623176848617119	0.09349358754658849	0.10206343533187778	0.11152240220860858	0.12169742818614704	0.13254174152570714	0.14416540966282404	0.15705192486253175	0.17220806006476755	0.19071589541043193	0.2134123026345678	0.24073627238562553	0.2725972786387399	0.30795718185822035	0.3446132882860715	0.3792251888555974	0.4080959427078649	0.42837808728903815	0.4389427740342203
0.005454269968891496	-0.005542632879834907	-0.014873030757082507	-0.021607739595656088	-0.024952982858023855	-0.02434649422753246	-0.01959907129558187	-0.011031125449565466	0.0006694347168676632	0.014559471192293463	0.029632936442858554	0.0450059876223695	0.0599874098774322	0.07420906986377218	0.08724024773215835	0.098523821398846	0.10740499003744121	0.11362995790828741	0.1172191568974563	0.11855690240567042	0.11802082726045912	0.11594534764385048	0.11262559007175921	0.10831452391194893	0.10324543751853481	0.09761528395662819	0.09199210977575983	0.08711338490949487	0.08380067625656165	0.08281038925585338	0.08457330047189499	0.08879751651018233	0.09478368543582326	0.10184943888780547	0.10962341692398112	0.11810723127138029	0.12750550227980564	0.13811493157016422	0.15055567157423516	0.16563369752830323	0.18423600699548717	0.20692613227009982	0.2338701861172745	0.2646687598829905	0.2982045139860299	0.33249681960074534	0.3645851211355419	0.3911598225709422	0.40971429078075866	0.4192477319901047
0.01740547354405635	0.0061190249482785085	-0.003834004667395557	-0.011277500925215745	-0.015203502815890599	-0.01498975975707969	-0.010586268642820407	-0.0024251419160972215	0.008727738880214973	0.02203544206382967	0.03668964839988224	0.051894327626550864	0.06703724556473824	0.08176258450540379	0.09579144785124759	0.10870298728681518	0.11982513350748485	0.12865865718348235	0.13493415084988275	0.13852550263283434	0.13940229717784614	0.13766746100270746	0.13363822220306695	0.12778444384517193	0.12056057018564371	0.11255070377900223	0.10454100918963179	0.0974121589295222	0.09204381208943987	0.08921068923600564	0.08925820563862899	0.09186873216167166	0.09628524724106938	0.10173981386688853	0.10793489280851062	0.11503919929041125	0.12339628666365561	0.13354245758691657	0.1460057550358149	0.16139598893347587	0.18022220796061156	0.20279420052133748	0.2289707078456438	0.25811016750638366	0.28905438483273693	0.3200195336078734	0.34851187535980815	0.3717232375027012	0.38753920755039334	0.395250917461052
0.030201820512089844	0.01918725177493128	0.009284799028976276	0.0018277722547464833	-0.0020852408281723965	-0.0018502634973534837	0.002501288457505966	0.010417687466022795	0.0210589053138832	0.0337173759968848	0.047828937367459044	0.06280961834768041	0.07817376811294803	0.09360700763142302	0.10890856077756206	0.12371094599433836	0.13732222388551601	0.14905836327927352	0.15822088076034801	0.1641826340107134	0.16645845720110367	0.16493919934022924	0.15997986153483656	0.1522182158894547	0.1424278597368856	0.13149213607277774	0.12046872375192566	0.11044451037154945	0.10236153459789196	0.09696404131121288	0.09467917398231232	0.09519562599832121	0.09783480130923693	0.10186833884896075	0.10700410235168555	0.11342075001546074	0.12159770697412393	0.13206934256853495	0.14534849858175755	0.16164789370834978	0.18112981358155447	0.2036896291712948	0.2288895909889262	0.2558576316241782	0.2834270077583841	0.3101171078487599	0.33393744485231125	0.35271011636417143	0.3648982759014031	0.3701455528787349
0.04390945089833854	0.033825550046348775	0.02478953067291654	0.018079046312843367	0.014726295345700583	0.015344877890818395	0.019886367928231202	0.02770599884854994	0.03794958039547418	0.05003197575706195	0.06361756112344581	0.07838221629456937	0.09401124684946821	0.1102286510242878	0.12689148031356798	0.14366132862753328	0.15988093094548952	0.17457049929154025	0.18654613201381762	0.19467459284180638	0.19799884114564972	0.196284908838254	0.1899896287483313	0.1799235692700983	0.16711707139607257	0.15281306533425393	0.13835416497449288	0.12498011842964905	0.11367443558889662	0.10527732338633619	0.10028716570956368	0.09856941340139613	0.09954300802787829	0.10258449493469758	0.10743601856551696	0.11421256253188468	0.12329684247097465	0.1352842579540516	0.15040343954533372	0.16856648215395778	0.1893797044459843	0.2123050503859877	0.2364536403030654	0.26076729654093955	0.2841794369671971	0.3056353890535945	0.32380551531445684	0.3372705041255833	0.3452058114226977	0.3475692924965627
0.05880756486898626	0.05024822836583386	0.042792954058540944	0.03746191925746913	0.0351741545314802	0.036527514436009656	0.041478614004656744	0.049425462885055726	0.05951023549525964	0.07124251622207899	0.08448441332547024	0.09918577633548248	0.11512092547625717	0.13209329638788375	0.14999576687726987	0.16860613574220323	0.18716647539686787	0.20436856236136589	0.21851703552217303	0.2278935373517559	0.23129843473543127	0.22850939207725976	0.22013799132653705	0.20728568732372804	0.19126425749429637	0.17353797510266836	0.15561470197793043	0.13882445071547383	0.12427973930645572	0.11290361697113167	0.10537014897208861	0.10169174968086683	0.1014714852079241	0.1042081313061007	0.10966591601109091	0.11789505091655439	0.12921609941190512	0.1440113810879337	0.16226801456240442	0.183394767266408	0.20647267154950757	0.23027739359041952	0.25344085051270693	0.27467548493050714	0.2932179006455522	0.3085795562940211	0.3203149745035488	0.3279105575240536	0.33116319898691154	0.3302862047588743
0.07496796346933313	0.06831778075096065	0.06286907260445417	0.05939542832827348	0.05865082293416568	0.06114834411093731	0.0668966003849867	0.07533294108614705	0.08561074662133467	0.09733961630217233	0.110577589144203	0.1254156853517608	0.14176343531988383	0.15942822151322072	0.17839288110095436	0.19842098040729844	0.21857422599680804	0.2371423538570002	0.2519303259334991	0.260868967460891	0.2627449552171133	0.2575315306461858	0.24616455532403042	0.23007419774714136	0.21083548235980973	0.19001170434690237	0.16910903166405683	0.14946696830814787	0.13225088683856845	0.11853263954144717	0.1090907515225143	0.10413587817437701	0.10344911791323393	0.10670041805883294	0.11370552431595195	0.12450987346608397	0.13933287576304232	0.15825865931623834	0.1808637235189333	0.20609728206162115	0.23231229015399543	0.2575751419457081	0.2799000280300102	0.29786874059313934	0.3110104292659599	0.31966918259825133	0.3244015023869463	0.325645332930977	0.32379949496831895	0.3193868141086708
0.09200722702932894	0.08740137464428088	0.0841552856622311	0.08288403670280553	0.08415657610843394	0.0883781783357238	0.09551651848747533	0.10496730829234015	0.11589973819528043	0.1280579195434965	0.14162792121442963	0.15686013768016055	0.1736986917870795	0.19200582179288359	0.21175981966184873	0.2325555306551779	0.25311148085961194	0.2712906321748329	0.2845330269904348	0.29081318000730033	0.28920371116358073	0.280074025207024	0.2647834526014504	0.2450972625123588	0.2227827471600642	0.19943215596403974	0.1764409411259055	0.15502239457194197	0.1363127001325847	0.1213638197365183	0.1110241863008022	0.10569515044016296	0.10537295736410683	0.10995570400912788	0.11939915261667317	0.13377023834714388	0.15313025106401054	0.17721661584079296	0.20515504041216925	0.23523863915376475	0.2651712985409278	0.2922636168132291	0.3139955557714956	0.32878097145853863	0.33647745686231817	0.3382258118567166	0.33561608201912163	0.3300798065863405	0.32276256677260523	0.31441296886622205
0.10922256599860267	0.10670416866138244	0.10577889697788005	0.10701383061037856	0.11086293978266629	0.1175112524378815	0.12670913845660012	0.13774874217383473	0.14986978516771465	0.16287564427176954	0.177130936132092	0.19298151307240521	0.21039649360718557	0.2292629103297636	0.2493785409636342	0.27004722394456443	0.2894713801453913	0.3050971994425003	0.314415740639228	0.31577194742165393	0.3088684609580303	0.2945996185513559	0.27470062032623493	0.25123312481228105	0.22612452437482905	0.20093042261974692	0.17686523224680756	0.15494051717487828	0.13610103103537002	0.12122756209395014	0.11114470761839491	0.10636245776239273	0.10721835279162954	0.11388839877482697	0.12653138974500316	0.14521577302315314	0.16979299892525823	0.19961175276145454	0.23322595875616295	0.2683009018001486	0.30189514414077945	0.3307742018028562	0.3520975710175474	0.3640801704104806	0.3668474212406103	0.3620783544096793	0.3522747370557557	0.3398678672446686	0.3268306520841689	0.3143239517366229
0.12582958561926538	0.12542189027229145	0.12703316002418805	0.13122147455548186	0.13825485119001366	0.14801655987799534	0.15989492473725705	0.17307671707342853	0.1868472239222101	0.20115274969566124	0.21649314293639166	0.23319793615308088	0.25122710858294856	0.2703498093420671	0.2901515726134044	0.3094382504564731	0.3259443388593203	0.336914054686165	0.34015201242926385	0.3347992369416194	0.3213629535523579	0.3012987891142889	0.2765875747539972	0.2494716474758975	0.22199794410742366	0.19564737249172967	0.17139124549755727	0.15000140924363406	0.13216668855020222	0.11851996576984535	0.10970002719714861	0.10635065555576229	0.10906882165538641	0.1184026699270265	0.13475724572766176	0.1581213827455072	0.18808445475259675	0.22355534946118366	0.26255920254242615	0.30212622464129435	0.3387583484242423	0.3689797189716461	0.38980582515909873	0.3995294942027689	0.39822796550908085	0.3879234170296508	0.3717428183778972	0.353034230079656	0.33454426473165366	0.3179753562333535
0.14120687937823664	0.14301915517300534	0.14755075138672755	0.15524660468298093	0.1661269595056122	0.17958182371676656	0.1946564756488772	0.2103606115838888	0.22615672708345652	0.24215139350941467	0.25887357471880545	0.2765587086475403	0.295011789765875	0.3138232857334053	0.33222563894122464	0.3486148151802145	0.36042174144649103	0.36496209685897524	0.3606835502900735	0.34767021935689923	0.32729821125278785	0.3014621855214589	0.27227830693763255	0.24205968862218893	0.21280881877502913	0.18587563576116192	0.16207120183289342	0.14191605181780406	0.12584117664315694	0.11415632531657835	0.10731570661439933	0.10600762172814647	0.11107801451838113	0.12337757337144845	0.14348714697529089	0.17137091436159532	0.20631160130966886	0.2468127991220043	0.2903420159469018	0.3334464597517499	0.3722326936404928	0.40312767118519743	0.42334589980953524	0.43122026211904113	0.4268870672970795	0.41235581684092965	0.3911426912534446	0.3672701422818716	0.3442022094591348	0.3242248734206026
0.15508155519167105	0.15936701344283694	0.16728728970697102	0.17913496563278292	0.19442128471082823	0.21206173587037236	0.23063379719460378	0.24909519632089222	0.2670968807403693	0.28491207041012945	0.3030395388182327	0.3214576355037589	0.33975031238698916	0.3572566160114646	0.3729150541831251	0.3848678834027645	0.39050889992869153	0.3875691758250066	0.3752710373442047	0.3545998987405627	0.3276606310730368	0.2967088180321846	0.26391771685630194	0.23148373127682412	0.2012278781154839	0.17432434822581686	0.1514242812718453	0.1328972445818697	0.11887792353009012	0.10940602288254472	0.10478081513209568	0.10571316232314952	0.11322643225527092	0.12838489785405477	0.15187234788595158	0.1835757026286777	0.2226284853480452	0.26707626345882995	0.3139579719018768	0.3594210881684072	0.39941811852035175	0.43049474915695973	0.4499810935352788	0.4563980460984618	0.4499271463489854	0.43257305261305484	0.4079305577237386	0.38042570096000494	0.3541266742956249	0.33178455934608525
0.16768744630564872	0.17468299884214986	0.1864588001784377	0.20295378438644102	0.22312557484331735	0.2452381973360183	0.267477627610535	0.2886956397402309	0.30878885069603756	0.3281808671856755	0.34718337705040664	0.3655394263275126	0.38263778504068613	0.3976017477233534	0.4091981598241881	0.4155045288787576	0.4141736662608015	0.4035499838364168	0.3836200485966923	0.3561330304028881	0.3237238873523039	0.2888466289562019	0.2536591918968251	0.22011009979598975	0.18973757259960009	0.1634694485090814	0.14187297633449822	0.12510713785351146	0.1130460732756424	0.10556569920883621	0.10287733428152031	0.10579177655886832	0.11546258936961275	0.1329724256352804	0.15902176225085116	0.19355707378627487	0.2355037721784633	0.28261569340912374	0.33147234460711306	0.378092215342817	0.4184715275564698	0.44931899075137355	0.4680767322606274	0.473402654895634	0.46560560741022233	0.4466696358435914	0.4201897167865823	0.39070751146678423	0.3626940828916557	0.33926951843132974
0.1796364610965029	0.18956649890191513	0.20542757142429105	0.22682448515259657	0.2520380798522687	0.27869057730519997	0.3044554980735607	0.3281260394404611	0.34973681747960994	0.36986542857451304	0.38869080975820786	0.40589991553122096	0.42066865120567437	0.4320169740877648	0.43863860231674373	0.43865685310793323	0.43022985421042387	0.41239433927869323	0.38588513439170724	0.3530321300163594	0.31677446215668237	0.27960275337608403	0.24345764045799423	0.209935517064749	0.1802230617338778	0.15510035750890275	0.1350220206916104	0.11995538147895955	0.10956699750756853	0.10359167659284635	0.10229794680416979	0.10662226556738127	0.11777026750172402	0.13680718460262145	0.16444674254669156	0.20065047289899254	0.24421330022887455	0.29258164226726074	0.34212212420127475	0.38876556968108555	0.4287694821331527	0.45896510406936136	0.47696712787452333	0.4815864427870654	0.47319717527433924	0.4537664631927571	0.4268015409631699	0.39690025318867195	0.36867878938280946	0.34546078215725684
0.19151994478842252	0.20445575103408628	0.2243349495464031	0.2504510986047051	0.28049952007626433	0.31132261894012864	0.34012095595526026	0.3655111839769746	0.38765966775869276	0.40731541264107024	0.4247910153280592	0.43977249209558483	0.45139338562344117	0.4585433097839309	0.4597835348493477	0.45348470026777593	0.43836472498450546	0.41425092383042633	0.382612215124089	0.34622342130339434	0.30808008989612035	0.2704290037552678	0.2348150301516078	0.20232986621068405	0.17387632155203536	0.1501554330996356	0.13156768070798036	0.11797176801530453	0.10886433922433286	0.103940656926348	0.1034994598206022	0.10856050361710304	0.12035226653342623	0.13997786798985304	0.16813534938484648	0.20476692026456622	0.24858087944012397	0.2968723419486007	0.34584978738570316	0.3916254876987563	0.4305736160750099	0.4596864944590418	0.4767752914269679	0.48091319949965616	0.47255387816315986	0.4535733063492868	0.4273686324498282	0.39845819529102516	0.37141207042829555	0.34954625418568025
0.20339330085785068	0.21920873390977702	0.24275392250706856	0.2730208369174212	0.30716306659786186	0.34132839160968037	0.3722615379761271	0.3984116739333859	0.4200076245765398	0.4380752752856991	0.45325141610312225	0.46533554677651917	0.47341794554474953	0.4761745635844855	0.4721426043859973	0.45993956236134004	0.43890784071429034	0.40976350060191397	0.37466160930928544	0.3366529006672689	0.2985661517906977	0.26217372468245037	0.228414247325953	0.19787981681707129	0.17118281795550766	0.14895719946940028	0.13165427590490708	0.11913968908373858	0.11090627470647375	0.10661843418855466	0.10656747031901144	0.1117579278755643	0.12344743964578517	0.14275516850746267	0.17036937275382424	0.20620969139312784	0.24893387830895067	0.29579747082673247	0.34314261079821284	0.38715632125293514	0.4244157428782704	0.4519470417950302	0.4678758528800724	0.47155818773459884	0.4636121556827568	0.4458880275058177	0.42156480910977145	0.39496326976528684	0.37035881502343104	0.35081469401398735
0.21471447446758585	0.23308715292739596	0.259641305929395	0.29314108672433487	0.33024126875370846	0.36661370198101695	0.39862672907418073	0.42463783720894577	0.44490160268227585	0.4607252608113052	0.47310501828422796	0.48198113133682385	0.48635414039760794	0.48484582087045813	0.4759950076379908	0.45868389723731395	0.43287749680967635	0.4001084678783372	0.363183214251928	0.3252730711408503	0.2888369037368513	0.25504118173175266	0.22417141353804285	0.1963359099155644	0.17182914510577477	0.1512323323787581	0.1350495735175019	0.1232874988117544	0.1155293380882048	0.11148121551298035	0.1114560159112291	0.1163529312079791	0.12738192434912282	0.14560454329778985	0.1716717621437942	0.20550217263634615	0.24576830195735405	0.2899104858546301	0.3344901623021936	0.3758888320622423	0.41068240643892295	0.4361057221638416	0.4505620574903577	0.45378561888533936	0.44654861192154394	0.43068911281896255	0.40917017400555805	0.3859482491484522	0.36481181826335013	0.3484689764403964
0.2244833521122212	0.2448215992275082	0.27358039729330236	0.3091971313586512	0.3480626417957759	0.3854918457892636	0.4177017109901579	0.4429307656134526	0.46151295104369705	0.4748865958529513	0.4842548842266572	0.4897406622457605	0.4904446714154908	0.48502008504041916	0.4720900729662499	0.4507910090403177	0.4215673155786248	0.3866645386789836	0.349368091118879	0.31287322305902265	0.2791723011140434	0.24878264618048893	0.22144063602843175	0.19682605610864992	0.17496434290145313	0.1562998635724463	0.14131611645538164	0.1301585129853104	0.1226011985361962	0.11852472770930984	0.1182398914982718	0.12256396085978527	0.1325119001910278	0.1490223536117728	0.17267469214017642	0.20333337760571893	0.2398296076985474	0.2799000951904831	0.3205692399357562	0.35833335223620316	0.3898910131433699	0.41269236474019233	0.42547950981898935	0.4282220873574381	0.42190658085377486	0.4083409420448145	0.3903040540018349	0.3712258900914821	0.3543306530324033	0.3418569924366446
0.23192137921354344	0.2534368511352112	0.28345426610898333	0.3201380693744115	0.35960271510383424	0.3971329480127397	0.4288273419732627	0.45297451434631386	0.4698021703674659	0.480684785481483	0.4869375953566706	0.48897463486355447	0.4861413945361549	0.4773006120192034	0.4612248400302168	0.4372207378736115	0.40607849092422044	0.3704935366919551	0.3340476357084878	0.2998807733834839	0.26952377699613256	0.24296135721163162	0.2194775283929831	0.19846055826407258	0.17968912299969728	0.16338275708382988	0.14992296444482914	0.13952034539553704	0.1322064198818443	0.12801072542883007	0.127347964775685	0.13091435429489462	0.13948139435692725	0.15381241684243613	0.1743343361454784	0.2008833955191817	0.23243014315657234	0.26725386748149754	0.30280891956976674	0.3359492401632632	0.36358205186035325	0.38337865146818023	0.3943115685582943	0.396599769631188	0.3912929215040313	0.3802249846767835	0.365997317212993	0.35144922587616345	0.33912746594671433	0.33076939230893637
0.2366467542082282	0.2585178611048227	0.2887981116981239	0.3254703514649613	0.36450930916996355	0.40126529713637554	0.43198175566046865	0.45486861735738177	0.46995411383506847	0.4784194124614856	0.4815916724931981	0.4801772429099861	0.47399989503277695	0.46226159910802933	0.44394746706271165	0.4185096872802349	0.3868827352513448	0.3519579237505842	0.3174424465884171	0.28631112355549937	0.25968104494655286	0.23717416645214817	0.21780189350096468	0.20069789551233133	0.18544000068285899	0.1719882424622844	0.16052820537578147	0.1513197153477183	0.14456320667618255	0.14048713782017386	0.13955351535433225	0.1423601751718734	0.149427669068269	0.16126311531521778	0.17816413652318586	0.1999008006490957	0.2257433565245898	0.25440902329218956	0.2839381547975629	0.31168478304562475	0.33480216412567865	0.35128759419805844	0.3602573384210545	0.36198739812223196	0.3576344929031586	0.3490208877690493	0.33843606031327816	0.3281886462190816	0.32015377770478387	0.31568573321092513
0.23872157812392106	0.2601615361521691	0.2897124732142591	0.3252471988115565	0.3628260656654914	0.39805368667252805	0.42735384861598585	0.4488280409009889	0.4622916605713437	0.46857452870324207	0.46888079675140465	0.4641720748095273	0.4547929204536862	0.44049866932506027	0.42062567543103074	0.394772603958118	0.36392116953464254	0.33093207030552	0.29940695042551985	0.27199270057459535	0.24948681486528085	0.23129192889468858	0.21627974817710488	0.20343895216400937	0.19212889233879632	0.18205593774953185	0.17320031437467115	0.16579332933291568	0.1601550994489337	0.15668707013026248	0.1558605256692904	0.15812387328165403	0.16373397787575542	0.1729470556400798	0.1858877798988727	0.20247121983970248	0.22219729151860407	0.24432902949375243	0.26741043435483647	0.28928179440986085	0.30757394795823734	0.32052797035421204	0.32737330334633385	0.3283858753122861	0.3247408188596156	0.3181421597122247	0.3105411488761601	0.3037514986400416	0.29919221501213983	0.2978493938531464
0.23848349135877153	0.2587561709940951	0.28659307317373084	0.31985609736356235	0.35500923140153523	0.3879865956372658	0.4154123370607293	0.43536753256861555	0.4473491554869836	0.45180948510319985	0.4496515104550744	0.4419065731831488	0.4294636434802997	0.4127849960914123	0.3917290910034068	0.36619516522744167	0.33723085241433126	0.3074345642878051	0.27997127908158553	0.2570100242072263	0.23906492635817264	0.22546602022997836	0.2150880231778975	0.20687816344535712	0.19999591735127784	0.1938872951378429	0.18831615806544907	0.18344483517773344	0.17960474039319885	0.17736001199156323	0.17711756182373417	0.1791514992997969	0.18343819762826258	0.18997333768399816	0.19885617609294493	0.2101380331500095	0.22376467247349954	0.23935169718961768	0.2559597507100882	0.27191682699447145	0.28532333105893776	0.29467825510306794	0.2992405725697229	0.29924922576547264	0.2958173092267141	0.2904784766530713	0.28485552284461274	0.2803463027066285	0.27804145553772835	0.27872149365782645
0.23624008408953628	0.25465270479035634	0.27980973771015666	0.3098564808197012	0.34168954879933033	0.37172641083578434	0.3968449008504841	0.41512816551993714	0.42577308991348506	0.4287276082056572	0.4245424847071205	0.4141708372119039	0.3989498928259676	0.3800706327738532	0.35814574418201606	0.3335673295223564	0.307495180221939	0.2820591128595054	0.2596309963844444	0.24179801007415583	0.22883686780136625	0.22010380064351243	0.21462000208925822	0.21139453637718944	0.20945467045415891	0.20793720052687378	0.20640528796619248	0.20481727453979603	0.20349258749487603	0.20297923781688254	0.2036826778084235	0.20567886080100647	0.2087239747197746	0.2126449539066437	0.21753095415419801	0.2236735599064844	0.23133519460183039	0.24055912681120384	0.250898319350158	0.2611545603876665	0.2698198722663885	0.27558739738490895	0.2777258747826949	0.276398897821253	0.27258351405609915	0.2676540923873678	0.26293523401161417	0.25947394764287923	0.25816774179902935	0.2596782036100836
0.23223889192875213	0.2481603157707911	0.26994910087559165	0.2959809186165563	0.3237442776165109	0.3501854355128734	0.3725140326208569	0.3888449455271056	0.3980734106274666	0.3997259598383211	0.39389456556548147	0.3814946177064885	0.36411830782047905	0.3436382550797516	0.3214492132256978	0.29856312650049593	0.27622589282216164	0.2559655009532022	0.23925308137878748	0.22700371630379418	0.21929623979289303	0.2156092425827607	0.21523147310254942	0.21730237116745313	0.22077100027151736	0.22450276176106146	0.22775341274390246	0.2301799783708451	0.23192817895388515	0.2334523943307614	0.23515133215709877	0.23700229482393081	0.2387152074950038	0.2400504347601559	0.24114962988808103	0.24245002958095382	0.2444333222795126	0.2475894633176244	0.25194801212816076	0.2568054868521499	0.2609663115215205	0.2632507942919381	0.2629066776325019	0.25998743198021207	0.2553056999167057	0.25006478182445796	0.2453699411183971	0.24204063624339264	0.2407760769538452	0.24216871617456986
0.22673950114284597	0.23974321855424907	0.257692534093864	0.2792614151693094	0.30240200206906503	0.32466659407896414	0.3436681503948016	0.35754008313675484	0.36507765779299456	0.36542562072633306	0.35833128832207173	0.34462442193699666	0.3261268063568242	0.30513483711877426	0.2836855117287998	0.26333956833798844	0.2453253020257057	0.23058459660069205	0.21976759487141534	0.213233888842071	0.21089104621360533	0.2123883511631065	0.2172359644496794	0.2248043284192721	0.23404700788007046	0.24357622368242338	0.2521884970864843	0.25910645114555864	0.2641572933663114	0.26768764933488315	0.270071673925128	0.27138591375966636	0.27142253594953736	0.2701066707605799	0.2676017409565794	0.2643770375194606	0.26113814595946	0.2586359778703909	0.2574096081705535	0.2572712615286264	0.2573316542379845	0.2564064806364533	0.2537017813364678	0.24912048194088493	0.24330118441365128	0.23730446980276326	0.23214861246503898	0.22847515051478315	0.22679554646703035	0.22756278092915225
0.22023034941894215	0.23001662700764527	0.2439467641967871	0.26087144231340914	0.27915659865498743	0.2968745252930127	0.3120415806752931	0.32299337773046527	0.32844469165931445	0.32734871424834294	0.3193181450839164	0.3051160814817761	0.2866420586088163	0.2664396159115934	0.24690081198275113	0.22984996973451993	0.2163919366662005	0.2070303731831856	0.20186951304948922	0.20087184021594243	0.20389047403227756	0.21061241119222665	0.22078414430046897	0.23398034616460844	0.2491845818879649	0.26472352854208786	0.2788367697644883	0.29019971999924793	0.29832904474884664	0.3033983700890863	0.305898111182613	0.3060537669807029	0.30397708845472043	0.2998001415670535	0.2937810785936476	0.28647146488350234	0.2785701716323125	0.2710793697499533	0.26493709590620174	0.2604461797789147	0.25695955339934157	0.2533330758683859	0.24861288797060926	0.2425287422859143	0.23558171106469314	0.22874925817905803	0.22300641639303034	0.21892714485905201	0.21676783168378194	0.2168171677103391
0.21333811332336408	0.21980965393819205	0.22975225517818385	0.2421761644706032	0.2557255799424975	0.26882914605255137	0.27996983681328785	0.28772476438806477	0.29080283326932277	0.28814447912093777	0.2794496776212793	0.2654512090220781	0.247962481584936	0.2295705906692364	0.21277599886316972	0.19937090455206188	0.19033097986346276	0.1858768022830441	0.18585756969463105	0.19006419339006556	0.19822594530267562	0.21012458325273256	0.22562836529213148	0.24444013310413515	0.2655172652136852	0.28682663786591767	0.3060091986819039	0.32123071712513385	0.3316942851527084	0.337560213892968	0.33941114518605847	0.33780488918472723	0.33315932564511885	0.32588176978789873	0.31648886600544895	0.3055469597068911	0.2937984973439852	0.28231037810306125	0.2722755383400124	0.2643539129086995	0.25815373525429364	0.25249528578138186	0.2462833519111457	0.2390959146786574	0.23132988481593894	0.22387787157067238	0.2177139342661634	0.21333818107835348	0.21082652364655194	0.21028013807602133
0.20721568105231095	0.21046757222303075	0.2166665020679893	0.22494776900535302	0.23409127266359675	0.2428947347598066	0.25012865158911546	0.2546683712883004	0.2552706159449153	0.2511014295051645	0.24195101749684636	0.22850746400206357	0.21251624995238197	0.19639664546319208	0.18255974429683583	0.1726571618814802	0.1675056334065127	0.1672204752103283	0.1716212426867902	0.1804202009218572	0.19332686571638033	0.2101640903788143	0.23082831483929195	0.2550090926100539	0.2814984172823533	0.307876501994782	0.33125900119948437	0.3493887696867563	0.3612474199358413	0.36704716540697696	0.36758102725613534	0.3637002188845563	0.35615068222294327	0.34570563564317053	0.3331301714557405	0.3192028284285588	0.30458511296388574	0.29028586091489017	0.27762972424590177	0.26749223265072514	0.2596142233732417	0.2527831821786774	0.24575110373075182	0.2380283922089987	0.22994474345515256	0.2223377529356063	0.21605219816816568	0.21156541510629784	0.20885249054182808	0.2078458347654209
0.2031785965527639	0.20359282595242614	0.20646984314112066	0.21107179336806536	0.21639285640592723	0.22138306155877563	0.22509275190340128	0.2265414941772051	0.22478849519499958	0.21916434550702285	0.20959009705444867	0.1967769198296321	0.18228390150254295	0.16835361741185842	0.15715245522585453	0.15012358334388684	0.14799091636026007	0.15088930620854785	0.15870748940332144	0.17122581499517586	0.18817959802404827	0.2094067490792568	0.23471268982483068	0.26363251881923294	0.2946921325390185	0.3251101638785909	0.351562821738825	0.3715300215153794	0.3839665211079249	0.38906688230510034	0.3878065680738573	0.3813648971991316	0.37086034895911696	0.3574033236473652	0.34215555104437717	0.32597725622843204	0.30951747503346544	0.29371321392319266	0.2798759223079454	0.2689446586046905	0.26061439892651955	0.25357201137017604	0.24653452573395418	0.23896434982104145	0.2311800373913918	0.22392116785254884	0.21788894505913536	0.21347474492255686	0.2106637984979134	0.2092933691679595
0.2023390116148878	0.20047756689501453	0.20060052051588695	0.20217048227810078	0.20432344526871063	0.20611105660280482	0.20672066433005484	0.2053745168572098	0.20135521128732614	0.19430795390522856	0.1842401656568635	0.17183352631300056	0.15854421119550963	0.14635591466927256	0.13714460968580414	0.13211693590671608	0.1319297522409953	0.13680857052510445	0.14683450364149336	0.16191567063674306	0.1818587663785599	0.20645720417351598	0.23540298245552413	0.26796317615848875	0.30237617488765345	0.33551644973511596	0.36385100234038353	0.3847667132391386	0.39716183642612995	0.40119236629418653	0.3979514245190741	0.3889714756944944	0.37574344757356287	0.3598195542069698	0.3425943532739543	0.32506769368318666	0.307884024472269	0.29197374235567786	0.27855846622067737	0.26834097327278267	0.2608580126793533	0.2546706826291009	0.24851081911515396	0.24187126770047224	0.23507757480338312	0.22872808123234012	0.2233157731387447	0.21910372624146626	0.21617021476986598	0.2143783696580778
0.20542204253201204	0.20190297053761436	0.20002647567197152	0.19932393658419723	0.19900113924127424	0.19819718765068758	0.19614528653124774	0.19226652286769333	0.18613612379429204	0.17761236238927217	0.16683113590110993	0.154498735644925	0.14189264552604067	0.13078789849242978	0.12275170744147995	0.11877747352971593	0.11946386209226953	0.1251625783981802	0.13612718664184487	0.15243585930777837	0.17393642852864877	0.2004290393564202	0.23145818615451585	0.26608218977905856	0.30222929061660003	0.33662255431862453	0.36567358572392145	0.3867964376130479	0.3987463513677336	0.4015467381956256	0.3964111949094302	0.3851452308026099	0.36979847323154025	0.35224928718108056	0.3340772774030437	0.316300423338242	0.29964195064007404	0.28508954702949457	0.2736298504161415	0.26561120075398514	0.26020188481041234	0.255942133968247	0.25163430733677383	0.2468260992504488	0.24177718350186397	0.23689345200789613	0.2324416641748926	0.2285511642644039	0.2253623781380646	0.22303268169552007
0.21280812528429038	0.208373061413665	0.2052708973822338	0.20307959966146313	0.2009722104851915	0.19814751663650407	0.19387238541424323	0.1877388570086392	0.17961866997098078	0.1695272561206224	0.1577492864427022	0.14499156409650088	0.1324496435944242	0.12165442046643204	0.1139438755977175	0.11014689004594094	0.11076776938128871	0.11626095268759329	0.1269811767568397	0.14310817460719813	0.16458151325970344	0.19116532788997856	0.22237023815889098	0.2570914257024687	0.2931075773764276	0.327103657667906	0.3557101053297668	0.3763241898062547	0.38746335872549464	0.3890200857275214	0.3821935015537481	0.36924058606617144	0.35265857933058686	0.3346478421750232	0.316809916017561	0.30014176359787437	0.2854488374616864	0.27370290959716326	0.2655783140970688	0.26092035801293645	0.2586596128102575	0.2573030164071168	0.2557916040016182	0.25373515847864775	0.2512183383907198	0.24842026658786873	0.24532794151151202	0.24191016040951013	0.23844385312915384	0.23537122780614628
0.22467662784683148	0.2200147670850561	0.21639541207083707	0.21335003126200916	0.21010375644114565	0.20578574591494067	0.199721017442822	0.19167378814869396	0.18169084466777385	0.16997759913082214	0.1569340579076326	0.14326893871910512	0.13013802246391956	0.11888142016736564	0.11061856462079825	0.10612089527428471	0.10585794604741197	0.11026761636868133	0.11971806985595361	0.13442735754412155	0.15437349593459887	0.17935286160852773	0.20880265112020222	0.24156481296025087	0.2754466656212168	0.30737281369089064	0.3342635313291687	0.3535217073452112	0.36344941873160713	0.36372708009488675	0.3556816494316936	0.3419069679091204	0.32528002526328487	0.308195689464371	0.2921479707672846	0.27811348347236076	0.26687069094392674	0.2591487115934916	0.2552988492497606	0.25479839882421	0.25642081916672194	0.25878700675305344	0.2609151750848891	0.2624466567470642	0.2632611157594863	0.26320871071786756	0.2619590811074625	0.25936454301159495	0.25573730852184023	0.25182780604606186
0.24105696658645948	0.2367821826842553	0.233127948125702	0.2296843813795161	0.2256810649424678	0.22030983194036038	0.21293660839633566	0.20338166511273412	0.19178395464761466	0.17848375608425823	0.16397751445664865	0.14899900752307182	0.13465374274043249	0.1221428326062819	0.11250974744518126	0.10648879412224058	0.10459583665004776	0.10715514589250037	0.11449485625072364	0.12681383631074034	0.1440968564937156	0.16611520362454293	0.19223001819380447	0.22131429810041853	0.25132195308424327	0.2796249515470649	0.3035041777257165	0.3204505233542238	0.3286874596974571	0.32785317190631325	0.31932256575442935	0.3058746319068144	0.290568338130461	0.2757719734631959	0.2628978037387848	0.25275220143854693	0.24593958667953691	0.24299979471714483	0.24390414456621515	0.24794983771578963	0.25394649595127655	0.26062281888556976	0.2671218929024044	0.27294416093056045	0.2777956773027531	0.2811567755694412	0.28242099184781755	0.2812155619158075	0.2777549181562896	0.2729345341858857
0.26183324283896503	0.2583651494770145	0.2550146251677722	0.25133067127486564	0.24677233117844563	0.24065836012895922	0.23238389990370342	0.22175759229388212	0.20885068150500066	0.1940816036362639	0.17799534221114263	0.16134386020659428	0.1451878966401023	0.13069966924133217	0.11893847447467312	0.11068732321410973	0.10645789756609939	0.10654103436360138	0.11116281736516831	0.12045834050805339	0.1343668541196044	0.1525587588347895	0.17439586487116837	0.19871132074037604	0.22374037175098027	0.24731278012319244	0.2671260514199318	0.2809896915965876	0.2872477719545151	0.2856183090804877	0.27750645294759513	0.26561704969566297	0.2528485180853129	0.24140259619575954	0.23255203352180387	0.2268562110769698	0.22478765260572536	0.22668299788332613	0.23234386507429983	0.24102091591701857	0.2516883285448753	0.26320622388140813	0.274665281083567	0.28544315335217824	0.2949806615682118	0.3025088268537202	0.3070814902754016	0.3079669831288039	0.3051102024875523	0.29935936355847625
0.28671648319376025	0.28442660464814645	0.28150897939449604	0.27770682036836447	0.27266685478711256	0.2659253257307831	0.2569995218831832	0.24554768495871326	0.2315843031220987	0.21537878128526947	0.19754153711505498	0.17882087384582232	0.1603133341402349	0.1432399364502645	0.1287607079155707	0.11771368408513268	0.1106464729178568	0.10776287286403868	0.10929914616075301	0.11524915507405721	0.1254543928618664	0.139529162367992	0.1567133959728014	0.17591434011783988	0.1956035923432277	0.21404621010225633	0.22940905385187524	0.23989342559441176	0.24419029128100297	0.2421855264118484	0.23525871398025372	0.2257951989456514	0.21630162673348688	0.20868847318465034	0.20399313725973028	0.20266869471194043	0.204995523484854	0.21124753522504225	0.22129966568217793	0.23454105488583496	0.2500761704780931	0.266868928041876	0.28391000141816786	0.3003291518662248	0.31534274218496156	0.3278917829571273	0.3366329637396235	0.3403125521643032	0.33844538501904997	0.3316190160707689
0.31564447562922643	0.31483800887159447	0.3125254093252188	0.3086838086391938	0.30320032322357765	0.29581925841187723	0.2861584679593747	0.27385178295127194	0.2586807373884825	0.24081743013430218	0.22079704181394605	0.19951396338119806	0.1781166434669342	0.15802731990736651	0.14045595078549203	0.12630310717291413	0.1160972610418934	0.11005871482059675	0.10833562043950283	0.1109168875375257	0.11748545006347902	0.12749649765258828	0.1401956751952261	0.15450928638702657	0.16917911407035	0.18277227396787857	0.1939119268064896	0.20121750088977922	0.20380521566866983	0.20177168846380245	0.19641799747621377	0.189715639281332	0.1836708731674027	0.17976164191928515	0.178855161922274	0.18130690757232448	0.18739184845188425	0.1973994674770535	0.21137720670400553	0.22898659242733121	0.24949681920114625	0.27195675149165427	0.29520960479407604	0.3180886286949052	0.3394690672552639	0.35793180402306496	0.37158938907069194	0.37858514819351974	0.37784797223628713	0.36971020768960117
0.3486554754075717	0.34984902459145883	0.34848957640254824	0.3447723473522207	0.3388236204861512	0.3306149197228935	0.31984715915825623	0.30612241263216877	0.2891226781699519	0.268891486418748	0.24601006685004667	0.22149554103459465	0.19677422799203337	0.1733627409233093	0.1525749601120174	0.13523098578471882	0.12183801366695342	0.11260151523253975	0.10770835268847646	0.10708324964620408	0.11027426977700858	0.11663280894015335	0.12533662238772156	0.1354621633786154	0.14584143913462796	0.15530308877246826	0.16280867839551486	0.16738369524155358	0.1685544138531155	0.16667909320921492	0.16293754461946364	0.15887878901895464	0.15599461982509316	0.155368599576477	0.15763388633206962	0.1631830802887265	0.1723625187315515	0.18557933399745333	0.20310030135542562	0.22485314456239427	0.2503933419308388	0.2787887164041719	0.30877385464968277	0.33884745548163736	0.36745440301406707	0.3925418120623083	0.4115527651861916	0.4219921225791558	0.4222679079389774	0.4124717501705751
0.38535728596766883	0.3894558885351831	0.389669627404517	0.38639274953057456	0.3800367535632362	0.3707025136987381	0.3581943287601453	0.34213583982535734	0.3222781706170964	0.2987020144627076	0.2720619641075093	0.243652839908926	0.21513750363590461	0.18821053425959958	0.16415496923988915	0.14368768716475877	0.1271811148306639	0.11488808905501768	0.10697530459261004	0.1033629873379946	0.1035751649014865	0.10683519856255408	0.11231220245195708	0.1190942508524671	0.12607406627665554	0.13227670010078457	0.1368640952972112	0.13921471425438806	0.13927883530915175	0.13761343425905526	0.13529681011501635	0.13352734367361327	0.13332877337846585	0.13542956007599674	0.14033531478835784	0.14843059943729306	0.16020074298113426	0.17620471455941325	0.1969299195431301	0.22264323607970346	0.2531387620851944	0.2875725252029354	0.32451015862531346	0.3621716745078145	0.39838295323435613	0.4303482490495109	0.4546707112687413	0.4682461184704205	0.46913664759408125	0.4574955928920534
0.42383148345661364	0.43192792399507923	0.43459976104676934	0.43238802450129715	0.42589402253179975	0.4153336355294977	0.40054892181371765	0.38132924410839114	0.3576298734706059	0.32976649018680676	0.29856711889489246	0.2656071341378728	0.23283467787701892	0.2021347786988003	0.17477097498720465	0.15126486034761813	0.13182846806059545	0.11665981543335867	0.10594721707015531	0.09961333394614186	0.0972161438525108	0.09796388320437749	0.10099613589443748	0.10527593647545525	0.10974675447892918	0.11350853993843758	0.11591587455277906	0.11666008585938971	0.11595285154410245	0.11450224542993172	0.11336160587552097	0.11344827863406594	0.11545104963427547	0.1198103642028791	0.12691756411186533	0.13720195943959154	0.1512331173828728	0.1697108624619077	0.19334117809202436	0.22274243202058194	0.2579639707139585	0.29822575168273574	0.3419381561063805	0.38687350550631766	0.4302375765760562	0.4684423171343111	0.49740406017164507	0.5134906919819664	0.5146434126529693	0.5012024520139066
0.45993491188870317	0.4728787857481117	0.4790310021425812	0.47881041632073423	0.47283743876201545	0.46139041799183833	0.44436928998416414	0.4217697852604938	0.3938571322132828	0.3612314563590264	0.32503804287822213	0.2870918124732049	0.2497099516642451	0.21498033006152625	0.18419360456607642	0.15774154430150925	0.13559412622091283	0.11782548756908233	0.10460637274016477	0.09587809253498868	0.09127124656333843	0.09004464617117179	0.09126593157509215	0.09378638439129068	0.09647922500322038	0.09853874015839931	0.09945824447557448	0.09919364936092327	0.09812518309889666	0.09703163042138555	0.09688445967203207	0.09847602394685727	0.10226620808178241	0.10849359905421968	0.11747403028205829	0.1296511508500753	0.1456514701539395	0.16630256187260628	0.19255212764866914	0.225285207086195	0.26479598763369305	0.3102917870386585	0.35994091865533484	0.4109945190951625	0.4600416497026883	0.5029873539678316	0.5353189318193562	0.553176459123217	0.5544321808762195	0.5396119002346103
0.48826755955624357	0.5061968460314045	0.5164833930952113	0.5192001978627693	0.5147753822170178	0.5033362597489227	0.48490148618391093	0.4596371856548747	0.4280460645425908	0.39103199937779204	0.35004214581544224	0.30722396577594374	0.26521554722450497	0.22638184469819694	0.1921644248319055	0.1628927066902924	0.13837055430114853	0.11842371900690793	0.10310909816991196	0.09241192684801613	0.08603715852116081	0.08332473041219075	0.08325276264989319	0.08456532045280121	0.08608873547783709	0.08703438429565617	0.08707065758723323	0.08635048548660666	0.0853729196664136	0.08490260284652414	0.08579079467513707	0.08870060824598061	0.09396011225536477	0.10172241473751673	0.11225003072994612	0.12597192463277007	0.143581467928231	0.16605816236704857	0.19456895584932957	0.230179411019425	0.27320530627600437	0.32279068738048866	0.37673178012562347	0.43184846137960536	0.48438431870298077	0.5300539500766819	0.5643018659651524	0.5831939691950486	0.5846365466873816	0.5691629135460718
0.5042626673680999	0.5263564154391538	0.5407463540133358	0.5469728554658001	0.5450426157294124	0.5348051204868236	0.5162852725235786	0.4898144481638198	0.45600864060117446	0.4159044657480883	0.37114317408364017	0.32424213850966077	0.2781456641952597	0.23557852548903	0.19822308720771614	0.16652534866561283	0.14011651161259228	0.11857934683988136	0.10178568583022898	0.08969932092507847	0.0821218467138694	0.07841581735580318	0.07750463982463289	0.0780821894812031	0.07890560349422002	0.07920604964464446	0.0788374872138021	0.07810638220232695	0.07760794612966866	0.07801849451154498	0.0800472468140354	0.08423100967977144	0.0907773816262012	0.09978488691229316	0.11150680538187624	0.1264113833637794	0.14527977935114023	0.1692612154148074	0.19962410609889641	0.23742688207642462	0.28281696691605585	0.3346610065147827	0.39052945189754795	0.4469952578496972	0.5003690146042925	0.5466000168039754	0.581341962606673	0.6007565641924508	0.6027018120384582	0.5874464900041784
0.5053666213818591	0.5299700237906244	0.5475621985383197	0.5572219582963619	0.5583771910321769	0.5504832780606269	0.5333946580799183	0.5075163451037189	0.47347733431746575	0.43221919791783553	0.3854778962154848	0.3359742768191048	0.2870337250399147	0.24169651127205008	0.20201116597765256	0.16859652819700804	0.14104737438766457	0.11874355247999285	0.10128034218501514	0.08856469331981029	0.08037966796586218	0.07612651548430692	0.07476367708922846	0.07494266864897123	0.07541189125016091	0.07542500329951522	0.07499754433029338	0.07458094501131106	0.0748078430009693	0.07629841317013544	0.07955073456272367	0.08494808370474852	0.09262454276311426	0.10264345077191177	0.11530171256764647	0.13113022093713902	0.1510330598711231	0.17622775222952475	0.2079515522301053	0.24705711488295817	0.2933365622584287	0.3453019200223123	0.40035926247487463	0.455300655118929	0.5068196722819516	0.5514586439878216	0.5853271703737013	0.6047499138558762	0.6073357278644556	0.5929299529805432
0.49169390115031275	0.5166883549705377	0.5359205018110037	0.5481498606261052	0.5523219021710576	0.5474739910983678	0.5331695269325732	0.509615963239544	0.4773080773889916	0.43704551105856937	0.39049522818570687	0.34045201245477047	0.29048516590659484	0.24397033762825207	0.20321888334398772	0.16914214928541899	0.14144211023399594	0.11928646775213263	0.10209208378994498	0.08956021248417545	0.08142634235855638	0.07711501000672669	0.07564781411355168	0.07575170868321436	0.07614474763627825	0.07617174156964618	0.07596050239635777	0.07611488175867934	0.07724464107255476	0.0798176743038877	0.08420067644476494	0.0906633386437494	0.09927844311994782	0.1101655479017284	0.12368412463458309	0.14043450950174383	0.16134642370176175	0.187592294293735	0.22018726011958997	0.2595682539646773	0.3050947151452444	0.35496870799204044	0.4066331107073157	0.4573588244208946	0.5045462012565095	0.5454345602800683	0.5768375562154563	0.5952946790997603	0.5981872177196729	0.5847335787756802
0.46545085647095946	0.4888385842512187	0.5078578007193456	0.5212174082650627	0.5276944447109987	0.5260387959184484	0.5153676080490626	0.4954112102986045	0.4663551865256479	0.4288713481141483	0.38456863802485713	0.33623215364571085	0.28743087472328877	0.24166674003936822	0.20152028854870654	0.1681708288661986	0.14146099623550615	0.12054537019021531	0.10460710925009055	0.09312249643428226	0.08577629152275036	0.08198283973353447	0.08081769213762247	0.08107680411760176	0.08158712922345948	0.08182676478552833	0.0820458605414021	0.0828885820593055	0.08489218949909688	0.08842649482293216	0.09371363625115492	0.10097728853408794	0.11037383045930609	0.12208560522347671	0.1365537058047023	0.15441165967269005	0.1764731307502172	0.20369781344150825	0.23671722469845424	0.275456696998115	0.3187708533235459	0.36465880085854036	0.4108252465151046	0.4551674560556602	0.4958113314628622	0.5308564706616152	0.5578614582342556	0.5738482261199422	0.5760159681759797	0.5631891566188172
0.42993912273488016	0.4501273461069462	0.46727202090287	0.48028192267710884	0.4879881348424071	0.48902721522527437	0.4820758394605955	0.46626905148288683	0.4413707300603528	0.4078819172762708	0.36742467824019637	0.32274380865746605	0.2772631252501134	0.23436599801501837	0.19670082239799763	0.16565765645233324	0.14123725191819095	0.12260626896893836	0.10883380400770759	0.09924222377683566	0.09340842085929804	0.090779437671756	0.090406804224278	0.09111765197780042	0.09193001162732695	0.09249793667803734	0.09318088252956035	0.09464497378514349	0.09736471900610597	0.10159902192105046	0.10755202951281158	0.11543984795609791	0.12554680807819613	0.13817698388337188	0.15380206251557174	0.1729896245137143	0.19638438809379946	0.2245667514840091	0.2576846626632897	0.2950404874275953	0.3350157813104412	0.3755285440842262	0.4146626798159147	0.4509572990411673	0.4832378187812837	0.5104559458846177	0.5310678701463227	0.5426894093842458	0.5427662190567214	0.5299222001351455
0.3883926317761142	0.404400671456417	0.41852555269890307	0.4299622719805251	0.43770190000793696	0.4404699596323207	0.4366735375118335	0.4249265665557111	0.40446251291524066	0.3756176021039924	0.34008871038825567	0.30055436208893055	0.2601783416927438	0.2220730812399787	0.18875940555785464	0.16162841181002555	0.1407369257409673	0.1253129444135135	0.1144307635649587	0.10740319179981274	0.10380376661765676	0.10301471008445218	0.1040181663239001	0.10563670216271231	0.1069897575935013	0.10790821074932212	0.10896458542664315	0.11082957598186144	0.11394958202062312	0.11859648392462491	0.1250042633285708	0.13347337601180295	0.14440706217629276	0.15818372703494904	0.17525143923258782	0.19606612330170795	0.22098109472099275	0.250137116856904	0.2830772108714822	0.31850058061020337	0.3543694457817804	0.3885814316463167	0.41963204306669494	0.44664834527058095	0.4691864851182828	0.4869499744810128	0.49932009163016183	0.5048137990493139	0.5014198388342275	0.487875056352624
0.3431523306192898	0.3545697306812583	0.3650266702060631	0.3740792711373801	0.380906141209324	0.3843574996368533	0.38281592114611773	0.37455078055584434	0.358435227039386	0.3346314434395595	0.3047701535298078	0.27141265234114276	0.23744318291087216	0.20563865491222705	0.17820293678214202	0.15629410750454628	0.1399289709198428	0.12843325767335867	0.12101330760774888	0.11714108884356757	0.11644515758401552	0.11819446693604341	0.12121382954863547	0.12421195143401396	0.12634301210161042	0.1276561228408974	0.12885394871018785	0.13072877776623978	0.13382195014561907	0.1385391509221235	0.14526003478101338	0.1543974022816429	0.16640250936079284	0.181690374178755	0.2006063877603627	0.22336501296921427	0.2500327325851185	0.2802551154628759	0.31291022718935935	0.346028265618328	0.3772474758757561	0.40453493198601836	0.426774471646791	0.4437031488155751	0.4555509706593604	0.4627828280732638	0.46564977296168436	0.46367866435993993	0.45577040389646617	0.4409711087577585
0.29604214575055166	0.3026734895645542	0.30928642350166435	0.3155708260321778	0.32092099401879043	0.3242543242338235	0.3240547362028572	0.3186004731768763	0.3066130867446257	0.2881126709861246	0.26449146226704384	0.238037163205799	0.21135168751407618	0.1867981140710444	0.16613192143973932	0.1502052366017551	0.13894993507387093	0.1318560457027783	0.12841324780729446	0.12835338373581034	0.13125115694564016	0.1362448777343048	0.14186284999307308	0.14663049947710988	0.14970758224583006	0.15127702002697135	0.15223034463246665	0.15355308236340748	0.15607108706296366	0.16046265007924249	0.16735001832745353	0.17726708038046596	0.1906827511425964	0.20792515559762142	0.2291522566847696	0.25435652181821855	0.2831821260757484	0.31465538174477997	0.346939199728852	0.37744202425928697	0.4035730945767839	0.4234747515932167	0.4364475846395677	0.4428347855031292	0.443563717742556	0.4398197348114887	0.4327520557675232	0.4228550505910931	0.40991567272959906	0.39343117748952255
0.24889424040964003	0.2509055794752898	0.2537485174743563	0.25728615598011345	0.26088665598825816	0.2636658783404574	0.26418683819412664	0.2609131212032703	0.2527588928209886	0.23962706610710008	0.2225855576944546	0.2034915718940772	0.18449598439455694	0.167528274579794	0.15385584316514161	0.14403061949808332	0.13803614048586835	0.13559383054860707	0.13660701179051674	0.1410088956325989	0.1483082724809411	0.15726911292564344	0.16605146416346692	0.17288053917832127	0.17686863025854846	0.1783394284080262	0.17840745720749138	0.17842757506870807	0.179710540230332	0.183356577320357	0.19024700615940715	0.20104155318216768	0.21617508728833643	0.23584964494585664	0.2600091090788308	0.28827574868451195	0.31973477872338896	0.3526827833683282	0.3844799396249283	0.4120647070311265	0.43269025972351133	0.4448069940285045	0.44824970152354887	0.4439449638710415	0.43359322294000907	0.41918949627769303	0.4026084244489605	0.3851718646022408	0.3673156578085638	0.34896153794950013
0.2040200569199572	0.20186839451565938	0.20138491629860075	0.2023616831709692	0.20426683776993734	0.20619988430158404	0.20699515289563436	0.2054346158244957	0.2006688828201073	0.19260958033041609	0.1819933638037692	0.17020480830490053	0.15884115488364184	0.14924211017155498	0.1422650784375953	0.13822823779060447	0.13726743366863925	0.13953147736755672	0.1453422863247223	0.15478998327285565	0.1671790500000286	0.1808158777471276	0.19331710568980273	0.20250300478968142	0.20732226203581408	0.20819291451004412	0.20657028992610327	0.20445067404778508	0.2038150205097376	0.20628789544212353	0.21303270699360216	0.2247673741842966	0.2419021700226309	0.26449397325452284	0.2921868558756559	0.32413095221869626	0.3587352715805842	0.3934119171184453	0.4246413583571424	0.448920295000135	0.46357903074696133	0.4675505950833576	0.4612759022096821	0.44644561696738	0.4255870546843345	0.4014069382335308	0.37639927783951294	0.3523631220626406	0.3301898279082578	0.30994853389053895
0.16369121802941328	0.15818761508357387	0.15495170112536075	0.15380287682115792	0.15413511451623288	0.15515475304652268	0.15591140651537544	0.15558971328565444	0.1536077550020938	0.14989265797520696	0.1449759501194054	0.1397798266956012	0.13536138695162483	0.13247818732448957	0.13152492067496072	0.1327242467662133	0.13639298003624603	0.14319547291107854	0.15388245451102184	0.16863758708018894	0.18652651539173912	0.20529925392455375	0.22192223034646275	0.23373638443909675	0.23939626657225216	0.23930944847932256	0.23543758419651695	0.2305284757649651	0.22742676024395464	0.22840225918847806	0.23490816424988523	0.24771597960924194	0.2671393442144951	0.29302751454570397	0.3247279738645634	0.3608736352442416	0.3990756949659706	0.4356866874885339	0.4662889381066408	0.48693531037963933	0.4952162010240179	0.49069368379261236	0.4747050839560185	0.4497920186870465	0.41928438188654793	0.3865633450616401	0.35451819268107937	0.32514733718707195	0.29945186270660284	0.27737271330712143
0.1294667781912275	0.12154033584548479	0.11628635824813408	0.11345717269146624	0.11245048072421886	0.11257697865459614	0.11315726561397281	0.11361569597342797	0.11367748847338993	0.11331394268889822	0.11293822612934273	0.11314285003884521	0.11446646629242256	0.11720620137037528	0.12138324342673659	0.1270971403422117	0.13489196148388688	0.14590069373499565	0.16118963259302502	0.18098277407135177	0.20415337776876433	0.22790253754171544	0.24858673206636844	0.2630652264343778	0.2696591109667573	0.26872608923243496	0.2626141335685471	0.2548651963563647	0.24922321585153126	0.24869184246730672	0.25512180274593377	0.26931652383572763	0.29137409010254256	0.32089445705220104	0.35685375959954824	0.39740250560336565	0.43929552250295634	0.4778146362008839	0.5076458320709177	0.5244827654986611	0.5262138143773099	0.5132408544996355	0.48782676360163213	0.45354261309759797	0.4144692520058589	0.3745759438417564	0.33691025789013945	0.303434192214854	0.27493588450281925	0.2511699471927119
0.10163640471011051	0.09218353149876604	0.08561625727045803	0.08160938020262083	0.07962548730595372	0.07903170955754203	0.079340085516742	0.0802517523478189	0.08161970386089563	0.0835784335044567	0.086483144299479	0.0906973618079897	0.0963904204113996	0.10345935426589084	0.11168174966412917	0.12109999914791082	0.13242583127769675	0.14703731776948012	0.16622998196358	0.19021430753035937	0.21764283081577376	0.24536094796340652	0.2693510372120935	0.28607703979920973	0.2936475116192813	0.2923376423051292	0.28468833695400314	0.274828266166209	0.26729175762323765	0.2658368524504686	0.2727610608820785	0.2888784408666689	0.3140865711172616	0.34756345542080563	0.3878803847244848	0.4326127373573132	0.4777538593622168	0.517631061648416	0.5462676293238244	0.5591954988721611	0.5546740726408131	0.5338157197337563	0.49984660782101387	0.4572682945562921	0.4109788106390515	0.3653172500442684	0.32334581917733557	0.2867487432657924	0.25603151885320197	0.23074362830425407
0.07941925649888626	0.06922952829547932	0.06199859105343086	0.0573908830241881	0.05484997842315194	0.053817622444946304	0.05397738577559117	0.055105742515260896	0.05724433495692861	0.0606781826359153	0.06575381262951924	0.07271855592017511	0.08150732389081013	0.09169510564160055	0.10290202348935461	0.11513804809610521	0.12917910994490456	0.14653637456320348	0.1685103317893612	0.1952933393304163	0.22535236377656698	0.25538647165333495	0.28123777391692	0.2993352657652848	0.30768034104410363	0.30650180705694846	0.29839729512142127	0.28775800192007384	0.27965266826242086	0.27845811487302424	0.2868106361267806	0.30564870026176405	0.3345815221830312	0.3723562498123709	0.41695083548461276	0.46533391546867386	0.5127578152418497	0.5529679794331934	0.5797035983225192	0.5886913896312218	0.5785387456153744	0.5509444406858238	0.5098401364543135	0.46050865960325515	0.4085199737647013	0.35850785265768403	0.31341973969429	0.274600710114283	0.24210828029609904	0.21552584053993823
0.06173571861279783	0.051305551878880244	0.04402127777845625	0.03940537662661432	0.036802562903869504	0.03573724272428143	0.03595378612491241	0.03729312474858487	0.03991631221895919	0.04425226477901529	0.05071539418170815	0.059501952642492	0.07039805475960112	0.08277219670981616	0.0960500932430196	0.11020084676903212	0.1259731349840758	0.1449065132528729	0.1682638630283022	0.19615850792214193	0.2270021143781476	0.2574797212845002	0.28358260288694564	0.3018893687486755	0.3105368753875233	0.3097525833568306	0.3021663981960425	0.29222544363216163	0.2851944154906731	0.2856865927186345	0.29662382154513794	0.31898014925454654	0.3521193763573435	0.3943054042872936	0.44289701379503976	0.4940863448689483	0.5425889245577179	0.5819359951291043	0.6060758892493373	0.6111143854614121	0.5961592074423256	0.5632603301994257	0.5168293727666198	0.4626506106361632	0.40669965424304516	0.3537998159920935	0.3067524767917943	0.26643551295014883	0.23270324116686536	0.20508214539043937
0.04769348866765784	0.03738274555541258	0.030494977277597545	0.026361277254897106	0.024228899590916748	0.02357975370145725	0.024155022335709386	0.025853308618989587	0.028907820309028723	0.033878701681985195	0.04129961110352104	0.05133879655697125	0.06370199041000041	0.07759646635526611	0.09222307576221621	0.10740658065418583	0.12386691265002862	0.14310403771119373	0.16633401354360502	0.1936634360253251	0.22350497786479007	0.25272656548311817	0.2776076493457355	0.2950196055529216	0.30332915865354315	0.30296174467237924	0.29654041054342367	0.2884842179030991	0.28391410929313043	0.2874301469195339	0.3019425686827941	0.3283822767956064	0.3658819902608651	0.41219876702884845	0.46406103270867693	0.5169769806755986	0.565290406913752	0.6027560123099489	0.6238205249996799	0.6251793948692899	0.6063837516517523	0.5697899796484109	0.5200287795935694	0.4630930772697407	0.40508167586434995	0.350781013317054	0.30273964097476563	0.26165880294428356	0.22718585828997193	0.19880170599923275
0.036784091666178576	0.026895629226618065	0.02067117023747848	0.017395932263125233	0.01613948011403539	0.01630137489158605	0.017562909042645618	0.01987184161335201	0.02351539713447549	0.029097885340798272	0.03727697890492076	0.04827056118777564	0.06171725691827485	0.07664684764975971	0.09205486743403156	0.10757289215361965	0.12379004191653134	0.14210578233369656	0.1638207844242273	0.1890674326262014	0.21637707046745852	0.2429351080940191	0.2653944532280139	0.28098873852702094	0.2883773215120763	0.28822786295509234	0.2832899155989394	0.2777963220517938	0.2766140841079504	0.28402244504149315	0.30272481823513586	0.33344858667197413	0.3750191064623976	0.4247317896882391	0.4786932789275146	0.5319650355524914	0.578904544136844	0.6137559133918166	0.6317131081965106	0.6300484246152127	0.608639463132607	0.5700050935721562	0.5188977949663325	0.46124287870020103	0.4029914319207995	0.348661257606955	0.30059484530389197	0.25937026685475656	0.22464564053667158	0.19588740936128
0.02899996036077595	0.019765362122688725	0.014442903697069161	0.012235649534041224	0.012077228105315954	0.013257992158511143	0.01542036968566821	0.018564957721206508	0.02298439986319375	0.029297075662084913	0.038199066956439806	0.04998526647372516	0.06422030824072918	0.07982820348145146	0.09557994843143824	0.11088766279755792	0.12612204981748434	0.1425804673091978	0.1615899186741242	0.1834719974642919	0.20703694799155253	0.22985142764832653	0.2490070863455068	0.26212123332380016	0.26815328588580456	0.26802800819451933	0.264543754009398	0.26180993983096507	0.26431944405407415	0.27592041558442126	0.29893521234593284	0.333730080640387	0.37872492402486807	0.43067062154087943	0.48523774538204584	0.5374210252338155	0.5819489368103232	0.6138162823249199	0.629069000419943	0.6254222480436269	0.602808115415753	0.5637895134257983	0.5130505814467281	0.45639813862960715	0.3994129366694508	0.3462537909396246	0.29908124610761566	0.25844575565152617	0.22405706817395746	0.195434313038589
0.024549704968101507	0.016195449384582776	0.011956496422550431	0.010931585642701728	0.011938855223928341	0.014163395264944902	0.01727078188911798	0.021273230895226664	0.026546211167338237	0.03367067386020608	0.04329168810269547	0.055702049905342416	0.07044712235279774	0.08640845360109463	0.10218477319586783	0.11690420141535783	0.13068083114502996	0.14466453562997572	0.1601746685843193	0.17777847339484631	0.19669526880010182	0.21499076135428993	0.23025326936865753	0.2404698811781978	0.2448955328233182	0.2445991103469746	0.24242125569853026	0.24224413811034826	0.24825237628454647	0.2637787657266762	0.29071077205904255	0.3288955924322292	0.3762344215648382	0.42901068530961084	0.4826768670226076	0.5324779196021139	0.5738543907999498	0.6027348129962754	0.6159416516537439	0.6114651884818749	0.5891098914089076	0.5511793220213038	0.502181489869548	0.44771182474468374	0.39308909912419926	0.34212409170439306	0.2967593490145813	0.25754261063206035	0.22421723487441247	0.1963814542435823
0.023678166531033645	0.016376475687263227	0.013334173381378607	0.013531424582966758	0.015657446605481726	0.018814670978756973	0.022710030490578986	0.02746657380071243	0.03348353074211229	0.04134829599610888	0.051612050532729534	0.06446496084723556	0.07943191528897253	0.09537237936301805	0.1108395375630202	0.12471305797745058	0.136836017479471	0.14814438489362308	0.15984471574010958	0.1726794524891762	0.18639362019694503	0.19965877424698233	0.21062607986776327	0.217750265976374	0.22047740139308344	0.2199716785374048	0.21891920634124393	0.22096520875410108	0.22984764640987018	0.24853276211150194	0.27837769849947225	0.3187423648436856	0.36701605827783185	0.4192290895456958	0.4708049507406486	0.5174435331971841	0.5554207427962621	0.5815637915187419	0.5933322223495824	0.5889672458587301	0.5680017068419448	0.5322782090130418	0.48594624147726373	0.4344515723687674	0.3829334440648919	0.334964153169484	0.2923297816832761	0.2554324318793396	0.2240125631498222	0.19772049195334976
0.026392149533632177	0.020317056874507362	0.018492097765199937	0.019858221979713576	0.022932294230076884	0.02682475142722078	0.031283367478685965	0.03656815123063008	0.04313215735190604	0.05158723533661408	0.06233955264728493	0.07542826303961296	0.09028336227413156	0.10576958012277957	0.12049861927629935	0.13328333275421822	0.1437423689536826	0.15250570552720216	0.1605357584759741	0.16864210778616887	0.17701450382974784	0.18501430475527889	0.19152780205612505	0.19548284521231082	0.1965794490744769	0.19588913862311608	0.19578332593845882	0.19951715936665845	0.2104329101959082	0.23103240786880916	0.2622901122416579	0.3031991759163456	0.3509257232880293	0.40138230143117365	0.450223141229651	0.49355428594345235	0.528344938096031	0.5521772931146453	0.5629977364421475	0.5592158815839781	0.5401688111277849	0.5071938169325432	0.4640879084343403	0.41610422754281556	0.368248517927287	0.32401920176003723	0.2849463861596012	0.251256016786171	0.22262826626667023	0.19880679293613884
0.0324162795564913	0.027620620169266853	0.027047272424873994	0.029456752159681784	0.033344183935400624	0.03770215049027141	0.04242013236751512	0.04790211646291919	0.05479548175083476	0.0636398365886528	0.074678003508016	0.08770933600165806	0.10208031584269525	0.11667567497926334	0.13024026549355053	0.1417045074698592	0.15058696891797577	0.15719359063346142	0.16207533506635458	0.1659421219946783	0.16932440391999218	0.17229620133468887	0.1745027066626446	0.17540134223945592	0.1749145985175707	0.1739409960084574	0.17446253904988662	0.1792264690333617	0.19107996072977806	0.2121340719703035	0.24304899441865693	0.2827104392970882	0.32835962120630086	0.37612813123939454	0.42190098661634157	0.4621524862096165	0.4942635166683159	0.5162279296802432	0.5263997469725017	0.5232963398813355	0.5061617323259038	0.47604614600743417	0.4364531301838005	0.392403415729894	0.3488306956996026	0.3090050719263381	0.27427016087018535	0.24461706758892368	0.21972374041588208	0.19934517312057798
0.04116743055295883	0.0377791385654409	0.03841073838517764	0.04181525002937076	0.046298690198523826	0.050838881077537895	0.05540586955955472	0.06071689112757372	0.06762479604736155	0.07663214557538586	0.08769214817951332	0.10036025490659081	0.1138653934554373	0.1272030970730072	0.13933000527513834	0.14934967010362948	0.15681675383622934	0.16171528682813852	0.16419970991357294	0.16473080962678985	0.16402586635780253	0.16269099048568716	0.16108595087818542	0.15921316947240988	0.1571544157687991	0.1556147836391225	0.1561873613390557	0.16111862210972935	0.17275511579185066	0.19277019853885613	0.2216787181548739	0.25843042514203884	0.30057566940343106	0.34465643909178956	0.3869699713294703	0.4242286764325115	0.4539902031068635	0.4744230725343749	0.48402929912228887	0.4814699551693997	0.46609267086027234	0.4388979571431046	0.40315494804450164	0.363663254323253	0.32500260013769716	0.290207231320514	0.2603845143448324	0.23549199109637	0.21516304087195937	0.1993052915483359
0.05221308510241135	0.05027405631195214	0.052127822711788764	0.05637609627228836	0.06125565636885301	0.0655682904127179	0.06953574837389886	0.07422107576642206	0.08071567831051292	0.08951030656353594	0.10028945259700627	0.11231716322465164	0.12472233950342611	0.13662713752966998	0.14725093360380564	0.15590186865337619	0.16216065522772266	0.1658308733938645	0.1667596031587783	0.16511377022388543	0.16161399024147724	0.1571661958153211	0.15260076313329696	0.14834928429955951	0.14465282160379284	0.14209782550099653	0.14193712771592532	0.1460247934671073	0.1562473727410684	0.1739687403199622	0.19951534057128495	0.23199488440458257	0.26936782498550144	0.3087221150077351	0.3468388482039692	0.3807548315432731	0.40806943488066244	0.4269228570876285	0.4358568901072578	0.4336935564033899	0.4200167782591891	0.3960184334932849	0.3647610428121778	0.33057748378859064	0.2975552629854814	0.26832030491730874	0.24385751279641102	0.2242309844185227	0.20925866289243314	0.19887995645007842
0.06531023118913801	0.06488347251724376	0.0678826727749627	0.07278319949795461	0.07764862021260321	0.08130763891326431	0.08409939966576116	0.08754178233999352	0.09300473013348369	0.10105411434554659	0.11118213637479013	0.12239287121491568	0.1336764527294065	0.14428870823783457	0.15364075370299746	0.16119146357348244	0.16655296449925144	0.16945922772307856	0.16963762476253122	0.1670434207638055	0.16220528659140626	0.15602352258977661	0.14951452502392754	0.14336602856988406	0.13798013667864803	0.1339106695845509	0.13221413577326008	0.13445864390288928	0.14221453808191903	0.15658665034757982	0.17780301724860312	0.20505946775816566	0.23672185841399726	0.27043740741169453	0.30354774888060954	0.3333989005638403	0.3576916107454431	0.3745455173008232	0.38251714076775034	0.3806452241303377	0.3688715533758622	0.34849790347209114	0.3224004091843968	0.2942825443887313	0.267554881557273	0.24436794265140296	0.22569501233727232	0.21181047698513542	0.2027805058761748	0.19862052109709358
0.08040965003744174	0.08158988129140694	0.08560857260728477	0.09082744773236609	0.09521271139953547	0.09766251249747564	0.09868733693862897	0.10009976069179582	0.10374277508315005	0.1103102241923867	0.11932733740804478	0.1295812561315963	0.1399032092015311	0.1495723248816032	0.1580840186264906	0.16500694970822105	0.16991423934148764	0.17258560956439176	0.17275375871377674	0.1702650349313496	0.16537222102459143	0.15871870241040867	0.15127212663852807	0.1437867197448066	0.13677746767689036	0.1308313665766063	0.1269705828733499	0.12656067817805	0.13101888449434387	0.14132460684955997	0.15761132546066026	0.1792228521091773	0.20475524222434988	0.23236179351635497	0.2598466619877054	0.2849069263821814	0.3054245883070495	0.31963478044773114	0.3262776255697949	0.324657407697018	0.3150000560903933	0.29868693769893684	0.27822406474186145	0.2566309395904221	0.2365365623001079	0.2197342023463723	0.20722491908982968	0.1994971443822133	0.19687652167794853	0.19941114004596078
0.09718675086924317	0.10002395298837022	0.1049419743470866	0.11015449195450118	0.1136651955798708	0.11444091749959874	0.11312171220970728	0.11179091437535092	0.1127168714739037	0.11702866387077708	0.12436321544485832	0.133446022902474	0.14294266334957775	0.15202437834652988	0.16023221893497475	0.16708334936917718	0.17216200972308038	0.1752213692722411	0.17608259706182713	0.17454228772994185	0.1705268760335059	0.16439375444710957	0.15681487224466037	0.14852252014840606	0.14005447844500424	0.1320789481927465	0.12564714298962334	0.12209601567188988	0.12278664142511382	0.12869528518533044	0.13998125358908323	0.15602907109694536	0.17562536805424764	0.19719814500468613	0.21892586175274323	0.23883351854130852	0.2550412700273976	0.2660963395288047	0.2710697788300433	0.26962165050036563	0.2621562868575643	0.25002513134554927	0.2352589866003493	0.22012646816416065	0.2066090873067677	0.19622574168629633	0.19000354709562556	0.18867588696815096	0.1927361940142014	0.20221608271534014
0.11471209504699294	0.11917513320936363	0.12490136425687622	0.13003478993738082	0.13255043859851987	0.13141009955671845	0.12732714403735987	0.12266521654976346	0.12017982209837673	0.12149468443455103	0.12655429291639173	0.1341259355495143	0.14278282977119464	0.15155537514924414	0.1598641443882956	0.16719807789186067	0.17304800321923872	0.17719466226881364	0.17943539306481926	0.17943726676863198	0.17691860663827289	0.1719175825863929	0.1648304140300058	0.1561919597686096	0.1465675426463767	0.13665536436383066	0.12757341756208082	0.1207456575275045	0.1176119632855624	0.11920954768016626	0.1257808465952621	0.13678190669104853	0.15103320846897395	0.16714024974640604	0.18348609195258972	0.1983553304198429	0.2102086521806697	0.21795847626100315	0.22114784317167788	0.21977279200698274	0.21438815395796815	0.20612239404009197	0.1965786216497673	0.1873476828080469	0.17991394641338587	0.17561068795387771	0.17552341548788644	0.18059275647683515	0.19138257140696965	0.20772105524397239
0.13176586882522948	0.1376679242570794	0.14414682672382484	0.14928238559267246	0.15096562039514053	0.14794759901442223	0.14092622291026263	0.13259509464885932	0.12622809657899556	0.12401561945955962	0.12629206457157952	0.131991508484345	0.13970786407778757	0.14831972806949295	0.1570869047220016	0.16532007505073248	0.17247347102018662	0.17824311277311788	0.18234982032590707	0.18427635449144203	0.18357359550358138	0.18006266510346974	0.173923912415756	0.16547132413104587	0.1551416261631221	0.14367564339230304	0.13221555644065727	0.12232729369644807	0.11561450865905025	0.11328967438401918	0.11566283794226469	0.12227071054705935	0.13197803941683217	0.14338951826531834	0.15498268015920952	0.16529191264664944	0.17311802074132682	0.17782524978537148	0.17936471017423142	0.17802862863113944	0.17441257323768644	0.16943136854855892	0.1642412429349231	0.16005305384784924	0.15800730665718082	0.1592090500344934	0.16488880002567174	0.1760880144028007	0.19330781395502708	0.2160381159441853
0.1472836685872845	0.15428943689055877	0.161360763294448	0.16653927143392455	0.16752713007657566	0.16281241370434202	0.15292801826203245	0.14086413126429032	0.1304574407226923	0.12448085411989235	0.12370125298126197	0.12735132511864428	0.13408675348824722	0.1426617084009062	0.1520897889615749	0.16150633814020798	0.17023350407133647	0.17788819308951834	0.18403681662188348	0.18807371388614433	0.18937420015271808	0.18761336823509842	0.18282417612383403	0.17510056348289765	0.16473648677262925	0.15233338104976374	0.1390883473004711	0.12666976334886262	0.11688517273004394	0.11110492340669284	0.10988294233339836	0.11273846064058465	0.11859130620384531	0.12603239642445066	0.13357687383739208	0.13996466248187658	0.14436360490645248	0.14651211234036687	0.14667650147457184	0.14532748245753369	0.14308362305182476	0.1406473518967027	0.13896466462429907	0.13891714094023483	0.14142322917085848	0.14754910475752028	0.15851292911540307	0.17533416082603628	0.1983270626304359	0.22655326210164797
0.16029238822737477	0.16802694005290356	0.1753214386531003	0.1802786052701759	0.18049219203364938	0.17418108905819527	0.1617660421443884	0.14635776051397342	0.1322346837620778	0.12268992219042342	0.11893345471976571	0.12057250444378811	0.12636386617663126	0.13494456317430487	0.1451016613012505	0.15571307884307478	0.16600321652561	0.17550541509328546	0.18370737739479764	0.18989114066851087	0.1933699160319464	0.19364330001389263	0.19056051721182204	0.1840821722839562	0.17432486653076526	0.16179730366740475	0.14756470775945615	0.13336688656245213	0.12114628405386003	0.11249065088368392	0.108121198329986	0.10773943068572688	0.11027400781652873	0.11431364045253606	0.11845357938031291	0.12161573052855741	0.12323019969175522	0.12337640873448334	0.12243988573281551	0.12101338407380256	0.11972333589823157	0.11921032845013389	0.12023094665706212	0.12354302546232361	0.12991615530783926	0.1403848871902574	0.15609774663452383	0.17786903194558648	0.20565364439412867	0.23819260755639088
0.17016845720194237	0.17801876489955681	0.18495130001740515	0.18906406895899544	0.18804698526225666	0.18018900123654108	0.165794931088621	0.14793830657487433	0.13107876057785794	0.11874392446019323	0.11257155478884326	0.11247614905410547	0.11737420184479058	0.12582460991681857	0.13641768936996806	0.1479381136361216	0.15953047034752943	0.17068222987034978	0.18082209547402245	0.1892145979252215	0.1950175372354576	0.19758080361422703	0.19654801729426302	0.1917524878616267	0.18322996299082206	0.17131971960341355	0.15696498623945773	0.14178231740362396	0.12780542362033231	0.11678416467970086	0.10965482319915981	0.10631569363636156	0.10586630527300434	0.10695969038421552	0.10824718835181861	0.10880320658686919	0.10827961092373445	0.10685644560255586	0.1050719350482636	0.10352672806408252	0.102911255619398	0.10382695175815222	0.10695440783120283	0.11296817211997454	0.12266056028999656	0.1368947921234249	0.1566974049509449	0.1825793137496454	0.21410296006341228	0.24961426961654448
0.17652926123684115	0.18379062366626947	0.18955158307968015	0.19201651637561926	0.1892086264022881	0.1797456685610713	0.1640628777214219	0.14505621603332677	0.12685916862347477	0.11301970583198476	0.10537625890978664	0.10410002504356652	0.10818652551602219	0.11621882026073525	0.12676287506417436	0.13862773236597223	0.15108266300761766	0.163592886652653	0.1755561013751173	0.18611335991660113	0.19430512446451514	0.19930228200385736	0.2005728901174111	0.19787731763196567	0.19108545392665963	0.18040852607168134	0.1665946007799047	0.15111758258121172	0.13598128620849734	0.12306291898493191	0.11350424172551876	0.1074436935563137	0.1042034277268169	0.10266647162021031	0.1015520439724096	0.10003541745523603	0.0978313129643339	0.09521961391324896	0.09272891672378619	0.09108300535335412	0.09096550908481736	0.09297214534573395	0.09774671208542035	0.10599763744929173	0.11844871658362538	0.13589255963268218	0.15903373955554725	0.18804704228693156	0.22208130887202088	0.2592856750928009
0.1795943066218338	0.1855800114396271	0.18945850056512759	0.18959520574343008	0.1844912201493051	0.17342343099003288	0.15711620858016578	0.1381538181619428	0.1201090150933786	0.1061364502758301	0.09811006514945773	0.0962975321128538	0.09976865135654252	0.10715363523104729	0.11714954306163969	0.12881561293584814	0.14160154445462078	0.1550973706633057	0.1686343156333031	0.18119182358356326	0.1916826268969407	0.19911677112547418	0.2028657536796416	0.20253952818422524	0.19783270656669477	0.18875026122501726	0.17590084725641023	0.16062453682504535	0.1448486590235681	0.1304944422780519	0.11886646952834161	0.11034552410383586	0.10456720761064447	0.10060295625155012	0.09739334340694046	0.0941352786644977	0.09060267056321797	0.08700416629863485	0.08395176619076002	0.08218187129497063	0.08240000073250757	0.08523157356478939	0.09135420526127191	0.10142192225400273	0.11612260456248216	0.13606645309822232	0.16167552892354523	0.19267910764544396	0.2279260237673468	0.2654660670000446
0.17995610292585745	0.18430212760270076	0.18597485796555033	0.1835444599711484	0.1760770229822157	0.16350652413080544	0.14702508153373273	0.1289460789451739	0.11211186884625339	0.09911606941487217	0.09158212779923128	0.08976173587336723	0.09278285864785506	0.09941400640614892	0.10859094573294102	0.11967329746077512	0.13238393248697072	0.14640989422817627	0.1611104247619506	0.17534791073411907	0.1878741002195312	0.19761774146458813	0.20384642320698992	0.205993666753366	0.20351585982658124	0.19621107438348304	0.18455749303830316	0.16983112141614104	0.1538685788483843	0.13857371078478375	0.12533801565258404	0.11477229167537725	0.10676443197030062	0.10064379305082918	0.09546951378113731	0.09058885012501533	0.08577754189852023	0.08128984652042555	0.07767204415842845	0.07571440931333767	0.07611887919426488	0.07956947451071364	0.08673006293875045	0.0982275630728518	0.1146228233490495	0.1363102536168106	0.16337618308627688	0.19518929994917333	0.23033171042254488	0.26694528092187525
0.17818765163273811	0.18088755223324723	0.18056884515600755	0.1759886946778569	0.16662564865452634	0.15303892777869846	0.13671573990601482	0.11988905258923303	0.10475019567944005	0.09328322563835996	0.08672878291108999	0.08515815029045937	0.08780154172529292	0.09363978567413696	0.1019274705619795	0.11227987249938468	0.12459787252801881	0.1387166277757905	0.15407076951368442	0.16953312763122974	0.18375032309903389	0.19556210239049454	0.2041027617619552	0.20859884649052457	0.20831375236284413	0.20283890235633725	0.19254056862945962	0.17863854500189588	0.16293173713838302	0.1472496269884069	0.13301302824545405	0.12096172107324392	0.11112202165731247	0.10301529590833332	0.095916199757945	0.08929064021719658	0.08307630972790227	0.07752157164899995	0.07321933991883593	0.07091540957664673	0.07137347928261603	0.07525823330911818	0.08320028294653954	0.09574857929915309	0.11329995675684432	0.13599550034660468	0.16351465225796896	0.19500154959128002	0.22890603303592694	0.26346379048692087
0.17443396434864278	0.1757869919837245	0.17411949050794864	0.16832803967774926	0.1581402806665487	0.14435667087863155	0.12867466505324213	0.1131982822702546	0.09980425292626503	0.08991204142166231	0.08437872852730434	0.08312682923052661	0.08544460094564395	0.09056772932607232	0.09801099702824105	0.10759959745093747	0.11930979246349004	0.1331033409000188	0.1486028786839956	0.16476239877033083	0.1802419353747288	0.19377303393070333	0.20430157252071932	0.21088128220710878	0.21263453530740473	0.20898893001387556	0.20020177539059184	0.18741179880518327	0.172363606042919	0.15683413161619902	0.1421888271340402	0.1291661106128916	0.11784359912449587	0.10782804955647839	0.09866518694326097	0.09011111406136717	0.08224655720539444	0.07543623452206107	0.0702674672123993	0.06750005617592703	0.06784692529238291	0.07197588442016584	0.08047800921669683	0.09376289817442884	0.11204803898373476	0.13507304899647715	0.16225751555663853	0.19248769923935596	0.22422686493380314	0.25593541294933014
0.16890310959136967	0.16923377035744427	0.1669671174180211	0.1611022622205812	0.1513321547315064	0.13840008606425522	0.12398445125522767	0.1100850752496204	0.09832296814027072	0.0899008046371142	0.0853199236545866	0.08439827964008799	0.08655121895281656	0.09113840863063649	0.09785117256121129	0.10662135296346367	0.11749324003932746	0.13054279026238266	0.14557543297140846	0.16182950994157688	0.1780183271244094	0.19279613464398002	0.20492296961017456	0.2132974587945396	0.2169143019889982	0.21511198446937588	0.20802442162038962	0.19666084168913503	0.18262428861734417	0.16764844174390175	0.15301200912928667	0.13932701392393806	0.1266347249904717	0.11471432953833646	0.10337888460584149	0.09274231102222459	0.08308797878630117	0.07488462031852626	0.06878668734541875	0.06547291668679725	0.06562096556034752	0.06981802314614491	0.07865449216213206	0.092415080621102	0.11100260970452289	0.13394009948994193	0.1602662779447897	0.18869311131232488	0.2177832531599008	0.24623018308096414
0.16218947347363796	0.161778492048448	0.15947942090748815	0.15438962984446078	0.1460687752717985	0.13499908124271692	0.12255579752256685	0.11054948186244683	0.10050425286429567	0.09348637305269548	0.0899299523703789	0.08953177503114819	0.09174829888323102	0.09604749334418693	0.10211975949940778	0.10996842098869107	0.11969962159575857	0.1315246465355457	0.14546163809514132	0.16104923666591778	0.17726216182163984	0.19271911547983603	0.20600077680742937	0.21585371564195097	0.22119813206792463	0.22125139736656085	0.2160386030906693	0.20640971751453527	0.19375557380075534	0.17963985612343114	0.16522121599217238	0.15096550999983094	0.13690003105164322	0.12302747000167455	0.1095386426600283	0.09683174774872481	0.08540882076350335	0.0758534597438695	0.06882578822511427	0.0649905243736515	0.06493116988174744	0.0691559805027874	0.07816592112503136	0.09211770434750968	0.1107641399984201	0.13330791308013012	0.15855466324583786	0.18504167408221286	0.2113702382809597	0.2365267199330245
0.15526392255292243	0.15430094717694057	0.15223531816772135	0.1483329744178452	0.14201314029032697	0.1334322208034438	0.12349770790177454	0.11370060503256688	0.10553778119725013	0.10006160236240819	0.09767823043640556	0.09809993986713361	0.10071546306861513	0.10497738546131305	0.1105556430284962	0.11737982561579474	0.1256733509589878	0.1357771685910689	0.14796273515106284	0.16214698695003418	0.17759845871958582	0.1930271032127927	0.2069319441789189	0.21789427396668878	0.2247460034371054	0.22669686921985957	0.22360973163864498	0.2160777201211621	0.20523660779454672	0.19229648145630532	0.17821894709970526	0.16341422354316476	0.14800058608124214	0.13225428735689962	0.11674013296010251	0.1021568289285948	0.08913404386720165	0.07836932963292581	0.07056694063695747	0.06632909230429343	0.06617430816223227	0.07050891368274932	0.07966718494845483	0.09370630015494134	0.11224745400991146	0.1342896287435246	0.15833686315110662	0.18284632576665594	0.20649224203438682	0.22862374601648996
0.149294163184548	0.14791312318227146	0.1460743395972495	0.143290406379267	0.13897558828569243	0.13293305672522665	0.1255959711614097	0.11810880894400227	0.11187420913973717	0.10803902149630623	0.10698944637298721	0.1084235043955462	0.1117103520612923	0.11618383896576763	0.121419752780939	0.12731287030592164	0.13404918157873674	0.14206526794788593	0.15196112256944008	0.1640412103454502	0.17795851287598546	0.19261304821275788	0.20643270555907806	0.21800397975009994	0.2261818482507808	0.23013056284017577	0.22954554792275178	0.22467706199279014	0.21620141547905058	0.20489458202041883	0.191452707221371	0.17627653272952054	0.1596694468296633	0.1422706560567195	0.12499636031989211	0.1087741458951721	0.09439950341113829	0.08264428486907774	0.07424184273999371	0.0697984581058232	0.06976464498495172	0.07439843323588624	0.08385299562234384	0.09805304120749943	0.1164659464921771	0.13788169023990696	0.1606476850191457	0.18310450352515178	0.20422162890505186	0.2236918840778526
0.14529135975958035	0.14359002629546866	0.1418237970860636	0.13977310067852597	0.1369653104320099	0.13300036882423927	0.12786826883794603	0.12240859761140925	0.11790132231623401	0.11545042564110437	0.11554623498173501	0.1178889965903148	0.12184596147348607	0.12670017160588956	0.13185429744168561	0.13704051190388788	0.14234960210009312	0.14822357297425476	0.15550849446276105	0.1649578425995488	0.17662016029646316	0.18969146130964362	0.20272530080763354	0.2144109148276533	0.22373936301317915	0.22994472426992826	0.23246309410378632	0.23103451244093007	0.22574155619651926	0.21682172235161276	0.20459256607449874	0.18945236317234412	0.17201413349508957	0.15325400677983597	0.13447620673956556	0.11688098919169268	0.10143747201355716	0.08895624469664948	0.08018987368265403	0.07574714997341145	0.07601254000666147	0.08115822847801496	0.0911453190462923	0.10566396377832024	0.12402512299065138	0.14475392755256175	0.1660630731045678	0.18642854990626587	0.20512474728766367	0.22233789706945745
0.14368084415676402	0.14182838662690542	0.1399729029524005	0.13817714084966765	0.13618225296777958	0.13349063637190564	0.12988911780985035	0.12585680693555004	0.12249687129349253	0.12084274312386553	0.12140704938488615	0.12410441523851531	0.12837531994895343	0.13348678589469298	0.1386893553914112	0.14344627296997317	0.14758588392870542	0.1515113464003232	0.1562095330875955	0.16276081777161172	0.1716502466426927	0.1824674453018574	0.19412660086980169	0.20559232721770404	0.21605610414220416	0.2248363296221537	0.2310937146102769	0.2340148268249242	0.232879843056935	0.22723662494221195	0.21707347833876456	0.2027138794806466	0.18496714855433305	0.16523827304488523	0.14522651148028692	0.12656603438382774	0.11033770384401966	0.09748659206376625	0.08863650937211605	0.08436624180942146	0.08506210420196454	0.09084513090181282	0.10153175328063462	0.11659519815179464	0.13496431584472232	0.15493130752867496	0.17464369388582182	0.19285225744331735	0.2092438720029776	0.22447155551546394
0.14438299830476237	0.14264606069316993	0.1407224390829868	0.13889861497893374	0.1370883986598333	0.13491038023305227	0.131973127096978	0.12856824087859467	0.12553707347223378	0.12379865682717278	0.12394646615886315	0.12611018728362838	0.1299706868214587	0.13481699305036857	0.13982047558982455	0.14410824829697005	0.1472841679283229	0.14958613392853454	0.15198944952748886	0.1557592691481362	0.16175919140601613	0.17002444416151638	0.18004633742668455	0.19119658259687317	0.20290376523503573	0.214494731600262	0.22489944768095754	0.23269883737396704	0.23638702287378735	0.23488243585736143	0.22774079281037884	0.21511448932293836	0.19791645535403232	0.17784092343362262	0.15709509231514684	0.13769192561310095	0.12107560296777602	0.10809854479968316	0.09944465815683196	0.09558713416640272	0.09687971954938064	0.10339335991263321	0.11483670146325371	0.13042799998505739	0.1487648854688574	0.16789388736152852	0.1859526194022341	0.20196001649827472	0.21608172567958273	0.2294147086302002
0.14707037035038376	0.1458023219023666	0.14406405194527377	0.14217617156750464	0.14022094597961504	0.13790829695953172	0.1348713032451366	0.1312405491317413	0.12767693500218547	0.12498166860793214	0.1238361964892564	0.12457695491689849	0.12710195429198662	0.13085512942498706	0.13493712499573726	0.13833954295447723	0.14044050551881995	0.14134117984292216	0.14190542589715302	0.1433932386274925	0.14688231279209094	0.15287820809427438	0.16143054614140123	0.1724232330593385	0.18545736594349022	0.1998410623339603	0.21425215473714168	0.22676793378236057	0.23534821001029996	0.23833017518580812	0.2349613570382459	0.22518232746013475	0.20975384815559828	0.19043120192116805	0.16971614330774853	0.1501067473645447	0.13330282620503495	0.12045374718379383	0.11219233579778444	0.10900508453966411	0.11111087077460789	0.11842462603779601	0.1304846093000444	0.14632741391266987	0.16438774157431946	0.18253207830203166	0.19893946340054572	0.21283654207530145	0.22470436897769164	0.23607149856850404
0.15105197227554779	0.1506128291461823	0.1493977110102053	0.14766039847337928	0.14549285697028427	0.14269151542568764	0.13900270248872196	0.13450638016267702	0.12974406272794492	0.1254840572580787	0.12242619610147382	0.12105300596843274	0.1214517290543036	0.12320754477868319	0.12552104165524863	0.12738116715214295	0.12813527460663932	0.12776586078212152	0.12695063333951093	0.1268209542102134	0.1285516305822689	0.13298562178450277	0.1405936512281439	0.15163184779342753	0.16591414862801446	0.1826911851194833	0.2004036818024703	0.21689274114718132	0.2297357998995418	0.23704100336802963	0.23782068392580702	0.23178457359792937	0.21941074765644053	0.2021925470884253	0.18259588225015047	0.16335935889681114	0.1467000731208917	0.1340589113584896	0.12635540018528466	0.12398471762201632	0.12699198729928687	0.13501234622007616	0.14740431228659093	0.16311125999500953	0.18051326362635592	0.19748942513589163	0.21226635369655975	0.2241736320066937	0.23390935840895313	0.2432722280439709
0.15489382451164602	0.15554289791047102	0.15522924689715656	0.15406975281206192	0.15193068875298174	0.1486376375697062	0.14410213805369154	0.13849523883401393	0.13231653036258442	0.12624839950616057	0.12101763557624777	0.11718969793476665	0.1149935698798589	0.11421173111259782	0.11419266666187863	0.11410068723141165	0.11331580029839955	0.11179905802678695	0.11003958645935587	0.1089706090464951	0.10970282597551205	0.11329938348533931	0.12049033190051418	0.13167822246256888	0.1468403752358194	0.16517589898193147	0.18510872154769176	0.20432298972482943	0.2204825459699014	0.23159507779827812	0.23643995211910498	0.23454841523916714	0.2261048968533917	0.21217545158568055	0.19482329055847766	0.17674687261827518	0.16055710256901395	0.1483018811818493	0.14116107437287945	0.1395800650475528	0.14332024607015081	0.15174051988458825	0.16402535178157146	0.179165396405046	0.1956063940736296	0.21130823988029768	0.22453781653094582	0.2346790299250324	0.24248732546485288	0.24990376772555054
0.15720466877051886	0.15889777588263546	0.1597777230579321	0.15953299786154293	0.1578424459480013	0.1543636231558594	0.14921024782140116	0.14271476671056552	0.13537518340997978	0.1277485385066216	0.12047664470031029	0.11425960891104509	0.10949694363127459	0.10616041506445886	0.10381660503984133	0.1017950548058654	0.09960484119211303	0.09715546530836658	0.09484009828176986	0.09334272927118771	0.09369467568544788	0.09694264676168714	0.10391613724307644	0.11513184590919492	0.13057184755671855	0.14947935811350543	0.17029621874305334	0.1909565513592771	0.20925538716353242	0.2232577322423295	0.2316139175220524	0.2336353779250296	0.22932384053706864	0.21933445052420522	0.2051251756544479	0.18904959832137538	0.1738865667014358	0.16219162147178603	0.1556416403098718	0.15463316783134431	0.15872905155175301	0.16704711379947912	0.17874287094663352	0.1928970169249367	0.20812179976145062	0.22251819607382334	0.2343988330634233	0.24310695802025467	0.24937787754806767	0.2552046128271264
0.15717574095922357	0.1598340449236995	0.161815665337691	0.1625858716012325	0.16148189857964657	0.15822735460006787	0.15294531308428663	0.14613837104086652	0.1382375513890497	0.12964594892334197	0.12096110591429957	0.11293320610205522	0.10614624129704087	0.10078337185421095	0.09660379171882921	0.09314069508502236	0.0899759205952704	0.08695067702426816	0.08441224890963993	0.0829031006473417	0.083262732790912	0.0864155680650192	0.09314274384149586	0.1040160609265535	0.11904780892604262	0.13750660982373278	0.15801972513617557	0.17882509845456152	0.197961708673515	0.21365380941374068	0.22442324253394894	0.2295023063290663	0.22878564262788323	0.22264148317547353	0.2119923260983069	0.19864933476950655	0.18527089499319763	0.17466745016817956	0.16876235874977855	0.16810507561578156	0.1720791163008936	0.17979575892811817	0.19044396554066315	0.20324453714178325	0.21703185640288003	0.23009348704692859	0.24084775845913622	0.2485524166357868	0.2539132575281358	0.2588279394176393
0.15513199791428123	0.15838198200367862	0.16115582206019913	0.1625923662000789	0.16200670691085778	0.15914466669289956	0.15427559696665769	0.14777623259273945	0.14003692214673422	0.13132164512720193	0.12214554037114006	0.11331048687560445	0.10545049874861702	0.0989814629209698	0.09379551685564419	0.08955902341901223	0.08593478619887863	0.08276952480027358	0.08031553292930182	0.07905669606344118	0.07963371154523535	0.08279914039816344	0.08920830414971609	0.09937413398334083	0.11337471626264398	0.13056591487437705	0.1497381245256909	0.16946642506223433	0.18816680986219164	0.20415815326213788	0.2160263626885514	0.2229537502389695	0.22478972414393003	0.2217816891780082	0.21450384919587467	0.2043125430911014	0.19346285728508741	0.18458696744577424	0.1796412672021754	0.17921748473209925	0.18281638345238718	0.18962316128318307	0.19893971642957664	0.2101626799154474	0.2223630498553718	0.23406014297249497	0.2437798391839978	0.25090569732328716	0.25602241955905813	0.26085166828601425
[truncated: 50 more columns]
