# Supplementary material for: Iso-orientation bias of layer 2/3 connections unifies spontaneous, visually and optogenetically driven V1 dynamics
Source: Nat Commun. 2026 Jan 21;17:1901. doi: 10.1038/s41467-026-68578-y (PMC12923880; doi:10.1038/s41467-026-68578-y)
Supplement: Supplementary file 6 — Source data [file 41467_2026_68578_MOESM6_ESM.zip › source_data/fig5/C_autocorrelations.csv]

Time (ferret, seconds)	autocorrelation (ferret)	Time (ferret_deconvolved, seconds)	autocorrelation (ferret_deconvolved)	Time (model_convolved, seconds)	autocorrelation (model_convolved)	Time (model, seconds)	autocorrelation (model)	Time (model_deconvolved, seconds)	autocorrelation (model_deconvolved)
-300.0	3.088587891754156e-06	-4.7	0.00012644790599771385	-0.00032883553472488176	0.00012644790599771385	-120.04999999999998	-0.00032883553472488176	-120.0	9.659766311248969e-06
-299.9939998799976	6.177175783452693e-06	-4.69058116232465	-0.0005009252122137482	0.0006478906696236727	-0.0005009252122137482	-119.99999999999999	0.0006478906696236727	-119.95	0.00030720801997875786
-299.9879997599952	9.265763675172275e-06	-4.681162324649299	-0.0015588436562424509	0.001268353877978758	-0.0015588436562424509	-119.94999999999999	0.001268353877978758	-119.9	-0.0005663116034082258
-299.9819996399928	1.2354351566839245e-05	-4.6717434869739485	-0.002194504012154941	-0.001214065255372909	-0.002194504012154941	-119.89999999999999	-0.001214065255372909	-119.85000000000001	-0.0009773792463076854
-299.9759995199904	1.5442939458590394e-05	-4.662324649298597	-0.0024143228565777757	-0.00034141213440447765	-0.0024143228565777757	-119.85	-0.00034141213440447765	-119.80000000000001	0.001115180953093699
-299.969999399988	1.8531527350296446e-05	-4.6529058116232465	-0.0023695366238922684	0.001040204958473811	-0.0023695366238922684	-119.79999999999998	0.001040204958473811	-119.75	-0.00010605697222303038
-299.9639992799856	2.1620115242004002e-05	-4.643486973947896	-0.002706269813453379	-0.0015539696247359133	-0.002706269813453379	-119.74999999999999	-0.0015539696247359133	-119.7	4.904283888178434e-05
-299.9579991599832	2.4708703133705548e-05	-4.634068136272545	-0.003003611223684842	-0.0001535250177793758	-0.003003611223684842	-119.69999999999999	-0.0001535250177793758	-119.65	0.002455084132053053
-299.9519990399808	2.77972910254582e-05	-4.624649298597195	-0.002852856644277035	0.002254351743740908	-0.002852856644277035	-119.64999999999999	0.002254351743740908	-119.60000000000001	-0.0013363691932393766
-299.9459989199784	3.0885878917140206e-05	-4.615230460921844	-0.0026502373091443474	-0.0013320472955844686	-0.0026502373091443474	-119.6	-0.0013320472955844686	-119.55000000000001	-0.0022225099831876395
-299.939998799976	3.3974466808861284e-05	-4.605811623246493	-0.002514910970572933	-0.0025365900647835895	-0.002514910970572933	-119.54999999999998	-0.0025365900647835895	-119.5	0.0007012904270027784
-299.9339986799736	3.706305470057636e-05	-4.596392785571142	-0.00238666440629693	0.00018177030362010864	-0.00238666440629693	-119.49999999999999	0.00018177030362010864	-119.45	0.0007866527115123927
-299.92799855997123	4.0151642592316986e-05	-4.586973947895792	-0.0022612345305774205	0.0010364616916979166	-0.0022612345305774205	-119.44999999999999	0.0010364616916979166	-119.4	-3.308498814698991e-05
-299.92199843996883	4.3240230484018535e-05	-4.577555110220441	-0.0022286162500582195	-0.002324607684618636	-0.0022286162500582195	-119.39999999999999	-0.002324607684618636	-119.35000000000001	0.0009537140368710424
-299.91599831996643	4.6328818375765166e-05	-4.5681362725450905	-0.0025986873872415684	0.0011125414829817489	-0.0025986873872415684	-119.35	0.0011125414829817489	-119.30000000000001	0.002789055376473763
-299.90999819996404	4.94174062674592e-05	-4.55871743486974	-0.003205305977312883	0.003592144072752934	-0.003205305977312883	-119.3	0.003592144072752934	-119.25	-0.0027660288273642867
-299.90399807996164	5.250599415913218e-05	-4.549298597194389	-0.0036208664673655225	-0.002945237285529524	-0.0036208664673655225	-119.24999999999999	-0.002945237285529524	-119.2	-0.0024293301848327268
-299.89799795995924	5.5594582050844246e-05	-4.539879759519038	-0.0035969995565868014	-0.0021320535406453736	-0.0035969995565868014	-119.19999999999999	-0.0021320535406453736	-119.15	0.002949454691445139
-299.89199783995684	5.868316994256233e-05	-4.530460921843687	-0.003357588923243213	0.0024256227986285354	-0.003357588923243213	-119.14999999999999	0.0024256227986285354	-119.10000000000001	-0.0007568974422707744
-299.8859977199544	6.177175783427589e-05	-4.521042084168337	-0.0032354506917703766	-0.00020706631682491328	-0.0032354506917703766	-119.1	-0.00020706631682491328	-119.05000000000001	-0.0008835836444945801
-299.879997599952	6.486034572601502e-05	-4.511623246492986	-0.0035091965415703394	-0.0020595803586926967	-0.0035091965415703394	-119.05	-0.0020595803586926967	-119.0	0.0004631056664360459
-299.8739974799496	6.7948933617685e-05	-4.502204408817636	-0.0035474022815217983	-0.00011226789411570358	-0.0035474022815217983	-118.99999999999999	-0.00011226789411570358	-118.95	-2.469852429621621e-05
-299.8679973599472	7.103752150944666e-05	-4.492785571142285	-0.0032016014250089092	-0.0006043286302027312	-0.0032016014250089092	-118.94999999999999	-0.0006043286302027312	-118.9	-0.0007193860512255099
-299.8619972399448	7.412610940112416e-05	-4.4833667334669345	-0.002838901555706146	-0.00017982491457804094	-0.002838901555706146	-118.89999999999999	-0.00017982491457804094	-118.85000000000001	0.0006193307936310211
-299.8559971199424	7.721469729284073e-05	-4.473947895791583	-0.002895694872468602	-0.00024393842139980656	-0.002895694872468602	-118.85	-0.00024393842139980656	-118.80000000000001	0.0010340047519015463
-299.84999699994	8.030328518456633e-05	-4.4645290581162325	-0.003222436361933989	0.0012097929328355784	-0.003222436361933989	-118.8	0.0012097929328355784	-118.75	-0.0025880277812269322
-299.8439968799376	8.339187307629342e-05	-4.455110220440882	-0.001989934103919929	-0.0026233596287398944	-0.001989934103919929	-118.74999999999999	-0.0026233596287398944	-118.7	-0.0001264546078472337
-299.8379967599352	8.6480460968007e-05	-4.445691382765531	0.00019199405853046394	0.0011819826252190155	0.00019199405853046394	-118.69999999999999	0.0011819826252190155	-118.65	-0.0011783940824494992
-299.8319966399328	8.95690488597326e-05	-4.436272545090181	0.0013002257026628451	-0.000738549178331323	0.0013002257026628451	-118.64999999999999	-0.000738549178331323	-118.60000000000001	0.0013693007020130251
-299.8259965199304	9.265763675144617e-05	-4.42685370741483	0.0009558456199948275	0.0010598129462659326	0.0009558456199948275	-118.6	0.0010598129462659326	-118.55000000000001	0.0034029712840710513
-299.819996399928	9.57462246431447e-05	-4.417434869739479	0.0006594562286464229	0.0026231716828978707	0.0006594562286464229	-118.55	0.0026231716828978707	-118.5	0.00033015237507331725
-299.8139962799256	9.883481253485076e-05	-4.408016032064128	0.0016158425559185652	0.0013155671086547782	0.0016158425559185652	-118.49999999999999	0.0013155671086547782	-118.45	0.00010588984583603061
-299.8079961599232	0.00010192340042656882	-4.398597194388778	0.002515047630264867	-0.0009527633783954511	0.002515047630264867	-118.44999999999999	-0.0009527633783954511	-118.4	-0.0017983383760779574
-299.8019960399208	0.00010501198831828842	-4.389178356713427	0.0025723259681521486	-0.0025445107376908505	0.0025723259681521486	-118.39999999999999	-0.0025445107376908505	-118.35000000000001	-0.0007530433203147835
-299.7959959199184	0.00010810057621000499	-4.3797595190380765	0.0024362652429597495	-0.0014504443632396174	0.0024362652429597495	-118.35	-0.0014504443632396174	-118.30000000000001	-0.0015517715127017328
-299.789995799916	0.00011118916410169901	-4.370340681362726	0.003178021905678824	-0.0011901639381929543	0.003178021905678824	-118.3	-0.0011901639381929543	-118.25	-0.0004824341933803035
-299.78399567991363	0.00011427775199343512	-4.360921843687375	0.0036690368101367373	-0.000722684365186776	0.0036690368101367373	-118.24999999999999	-0.000722684365186776	-118.2	0.0030260172770575776
-299.77799555991123	0.00011736633988512917	-4.351503006012024	0.002433419790578039	0.00216312496037371	0.002433419790578039	-118.19999999999999	0.00216312496037371	-118.15	0.0016102252779815632
-299.77199543990884	0.00012045492777686679	-4.342084168336673	0.0007524413803434188	0.0011324656935179963	0.0007524413803434188	-118.14999999999999	0.0011324656935179963	-118.10000000000001	-0.0030471377857066565
-299.76599531990644	0.00012354351566855781	-4.332665330661323	0.00039626218527160376	-0.0013271217932605995	0.00039626218527160376	-118.1	-0.0013271217932605995	-118.05000000000001	-0.00045759718120169787
-299.75999519990404	0.00012663210356027738	-4.323246492985972	0.0022143918572829525	-0.0008581398860734197	0.0022143918572829525	-118.05	-0.0008581398860734197	-118.0	0.0013061148537780107
-299.75399507990164	0.00012972069145195938	-4.313827655310622	0.004801859008705336	0.0007994437855509785	0.004801859008705336	-117.99999999999999	0.0007994437855509785	-117.95	0.0012470000547085845
-299.7479949598992	0.0001328092793436895	-4.304408817635271	0.0067144203358278495	0.000801680393413139	0.0067144203358278495	-117.94999999999999	0.000801680393413139	-117.9	-0.0031928762501385642
-299.7419948398968	0.0001358978672354241	-4.29498997995992	0.0074633628418890536	-0.003092592410673809	0.0074633628418890536	-117.89999999999999	-0.003092592410673809	-117.85000000000001	0.003011199336472866
-299.7359947198944	0.00013898645512717376	-4.285571142284569	0.007857515347242725	0.003598689094170727	0.007857515347242725	-117.85	0.003598689094170727	-117.80000000000001	0.003787953453126746
-299.729994599892	0.00014207504301884524	-4.2761523046092185	0.007814664361594286	0.0016563314939205124	0.007814664361594286	-117.8	0.0016563314939205124	-117.75	-0.0013270714604951305
-299.7239944798896	0.00014516363091057535	-4.266733466933868	0.0074700479730653024	-0.0008254205443075884	0.0074700479730653024	-117.74999999999999	-0.0008254205443075884	-117.7	-0.005096021873737269
-299.7179943598872	0.00014825221880226033	-4.257314629258517	0.007509664450250691	-0.0051605397060371086	0.007509664450250691	-117.69999999999999	-0.0051605397060371086	-117.65	0.00021879459115434793
-299.7119942398848	0.00015134080669395588	-4.247895791583167	0.008148617583650914	0.001204478566963961	0.008148617583650914	-117.64999999999999	0.001204478566963961	-117.60000000000001	0.00023024595415661498
-299.7059941198824	0.00015442939458570703	-4.238476953907816	0.009571706071345268	0.0005286738386960118	0.009571706071345268	-117.6	0.0005286738386960118	-117.55000000000001	-0.0005009392534510421
-299.69999399988	0.00015751798247738453	-4.229058116232465	0.010063403766180826	-0.000259698179697007	0.010063403766180826	-117.55	-0.000259698179697007	-117.5	-0.005212424925001927
-299.6939938798776	0.00016060657036909057	-4.219639278557114	0.009033485574561018	-0.005812273174285326	0.009033485574561018	-117.49999999999999	-0.005812273174285326	-117.45	0.0012783413791363795
-299.6879937598752	0.00016369515826085074	-4.210220440881764	0.0070079177648354205	0.0017853043405158437	0.0070079177648354205	-117.44999999999999	0.0017853043405158437	-117.4	0.0021113498997603693
-299.6819936398728	0.00016678374615253274	-4.200801603206413	0.006384989768448395	0.0016250729919754948	0.006384989768448395	-117.39999999999999	0.0016250729919754948	-117.35000000000001	0.0008793441965470176
-299.6759935198704	0.00016987233404426884	-4.1913827655310625	0.008145376619182547	-1.0081801701075997e-05	0.008145376619182547	-117.35	-1.0081801701075997e-05	-117.30000000000001	-0.005957429335610783
-299.669993399868	0.0001729609219359659	-4.181963927855712	0.010402224228247412	-0.007060460961557518	0.010402224228247412	-117.3	-0.007060460961557518	-117.25	0.00421807226700605
-299.6639932798656	0.00017604950982771703	-4.1725450901803605	0.012103843035703216	0.0023574047022364556	0.012103843035703216	-117.24999999999999	0.0023574047022364556	-117.2	0.00019981523909005954
-299.6579931598632	0.00017913809771939902	-4.16312625250501	0.013109513598032198	0.0009346405420910683	0.013109513598032198	-117.19999999999999	0.0009346405420910683	-117.15	-0.004080758478888933
-299.6519930398608	0.00018222668561112315	-4.153707414829659	0.013124288214120997	-0.002423921029485901	0.013124288214120997	-117.14999999999999	-0.002423921029485901	-117.10000000000001	-0.0021968184291877376
-299.64599291985843	0.00018531527350285174	-4.144288577154309	0.012279071480058508	-0.0018663637817926738	0.012279071480058508	-117.1	-0.0018663637817926738	-117.05000000000001	-0.0026574646092973326
-299.63999279985603	0.0001884038613945623	-4.134869739478958	0.010914900979593604	-0.0033123082329629522	0.010914900979593604	-117.05	-0.0033123082329629522	-117.0	0.0025689633406631184
-299.63399267985363	0.00019149244928627737	-4.125450901803608	0.011230556081572692	0.00332721383413315	0.011230556081572692	-116.99999999999999	0.00332721383413315	-116.95	0.0029559521868614833
-299.62799255985124	0.00019458103717800144	-4.116032064128257	0.014198066081062558	0.001600396637641547	0.014198066081062558	-116.94999999999999	0.001600396637641547	-116.9	0.0033033794677787814
-299.62199243984884	0.00019766962506970152	-4.106613226452906	0.017372364286444054	0.004355590321208066	0.017372364286444054	-116.89999999999999	0.004355590321208066	-116.85000000000001	-0.0005757120779364994
-299.61599231984644	0.00020075821296140303	-4.097194388777555	0.019138328551982997	-3.175591538393635e-05	0.019138328551982997	-116.85	-3.175591538393635e-05	-116.80000000000001	-0.004792877962548295
-299.609992199844	0.00020384680085312564	-4.0877755511022045	0.018621005692953337	-0.0052092554455534295	0.018621005692953337	-116.8	-0.0052092554455534295	-116.75	-0.004944255909352105
-299.6039920798416	0.00020693538874481514	-4.078356713426854	0.01626557974148832	-0.006964260241690164	0.01626557974148832	-116.74999999999999	-0.006964260241690164	-116.7	0.0003831186311522193
-299.5979919598392	0.00021002397663654076	-4.068937875751503	0.013447606670102367	-0.00031930912435983785	0.013447606670102367	-116.69999999999999	-0.00031930912435983785	-116.65	0.0019499522042676581
-299.5919918398368	0.00021311256452826482	-4.059519038076153	0.011476725091061388	0.0022409592222986537	0.011476725091061388	-116.64999999999999	0.0022409592222986537	-116.60000000000001	0.0036632670355502208
-299.5859917198344	0.00021620115241998292	-4.050100200400802	0.011657309937452467	0.004938867330272555	0.011657309937452467	-116.6	0.004938867330272555	-116.55000000000001	-0.004729835483099824
-299.579991599832	0.00021928974031167848	-4.040681362725451	0.014479370251064412	-0.004541628555701603	0.014479370251064412	-116.55	-0.004541628555701603	-116.5	-0.0009396384819689249
-299.5739914798296	0.00022237832820337397	-4.0312625250501	0.01857914439422418	-0.0021447190995523995	0.01857914439422418	-116.49999999999999	-0.0021447190995523995	-116.45	-0.003734240545711458
-299.5679913598272	0.00022546691609513564	-4.02184368737475	0.02089902422355903	-0.0038479280904085097	0.02089902422355903	-116.44999999999999	-0.0038479280904085097	-116.4	0.007122715692961314
-299.5619912398248	0.00022855550398681614	-4.012424849699399	0.019868606825024292	0.00797858676196993	0.019868606825024292	-116.39999999999999	0.00797858676196993	-116.35000000000001	0.003003327483280551
-299.5559911198224	0.0002316440918785177	-4.0030060120240485	0.01803303414127195	0.002490971770836735	0.01803303414127195	-116.35	0.002490971770836735	-116.30000000000001	-0.0020192039723897237
-299.54999099982	0.00023473267977025834	-3.9935871743486975	0.01720160189886723	-0.001840883646422825	0.01720160189886723	-116.3	-0.001840883646422825	-116.25	-0.006319227119679299
-299.5439908798176	0.00023782126766198392	-3.984168336673347	0.017840230537465925	-0.00675094055421918	0.017840230537465925	-116.24999999999999	-0.00675094055421918	-116.2	0.0004582402650232377
-299.5379907598152	0.00024090985555366742	-3.9747494989979963	0.020038599552892652	0.00023324214440694358	0.020038599552892652	-116.19999999999999	0.00023324214440694358	-116.15	-0.0006725224396498655
-299.5319906398128	0.00024399844344540203	-3.9653306613226453	0.02248827356507351	-0.0007080975375259039	0.02248827356507351	-116.14999999999999	-0.0007080975375259039	-116.10000000000001	0.00011447976658370293
-299.5259905198104	0.0002470870313371126	-3.9559118236472948	0.025065581571997484	0.0002883921260708285	0.025065581571997484	-116.1	0.0002883921260708285	-116.05000000000001	0.0006626635095098616
-299.519990399808	0.00025017561922880966	-3.946492985971944	0.025489179360221135	0.00033132464606074833	0.025489179360221135	-116.05	0.00033132464606074833	-116.0	-0.002816065475961962
-299.5139902798056	0.0002532642071205277	-3.937074148296593	0.02407770473471279	-0.0019032919790234325	0.02407770473471279	-115.99999999999999	-0.0019032919790234325	-115.95	-0.00785767346175291
-299.5079901598032	0.0002563527950122037	-3.9276553106212426	0.022571982975526095	-0.00876340869954296	0.022571982975526095	-115.94999999999999	-0.00876340869954296	-115.9	0.00023140975746599495
-299.50199003980083	0.00025944138290395183	-3.918236472945892	0.02258115295800668	0.0003636078061246668	0.02258115295800668	-115.89999999999999	0.0003636078061246668	-115.85000000000001	0.007035575109981258
-299.49598991979843	0.0002625299707956504	-3.908817635270541	0.025642619947389155	0.006780814651564266	0.025642619947389155	-115.85	0.006780814651564266	-115.80000000000001	0.00172733028014135
-299.48998979979604	0.000265618558687376	-3.8993987975951905	0.030866328984880183	0.0013777536148394806	0.030866328984880183	-115.8	0.0013777536148394806	-115.75	-0.0002269804593801688
-299.48398967979364	0.00026870714657908505	-3.88997995991984	0.0361378755137036	-0.0010867325853061163	0.0361378755137036	-115.74999999999999	-0.0010867325853061163	-115.7	-0.00039820339392163497
-299.47798955979124	0.0002717957344708091	-3.8805611222444893	0.04076323985617151	-0.0015741752809175144	0.04076323985617151	-115.69999999999999	-0.0015741752809175144	-115.65	0.003788878274222367
-299.4719894397888	0.0002748843223625107	-3.8711422845691383	0.045625130037264136	0.00426526229618879	0.045625130037264136	-115.64999999999999	0.00426526229618879	-115.60000000000001	-0.0010672455833594416
-299.4659893197864	0.00027797291025425584	-3.8617234468937878	0.048706857864545344	-0.000972921297088452	0.048706857864545344	-115.6	-0.000972921297088452	-115.55000000000001	-0.00483965083279013
-299.459989199784	0.0002810614981459829	-3.852304609218437	0.04821296660205776	-0.005284499639601676	0.04821296660205776	-115.55	-0.005284499639601676	-115.5	-0.004565962365742995
-299.4539890797816	0.00028415008603767546	-3.842885771543086	0.0464679774872062	-0.0038055225126924185	0.0464679774872062	-115.49999999999999	-0.0038055225126924185	-115.45	0.0036459939311692794
-299.4479889597792	0.000287238673929404	-3.8334669338677356	0.04573371008580269	0.004251749474084578	0.04573371008580269	-115.44999999999999	0.004251749474084578	-115.4	-0.005446781701381047
-299.4419888397768	0.00029032726182108906	-3.824048096192385	0.045490774643614194	-0.006510443113052075	0.045490774643614194	-115.39999999999999	-0.006510443113052075	-115.35000000000001	0.0036435135206325593
-299.4359887197744	0.00029341584971283714	-3.814629258517034	0.042892131429429166	0.0036601436106821874	0.042892131429429166	-115.35	0.0036601436106821874	-115.30000000000001	-0.002464640221357527
-299.429988599772	0.00029650443760452066	-3.8052104208416835	0.03612795306860926	-0.00139294492433829	0.03612795306860926	-115.3	-0.00139294492433829	-115.25	-0.003272877131987958
-299.4239884797696	0.0002995930254962553	-3.795791583166333	0.027016026390818352	-0.002058077952571657	0.027016026390818352	-115.24999999999999	-0.002058077952571657	-115.2	-0.0023155158495963626
-299.4179883597672	0.0003026816133879343	-3.786372745490982	0.019028583848554156	-0.0028384111677993763	0.019028583848554156	-115.19999999999999	-0.0028384111677993763	-115.15	0.0041527163064168475
-299.4119882397648	0.0003057702012796494	-3.7769539078156313	0.014350608828248942	0.003419086612332154	0.014350608828248942	-115.14999999999999	0.003419086612332154	-115.10000000000001	-0.005159988655440231
-299.4059881197624	0.00030885878917137193	-3.7675350701402808	0.012619370731659717	-0.004888787961765874	0.012619370731659717	-115.1	-0.004888787961765874	-115.05000000000001	0.00012157094371162287
-299.39998799976	0.00031194737706309757	-3.75811623246493	0.01490119312423587	0.0004814877892121568	0.01490119312423587	-115.05	0.0004814877892121568	-115.0	0.003485859008425328
-299.3939878797576	0.00031503596495480364	-3.748697394789579	0.018390276388646758	0.003555237906042778	0.018390276388646758	-114.99999999999999	0.003555237906042778	-114.95	-0.0028582472357183094
-299.3879877597552	0.00031812455284650965	-3.7392785571142286	0.020322421359713783	-0.0021405687289170485	0.020322421359713783	-114.94999999999999	-0.0021405687289170485	-114.9	-0.00872701179175686
-299.3819876397528	0.0003212131407382157	-3.729859719438878	0.017725323136697436	-0.009385159532683748	0.017725323136697436	-114.89999999999999	-0.009385159532683748	-114.85000000000001	0.005418760269057159
-299.3759875197504	0.0003243017286299428	-3.720440881763527	0.011125406491203376	0.004468713051856081	0.011125406491203376	-114.85	0.004468713051856081	-114.80000000000001	0.002723202266777375
-299.369987399748	0.0003273903165216594	-3.7110220440881765	0.003653392387821154	0.0020533579279663535	0.003653392387821154	-114.8	0.0020533579279663535	-114.75	-0.0012888177231643776
-299.36398727974563	0.00033047890441334596	-3.701603206412826	-0.004327719571451775	-0.0004048531136348837	-0.004327719571451775	-114.74999999999999	-0.0004048531136348837	-114.7	-0.0011420187800267705
-299.35798715974323	0.0003335674923050805	-3.692184368737475	-0.012371331704420375	-0.001519358330620139	-0.012371331704420375	-114.69999999999999	-0.001519358330620139	-114.65	-0.005848574913164451
-299.35198703974083	0.00033665608019681215	-3.6827655310621243	-0.020455863275828358	-0.005922865137180235	-0.020455863275828358	-114.64999999999999	-0.005922865137180235	-114.60000000000001	0.005846603149717841
-299.34598691973844	0.0003397446680885197	-3.6733466933867738	-0.02813545905515036	0.0048214208622019555	-0.02813545905515036	-114.6	0.0048214208622019555	-114.55000000000001	-0.0016787095346666881
-299.33998679973604	0.0003428332559802333	-3.663927855711423	-0.034411035027772964	-0.0009543519385708596	-0.034411035027772964	-114.55	-0.0009543519385708596	-114.5	0.0009752116328061528
-299.3339866797336	0.0003459218438719363	-3.654509018036072	-0.039660495119485835	0.001976398521582035	-0.039660495119485835	-114.49999999999999	0.001976398521582035	-114.45	0.00033032188177928323
-299.3279865597312	0.0003490104317636574	-3.6450901803607216	-0.0437496257618246	-3.686268078804626e-05	-0.0437496257618246	-114.44999999999999	-3.686268078804626e-05	-114.4	0.004020321911216674
-299.3219864397288	0.00035209901965536195	-3.635671342685371	-0.04522504543641904	0.004300566614236278	-0.04522504543641904	-114.39999999999999	0.004300566614236278	-114.35000000000001	-0.004344069538241777
-299.3159863197264	0.00035518760754705143	-3.62625250501002	-0.043620008715668956	-0.003876374947701111	-0.043620008715668956	-114.35	-0.003876374947701111	-114.30000000000001	-0.003922914835053332
-299.309986199724	0.0003582761954387725	-3.6168336673346695	-0.038304547781665095	-0.006107952647339668	-0.038304547781665095	-114.3	-0.006107952647339668	-114.25	-0.003666059754195326
-299.3039860797216	0.0003613647833304696	-3.607414829659319	-0.032809571559896805	-0.0040215993424645435	-0.032809571559896805	-114.24999999999999	-0.0040215993424645435	-114.2	0.007057929115851065
-299.2979859597192	0.0003644533712222057	-3.597995991983968	-0.031420898334090744	0.008225944485919092	-0.031420898334090744	-114.19999999999999	0.008225944485919092	-114.15	-0.0022582576859495837
-299.2919858397168	0.0003675419555251096	-3.5885771543086173	-0.03402654172502539	-0.003380446941093468	-0.03402654172502539	-114.14999999999999	-0.003380446941093468	-114.10000000000001	-0.004598367321187089
-299.2859857197144	0.00037063053553352724	-3.579158316633267	-0.03940312681378315	-0.00507593891338192	-0.03940312681378315	-114.1	-0.00507593891338192	-114.05000000000001	-0.0030026743950317273
-299.279985599712	0.00037371911124741374	-3.5697394789579158	-0.044531619080206135	-0.0015970740114531299	-0.044531619080206135	-114.05	-0.0015970740114531299	-114.0	0.0066872889719824385
-299.2739854797096	0.00037680768266688016	-3.560320641282565	-0.04613349122605488	0.006998571226960646	-0.04613349122605488	-113.99999999999999	0.006998571226960646	-113.95	0.0014201895361266547
-299.2679853597072	0.0003798956695173426	-3.5509018036072146	-0.043612763196673406	0.0005163525421757894	-0.043612763196673406	-113.94999999999999	0.0005163525421757894	-113.9	0.0014534488725806934
-299.2619852397048	0.00038298249713737334	-3.541482965931864	-0.037593143923389985	0.0020409105045500055	-0.037593143923389985	-113.89999999999999	0.0020409105045500055	-113.85000000000001	0.0014049075037485554
-299.2559851197024	0.0003860681655270534	-3.532064128256513	-0.031095030732928394	0.0022172276277728654	-0.031095030732928394	-113.85	0.0022172276277728654	-113.80000000000001	-0.0013933119359275839
-299.2499849997	0.0003891526746863152	-3.5226452905811625	-0.030913335470784835	-0.0013057707485661957	-0.030913335470784835	-113.8	-0.0013057707485661957	-113.75	-0.0029034548548696713
-299.2439848796976	0.00039223602461519635	-3.513226452905812	-0.03697698783831812	-0.0021056458424705002	-0.03697698783831812	-113.74999999999999	-0.0021056458424705002	-113.7	-0.002594595536857562
-299.2379847596952	0.00039531821531366677	-3.503807615230461	-0.04765725487741172	-0.0039084437160179005	-0.04765725487741172	-113.69999999999999	-0.0039084437160179005	-113.65	-0.0018024759155659187
-299.2319846396928	0.0003983992467816933	-3.4943887775551103	-0.056494183039055006	-0.0034151498440324903	-0.056494183039055006	-113.64999999999999	-0.0034151498440324903	-113.60000000000001	0.002999784626908033
-299.2259845196904	0.00040147911901938435	-3.48496993987976	-0.06112345082062551	0.003211313081044823	-0.06112345082062551	-113.6	0.003211313081044823	-113.55000000000001	0.001231955625335854
-299.21998439968803	0.00040455783202662544	-3.4755511022044088	-0.06106656638485798	0.0024769144398898756	-0.06106656638485798	-113.55	0.0024769144398898756	-113.5	0.00014989992158574673
-299.21398427968563	0.00040763538580349494	-3.466132264529058	-0.05580776083631022	-0.0002083901119837806	-0.05580776083631022	-113.49999999999999	-0.0002083901119837806	-113.45	-0.007676082785288678
-299.20798415968324	0.0004107117803499687	-3.4567134268537076	-0.04804445678095386	-0.0059993172001732535	-0.04804445678095386	-113.44999999999999	-0.0059993172001732535	-113.4	0.0006438189720527009
-299.20198403968084	0.00041378701566603313	-3.447294589178357	-0.0424305588388353	-0.0013616512998512614	-0.0424305588388353	-113.39999999999999	-0.0013616512998512614	-113.35000000000001	-0.001151525199832583
-299.1959839196784	0.0004168610917516704	-3.437875751503006	-0.04248677265573246	-0.00043760222700122813	-0.04248677265573246	-113.35	-0.00043760222700122813	-113.30000000000001	0.004075697378615741
-299.189983799676	0.0004199340086069555	-3.4284569138276555	-0.0462938833042883	0.004588987531824818	-0.0462938833042883	-113.3	0.004588987531824818	-113.25	0.011265582064063605
-299.1839836796736	0.00042300576623181634	-3.419038076152305	-0.05145608448362603	0.011809691731630871	-0.05145608448362603	-113.24999999999999	0.011809691731630871	-113.2	-0.007764542459136419
-299.1779835596712	0.00042607636462629043	-3.409619238476954	-0.05482045776562911	-0.008176346767192668	-0.05482045776562911	-113.19999999999999	-0.008176346767192668	-113.15	-0.0047221477945130035
-299.1719834396688	0.0004291458037903268	-3.4002004008016034	-0.05593216861725645	-0.003940445033146209	-0.05593216861725645	-113.14999999999999	-0.003940445033146209	-113.10000000000001	0.0027818396375785047
-299.1659833196664	0.00043221408372403947	-3.390781563126253	-0.054558897797260975	0.0028905544216751436	-0.054558897797260975	-113.1	0.0028905544216751436	-113.05000000000001	0.005623687537549763
-299.159983199664	0.00043528120442727983	-3.3813627254509018	-0.05289368765735106	0.0052185462113463164	-0.05289368765735106	-113.05	0.0052185462113463164	-113.0	-0.009715820594634725
-299.1539830796616	0.0004383471659001696	-3.371943887775551	-0.05267081235937567	-0.009319471140436112	-0.05267081235937567	-112.99999999999999	-0.009319471140436112	-112.95	0.008552540409759337
-299.1479829596592	0.00044141196814264413	-3.3625250501002006	-0.054462914662209594	0.0076698453851666935	-0.054462914662209594	-112.94999999999999	0.0076698453851666935	-112.9	0.0038299649285840564
-299.1419828396568	0.00044447561115465526	-3.3531062124248496	-0.05687636028469002	0.003847411804246605	-0.05687636028469002	-112.89999999999999	0.003847411804246605	-112.85000000000001	-0.00862582656318291
-299.1359827196544	0.0004475380949363172	-3.343687374749499	-0.056642816804175954	-0.0072312652690840066	-0.056642816804175954	-112.85	-0.0072312652690840066	-112.80000000000001	-0.002978356707880201
-299.129982599652	0.000450599419487591	-3.3342685370741485	-0.05233481234343525	-0.002405643568466883	-0.05233481234343525	-112.8	-0.002405643568466883	-112.75	0.0024905997222365722
-299.1239824796496	0.0004536595848084481	-3.324849699398798	-0.04631057290162061	0.002104126821343979	-0.04631057290162061	-112.74999999999999	0.002104126821343979	-112.7	0.004335538536423381
-299.1179823596472	0.0004567185908989199	-3.315430861723447	-0.04123565739503809	0.0037944152027940105	-0.04123565739503809	-112.69999999999999	0.0037944152027940105	-112.65	-0.00627611601152162
-299.1119822396448	0.00045977643775896	-3.3060120240480964	-0.038007559452629694	-0.005247290608927516	-0.038007559452629694	-112.64999999999999	-0.005247290608927516	-112.60000000000001	-0.006281535210356188
-299.1059821196424	0.0004628331253886329	-3.296593186372746	-0.03631468008724982	-0.006100416654941791	-0.03631468008724982	-112.6	-0.006100416654941791	-112.55000000000001	-0.0029826593097058473
-299.09998199964	0.00046588865378790855	-3.2871743486973948	-0.03551225010409697	-0.003551059556486732	-0.03551225010409697	-112.55	-0.003551059556486732	-112.5	-0.004054928353694973
-299.0939818796376	0.000468943022956781	-3.277755511022044	-0.034755824999205584	-0.004097886157671306	-0.034755824999205584	-112.49999999999999	-0.004097886157671306	-112.45	-0.0028057762321206906
-299.0879817596352	0.0004719962328952307	-3.2683366733466936	-0.03291947281334059	-0.002361383572451034	-0.03291947281334059	-112.44999999999999	-0.002361383572451034	-112.4	-0.0015278165650243522
-299.08198163963283	0.0004750482836032831	-3.2589178356713426	-0.030555809187129558	-0.0030963865451512445	-0.030555809187129558	-112.39999999999999	-0.0030963865451512445	-112.35000000000001	0.0086472614721962
-299.07598151963043	0.0004780991750809744	-3.249498997995992	-0.029618881232464714	0.009686474288146315	-0.029618881232464714	-112.35	0.009686474288146315	-112.30000000000001	0.001877427123358258
-299.06998139962803	0.00048114890732820983	-3.2400801603206415	-0.032302890697382326	0.00038401685688780907	-0.032302890697382326	-112.3	0.00038401685688780907	-112.25	-0.009247114762000689
-299.06398127962564	0.0004841974803451022	-3.230661322645291	-0.03728087236384141	-0.008971299692998341	-0.03728087236384141	-112.24999999999999	-0.008971299692998341	-112.2	-9.295113896760654e-05
-299.0579811596232	0.0004872448941315507	-3.22124248496994	-0.04339151938494915	0.0012791105144011334	-0.04339151938494915	-112.19999999999999	0.0012791105144011334	-112.15	0.0023171141417436983
-299.0519810396208	0.0004902911486876223	-3.2118236472945894	-0.04840984563952078	0.002240926355594002	-0.04840984563952078	-112.14999999999999	0.002240926355594002	-112.10000000000001	-0.002211118657108474
-299.0459809196184	0.0004933362440132621	-3.202404809619239	-0.050574226309026506	-0.0005635660377491891	-0.050574226309026506	-112.1	-0.0005635660377491891	-112.05000000000001	0.0020514712006062356
-299.039980799616	0.0004963801801085295	-3.192985971943888	-0.05159815793704295	0.002455161450346456	-0.05159815793704295	-112.05	0.002455161450346456	-112.0	-2.8387033195917045e-05
-299.0339806796136	0.0004994229569733884	-3.183567134268537	-0.0514191344588477	0.00043580105441610745	-0.0514191344588477	-111.99999999999999	0.00043580105441610745	-111.95	-0.003785228018088899
-299.0279805596112	0.0005024645746078373	-3.1741482965931866	-0.051020636007710736	-0.004384743671965598	-0.051020636007710736	-111.94999999999999	-0.004384743671965598	-111.9	0.0008667789077769662
-299.0219804396088	0.0005055050330118806	-3.1647294589178356	-0.050069012259418115	0.0014996296326941145	-0.050069012259418115	-111.89999999999999	0.0014996296326941145	-111.85000000000001	0.004845137691102987
-299.0159803196064	0.000508544332185584	-3.155310621242485	-0.05039536980796179	0.005809054286179099	-0.05039536980796179	-111.85	0.005809054286179099	-111.80000000000001	0.00031763005831717683
-299.009980199604	0.0005115824721288157	-3.1458917835671345	-0.05152417108780453	-0.0012260165359628697	-0.05152417108780453	-111.8	-0.0012260165359628697	-111.75	-0.003871797613509928
-299.0039800796016	0.0005146194528416681	-3.1364729458917835	-0.05028691347143588	-0.005193484255176385	-0.05028691347143588	-111.74999999999999	-0.005193484255176385	-111.7	0.005139656407392948
-298.9979799595992	0.0005176552743241422	-3.127054108216433	-0.044890245496358665	0.004781245051833552	-0.044890245496358665	-111.69999999999999	0.004781245051833552	-111.65	-0.0026887824817462247
-298.9919798395968	0.0005206899365761897	-3.1176352705410824	-0.040263659747387825	-0.0016671181371302384	-0.040263659747387825	-111.64999999999999	-0.0016671181371302384	-111.60000000000001	0.003765678062132992
-298.9859797195944	0.0005237234395978574	-3.108216432865732	-0.03946083999072579	0.004826966749972261	-0.03946083999072579	-111.6	0.004826966749972261	-111.55000000000001	-0.0029932057337561614
-298.979979599592	0.0005267557833891097	-3.098797595190381	-0.040817611196064786	-0.0036081603047062286	-0.040817611196064786	-111.55	-0.0036081603047062286	-111.5	0.0012858711775910073
-298.9739794795896	0.0005297869679499618	-3.08937875751503	-0.04236159065314726	0.000573333121791919	-0.04236159065314726	-111.49999999999999	0.000573333121791919	-111.45	-0.00865918196672463
-298.9679793595872	0.0005328169932804438	-3.0799599198396796	-0.043080980772025775	-0.007398835001602641	-0.043080980772025775	-111.44999999999999	-0.007398835001602641	-111.4	-0.0034638593494598253
-298.9619792395848	0.0005358458593804931	-3.0705410821643286	-0.042717069350302964	-0.001968820709847963	-0.042717069350302964	-111.39999999999999	-0.001968820709847963	-111.35000000000001	0.0036152821195052777
-298.9559791195824	0.0005388735662501678	-3.061122244488978	-0.040546000454064264	0.0031347613686772036	-0.040546000454064264	-111.35	0.0031347613686772036	-111.30000000000001	0.001784551188841298
-298.94997899958	0.0005419001138894017	-3.0517034068136275	-0.036682938908003844	0.00073749522593757	-0.036682938908003844	-111.3	0.00073749522593757	-111.25	-0.004905215703741182
-298.9439788795776	0.0005449255022982324	-3.0422845691382765	-0.031986682332330284	-0.0057300551095093855	-0.031986682332330284	-111.24999999999999	-0.0057300551095093855	-111.2	-0.006370528432178581
-298.93797875957523	0.0005479497314767169	-3.032865731462926	-0.027939376128697506	-0.0067715841625733035	-0.027939376128697506	-111.19999999999999	-0.0067715841625733035	-111.15	0.005139165010745305
-298.93197863957283	0.0005509728014247578	-3.0234468937875754	-0.02456332785349018	0.004173500939883171	-0.02456332785349018	-111.14999999999999	0.004173500939883171	-111.10000000000001	0.0030957579681678547
-298.92597851957044	0.0005539947121424065	-3.014028056112225	-0.01985922166560487	0.00317643734428095	-0.01985922166560487	-111.1	0.00317643734428095	-111.05000000000001	0.003992673234220493
-298.919978399568	0.0005570154636296753	-3.004609218436874	-0.010075929788259663	0.0023540735988972616	-0.010075929788259663	-111.05	0.0023540735988972616	-111.0	-0.004753014664884724
-298.9139782795656	0.0005600350558865191	-2.995190380761523	0.008533802785289691	-0.004657383755923141	0.008533802785289691	-110.99999999999999	-0.004657383755923141	-110.95	-0.009544013414039827
-298.9079781595632	0.0005630534889129928	-2.9857715430861727	0.0387097616753376	-0.009195873548734919	0.0387097616753376	-110.94999999999999	-0.009195873548734919	-110.9	0.0029294964637173117
-298.9019780395608	0.0005660707627090392	-2.9763527054108216	0.07598867990331874	0.0031768136674941955	0.07598867990331874	-110.89999999999999	0.0031768136674941955	-110.85000000000001	0.009819859603553282
-298.8959779195584	0.0005690868772746815	-2.966933867735471	0.11514024984600624	0.009448736532985391	0.11514024984600624	-110.85	0.009448736532985391	-110.80000000000001	-0.013144935852584723
-298.889977799556	0.0005721018326099741	-2.9575150300601205	0.1507209370127088	-0.012713256478135126	0.1507209370127088	-110.8	-0.012713256478135126	-110.75	0.009034798245241575
-298.8839776795536	0.000575115628714822	-2.9480961923847695	0.17760530589315615	0.008735482438858513	0.17760530589315615	-110.74999999999999	0.008735482438858513	-110.7	-0.0036009012917134504
-298.8779775595512	0.0005781282655892593	-2.938677354709419	0.190459978725894	-0.004148306572904846	0.190459978725894	-110.69999999999999	-0.004148306572904846	-110.65	0.0030738830052462274
-298.8719774395488	0.0005811397432333405	-2.9292585170340684	0.19348260223642855	0.00453680026244593	0.19348260223642855	-110.64999999999999	0.00453680026244593	-110.60000000000001	-0.012387541097856275
-298.8659773195464	0.0005841500616470118	-2.9198396793587174	0.19237604703101588	-0.011954573761352769	0.19237604703101588	-110.6	-0.011954573761352769	-110.55000000000001	-0.0016857650064023627
-298.859977199544	0.0005871592208302558	-2.910420841683367	0.19204085407186097	-0.004970498175122254	0.19204085407186097	-110.55	-0.004970498175122254	-110.5	0.014122296787038151
-298.8539770795416	0.0005901672207831056	-2.901002004008016	0.1920309999250546	0.012418333028104769	0.1920309999250546	-110.49999999999999	0.012418333028104769	-110.45	-0.001027474545539764
-298.8479769595392	0.0005931740615055237	-2.8915831663326657	0.189681365300643	0.0007211129964585452	0.189681365300643	-110.44999999999999	0.0007211129964585452	-110.4	-0.011437550235594342
-298.8419768395368	0.0005961797429975986	-2.8821643286573146	0.17959626729156047	-0.013111436998353996	0.17959626729156047	-110.39999999999999	-0.013111436998353996	-110.35000000000001	-2.212755529333002e-05
-298.8359767195344	0.0005991842652592491	-2.872745490981964	0.15801208064197197	-0.0006699692466445625	0.15801208064197197	-110.35	-0.0006699692466445625	-110.30000000000001	1.779193527326021e-05
-298.829976599532	0.0006021876282904981	-2.8633266533066135	0.12929312760818507	9.28139602767546e-05	0.12929312760818507	-110.3	9.28139602767546e-05	-110.25	0.008882692821090984
-298.8239764795296	0.0006051898320913529	-2.8539078156312625	0.09894801419214655	0.009475383913818532	0.09894801419214655	-110.24999999999999	0.009475383913818532	-110.2	-0.0038798350065397335
-298.8179763595272	0.0006081908766618073	-2.844488977955912	0.06913620346352513	-0.003927477558066229	0.06913620346352513	-110.19999999999999	-0.003927477558066229	-110.15	0.0040558432893898
-298.8119762395248	0.0006111907620018524	-2.8350701402805614	0.04215625751989396	0.003934946655013342	0.04215625751989396	-110.14999999999999	0.003934946655013342	-110.10000000000001	-0.004575428904128679
-298.8059761195224	0.0006141894881114974	-2.8256513026052104	0.01837548985630673	-0.004572516570124137	0.01837548985630673	-110.1	-0.004572516570124137	-110.05000000000001	-0.001317250623436605
-298.79997599952003	0.0006171870549907302	-2.81623246492986	-0.0005209302564176996	-0.0033652709706636654	-0.0005209302564176996	-110.05	-0.0033652709706636654	-110.0	-0.001405655058098109
-298.79397587951763	0.0006201834626396047	-2.8068136272545092	-0.01226543482853954	-0.001417712974560713	-0.01226543482853954	-109.99999999999999	-0.001417712974560713	-109.95	0.0014457850538680413
-298.78797575951523	0.0006231787110580311	-2.797394789579158	-0.016900165563491457	0.0017674992406200656	-0.016900165563491457	-109.94999999999999	0.0017674992406200656	-109.9	0.012892312432197146
-298.7819756395128	0.0006261728002461262	-2.7879759519038076	-0.01623259639434573	0.012775870636427634	-0.01623259639434573	-109.89999999999999	0.012775870636427634	-109.85000000000001	-0.0089098657090727
-298.7759755195104	0.0006291657302037881	-2.778557114228457	-0.010283142187448024	-0.00826898259527248	-0.010283142187448024	-109.85	-0.00826898259527248	-109.80000000000001	-0.00455325942149553
-298.769975399508	0.0006321575009310137	-2.7691382765531065	-5.4244684682463453e-05	-0.0038118485147947173	-5.4244684682463453e-05	-109.8	-0.0038118485147947173	-109.75	-0.0033770304312648702
-298.7639752795056	0.0006351481124279111	-2.7597194388777555	0.012524595401037017	-0.00397039076071349	0.012524595401037017	-109.74999999999999	-0.00397039076071349	-109.7	0.003537619203210092
-298.7579751595032	0.0006381375646943107	-2.750300601202405	0.027387832621737097	0.004873560982976285	0.027387832621737097	-109.69999999999999	0.004873560982976285	-109.65	0.010532324854961063
-298.7519750395008	0.0006411258577303372	-2.7408817635270544	0.04472713939169639	0.010279282482679878	0.04472713939169639	-109.64999999999999	0.010279282482679878	-109.60000000000001	-0.0014824284675707142
-298.7459749194984	0.000644112991536043	-2.7314629258517034	0.06289006557078083	-0.0019188670882549737	0.06289006557078083	-109.6	-0.0019188670882549737	-109.55000000000001	-0.005931660895086558
-298.739974799496	0.0006470989661112734	-2.722044088176353	0.07977723153690194	-0.006392523605099972	0.07977723153690194	-109.55	-0.006392523605099972	-109.5	0.004423020174390541
-298.7339746794936	0.0006500837814560871	-2.7126252505010022	0.09229179329024742	0.0037167980643930767	0.09229179329024742	-109.49999999999999	0.0037167980643930767	-109.45	-0.007414433277506522
-298.7279745594912	0.0006530674375705637	-2.703206412825651	0.09591714135246954	-0.006187341916152599	0.09591714135246954	-109.44999999999999	-0.006187341916152599	-109.4	0.003142068497030556
-298.7219744394888	0.0006560499344546085	-2.6937875751503007	0.08871453283036482	0.002483223101165887	0.08871453283036482	-109.39999999999999	0.002483223101165887	-109.35000000000001	-0.008377878208165618
-298.7159743194864	0.0006590312721082802	-2.68436873747495	0.07513316350006967	-0.009791947327998804	0.07513316350006967	-109.35	-0.009791947327998804	-109.30000000000001	0.0017628134116240324
-298.709974199484	0.0006620114505315065	-2.6749498997995995	0.05915591017328202	0.0008314466919119621	0.05915591017328202	-109.3	0.0008314466919119621	-109.25	0.0009064224324051648
-298.7039740794816	0.0006649904697243627	-2.6655310621242485	0.042708147419789254	0.0018265920483606145	0.042708147419789254	-109.24999999999999	0.0018265920483606145	-109.2	7.613934162725083e-06
-298.6979739594792	0.0006679683296868277	-2.656112224448898	0.028512373267173232	8.139186703559155e-05	0.028512373267173232	-109.19999999999999	8.139186703559155e-05	-109.15	0.010280752377022343
-298.6919738394768	0.0006709450304188547	-2.6466933867735474	0.01712223494173812	0.009351697721980492	0.01712223494173812	-109.14999999999999	0.009351697721980492	-109.10000000000001	-0.006088439441148079
-298.6859737194744	0.0006739205719205357	-2.6372745490981964	0.00830607881523095	-0.005326936694304222	0.00830607881523095	-109.1	-0.005326936694304222	-109.05000000000001	-0.0014677981386081956
-298.679973599472	0.0006768949541917955	-2.627855711422846	-0.0005871444584781601	-0.002730565827613485	-0.0005871444584781601	-109.05	-0.002730565827613485	-109.0	-0.0036967472130430305
-298.6739734794696	0.0006798681772326069	-2.6184368737474952	-0.013278766441268497	-0.002961066942209802	-0.013278766441268497	-108.99999999999999	-0.002961066942209802	-108.95	0.012197205711569521
-298.6679733594672	0.0006828402410430737	-2.609018036072144	-0.02897622915975924	0.011475817779089915	-0.02897622915975924	-108.94999999999999	0.011475817779089915	-108.9	-0.0063181686406123165
-298.6619732394648	0.0006858111456231222	-2.5995991983967937	-0.04156758312424358	-0.007654803142716166	-0.04156758312424358	-108.89999999999999	-0.007654803142716166	-108.85000000000001	-0.014939699340877558
-298.65597311946243	0.0006887808909727329	-2.590180360721443	-0.04937945374123454	-0.013564776518735439	-0.04937945374123454	-108.85	-0.013564776518735439	-108.80000000000001	0.0018332270225217056
-298.64997299946003	0.0006917494770920052	-2.580761523046092	-0.05066316756937384	0.003093103464535786	-0.05066316756937384	-108.8	0.003093103464535786	-108.75	-0.0030353326778358954
-298.6439728794576	0.00069471690398082	-2.5713426853707415	-0.04769926272279187	-0.002659920003879851	-0.04769926272279187	-108.74999999999999	-0.002659920003879851	-108.7	-0.010220089197474502
-298.6379727594552	0.0006976831716392751	-2.561923847695391	-0.04237033558027474	-0.010726540973979284	-0.04237033558027474	-108.69999999999999	-0.010726540973979284	-108.65	0.0008348944596413641
-298.6319726394528	0.0007006482800673239	-2.5525050100200404	-0.036394344432997654	0.0012251981924044399	-0.036394344432997654	-108.64999999999999	0.0012251981924044399	-108.60000000000001	0.006592809768081775
-298.6259725194504	0.0007036122292649877	-2.5430861723446894	-0.0326364505384198	0.005921930266220846	-0.0326364505384198	-108.6	0.005921930266220846	-108.55000000000001	-0.004085472269277099
-298.619972399448	0.0007065750192322166	-2.533667334669339	-0.033488587933018975	-0.004851803111396458	-0.033488587933018975	-108.55	-0.004851803111396458	-108.5	-0.0021121839426755744
-298.6139722794456	0.0007095366499690693	-2.5242484969939882	-0.038801717281567345	-0.001681140186659545	-0.038801717281567345	-108.49999999999999	-0.001681140186659545	-108.45	0.006685560152113592
-298.6079721594432	0.0007124971214755233	-2.5148296593186372	-0.044110390456926954	0.0048794885361008134	-0.044110390456926954	-108.44999999999999	0.0048794885361008134	-108.4	-0.0012720708016638047
-298.6019720394408	0.000715456433751556	-2.5054108216432867	-0.04473853227219911	-0.000680915797273347	-0.04473853227219911	-108.39999999999999	-0.000680915797273347	-108.35000000000001	-0.0037497599149783267
-298.5959719194384	0.0007184145867971841	-2.495991983967936	-0.04173006165710995	-0.004844851863927824	-0.04173006165710995	-108.35	-0.004844851863927824	-108.30000000000001	0.005803262815925961
-298.589971799436	0.0007213715806124509	-2.486573146292585	-0.03830696697655244	0.007442165777915586	-0.03830696697655244	-108.3	0.007442165777915586	-108.25	-0.005461808428617798
-298.5839716794336	0.0007243274151973146	-2.4771543086172345	-0.03853581820869844	-0.006207467198866702	-0.03853581820869844	-108.24999999999999	-0.006207467198866702	-108.2	-0.0060872623850588385
-298.5779715594312	0.0007272820905517539	-2.467735470941884	-0.044305459024600126	-0.004528866512984798	-0.044305459024600126	-108.19999999999999	-0.004528866512984798	-108.15	-0.00611362227156585
-298.5719714394288	0.0007302356066757975	-2.4583166332665334	-0.0543621786469908	-0.007168871453533752	-0.0543621786469908	-108.14999999999999	-0.007168871453533752	-108.10000000000001	-0.0009500305220615246
-298.5659713194264	0.0007331879635694288	-2.4488977955911824	-0.06477953821337526	-8.558710677325457e-06	-0.06477953821337526	-108.1	-8.558710677325457e-06	-108.05000000000001	0.0031273840185054524
-298.559971199424	0.000736139161233356	-2.439478957915832	-0.0710586939947647	0.0025982893187474474	-0.0710586939947647	-108.05	0.0025982893187474474	-108.0	0.0032627972034684335
-298.5539710794216	0.0007390891996690266	-2.4300601202404812	-0.06917841686208008	0.003485639558334874	-0.06917841686208008	-107.99999999999999	0.003485639558334874	-107.95	-0.0005318423105499779
-298.5479709594192	0.0007420380788780067	-2.4206412825651302	-0.05972702772046452	0.0009080357049423092	-0.05972702772046452	-107.94999999999999	0.0009080357049423092	-107.9	-0.002869388473918099
-298.5419708394168	0.0007449857988620085	-2.4112224448897797	-0.04855811595444931	-0.0021461206117915264	-0.04855811595444931	-107.89999999999999	-0.0021461206117915264	-107.85000000000001	0.0007190900043404856
-298.5359707194144	0.0007479323596225551	-2.401803607214429	-0.03995314875692305	-0.0005326646604223554	-0.03995314875692305	-107.85	-0.0005326646604223554	-107.80000000000001	-0.01321546684552532
-298.529970599412	0.0007508777611613058	-2.392384769539078	-0.03545848620081127	-0.012502433532100432	-0.03545848620081127	-107.8	-0.012502433532100432	-107.75	0.009256754258560812
-298.5239704794096	0.0007538220034797744	-2.3829659318637275	-0.03570069478587915	0.00953442177988439	-0.03570069478587915	-107.74999999999999	0.00953442177988439	-107.7	0.004298780607718768
-298.51797035940723	0.0007567650865796773	-2.373547094188377	-0.03803976625272036	0.006020162261918844	-0.03803976625272036	-107.69999999999999	0.006020162261918844	-107.65	-0.004740113551721696
-298.51197023940483	0.0007597070104625242	-2.364128256513026	-0.03941575510129716	-0.007788684519836579	-0.03941575510129716	-107.64999999999999	-0.007788684519836579	-107.60000000000001	-0.005979444847782198
-298.5059701194024	0.0007626477751300327	-2.3547094188376754	-0.03953661673093901	-0.005789241529369967	-0.03953661673093901	-107.6	-0.005789241529369967	-107.55000000000001	-0.0033325993978785004
-298.4999699994	0.0007655873805836735	-2.345290581162325	-0.03930783453897414	-0.00313873042638276	-0.03930783453897414	-107.55	-0.00313873042638276	-107.5	1.3666588450496248e-05
-298.4939698793976	0.0007685258268251537	-2.3358717434869742	-0.039086888839261286	-0.0004475566747216284	-0.039086888839261286	-107.49999999999999	-0.0004475566747216284	-107.45	0.00493463218762863
-298.4879697593952	0.000771463113856025	-2.3264529058116232	-0.039494027747509514	0.0028679030324759605	-0.039494027747509514	-107.44999999999999	0.0028679030324759605	-107.4	-0.0014313642007761748
-298.4819696393928	0.0007743992416779678	-2.3170340681362727	-0.04064437716241764	-0.0012783316059277567	-0.04064437716241764	-107.39999999999999	-0.0012783316059277567	-107.35000000000001	0.0045722945227752625
-298.4759695193904	0.0007773342102925125	-2.307615230460922	-0.04355096256238555	0.0032930610238118474	-0.04355096256238555	-107.35	0.0032930610238118474	-107.30000000000001	-0.013555133478562693
-298.469969399388	0.0007802680197012494	-2.298196392785571	-0.04676102493380824	-0.01286504774383691	-0.04676102493380824	-107.3	-0.01286504774383691	-107.25	0.009160501269005947
-298.4639692793856	0.0007832006699058559	-2.2887775551102205	-0.05009695116530595	0.009231270558255376	-0.05009695116530595	-107.24999999999999	0.009231270558255376	-107.2	0.001857553246324303
-298.4579691593832	0.0007861321609078941	-2.27935871743487	-0.05155911187915651	0.0025254192385238414	-0.05155911187915651	-107.19999999999999	0.0025254192385238414	-107.15	-0.004343834348870574
-298.4519690393808	0.0007890624927089589	-2.269939879759519	-0.052173337856310405	-0.004457004055915083	-0.052173337856310405	-107.14999999999999	-0.004457004055915083	-107.10000000000001	-0.006029378548434763
-298.4459689193784	0.0007919916653107172	-2.2605210420841684	-0.051844639911573245	-0.005931947002839298	-0.051844639911573245	-107.1	-0.005931947002839298	-107.05000000000001	0.001479763941110665
-298.439968799376	0.000794919678714749	-2.251102204408818	-0.05045889359717639	0.001887071046999731	-0.05045889359717639	-107.05	0.001887071046999731	-107.0	-0.005936265007887706
-298.4339686793736	0.0007978465329226084	-2.2416833667334672	-0.051432944356851786	-0.0058176940845306845	-0.051432944356851786	-106.99999999999999	-0.0058176940845306845	-106.95	-0.00651189653169576
-298.4279685593712	0.0008007722279359492	-2.2322645290581162	-0.054542436453625324	-0.008489697830305112	-0.054542436453625324	-106.94999999999999	-0.008489697830305112	-106.9	-0.010416458340238263
-298.4219684393688	0.0008036967637563616	-2.2228456913827657	-0.05742852135873546	-0.011297023100117891	-0.05742852135873546	-106.89999999999999	-0.011297023100117891	-106.85000000000001	0.012074060367858562
-298.4159683193664	0.0008066201403854481	-2.213426853707415	-0.059473330701536965	0.011442984381540289	-0.059473330701536965	-106.85	0.011442984381540289	-106.80000000000001	0.013681632863467021
-298.409968199364	0.0008095423578248742	-2.204008016032064	-0.06027285244956712	0.013769979434402186	-0.06027285244956712	-106.8	0.013769979434402186	-106.75	-0.0072345418517202435
-298.4039680793616	0.0008124634160761342	-2.1945891783567135	-0.06082897114125459	-0.007527036694381583	-0.06082897114125459	-106.74999999999999	-0.007527036694381583	-106.7	-0.003411335617111543
-298.3979679593592	0.0008153833151409505	-2.185170340681363	-0.061237203748485194	-0.0038725128546161524	-0.061237203748485194	-106.69999999999999	-0.0038725128546161524	-106.65	-0.002964761203943515
-298.3919678393568	0.0008183020550208522	-2.175751503006012	-0.061823004788772895	-0.001450599480354271	-0.061823004788772895	-106.64999999999999	-0.001450599480354271	-106.60000000000001	-0.00359031519701809
-298.3859677193544	0.0008212196357174791	-2.1663326653306614	-0.06417285218128548	-0.0017706746402490227	-0.06417285218128548	-106.6	-0.0017706746402490227	-106.55000000000001	-0.007550520503285827
-298.379967599352	0.0008241360572324171	-2.156913827655311	-0.06354641189495393	-0.007724494761732694	-0.06354641189495393	-106.55	-0.007724494761732694	-106.5	0.009905404695429188
-298.37396747934963	0.0008270513195672522	-2.14749498997996	-0.05741515686180099	0.009918108067439165	-0.05741515686180099	-106.49999999999999	0.009918108067439165	-106.45	-0.003803057847421087
-298.3679673593472	0.0008299654227236197	-2.1380761523046092	-0.048310910667289195	-0.0053979959403527055	-0.048310910667289195	-106.44999999999999	-0.0053979959403527055	-106.4	-0.0028296715832379312
-298.3619672393448	0.0008328783667031341	-2.1286573146292587	-0.04058886591885698	-0.004522333559746746	-0.04058886591885698	-106.39999999999999	-0.004522333559746746	-106.35000000000001	-0.007907836643474468
-298.3559671193424	0.0008357901515073979	-2.119238476953908	-0.03679036130291877	-0.0055627744559509735	-0.03679036130291877	-106.35	-0.0055627744559509735	-106.30000000000001	-0.006804642376892917
-298.34996699934	0.0008387007771380135	-2.109819639278557	-0.04121395622933661	-0.008043221299832697	-0.04121395622933661	-106.3	-0.008043221299832697	-106.25	-0.008881128182555344
-298.3439668793376	0.0008416102435965532	-2.1004008016032065	-0.050714435017198405	-0.009193105666588538	-0.050714435017198405	-106.24999999999999	-0.009193105666588538	-106.2	0.003958902344219441
-298.3379667593352	0.0008445185508847112	-2.090981963927856	-0.05946526871783337	0.003558980869489201	-0.05946526871783337	-106.19999999999999	0.003558980869489201	-106.15	0.0127266678878158
-298.3319666393328	0.0008474256990040161	-2.081563126252505	-0.06159979095026146	0.013862971818252214	-0.06159979095026146	-106.14999999999999	0.013862971818252214	-106.10000000000001	-0.011978677660657404
-298.3259665193304	0.0008503316879560718	-2.0721442885771544	-0.057029626832813984	-0.01096146945549949	-0.057029626832813984	-106.1	-0.01096146945549949	-106.05000000000001	-0.0027464468686306627
-298.319966399328	0.0008532365177425186	-2.062725450901804	-0.04911056990196812	-0.0016484029263855598	-0.04911056990196812	-106.05	-0.0016484029263855598	-106.0	0.0033801041495647496
-298.3139662793256	0.0008561401883649675	-2.053306613226453	-0.040222825974658094	0.004446049607070704	-0.040222825974658094	-105.99999999999999	0.004446049607070704	-105.95	-0.0023763154128185974
-298.3079661593232	0.0008590426998249597	-2.0438877755511022	-0.0343348921233776	-0.002065385912596829	-0.0343348921233776	-105.94999999999999	-0.002065385912596829	-105.9	-0.007191066586696251
-298.3019660393208	0.0008619440521241697	-2.0344689378757517	-0.03559948083248877	-0.006861827004157674	-0.03559948083248877	-105.89999999999999	-0.006861827004157674	-105.85000000000001	0.002231837940236585
-298.2959659193184	0.0008648442452641906	-2.025050100200401	-0.04097347412677983	0.0030548432967857824	-0.04097347412677983	-105.85	0.0030548432967857824	-105.80000000000001	0.0011956439587084578
-298.289965799316	0.0008677432792465861	-2.01563126252505	-0.045336676077222554	0.0006626955979128287	-0.045336676077222554	-105.8	0.0006626955979128287	-105.75	-0.00610121118746244
-298.2839656793136	0.0008706411540730695	-2.0062124248496995	-0.042332584445154864	-0.005300806119136246	-0.042332584445154864	-105.74999999999999	-0.005300806119136246	-105.7	0.005418153891500602
-298.2779655593112	0.0008735378697450766	-1.9967935871743487	-0.031158354357122633	0.004896081088183679	-0.031158354357122633	-105.69999999999999	0.004896081088183679	-105.65	-0.006322757572922736
-298.2719654393088	0.0008764334262643405	-1.9873747494989982	-0.015247931810557622	-0.007287721319871163	-0.015247931810557622	-105.64999999999999	-0.007287721319871163	-105.60000000000001	0.004771444650851294
-298.2659653193064	0.0008793278236324292	-1.9779559118236474	0.001140286002047986	0.003334470374118177	0.001140286002047986	-105.6	0.003334470374118177	-105.55000000000001	-0.005693253499194308
-298.259965199304	0.0008822210618509869	-1.9685370741482966	0.010911914413245877	-0.0023667306283042954	0.010911914413245877	-105.55	-0.0023667306283042954	-105.5	0.0040405570594402645
-298.2539650793016	0.0008851131409215562	-1.959118236472946	0.010826501605826285	0.0044076353712398765	0.010826501605826285	-105.49999999999999	0.0044076353712398765	-105.45	-0.015350045090629098
-298.2479649592992	0.00088800406084581	-1.9496993987975952	0.005686304320316369	-0.015708807440293272	0.005686304320316369	-105.44999999999999	-0.015708807440293272	-105.4	7.334485969920101e-05
-298.2419648392968	0.0008908938216253057	-1.9402805611222447	0.0024344484429502642	0.0007206650158906488	0.0024344484429502642	-105.39999999999999	0.0007206650158906488	-105.35000000000001	0.011852607995448728
-298.23596471929443	0.0008937824232616382	-1.9308617234468939	0.005171341951539357	0.009529601490370257	0.005171341951539357	-105.35	0.009529601490370257	-105.30000000000001	0.001399732132274394
-298.229964599292	0.0008966698657564428	-1.921442885771543	0.01496415639310793	0.0021091195432822786	0.01496415639310793	-105.3	0.0021091195432822786	-105.25	-0.003506596246626659
-298.2239644792896	0.0008995561491113101	-1.9120240480961925	0.02590240708811591	-0.0021988344194355325	0.02590240708811591	-105.24999999999999	-0.0021988344194355325	-105.2	0.0108145502106766
-298.2179643592872	0.0009024412733278666	-1.9026052104208417	0.029129003596440325	0.010712304432612983	0.029129003596440325	-105.19999999999999	0.010712304432612983	-105.15	-0.014340625472496503
-298.2119642392848	0.000905325238407704	-1.893186372745491	0.0196716960504374	-0.015093690456958568	0.0196716960504374	-105.14999999999999	-0.015093690456958568	-105.10000000000001	0.00022127741364368634
-298.2059641192824	0.0009082080443524504	-1.8837675350701404	0.0003020227857174424	-0.0007652848270433071	0.0003020227857174424	-105.1	-0.0007652848270433071	-105.05000000000001	-0.0009622414608873883
-298.19996399928	0.0009110896911636674	-1.8743486973947896	-0.021957894462403534	-0.003578755638168616	-0.021957894462403534	-105.05	-0.003578755638168616	-105.0	0.00287112595311768
-298.1939638792776	0.000913970178842988	-1.864929859719439	-0.04152276927060097	0.0025081696110727807	-0.04152276927060097	-104.99999999999999	0.0025081696110727807	-104.95	0.0046655802837335504
-298.1879637592752	0.0009168495073920531	-1.8555110220440882	-0.053614808293719	0.0045607003517462025	-0.053614808293719	-104.94999999999999	0.0045607003517462025	-104.9	-0.002565789930458525
-298.1819636392728	0.0009197276768123768	-1.8460921843687375	-0.059196734686369865	0.0004941083796323065	-0.059196734686369865	-104.89999999999999	0.0004941083796323065	-104.85000000000001	-0.008255223254734089
-298.1759635192704	0.0009226046871056217	-1.8366733466933869	-0.06075384453701898	-0.008761473823735825	-0.06075384453701898	-104.85	-0.008761473823735825	-104.80000000000001	0.003614584479365972
-298.169963399268	0.0009254805382734261	-1.827254509018036	-0.06264676460120025	0.0020278497254671286	-0.06264676460120025	-104.8	0.0020278497254671286	-104.75	0.002696077186782851
-298.1639632792656	0.0009283552303173216	-1.8178356713426855	-0.06425267727053732	0.004263395828504841	-0.06425267727053732	-104.74999999999999	0.004263395828504841	-104.7	-0.008623218734803182
-298.1579631592632	0.0009312287632389832	-1.8084168336673347	-0.06335549887961203	-0.008368977367307373	-0.06335549887961203	-104.69999999999999	-0.008368977367307373	-104.65	0.00641293609840316
-298.1519630392608	0.000934101137039986	-1.798997995991984	-0.05717613456779711	0.006616828994866535	-0.05717613456779711	-104.64999999999999	0.006616828994866535	-104.60000000000001	0.01001081869440122
-298.1459629192584	0.0009369723517219157	-1.7895791583166334	-0.04448658279090226	0.011302323179371127	-0.04448658279090226	-104.6	0.011302323179371127	-104.55000000000001	-0.016929355483698793
-298.139962799256	0.0009398424072864279	-1.7801603206412826	-0.02369333541235906	-0.015685672394590126	-0.02369333541235906	-104.55	-0.015685672394590126	-104.5	-0.0060935971636337915
-298.1339626792536	0.0009427113037350913	-1.770741482965932	0.0067330615569528105	-0.008346718507783417	0.0067330615569528105	-104.49999999999999	-0.008346718507783417	-104.45	0.006910472539374979
-298.1279625592512	0.0009455790410694997	-1.7613226452905812	0.045904275460339074	0.007509656225960192	0.045904275460339074	-104.44999999999999	0.007509656225960192	-104.4	-0.00223085451882095
-298.1219624392488	0.0009484456192913216	-1.7519038076152305	0.08807588362739702	0.000802151833590265	0.08807588362739702	-104.39999999999999	0.000802151833590265	-104.35000000000001	-0.006149474756052202
-298.1159623192464	0.000951311038402069	-1.74248496993988	0.12409528618217054	-0.005499767521742194	0.12409528618217054	-104.35	-0.005499767521742194	-104.30000000000001	-0.011085877932052278
-298.109962199244	0.0009541752984034244	-1.733066132264529	0.14992980666480776	-0.009693421895028776	0.14992980666480776	-104.3	-0.009693421895028776	-104.25	0.006628669787571432
-298.1039620792416	0.0009570383992969598	-1.7236472945891785	0.1618859035319583	0.005170224300939343	0.1618859035319583	-104.24999999999999	0.005170224300939343	-104.2	-0.008501399568247272
-298.0979619592392	0.0009599003410843031	-1.7142284569138277	0.16255714969950721	-0.0067307745612255115	0.16255714969950721	-104.19999999999999	-0.0067307745612255115	-104.15	-0.001638923925168464
-298.0919618392368	0.000962761123767039	-1.704809619238477	0.1587995851712927	0.0009804780818100372	0.1587995851712927	-104.14999999999999	0.0009804780818100372	-104.10000000000001	6.47285576326132e-05
-298.0859617192344	0.0009656207473467954	-1.6953907815631264	0.15520045487662842	0.0005048172662687507	0.15520045487662842	-104.1	0.0005048172662687507	-104.05000000000001	-0.0023435021329624825
-298.079961599232	0.0009684792118251355	-1.6859719438877756	0.14850856186075834	-0.003447926085503133	0.14850856186075834	-104.05	-0.003447926085503133	-104.0	-0.003909560247367856
-298.0739614792296	0.0009713365172037188	-1.6765531062124248	0.13936769933931967	-0.003584293628705339	0.13936769933931967	-103.99999999999999	-0.003584293628705339	-103.95	0.0027428120670944167
-298.0679613592272	0.0009741926634841103	-1.6671342685370742	0.12590413154538155	0.002949238897779205	0.12590413154538155	-103.94999999999999	0.002949238897779205	-103.9	-0.002232288137808774
-298.0619612392248	0.000977047650667935	-1.6577154308617235	0.10490175615738262	-0.0035826305077550705	0.10490175615738262	-103.89999999999999	-0.0035826305077550705	-103.85000000000001	-0.00733168919879256
-298.0559611192224	0.0009799014787568252	-1.648296593186373	0.07476749130758426	-0.007032250200117074	0.07476749130758426	-103.85	-0.007032250200117074	-103.80000000000001	0.0035722238064802635
-298.04996099922	0.00098275414775234	-1.638877755511022	0.04025553277162837	0.004458399841743193	0.04025553277162837	-103.8	0.004458399841743193	-103.75	0.004874943784897995
-298.0439608792176	0.0009856056576560603	-1.6294589178356713	0.005696966625134301	0.004632342071933135	0.005696966625134301	-103.74999999999999	0.004632342071933135	-103.7	-0.0030820159520461065
-298.0379607592152	0.0009884560084696791	-1.6200400801603208	-0.018876120223886697	-0.0025917515979162176	-0.018876120223886697	-103.69999999999999	-0.0025917515979162176	-103.65	-6.566416757203089e-05
-298.0319606392128	0.000991305200194749	-1.61062124248497	-0.03326961992671872	-3.503418416923593e-05	-0.03326961992671872	-103.64999999999999	-3.503418416923593e-05	-103.60000000000001	0.003929407368108864
-298.0259605192104	0.0009941532328328726	-1.6012024048096194	-0.040751749644862584	0.002807501624360782	-0.040751749644862584	-103.6	0.002807501624360782	-103.55000000000001	-0.003319796180453856
-298.019960399208	0.0009970001063856356	-1.5917835671342686	-0.04069321234532649	-0.004232141295099877	-0.04069321234532649	-103.55	-0.004232141295099877	-103.5	-0.005169560771182691
-298.0139602792056	0.000999845820854737	-1.5823647294589178	-0.036287625256619334	-0.004437030520265657	-0.036287625256619334	-103.49999999999999	-0.004437030520265657	-103.45	-0.011917234853321251
-298.0079601592032	0.001002690376241711	-1.5729458917835673	-0.02926231632442744	-0.010946976853167862	-0.02926231632442744	-103.44999999999999	-0.010946976853167862	-103.4	0.000522560121619353
-298.0019600392008	0.0010055337725481859	-1.5635270541082165	-0.021776536735113126	-0.001417140784610636	-0.021776536735113126	-103.39999999999999	-0.001417140784610636	-103.35000000000001	-0.0011522087245062374
-297.9959599191984	0.001008376009775719	-1.554108216432866	-0.016260701033974544	0.0005014508862783035	-0.016260701033974544	-103.35	0.0005014508862783035	-103.30000000000001	-0.004773225880677114
-297.989959799196	0.0010112170879259413	-1.544689378757515	-0.01237932303211729	-0.006741123039780095	-0.01237932303211729	-103.3	-0.006741123039780095	-103.25	0.005618381254968763
-297.9839596791936	0.0010140570070005061	-1.5352705410821643	-0.007322447175308836	0.006347504186700435	-0.007322447175308836	-103.24999999999999	0.006347504186700435	-103.2	0.00013113701371179478
-297.9779595591912	0.00101689576700095	-1.5258517034068138	0.0028681022055665837	-0.001175667375557216	0.0028681022055665837	-103.19999999999999	-0.001175667375557216	-103.15	-0.00041877193334028073
-297.9719594391888	0.0010197333679289248	-1.516432865731463	0.017379151095106342	0.002275791648108043	0.017379151095106342	-103.14999999999999	0.002275791648108043	-103.10000000000001	-0.010221510511381083
-297.9659593191864	0.0010225698097860482	-1.5070140280561124	0.029671271969703258	-0.010769651279853411	0.029671271969703258	-103.1	-0.010769651279853411	-103.05000000000001	0.0002197317816576413
-297.959959199184	0.0010254050925738937	-1.4975951903807616	0.03610654718228239	0.0010061254488460158	0.03610654718228239	-103.05	0.0010061254488460158	-103.0	0.0008123680615940146
-297.9539590791816	0.0010282392162940805	-1.4881763527054108	0.037704533898355194	9.483637813328539e-06	0.037704533898355194	-102.99999999999999	9.483637813328539e-06	-102.95	0.0010013325537370794
-297.9479589591792	0.001031072180948157	-1.4787575150300603	0.029652209753074407	0.002636402821522917	0.029652209753074407	-102.94999999999999	0.002636402821522917	-102.9	0.008802439865468541
-297.9419588391768	0.0010339039865378125	-1.4693386773547095	0.010644023074519452	0.008856678679050914	0.010644023074519452	-102.89999999999999	0.008856678679050914	-102.85000000000001	-0.007982727344116067
-297.9359587191744	0.0010367346330646494	-1.4599198396793587	-0.014496691077706531	-0.00749888031675364	-0.014496691077706531	-102.85	-0.00749888031675364	-102.80000000000001	-0.008227415519590334
-297.929958599172	0.0010395641205302464	-1.450501002004008	-0.037911522169754915	-0.009291580378055905	-0.037911522169754915	-102.8	-0.009291580378055905	-102.75	0.0037034162759845618
-297.9239584791696	0.0010423924489361349	-1.4410821643286573	-0.0525085751105738	0.003206667710671174	-0.0525085751105738	-102.74999999999999	0.003206667710671174	-102.7	0.01820923066503345
-297.9179583591672	0.0010452196182840724	-1.4316633266533068	-0.05629324516787562	0.017399241809455922	-0.05629324516787562	-102.69999999999999	0.017399241809455922	-102.65	-0.004230633576184883
-297.9119582391648	0.001048045628575556	-1.422244488977956	-0.05274279533576499	-0.004190244890523778	-0.05274279533576499	-102.64999999999999	-0.004190244890523778	-102.60000000000001	0.0005835017136822876
-297.9059581191624	0.001050870479812244	-1.4128256513026052	-0.04769914041667044	-0.0013219371304475662	-0.04769914041667044	-102.6	-0.0013219371304475662	-102.55000000000001	0.0051837932926349275
-297.89995799916	0.0010536941719956991	-1.4034068136272546	-0.04544971514996404	0.004048979438594822	-0.04544971514996404	-102.55	0.004048979438594822	-102.5	0.005642286740121452
-297.8939578791576	0.0010565167051275303	-1.3939879759519038	-0.04661596690529209	0.00626648615369356	-0.04661596690529209	-102.49999999999999	0.00626648615369356	-102.45	-0.00661446874407741
-297.8879577591552	0.0010593380792093534	-1.3845691382765533	-0.04768908250946308	-0.005299064677778624	-0.04768908250946308	-102.44999999999999	-0.005299064677778624	-102.4	-0.001139865851089275
-297.8819576391528	0.001062158294242834	-1.3751503006012025	-0.04852171634027898	-0.0015900134527954968	-0.04852171634027898	-102.39999999999999	-0.0015900134527954968	-102.35000000000001	0.00125153609871603
-297.8759575191504	0.0010649773502294825	-1.3657314629258517	-0.05018182889676881	0.0006367917182615896	-0.05018182889676881	-102.35	0.0006367917182615896	-102.30000000000001	0.012040634762824118
-297.869957399148	0.0010677952471709797	-1.3563126252505011	-0.05059948763544837	0.014593989361044552	-0.05059948763544837	-102.3	0.014593989361044552	-102.25	-0.005794478197653702
-297.8639572791456	0.0010706119850688953	-1.3468937875751503	-0.047227937300909406	-0.005097954111313188	-0.047227937300909406	-102.24999999999999	-0.005097954111313188	-102.2	0.011897329891731421
-297.8579571591432	0.001073427563924831	-1.3374749498997998	-0.043614381468723866	0.010693122739630617	-0.043614381468723866	-102.19999999999999	0.010693122739630617	-102.15	-0.00910109715252593
-297.8519570391408	0.0010762419837404124	-1.328056112224449	-0.0439721316384011	-0.009231252849792584	-0.0439721316384011	-102.14999999999999	-0.009231252849792584	-102.10000000000001	0.003210416721409316
-297.8459569191384	0.001079055244517207	-1.3186372745490982	-0.04965208756514249	0.003995365182492082	-0.04965208756514249	-102.1	0.003995365182492082	-102.05000000000001	-0.0034821950623081864
-297.839956799136	0.0010818673462568758	-1.3092184368737476	-0.055232861507487734	-0.003069147221448031	-0.055232861507487734	-102.05	-0.003069147221448031	-102.0	0.006993877360132999
-297.8339566791336	0.0010846782889609974	-1.2997995991983968	-0.0570973047008841	0.006825148034446547	-0.0570973047008841	-101.99999999999999	0.006825148034446547	-101.95	-0.008752889931800243
-297.8279565591312	0.0010874880726311367	-1.290380761523046	-0.050347061443528275	-0.008802631029176711	-0.050347061443528275	-101.94999999999999	-0.008802631029176711	-101.9	0.0036788902530065695
-297.8219564391288	0.0010902966972690085	-1.2809619238476955	-0.036698783298286186	0.0036915338278589475	-0.036698783298286186	-101.89999999999999	0.0036915338278589475	-101.85000000000001	0.014299834389295843
-297.81595631912637	0.001093104162876107	-1.2715430861723447	-0.012343591101073982	0.013584111981904089	-0.012343591101073982	-101.85	0.013584111981904089	-101.80000000000001	0.007505057116888813
-297.809956199124	0.0010959104694541208	-1.2621242484969941	0.024247949097900668	0.00703284508986128	0.024247949097900668	-101.8	0.00703284508986128	-101.75	-0.013133433197923459
-297.8039560791216	0.0010987156170045827	-1.2527054108216433	0.07070574272848937	-0.013221932696807511	0.07070574272848937	-101.74999999999999	-0.013221932696807511	-101.7	0.009239488869462891
-297.7979559591192	0.0011015196055291178	-1.2432865731462925	0.11755912715532255	0.0062606734834541695	0.11755912715532255	-101.69999999999999	0.0062606734834541695	-101.65	0.01300378970029309
-297.7919558391168	0.001104322435029348	-1.233867735470942	0.1563701218156609	0.013009531503468846	0.1563701218156609	-101.64999999999999	0.013009531503468846	-101.60000000000001	-0.01568027703398893
-297.7859557191144	0.0011071241055069028	-1.2244488977955912	0.18181673922005395	-0.018609195135983723	0.18181673922005395	-101.6	-0.018609195135983723	-101.55000000000001	-0.0051143560653143785
-297.779955599112	0.001109924616963352	-1.2150300601202406	0.19109986865230014	-0.006017509004316228	0.19109986865230014	-101.55	-0.006017509004316228	-101.5	0.016443655217383654
-297.7739554791096	0.001112723969400327	-1.2056112224448898	0.18229053692159894	0.014734287883823255	0.18229053692159894	-101.49999999999999	0.014734287883823255	-101.45	-0.0012908147681810536
-297.7679553591072	0.0011155221628194269	-1.196192384769539	0.1585632890000509	0.0013879702584754573	0.1585632890000509	-101.44999999999999	0.0013879702584754573	-101.4	-0.007367550350028615
-297.7619552391048	0.0011183210388646548	-1.1867735470941885	0.12248904831793053	-0.007546184233974293	0.12248904831793053	-101.39999999999999	-0.007546184233974293	-101.35000000000001	0.011596547731023806
-297.7559551191024	0.0011211209463014432	-1.1773547094188377	0.07905341367856543	0.010912002220888345	0.07905341367856543	-101.35	0.010912002220888345	-101.30000000000001	-0.004802524491264239
-297.7499549991	0.001123921885131357	-1.1679358717434871	0.03550783134595904	-0.0037633041726335133	0.03550783134595904	-101.3	-0.0037633041726335133	-101.25	0.001644967320409774
-297.7439548790976	0.0011267238553560137	-1.1585170340681363	-0.001104093991086667	0.0024212140678831107	-0.001104093991086667	-101.24999999999999	0.0024212140678831107	-101.2	0.012221634701789549
-297.7379547590952	0.0011295268569770488	-1.1490981963927855	-0.03145495520393518	0.011508711370577076	-0.03145495520393518	-101.19999999999999	0.011508711370577076	-101.15	0.00887949313496094
-297.7319546390928	0.001132330889996035	-1.139679358717435	-0.05581058264882771	0.008994913265411544	-0.05581058264882771	-101.14999999999999	0.008994913265411544	-101.10000000000001	-0.0008163879910697526
-297.7259545190904	0.001135135954414613	-1.1302605210420842	-0.07669562365082798	0.0017914160062513192	-0.07669562365082798	-101.1	0.0017914160062513192	-101.05000000000001	0.0033503954952233852
-297.719954399088	0.0011379420502343589	-1.1208416833667336	-0.09505793812101	0.004084297843839707	-0.09505793812101	-101.05	0.004084297843839707	-101.0	0.0025732311498357333
-297.7139542790856	0.0011407491774568235	-1.1114228456913828	-0.11133683672864844	0.0019151433107076022	-0.11133683672864844	-100.99999999999999	0.0019151433107076022	-100.95	-0.00032508806126559596
-297.7079541590832	0.0011435573360837417	-1.102004008016032	-0.12383768018615043	-0.00017668120860305417	-0.12383768018615043	-100.94999999999999	-0.00017668120860305417	-100.9	-0.0178244242338016
-297.7019540390808	0.0011463665261166318	-1.0925851703406815	-0.12840996373878252	-0.016594783118140156	-0.12840996373878252	-100.89999999999999	-0.016594783118140156	-100.85000000000001	0.0035332052445941034
-297.6959539190784	0.0011491767475570902	-1.0831663326653307	-0.11924560610461303	0.003693945571037286	-0.11924560610461303	-100.85	0.003693945571037286	-100.80000000000001	0.015097117314673213
-297.689953799076	0.0011519880004067853	-1.07374749498998	-0.09721803842100658	0.014439758373406239	-0.09721803842100658	-100.8	0.014439758373406239	-100.75	0.0015607019000294696
-297.6839536790736	0.0011548002846672534	-1.0643286573146293	-0.07120682894423401	0.0009019679004046734	-0.07120682894423401	-100.74999999999999	0.0009019679004046734	-100.7	-0.002287757850193894
-297.67795355907117	0.0011576136003401572	-1.0549098196392785	-0.0510089431224003	-0.00176414977047389	-0.0510089431224003	-100.69999999999999	-0.00176414977047389	-100.65	0.012300892931897723
-297.6719534390688	0.0011604279474270842	-1.045490981963928	-0.03933909977490248	0.010975080482486133	-0.03933909977490248	-100.64999999999999	0.010975080482486133	-100.60000000000001	-0.003068447412139339
-297.6659533190664	0.0011632433259296784	-1.0360721442885772	-0.03168920298378171	-0.0025825553226372132	-0.03168920298378171	-100.6	-0.0025825553226372132	-100.55000000000001	-0.0015523077739510894
-297.659953199064	0.0011660597358494344	-1.0266533066132264	-0.021444913870068884	-0.001493085389456172	-0.021444913870068884	-100.55	-0.001493085389456172	-100.5	0.013752784629022897
-297.6539530790616	0.001168877177188072	-1.0172344689378758	-0.0038086149912266113	0.013490262001678618	-0.0038086149912266113	-100.49999999999999	0.013490262001678618	-100.45	-0.014531375174687588
-297.6479529590592	0.0011716956499471089	-1.007815631262525	0.02003135035986374	-0.01242816664006681	0.02003135035986374	-100.44999999999999	-0.01242816664006681	-100.4	-0.007724359806560662
-297.6419528390568	0.0011745151541282292	-0.9983967935871744	0.04426126239176896	-0.008078105491242736	0.04426126239176896	-100.39999999999999	-0.008078105491242736	-100.35000000000001	0.0015431489186191025
-297.6359527190544	0.0011773356897329626	-0.9889779559118237	0.061760521129691014	0.0012636483755538628	0.061760521129691014	-100.35	0.0012636483755538628	-100.30000000000001	-0.0003713452769688478
-297.629952599052	0.0011801572567630234	-0.979559118236473	0.06328604810279667	-0.0005344488612765657	0.06328604810279667	-100.3	-0.0005344488612765657	-100.25	-0.0024248163125274716
-297.6239524790496	0.0011829798552199294	-0.9701402805611223	0.04861522106320123	-0.0034131538678507933	0.04861522106320123	-100.24999999999999	-0.0034131538678507933	-100.2	-0.0037215268641549006
-297.6179523590472	0.0011858034851053073	-0.9607214428857715	0.02945684720064286	-0.003269820849306706	0.02945684720064286	-100.19999999999999	-0.003269820849306706	-100.15	0.008132076897201575
-297.6119522390448	0.0011886281464207355	-0.9513026052104209	0.014506780881216413	0.007184566210054867	0.014506780881216413	-100.14999999999999	0.007184566210054867	-100.10000000000001	-0.0035055495858065232
-297.6059521190424	0.0011914538391678971	-0.9418837675350702	0.007430954255668556	-0.003666091465383538	0.007430954255668556	-100.1	-0.003666091465383538	-100.05000000000001	0.004959547468604934
-297.59995199904	0.001194280563348311	-0.9324649298597195	0.004001322750903061	0.0063558855943816476	0.004001322750903061	-100.05	0.0063558855943816476	-100.0	-0.003129904896684316
-297.5939518790376	0.0011971083189636484	-0.9230460921843687	-0.0009137453289431208	-0.004038020055790171	-0.0009137453289431208	-99.99999999999999	-0.004038020055790171	-99.95	0.006088928659749142
-297.5879517590352	0.0011999371060154365	-0.913627254509018	-0.011838303312401825	0.006419839094010684	-0.011838303312401825	-99.94999999999999	0.006419839094010684	-99.9	0.004846520376126599
-297.5819516390328	0.001202766924505353	-0.9042084168336674	-0.0299854347324342	0.0036013617554257367	-0.0299854347324342	-99.89999999999999	0.0036013617554257367	-99.85000000000001	-0.0005389364410815435
-297.5759515190304	0.0012055977744350275	-0.8947895791583167	-0.05092687674391026	0.001755701517333412	-0.05092687674391026	-99.85	0.001755701517333412	-99.80000000000001	-0.007632368964322212
-297.569951399028	0.001208429655805975	-0.885370741482966	-0.06932833903787324	-0.00825820022541593	-0.06932833903787324	-99.8	-0.00825820022541593	-99.75	0.003593191856271838
-297.5639512790256	0.0012112625686198793	-0.8759519038076152	-0.08239961253786557	0.005286991844716289	-0.08239961253786557	-99.74999999999999	0.005286991844716289	-99.7	0.000275537391185143
-297.5579511590232	0.0012140965128783457	-0.8665330661322646	-0.09089702251263558	0.00038695514948682935	-0.09089702251263558	-99.69999999999999	0.00038695514948682935	-99.65	0.019924992766948042
-297.5519510390208	0.00121693148858285	-0.8571142284569139	-0.09463512181280746	0.020220333967436156	-0.09463512181280746	-99.64999999999999	0.020220333967436156	-99.60000000000001	-0.01048437361127297
-297.5459509190184	0.0012197674957352	-0.8476953907815632	-0.09425193246230879	-0.008928593614033559	-0.09425193246230879	-99.6	-0.008928593614033559	-99.55000000000001	-0.014845289196059493
-297.53995079901597	0.0012226045343368438	-0.8382765531062124	-0.09366076135941309	-0.014403213264070435	-0.09366076135941309	-99.55	-0.014403213264070435	-99.5	-0.0007958525647380499
-297.53395067901357	0.0012254426043894415	-0.8288577154308617	-0.09570341831914073	-0.002301743019326299	-0.09570341831914073	-99.49999999999999	-0.002301743019326299	-99.45	0.01677226136470888
-297.5279505590112	0.0012282817058946343	-0.819438877755511	-0.10324627917588701	0.015432646638769316	-0.10324627917588701	-99.44999999999999	0.015432646638769316	-99.4	-0.0011411616705588848
-297.5219504390088	0.0012311218388539797	-0.8100200400801604	-0.11533897685749618	0.001200758750490455	-0.11533897685749618	-99.39999999999999	0.001200758750490455	-99.35000000000001	-0.015326219282555972
-297.5159503190064	0.001233963003269056	-0.8006012024048097	-0.13041011696087654	-0.013664867135495706	-0.13041011696087654	-99.35	-0.013664867135495706	-99.30000000000001	0.000159093585289696
-297.509950199004	0.0012368051991415619	-0.7911823647294589	-0.14315399967662876	-0.0002871235469713993	-0.14315399967662876	-99.3	-0.0002871235469713993	-99.25	-3.028361152776027e-05
-297.5039500790016	0.0012396484264730126	-0.7817635270541082	-0.15061321722046758	0.00034028559344834744	-0.15061321722046758	-99.24999999999999	0.00034028559344834744	-99.2	-0.009228462510174947
-297.4979499589992	0.0012424926852650645	-0.7723446893787576	-0.15131844980262985	-0.008955220726776661	-0.15131844980262985	-99.19999999999999	-0.008955220726776661	-99.15	0.0018075527700821773
-297.4919498389968	0.0012453379755193355	-0.7629258517034069	-0.14898211193926417	0.001116045216244862	-0.14898211193926417	-99.14999999999999	0.001116045216244862	-99.10000000000001	0.004574550618073936
-297.4859497189944	0.0012481842972373852	-0.7535070140280562	-0.14449191803198938	0.0036600190630736423	-0.14449191803198938	-99.1	0.0036600190630736423	-99.05000000000001	0.012931843250405708
-297.479949598992	0.0012510316504208948	-0.7440881763527054	-0.1414691348449837	0.013050014155687526	-0.1414691348449837	-99.05	0.013050014155687526	-99.0	0.000156651119900739
-297.4739494789896	0.001253880035071355	-0.7346693386773547	-0.1420893569435928	-0.00037983551844680927	-0.1420893569435928	-98.99999999999999	-0.00037983551844680927	-98.95	-0.010538775004606881
-297.4679493589872	0.0012567294511904646	-0.725250501002004	-0.1445751865229869	-0.010010669594515539	-0.1445751865229869	-98.94999999999999	-0.010010669594515539	-98.9	0.004984077836176517
-297.4619492389848	0.0012595798987797692	-0.7158316633266534	-0.1442806194901552	0.0061439137861721334	-0.1442806194901552	-98.89999999999999	0.0061439137861721334	-98.85000000000001	0.009077413191413423
-297.4559491189824	0.00126243137784091	-0.7064128256513026	-0.13842296913764085	0.006133191844228192	-0.13842296913764085	-98.85	0.006133191844228192	-98.80000000000001	0.0116007228006962
-297.44994899898	0.0012652838883755496	-0.6969939879759519	-0.12961648787788838	0.013057677144074242	-0.12961648787788838	-98.8	0.013057677144074242	-98.75	-0.01433357591182246
-297.4439488789776	0.001268137430385161	-0.6875751503006012	-0.11873066678893128	-0.013429860698173193	-0.11873066678893128	-98.74999999999999	-0.013429860698173193	-98.7	-0.011608932961212305
-297.4379487589752	0.0012709920038714612	-0.6781563126252506	-0.10331507899024457	-0.012171180362816305	-0.10331507899024457	-98.69999999999999	-0.012171180362816305	-98.65	0.01645103261803099
-297.4319486389728	0.0012738476088359864	-0.6687374749498999	-0.08659464086146035	0.015129563661276218	-0.08659464086146035	-98.64999999999999	0.015129563661276218	-98.60000000000001	0.01861894897328116
-297.4259485189704	0.001276704245280465	-0.6593186372745491	-0.07651655055065168	0.019725970104812682	-0.07651655055065168	-98.6	0.019725970104812682	-98.55000000000001	-0.007279549057795968
-297.419948398968	0.0012795619132062559	-0.6498997995991984	-0.07910740828109829	-0.007762929942798588	-0.07910740828109829	-98.55	-0.007762929942798588	-98.5	-0.006283512647166866
-297.4139482789656	0.0012824200569637634	-0.6404809619238477	-0.09059208647148742	-0.005526452800701204	-0.09059208647148742	-98.49999999999999	-0.005526452800701204	-98.45	0.01001442858059475
-297.4079481589632	0.0012852776072406228	-0.6310621242484971	-0.1038983217204051	0.007373756452914801	-0.1038983217204051	-98.44999999999999	0.007373756452914801	-98.4	-0.005584960886561903
-297.40194803896077	0.0012881345640385357	-0.6216432865731463	-0.11342613918967931	-0.004929948352088233	-0.11342613918967931	-98.39999999999999	-0.004929948352088233	-98.35000000000001	-0.01422203569928891
-297.39594791895837	0.0012909909273589842	-0.6122244488977956	-0.11112653966820028	-0.014274448993573286	-0.11112653966820028	-98.35	-0.014274448993573286	-98.30000000000001	0.0018730881289099933
-297.389947798956	0.001293846697203709	-0.6028056112224449	-0.0957788888655846	0.0033892008870040273	-0.0957788888655846	-98.3	0.0033892008870040273	-98.25	0.01083387132993812
-297.3839476789536	0.0012967018735742433	-0.5933867735470942	-0.0741805724520297	0.010433671612131495	-0.0741805724520297	-98.24999999999999	0.010433671612131495	-98.2	-0.008409943152522846
-297.3779475589512	0.0012995564564721748	-0.5839679358717436	-0.05587804677430077	-0.010145637147620958	-0.05587804677430077	-98.19999999999999	-0.010145637147620958	-98.15	-0.014791750417901548
-297.3719474389488	0.0013024104458991446	-0.5745490981963928	-0.04984873087983069	-0.014498262093290597	-0.04984873087983069	-98.14999999999999	-0.014498262093290597	-98.10000000000001	-0.008168421465321991
-297.3659473189464	0.001305263841856743	-0.5651302605210421	-0.05583427338722791	-0.009577115664609644	-0.05583427338722791	-98.1	-0.009577115664609644	-98.05000000000001	-0.003020704735359646
-297.359947198944	0.0013081166443466242	-0.5557114228456914	-0.06911675361444967	-0.002390607577991927	-0.06911675361444967	-98.05	-0.002390607577991927	-98.0	0.005581817023838644
-297.3539470789416	0.0013109688533703542	-0.5462925851703407	-0.08431643509560752	0.005963760007365556	-0.08431643509560752	-97.99999999999999	0.005963760007365556	-97.95	0.01064390387646917
-297.3479469589392	0.0013138204689294509	-0.53687374749499	-0.09704549424531861	0.008874703226887442	-0.09704549424531861	-97.94999999999999	0.008874703226887442	-97.9	-0.002774397446638037
-297.3419468389368	0.0013166714910256732	-0.5274549098196393	-0.1060048731322108	-0.002899933251287415	-0.1060048731322108	-97.89999999999999	-0.002899933251287415	-97.85000000000001	0.011234888593614522
-297.3359467189344	0.0013195219196605878	-0.5180360721442886	-0.11077084292049832	0.010113271506469292	-0.11077084292049832	-97.85	0.010113271506469292	-97.80000000000001	0.0007249986685541692
-297.329946598932	0.0013223717548357398	-0.5086172344689379	-0.1101823746916394	0.002376518591296012	-0.1101823746916394	-97.8	0.002376518591296012	-97.75	-0.005724630816017223
-297.3239464789296	0.0013252209965527615	-0.4991983967935872	-0.10803046988995411	-0.0061647150270145	-0.10803046988995411	-97.74999999999999	-0.0061647150270145	-97.7	-0.010331526152016834
-297.3179463589272	0.0013280696448132795	-0.4897795591182365	-0.10684058672590523	-0.01191331441663282	-0.10684058672590523	-97.69999999999999	-0.01191331441663282	-97.65	0.005088257153807478
-297.3119462389248	0.0013309176996188755	-0.4803607214428858	-0.10783991096599407	0.006596218966904681	-0.10783991096599407	-97.64999999999999	0.006596218966904681	-97.60000000000001	0.009003578903162468
-297.3059461189224	0.001333765160971178	-0.4709418837675351	-0.11151799621397035	0.00953657219905759	-0.11151799621397035	-97.6	0.00953657219905759	-97.55000000000001	-0.0026298625425359937
-297.29994599892	0.0013366120288717846	-0.46152304609218436	-0.1129944654458645	-0.0029577669689326838	-0.1129944654458645	-97.55	-0.0029577669689326838	-97.5	-0.0012330291566571673
-297.2939458789176	0.0013394583033222729	-0.4521042084168337	-0.11227075836099557	-0.0016890670971845686	-0.11227075836099557	-97.49999999999999	-0.0016890670971845686	-97.45	-0.004364884086142959
-297.2879457589152	0.0013423039843243358	-0.442685370741483	-0.10730367347654331	-0.0035820051600549763	-0.10730367347654331	-97.44999999999999	-0.0035820051600549763	-97.4	-0.001135225628329295
-297.2819456389128	0.0013451490718794552	-0.4332665330661323	-0.0962373067746757	-0.001987140107856401	-0.0962373067746757	-97.39999999999999	-0.001987140107856401	-97.35000000000001	0.01467364050600143
-297.2759455189104	0.001347993565989294	-0.4238476953907816	-0.08047049713089911	0.015726543154287925	-0.08047049713089911	-97.35	0.015726543154287925	-97.30000000000001	0.0026539630680373696
-297.269945398908	0.0013508374666554846	-0.41442885771543087	-0.06718865226914973	0.0026736840381104132	-0.06718865226914973	-97.3	0.0026736840381104132	-97.25	0.003404107632286702
-297.26394527890557	0.001353680773879641	-0.4050100200400802	-0.061029177559192786	0.005153979310317635	-0.061029177559192786	-97.24999999999999	0.005153979310317635	-97.2	0.005523498114427592
-297.25794515890317	0.0013565234876632942	-0.39559118236472945	-0.05903201372230686	0.004180284832373423	-0.05903201372230686	-97.19999999999999	0.004180284832373423	-97.15	-0.013213263025310963
-297.2519450389008	0.001359365608008088	-0.3861723446893788	-0.05519266702172117	-0.01259129261262311	-0.05519266702172117	-97.14999999999999	-0.01259129261262311	-97.10000000000001	0.0016110912805220926
-297.2459449188984	0.0013622071349156885	-0.3767535070140281	-0.048399961759545855	0.0007392369314992513	-0.048399961759545855	-97.1	0.0007392369314992513	-97.05000000000001	0.003778766646468185
-297.239944798896	0.0013650480683876256	-0.36733466933867737	-0.04054016501554684	0.007055826674238426	-0.04054016501554684	-97.05	0.007055826674238426	-97.0	0.002245575113177555
-297.2339446788936	0.0013678884084255439	-0.3579158316633267	-0.03514735874444368	0.002419021762879843	-0.03514735874444368	-96.99999999999999	0.002419021762879843	-96.95	-0.006743817817899921
-297.2279445588912	0.001370728155031007	-0.34849699398797596	-0.0319107701379222	-0.007108923413438611	-0.0319107701379222	-96.94999999999999	-0.007108923413438611	-96.9	-0.00900856975706292
-297.2219444388888	0.001373567308205632	-0.3390781563126253	-0.029483900013036995	-0.008390352961654957	-0.029483900013036995	-96.89999999999999	-0.008390352961654957	-96.85000000000001	-0.0059082532305412515
-297.2159443188864	0.0013764058679510483	-0.32965931863727455	-0.022953111556079177	-0.004605938371864287	-0.022953111556079177	-96.85	-0.004605938371864287	-96.80000000000001	0.0007217383581602042
-297.209944198884	0.0013792438342689068	-0.32024048096192387	-0.013390569541381245	1.6443071150540722e-05	-0.013390569541381245	-96.8	1.6443071150540722e-05	-96.75	0.007266014941499036
-297.2039440788816	0.0013820812071606834	-0.31082164328657313	0.0009215047591992695	0.009261830922245754	0.0009215047591992695	-96.74999999999999	0.009261830922245754	-96.7	-0.006025074489874482
-297.1979439588792	0.001384917986628128	-0.30140280561122246	0.01920261875223901	-0.005893666566898501	0.01920261875223901	-96.69999999999999	-0.005893666566898501	-96.65	-0.011595240166814388
-297.1919438388768	0.0013877541726727556	-0.2919839679358718	0.03927240367845241	-0.013033986580199218	0.03927240367845241	-96.64999999999999	-0.013033986580199218	-96.60000000000001	-0.0024207143807870946
-297.1859437188744	0.0013905897652962019	-0.28256513026052105	0.05871302201143034	-0.0015665106659673975	0.05871302201143034	-96.6	-0.0015665106659673975	-96.55000000000001	-2.572052111622648e-05
-297.179943598872	0.001393424764500048	-0.27314629258517037	0.0776171068402846	0.0013210197974355574	0.0776171068402846	-96.55	0.0013210197974355574	-96.5	0.005842368786502127
-297.1739434788696	0.0013962591702859357	-0.26372745490981964	0.0989642357543101	0.0038744814584293647	0.0989642357543101	-96.49999999999999	0.0038744814584293647	-96.45	-0.008616990641622004
-297.1679433588672	0.001399092982655431	-0.25430861723446896	0.12252513005598421	-0.009014518206938894	0.12252513005598421	-96.44999999999999	-0.009014518206938894	-96.4	0.004071119010316416
-297.1619432388648	0.001401926201610191	-0.24488977955911825	0.14597677177888077	0.004667289295559219	0.14597677177888077	-96.39999999999999	0.004667289295559219	-96.35000000000001	0.0028226593153129033
-297.1559431188624	0.0014047588271517667	-0.23547094188376755	0.15964657178803374	0.003975487415121602	0.15964657178803374	-96.35	0.003975487415121602	-96.30000000000001	-0.007883499491206978
-297.14994299886	0.0014075908592817933	-0.22605210420841684	0.16159038950850396	-0.007300802848189363	0.16159038950850396	-96.3	-0.007300802848189363	-96.25	-0.010220317140576154
-297.1439428788576	0.0014104222980019186	-0.21663326653306614	0.15550718537094604	-0.01086620466510915	0.15550718537094604	-96.24999999999999	-0.01086620466510915	-96.2	0.002459603761154654
-297.1379427588552	0.0014132531433136458	-0.20721442885771543	0.14538568034886287	0.0011031647297777094	0.14538568034886287	-96.19999999999999	0.0011031647297777094	-96.15	0.007993154340996924
-297.1319426388528	0.0014160833952186912	-0.19779559118236473	0.13571241255834937	0.009960731435224907	0.13571241255834937	-96.14999999999999	0.009960731435224907	-96.10000000000001	0.017709985036720274
-297.12594251885037	0.0014189130537185467	-0.18837675350701405	0.13081804020529983	0.018728030810248812	0.13081804020529983	-96.1	0.018728030810248812	-96.05000000000001	-0.011194629977190314
-297.11994239884797	0.0014217421188149014	-0.17895791583166334	0.12845647455665715	-0.011113291414904095	0.12845647455665715	-96.05	-0.011113291414904095	-96.0	0.005994671453792489
-297.11394227884557	0.0014245705905093638	-0.16953907815631264	0.11924799961395671	0.005401745542974951	0.11924799961395671	-95.99999999999999	0.005401745542974951	-95.95	-0.004215405270814525
-297.1079421588432	0.0014273984688034762	-0.16012024048096193	0.10118156365210464	-0.004405497578638747	0.10118156365210464	-95.94999999999999	-0.004405497578638747	-95.9	-0.011870673390931473
-297.1019420388408	0.0014302257536989013	-0.15070140280561123	0.07870882764270061	-0.009593276326355699	0.07870882764270061	-95.89999999999999	-0.009593276326355699	-95.85000000000001	-0.0028971219450399117
-297.0959419188384	0.0014330524451972653	-0.14128256513026052	0.056123907171925135	-0.0025057161528502132	0.056123907171925135	-95.85	-0.0025057161528502132	-95.80000000000001	0.013016360465774573
-297.089941798836	0.0014358785433001076	-0.13186372745490982	0.03456313344743565	0.012599921617597735	0.03456313344743565	-95.8	0.012599921617597735	-95.75	-0.008272703119617475
-297.0839416788336	0.0014387040480090606	-0.12244488977955913	0.018625698796962038	-0.00639399854588059	0.018625698796962038	-95.74999999999999	-0.00639399854588059	-95.7	0.004230918139967424
-297.0779415588312	0.001441528959325709	-0.11302605210420842	0.0170725943762546	0.003427299699000179	0.0170725943762546	-95.69999999999999	0.003427299699000179	-95.65	-0.0033758610547757048
-297.0719414388288	0.001444353277251694	-0.10360721442885772	0.038562908104574536	-0.0045358668481682435	0.038562908104574536	-95.64999999999999	-0.0045358668481682435	-95.60000000000001	0.0006153677536078596
-297.0659413188264	0.001447177001788618	-0.09418837675350702	0.08370089777412877	0.0005397528818101573	0.08370089777412877	-95.6	0.0005397528818101573	-95.55000000000001	-0.0017235715823620773
-297.059941198824	0.0014500001329380656	-0.08476953907815632	0.1468560918392749	-0.0005503771880290101	0.1468560918392749	-95.55	-0.0005503771880290101	-95.5	-0.003798962723260446
-297.0539410788216	0.0014528226706995314	-0.07535070140280561	0.21596127303990711	-0.0030953098936378465	0.21596127303990711	-95.49999999999999	-0.0030953098936378465	-95.45	0.010350450654333824
-297.0479409588192	0.0014556446150716478	-0.06593186372745491	0.2818374312371967	0.010535759131987186	0.2818374312371967	-95.44999999999999	0.010535759131987186	-95.4	0.0007606800570491965
-297.0419408388168	0.0014584659660529416	-0.05651302605210421	0.34912569283823175	-0.0008063604757951383	0.34912569283823175	-95.39999999999999	-0.0008063604757951383	-95.35000000000001	-0.00602607880446061
-297.0359407188144	0.0014612867236420144	-0.04709418837675351	0.42966552439360256	-0.006571554630507985	0.42966552439360256	-95.35	-0.006571554630507985	-95.30000000000001	-0.0023886873582908627
-297.029940598812	0.0014641068878373817	-0.03767535070140281	0.536330696534165	-0.0021026807059959293	0.536330696534165	-95.3	-0.0021026807059959293	-95.25	-0.013755537153290488
-297.0239404788096	0.001466926458637678	-0.028256513026052105	0.6694370083265903	-0.01352571783023555	0.6694370083265903	-95.24999999999999	-0.01352571783023555	-95.2	0.013827284435253577
-297.0179403588072	0.0014697454360413857	-0.018837675350701404	0.8148819864037719	0.01337991452409752	0.8148819864037719	-95.19999999999999	0.01337991452409752	-95.15	-0.010818538534079285
-297.0119402388048	0.0014725638200471123	-0.009418837675350702	0.9416981009187281	-0.010338467558602214	0.9416981009187281	-95.14999999999999	-0.010338467558602214	-95.10000000000001	-0.010554892021188924
-297.0059401188024	0.00147538161065337	0.0	1.0	-0.010812005739860598	1.0	-95.1	-0.010812005739860598	-95.05000000000001	0.006771824290048528
-296.9999399988	0.0014781988078587994	0.009418837675350702	0.9416981009187281	0.00799074684485317	0.9416981009187281	-95.05	0.00799074684485317	-95.0	0.003833936282995499
-296.9939398787976	0.0014810154116618888	0.018837675350701404	0.8148819864037719	0.006154672131924246	0.8148819864037719	-94.99999999999999	0.006154672131924246	-94.95	-0.008228552086125242
-296.98793975879516	0.0014838314220611947	0.028256513026052105	0.6694370083265903	-0.007612927505794585	0.6694370083265903	-94.94999999999999	-0.007612927505794585	-94.9	-0.007225505023001832
-296.98193963879277	0.0014866468390553284	0.03767535070140281	0.536330696534165	-0.005951999736440662	0.536330696534165	-94.89999999999999	-0.005951999736440662	-94.85000000000001	-0.006292178344457673
-296.97593951879037	0.0014894616626428617	0.04709418837675351	0.42966552439360256	-0.006709909566409565	0.42966552439360256	-94.85	-0.006709909566409565	-94.80000000000001	0.017090947072988843
-296.969939398788	0.0014922758928223006	0.05651302605210421	0.34912569283823175	0.016419409345496766	0.34912569283823175	-94.8	0.016419409345496766	-94.75	-0.007904735004876927
-296.9639392787856	0.0014950895295921598	0.06593186372745491	0.2818374312371967	-0.00799349266842026	0.2818374312371967	-94.74999999999999	-0.00799349266842026	-94.7	-0.0008651060661712684
-296.9579391587832	0.0014979025729511648	0.07535070140280561	0.21596127303990711	4.486442070616512e-05	0.21596127303990711	-94.69999999999999	4.486442070616512e-05	-94.65	-0.0038385299044285497
-296.9519390387808	0.0015007150228977279	0.08476953907815632	0.1468560918392749	-0.003673533336111767	0.1468560918392749	-94.64999999999999	-0.003673533336111767	-94.60000000000001	-0.009110865465685444
-296.9459389187784	0.0015035268794304692	0.09418837675350702	0.08370089777412877	-0.008971605361631635	0.08370089777412877	-94.6	-0.008971605361631635	-94.55000000000001	-0.005290370053751758
-296.939938798776	0.0015063381425479126	0.10360721442885772	0.038562908104574536	-0.004154908568293516	0.038562908104574536	-94.55	-0.004154908568293516	-94.5	0.004663479366371783
-296.9339386787736	0.0015091488122486423	0.11302605210420842	0.0170725943762546	0.002304373375595093	0.0170725943762546	-94.49999999999999	0.002304373375595093	-94.45	-0.0008070302296194614
-296.9279385587712	0.001511958888531254	0.12244488977955913	0.018625698796962038	0.0008522795428415134	0.018625698796962038	-94.44999999999999	0.0008522795428415134	-94.4	-0.005954427429967201
-296.9219384387688	0.001514768371394224	0.13186372745490982	0.03456313344743565	-0.006541068100696067	0.03456313344743565	-94.39999999999999	-0.006541068100696067	-94.35000000000001	0.00021100263885413288
-296.9159383187664	0.0015175772608361897	0.14128256513026052	0.056123907171925135	-0.0008358744981496229	0.056123907171925135	-94.35	-0.0008358744981496229	-94.30000000000001	0.006149509707404748
-296.909938198764	0.0015203855568556872	0.15070140280561123	0.07870882764270061	0.00697491237841348	0.07870882764270061	-94.3	0.00697491237841348	-94.25	0.0018150031905630481
-296.9039380787616	0.0015231932594512764	0.16012024048096193	0.10118156365210464	0.0005944240909627361	0.10118156365210464	-94.24999999999999	0.0005944240909627361	-94.2	4.3382663599232685e-05
-296.8979379587592	0.0015260003686214997	0.16953907815631264	0.11924799961395671	-0.0009626606954152754	0.11924799961395671	-94.19999999999999	-0.0009626606954152754	-94.15	-0.012270402409196987
-296.8919378387568	0.0015288068843649161	0.17895791583166334	0.12845647455665715	-0.01096963940028007	0.12845647455665715	-94.14999999999999	-0.01096963940028007	-94.10000000000001	0.013019783554232355
-296.8859377187544	0.0015316128066801193	0.18837675350701405	0.13081804020529983	0.013451265503475736	0.13081804020529983	-94.1	0.013451265503475736	-94.05000000000001	0.00758352899185227
-296.879937598752	0.0015344181355656601	0.19779559118236473	0.13571241255834937	0.009322058361299432	0.13571241255834937	-94.05	0.009322058361299432	-94.0	0.0031080430317687105
-296.8739374787496	0.0015372228710200714	0.20721442885771543	0.14538568034886287	0.0017504525925388455	0.14538568034886287	-93.99999999999999	0.0017504525925388455	-93.95	0.013535596537141136
-296.8679373587472	0.001540027013041907	0.21663326653306614	0.15550718537094604	0.014895008634044032	0.15550718537094604	-93.94999999999999	0.014895008634044032	-93.9	0.018756143799165997
-296.8619372387448	0.0015428305616298228	0.22605210420841684	0.16159038950850396	0.018343836448139618	0.16159038950850396	-93.89999999999999	0.018343836448139618	-93.85000000000001	-0.006155658702687494
-296.8559371187424	0.0015456335167822648	0.23547094188376755	0.15964657178803374	-0.005443727299495405	0.15964657178803374	-93.85	-0.005443727299495405	-93.80000000000001	-0.0028996079876988903
-296.84993699873996	0.0015484358784978742	0.24488977955911825	0.14597677177888077	-0.00435619125911479	0.14597677177888077	-93.8	-0.00435619125911479	-93.75	0.014649361751473041
-296.84393687873757	0.0015512376467751146	0.25430861723446896	0.12252513005598421	0.014340887761641448	0.12252513005598421	-93.74999999999999	0.014340887761641448	-93.7	0.004318870190382094
-296.83793675873517	0.0015540388216126147	0.26372745490981964	0.0989642357543101	0.00571164250764856	0.0989642357543101	-93.69999999999999	0.00571164250764856	-93.65	0.003595913035172361
-296.83193663873277	0.001556839403008944	0.27314629258517037	0.0776171068402846	0.005644126331589678	0.0776171068402846	-93.64999999999999	0.005644126331589678	-93.60000000000001	0.0005132059072250703
-296.8259365187304	0.0015596393909626173	0.28256513026052105	0.05871302201143034	0.0008096859216757158	0.05871302201143034	-93.6	0.0008096859216757158	-93.55000000000001	0.003858179139408182
-296.819936398728	0.001562438785472239	0.2919839679358718	0.03927240367845241	0.005075258502971826	0.03927240367845241	-93.55	0.005075258502971826	-93.5	0.010277179910994328
-296.8139362787256	0.0015652375865363788	0.30140280561122246	0.01920261875223901	0.010829956629709824	0.01920261875223901	-93.49999999999999	0.010829956629709824	-93.45	-0.010146029819955353
-296.8079361587232	0.0015680357941535693	0.31082164328657313	0.0009215047591992695	-0.007732675805004592	0.0009215047591992695	-93.44999999999999	-0.007732675805004592	-93.4	0.0038515030310179864
-296.8019360387208	0.0015708334083223492	0.32024048096192387	-0.013390569541381245	0.0019149130363125114	-0.013390569541381245	-93.39999999999999	0.0019149130363125114	-93.35000000000001	0.009686911449523388
-296.7959359187184	0.0015736304290412937	0.32965931863727455	-0.022953111556079177	0.010933480373891715	-0.022953111556079177	-93.35	0.010933480373891715	-93.30000000000001	0.01575490241733236
-296.789935798716	0.0015764268563089599	0.3390781563126253	-0.029483900013036995	0.01621705995268152	-0.029483900013036995	-93.3	0.01621705995268152	-93.25	-0.011759182182452511
-296.7839356787136	0.0015792226901239553	0.34849699398797596	-0.0319107701379222	-0.012134590929463411	-0.0319107701379222	-93.24999999999999	-0.012134590929463411	-93.2	0.023627720176283003
-296.7779355587112	0.0015820179304848099	0.3579158316633267	-0.03514735874444368	0.02211061564676782	-0.03514735874444368	-93.19999999999999	0.02211061564676782	-93.15	-0.008236542904533179
-296.7719354387088	0.0015848125773900179	0.36733466933867737	-0.04054016501554684	-0.006992896715741962	-0.04054016501554684	-93.14999999999999	-0.006992896715741962	-93.10000000000001	-0.01182405646380843
-296.7659353187064	0.0015876066308382502	0.3767535070140281	-0.048399961759545855	-0.010314203649435668	-0.048399961759545855	-93.1	-0.010314203649435668	-93.05000000000001	0.015923446991887802
-296.759935198704	0.0015904000908280064	0.3861723446893788	-0.05519266702172117	0.015836026951490105	-0.05519266702172117	-93.05	0.015836026951490105	-93.0	0.015204346180600629
-296.7539350787016	0.0015931929573578466	0.39559118236472945	-0.05903201372230686	0.014421039435924668	-0.05903201372230686	-92.99999999999999	0.014421039435924668	-92.95	-0.014437132178532699
-296.7479349586992	0.001595985230426352	0.4050100200400802	-0.061029177559192786	-0.016095750093280594	-0.061029177559192786	-92.94999999999999	-0.016095750093280594	-92.9	0.0061656254852779655
-296.7419348386968	0.0015987769100320821	0.41442885771543087	-0.06718865226914973	0.004486208350687399	-0.06718865226914973	-92.89999999999999	0.004486208350687399	-92.85000000000001	0.014750632891900624
-296.7359347186944	0.0016015679961735672	0.4238476953907816	-0.08047049713089911	0.014967269848332038	-0.08047049713089911	-92.85	0.014967269848332038	-92.80000000000001	0.00367328164645038
-296.729934598692	0.00160435848884937	0.4332665330661323	-0.0962373067746757	0.0033639358393379704	-0.0962373067746757	-92.8	0.0033639358393379704	-92.75	-0.01024611278535281
-296.7239344786896	0.0016071483880580925	0.442685370741483	-0.10730367347654331	-0.00875409541843151	-0.10730367347654331	-92.74999999999999	-0.00875409541843151	-92.7	-0.011377179445589787
-296.7179343586872	0.0016099376937982557	0.4521042084168337	-0.11227075836099557	-0.0124007756306138	-0.11227075836099557	-92.69999999999999	-0.0124007756306138	-92.65	0.009719936664952054
-296.71193423868476	0.001612726406068452	0.46152304609218436	-0.1129944654458645	0.010629532498133682	-0.1129944654458645	-92.64999999999999	0.010629532498133682	-92.60000000000001	0.005101923956651381
-296.70593411868236	0.0016155145248672063	0.4709418837675351	-0.11151799621397035	0.0071021018969258725	-0.11151799621397035	-92.6	0.0071021018969258725	-92.55000000000001	-0.0026039170865797853
-296.69993399867997	0.001618302050193084	0.4803607214428858	-0.10783991096599407	-0.002403781643914752	-0.10783991096599407	-92.55	-0.002403781643914752	-92.5	0.019786697618587677
-296.69393387867757	0.0016210889820446927	0.4897795591182365	-0.10684058672590523	0.019842596616360085	-0.10684058672590523	-92.49999999999999	0.019842596616360085	-92.45	-0.006304935354447216
-296.6879337586752	0.0016238753204205329	0.4991983967935872	-0.10803046988995411	-0.004626684839368253	-0.10803046988995411	-92.44999999999999	-0.004626684839368253	-92.4	0.004497095590387829
-296.6819336386728	0.001626661065423586	0.5086172344689379	-0.1101823746916394	0.004735865762759676	-0.1101823746916394	-92.39999999999999	0.004735865762759676	-92.35000000000001	0.009323621233921508
-296.6759335186704	0.001629446217461103	0.5180360721442886	-0.11077084292049832	0.009026274335060966	-0.11077084292049832	-92.35	0.009026274335060966	-92.30000000000001	-0.0014543568403123934
-296.669933398668	0.0016322307771392455	0.5274549098196393	-0.1060048731322108	-0.002658924276889878	-0.1060048731322108	-92.3	-0.002658924276889878	-92.25	0.00025839019621342257
-296.6639332786656	0.0016350147450642707	0.53687374749499	-0.09704549424531861	0.000775385545091068	-0.09704549424531861	-92.24999999999999	0.000775385545091068	-92.2	0.0017079896079700175
-296.6579331586632	0.0016377981218422767	0.5462925851703407	-0.08431643509560752	0.002920015220565742	-0.08431643509560752	-92.19999999999999	0.002920015220565742	-92.15	0.005657631375468989
-296.6519330386608	0.0016405809080795124	0.5557114228456914	-0.06911675361444967	0.008036761909996507	-0.06911675361444967	-92.14999999999999	0.008036761909996507	-92.10000000000001	-0.005358990152380268
-296.6459329186584	0.001643363104382178	0.5651302605210421	-0.05583427338722791	-0.0048442676200268694	-0.05583427338722791	-92.1	-0.0048442676200268694	-92.05000000000001	-0.009483003530703181
-296.639932798656	0.001646144711356438	0.5745490981963928	-0.04984873087983069	-0.009872530671661044	-0.04984873087983069	-92.05	-0.009872530671661044	-92.0	0.006225529022512107
-296.6339326786536	0.0016489257296085284	0.5839679358717436	-0.05587804677430077	0.00877718180866248	-0.05587804677430077	-91.99999999999999	0.00877718180866248	-91.95	0.017058853649126602
-296.6279325586512	0.001651706159744602	0.5933867735470942	-0.0741805724520297	0.01677698761608295	-0.0741805724520297	-91.94999999999999	0.01677698761608295	-91.9	-0.010259431671451982
-296.6219324386488	0.0016544860023708983	0.6028056112224449	-0.0957788888655846	-0.009226772702946055	-0.0957788888655846	-91.89999999999999	-0.009226772702946055	-91.85000000000001	0.004935992128014919
-296.6159323186464	0.0016572652580935721	0.6122244488977956	-0.11112653966820028	0.005630100190115787	-0.11112653966820028	-91.85	0.005630100190115787	-91.80000000000001	0.004906746603502275
-296.609932198644	0.001660043927518839	0.6216432865731463	-0.11342613918967931	0.004226132468343377	-0.11342613918967931	-91.8	0.004226132468343377	-91.75	0.001198236144386717
-296.6039320786416	0.0016628220112528606	0.6310621242484971	-0.1038983217204051	0.0030179977827743953	-0.1038983217204051	-91.74999999999999	0.0030179977827743953	-91.7	-0.0013132881433695646
-296.5979319586392	0.0016655995099018582	0.6404809619238477	-0.09059208647148742	-0.0019454972869191465	-0.09059208647148742	-91.69999999999999	-0.0019454972869191465	-91.65	0.016198205042565007
-296.5919318386368	0.001668376424072053	0.6498997995991984	-0.07910740828109829	0.016569249369149795	-0.07910740828109829	-91.64999999999999	0.016569249369149795	-91.60000000000001	-0.0017373026568931935
-296.5859317186344	0.0016711527543695885	0.6593186372745491	-0.07651655055065168	-0.0010137501368245175	-0.07651655055065168	-91.6	-0.0010137501368245175	-91.55000000000001	-0.024680500654578198
-296.579931598632	0.0016739285014006713	0.6687374749498999	-0.08659464086146035	-0.026174907418076647	-0.08659464086146035	-91.55	-0.026174907418076647	-91.5	0.01229672611467551
-296.57393147862956	0.0016767036657714862	0.6781563126252506	-0.10331507899024457	0.013895545824366046	-0.10331507899024457	-91.49999999999999	0.013895545824366046	-91.45	-0.001254054261216991
-296.56793135862716	0.0016794782480883121	0.6875751503006012	-0.11873066678893128	-0.00024918616281571077	-0.11873066678893128	-91.44999999999999	-0.00024918616281571077	-91.4	-0.0017601406936828023
-296.56193123862477	0.0016822522489572203	0.6969939879759519	-0.12961648787788838	-0.0022851527241701075	-0.12961648787788838	-91.39999999999999	-0.0022851527241701075	-91.35000000000001	-0.0026312462859283932
-296.55593111862237	0.0016850256689844708	0.7064128256513026	-0.13842296913764085	-0.005474723295618193	-0.13842296913764085	-91.35	-0.005474723295618193	-91.30000000000001	0.002255439973280303
-296.54993099861997	0.0016877985087762407	0.7158316633266534	-0.1442806194901552	0.0039060345873982447	-0.1442806194901552	-91.3	0.0039060345873982447	-91.25	0.0019576425652106763
-296.5439308786176	0.0016905707689387388	0.725250501002004	-0.1445751865229869	0.0018566736434508706	-0.1445751865229869	-91.24999999999999	0.0018566736434508706	-91.2	-0.017702497973910516
-296.5379307586152	0.0016933424500781419	0.7346693386773547	-0.1420893569435928	-0.016961539819469542	-0.1420893569435928	-91.19999999999999	-0.016961539819469542	-91.15	0.018165299177450835
-296.5319306386128	0.0016961135528006407	0.7440881763527054	-0.1414691348449837	0.017244282185985733	-0.1414691348449837	-91.14999999999999	0.017244282185985733	-91.10000000000001	0.019487585520865682
-296.5259305186104	0.001698884077712499	0.7535070140280562	-0.14449191803198938	0.02162102992842503	-0.14449191803198938	-91.1	0.02162102992842503	-91.05000000000001	-0.009804628457320183
-296.519930398608	0.0017016540254198304	0.7629258517034069	-0.14898211193926417	-0.008249570541030824	-0.14898211193926417	-91.05	-0.008249570541030824	-91.0	0.001146030482719396
-296.5139302786056	0.0017044233965288142	0.7723446893787576	-0.15131844980262985	-0.0008145507017381263	-0.15131844980262985	-90.99999999999999	-0.0008145507017381263	-90.95	0.012882967006138283
-296.5079301586032	0.0017071921916457285	0.7817635270541082	-0.15061321722046758	0.013987887008722185	-0.15061321722046758	-90.94999999999999	0.013987887008722185	-90.9	-0.013469590165021214
-296.5019300386008	0.0017099604113766838	0.7911823647294589	-0.14315399967662876	-0.009875322331512367	-0.14315399967662876	-90.89999999999999	-0.009875322331512367	-90.85000000000001	0.0019015066127816716
-296.4959299185984	0.0017127280563279436	0.8006012024048097	-0.13041011696087654	0.0005617440025152985	-0.13041011696087654	-90.85	0.0005617440025152985	-90.80000000000001	-0.01093873257143048
-296.489929798596	0.0017154951271056362	0.8100200400801604	-0.11533897685749618	-0.011246403093114888	-0.11533897685749618	-90.8	-0.011246403093114888	-90.75	-0.0019251570378910445
-296.4839296785936	0.001718261624316016	0.819438877755511	-0.10324627917588701	-0.0005001119825767708	-0.10324627917588701	-90.74999999999999	-0.0005001119825767708	-90.7	0.0013213553025069771
-296.4779295585912	0.001721027548565229	0.8288577154308617	-0.09570341831914073	0.0011261865869388202	-0.09570341831914073	-90.69999999999999	0.0011261865869388202	-90.65	0.009673389613587286
-296.4719294385888	0.0017237929004595455	0.8382765531062124	-0.09366076135941309	0.009049991586931195	-0.09366076135941309	-90.64999999999999	0.009049991586931195	-90.60000000000001	-0.0022591578809649637
-296.4659293185864	0.0017265576806050902	0.8476953907815632	-0.09425193246230879	-0.0014939201790248647	-0.09425193246230879	-90.6	-0.0014939201790248647	-90.55000000000001	0.00010369536257426539
-296.459929198584	0.0017293218896080394	0.8571142284569139	-0.09463512181280746	-0.00016241107153375836	-0.09463512181280746	-90.55	-0.00016241107153375836	-90.5	0.012105643482862886
-296.4539290785816	0.0017320855280746057	0.8665330661322646	-0.09089702251263558	0.011370660793317897	-0.09089702251263558	-90.49999999999999	0.011370660793317897	-90.45	0.012767041695360663
-296.4479289585792	0.0017348485966110132	0.8759519038076152	-0.08239961253786557	0.01189185550177566	-0.08239961253786557	-90.44999999999999	0.01189185550177566	-90.4	-0.011534431866481346
-296.4419288385768	0.00173761109582346	0.885370741482966	-0.06932833903787324	-0.011866511112269834	-0.06932833903787324	-90.39999999999999	-0.011866511112269834	-90.35000000000001	-0.01183050472283168
-296.43592871857436	0.0017403730263181039	0.8947895791583167	-0.05092687674391026	-0.01546254785998062	-0.05092687674391026	-90.35	-0.01546254785998062	-90.30000000000001	-0.00423768309849424
-296.42992859857196	0.0017431343887011873	0.9042084168336674	-0.0299854347324342	-0.0029787035174982258	-0.0299854347324342	-90.3	-0.0029787035174982258	-90.25	0.013539563463716596
-296.42392847856956	0.001745895183578881	0.913627254509018	-0.011838303312401825	0.012764785163643799	-0.011838303312401825	-90.24999999999999	0.012764785163643799	-90.2	-0.012097922588637471
-296.41792835856717	0.0017486554115573546	0.9230460921843687	-0.0009137453289431208	-0.01179212910817567	-0.0009137453289431208	-90.19999999999999	-0.01179212910817567	-90.15	-0.002865376777475154
-296.41192823856477	0.0017514150732427913	0.9324649298597195	0.004001322750903061	-0.0058716836345645935	0.004001322750903061	-90.14999999999999	-0.0058716836345645935	-90.10000000000001	-0.002884105727063841
-296.4059281185624	0.001754174169241409	0.9418837675350702	0.007430954255668556	-0.0033457482102863486	0.007430954255668556	-90.1	-0.0033457482102863486	-90.05000000000001	-0.003263043466657996
-296.39992799856	0.0017569327001594863	0.9513026052104209	0.014506780881216413	0.0005091819720999588	0.014506780881216413	-90.05	0.0005091819720999588	-90.0	-0.004993662088406199
-296.3939278785576	0.0017596906666030884	0.9607214428857715	0.02945684720064286	-0.006829331013535307	0.02945684720064286	-89.99999999999999	-0.006829331013535307	-89.95	0.0022107317478626803
-296.3879277585552	0.0017624480691784128	0.9701402805611223	0.04861522106320123	0.00154461191621504	0.04861522106320123	-89.94999999999999	0.00154461191621504	-89.9	-0.002710547578975054
-296.3819276385528	0.0017652049084917346	0.979559118236473	0.06328604810279667	-0.0016232516682261583	0.06328604810279667	-89.89999999999999	-0.0016232516682261583	-89.85000000000001	-0.003851031440195814
-296.3759275185504	0.0017679611851492397	0.9889779559118237	0.061760521129691014	-0.0013883051457165198	0.061760521129691014	-89.85	-0.0013883051457165198	-89.80000000000001	0.01188158506231986
-296.369927398548	0.0017707168997570862	0.9983967935871744	0.04426126239176896	0.01136475522538311	0.04426126239176896	-89.8	0.01136475522538311	-89.75	0.005045120839921765
-296.3639272785456	0.0017734720529214625	1.007815631262525	0.02003135035986374	0.004601249734058856	0.02003135035986374	-89.74999999999999	0.004601249734058856	-89.7	0.0009576121209369505
-296.3579271585432	0.0017762266452485628	1.0172344689378758	-0.0038086149912266113	-0.0006528548388716285	-0.0038086149912266113	-89.69999999999999	-0.0006528548388716285	-89.65	0.002177565078173379
-296.3519270385408	0.0017789806773446267	1.0266533066132264	-0.021444913870068884	0.0008921736147506331	-0.021444913870068884	-89.64999999999999	0.0008921736147506331	-89.60000000000001	0.010009316294023409
-296.3459269185384	0.0017817341498157888	1.0360721442885772	-0.03168920298378171	0.010421541543787872	-0.03168920298378171	-89.6	0.010421541543787872	-89.55000000000001	-0.0018213485771524096
-296.339926798536	0.001784487063268294	1.045490981963928	-0.03933909977490248	-0.0029793665400010346	-0.03933909977490248	-89.55	-0.0029793665400010346	-89.5	-0.016182478020378088
-296.3339266785336	0.001787239418308304	1.0549098196392785	-0.0510089431224003	-0.016369911742017483	-0.0510089431224003	-89.49999999999999	-0.016369911742017483	-89.45	0.005019459067375537
-296.3279265585312	0.0017899912155420492	1.0643286573146293	-0.07120682894423401	0.006527861287241241	-0.07120682894423401	-89.44999999999999	0.006527861287241241	-89.4	0.011958561335508705
-296.3219264385288	0.0017927424555756574	1.07374749498998	-0.09721803842100658	0.011139138611584642	-0.09721803842100658	-89.39999999999999	0.011139138611584642	-89.35000000000001	-0.010259490850726468
-296.3159263185264	0.0017954931390153537	1.0831663326653307	-0.11924560610461303	-0.009143301866735185	-0.11924560610461303	-89.35	-0.009143301866735185	-89.30000000000001	0.009557213232109537
-296.309926198524	0.0017982432664673832	1.0925851703406815	-0.12840996373878252	0.010095121821540468	-0.12840996373878252	-89.3	0.010095121821540468	-89.25	-0.003422840672059297
-296.3039260785216	0.0018009928385378775	1.102004008016032	-0.12383768018615043	-0.0027353334883063072	-0.12383768018615043	-89.24999999999999	-0.0027353334883063072	-89.2	0.0009539935999850614
-296.29792595851916	0.0018037418558330544	1.1114228456913828	-0.11133683672864844	-0.000216445460140513	-0.11133683672864844	-89.19999999999999	-0.000216445460140513	-89.15	-0.0031320407823659025
-296.29192583851676	0.00180649031895913	1.1208416833667336	-0.09505793812101	-0.004807893265520109	-0.09505793812101	-89.14999999999999	-0.004807893265520109	-89.10000000000001	-0.014805758493569016
-296.28592571851436	0.00180923822852225	1.1302605210420842	-0.07669562365082798	-0.014744303558452273	-0.07669562365082798	-89.1	-0.014744303558452273	-89.05000000000001	-0.002530188063000392
-296.27992559851197	0.0018119855851286668	1.139679358717435	-0.05581058264882771	-0.002404508023889938	-0.05581058264882771	-89.05	-0.002404508023889938	-89.0	-0.014735697522693814
-296.27392547850957	0.0018147323893844714	1.1490981963927855	-0.03145495520393518	-0.012681249115054093	-0.03145495520393518	-88.99999999999999	-0.012681249115054093	-88.95	0.012650070719226497
-296.26792535850717	0.0018174786418959853	1.1585170340681363	-0.001104093991086667	0.011117307148387517	-0.001104093991086667	-88.94999999999999	0.011117307148387517	-88.9	-0.0031566309240180514
-296.2619252385048	0.0018202243432692941	1.1679358717434871	0.03550783134595904	-0.0012583664412599712	0.03550783134595904	-88.89999999999999	-0.0012583664412599712	-88.85000000000001	-0.006157427697606496
-296.2559251185024	0.0018229694941106647	1.1773547094188377	0.07905341367856543	-0.009031761985932165	0.07905341367856543	-88.85	-0.009031761985932165	-88.80000000000001	0.012316649010485414
-296.2499249985	0.0018257140950263004	1.1867735470941885	0.12248904831793053	0.014793932352123566	0.12248904831793053	-88.8	0.014793932352123566	-88.75	0.011825652409311143
-296.2439248784976	0.0018284581466223204	1.196192384769539	0.1585632890000509	0.01433597215994845	0.1585632890000509	-88.74999999999999	0.01433597215994845	-88.7	-0.004748044849087015
-296.2379247584952	0.0018312016495050127	1.2056112224448898	0.18229053692159894	-0.007454503523889781	0.18229053692159894	-88.69999999999999	-0.007454503523889781	-88.65	-0.025969135657807937
-296.2319246384928	0.0018339446042804925	1.2150300601202406	0.19109986865230014	-0.02486157249832978	0.19109986865230014	-88.64999999999999	-0.02486157249832978	-88.60000000000001	0.011613389577880898
-296.2259245184904	0.0018366870115549823	1.2244488977955912	0.18181673922005395	0.01121885558193718	0.18181673922005395	-88.6	0.01121885558193718	-88.55000000000001	0.011830821998533107
-296.219924398488	0.001839428871934682	1.233867735470942	0.1563701218156609	0.012500472971668671	0.1563701218156609	-88.55	0.012500472971668671	-88.5	-0.01163936347475547
-296.2139242784856	0.0018421701860257375	1.2432865731462925	0.11755912715532255	-0.012577395696633277	0.11755912715532255	-88.49999999999999	-0.012577395696633277	-88.45	-0.018093778124484924
-296.2079241584832	0.0018449109544344553	1.2527054108216433	0.07070574272848937	-0.01751397466315124	0.07070574272848937	-88.44999999999999	-0.01751397466315124	-88.4	0.005043229150963681
-296.2019240384808	0.00184765117776693	1.2621242484969941	0.024247949097900668	0.007849563488631446	0.024247949097900668	-88.39999999999999	0.007849563488631446	-88.35000000000001	-0.01007658244052505
-296.1959239184784	0.0018503908566293468	1.2715430861723447	-0.012343591101073982	-0.008846144669885569	-0.012343591101073982	-88.35	-0.008846144669885569	-88.30000000000001	0.0022136235967882387
-296.189923798476	0.0018531299916279848	1.2809619238476955	-0.036698783298286186	0.0003707787541789093	-0.036698783298286186	-88.3	0.0003707787541789093	-88.25	0.0057315499547248485
-296.1839236784736	0.001855868583369005	1.290380761523046	-0.050347061443528275	0.005235890881550547	-0.050347061443528275	-88.24999999999999	0.005235890881550547	-88.2	0.010951847806598488
-296.1779235584712	0.001858606632458554	1.2997995991983968	-0.0570973047008841	0.01081096742942671	-0.0570973047008841	-88.19999999999999	0.01081096742942671	-88.15	-0.002308084481075662
-296.1719234384688	0.0018613441395028765	1.3092184368737476	-0.055232861507487734	-0.0010333165194167469	-0.055232861507487734	-88.14999999999999	-0.0010333165194167469	-88.10000000000001	0.010530856148442166
-296.1659233184664	0.0018640811051081497	1.3186372745490982	-0.04965208756514249	0.013734288080363612	-0.04965208756514249	-88.1	0.013734288080363612	-88.05000000000001	-0.007240323770347461
-296.15992319846396	0.0018668175298805554	1.328056112224449	-0.0439721316384011	-0.007231167543268663	-0.0439721316384011	-88.05	-0.007231167543268663	-88.0	-0.002048303638244029
-296.15392307846156	0.0018695534144263215	1.3374749498997998	-0.043614381468723866	-0.0002943957695781228	-0.043614381468723866	-87.99999999999999	-0.0002943957695781228	-87.95	-0.0015693290634684698
-296.14792295845916	0.001872288759351606	1.3468937875751503	-0.047227937300909406	-0.002303621024571995	-0.047227937300909406	-87.94999999999999	-0.002303621024571995	-87.9	-0.0015939228045084152
-296.14192283845676	0.0018750235652626184	1.3563126252505011	-0.05059948763544837	-0.001681481658035714	-0.05059948763544837	-87.89999999999999	-0.001681481658035714	-87.85000000000001	0.00031302283320397146
-296.13592271845437	0.001877757832765571	1.3657314629258517	-0.05018182889676881	-0.0003525844823196523	-0.05018182889676881	-87.85	-0.0003525844823196523	-87.80000000000001	-0.002740963434328751
-296.12992259845197	0.0018804915624666162	1.3751503006012025	-0.04852171634027898	-0.0028146041040963874	-0.04852171634027898	-87.8	-0.0028146041040963874	-87.75	-0.009882082859905618
-296.1239224784496	0.0018832247549719814	1.3845691382765533	-0.04768908250946308	-0.008678626237051333	-0.04768908250946308	-87.74999999999999	-0.008678626237051333	-87.7	-0.007563755030031
-296.1179223584472	0.0018859574108878432	1.3939879759519038	-0.04661596690529209	-0.008145212432510278	-0.04661596690529209	-87.69999999999999	-0.008145212432510278	-87.65	0.010136389012773432
-296.1119222384448	0.0018886895308204167	1.4034068136272546	-0.04544971514996404	0.010996088727993437	-0.04544971514996404	-87.64999999999999	0.010996088727993437	-87.60000000000001	0.011027368498712527
-296.1059221184424	0.0018914211153758873	1.4128256513026052	-0.04769914041667044	0.010578582524813255	-0.04769914041667044	-87.6	0.010578582524813255	-87.55000000000001	0.009738039921569706
-296.09992199844	0.0018941521651604284	1.422244488977956	-0.05274279533576499	0.010481676705323746	-0.05274279533576499	-87.55	0.010481676705323746	-87.5	-0.024576462363453525
-296.0939218784376	0.0018968826807802407	1.4316633266533068	-0.05629324516787562	-0.024338998827747302	-0.05629324516787562	-87.49999999999999	-0.024338998827747302	-87.45	0.00039269557936195043
-296.0879217584352	0.0018996126628415722	1.4410821643286573	-0.0525085751105738	0.00021189610618538703	-0.0525085751105738	-87.44999999999999	0.00021189610618538703	-87.4	-0.004226072834333092
-296.0819216384328	0.0019023421119505604	1.450501002004008	-0.037911522169754915	-0.0048629128254059715	-0.037911522169754915	-87.39999999999999	-0.0048629128254059715	-87.35000000000001	-0.005830395715007028
-296.0759215184304	0.0019050710287133754	1.4599198396793587	-0.014496691077706531	-0.0041469465598653	-0.014496691077706531	-87.35	-0.0041469465598653	-87.30000000000001	-0.012348855160632083
-296.069921398428	0.0019077988852394397	1.4693386773547095	0.010644023074519452	-0.010333163055819891	0.010644023074519452	-87.3	-0.010333163055819891	-87.25	0.005455937912415608
-296.0639212784256	0.0019105251806042379	1.4787575150300603	0.029652209753074407	0.004535293371211737	0.029652209753074407	-87.24999999999999	0.004535293371211737	-87.2	0.009267545491889266
-296.0579211584232	0.0019132499154139373	1.4881763527054108	0.037704533898355194	0.00936513333329064	0.037704533898355194	-87.19999999999999	0.00936513333329064	-87.15	-0.003541643718398544
-296.0519210384208	0.0019159730902747678	1.4975951903807616	0.03610654718228239	-0.001770628986778126	0.03610654718228239	-87.14999999999999	-0.001770628986778126	-87.10000000000001	-0.025805832670015693
-296.0459209184184	0.0019186947057928947	1.5070140280561124	0.029671271969703258	-0.023989226015681507	0.029671271969703258	-87.1	-0.023989226015681507	-87.05000000000001	0.014931747778110729
-296.039920798416	0.0019214147625745417	1.516432865731463	0.017379151095106342	0.014189155765568355	0.017379151095106342	-87.05	0.014189155765568355	-87.0	0.014622732421008994
-296.0339206784136	0.0019241332612258402	1.5258517034068138	0.0028681022055665837	0.014143480660279432	0.0028681022055665837	-86.99999999999999	0.014143480660279432	-86.95	0.005254840877472596
-296.0279205584112	0.0019268502023530303	1.5352705410821643	-0.007322447175308836	0.007466458436573904	-0.007322447175308836	-86.94999999999999	0.007466458436573904	-86.9	-0.014704152790350183
-296.02192043840876	0.0019295655865622934	1.544689378757515	-0.01237932303211729	-0.016232004869190776	-0.01237932303211729	-86.89999999999999	-0.016232004869190776	-86.85000000000001	0.0012269305404158722
-296.01592031840636	0.0019322794144598786	1.554108216432866	-0.016260701033974544	0.0009178178149858194	-0.016260701033974544	-86.85	0.0009178178149858194	-86.80000000000001	-0.00018293049934404846
-296.00992019840396	0.0019349916866519194	1.5635270541082165	-0.021776536735113126	-0.00044618037444005087	-0.021776536735113126	-86.8	-0.00044618037444005087	-86.75	0.006961714580018184
-296.00392007840156	0.0019377024037445783	1.5729458917835673	-0.02926231632442744	0.0061283781189383525	-0.02926231632442744	-86.74999999999999	0.0061283781189383525	-86.7	-0.010229039187101769
-295.99791995839917	0.0019404115663441183	1.5823647294589178	-0.036287625256619334	-0.010656240114886018	-0.036287625256619334	-86.69999999999999	-0.010656240114886018	-86.65	-0.004220750501907547
-295.99191983839677	0.0019431191750567485	1.5917835671342686	-0.04069321234532649	-0.0031899288291802256	-0.04069321234532649	-86.64999999999999	-0.0031899288291802256	-86.60000000000001	0.009504172303907666
-295.98591971839437	0.0019458252304885913	1.6012024048096194	-0.040751749644862584	0.00953599197341659	-0.040751749644862584	-86.6	0.00953599197341659	-86.55000000000001	-0.017783978258390627
-295.979919598392	0.0019485297332458742	1.61062124248497	-0.03326961992671872	-0.017597139363611725	-0.03326961992671872	-86.55	-0.017597139363611725	-86.5	-0.008442210503349024
-295.9739194783896	0.0019512326839347886	1.6200400801603208	-0.018876120223886697	-0.008202183367355561	-0.018876120223886697	-86.49999999999999	-0.008202183367355561	-86.45	0.017718982345401958
-295.9679193583872	0.001953934083161532	1.6294589178356713	0.005696966625134301	0.017963679342552854	0.005696966625134301	-86.44999999999999	0.017963679342552854	-86.4	0.039094372790378404
-295.9619192383848	0.0019566339315322864	1.638877755511022	0.04025553277162837	0.03554986421363081	0.04025553277162837	-86.39999999999999	0.03554986421363081	-86.35000000000001	-0.02196739579908052
-295.9559191183824	0.001959332229653286	1.648296593186373	0.07476749130758426	-0.020815381874346818	0.07476749130758426	-86.35	-0.020815381874346818	-86.30000000000001	-0.0036263982417912353
-295.94991899838	0.001962028978130673	1.6577154308617235	0.10490175615738262	-0.0030179283840466578	0.10490175615738262	-86.3	-0.0030179283840466578	-86.25	-0.006720268531196407
-295.9439188783776	0.0019647241775706936	1.6671342685370742	0.12590413154538155	-0.004650396528280702	0.12590413154538155	-86.24999999999999	-0.004650396528280702	-86.2	0.00848721318761482
-295.9379187583752	0.001967417828579461	1.6765531062124248	0.13936769933931967	0.007340434672051175	0.13936769933931967	-86.19999999999999	0.007340434672051175	-86.15	-0.018015887419019872
-295.9319186383728	0.0019701099317632627	1.6859719438877756	0.14850856186075834	-0.018916695905576424	0.14850856186075834	-86.14999999999999	-0.018916695905576424	-86.10000000000001	0.009211821404943516
-295.9259185183704	0.001972800487728218	1.6953907815631264	0.15520045487662842	0.010998067154505109	0.15520045487662842	-86.1	0.010998067154505109	-86.05000000000001	-0.010030657022405675
-295.919918398368	0.0019754894970805898	1.704809619238477	0.1587995851712927	-0.008544750428107484	0.1587995851712927	-86.05	-0.008544750428107484	-86.0	-0.00047427149038970786
-295.9139182783656	0.001978176960426531	1.7142284569138277	0.16255714969950721	-0.0013781236447794028	0.16255714969950721	-85.99999999999999	-0.0013781236447794028	-85.95	-0.0030579274285522802
-295.9079181583632	0.001980862878372212	1.7236472945891785	0.1618859035319583	-0.0034638044354908955	0.1618859035319583	-85.94999999999999	-0.0034638044354908955	-85.9	-0.021657352851867782
-295.9019180383608	0.00198354725152386	1.733066132264529	0.14992980666480776	-0.01843285308478042	0.14992980666480776	-85.89999999999999	-0.01843285308478042	-85.85000000000001	-0.00523282674818668
-295.8959179183584	0.0019862300804877327	1.74248496993988	0.12409528618217054	-0.00736149767850273	0.12409528618217054	-85.85	-0.00736149767850273	-85.80000000000001	0.02630476677989595
-295.889917798356	0.001988911365869895	1.7519038076152305	0.08807588362739702	0.026065023589343577	0.08807588362739702	-85.8	0.026065023589343577	-85.75	-0.002803045967739331
-295.88391767835355	0.0019915911082766377	1.7613226452905812	0.045904275460339074	-0.0015106572479134158	0.045904275460339074	-85.74999999999999	-0.0015106572479134158	-85.7	0.005265604375739628
-295.87791755835116	0.001994269308314071	1.770741482965932	0.0067330615569528105	0.0049902234751076505	0.0067330615569528105	-85.69999999999999	0.0049902234751076505	-85.65	-0.00645943955433882
-295.87191743834876	0.0019969459665884724	1.7801603206412826	-0.02369333541235906	-0.008976371379186375	-0.02369333541235906	-85.64999999999999	-0.008976371379186375	-85.60000000000001	0.0016324815467864697
-295.86591731834636	0.00199962108370599	1.7895791583166334	-0.04448658279090226	0.0019192309129445078	-0.04448658279090226	-85.6	0.0019192309129445078	-85.55000000000001	-0.006339219234378207
-295.85991719834396	0.0020022946602728203	1.798997995991984	-0.05717613456779711	-0.006275255089710582	-0.05717613456779711	-85.55	-0.006275255089710582	-85.5	0.003082123735225584
-295.85391707834157	0.0020049666968951873	1.8084168336673347	-0.06335549887961203	0.003114476925024622	-0.06335549887961203	-85.49999999999999	0.003114476925024622	-85.45	0.005716897126172801
-295.84791695833917	0.002007637194179304	1.8178356713426855	-0.06425267727053732	0.006347159444896214	-0.06425267727053732	-85.44999999999999	0.006347159444896214	-85.4	0.0009485557619597881
-295.8419168383368	0.002010306152731272	1.827254509018036	-0.06264676460120025	-0.0015931478727565338	-0.06264676460120025	-85.39999999999999	-0.0015931478727565338	-85.35000000000001	-0.007847133182798617
-295.8359167183344	0.002012973573157351	1.8366733466933869	-0.06075384453701898	-0.006145804714420645	-0.06075384453701898	-85.35	-0.006145804714420645	-85.30000000000001	-8.5857933541733e-05
-295.829916598332	0.0020156394560636873	1.8460921843687375	-0.059196734686369865	-9.307080143179133e-05	-0.059196734686369865	-85.3	-9.307080143179133e-05	-85.25	-0.0050891540500283446
-295.8239164783296	0.0020183038020565717	1.8555110220440882	-0.053614808293719	-0.0036488133401241024	-0.053614808293719	-85.25	-0.0036488133401241024	-85.2	0.011155440902664467
-295.8179163583272	0.0020209666117421143	1.864929859719439	-0.04152276927060097	0.011892423607799006	-0.04152276927060097	-85.19999999999999	0.011892423607799006	-85.15	0.017170426477185922
-295.8119162383248	0.002023627885726519	1.8743486973947896	-0.021957894462403534	0.016484743739189407	-0.021957894462403534	-85.14999999999999	0.016484743739189407	-85.10000000000001	-0.002275738971307443
-295.8059161183224	0.002026287624616025	1.8837675350701404	0.0003020227857174424	-0.002901674563958202	0.0003020227857174424	-85.1	-0.002901674563958202	-85.05000000000001	-0.0013853616047895193
-295.79991599832	0.0020289458290167874	1.893186372745491	0.0196716960504374	-0.003822078289732507	0.0196716960504374	-85.05	-0.003822078289732507	-85.0	0.002019256150357957
-295.7939158783176	0.0020316024995349975	1.9026052104208417	0.029129003596440325	0.002327335193199604	0.029129003596440325	-85.0	0.002327335193199604	-84.95	-0.0024995215271353356
-295.7879157583152	0.002034257636776874	1.9120240480961925	0.02590240708811591	-0.002222408128831454	0.02590240708811591	-84.94999999999999	-0.002222408128831454	-84.9	0.0041364957922107055
-295.7819156383128	0.0020369112413485785	1.921442885771543	0.01496415639310793	0.0060822888309415195	0.01496415639310793	-84.89999999999999	0.0060822888309415195	-84.85000000000001	0.007081929494609444
-295.7759155183104	0.002039563313856365	1.9308617234468939	0.005171341951539357	0.0063484792935266455	0.005171341951539357	-84.85	0.0063484792935266455	-84.80000000000001	0.0007397746141200422
-295.769915398308	0.0020422138549063286	1.9402805611222447	0.0024344484429502642	0.0005556800107280068	0.0024344484429502642	-84.8	0.0005556800107280068	-84.75	6.281794821685854e-05
-295.7639152783056	0.0020448628651047454	1.9496993987975952	0.005686304320316369	-0.0018023026756443057	0.005686304320316369	-84.75	-0.0018023026756443057	-84.7	-0.00677914238065865
-295.7579151583032	0.002047510345057773	1.959118236472946	0.010826501605826285	-0.004955666271149163	0.010826501605826285	-84.69999999999999	-0.004955666271149163	-84.65	-0.012790039961985005
-295.7519150383008	0.002050156295371651	1.9685370741482966	0.010911914413245877	-0.01142861278958381	0.010911914413245877	-84.64999999999999	-0.01142861278958381	-84.60000000000001	0.0026108586531938746
-295.74591491829835	0.0020528007166525056	1.9779559118236474	0.001140286002047986	-0.0012895815728565516	0.001140286002047986	-84.6	-0.0012895815728565516	-84.55000000000001	0.0147942717077636
-295.73991479829596	0.002055443609506581	1.9873747494989982	-0.015247931810557622	0.014388569915623787	-0.015247931810557622	-84.55	0.014388569915623787	-84.5	0.02093279923726411
-295.73391467829356	0.0020580849745400424	1.9967935871743487	-0.031158354357122633	0.021130528672780185	-0.031158354357122633	-84.5	0.021130528672780185	-84.45	0.0017870352388169952
-295.72791455829116	0.002060724812359141	2.0062124248496995	-0.042332584445154864	0.006038876584960255	-0.042332584445154864	-84.44999999999999	0.006038876584960255	-84.4	-0.0025182107296311336
-295.72191443828876	0.002063363176593148	2.01563126252505	-0.045336676077222554	-0.0058301633182327155	-0.045336676077222554	-84.39999999999999	-0.0058301633182327155	-84.35000000000001	0.01260810099357532
-295.71591431828637	0.002066003733139237	2.025050100200401	-0.04097347412677983	0.010682659298511494	-0.04097347412677983	-84.35	0.010682659298511494	-84.30000000000001	0.0059411301010632266
-295.70991419828397	0.0020686464826035478	2.0344689378757517	-0.03559948083248877	0.00477241528092134	-0.03559948083248877	-84.3	0.00477241528092134	-84.25	0.015607830507058466
-295.70391407828157	0.0020712914255924036	2.0438877755511022	-0.0343348921233776	0.018172018205727083	-0.0343348921233776	-84.25	0.018172018205727083	-84.2	0.014110887040639685
-295.6979139582792	0.0020739385627118584	2.053306613226453	-0.040222825974658094	0.01599744828786671	-0.040222825974658094	-84.19999999999999	0.01599744828786671	-84.15	-0.011423067591596272
-295.6919138382768	0.0020765878945681452	2.062725450901804	-0.04911056990196812	-0.014503380275607672	-0.04911056990196812	-84.14999999999999	-0.014503380275607672	-84.10000000000001	-0.014350970849925032
-295.6859137182744	0.0020792394217675155	2.0721442885771544	-0.057029626832813984	-0.014971089514267037	-0.057029626832813984	-84.1	-0.014971089514267037	-84.05000000000001	0.013332342080827021
-295.679913598272	0.002081893144916083	2.081563126252505	-0.06159979095026146	0.0152728223756219	-0.06159979095026146	-84.05	0.0152728223756219	-84.0	-0.00017794469971908186
-295.6739134782696	0.0020845490646201016	2.090981963927856	-0.05946526871783337	-0.0020777393267692873	-0.05946526871783337	-84.0	-0.0020777393267692873	-83.95	-0.012224515647173412
-295.6679133582672	0.0020872071814857385	2.1004008016032065	-0.050714435017198405	-0.012023618654683658	-0.050714435017198405	-83.94999999999999	-0.012023618654683658	-83.9	-0.0057189954851640445
-295.6619132382648	0.0020898674961191944	2.109819639278557	-0.04121395622933661	-0.006839279061689172	-0.04121395622933661	-83.89999999999999	-0.006839279061689172	-83.85000000000001	-0.01411101342435622
-295.6559131182624	0.002092530009126688	2.119238476953908	-0.03679036130291877	-0.011246403112314923	-0.03679036130291877	-83.85	-0.011246403112314923	-83.80000000000001	0.0006927565156219518
-295.64991299826	0.0020951947211143443	2.1286573146292587	-0.04058886591885698	0.00046358901865347236	-0.04058886591885698	-83.8	0.00046358901865347236	-83.75	0.0036117099398421297
-295.6439128782576	0.0020978616326884	2.1380761523046092	-0.048310910667289195	0.0030302511433585354	-0.048310910667289195	-83.75	0.0030302511433585354	-83.7	0.004785692010320314
-295.6379127582552	0.0021005307444550534	2.14749498997996	-0.05741515686180099	0.0027619269189824848	-0.05741515686180099	-83.69999999999999	0.0027619269189824848	-83.65	-0.0009558043319103247
-295.6319126382528	0.0021032020570205335	2.156913827655311	-0.06354641189495393	-0.00196525236029039	-0.06354641189495393	-83.64999999999999	-0.00196525236029039	-83.60000000000001	-0.0028373220877165838
-295.6259125182504	0.0021058755709909695	2.1663326653306614	-0.06417285218128548	-0.003112796572807038	-0.06417285218128548	-83.6	-0.003112796572807038	-83.55000000000001	0.005678233194694151
-295.619912398248	0.002108551286972564	2.175751503006012	-0.061823004788772895	0.007509914477075109	-0.061823004788772895	-83.55	0.007509914477075109	-83.5	-0.009222225410485951
-295.6139122782456	0.002111229205571538	2.185170340681363	-0.061237203748485194	-0.009373042297118177	-0.061237203748485194	-83.5	-0.009373042297118177	-83.45	-0.016517834362453295
-295.60791215824315	0.0021139093273941094	2.1945891783567135	-0.06082897114125459	-0.018336281629970638	-0.06082897114125459	-83.44999999999999	-0.018336281629970638	-83.4	0.008211819830396243
-295.60191203824076	0.002116591653046441	2.204008016032064	-0.06027285244956712	0.008853277656342846	-0.06027285244956712	-83.39999999999999	0.008853277656342846	-83.35000000000001	-0.023092561653581017
-295.59591191823836	0.002119276183134696	2.213426853707415	-0.059473330701536965	-0.024788816203060348	-0.059473330701536965	-83.35	-0.024788816203060348	-83.30000000000001	-0.006778275718479594
-295.58991179823596	0.0021219629182650805	2.2228456913827657	-0.05742852135873546	-0.005576488893816533	-0.05742852135873546	-83.3	-0.005576488893816533	-83.25	0.021085761376488446
-295.58391167823356	0.002124651859043847	2.2322645290581162	-0.054542436453625324	0.02274173710645369	-0.054542436453625324	-83.25	0.02274173710645369	-83.2	0.0010261020500935579
-295.57791155823116	0.0021273430060771057	2.2416833667334672	-0.051432944356851786	0.0020604120110192387	-0.051432944356851786	-83.19999999999999	0.0020604120110192387	-83.15	-0.01594363519030686
-295.57191143822877	0.002130036359971116	2.251102204408818	-0.05045889359717639	-0.016020504418060997	-0.05045889359717639	-83.14999999999999	-0.016020504418060997	-83.10000000000001	-0.014234496849810511
-295.56591131822637	0.0021327319213320546	2.2605210420841684	-0.051844639911573245	-0.011591302011311368	-0.051844639911573245	-83.1	-0.011591302011311368	-83.05000000000001	0.006131384398539502
-295.559911198224	0.00213542969076614	2.269939879759519	-0.052173337856310405	0.00554515432697077	-0.052173337856310405	-83.05	0.00554515432697077	-83.0	-0.0018918894852610981
-295.5539110782216	0.0021381296688795038	2.27935871743487	-0.05155911187915651	-0.0024393708211798196	-0.05155911187915651	-83.0	-0.0024393708211798196	-82.95	0.01530629948606957
-295.5479109582192	0.0021408318562783695	2.2887775551102205	-0.05009695116530595	0.01811148518731189	-0.05009695116530595	-82.94999999999999	0.01811148518731189	-82.9	0.00035904403901000246
-295.5419108382168	0.0021435362535689195	2.298196392785571	-0.04676102493380824	0.002876225486858134	-0.04676102493380824	-82.89999999999999	0.002876225486858134	-82.85000000000001	-0.010133243044009766
-295.5359107182144	0.0021462428613573913	2.307615230460922	-0.04355096256238555	-0.013516220685703184	-0.04355096256238555	-82.85	-0.013516220685703184	-82.80000000000001	0.0031788929515800973
-295.529910598212	0.0021489516802499554	2.3170340681362727	-0.04064437716241764	0.003952550525946864	-0.04064437716241764	-82.8	0.003952550525946864	-82.75	0.002767110151156507
-295.5239104782096	0.0021516627108528	2.3264529058116232	-0.039494027747509514	0.0031558443441422022	-0.039494027747509514	-82.75	0.0031558443441422022	-82.7	-0.004372175005219387
-295.5179103582072	0.0021543759537720874	2.3358717434869742	-0.039086888839261286	-0.004760650427810982	-0.039086888839261286	-82.69999999999999	-0.004760650427810982	-82.65	0.009936429774643419
-295.5119102382048	0.0021570914096141224	2.345290581162325	-0.03930783453897414	0.010108222488656952	-0.03930783453897414	-82.64999999999999	0.010108222488656952	-82.60000000000001	0.00594273074136773
-295.5059101182024	0.0021598090789849774	2.3547094188376754	-0.03953661673093901	0.00687383232658482	-0.03953661673093901	-82.6	0.00687383232658482	-82.55000000000001	-0.015885841363598746
-295.4999099982	0.002162528962490892	2.364128256513026	-0.03941575510129716	-0.017085459959059357	-0.03941575510129716	-82.55	-0.017085459959059357	-82.5	-0.0017535389853471914
-295.4939098781976	0.0021652510607380404	2.373547094188377	-0.03803976625272036	0.00014542127522698908	-0.03803976625272036	-82.5	0.00014542127522698908	-82.45	-0.0067204880269086335
-295.4879097581952	0.002167975374332662	2.3829659318637275	-0.03570069478587915	-0.005046180275379258	-0.03570069478587915	-82.44999999999999	-0.005046180275379258	-82.4	-0.02571535897821816
-295.4819096381928	0.0021707019038809303	2.392384769539078	-0.03545848620081127	-0.026169129706129543	-0.03545848620081127	-82.39999999999999	-0.026169129706129543	-82.35000000000001	-0.005722530221942975
-295.4759095181904	0.002173430649989013	2.401803607214429	-0.03995314875692305	-0.007514020233173748	-0.03995314875692305	-82.35	-0.007514020233173748	-82.30000000000001	0.005989105822121056
-295.46990939818795	0.0021761616132631636	2.4112224448897797	-0.04855811595444931	0.008043005797524106	-0.04855811595444931	-82.3	0.008043005797524106	-82.25	0.009137525263194559
-295.46390927818555	0.0021788947943095238	2.4206412825651302	-0.05972702772046452	0.006949890376400383	-0.05972702772046452	-82.25	0.006949890376400383	-82.2	-0.027279403574844974
-295.45790915818316	0.002181630193734297	2.4300601202404812	-0.06917841686208008	-0.027146928934467424	-0.06917841686208008	-82.19999999999999	-0.027146928934467424	-82.15	0.010922799525504555
-295.45190903818076	0.0021843678121436657	2.439478957915832	-0.0710586939947647	0.00978974768015855	-0.0710586939947647	-82.14999999999999	0.00978974768015855	-82.10000000000001	0.007460356341888817
-295.44590891817836	0.002187107650143822	2.4488977955911824	-0.06477953821337526	0.010950792776414626	-0.06477953821337526	-82.1	0.010950792776414626	-82.05000000000001	-0.0008826133148498534
-295.43990879817596	0.0021898497083410575	2.4583166332665334	-0.0543621786469908	-0.0020093550170616073	-0.0543621786469908	-82.05	-0.0020093550170616073	-82.0	-0.0048295206783882895
-295.43390867817357	0.0021925939873414352	2.467735470941884	-0.044305459024600126	-0.0034185424199873297	-0.044305459024600126	-82.0	-0.0034185424199873297	-81.95	0.016585074456704325
-295.42790855817117	0.002195340487751184	2.4771543086172345	-0.03853581820869844	0.01607865703344642	-0.03853581820869844	-81.94999999999999	0.01607865703344642	-81.9	-0.018512622209262728
-295.42190843816877	0.0021980892101765488	2.486573146292585	-0.03830696697655244	-0.016771656459429164	-0.03830696697655244	-81.89999999999999	-0.016771656459429164	-81.85000000000001	-0.009241493986589163
-295.4159083181664	0.002200840155223697	2.495991983967936	-0.04173006165710995	-0.007784415808602944	-0.04173006165710995	-81.85	-0.007784415808602944	-81.80000000000001	0.017416318232537743
-295.409908198164	0.002203593323498808	2.5054108216432867	-0.04473853227219911	0.017857955734275784	-0.04473853227219911	-81.8	0.017857955734275784	-81.75	-0.0005109512214845417
-295.4039080781616	0.0022063487156080896	2.5148296593186372	-0.044110390456926954	-0.0007235753399010658	-0.044110390456926954	-81.75	-0.0007235753399010658	-81.7	-0.004910751596997295
-295.3979079581592	0.002209106332157691	2.5242484969939882	-0.038801717281567345	-0.0033144943484735415	-0.038801717281567345	-81.69999999999999	-0.0033144943484735415	-81.65	0.0025793439990590733
-295.3919078381568	0.002211866173753918	2.533667334669339	-0.033488587933018975	0.002967508814408243	-0.033488587933018975	-81.64999999999999	0.002967508814408243	-81.60000000000001	0.017362109999192406
-295.3859077181544	0.00221462824100281	2.5430861723446894	-0.0326364505384198	0.019146353077809465	-0.0326364505384198	-81.6	0.019146353077809465	-81.55000000000001	-0.012824506066514332
-295.379907598152	0.0022173925345106956	2.5525050100200404	-0.036394344432997654	-0.014810287376656983	-0.036394344432997654	-81.55	-0.014810287376656983	-81.5	-0.0071804129289526454
-295.3739074781496	0.0022201590548837215	2.561923847695391	-0.04237033558027474	-0.0046367056277904235	-0.04237033558027474	-81.5	-0.0046367056277904235	-81.45	0.022568966394899335
-295.3679073581472	0.0022229278027281005	2.5713426853707415	-0.04769926272279187	0.022839494385691852	-0.04769926272279187	-81.44999999999999	0.022839494385691852	-81.4	0.0015765657612049773
-295.3619072381448	0.0022256987786505506	2.580761523046092	-0.05066316756937384	0.0028604028427047213	-0.05066316756937384	-81.39999999999999	0.0028604028427047213	-81.35000000000001	-0.022265001991886534
-295.3559071181424	0.0022284719832586833	2.590180360721443	-0.04937945374123454	-0.0237634694984166	-0.04937945374123454	-81.35	-0.0237634694984166	-81.30000000000001	-0.01226599607485354
-295.34990699814	0.00223124741716011	2.5995991983967937	-0.04156758312424358	-0.01366404515267308	-0.04156758312424358	-81.3	-0.01366404515267308	-81.25	0.013972659814906132
-295.3439068781376	0.0022340250809624275	2.609018036072144	-0.02897622915975924	0.017331883284033796	-0.02897622915975924	-81.25	0.017331883284033796	-81.2	-0.01706708025990358
-295.3379067581352	0.0022368049752732704	2.6184368737474952	-0.013278766441268497	-0.01505705356606074	-0.013278766441268497	-81.19999999999999	-0.01505705356606074	-81.15	-0.0035769669745221227
-295.33190663813275	0.0022395871007002913	2.627855711422846	-0.0005871444584781601	-0.004180995001577986	-0.0005871444584781601	-81.14999999999999	-0.004180995001577986	-81.10000000000001	-0.013104484736674641
-295.32590651813035	0.0022423714578510656	2.6372745490981964	0.00830607881523095	-0.015425635357592282	0.00830607881523095	-81.1	-0.015425635357592282	-81.05000000000001	0.0006339445131347187
-295.31990639812796	0.002245158047333288	2.6466933867735474	0.01712223494173812	0.0001363119911910326	0.01712223494173812	-81.05	0.0001363119911910326	-81.0	-0.007592007424525098
-295.31390627812556	0.0022479468697544896	2.656112224448898	0.028512373267173232	-0.006973038325079543	0.028512373267173232	-81.0	-0.006973038325079543	-80.95	0.00012955841479612575
-295.30790615812316	0.0022507379257223946	2.6655310621242485	0.042708147419789254	0.00035794605978558245	0.042708147419789254	-80.94999999999999	0.00035794605978558245	-80.9	-0.005064623660952752
-295.30190603812076	0.002253531215844566	2.6749498997995995	0.05915591017328202	-0.0053724469887591955	0.05915591017328202	-80.89999999999999	-0.0053724469887591955	-80.85000000000001	0.012634114682873189
-295.29590591811836	0.0022563267407286645	2.68436873747495	0.07513316350006967	0.012691248486629336	0.07513316350006967	-80.85	0.012691248486629336	-80.80000000000001	0.0012837739628449457
-295.28990579811597	0.002259124500982286	2.6937875751503007	0.08871453283036482	0.0006773957326040254	0.08871453283036482	-80.8	0.0006773957326040254	-80.75	0.030776093891638264
-295.28390567811357	0.0022619244972130886	2.703206412825651	0.09591714135246954	0.029746484176516746	0.09591714135246954	-80.75	0.029746484176516746	-80.7	-0.016973563409376627
-295.2779055581112	0.002264726730028707	2.7126252505010022	0.09229179329024742	-0.016584820374615627	0.09229179329024742	-80.69999999999999	-0.016584820374615627	-80.65	-0.018212294759792302
-295.2719054381088	0.002267531200036759	2.722044088176353	0.07977723153690194	-0.018862305893088616	0.07977723153690194	-80.64999999999999	-0.018862305893088616	-80.60000000000001	-0.0025432523415800405
-295.2659053181064	0.002270337907844807	2.7314629258517034	0.06289006557078083	-0.0001370526049470633	0.06289006557078083	-80.6	-0.0001370526049470633	-80.55000000000001	-0.0018143614307306168
-295.259905198104	0.0022731468540605395	2.7408817635270544	0.04472713939169639	-2.6262831299654466e-05	0.04472713939169639	-80.55	-2.6262831299654466e-05	-80.5	-0.01821180601444465
-295.2539050781016	0.0022759580392915685	2.750300601202405	0.027387832621737097	-0.01841762357943084	0.027387832621737097	-80.5	-0.01841762357943084	-80.45	0.012788506088324464
-295.2479049580992	0.0022787714641455204	2.7597194388777555	0.012524595401037017	0.012700996180168617	0.012524595401037017	-80.44999999999999	0.012700996180168617	-80.4	0.009837956079044204
-295.2419048380968	0.0022815871292300323	2.7691382765531065	-5.4244684682463453e-05	0.011395635662878226	-5.4244684682463453e-05	-80.39999999999999	0.011395635662878226	-80.35000000000001	-0.004198270549635859
-295.2359047180944	0.0022844050351527164	2.778557114228457	-0.010283142187448024	-0.006289416281948124	-0.010283142187448024	-80.35	-0.006289416281948124	-80.30000000000001	-0.0025639800299018913
-295.229904598092	0.002287225182521208	2.7879759519038076	-0.01623259639434573	-0.0061556277321228705	-0.01623259639434573	-80.3	-0.0061556277321228705	-80.25	0.004245389538208174
-295.2239044780896	0.002290047571943165	2.797394789579158	-0.016900165563491457	0.006186369530877821	-0.016900165563491457	-80.25	0.006186369530877821	-80.2	0.00440102706467325
-295.2179043580872	0.0022928722040261246	2.8068136272545092	-0.01226543482853954	0.0036578342358463147	-0.01226543482853954	-80.19999999999999	0.0036578342358463147	-80.15	0.005644101349410855
-295.2119042380848	0.0022956990793778055	2.81623246492986	-0.0005209302564176996	0.006419177389247679	-0.0005209302564176996	-80.14999999999999	0.006419177389247679	-80.10000000000001	0.0014437032325158978
-295.2059041180824	0.0022985281986057635	2.8256513026052104	0.01837548985630673	0.003768325267120343	0.01837548985630673	-80.1	0.003768325267120343	-80.05000000000001	-0.025608572913161327
-295.19990399808	0.0023013595623176874	2.8350701402805614	0.04215625751989396	-0.02692296627752168	0.04215625751989396	-80.05	-0.02692296627752168	-80.0	-0.018580734260339665
-295.19390387807755	0.002304193171121146	2.844488977955912	0.06913620346352513	-0.019759031593005055	0.06913620346352513	-80.0	-0.019759031593005055	-79.95	0.04879713887881566
-295.18790375807515	0.0023070290256238103	2.8539078156312625	0.09894801419214655	0.047965258892808824	0.09894801419214655	-79.94999999999999	0.047965258892808824	-79.9	-0.007868493884989673
-295.18190363807275	0.0023098671264332776	2.8633266533066135	0.12929312760818507	-0.00836200092632851	0.12929312760818507	-79.89999999999999	-0.00836200092632851	-79.85000000000001	0.0030136182282773454
-295.17590351807036	0.002312707473825893	2.872745490981964	0.15801208064197197	0.004181932144940305	0.15801208064197197	-79.85	0.004181932144940305	-79.80000000000001	-0.023119718143267014
-295.16990339806796	0.0023155500673775614	2.8821643286573146	0.17959626729156047	-0.02469220140991043	0.17959626729156047	-79.8	-0.02469220140991043	-79.75	0.001196468318646941
-295.16390327806556	0.0023183949065435274	2.8915831663326657	0.189681365300643	0.0012997058097039681	0.189681365300643	-79.75	0.0012997058097039681	-79.7	0.014665476838532601
-295.15790315806316	0.0023212419907789727	2.901002004008016	0.1920309999250546	0.014684430171314732	0.1920309999250546	-79.69999999999999	0.014684430171314732	-79.65	0.006558162616661061
-295.15190303806077	0.0023240913195391854	2.910420841683367	0.19204085407186097	0.007814443055121656	0.19204085407186097	-79.64999999999999	0.007814443055121656	-79.60000000000001	-0.01718515569714516
-295.14590291805837	0.0023269428922792898	2.9198396793587174	0.19237604703101588	-0.016098955281153092	0.19237604703101588	-79.6	-0.016098955281153092	-79.55000000000001	0.0014850797089518948
-295.13990279805597	0.0023297967084545384	2.9292585170340684	0.19348260223642855	0.0012320306113216114	0.19348260223642855	-79.55	0.0012320306113216114	-79.5	0.008033082354650096
-295.1339026780536	0.002332652767520124	2.938677354709419	0.190459978725894	0.008105275694558866	0.190459978725894	-79.5	0.008105275694558866	-79.45	-0.0037226567829900647
-295.1279025580512	0.0023355110689313213	2.9480961923847695	0.17760530589315615	-0.007766433322219645	0.17760530589315615	-79.44999999999999	-0.007766433322219645	-79.4	0.007972041846654896
-295.1219024380488	0.002338371612143248	2.9575150300601205	0.1507209370127088	0.006759740895311552	0.1507209370127088	-79.39999999999999	0.006759740895311552	-79.35000000000001	-0.0007638922703538693
-295.1159023180464	0.0023412343966111708	2.966933867735471	0.11514024984600624	0.001603666127589852	0.11514024984600624	-79.35	0.001603666127589852	-79.30000000000001	-0.009546884052194922
-295.109902198044	0.0023440994217902708	2.9763527054108216	0.07598867990331874	-0.008380774065005285	0.07598867990331874	-79.3	-0.008380774065005285	-79.25	0.022739452610682914
-295.1039020780416	0.0023469666871358034	2.9857715430861727	0.0387097616753376	0.022576356857434806	0.0387097616753376	-79.25	0.022576356857434806	-79.2	0.004569913693518683
-295.0979019580392	0.0023498361921029352	2.995190380761523	0.008533802785289691	0.0016918071053426196	0.008533802785289691	-79.19999999999999	0.0016918071053426196	-79.15	-0.024749344966051884
-295.0919018380368	0.0023527079361469225	3.004609218436874	-0.010075929788259663	-0.02546014464025515	-0.010075929788259663	-79.14999999999999	-0.02546014464025515	-79.10000000000001	0.012832533176722827
-295.0859017180344	0.0023555819187229426	3.014028056112225	-0.01985922166560487	0.013239638206473121	-0.01985922166560487	-79.1	0.013239638206473121	-79.05000000000001	0.008518786763596211
-295.079901598032	0.0023584581392862413	3.0234468937875754	-0.02456332785349018	0.008518722461729477	-0.02456332785349018	-79.05	0.008518722461729477	-79.0	-0.015391614923028225
-295.0739014780296	0.0023613365972919714	3.032865731462926	-0.027939376128697506	-0.015277337108119434	-0.027939376128697506	-79.0	-0.015277337108119434	-78.95	0.002260992364082782
-295.0679013580272	0.0023642172921953886	3.0422845691382765	-0.031986682332330284	-0.00019461322540588452	-0.031986682332330284	-78.94999999999999	-0.00019461322540588452	-78.9	0.010798291521402017
-295.0619012380248	0.002367100223451668	3.0517034068136275	-0.036682938908003844	0.01198610966589016	-0.036682938908003844	-78.89999999999999	0.01198610966589016	-78.85000000000001	-0.006267115779484419
-295.05590111802235	0.0023699853905161205	3.061122244488978	-0.040546000454064264	-0.005430542381574228	-0.040546000454064264	-78.85	-0.005430542381574228	-78.80000000000001	-0.01761106116702083
-295.04990099801995	0.0023728727928438416	3.0705410821643286	-0.042717069350302964	-0.017338431308624325	-0.042717069350302964	-78.8	-0.017338431308624325	-78.75	-0.026277777152211284
-295.04390087801755	0.002375762429890076	3.0799599198396796	-0.043080980772025775	-0.02838790535641125	-0.043080980772025775	-78.75	-0.02838790535641125	-78.7	0.014405196333878477
-295.03790075801516	0.0023786543011100627	3.08937875751503	-0.04236159065314726	0.013420047070225948	-0.04236159065314726	-78.69999999999999	0.013420047070225948	-78.65	0.006745542004743668
-295.03190063801276	0.002381548405959017	3.098797595190381	-0.040817611196064786	0.009612171967320105	-0.040817611196064786	-78.64999999999999	0.009612171967320105	-78.60000000000001	0.00768742794994673
-295.02590051801036	0.0023844447438921028	3.108216432865732	-0.03946083999072579	0.00848922524897074	-0.03946083999072579	-78.6	0.00848922524897074	-78.55000000000001	-0.01534382569971486
-295.01990039800796	0.0023873433143645453	3.1176352705410824	-0.040263659747387825	-0.013406086133962202	-0.040263659747387825	-78.55	-0.013406086133962202	-78.5	-0.01933950426639799
-295.01390027800556	0.00239024411683159	3.127054108216433	-0.044890245496358665	-0.01872749681871155	-0.044890245496358665	-78.5	-0.01872749681871155	-78.45	-0.00967848660570793
-295.00790015800317	0.002393147150748442	3.1364729458917835	-0.05028691347143588	-0.011535748680133929	-0.05028691347143588	-78.44999999999999	-0.011535748680133929	-78.4	0.02030693644955309
-295.00190003800077	0.0023960524155702797	3.1458917835671345	-0.05152417108780453	0.01893028112772221	-0.05152417108780453	-78.39999999999999	0.01893028112772221	-78.35000000000001	-0.014851244978825747
-294.9958999179984	0.00239895991075236	3.155310621242485	-0.05039536980796179	-0.013315961869673676	-0.05039536980796179	-78.35	-0.013315961869673676	-78.30000000000001	-0.0067954699087504995
-294.989899797996	0.002401869635739883	3.1647294589178356	-0.050069012259418115	-0.00502746646715733	-0.050069012259418115	-78.3	-0.00502746646715733	-78.25	0.027714080725459906
-294.9838996779936	0.002404781589279682	3.1741482965931866	-0.051020636007710736	0.025625258903168337	-0.051020636007710736	-78.25	0.025625258903168337	-78.2	0.0007427371356503583
-294.9778995579912	0.002407695769436441	3.183567134268537	-0.0514191344588477	0.0010527821804790511	-0.0514191344588477	-78.19999999999999	0.0010527821804790511	-78.15	-0.025470521344141055
-294.9718994379888	0.0024106121742750518	3.192985971943888	-0.05159815793704295	-0.02728297352751953	-0.05159815793704295	-78.14999999999999	-0.02728297352751953	-78.10000000000001	5.0550816578131246e-05
-294.9658993179864	0.0024135308018602823	3.202404809619239	-0.050574226309026506	0.00038803132743391646	-0.050574226309026506	-78.1	0.00038803132743391646	-78.05000000000001	0.024497941963986802
-294.959899197984	0.0024164516502569364	3.2118236472945894	-0.04840984563952078	0.025798506440841387	-0.04840984563952078	-78.05	0.025798506440841387	-78.0	-0.0030790647984832937
-294.9538990779816	0.0024193747175298365	3.22124248496994	-0.04339151938494915	-0.0010726364428564395	-0.04339151938494915	-78.0	-0.0010726364428564395	-77.95	0.00729813727169269
-294.9478989579792	0.002422300001743722	3.230661322645291	-0.03728087236384141	0.008442531470076625	-0.03728087236384141	-77.94999999999999	0.008442531470076625	-77.9	-0.03029152144540764
-294.9418988379768	0.0024252275009634225	3.2400801603206415	-0.032302890697382326	-0.03170711942923473	-0.032302890697382326	-77.89999999999999	-0.03170711942923473	-77.85000000000001	0.015819847214429094
-294.9358987179744	0.0024281572132537877	3.249498997995992	-0.029618881232464714	0.01493359828621028	-0.029618881232464714	-77.85	0.01493359828621028	-77.80000000000001	-0.009723177993471046
-294.929898597972	0.0024310891366794876	3.2589178356713426	-0.030555809187129558	-0.008187357363692397	-0.030555809187129558	-77.8	-0.008187357363692397	-77.75	-0.0017182112584026594
-294.9238984779696	0.002434023269305438	3.2683366733466936	-0.03291947281334059	-0.0015559073614978363	-0.03291947281334059	-77.75	-0.0015559073614978363	-77.7	-0.006393972270549232
-294.91789835796715	0.0024369596091964045	3.277755511022044	-0.034755824999205584	-0.008599291609514427	-0.034755824999205584	-77.69999999999999	-0.008599291609514427	-77.65	0.0075007854769468555
-294.91189823796475	0.0024398981544171573	3.2871743486973948	-0.03551225010409697	0.007963435392606957	-0.03551225010409697	-77.64999999999999	0.007963435392606957	-77.60000000000001	0.011810288380478083
-294.90589811796235	0.002442838903032522	3.296593186372746	-0.03631468008724982	0.012282983566749143	-0.03631468008724982	-77.6	0.012282983566749143	-77.55000000000001	0.011049875119018688
-294.89989799795995	0.0024457818531072708	3.3060120240480964	-0.038007559452629694	0.011253719195809666	-0.038007559452629694	-77.55	0.011253719195809666	-77.5	0.009481463425456239
-294.89389787795756	0.0024487270027062427	3.315430861723447	-0.04123565739503809	0.0054444169319970365	-0.04123565739503809	-77.5	0.0054444169319970365	-77.45	-0.008044934107325725
-294.88789775795516	0.002451674349894243	3.324849699398798	-0.04631057290162061	-0.007238316333311356	-0.04631057290162061	-77.44999999999999	-0.007238316333311356	-77.4	-0.020822834446403843
-294.88189763795276	0.0024546238927359784	3.3342685370741485	-0.05233481234343525	-0.0194622503818188	-0.05233481234343525	-77.39999999999999	-0.0194622503818188	-77.35000000000001	-0.01206482567120147
-294.87589751795036	0.0024575756292963265	3.343687374749499	-0.056642816804175954	-0.012907510210162747	-0.056642816804175954	-77.35	-0.012907510210162747	-77.30000000000001	0.020348880143501582
-294.86989739794797	0.00246052955764007	3.3531062124248496	-0.05687636028469002	0.019906795048853506	-0.05687636028469002	-77.3	0.019906795048853506	-77.25	-0.016741971322461555
-294.86389727794557	0.002463485675832013	3.3625250501002006	-0.054462914662209594	-0.016070661202417784	-0.054462914662209594	-77.25	-0.016070661202417784	-77.2	0.008615368650693305
-294.85789715794317	0.002466443981936924	3.371943887775551	-0.05267081235937567	0.0044046200400712845	-0.05267081235937567	-77.19999999999999	0.0044046200400712845	-77.15	-0.003660281680440245
-294.8518970379408	0.0024694044740196405	3.3813627254509018	-0.05289368765735106	-0.0030466214965599093	-0.05289368765735106	-77.14999999999999	-0.0030466214965599093	-77.10000000000001	0.010149101707742364
-294.8458969179384	0.0024723671501449508	3.390781563126253	-0.054558897797260975	0.009862962109162167	-0.054558897797260975	-77.1	0.009862962109162167	-77.05000000000001	0.0017549167363804402
-294.839896797936	0.002475332008377648	3.4002004008016034	-0.05593216861725645	0.00047453055267975946	-0.05593216861725645	-77.05	0.00047453055267975946	-77.0	-0.012861046319696288
-294.8338966779336	0.0024782990467825004	3.409619238476954	-0.05482045776562911	-0.011380508598115107	-0.05482045776562911	-77.0	-0.011380508598115107	-76.95	-0.007207107875981972
-294.8278965579312	0.0024812682634243596	3.419038076152305	-0.05145608448362603	-0.009107543409785488	-0.05145608448362603	-76.94999999999999	-0.009107543409785488	-76.9	0.010885320625863185
-294.8218964379288	0.0024842396563679457	3.4284569138276555	-0.0462938833042883	0.010600002898388054	-0.0462938833042883	-76.89999999999999	0.010600002898388054	-76.85000000000001	-0.005914164329106147
-294.8158963179264	0.002487213223678193	3.437875751503006	-0.04248677265573246	-0.004583630951368058	-0.04248677265573246	-76.85	-0.004583630951368058	-76.80000000000001	-0.0005298363894405869
-294.809896197924	0.0024901889634197367	3.447294589178357	-0.0424305588388353	-0.001180262878179928	-0.0424305588388353	-76.8	-0.001180262878179928	-76.75	0.008410530952411876
-294.8038960779216	0.0024931668736574743	3.4567134268537076	-0.04804445678095386	0.008152534314933325	-0.04804445678095386	-76.75	0.008152534314933325	-76.7	-0.015300521105394527
-294.7978959579192	0.0024961469524561984	3.466132264529058	-0.05580776083631022	-0.016326113958088265	-0.05580776083631022	-76.69999999999999	-0.016326113958088265	-76.65	-0.013642515483212827
-294.7918958379168	0.002499129197880677	3.4755511022044088	-0.06106656638485798	-0.012656968753974098	-0.06106656638485798	-76.64999999999999	-0.012656968753974098	-76.60000000000001	0.02779193144895802
-294.7858957179144	0.002502113607995714	3.48496993987976	-0.06112345082062551	0.0265157202709095	-0.06112345082062551	-76.6	0.0265157202709095	-76.55	0.026695726219952625
-294.779895597912	0.002505100180866129	3.4943887775551103	-0.056494183039055006	0.02810913776440886	-0.056494183039055006	-76.55	0.02810913776440886	-76.5	-0.003682380714087385
-294.77389547790955	0.0025080889145566903	3.503807615230461	-0.04765725487741172	-0.006957657065292054	-0.04765725487741172	-76.5	-0.006957657065292054	-76.45	-0.00771577760225185
-294.76789535790715	0.0025110798071322285	3.513226452905812	-0.03697698783831812	-0.005691506888683847	-0.03697698783831812	-76.44999999999999	-0.005691506888683847	-76.4	0.01708605592003125
-294.76189523790475	0.002514072856657543	3.5226452905811625	-0.030913335470784835	0.014634422356578957	-0.030913335470784835	-76.39999999999999	0.014634422356578957	-76.35000000000001	-0.018046463696871115
-294.75589511790236	0.0025170680611973917	3.532064128256513	-0.031095030732928394	-0.016436088320870318	-0.031095030732928394	-76.35	-0.016436088320870318	-76.3	-0.003023704590200583
-294.74989499789996	0.0025200654188165857	3.541482965931864	-0.037593143923389985	-0.002108371208368076	-0.037593143923389985	-76.3	-0.002108371208368076	-76.25	0.007119772393247755
-294.74389487789756	0.002523064927579968	3.5509018036072146	-0.043612763196673406	0.00586155806671755	-0.043612763196673406	-76.25	0.00586155806671755	-76.2	-0.005703715831781951
-294.73789475789516	0.0025260665855522677	3.560320641282565	-0.04613349122605488	-0.008444461107015326	-0.04613349122605488	-76.19999999999999	-0.008444461107015326	-76.15	0.020201000540926838
-294.73189463789276	0.0025290703907983373	3.5697394789579158	-0.044531619080206135	0.018461271735302577	-0.044531619080206135	-76.14999999999999	0.018461271735302577	-76.10000000000001	-0.0034286208953379343
-294.72589451789037	0.002532076341382933	3.579158316633267	-0.03940312681378315	-0.0031163954948358915	-0.03940312681378315	-76.1	-0.0031163954948358915	-76.05	-0.010559738926225722
-294.71989439788797	0.0025350844353708886	3.5885771543086173	-0.03402654172502539	-0.011234612453672261	-0.03402654172502539	-76.05	-0.011234612453672261	-76.0	-0.0019461503161812125
-294.7138942778856	0.002538094670826988	3.597995991983968	-0.031420898334090744	0.0006176778900538873	-0.031420898334090744	-76.0	0.0006176778900538873	-75.95	0.016264589052419665
-294.7078941578832	0.002541107045816026	3.607414829659319	-0.032809571559896805	0.013798220428359882	-0.032809571559896805	-75.94999999999999	0.013798220428359882	-75.9	0.0026427349203069104
-294.7018940378808	0.0025441215584028247	3.6168336673346695	-0.038304547781665095	0.0011703445255713434	-0.038304547781665095	-75.89999999999999	0.0011703445255713434	-75.85000000000001	-0.006914101277103044
-294.6958939178784	0.0025471382066521555	3.62625250501002	-0.043620008715668956	-0.0076410014949931816	-0.043620008715668956	-75.85	-0.0076410014949931816	-75.8	0.010791844498923687
-294.689893797876	0.002550156988628811	3.635671342685371	-0.04522504543641904	0.008859418927232311	-0.04522504543641904	-75.8	0.008859418927232311	-75.75	0.015802050069045594
-294.6838936778736	0.0025531779023975796	3.6450901803607216	-0.0437496257618246	0.015184183462523189	-0.0437496257618246	-75.75	0.015184183462523189	-75.7	-0.013431248404759004
-294.6778935578712	0.002556200946023278	3.654509018036072	-0.039660495119485835	-0.010719495112949992	-0.039660495119485835	-75.69999999999999	-0.010719495112949992	-75.65	-0.008013350203805447
-294.6718934378688	0.0025592261175707617	3.663927855711423	-0.034411035027772964	-0.01181534832287779	-0.034411035027772964	-75.64999999999999	-0.01181534832287779	-75.60000000000001	0.01039232859860605
-294.6658933178664	0.002562253415104721	3.6733466933867738	-0.02813545905515036	0.008969739586502537	-0.02813545905515036	-75.6	0.008969739586502537	-75.55	0.0068990639064719275
-294.659893197864	0.0025652828366900223	3.6827655310621243	-0.020455863275828358	0.009819670833777787	-0.020455863275828358	-75.55	0.009819670833777787	-75.5	-0.01236313856395911
-294.6538930778616	0.0025683143803914496	3.692184368737475	-0.012371331704420375	-0.012830907458104545	-0.012371331704420375	-75.5	-0.012830907458104545	-75.45	-0.015297236653666245
-294.6478929578592	0.002571348044273858	3.701603206412826	-0.004327719571451775	-0.015441164272831877	-0.004327719571451775	-75.44999999999999	-0.015441164272831877	-75.4	0.028571582832002118
-294.6418928378568	0.002574383826401907	3.7110220440881765	0.003653392387821154	0.026474470872722443	0.003653392387821154	-75.39999999999999	0.026474470872722443	-75.35000000000001	0.010068555636029517
-294.63589271785435	0.002577421724840498	3.720440881763527	0.011125406491203376	0.009731765334567412	0.011125406491203376	-75.35	0.009731765334567412	-75.3	-0.004394588125540584
-294.62989259785195	0.0025804617376543864	3.729859719438878	0.017725323136697436	-0.002680825681059562	0.017725323136697436	-75.3	-0.002680825681059562	-75.25	-0.019594467074273498
-294.62389247784955	0.0025835038629084574	3.7392785571142286	0.020322421359713783	-0.019341092112241068	0.020322421359713783	-75.25	-0.019341092112241068	-75.2	0.0002826595706220146
-294.61789235784715	0.0025865480986673813	3.748697394789579	0.018390276388646758	0.0007621398529645684	0.018390276388646758	-75.19999999999999	0.0007621398529645684	-75.15	0.006789687171522942
-294.61189223784476	0.002589594442996009	3.75811623246493	0.01490119312423587	0.004549957721475364	0.01490119312423587	-75.14999999999999	0.004549957721475364	-75.10000000000001	-0.011584477830970604
-294.60589211784236	0.0025926428939591897	3.7675350701402808	0.012619370731659717	-0.010855950362774347	0.012619370731659717	-75.1	-0.010855950362774347	-75.05	0.0027646920708021463
-294.59989199783996	0.0025956934496216906	3.7769539078156313	0.014350608828248942	0.005397118294616368	0.014350608828248942	-75.05	0.005397118294616368	-75.0	0.026187086458505322
-294.59389187783756	0.0025987461080482447	3.786372745490982	0.019028583848554156	0.026337694446158442	0.019028583848554156	-75.0	0.026337694446158442	-74.95	-0.03395295065718925
-294.58789175783517	0.002601800867303696	3.795791583166333	0.027016026390818352	-0.03137311501980672	0.027016026390818352	-74.94999999999999	-0.03137311501980672	-74.9	-0.0017928697981708984
-294.58189163783277	0.002604857725452897	3.8052104208416835	0.03612795306860926	-0.0010870728628460803	0.03612795306860926	-74.89999999999999	-0.0010870728628460803	-74.85000000000001	0.01757909590160588
-294.57589151783037	0.0026079166805605585	3.814629258517034	0.042892131429429166	0.016952085736592147	0.042892131429429166	-74.85	0.016952085736592147	-74.8	-0.0017166698973866588
-294.569891397828	0.0026109777306915632	3.824048096192385	0.045490774643614194	-0.003904828668234301	0.045490774643614194	-74.8	-0.003904828668234301	-74.75	0.005278540048475222
-294.5638912778256	0.00261404087391064	3.8334669338677356	0.04573371008580269	0.006499079622932518	0.04573371008580269	-74.75	0.006499079622932518	-74.7	0.01132286334626754
-294.5578911578232	0.002617106108282584	3.842885771543086	0.0464679774872062	0.015211820018509263	0.0464679774872062	-74.69999999999999	0.015211820018509263	-74.65	-0.017025928928443426
-294.5518910378208	0.002620173431872296	3.852304609218437	0.04821296660205776	-0.01722932435773509	0.04821296660205776	-74.64999999999999	-0.01722932435773509	-74.60000000000001	0.005957974007202018
-294.5458909178184	0.0026232428427444537	3.8617234468937878	0.048706857864545344	0.007141924230184375	0.048706857864545344	-74.6	0.007141924230184375	-74.55	-0.012548517719368513
-294.539890797816	0.0026263143389638976	3.8711422845691383	0.045625130037264136	-0.0109522322840456	0.045625130037264136	-74.55	-0.0109522322840456	-74.5	0.003012404035609514
-294.5338906778136	0.0026293879185954015	3.8805611222444893	0.04076323985617151	0.0022193089882185974	0.04076323985617151	-74.5	0.0022193089882185974	-74.45	-0.013211533969843807
-294.5278905578112	0.002632463579703848	3.88997995991984	0.0361378755137036	-0.01037223097674252	0.0361378755137036	-74.44999999999999	-0.01037223097674252	-74.4	0.0002363985954838743
-294.5218904378088	0.0026355413203539425	3.8993987975951905	0.030866328984880183	-0.0005772508688925912	0.030866328984880183	-74.39999999999999	-0.0005772508688925912	-74.35000000000001	-0.004920737601008785
-294.5158903178064	0.002638621138610519	3.908817635270541	0.025642619947389155	-0.005986372661846005	0.025642619947389155	-74.35	-0.005986372661846005	-74.3	0.013588239601878264
-294.509890197804	0.002641703032538418	3.918236472945892	0.02258115295800668	0.016033956882136335	0.02258115295800668	-74.3	0.016033956882136335	-74.25	0.008087892393341832
-294.5038900778016	0.0026447870002023685	3.9276553106212426	0.022571982975526095	0.007250379777577469	0.022571982975526095	-74.25	0.007250379777577469	-74.2	-0.013130912760895648
-294.49788995779915	0.0026478730396671834	3.937074148296593	0.02407770473471279	-0.013262187080250044	0.02407770473471279	-74.19999999999999	-0.013262187080250044	-74.15	-0.00921161910681363
-294.49188983779675	0.0026509611489976457	3.946492985971944	0.025489179360221135	-0.009899346829108037	0.025489179360221135	-74.14999999999999	-0.009899346829108037	-74.10000000000001	-0.018411321931603483
-294.48588971779435	0.0026540513262585876	3.9559118236472948	0.025065581571997484	-0.018564835482639843	0.025065581571997484	-74.1	-0.018564835482639843	-74.05	0.01114417863427349
-294.47988959779195	0.0026571435695148704	3.9653306613226453	0.02248827356507351	0.009277343159803952	0.02248827356507351	-74.05	0.009277343159803952	-74.0	0.01112390473382661
-294.47388947778956	0.0026602378768311595	3.9747494989979963	0.020038599552892652	0.014613848296705798	0.020038599552892652	-74.0	0.014613848296705798	-73.95	0.006795985553075701
-294.46788935778716	0.0026633342462723136	3.984168336673347	0.017840230537465925	0.008547591159650939	0.017840230537465925	-73.94999999999999	0.008547591159650939	-73.9	-0.007939676794243261
-294.46188923778476	0.00266643267590316	3.9935871743486975	0.01720160189886723	-0.008578167699061253	0.01720160189886723	-73.89999999999999	-0.008578167699061253	-73.85000000000001	-0.005355004251019349
-294.45588911778236	0.0026695331637884715	4.0030060120240485	0.01803303414127195	-0.00808388093629214	0.01803303414127195	-73.85	-0.00808388093629214	-73.8	-0.029655121086573897
-294.44988899777996	0.0026726357079930154	4.012424849699399	0.019868606825024292	-0.027981551198326866	0.019868606825024292	-73.8	-0.027981551198326866	-73.75	0.026126979735364948
-294.44388887777757	0.002675740306581644	4.02184368737475	0.02089902422355903	0.02793597754103459	0.02089902422355903	-73.75	0.02793597754103459	-73.7	0.00833438179874913
-294.43788875777517	0.0026788469576190686	4.0312625250501	0.01857914439422418	0.004989870367458184	0.01857914439422418	-73.69999999999999	0.004989870367458184	-73.65	-0.01424013513902418
-294.4318886377728	0.0026819556591702286	4.040681362725451	0.014479370251064412	-0.011378602630459287	0.014479370251064412	-73.64999999999999	-0.011378602630459287	-73.60000000000001	-0.008549546759837984
-294.4258885177704	0.002685066409299805	4.050100200400802	0.011657309937452467	-0.006878631370314622	0.011657309937452467	-73.6	-0.006878631370314622	-73.55	0.029089665199154017
-294.419888397768	0.0026881792060726227	4.059519038076153	0.011476725091061388	0.027653124989122178	0.011476725091061388	-73.55	0.027653124989122178	-73.5	-0.0195371180298192
-294.4138882777656	0.0026912940475535014	4.068937875751503	0.013447606670102367	-0.018307550717372653	0.013447606670102367	-73.5	-0.018307550717372653	-73.45	0.0035386336079892638
-294.4078881577632	0.002694410931807261	4.078356713426854	0.01626557974148832	0.0026814139500469162	0.01626557974148832	-73.44999999999999	0.0026814139500469162	-73.4	-0.005346968781849884
-294.4018880377608	0.0026975300938721536	4.0877755511022045	0.018621005692953337	-0.0055732733991579846	0.018621005692953337	-73.39999999999999	-0.0055732733991579846	-73.35000000000001	-0.01351589583380706
-294.3958879177584	0.002700651640628157	4.097194388777555	0.019138328551982997	-0.015696509027997466	0.019138328551982997	-73.35	-0.015696509027997466	-73.3	0.003772545038990531
-294.389887797756	0.002703775570139979	4.106613226452906	0.017372364286444054	0.005799436719148049	0.017372364286444054	-73.3	0.005799436719148049	-73.25	0.01553141580447896
-294.3838876777536	0.002706901880472486	4.116032064128257	0.014198066081062558	0.016366258280062614	0.014198066081062558	-73.25	0.016366258280062614	-73.2	-0.023803653792797638
-294.3778875577512	0.002710030569690446	4.125450901803608	0.011230556081572692	-0.02543150666238418	0.011230556081572692	-73.19999999999999	-0.02543150666238418	-73.15	0.01198368068742837
-294.3718874377488	0.002713161635858661	4.134869739478958	0.010914900979593604	0.011810852902940953	0.010914900979593604	-73.14999999999999	0.011810852902940953	-73.10000000000001	0.017201614073919482
-294.3658873177464	0.002716295077041929	4.144288577154309	0.012279071480058508	0.01640685221661814	0.012279071480058508	-73.1	0.01640685221661814	-73.05	-0.011733766880555857
-294.35988719774394	0.0027194308913050524	4.153707414829659	0.013124288214120997	-0.011271032942196346	0.013124288214120997	-73.05	-0.011271032942196346	-73.0	0.02083844450271576
-294.35388707774155	0.002722569076712804	4.16312625250501	0.013109513598032198	0.025079456062764988	0.013109513598032198	-73.0	0.025079456062764988	-72.95	-0.004461861572158292
-294.34788695773915	0.00272570963133	4.1725450901803605	0.012103843035703216	-0.007074323055920721	0.012103843035703216	-72.94999999999999	-0.007074323055920721	-72.9	0.007864616113687491
-294.34188683773675	0.0027288525532214326	4.181963927855712	0.010402224228247412	0.007046945660293256	0.010402224228247412	-72.89999999999999	0.007046945660293256	-72.85000000000001	0.011240193640396901
-294.33588671773435	0.0027319978404519475	4.1913827655310625	0.008145376619182547	0.013069928043413694	0.008145376619182547	-72.85	0.013069928043413694	-72.8	-0.008380108289629824
-294.32988659773196	0.0027351454910862407	4.200801603206413	0.006384989768448395	-0.005332142262107153	0.006384989768448395	-72.8	-0.005332142262107153	-72.75	-0.0172542239525945
-294.32388647772956	0.0027382955031892316	4.210220440881764	0.0070079177648354205	-0.01993738287987641	0.0070079177648354205	-72.75	-0.01993738287987641	-72.7	0.008695416732105837
-294.31788635772716	0.0027414478748256418	4.219639278557114	0.009033485574561018	0.008088470630557506	0.009033485574561018	-72.69999999999999	0.008088470630557506	-72.65	-0.00028873943985634215
-294.31188623772476	0.00274460260406032	4.229058116232465	0.010063403766180826	0.0010428968940958498	0.010063403766180826	-72.64999999999999	0.0010428968940958498	-72.60000000000001	-0.012744475594178602
-294.30588611772237	0.002747759688957993	4.238476953907816	0.009571706071345268	-0.010502809564504358	0.009571706071345268	-72.6	-0.010502809564504358	-72.55	-0.015084881645094533
-294.29988599771997	0.0027509191275834808	4.247895791583167	0.008148617583650914	-0.015661700086161804	0.008148617583650914	-72.55	-0.015661700086161804	-72.5	0.013889825803950978
-294.29388587771757	0.0027540809180016186	4.257314629258517	0.007509664450250691	0.012750191945444527	0.007509664450250691	-72.5	0.012750191945444527	-72.45	0.021668966652122493
-294.2878857577152	0.0027572450582771632	4.266733466933868	0.0074700479730653024	0.020678960935565517	0.0074700479730653024	-72.44999999999999	0.020678960935565517	-72.4	-0.010575776429706363
-294.2818856377128	0.0027604115464749334	4.2761523046092185	0.007814664361594286	-0.011929323067455746	0.007814664361594286	-72.39999999999999	-0.011929323067455746	-72.35000000000001	-0.008525429600465055
-294.2758855177104	0.0027635803806597345	4.285571142284569	0.007857515347242725	-0.00969749865547041	0.007857515347242725	-72.35	-0.00969749865547041	-72.3	0.0008601622280931357
-294.269885397708	0.0027667515588964044	4.29498997995992	0.0074633628418890536	0.001376306815443948	0.0074633628418890536	-72.3	0.001376306815443948	-72.25	0.003689432576387647
-294.2638852777056	0.0027699250792496528	4.304408817635271	0.0067144203358278495	0.003396393915071843	0.0067144203358278495	-72.25	0.003396393915071843	-72.2	-0.012499576110005517
-294.2578851577032	0.0027731009397843	4.313827655310622	0.004801859008705336	-0.011925679501823376	0.004801859008705336	-72.19999999999999	-0.011925679501823376	-72.15	0.00121964618841323
-294.2518850377008	0.0027762791385651867	4.323246492985972	0.0022143918572829525	0.000554725350426281	0.0022143918572829525	-72.14999999999999	0.000554725350426281	-72.10000000000001	0.004039444476619808
-294.2458849176984	0.00277945967365706	4.332665330661323	0.00039626218527160376	0.0012956788950010414	0.00039626218527160376	-72.1	0.0012956788950010414	-72.05	-0.0032203056719641494
-294.239884797696	0.0027826425431247857	4.342084168336673	0.0007524413803434188	-0.0011087585617161905	0.0007524413803434188	-72.05	-0.0011087585617161905	-72.0	-0.011888329713061151
-294.2338846776936	0.002785827745033099	4.351503006012024	0.002433419790578039	-0.011941900119397898	0.002433419790578039	-72.0	-0.011941900119397898	-71.95	-0.0004671190712924121
-294.2278845576912	0.00278901527744681	4.360921843687375	0.0036690368101367373	-0.000743225870807109	0.0036690368101367373	-71.94999999999999	-0.000743225870807109	-71.9	0.022480201609855453
-294.22188443768874	0.002792205138430735	4.370340681362726	0.003178021905678824	0.020683536764066653	0.003178021905678824	-71.89999999999999	0.020683536764066653	-71.85000000000001	0.004444594820191962
-294.21588431768635	0.0027953973260496858	4.3797595190380765	0.0024362652429597495	0.0040893204667152875	0.0024362652429597495	-71.85	0.0040893204667152875	-71.8	0.006705968197218065
-294.20988419768395	0.002798591838368422	4.389178356713427	0.0025723259681521486	0.008536677251124787	0.0025723259681521486	-71.8	0.008536677251124787	-71.75	0.010030680451326074
-294.20388407768155	0.0028017886734517383	4.398597194388778	0.002515047630264867	0.011766332221097506	0.002515047630264867	-71.75	0.011766332221097506	-71.7	-0.002617454726707428
-294.19788395767915	0.002804987829364499	4.408016032064128	0.0016158425559185652	-0.00319359265988004	0.0016158425559185652	-71.69999999999999	-0.00319359265988004	-71.65	-0.0007378123049236202
-294.19188383767676	0.0028081892682204766	4.417434869739479	0.0006594562286464229	-0.0013198822019489418	0.0006594562286464229	-71.64999999999999	-0.0013198822019489418	-71.60000000000001	-0.002318072514467419
-294.18588371767436	0.002811391167064777	4.42685370741483	0.0009558456199948275	-0.004281886473633536	0.0009558456199948275	-71.6	-0.004281886473633536	-71.55	0.012597005972332233
-294.17988359767196	0.002814593523962224	4.436272545090181	0.0013002257026628451	0.012141908979020559	0.0013002257026628451	-71.55	0.012141908979020559	-71.5	-0.012395382681707583
-294.17388347766956	0.002817796336977588	4.445691382765531	0.00019199405853046394	-0.01296503202788358	0.00019199405853046394	-71.5	-0.01296503202788358	-71.45	0.015434012519433273
-294.16788335766717	0.0028209996041756802	4.455110220440882	-0.001989934103919929	0.014818303252010197	-0.001989934103919929	-71.44999999999999	0.014818303252010197	-71.4	-0.004911363405088218
-294.16188323766477	0.0028242033236212604	4.4645290581162325	-0.003222436361933989	-0.003917898362215507	-0.003222436361933989	-71.39999999999999	-0.003917898362215507	-71.35000000000001	-0.010118846684039994
-294.15588311766237	0.0028274074933791944	4.473947895791583	-0.002895694872468602	-0.010928780750129017	-0.002895694872468602	-71.35	-0.010928780750129017	-71.3	0.03154250954459917
-294.14988299766	0.0028306121115142034	4.4833667334669345	-0.002838901555706146	0.03179872593685334	-0.002838901555706146	-71.3	0.03179872593685334	-71.25	-0.0056348315237389835
-294.1438828776576	0.0028338171760911657	4.492785571142285	-0.0032016014250089092	-0.008817184651756557	-0.0032016014250089092	-71.25	-0.008817184651756557	-71.2	0.007714184865191517
-294.1378827576552	0.0028370226851748394	4.502204408817636	-0.0035474022815217983	0.009729517468466726	-0.0035474022815217983	-71.19999999999999	0.009729517468466726	-71.15	-0.0014702807746104591
-294.1318826376528	0.0028402286368299965	4.511623246492986	-0.0035091965415703394	0.0031743268382482047	-0.0035091965415703394	-71.14999999999999	0.0031743268382482047	-71.10000000000001	0.0035784550940971094
-294.1258825176504	0.0028434350291215073	4.521042084168337	-0.0032354506917703766	0.003683726171430066	-0.0032354506917703766	-71.1	0.003683726171430066	-71.05	-0.008054662520629289
-294.119882397648	0.0028466418601141258	4.530460921843687	-0.003357588923243213	-0.010511770624019003	-0.003357588923243213	-71.05	-0.010511770624019003	-71.0	-0.013665709270696168
-294.1138822776456	0.002849849127872604	4.539879759519038	-0.0035969995565868014	-0.014339029310065749	-0.0035969995565868014	-71.0	-0.014339029310065749	-70.95	-0.002882076225035703
-294.1078821576432	0.002853056830461814	4.549298597194389	-0.0036208664673655225	-0.0030096272114125758	-0.0036208664673655225	-70.94999999999999	-0.0030096272114125758	-70.9	-0.0074725001860572755
-294.1018820376408	0.002856264965946506	4.55871743486974	-0.003205305977312883	-0.005734715391129429	-0.003205305977312883	-70.89999999999999	-0.005734715391129429	-70.85000000000001	0.016030194913940882
-294.0958819176384	0.0028594735323915358	4.5681362725450905	-0.0025986873872415684	0.01782503227984335	-0.0025986873872415684	-70.85	0.01782503227984335	-70.8	-0.009420931216170367
-294.089881797636	0.002862682527861626	4.577555110220441	-0.0022286162500582195	-0.009858886676146298	-0.0022286162500582195	-70.8	-0.009858886676146298	-70.75	0.006301322028292127
-294.08388167763354	0.0028658919504216097	4.586973947895792	-0.0022612345305774205	0.005530788924705049	-0.0022612345305774205	-70.75	0.005530788924705049	-70.7	0.01734449763138281
-294.07788155763114	0.0028691017981363116	4.596392785571142	-0.00238666440629693	0.01538255018645873	-0.00238666440629693	-70.69999999999999	0.01538255018645873	-70.65	-0.005118862179406712
-294.07188143762875	0.0028723120690705268	4.605811623246493	-0.002514910970572933	-0.0032445474976694963	-0.002514910970572933	-70.64999999999999	-0.0032445474976694963	-70.60000000000001	-0.0064386173843350636
-294.06588131762635	0.002875522761289006	4.615230460921844	-0.0026502373091443474	-0.009274670359547705	-0.0026502373091443474	-70.6	-0.009274670359547705	-70.55	0.0004507787672739934
-294.05988119762395	0.0028787338728565584	4.624649298597195	-0.002852856644277035	0.0012644484879739415	-0.002852856644277035	-70.55	0.0012644484879739415	-70.5	0.010728048588013997
-294.05388107762155	0.0028819454018379773	4.634068136272545	-0.003003611223684842	0.0114750709251625	-0.003003611223684842	-70.5	0.0114750709251625	-70.45	0.007716851388218399
-294.04788095761916	0.0028851573462981366	4.643486973947896	-0.002706269813453379	0.006239081897193189	-0.002706269813453379	-70.44999999999999	0.006239081897193189	-70.4	-0.008298632058715448
-294.04188083761676	0.0028883697043017437	4.6529058116232465	-0.0023695366238922684	-0.008185274113433645	-0.0023695366238922684	-70.39999999999999	-0.008185274113433645	-70.35000000000001	-0.006216534955589449
-294.03588071761436	0.0028915824739136555	4.662324649298597	-0.0024143228565777757	-0.007556034060738258	-0.0024143228565777757	-70.35	-0.007556034060738258	-70.3	-0.0089154979613176
-294.02988059761196	0.002894795653198638	4.6717434869739485	-0.002194504012154941	-0.009563084082155315	-0.002194504012154941	-70.3	-0.009563084082155315	-70.25	0.02056559255120036
-294.02388047760957	0.002898009240221508	4.681162324649299	-0.0015588436562424509	0.02077977642320203	-0.0015588436562424509	-70.25	0.02077977642320203	-70.2	-0.012118610960424102
-294.01788035760717	0.002901223233047027	4.69058116232465	-0.0005009252122137482	-0.009985003089240522	-0.0005009252122137482	-70.19999999999999	-0.009985003089240522	-70.15	0.008511513287493467
-294.01188023760477	0.0029044376297400545	4.7	0.00012644790599771385	0.008882335908056916	0.00012644790599771385	-70.14999999999999	0.008882335908056916	-70.10000000000001	-0.0034964376177277264
-294.0058801176024	0.002907652428365301			-0.004895934501470846		-70.1	-0.004895934501470846	-70.05	0.011933014841656297
-293.9998799976	0.002910867626987649			0.011698960272598409		-70.05	0.011698960272598409	-70.0	0.0012470904677906874
-293.9938798775976	0.0029140832236718914			0.005360434108979138		-70.0	0.005360434108979138	-69.95	-0.01009868324140872
-293.9878797575952	0.002917299216482743			-0.012798853778554251		-69.94999999999999	-0.012798853778554251	-69.9	-0.016060617809220044
-293.9818796375928	0.002920515603485117			-0.015364426945629272		-69.89999999999999	-0.015364426945629272	-69.85000000000001	-0.008951826106287773
-293.9758795175904	0.002923732382743738			-0.01080564676315957		-69.85	-0.01080564676315957	-69.8	-0.004002129330937513
-293.969879397588	0.0029269495523233874			-0.005988937504680254		-69.8	-0.005988937504680254	-69.75	0.008056706718181669
-293.9638792775856	0.0029301671102889247			0.005426481980480459		-69.75	0.005426481980480459	-69.7	0.020198702026342667
-293.9578791575832	0.002933385054705094			0.01675416398086132		-69.69999999999999	0.01675416398086132	-69.65	0.002787567850960456
-293.9518790375808	0.002936603383636757			0.0009711906274450744		-69.64999999999999	0.0009711906274450744	-69.60000000000001	0.004311850978126578
-293.94587891757834	0.0029398220951486207			0.0033880164143889418		-69.6	0.0033880164143889418	-69.55	-0.025917439071350246
-293.93987879757594	0.0029430411873055964			-0.022848310223988092		-69.55	-0.022848310223988092	-69.5	-0.0011307521034756057
-293.93387867757355	0.0029462606581723764			-0.003841729681361214		-69.5	-0.003841729681361214	-69.45	-0.0015937444451593267
-293.92787855757115	0.0029494805058138452			-0.00252044918691		-69.44999999999999	-0.00252044918691	-69.4	0.0018164360011881668
-293.92187843756875	0.002952700728294722			0.0030016111129585916		-69.39999999999999	0.0030016111129585916	-69.35000000000001	-0.015869807646357734
-293.91587831756635	0.0029559213236798306			-0.016797777210118357		-69.35	-0.016797777210118357	-69.3	-0.003312535554463288
-293.90987819756396	0.0029591422900339926			-0.0026108891974502557		-69.3	-0.0026108891974502557	-69.25	-0.01906030943617779
-293.90387807756156	0.002962363625422015			-0.018430290458411158		-69.25	-0.018430290458411158	-69.2	0.008347472821764044
-293.89787795755916	0.0029655853279086626			0.009330448940502821		-69.19999999999999	0.009330448940502821	-69.15	0.0021527511848236586
-293.89187783755676	0.0029688073955587255			0.0028985214837955013		-69.14999999999999	0.0028985214837955013	-69.10000000000001	-0.005391321483143319
-293.88587771755437	0.0029720298264370682			-0.00927750379608053		-69.1	-0.00927750379608053	-69.05	-0.010450015088193598
-293.87987759755197	0.00297525261860843			-0.009017444111091778		-69.05	-0.009017444111091778	-69.0	0.012497261522474542
-293.87387747754957	0.0029784757701375765			0.014782841300503675		-69.0	0.014782841300503675	-68.95	-0.010211495911290494
-293.8678773575472	0.0029816992790893853			-0.00748247721226365		-68.94999999999999	-0.00748247721226365	-68.9	-0.0003058064217574956
-293.8618772375448	0.0029849231435285957			-0.0030565176004059822		-68.89999999999999	-0.0030565176004059822	-68.85000000000001	-0.006244760545940821
-293.8558771175424	0.002988147361520088			-0.007127624145300697		-68.85	-0.007127624145300697	-68.8	-0.022959457264151856
-293.84987699754	0.0029913719311285584			-0.021502111818894495		-68.8	-0.021502111818894495	-68.75	0.004918219477304687
-293.8438768775376	0.0029945968504188365			0.006007277110287881		-68.75	0.006007277110287881	-68.7	0.01687356080159733
-293.8378767575352	0.002997822117455789			0.015583064849665327		-68.69999999999999	0.015583064849665327	-68.65	-0.011016975456459875
-293.8318766375328	0.0030010477303041476			-0.009112896759429362		-68.64999999999999	-0.009112896759429362	-68.60000000000001	-0.008093468731547366
-293.8258765175304	0.00300427368702867			-0.007071336616017076		-68.6	-0.007071336616017076	-68.55	0.03626521408483178
-293.819876397528	0.0030074999856942396			0.03449133677248646		-68.55	0.03449133677248646	-68.5	3.689146096691608e-05
-293.8138762775256	0.003010726624365596			-0.0016230033048468383		-68.5	-0.0016230033048468383	-68.45	-0.013765576138941386
-293.80787615752314	0.003013953601107594			-0.01729120554141018		-68.44999999999999	-0.01729120554141018	-68.4	0.007849890931457451
-293.80187603752074	0.0030171809139849957			0.008556387970548826		-68.39999999999999	0.008556387970548826	-68.35000000000001	0.011311551793265597
-293.79587591751834	0.0030204085610625927			0.011451596875226658		-68.35	0.011451596875226658	-68.3	0.007304549689455992
-293.78987579751595	0.003023636540405197			0.005245335515871714		-68.3	0.005245335515871714	-68.25	-0.00384327897278523
-293.78387567751355	0.0030268648500776287			-0.00398209424168686		-68.25	-0.00398209424168686	-68.2	0.011596998248954882
-293.77787555751115	0.003030093488144607			0.015614354466130818		-68.19999999999999	0.015614354466130818	-68.15	2.2693532565794795e-06
-293.77187543750875	0.003033322452671031			-0.0013390941424436319		-68.14999999999999	-0.0013390941424436319	-68.10000000000001	-0.00339113609355915
-293.76587531750636	0.003036551741721594			-0.004419920770843337		-68.1	-0.004419920770843337	-68.05	0.0009758602548936181
-293.75987519750396	0.0030397813533612358			-0.001617891560108041		-68.05	-0.001617891560108041	-68.0	0.008107361870688303
-293.75387507750156	0.0030430112856545885			0.008459167438392923		-68.0	0.008459167438392923	-67.95	-0.0016647594917738096
-293.74787495749916	0.0030462415366665683			0.00023163001130085416		-67.94999999999999	0.00023163001130085416	-67.9	-0.0010444583261054504
-293.74187483749677	0.0030494721044619557			-0.00027970757713058044		-67.89999999999999	-0.00027970757713058044	-67.85000000000001	0.020708418945878704
-293.73587471749437	0.0030527029871055145			0.019894205316428493		-67.85	0.019894205316428493	-67.8	-0.013284837488319335
-293.72987459749197	0.0030559341826620567			-0.012262091460208409		-67.8	-0.012262091460208409	-67.75	-0.003343512937635745
-293.7238744774896	0.003059165689196373			-0.005064380763484294		-67.75	-0.005064380763484294	-67.7	0.019963131631869382
-293.7178743574872	0.0030623975047732537			0.017192563318661043		-67.69999999999999	0.017192563318661043	-67.65	-0.02348098720523292
-293.7118742374848	0.0030656296274575714			-0.02135909236338097		-67.64999999999999	-0.02135909236338097	-67.60000000000001	9.506630105961637e-05
-293.7058741174824	0.003068862055314005			-0.001130665595921223		-67.6	-0.001130665595921223	-67.55	0.011671433460541674
-293.69987399748	0.0030720947864074292			0.009138481763129157		-67.55	0.009138481763129157	-67.5	-0.006851945028926142
-293.6938738774776	0.0030753278188026443			-0.006064015450969559		-67.5	-0.006064015450969559	-67.45	0.015185383057594563
-293.6878737574752	0.003078561150564438			0.01437712655110675		-67.44999999999999	0.01437712655110675	-67.4	-0.01950721762462953
-293.6818736374728	0.0030817947797575854			-0.02068962745386306		-67.39999999999999	-0.02068962745386306	-67.35000000000001	0.0010975846660312987
-293.6758735174704	0.0030850287044468998			0.004332863716234149		-67.35	0.004332863716234149	-67.3	0.010356185950679353
-293.66987339746794	0.003088262922652632			0.0098892693414483		-67.3	0.0098892693414483	-67.25	0.003181682395583143
-293.66387327746554	0.003091497432330624			0.005283210978956985		-67.25	0.005283210978956985	-67.2	-0.025723357363821375
-293.65787315746314	0.0030947322314162523			-0.027701871081370563		-67.19999999999999	-0.027701871081370563	-67.15	-0.015120249746876119
-293.65187303746075	0.003097967317845044			-0.011382524628935076		-67.14999999999999	-0.011382524628935076	-67.10000000000001	-0.0010942409306657673
-293.64587291745835	0.003101202689552524			-0.000915383750997817		-67.1	-0.000915383750997817	-67.05	0.00442474724105023
-293.63987279745595	0.0031044383444741573			0.005514593114672625		-67.05	0.005514593114672625	-67.0	0.020901550478654114
-293.63387267745355	0.0031076742805454735			0.02079757337988972		-67.0	0.02079757337988972	-66.95	0.009706810477238455
-293.62787255745116	0.0031109104957019133			0.006975192233259968		-66.94999999999999	0.006975192233259968	-66.9	0.008597699140773327
-293.62187243744876	0.003114146987879018			0.009265481602551789		-66.89999999999999	0.009265481602551789	-66.85000000000001	-0.020345442701190708
-293.61587231744636	0.0031173837550122706			-0.020946442854596833		-66.85	-0.020946442854596833	-66.8	-0.002278135737622498
-293.60987219744396	0.003120620795037152			-0.004349106693411847		-66.8	-0.004349106693411847	-66.75	0.018038608964081562
-293.60387207744157	0.0031238581058892117			0.01962398471159715		-66.75	0.01962398471159715	-66.7	0.001358251045588493
-293.59787195743917	0.00312709568550384			0.00046193502410128647		-66.69999999999999	0.00046193502410128647	-66.65	-0.01213590004824774
-293.59187183743677	0.003130333531816686			-0.008247976456883636		-66.64999999999999	-0.008247976456883636	-66.60000000000001	-0.01214045574092059
-293.5858717174344	0.0031335716427630827			-0.01513291134400346		-66.6	-0.01513291134400346	-66.55	0.0028929353313196728
-293.579871597432	0.003136810016278649			0.0008373755611869221		-66.55	0.0008373755611869221	-66.5	-0.0048823522085724574
-293.5738714774296	0.0031400486502987366			-0.005177762750967047		-66.5	-0.005177762750967047	-66.45	-0.01046635965832266
-293.5678713574272	0.003143287542759008			-0.007908175296061519		-66.44999999999999	-0.007908175296061519	-66.4	0.03059237468405265
-293.5618712374248	0.0031465266915948493			0.0302130270034027		-66.39999999999999	0.0302130270034027	-66.35000000000001	0.004574698689597834
-293.5558711174224	0.0031497660947417787			0.004398421600890232		-66.35	0.004398421600890232	-66.3	0.002371235317621744
-293.54987099742	0.0031530057501353505			0.0021640114101403015		-66.3	0.0021640114101403015	-66.25	0.002962151102186857
-293.5438708774176	0.0031562456557109953			0.001254369641503261		-66.25	0.001254369641503261	-66.2	0.013037556051983357
-293.5378707574152	0.0031594858094042065			0.015062402748330185		-66.19999999999999	0.015062402748330185	-66.15	0.010264607901814977
-293.53187063741274	0.0031627262091504828			0.011805865220574727		-66.14999999999999	0.011805865220574727	-66.10000000000001	-0.029184635191856878
-293.52587051741034	0.0031659668528853076			-0.028436953283507174		-66.1	-0.028436953283507174	-66.05	-0.01809379768779197
-293.51987039740794	0.003169207738544282			-0.015583458256704453		-66.05	-0.015583458256704453	-66.0	0.0070063796146194865
-293.51387027740554	0.0031724488640627988			0.004691405927231785		-66.0	0.004691405927231785	-65.95	0.010002467609272784
-293.50787015740315	0.0031756902273763206			0.008809926048871769		-65.94999999999999	0.008809926048871769	-65.9	0.012868511085075517
-293.50187003740075	0.003178931826420454			0.013288757437971001		-65.89999999999999	0.013288757437971001	-65.85000000000001	-0.009735924180672855
-293.49586991739835	0.003182173659130614			-0.00861156997051303		-65.85	-0.00861156997051303	-65.8	0.024926311263792435
-293.48986979739595	0.003185415723442296			0.026775216782034542		-65.8	0.026775216782034542	-65.75	-0.0020027841240380893
-293.48386967739356	0.003188658017417757			-0.0028282888312536245		-65.75	-0.0028282888312536245	-65.7	-0.0024461202624361713
-293.47786955739116	0.0031919005415860244			-0.005127857546929314		-65.69999999999999	-0.005127857546929314	-65.65	0.004285751133256497
-293.47186943738876	0.003195143297064225			0.005702959421974067		-65.64999999999999	0.005702959421974067	-65.60000000000001	0.001949601003605507
-293.46586931738636	0.0031983862849692003			0.0008834482022007591		-65.6	0.0008834482022007591	-65.55	-0.005230794479841074
-293.45986919738397	0.0032016295064179853			-0.005856604215504867		-65.55	-0.005856604215504867	-65.5	-0.018752654526470975
-293.45386907738157	0.003204872962527639			-0.02050552767753453		-65.5	-0.02050552767753453	-65.45	-0.019315961697093237
-293.44786895737917	0.003208116654415135			-0.01820214689607526		-65.44999999999999	-0.01820214689607526	-65.4	-0.0017365839646797023
-293.4418688373768	0.003211360583197379			-0.004365978152141405		-65.39999999999999	-0.004365978152141405	-65.35000000000001	-0.013338164118129622
-293.4358687173744	0.0032146047499915166			-0.014663628719771603		-65.35	-0.014663628719771603	-65.3	0.0009160683312575163
-293.429868597372	0.003217849155914459			0.005981051093624918		-65.3	0.005981051093624918	-65.25	-0.037932344457581146
-293.4238684773696	0.003221093802083201			-0.038560309805281086		-65.25	-0.038560309805281086	-65.2	0.018453629808734915
-293.4178683573672	0.0032243386896147566			0.018108080176148747		-65.19999999999999	0.018108080176148747	-65.15	0.010257724462335674
-293.4118682373648	0.0032275838196261573			0.009726693300133966		-65.14999999999999	0.009726693300133966	-65.10000000000001	-0.016114452275481597
-293.4058681173624	0.003230829193234344			-0.013949397650818662		-65.1	-0.013949397650818662	-65.05	-0.0091980077229495
-293.39986799736	0.003234074811556391			-0.00997787640758109		-65.05	-0.00997787640758109	-65.0	0.007638592079329235
-293.39386787735754	0.003237320675709164			0.005387523216826839		-65.0	0.005387523216826839	-64.95	-0.008906737061894807
-293.38786775735514	0.0032405667868098294			-0.008644743376132864		-64.94999999999999	-0.008644743376132864	-64.9	-0.019091762422277583
-293.38186763735274	0.0032438131459752418			-0.020628921625375083		-64.89999999999999	-0.020628921625375083	-64.85000000000001	-0.01598735719907028
-293.37586751735034	0.0032470597543225194			-0.015565768206864727		-64.85	-0.015565768206864727	-64.8	-0.0035809706140012363
-293.36986739734795	0.0032503066129685254			-0.001329822118383941		-64.8	-0.001329822118383941	-64.75	-0.0023853815636299697
-293.36386727734555	0.003253553723030415			-0.0013261158589598923		-64.75	-0.0013261158589598923	-64.7	-0.001524574809230868
-293.35786715734315	0.0032568010856250567			-0.0038807444743027826		-64.69999999999999	-0.0038807444743027826	-64.65	0.012634405524021059
-293.35186703734075	0.003260048701869536			0.015397377654784772		-64.64999999999999	0.015397377654784772	-64.60000000000001	-0.0007713808650989096
-293.34586691733836	0.003263296572880771			-0.0003949909800866233		-64.6	-0.0003949909800866233	-64.55	0.007953976279259846
-293.33986679733596	0.003266544699775796			0.0057633004929258025		-64.55	0.0057633004929258025	-64.5	-0.012605848495324638
-293.33386667733356	0.003269793083671669			-0.013374405649229275		-64.5	-0.013374405649229275	-64.45	-0.012953002068193026
-293.32786655733116	0.0032730417256852857			-0.011950385312118214		-64.44999999999999	-0.011950385312118214	-64.4	-0.014371815533829158
-293.32186643732877	0.0032762906269337326			-0.014622913970516977		-64.39999999999999	-0.014622913970516977	-64.35000000000001	0.02913712578527319
-293.31586631732637	0.003279539788533876			0.027112484890395794		-64.35	0.027112484890395794	-64.3	-0.021020469638766682
-293.30986619732397	0.003282789211602903			-0.022165350870790933		-64.3	-0.022165350870790933	-64.25	-0.029755410765580435
-293.3038660773216	0.003286038897257692			-0.02937677650795397		-64.25	-0.02937677650795397	-64.2	0.00812182309185939
-293.2978659573192	0.003289288846615217			0.008455725163828413		-64.19999999999999	0.008455725163828413	-64.15	0.023835772358238375
-293.2918658373168	0.003292539060792588			0.021942491106965195		-64.14999999999999	0.021942491106965195	-64.10000000000001	-0.010229301036432858
-293.2858657173144	0.0032957895409066774			-0.009061339448716975		-64.1	-0.009061339448716975	-64.05	0.03576163826852965
-293.279865597312	0.0032990402880745734			0.03858298449044377		-64.05	0.03858298449044377	-64.0	-0.011048857813399269
-293.2738654773096	0.0033022913034132413			-0.010649881861853425		-63.99999999999999	-0.010649881861853425	-63.95	0.005621565877475966
-293.2678653573072	0.0033055425880396797			0.007164672620676092		-63.949999999999996	0.007164672620676092	-63.900000000000006	0.007925876929581119
-293.2618652373048	0.0033087941430709044			0.010041948628971363		-63.89999999999999	0.010041948628971363	-63.85	0.010729809485767197
-293.25586511730233	0.003312045969623909			0.010999841455681792		-63.849999999999994	0.010999841455681792	-63.800000000000004	-0.008366574036218884
-293.24986499729994	0.0033152980688156515			-0.007099320328808125		-63.8	-0.007099320328808125	-63.75	0.0010466376780094563
-293.24386487729754	0.0033185504417631733			0.002037272475391418		-63.74999999999999	0.002037272475391418	-63.7	0.003608115107994742
-293.23786475729514	0.0033218030895834456			0.0028948047442875924		-63.699999999999996	0.0028948047442875924	-63.650000000000006	0.01175556728047781
-293.23186463729274	0.0033250560133934993			0.011684808205368807		-63.64999999999999	0.011684808205368807	-63.6	-0.01258966506600684
-293.22586451729035	0.0033283092143103214			-0.014557400812448744		-63.599999999999994	-0.014557400812448744	-63.550000000000004	-0.015014093070374001
-293.21986439728795	0.003331562693450886			-0.01810588646524152		-63.55	-0.01810588646524152	-63.5	0.030872670846973396
-293.21386427728555	0.0033348164519321944			0.030853599362029357		-63.49999999999999	0.030853599362029357	-63.45	-0.012374115501694085
-293.20786415728315	0.0033380704908713083			-0.01255186343078474		-63.449999999999996	-0.01255186343078474	-63.400000000000006	-0.016249465995489498
-293.20186403728076	0.0033413248113851476			-0.0146315451874708		-63.39999999999999	-0.0146315451874708	-63.35	0.022236994609581413
-293.19586391727836	0.0033445794145907535			0.02341661403558695		-63.349999999999994	0.02341661403558695	-63.300000000000004	-0.015842474376772456
-293.18986379727596	0.0033478343016050452			-0.016015990185090912		-63.3	-0.016015990185090912	-63.25	0.00892901901861242
-293.18386367727356	0.0033510894735451786			0.010260319631000147		-63.24999999999999	0.010260319631000147	-63.2	-0.0026526381595623786
-293.17786355727117	0.003354344931527989			-0.002518182567177565		-63.199999999999996	-0.002518182567177565	-63.150000000000006	-0.001051128803213831
-293.17186343726877	0.003357600676670571			7.252667216970702e-05		-63.14999999999999	7.252667216970702e-05	-63.1	-0.0011163226441030826
-293.16586331726637	0.0033608567100898924			-0.0009024424513571963		-63.099999999999994	-0.0009024424513571963	-63.050000000000004	-0.00788439322909855
-293.159863197264	0.0033641130329029956			-0.008235377281390949		-63.05	-0.008235377281390949	-63.0	0.010988666401453299
-293.1538630772616	0.00336736964622679			0.00912751238582442		-62.99999999999999	0.00912751238582442	-62.95	-0.008185282958936438
-293.1478629572592	0.003370626551178356			-0.008130760728994811		-62.949999999999996	-0.008130760728994811	-62.900000000000006	0.007941203829424951
-293.1418628372568	0.0033738837488745954			0.00469940496286051		-62.89999999999999	0.00469940496286051	-62.85	-0.0027617928148502787
-293.1358627172544	0.0033771412404326353			-0.00436585757858929		-62.849999999999994	-0.00436585757858929	-62.800000000000004	-0.014672738081011974
-293.129862597252	0.0033803990269693886			-0.011806810884316218		-62.8	-0.011806810884316218	-62.75	0.01706590039435529
-293.1238624772496	0.003383657109601843			0.016655238236583512		-62.74999999999999	0.016655238236583512	-62.7	-0.0008101010368507396
-293.11786235724713	0.003386915489447084			-0.0023832800145657113		-62.699999999999996	-0.0023832800145657113	-62.650000000000006	-0.0021919321495021964
-293.11186223724474	0.0033901741676220123			-0.0029515136007060997		-62.64999999999999	-0.0029515136007060997	-62.6	0.007854887765783336
-293.10586211724234	0.0033934331452436604			0.007456327637056984		-62.599999999999994	0.007456327637056984	-62.550000000000004	-0.007342460457935632
-293.09986199723994	0.0033966924234290533			-0.006502523926832429		-62.55	-0.006502523926832429	-62.5	-0.0020229656153093857
-293.09386187723754	0.0033999520032951163			0.0004880076424304481		-62.49999999999999	0.0004880076424304481	-62.45	-0.0011993824931306432
-293.08786175723515	0.0034032118859589765			0.000203135905419633		-62.449999999999996	0.000203135905419633	-62.400000000000006	0.0010083357854969517
-293.08186163723275	0.0034064720725375374			-0.003508589735859262		-62.39999999999999	-0.003508589735859262	-62.35	-0.0034191330938609763
-293.07586151723035	0.0034097325641477905			-0.0036530660550905315		-62.349999999999994	-0.0036530660550905315	-62.300000000000004	0.021591573627516025
-293.06986139722795	0.003412993361906784			0.02524103625828665		-62.3	0.02524103625828665	-62.25	-0.01041216548557687
-293.06386127722556	0.003416254466931485			-0.011809240578321141		-62.24999999999999	-0.011809240578321141	-62.2	0.011674067812116851
-293.05786115722316	0.0034195158803388883			0.011287763224208151		-62.199999999999996	0.011287763224208151	-62.150000000000006	-0.0030646094128020025
-293.05186103722076	0.003422777603245999			-0.002625894975497818		-62.14999999999999	-0.002625894975497818	-62.1	0.0074170840704907
-293.04586091721836	0.0034260396367698045			0.007587320668550686		-62.099999999999994	0.007587320668550686	-62.050000000000004	0.006683430658963194
-293.03986079721597	0.003429301982027358			0.003750000357458405		-62.05	0.003750000357458405	-62.0	-0.005332923037208705
-293.03386067721357	0.003432564640135568			-0.0008167971959694684		-61.99999999999999	-0.0008167971959694684	-61.95	0.014451065705422666
-293.02786055721117	0.003435827612211546			0.011693305035692403		-61.949999999999996	0.011693305035692403	-61.900000000000006	-0.009007045195451188
-293.0218604372088	0.003439090899372157			-0.006386175150785004		-61.89999999999999	-0.006386175150785004	-61.85	-0.00017276361827572203
-293.0158603172064	0.003442354502734515			0.0009525517814317786		-61.849999999999994	0.0009525517814317786	-61.800000000000004	0.01250715627845747
-293.009860197204	0.0034456184234155263			0.0121267867789512		-61.8	0.0121267867789512	-61.75	-0.010219685221485367
-293.0038600772016	0.003448882662532279			-0.011232802400485225		-61.74999999999999	-0.011232802400485225	-61.7	0.014420751640924052
-292.9978599571992	0.0034521472212017163			0.013899563610964786		-61.699999999999996	0.013899563610964786	-61.650000000000006	0.003297641116531062
-292.9918598371968	0.0034554121005407994			0.006314460678223379		-61.64999999999999	0.006314460678223379	-61.6	-0.005947735999544889
-292.9858597171944	0.0034586773016666086			-0.005228216344422572		-61.599999999999994	-0.005228216344422572	-61.550000000000004	-0.02204049759484917
-292.97985959719193	0.0034619428256961187			-0.023375969455845025		-61.55	-0.023375969455845025	-61.5	0.00042270275881912283
-292.97385947718954	0.0034652086737462936			0.0022065645288924214		-61.49999999999999	0.0022065645288924214	-61.45	0.014731315972508607
-292.96785935718714	0.0034684748469341643			0.013156293732867334		-61.449999999999996	0.013156293732867334	-61.400000000000006	-0.04086558350482296
-292.96185923718474	0.003471741346376736			-0.04077676124047756		-61.39999999999999	-0.04077676124047756	-61.35	-0.007207023896009289
-292.95585911718234	0.0034750081731909524			-0.0062488614558079605		-61.349999999999994	-0.0062488614558079605	-61.300000000000004	0.01933202591965241
-292.94985899717994	0.0034782753284938383			0.01743894425202982		-61.3	0.01743894425202982	-61.25	0.0010514137187958275
-292.94385887717755	0.003481542813402439			-0.0003078614989011047		-61.24999999999999	-0.0003078614989011047	-61.2	-0.0036173770545866756
-292.93785875717515	0.0034848106290337032			-0.0005654656859923148		-61.199999999999996	-0.0005654656859923148	-61.150000000000006	0.008063585152928491
-292.93185863717275	0.0034880787765046266			0.008214494192879363		-61.14999999999999	0.008214494192879363	-61.1	0.014048844833703075
-292.92585851717035	0.0034913472569322625			0.010485295330682667		-61.099999999999994	0.010485295330682667	-61.050000000000004	0.0009214179430214345
-292.91985839716796	0.003494616071433521			0.0029682849696300697		-61.05	0.0029682849696300697	-61.0	-0.01807955710366179
-292.91385827716556	0.0034978852211254826			-0.019305404819175382		-60.99999999999999	-0.019305404819175382	-60.95	0.004176773697978629
-292.90785815716316	0.003501154707125139			0.0039971334702465925		-60.949999999999996	0.0039971334702465925	-60.900000000000006	-0.02665326426186196
-292.90185803716076	0.0035044245305494077			-0.026562964882218622		-60.89999999999999	-0.026562964882218622	-60.85	0.01880051167636935
-292.89585791715837	0.003507694692515367			0.0203358346892797		-60.849999999999994	0.0203358346892797	-60.800000000000004	0.008462570616757464
-292.88985779715597	0.0035109651941399385			0.0088654086168535		-60.8	0.0088654086168535	-60.75	-0.020260302893064144
-292.88385767715357	0.0035142360365401936			-0.022883978051980808		-60.74999999999999	-0.022883978051980808	-60.7	-0.011479540337116075
-292.8778575571512	0.003517507220833172			-0.01234664350664441		-60.699999999999996	-0.01234664350664441	-60.650000000000006	-0.003981246812609146
-292.8718574371488	0.0035207787481357643			-0.004142286613178264		-60.64999999999999	-0.004142286613178264	-60.6	-0.023355045758380464
-292.8658573171464	0.0035240506195650025			-0.022691032081564182		-60.599999999999994	-0.022691032081564182	-60.550000000000004	-0.0033552269589662447
-292.859857197144	0.003527322836237885			-0.005879874096402714		-60.55	-0.005879874096402714	-60.5	-0.0029808667228676216
-292.8538570771416	0.0035305953992714077			-0.0006598538926022557		-60.49999999999999	-0.0006598538926022557	-60.45	0.0134703529297857
-292.8478569571392	0.0035338683097825845			0.01689053671897979		-60.449999999999996	0.01689053671897979	-60.400000000000006	-0.0022875413328123915
-292.84185683713673	0.0035371415688884565			-0.004901446218209249		-60.39999999999999	-0.004901446218209249	-60.35	0.00712544257894879
-292.83585671713433	0.00354041517770594			0.0075886913661079945		-60.349999999999994	0.0075886913661079945	-60.300000000000004	0.0011791786443065293
-292.82985659713194	0.0035436891373520738			0.0019685077097585492		-60.3	0.0019685077097585492	-60.25	-0.012870604514533776
-292.82385647712954	0.0035469634489438554			-0.01498079483208436		-60.24999999999999	-0.01498079483208436	-60.2	-0.006767367001558729
-292.81785635712714	0.0035502381135982734			-0.0029332701058318376		-60.199999999999996	-0.0029332701058318376	-60.150000000000006	0.015602517229845481
-292.81185623712474	0.0035535131324323324			0.017862546772394752		-60.14999999999999	0.017862546772394752	-60.1	-0.006414856533657768
-292.80585611712235	0.00355678850656301			-0.008160936874547378		-60.099999999999994	-0.008160936874547378	-60.050000000000004	-0.011528753131155079
-292.79985599711995	0.0035600642371073706			-0.012147874397549994		-60.05	-0.012147874397549994	-60.0	0.010766087621189642
-292.79385587711755	0.003563340325182302			0.011596979693047016		-59.99999999999999	0.011596979693047016	-59.95	-0.013718674808046618
-292.78785575711515	0.003566616771904898			-0.009527857891664625		-59.949999999999996	-0.009527857891664625	-59.900000000000006	-0.01660532375157243
-292.78185563711276	0.0035698935783921217			-0.020243297152204368		-59.89999999999999	-0.020243297152204368	-59.85	-0.01155238412735362
-292.77585551711036	0.0035731707457609726			-0.011592582317551456		-59.849999999999994	-0.011592582317551456	-59.800000000000004	-0.003651388779284398
-292.76985539710796	0.003576448275128439			-0.004112168281811232		-59.8	-0.004112168281811232	-59.75	-0.002954310430168535
-292.76385527710556	0.003579726167611555			-0.006855551679451709		-59.74999999999999	-0.006855551679451709	-59.7	-0.008755075988663569
-292.75785515710317	0.0035830044243272807			-0.006001397549514226		-59.699999999999996	-0.006001397549514226	-59.650000000000006	0.003496453504612088
-292.75185503710077	0.0035862830463926462			0.0035361947101307197		-59.65	0.0035361947101307197	-59.6	0.0005241161367974248
-292.74585491709837	0.003589562034924576			-0.0006736790894964537		-59.599999999999994	-0.0006736790894964537	-59.550000000000004	-0.012046213483711703
-292.739854797096	0.003592841391040174			-0.010010045589852287		-59.55	-0.010010045589852287	-59.5	0.012628098640350895
-292.7338546770936	0.0035961211158563903			0.01567495328514335		-59.49999999999999	0.01567495328514335	-59.45	0.019983989739764122
-292.7278545570912	0.003599401210490171			0.01893541342807015		-59.449999999999996	0.01893541342807015	-59.400000000000006	-0.012270319175176906
-292.7218544370888	0.003602681676058584			-0.011790867102736038		-59.4	-0.011790867102736038	-59.35	-0.03385355007947643
-292.7158543170864	0.003605962513678669			-0.030757611970723697		-59.349999999999994	-0.030757611970723697	-59.300000000000004	-0.016964863362841483
-292.709854197084	0.003609243163679643			-0.017290395893806185		-59.3	-0.017290395893806185	-59.25	-0.0032249294701213274
-292.70385407708153	0.0036125233763520163			-0.006235628986129848		-59.24999999999999	-0.006235628986129848	-59.2	0.027705943086560828
-292.69785395707913	0.003615803152812659			0.030361435390029355		-59.199999999999996	0.030361435390029355	-59.150000000000006	-0.0009113336661496996
-292.69185383707674	0.0036190824941785644			0.003218446718966824		-59.15	0.003218446718966824	-59.1	-0.019290114092713764
-292.68585371707434	0.00362236140156682			-0.0233804794086805		-59.099999999999994	-0.0233804794086805	-59.050000000000004	0.029335110056595413
-292.67985359707194	0.003625639876094304			0.029034410956057508		-59.05	0.029034410956057508	-59.0	0.002596143228486632
-292.67385347706954	0.0036289179188780654			0.004402640511635278		-58.99999999999999	0.004402640511635278	-58.95	-0.04852526336693657
-292.66785335706714	0.0036321955310351975			-0.051121810308262204		-58.949999999999996	-0.051121810308262204	-58.900000000000006	0.0001553184392248841
-292.66185323706475	0.003635472713682555			0.002241133853840564		-58.9	0.002241133853840564	-58.85	0.027283568164493368
-292.65585311706235	0.003638749467937214			0.030359234138394708		-58.849999999999994	0.030359234138394708	-58.800000000000004	-0.006147082509660636
-292.64985299705995	0.003642025794916141			-0.0045839396646603185		-58.8	-0.0045839396646603185	-58.75	-0.023367175406679288
-292.64385287705755	0.003645301695736377			-0.021719910086244087		-58.74999999999999	-0.021719910086244087	-58.7	0.007752551128699005
-292.63785275705516	0.0036485771715148853			0.0050508765255836115		-58.699999999999996	0.0050508765255836115	-58.650000000000006	0.008572858285266289
-292.63185263705276	0.003651852223368637			0.008168959757812263		-58.65	0.008168959757812263	-58.6	-0.01590490642657677
-292.62585251705036	0.0036551268524147237			-0.014851813484571541		-58.599999999999994	-0.014851813484571541	-58.550000000000004	-0.0029648803777190657
-292.61985239704796	0.0036584010597700565			-0.002470512815470185		-58.55	-0.002470512815470185	-58.5	0.009790927354086638
-292.61385227704557	0.0036616748465516415			0.011447920029933396		-58.49999999999999	0.011447920029933396	-58.45	0.026016701410629468
-292.60785215704317	0.0036649482138765427			0.030477618084738055		-58.449999999999996	0.030477618084738055	-58.400000000000006	0.0030637646577040055
-292.60185203704077	0.003668221162861632			-0.0015657607432844887		-58.4	-0.0015657607432844887	-58.35	0.0037488262428286767
-292.5958519170384	0.003671493694624056			0.004409177367711925		-58.349999999999994	0.004409177367711925	-58.300000000000004	-0.022715902953588597
-292.589851797036	0.003674765810280721			-0.018908981425273006		-58.3	-0.018908981425273006	-58.25	0.007162827239725403
-292.5838516770336	0.003678037510948673			0.008129668199909899		-58.24999999999999	0.008129668199909899	-58.2	-0.017039255182018133
-292.5778515570312	0.003681308797744903			-0.019911754094891928		-58.199999999999996	-0.019911754094891928	-58.150000000000006	-0.0056896822971805976
-292.5718514370288	0.003684579671786337			-0.007142642350344067		-58.15	-0.007142642350344067	-58.1	0.0008743364546265848
-292.56585131702633	0.0036878501341900322			0.0025652917543479994		-58.099999999999994	0.0025652917543479994	-58.050000000000004	-0.00022295169373403887
-292.55985119702393	0.0036911201860730346			0.00014655858543964398		-58.05	0.00014655858543964398	-58.0	0.020106501352291865
-292.55385107702153	0.003694389828552265			0.021131673070674848		-57.99999999999999	0.021131673070674848	-57.95	0.0005114095237233228
-292.54785095701914	0.00369765906274472			0.003298633806667695		-57.949999999999996	0.003298633806667695	-57.900000000000006	-0.021544588701101767
-292.54185083701674	0.003700927889767465			-0.023528956701054083		-57.9	-0.023528956701054083	-57.85	0.01353264833936115
-292.53585071701434	0.003704196310737455			0.012425217422451444		-57.849999999999994	0.012425217422451444	-57.800000000000004	0.00741138481227296
-292.52985059701194	0.003707464326771689			0.010608790452117373		-57.8	0.010608790452117373	-57.75	-0.0019152239137499112
-292.52385047700955	0.0037107319389871494			-0.0016876529811078501		-57.74999999999999	-0.0016876529811078501	-57.7	0.012191227087988312
-292.51785035700715	0.003713999148500845			0.009676495355304782		-57.699999999999996	0.009676495355304782	-57.650000000000006	-0.007042766296712419
-292.51185023700475	0.0037172659564298346			-0.004127506010467612		-57.65	-0.004127506010467612	-57.6	0.015497276440059693
-292.50585011700235	0.003720532363891017			0.015418178877745818		-57.599999999999994	0.015418178877745818	-57.550000000000004	-0.009397595394778357
-292.49984999699996	0.003723798372001426			-0.009186262769687049		-57.55	-0.009186262769687049	-57.5	-0.013579030178691512
-292.49384987699756	0.0037270639818781184			-0.012572419017930303		-57.49999999999999	-0.012572419017930303	-57.45	-0.008707126308391964
-292.48784975699516	0.0037303291946380367			-0.008768568765196065		-57.449999999999996	-0.008768568765196065	-57.400000000000006	0.0032505395680866886
-292.48184963699276	0.0037335940113981695			0.004310184532522833		-57.4	0.004310184532522833	-57.35	-0.028655405156566453
-292.47584951699037	0.0037368584332755613			-0.025385927978572743		-57.349999999999994	-0.025385927978572743	-57.300000000000004	-0.004328804406935039
-292.46984939698797	0.003740122461387161			-0.004164702685164574		-57.3	-0.004164702685164574	-57.25	-0.003167226371954726
-292.46384927698557	0.003743386096849993			-0.0015101566058358556		-57.24999999999999	-0.0015101566058358556	-57.2	0.0005100219028999836
-292.4578491569832	0.0037466493407810157			0.0023901801698134498		-57.199999999999996	0.0023901801698134498	-57.150000000000006	-0.015386556343442557
-292.4518490369808	0.0037499121942973102			-0.012218940032011722		-57.15	-0.012218940032011722	-57.1	0.005745369467530415
-292.4458489169784	0.0037531746585158527			0.005119293699941987		-57.099999999999994	0.005119293699941987	-57.050000000000004	-0.0029890232754115047
-292.439848796976	0.0037564367345535653			-0.005074294218101098		-57.05	-0.005074294218101098	-57.0	0.008365215516110974
-292.4338486769736	0.0037596984235275244			0.008990780081185396		-56.99999999999999	0.008990780081185396	-56.95	-0.0018546429388577677
-292.4278485569711	0.003762959726554677			8.24246714124403e-05		-56.949999999999996	8.24246714124403e-05	-56.900000000000006	0.0006837098250201346
-292.42184843696873	0.003766220644752025			0.0038600870742397037		-56.9	0.0038600870742397037	-56.85	0.008888517437700276
-292.41584831696633	0.0037694811792366592			0.009059886450177836		-56.849999999999994	0.009059886450177836	-56.800000000000004	-0.0401261349283249
-292.40984819696394	0.003772741331125409			-0.042088517270732005		-56.8	-0.042088517270732005	-56.75	0.013550234314655617
-292.40384807696154	0.0037760011015354087			0.011846251878425418		-56.74999999999999	0.011846251878425418	-56.7	-0.009743337374023255
-292.39784795695914	0.003779260491583658			-0.005666543185763308		-56.699999999999996	-0.005666543185763308	-56.650000000000006	0.01542729338818519
-292.39184783695674	0.0037825195023871152			0.011587455868740796		-56.65	0.011587455868740796	-56.6	-0.006325753332043579
-292.38584771695434	0.003785778135062725			-0.003597808839528699		-56.599999999999994	-0.003597808839528699	-56.550000000000004	-0.03552111373085068
-292.37984759695195	0.0037890363907275623			-0.032748110421842024		-56.55	-0.032748110421842024	-56.5	-0.019801254816174306
-292.37384747694955	0.003792294270498605			-0.019943869614278277		-56.49999999999999	-0.019943869614278277	-56.45	0.023775830824574077
-292.36784735694715	0.0037955517754928304			0.021016694676230362		-56.449999999999996	0.021016694676230362	-56.400000000000006	-0.007093276124105424
-292.36184723694475	0.0037988089068272677			-0.004808300108201677		-56.4	-0.004808300108201677	-56.35	-0.0052277253561029855
-292.35584711694236	0.0038020656656188993			-0.0031996965629633805		-56.349999999999994	-0.0031996965629633805	-56.300000000000004	-0.017165072285709446
-292.34984699693996	0.003805322052984718			-0.018842080603985997		-56.3	-0.018842080603985997	-56.25	-0.004321699313918945
-292.34384687693756	0.0038085780700417658			-0.007368739348064167		-56.24999999999999	-0.007368739348064167	-56.2	-0.0011468031891924432
-292.33784675693516	0.003811833717906948			-0.002397800042144112		-56.199999999999996	-0.002397800042144112	-56.150000000000006	0.012221052149539318
-292.33184663693277	0.0038150889976973647			0.014041773522534592		-56.15	0.014041773522534592	-56.1	0.020565334234788513
-292.32584651693037	0.003818343910529907			0.022079998136986467		-56.099999999999994	0.022079998136986467	-56.050000000000004	0.009419270422860893
-292.31984639692797	0.00382159845752174			0.006699740152128695		-56.05	0.006699740152128695	-56.0	-0.026069769731556662
-292.3138462769256	0.0038248526397897096			-0.02191921876413156		-55.99999999999999	-0.02191921876413156	-55.95	-0.007503837053300786
-292.3078461569232	0.0038281029208074766			-0.006985749852833849		-55.949999999999996	-0.006985749852833849	-55.900000000000006	0.011910097293693224
-292.3018460369208	0.0038313477293002787			0.009106897969549048		-55.9	0.009106897969549048	-55.85	0.008618344737196708
-292.2958459169184	0.0038345870663850272			0.007962315953568385		-55.849999999999994	0.007962315953568385	-55.800000000000004	-0.009092883313230271
-292.2898457969159	0.003837820933178748			-0.006527239167359868		-55.8	-0.006527239167359868	-55.75	-0.006900459616690808
-292.28384567691353	0.003841049330798405			-0.00869911431164107		-55.74999999999999	-0.00869911431164107	-55.7	0.017066065447102267
-292.27784555691113	0.003844272260361016			0.016897093037496643		-55.699999999999996	0.016897093037496643	-55.650000000000006	0.01248529001031644
-292.27184543690873	0.0038474897229836273			0.01167330540594515		-55.65	0.01167330540594515	-55.6	-0.015179160365243586
-292.26584531690634	0.0038507017197831348			-0.019216030044316768		-55.599999999999994	-0.019216030044316768	-55.550000000000004	-0.007555639582420673
-292.25984519690394	0.0038539082518766242			-0.006844310537470844		-55.55	-0.006844310537470844	-55.5	0.017642433062594276
-292.25384507690154	0.0038571093203810945			0.020108094541592274		-55.49999999999999	0.020108094541592274	-55.45	0.0013109681708644964
-292.24784495689914	0.0038603049264134353			-0.001797829407795786		-55.449999999999996	-0.001797829407795786	-55.400000000000006	-0.003524022819946226
-292.24184483689675	0.0038634950710907307			-0.004729300541007329		-55.4	-0.004729300541007329	-55.35	-0.010752436080434292
-292.23584471689435	0.0038666797555300405			-0.010762269272886774		-55.349999999999994	-0.010762269272886774	-55.300000000000004	-0.004963400099701108
-292.22984459689195	0.0038698589808482385			-0.006200627113209445		-55.3	-0.006200627113209445	-55.25	-0.010733086696215033
-292.22384447688955	0.003873032748162426			-0.008885533350275237		-55.24999999999999	-0.008885533350275237	-55.2	0.011757970770232254
-292.21784435688716	0.0038762010585894837			0.010872587285324321		-55.199999999999996	0.010872587285324321	-55.150000000000006	0.011482734179612084
-292.21184423688476	0.003879363913246511			0.015841483243643966		-55.15	0.015841483243643966	-55.1	-0.015894005871805394
-292.20584411688236	0.0038825213132504823			-0.01589721797479944		-55.099999999999994	-0.01589721797479944	-55.050000000000004	0.009202652498343587
-292.19984399687996	0.0038856732597183884			0.007911267049620339		-55.05	0.007911267049620339	-55.0	0.013812359639069596
-292.19384387687757	0.003888819753767189			0.013770604436123974		-54.99999999999999	0.013770604436123974	-54.95	-0.0052004780960932685
-292.18784375687517	0.003891960796513978			-0.002841012513678163		-54.949999999999996	-0.002841012513678163	-54.900000000000006	-0.007420335385687352
-292.18184363687277	0.003895096389075644			-0.010152566571308122		-54.9	-0.010152566571308122	-54.85	0.017198973759473005
-292.1758435168704	0.003898226532569278			0.01465493421010056		-54.849999999999994	0.01465493421010056	-54.800000000000004	0.006296890888786718
-292.169843396868	0.003901351228111784			0.00608608988107242		-54.8	0.00608608988107242	-54.75	-0.025162975945869137
-292.1638432768656	0.003904470476961538			-0.023676957689340684		-54.74999999999999	-0.023676957689340684	-54.7	0.017144072166952917
-292.1578431568632	0.003907584280468502			0.014809241962966485		-54.699999999999996	0.014809241962966485	-54.650000000000006	-0.004397144646610399
-292.1518430368607	0.003910692639994813			-0.005748947947506204		-54.65	-0.005748947947506204	-54.6	-0.017765622977972597
-292.1458429168583	0.003913795556902754			-0.017745602464885914		-54.599999999999994	-0.017745602464885914	-54.550000000000004	-0.003136700123684633
-292.13984279685593	0.003916893032554555			-0.0062651884804808145		-54.55	-0.0062651884804808145	-54.5	0.010485621987428303
-292.13384267685353	0.003919985068312421			0.0111353881824555		-54.49999999999999	0.0111353881824555	-54.45	-0.007957254792083696
-292.12784255685114	0.003923071665538668			-0.0072566502719028205		-54.449999999999996	-0.0072566502719028205	-54.400000000000006	0.016237666757108322
-292.12184243684874	0.003926152825595378			0.021031051168555224		-54.4	0.021031051168555224	-54.35	-0.01686538677204705
-292.11584231684634	0.003929228549844862			-0.016360299325739666		-54.349999999999994	-0.016360299325739666	-54.300000000000004	0.01176731465197343
-292.10984219684394	0.003932298839649378			0.008694712718426378		-54.3	0.008694712718426378	-54.25	0.0013928972687448171
-292.10384207684154	0.003935363696371102			0.0006648786992486455		-54.24999999999999	0.0006648786992486455	-54.2	0.004116337458719192
-292.09784195683915	0.003938423121372308			0.004390773910703161		-54.199999999999996	0.004390773910703161	-54.150000000000006	-0.01896473403687121
-292.09184183683675	0.00394147711601519			-0.018238822588329717		-54.15	-0.018238822588329717	-54.1	-0.002657997209483911
-292.08584171683435	0.00394452568166199			-0.0013303880094411881		-54.099999999999994	-0.0013303880094411881	-54.050000000000004	0.016058746821125878
-292.07984159683195	0.0039475688196749376			0.016071517470300237		-54.05	0.016071517470300237	-54.0	0.009212055658778612
-292.07384147682956	0.003950606531416261			0.007431736510274479		-53.99999999999999	0.007431736510274479	-53.95	-0.005642506533372573
-292.06784135682716	0.003953638818248204			-0.003485423329442706		-53.949999999999996	-0.003485423329442706	-53.900000000000006	0.031133152994002197
-292.06184123682476	0.0039566656815329445			0.033387912814184954		-53.9	0.033387912814184954	-53.85	0.004839016038821795
-292.05584111682236	0.0039596871226327745			0.00409441678566791		-53.849999999999994	0.00409441678566791	-53.800000000000004	0.005846767105999428
-292.04984099681997	0.003962703142909864			0.005054732849708644		-53.8	0.005054732849708644	-53.75	-0.009400306044585392
-292.04384087681757	0.0039657137437265			-0.011867423149342204		-53.74999999999999	-0.011867423149342204	-53.7	-0.0026395199640104304
-292.03784075681517	0.003968718926444904			-0.004301240309105754		-53.699999999999996	-0.004301240309105754	-53.650000000000006	0.02217142880394781
-292.0318406368128	0.003971718692427271			0.021872118161813656		-53.65	0.021872118161813656	-53.6	-0.004825548759984333
-292.0258405168104	0.0039747130430358045			-0.001955944092653986		-53.599999999999994	-0.001955944092653986	-53.550000000000004	-0.0018508931404824678
-292.019840396808	0.003977701979632805			0.0005286936910097237		-53.55	0.0005286936910097237	-53.5	0.02344943464035927
-292.0138402768055	0.0039806855035805			0.022170312013541506		-53.49999999999999	0.022170312013541506	-53.45	0.0006157034068872567
-292.0078401568031	0.003983663616241086			-0.0022506484152391105		-53.449999999999996	-0.0022506484152391105	-53.400000000000006	-0.025264919595967453
-292.00184003680073	0.003986636318976777			-0.02599835385824772		-53.4	-0.02599835385824772	-53.35	0.020364782091414776
-291.99583991679833	0.0039896036131498195			0.017656342196728694		-53.349999999999994	0.017656342196728694	-53.300000000000004	0.004252192882595522
-291.98983979679593	0.003992565500122471			0.00582198442014172		-53.3	0.00582198442014172	-53.25	-0.015171928893430489
-291.98383967679354	0.003995521981256944			-0.017372930126639038		-53.24999999999999	-0.017372930126639038	-53.2	-0.019746130410384647
-291.97783955679114	0.003998473058020777			-0.017235801934080155		-53.199999999999996	-0.017235801934080155	-53.150000000000006	0.01756180260290398
-291.97183943678874	0.004001418732033066			0.013443849933014342		-53.15	0.013443849933014342	-53.1	-0.002117124931765356
-291.96583931678634	0.004004359004959599			0.0002493097945059317		-53.099999999999994	0.0002493097945059317	-53.050000000000004	-0.0010243305533825357
-291.95983919678395	0.0040072938784659435			0.0022391839923106877		-53.05	0.0022391839923106877	-53.0	-0.024309916814935904
-291.95383907678155	0.004010223354217962			-0.025590096484585885		-52.99999999999999	-0.025590096484585885	-52.95	0.023185624682981094
-291.94783895677915	0.004013147433881326			0.02409701764842763		-52.949999999999996	0.02409701764842763	-52.900000000000006	0.000550636620144408
-291.94183883677675	0.004016066119121696			0.0022026654490535924		-52.9	0.0022026654490535924	-52.85	0.0026089723773222414
-291.93583871677436	0.004018979411604898			0.0029586147362398		-52.849999999999994	0.0029586147362398	-52.800000000000004	-0.013668273279729345
-291.92983859677196	0.004021887312996584			-0.011414951894127948		-52.8	-0.011414951894127948	-52.75	0.014857526945658558
-291.92383847676956	0.004024789824962503			0.013896450463371212		-52.74999999999999	0.013896450463371212	-52.7	0.014647479240078828
-291.91783835676716	0.004027686949168384			0.01331410968237966		-52.699999999999996	0.01331410968237966	-52.650000000000006	0.009578149275319163
-291.91183823676477	0.004030578687279912			0.008787242082169425		-52.65	0.008787242082169425	-52.6	-0.006210034898048198
-291.90583811676237	0.004033465040962838			-0.005214672921733973		-52.599999999999994	-0.005214672921733973	-52.550000000000004	0.007505901373624444
-291.89983799675997	0.004036346011882925			0.008914615170043152		-52.55	0.008914615170043152	-52.5	0.004759829265760375
-291.8938378767576	0.004039221601705751			0.008067851714309774		-52.49999999999999	0.008067851714309774	-52.45	-0.017189620398355584
-291.8878377567552	0.0040420918120972074			-0.017938268964242363		-52.449999999999996	-0.017938268964242363	-52.400000000000006	0.014575199809036071
-291.8818376367528	0.0040449566447229015			0.014652822241583313		-52.4	0.014652822241583313	-52.35	-0.016202548855703044
-291.8758375167503	0.004047816101248606			-0.014198280333210293		-52.349999999999994	-0.014198280333210293	-52.300000000000004	0.008091179877397948
-291.8698373967479	0.004050670183340063			0.008054608398971616		-52.3	0.008054608398971616	-52.25	0.013693068475138698
-291.8638372767455	0.004053518892662935			0.014816673614342864		-52.24999999999999	0.014816673614342864	-52.2	-0.016053567762916134
-291.85783715674313	0.004056362230882935			-0.01476004879820961		-52.199999999999996	-0.01476004879820961	-52.150000000000006	-0.009660638419718382
-291.85183703674073	0.004059200199665875			-0.009464257339314951		-52.15	-0.009464257339314951	-52.1	0.011418206034657203
-291.84583691673834	0.004062032800677355			0.009637956310110744		-52.099999999999994	0.009637956310110744	-52.050000000000004	0.015704437088978687
-291.83983679673594	0.004064860035583267			0.012824693187522832		-52.05	0.012824693187522832	-52.0	-0.03686197249491185
-291.83383667673354	0.004067681906049147			-0.03206643831554555		-51.99999999999999	-0.03206643831554555	-51.95	0.0022782078012094776
-291.82783655673114	0.004070498413740808			0.0017430392646122946		-51.949999999999996	0.0017430392646122946	-51.900000000000006	0.020349887476896616
-291.82183643672874	0.004073309560323985			0.019503387553276845		-51.9	0.019503387553276845	-51.85	0.015494966848903795
-291.81583631672635	0.0040761153474643584			0.015722305970710122		-51.849999999999994	0.015722305970710122	-51.800000000000004	-0.023053543197584854
-291.80983619672395	0.004078915776827697			-0.024725138630065296		-51.8	-0.024725138630065296	-51.75	-0.028815048126848933
-291.80383607672155	0.00408171085007966			-0.025093401920349187		-51.74999999999999	-0.025093401920349187	-51.7	0.003919031815274518
-291.79783595671915	0.004084500568885979			0.001587176303903916		-51.699999999999996	0.001587176303903916	-51.650000000000006	0.015704826954282727
-291.79183583671676	0.004087284934903393			0.014113825708803531		-51.65	0.014113825708803531	-51.6	-0.010951157507966923
-291.78583571671436	0.004090063949152633			-0.011504187062924815		-51.599999999999994	-0.011504187062924815	-51.550000000000004	-0.018925543636239304
-291.77983559671196	0.004092837612059426			-0.018129401307744597		-51.55	-0.018129401307744597	-51.5	0.0006868777435895997
-291.77383547670956	0.004095605924049549			0.0010106597577025469		-51.49999999999999	0.0010106597577025469	-51.45	0.026211247163519275
-291.76783535670717	0.004098368885548568			0.026172724731406385		-51.449999999999996	0.026172724731406385	-51.400000000000006	0.00954619439303938
-291.76183523670477	0.004101126496982185			0.006107035875233452		-51.4	0.006107035875233452	-51.35	-0.03369975407058284
-291.7558351167024	0.004103878758776187			-0.0317655341987148		-51.349999999999994	-0.0317655341987148	-51.300000000000004	-0.0005154978531234388
-291.7498349967	0.004106625671356072			-1.7582325637881754e-05		-51.3	-1.7582325637881754e-05	-51.25	0.005309548817752741
-291.7438348766976	0.004109367235147734			0.004650712233551396		-51.24999999999999	0.004650712233551396	-51.2	-0.009312844473045014
-291.7378347566951	0.0041121034505766825			-0.010388483918542154		-51.199999999999996	-0.010388483918542154	-51.150000000000006	-0.008834611149946494
-291.7318346366927	0.004114834318068685			-0.007313251050263623		-51.15	-0.007313251050263623	-51.1	0.028480517375630114
-291.7258345166903	0.004117559838049424			0.02934358519903487		-51.099999999999994	0.02934358519903487	-51.050000000000004	-0.022481929267757304
-291.71983439668793	0.00412028001094456			-0.022611752852981084		-51.05	-0.022611752852981084	-51.0	-0.00474116780462761
-291.71383427668553	0.004122994837179789			-0.006050060560745208		-50.99999999999999	-0.006050060560745208	-50.95	0.003840641101134274
-291.70783415668313	0.004125704317180815			0.00433870457487633		-50.949999999999996	0.00433870457487633	-50.900000000000006	-0.0005819479863454662
-291.70183403668074	0.004128408451373218			-0.003256295590699642		-50.9	-0.003256295590699642	-50.85	0.028704630583634823
-291.69583391667834	0.004131107240182862			0.029621616717546977		-50.849999999999994	0.029621616717546977	-50.800000000000004	0.0019508162342920354
-291.68983379667594	0.004133800684035286			0.0032449829740786437		-50.8	0.0032449829740786437	-50.75	-0.02363667374529091
-291.68383367667354	0.004136488783356212			-0.023315447231813034		-50.74999999999999	-0.023315447231813034	-50.7	0.001059306873560196
-291.67783355667115	0.004139171538571352			0.001888894631164642		-50.699999999999996	0.001888894631164642	-50.650000000000006	0.007372025832239691
-291.67183343666875	0.004141848950106339			0.0064218624646091476		-50.65	0.0064218624646091476	-50.6	-0.0028475894451998425
-291.66583331666635	0.00414452101838692			-0.004839490780480598		-50.599999999999994	-0.004839490780480598	-50.550000000000004	0.0040961121214030515
-291.65983319666395	0.00414718774383877			0.0030801484354975777		-50.55	0.0030801484354975777	-50.5	0.018445268839003152
-291.65383307666156	0.004149849126887485			0.019912649123636023		-50.49999999999999	0.019912649123636023	-50.45	-0.011424540582071286
-291.64783295665916	0.004152505167958873			-0.010298491315079709		-50.449999999999996	-0.010298491315079709	-50.400000000000006	-0.016562722983447912
-291.64183283665676	0.004155155867478468			-0.02048405684776333		-50.4	-0.02048405684776333	-50.35	-0.01033798491975077
-291.63583271665436	0.004157801225872089			-0.010415830644554182		-50.349999999999994	-0.010415830644554182	-50.300000000000004	0.019892802590971745
-291.62983259665197	0.004160441243565362			0.02109656139418954		-50.3	0.02109656139418954	-50.25	0.009618581935565586
-291.62383247664957	0.004163075920984011			0.0076572355305262055		-50.24999999999999	0.0076572355305262055	-50.2	-0.00278993439784887
-291.61783235664717	0.004165705258553643			-0.002295974777071166		-50.199999999999996	-0.002295974777071166	-50.150000000000006	0.025712137028004303
-291.6118322366448	0.004168329256700059			0.028544783727449535		-50.15	0.028544783727449535	-50.1	-0.006157447074632299
-291.6058321166424	0.004170947915855253			-0.007977203421223043		-50.099999999999994	-0.007977203421223043	-50.050000000000004	0.008174939227558544
-291.5998319966399	0.004173561236795702			0.007651051108882217		-50.05	0.007651051108882217	-50.0	-0.006461781338810502
-291.5938318766375	0.004176169220930721			-0.006285294083053639		-49.99999999999999	-0.006285294083053639	-49.95	0.03467267637811979
-291.5878317566351	0.004178771869670086			0.03430803142017584		-49.949999999999996	0.03430803142017584	-49.900000000000006	0.0051803397968285
-291.5818316366327	0.004181369184423661			0.007246782858217058		-49.9	0.007246782858217058	-49.85	-0.0028308707855295525
-291.57583151663033	0.004183961166601146			-0.0023370254636516925		-49.849999999999994	-0.0023370254636516925	-49.800000000000004	0.0067518255146830465
-291.56983139662793	0.004186547817612307			0.006400394769994037		-49.8	0.006400394769994037	-49.75	-0.000983260829891742
-291.56383127662554	0.004189129138867005			-0.0004953080142426436		-49.74999999999999	-0.0004953080142426436	-49.7	-0.010822171943092984
-291.55783115662314	0.004191705131774941			-0.010441748933004346		-49.699999999999996	-0.010441748933004346	-49.650000000000006	-0.00866493758328056
-291.55183103662074	0.004194275797745906			-0.00659977248969593		-49.65	-0.00659977248969593	-49.6	0.021273812999247528
-291.54583091661834	0.004196841138189662			0.022404003061598857		-49.599999999999994	0.022404003061598857	-49.550000000000004	0.012957353806892523
-291.53983079661595	0.004199401154516032			0.012975264255425206		-49.55	0.012975264255425206	-49.5	-0.003081640551539212
-291.53383067661355	0.004201955848134762			-0.0037014187107035058		-49.49999999999999	-0.0037014187107035058	-49.45	0.003511497732176238
-291.52783055661115	0.004204505220455663			0.006768536145679877		-49.449999999999996	0.006768536145679877	-49.400000000000006	0.002933070539688351
-291.52183043660875	0.00420704927288845			0.002589163468120425		-49.4	0.002589163468120425	-49.35	-0.023296459697179927
-291.51583031660635	0.0042095880068429535			-0.025561860484125464		-49.349999999999994	-0.025561860484125464	-49.300000000000004	-0.011819049748150031
-291.50983019660396	0.004212121423728959			-0.011634069588861562		-49.3	-0.011634069588861562	-49.25	-0.0118514306471035
-291.50383007660156	0.004214649524956198			-0.013844353101492419		-49.24999999999999	-0.013844353101492419	-49.2	0.02022960695350418
-291.49782995659916	0.004217172311934423			0.016790461898707445		-49.199999999999996	0.016790461898707445	-49.150000000000006	-0.0012467304853320481
-291.49182983659676	0.004219689786073484			0.0024355698037035163		-49.15	0.0024355698037035163	-49.1	-0.023191149507987934
-291.48582971659437	0.004222201948783162			-0.021981056500421325		-49.099999999999994	-0.021981056500421325	-49.050000000000004	0.00575970943141705
-291.47982959659197	0.00422470880147314			0.004425406104991122		-49.05	0.004425406104991122	-49.0	-0.005445423357956487
-291.4738294765896	0.004227210345553295			-0.0036295265028231873		-48.99999999999999	-0.0036295265028231873	-48.95	0.0010813817166890295
-291.4678293565872	0.004229706582433335			0.00044503838893334097		-48.949999999999996	0.00044503838893334097	-48.900000000000006	0.02421321128453378
-291.4618292365847	0.004232197513523043			0.018994198421557078		-48.9	0.018994198421557078	-48.85	0.003976914241738464
-291.4558291165823	0.00423468314023227			0.0043283349332046035		-48.849999999999994	0.0043283349332046035	-48.800000000000004	-0.005075808874710115
-291.4498289965799	0.004237163463970666			0.00022527339720316398		-48.8	0.00022527339720316398	-48.75	0.015041986670747298
-291.4438288765775	0.00423963848614813			0.01277708972512655		-48.74999999999999	0.01277708972512655	-48.7	-0.006870915983610157
-291.43782875657513	0.004242108208174373			-0.009010942206608736		-48.699999999999996	-0.009010942206608736	-48.650000000000006	0.007282971041190993
-291.43182863657273	0.004244572631459236			0.011438359872022267		-48.65	0.011438359872022267	-48.6	-0.026186802987029238
-291.42582851657033	0.004247031757412385			-0.026979473132813594		-48.599999999999994	-0.026979473132813594	-48.550000000000004	0.020196043031733134
-291.41982839656794	0.004249485587443687			0.021509097672258393		-48.55	0.021509097672258393	-48.5	-0.019217914529004728
-291.41382827656554	0.0042519341229628705			-0.017667329038971148		-48.49999999999999	-0.017667329038971148	-48.45	-0.003165662671009982
-291.40782815656314	0.004254377365379739			-0.004992365794146233		-48.449999999999996	-0.004992365794146233	-48.400000000000006	-0.011187429118185294
-291.40182803656074	0.004256815316104069			-0.012987930243728383		-48.4	-0.012987930243728383	-48.35	0.03783185007417251
-291.39582791655835	0.004259247976545634			0.03677953266980146		-48.349999999999994	0.03677953266980146	-48.300000000000004	0.020592707715566854
-291.38982779655595	0.004261675348114225			0.02066253148632763		-48.3	0.02066253148632763	-48.25	-0.021794672616733898
-291.38382767655355	0.0042640974322195905			-0.019616564572447794		-48.24999999999999	-0.019616564572447794	-48.2	0.03298373067597625
-291.37782755655115	0.00426651423027149			0.03370542933739556		-48.199999999999996	0.03370542933739556	-48.150000000000006	-0.0038461973038027637
-291.37182743654876	0.004268925743679725			-0.005320451762063265		-48.15	-0.005320451762063265	-48.1	0.006553722312761822
-291.36582731654636	0.004271331973854082			0.009881674141022095		-48.099999999999994	0.009881674141022095	-48.050000000000004	0.014106002441433374
-291.35982719654396	0.004273732922204353			0.01187112959790254		-48.05	0.01187112959790254	-48.0	0.0003887833291066308
-291.35382707654156	0.004276128590140306			0.003532819455957379		-47.99999999999999	0.003532819455957379	-47.95	-0.04872879921467381
-291.34782695653917	0.004278518979071662			-0.048178184737201826		-47.949999999999996	-0.048178184737201826	-47.900000000000006	0.02177084917833654
-291.34182683653677	0.004280904090408273			0.02380057244004063		-47.9	0.02380057244004063	-47.85	0.0035695042848441346
-291.33582671653437	0.004283283925559853			0.0004593495001882749		-47.849999999999994	0.0004593495001882749	-47.800000000000004	0.007629831178732219
-291.329826596532	0.004285658485936215			0.005734127754087624		-47.8	0.005734127754087624	-47.75	-0.010946805152251236
-291.3238264765295	0.0042880277729471636			-0.013463619750522068		-47.74999999999999	-0.013463619750522068	-47.7	0.0033568389543916343
-291.3178263565271	0.004290391788002381			0.004213584795655118		-47.699999999999996	0.004213584795655118	-47.650000000000006	-0.007995226435690051
-291.3118262365247	0.004292750532511781			-0.008299388784081612		-47.65	-0.008299388784081612	-47.6	0.00888779878516709
-291.3058261165223	0.004295104007885009			0.010560359640791423		-47.599999999999994	0.010560359640791423	-47.550000000000004	-0.006534232740856624
-291.2998259965199	0.0042974522155318755			-0.005717510478225493		-47.55	-0.005717510478225493	-47.5	0.006693605428081513
-291.29382587651753	0.004299795156862238			0.008870747123990476		-47.49999999999999	0.008870747123990476	-47.45	-0.026361137628811017
-291.28782575651513	0.004302132833285792			-0.023259142279995926		-47.449999999999996	-0.023259142279995926	-47.400000000000006	-0.0171643191725812
-291.28182563651274	0.0043044652462123035			-0.013446628602354186		-47.4	-0.013446628602354186	-47.35	-0.0018190585738254287
-291.27582551651034	0.004306792397051606			-0.0025503816508223895		-47.349999999999994	-0.0025503816508223895	-47.300000000000004	0.011288918015449465
-291.26982539650794	0.00430911428721347			0.008504242485816854		-47.3	0.008504242485816854	-47.25	-0.003308049029988754
-291.26382527650554	0.004311430918107611			-0.003384000724918572		-47.24999999999999	-0.003384000724918572	-47.2	0.0007654762234163878
-291.25782515650315	0.004313742291143845			-0.0022478773393161946		-47.199999999999996	-0.0022478773393161946	-47.150000000000006	0.020383254418755686
-291.25182503650075	0.0043160484077319865			0.021804617981232746		-47.15	0.021804617981232746	-47.1	-0.0016046748447467798
-291.24582491649835	0.004318349269281777			0.0018204537741888657		-47.099999999999994	0.0018204537741888657	-47.050000000000004	-0.0047629213675943185
-291.23982479649595	0.00432064487720299			-0.008781779369361656		-47.05	-0.008781779369361656	-47.0	0.02773772531019558
-291.23382467649355	0.004322935232905374			0.02473548394327356		-46.99999999999999	0.02473548394327356	-46.95	0.004584737032254208
-291.22782455649116	0.004325220337798795			0.004465314993706938		-46.949999999999996	0.004465314993706938	-46.900000000000006	-0.004142019736385287
-291.22182443648876	0.004327500193292904			-0.0028967157404461083		-46.9	-0.0028967157404461083	-46.85	-0.023271261506601502
-291.21582431648636	0.004329774800797599			-0.019704240194723933		-46.849999999999994	-0.019704240194723933	-46.800000000000004	0.00663164012594043
-291.20982419648396	0.004332044161722594			0.004230325365611657		-46.8	0.004230325365611657	-46.75	0.01712383229443348
-291.20382407648157	0.0043343082774776245			0.016436032830823726		-46.74999999999999	0.016436032830823726	-46.7	-0.013176315769792125
-291.19782395647917	0.004336567149472574			-0.014249995814058768		-46.699999999999996	-0.014249995814058768	-46.650000000000006	7.611078159448873e-06
-291.1918238364768	0.004338820779117165			0.000593471206953083		-46.65	0.000593471206953083	-46.6	0.013876481812672533
-291.1858237164743	0.004341069167821152			0.012587964486906616		-46.599999999999994	0.012587964486906616	-46.550000000000004	0.00667996919636803
-291.1798235964719	0.004343312316994336			0.007519951263049946		-46.55	0.007519951263049946	-46.5	-0.02635268595693999
-291.1738234764695	0.004345550228046469			-0.027222274063377346		-46.49999999999999	-0.027222274063377346	-46.45	-0.0094627571584376
-291.1678233564671	0.004347782902387415			-0.006754920625476449		-46.449999999999996	-0.006754920625476449	-46.400000000000006	0.021221791600630712
-291.1618232364647	0.004350010341426809			0.02033987072009502		-46.4	0.02033987072009502	-46.35	-0.02878848369135012
-291.15582311646233	0.004352232546574495			-0.03127969482937523		-46.349999999999994	-0.03127969482937523	-46.300000000000004	-0.012452109836338031
-291.14982299645993	0.004354449519240302			-0.012599398394799278		-46.3	-0.012599398394799278	-46.25	0.006161151380128053
-291.14382287645753	0.004356661260833954			0.004990044914928443		-46.24999999999999	0.004990044914928443	-46.2	-0.003262149700964622
-291.13782275645514	0.004358867772765222			-0.0033072102966842996		-46.199999999999996	-0.0033072102966842996	-46.150000000000006	0.027469763340034772
-291.13182263645274	0.004361069056443928			0.023025447677241295		-46.15	0.023025447677241295	-46.1	-0.008081555846123108
-291.12582251645034	0.004363265113279801			-0.008033530599111972		-46.099999999999994	-0.008033530599111972	-46.050000000000004	0.01423027681886815
-291.11982239644794	0.0043654559446826315			0.01601341213128899		-46.05	0.01601341213128899	-46.0	-0.007994055676809216
-291.11382227644555	0.004367641552062162			-0.006597072476066782		-45.99999999999999	-0.006597072476066782	-45.95	0.020993785490080255
-291.10782215644315	0.00436982193682828			0.02086086675330731		-45.949999999999996	0.02086086675330731	-45.900000000000006	0.029538426511219285
-291.10182203644075	0.004371997100390662			0.029076745918084682		-45.9	0.029076745918084682	-45.85	-0.00924124365421886
-291.09582191643835	0.004374167044159083			-0.009380497631485641		-45.849999999999994	-0.009380497631485641	-45.800000000000004	0.009898043468939367
-291.08982179643596	0.004376331769543344			0.014592202862477503		-45.8	0.014592202862477503	-45.75	-0.010171054285962234
-291.08382167643356	0.004378491277953248			-0.008899674284425306		-45.74999999999999	-0.008899674284425306	-45.7	0.016065673166970048
-291.07782155643116	0.004380645570798548			0.015396154756728895		-45.699999999999996	0.015396154756728895	-45.650000000000006	-0.011233225144491104
-291.07182143642876	0.004382794649489027			-0.011307881665306678		-45.65	-0.011307881665306678	-45.6	0.02270130412090988
-291.06582131642637	0.004384938515434424			0.025539615765636462		-45.599999999999994	0.025539615765636462	-45.550000000000004	0.008665730620087709
-291.05982119642397	0.004387077170044569			0.006042338882009578		-45.55	0.006042338882009578	-45.5	-0.025932273228441678
-291.05382107642157	0.0043892106147292295			-0.028144264862891576		-45.49999999999999	-0.028144264862891576	-45.45	0.025575212787992598
-291.0478209564191	0.004391338850898178			0.027461391974985046		-45.449999999999996	0.027461391974985046	-45.400000000000006	-0.010898353254460683
-291.0418208364167	0.004393461879961133			-0.011287530117505171		-45.4	-0.011287530117505171	-45.35	0.01486787374473417
-291.0358207164143	0.004395579703327976			0.017805522561831797		-45.349999999999994	0.017805522561831797	-45.300000000000004	0.0005411627629501115
-291.0298205964119	0.004397692322408409			0.0004891476206377935		-45.3	0.0004891476206377935	-45.25	0.016994646492054906
-291.0238204764095	0.004399799738612231			0.021851614076509186		-45.24999999999999	0.021851614076509186	-45.2	-0.013166700703382099
-291.0178203564071	0.00440190081962744			-0.015118133261088561		-45.199999999999996	-0.015118133261088561	-45.150000000000006	0.020629821023748815
-291.01182023640473	0.004403995073062506			0.02010087621666369		-45.15	0.02010087621666369	-45.1	0.001964202622661032
-291.00582011640233	0.004406082500327181			0.00017519744608080238		-45.099999999999994	0.00017519744608080238	-45.050000000000004	-0.019290235584343764
-290.99981999639994	0.0044081631028312284			-0.016300822334214125		-45.05	-0.016300822334214125	-45.0	0.026336899866768154
-290.99381987639754	0.004410236881984412			0.027380107204026654		-44.99999999999999	0.027380107204026654	-44.95	0.030297106057844483
-290.98781975639514	0.004412303839196552			0.031465918027901316		-44.949999999999996	0.031465918027901316	-44.900000000000006	-0.01622447306752157
-290.98181963639274	0.004414363975877392			-0.017033039051584882		-44.9	-0.017033039051584882	-44.85	0.016070106852351777
-290.97581951639035	0.004416417293436726			0.016300454739220045		-44.849999999999994	0.016300454739220045	-44.800000000000004	-0.007937386501632587
-290.96981939638795	0.004418463793284318			-0.010190734398180978		-44.8	-0.010190734398180978	-44.75	0.01795911564572342
-290.96381927638555	0.004420503476829929			0.01426546359390447		-44.74999999999999	0.01426546359390447	-44.7	0.011134527504831761
-290.95781915638315	0.004422536345483407			0.012579943334402871		-44.699999999999996	0.012579943334402871	-44.650000000000006	-0.025566699578360767
-290.95181903638075	0.004424562400654441			-0.024620096899465798		-44.65	-0.024620096899465798	-44.6	0.006223519038708557
-290.94581891637836	0.0044265816437528685			0.0039050221784740578		-44.599999999999994	0.0039050221784740578	-44.550000000000004	0.009806958578940208
-290.93981879637596	0.004428594076188454			0.009859440379066532		-44.55	0.009859440379066532	-44.5	0.0014017057590679934
-290.93381867637356	0.004430599699370925			0.004697084239968494		-44.49999999999999	0.004697084239968494	-44.45	0.00408056326716854
-290.92781855637116	0.004432598514710141			0.0033042539803452226		-44.449999999999996	0.0033042539803452226	-44.400000000000006	-0.021180333555114672
-290.92181843636877	0.0044345905236157935			-0.022713916445428212		-44.4	-0.022713916445428212	-44.35	0.03249470016154044
-290.91581831636637	0.004436575727497709			0.032705504459504244		-44.349999999999994	0.032705504459504244	-44.300000000000004	-0.014137921091331638
-290.9098181963639	0.004438554127765675			-0.013631897524918066		-44.3	-0.013631897524918066	-44.25	-0.015533342709286257
-290.9038180763615	0.004440525725829419			-0.015647135757246727		-44.24999999999999	-0.015647135757246727	-44.2	0.030477351631244362
-290.8978179563591	0.004442490523098769			0.028752580810072145		-44.199999999999996	0.028752580810072145	-44.150000000000006	-0.001998917455878051
-290.8918178363567	0.0044444485209835			-0.00367496549408684		-44.15	-0.00367496549408684	-44.1	-0.011169346109596112
-290.8858177163543	0.004446399720893311			-0.009740369588595131		-44.099999999999994	-0.009740369588595131	-44.050000000000004	0.021439833948548367
-290.8798175963519	0.004448344124238093			0.02509200023018207		-44.05	0.02509200023018207	-44.0	0.0238032553445013
-290.87381747634953	0.004450281732427508			0.02223249742689792		-43.99999999999999	0.02223249742689792	-43.95	-0.002505526058639971
-290.86781735634713	0.0044522125468714315			-0.005497482646748707		-43.949999999999996	-0.005497482646748707	-43.900000000000006	-0.01900515470238498
-290.86181723634473	0.004454136568979601			-0.013877397194258274		-43.9	-0.013877397194258274	-43.85	0.015960819744114285
-290.85581711634234	0.004456053800161804			0.01545653117192249		-43.849999999999994	0.01545653117192249	-43.800000000000004	-0.030203045235269704
-290.84981699633994	0.004457964241827771			-0.03126752268584454		-43.8	-0.03126752268584454	-43.75	0.007281173299977446
-290.84381687633754	0.004459867895387352			0.008932991204295946		-43.74999999999999	0.008932991204295946	-43.7	0.007223608604994882
-290.83781675633514	0.004461764762250229			0.007835375526077411		-43.699999999999996	0.007835375526077411	-43.650000000000006	-0.006646776372945617
-290.83181663633275	0.004463654843826285			-0.005803888314228827		-43.65	-0.005803888314228827	-43.6	0.014628691337449012
-290.82581651633035	0.004465538141525232			0.014875390163295399		-43.599999999999994	0.014875390163295399	-43.550000000000004	0.020116763457901088
-290.81981639632795	0.004467414656756829			0.017608279950511785		-43.55	0.017608279950511785	-43.5	-0.026743393227730054
-290.81381627632555	0.0044692843909309235			-0.026885624302622924		-43.49999999999999	-0.026885624302622924	-43.45	-0.010507370524852925
-290.80781615632316	0.004471115196018373			-0.007720817223229641		-43.449999999999996	-0.007720817223229641	-43.400000000000006	0.062278792495060596
-290.80181603632076	0.004472850892144705			0.06437512248662797		-43.4	0.06437512248662797	-43.35	-0.004610232240525031
-290.79581591631836	0.004474491480719749			-0.002882005197342138		-43.349999999999994	-0.002882005197342138	-43.300000000000004	-0.022030028961095672
-290.78981579631596	0.004476036963153173			-0.023015312983320445		-43.3	-0.023015312983320445	-43.25	0.0015507835362444699
-290.78381567631357	0.004477487340854886			0.0009981911873965966		-43.24999999999999	0.0009981911873965966	-43.2	0.006469098247001108
-290.77781555631117	0.004478842615234543			0.00509269150895343		-43.199999999999996	0.00509269150895343	-43.150000000000006	-0.02938094714855307
-290.7718154363087	0.004480102787701995			-0.02769495711314662		-43.15	-0.02769495711314662	-43.1	-0.013464506890607499
-290.7658153163063	0.0044812678596669875			-0.010531309573735312		-43.099999999999994	-0.010531309573735312	-43.050000000000004	-0.004038585137164787
-290.7598151963039	0.004482337832539299			-0.004237903568676951		-43.05	-0.004237903568676951	-43.0	0.0026598247598657483
-290.7538150763015	0.004483312707728709			0.0007785495878178799		-42.99999999999999	0.0007785495878178799	-42.95	-0.004668698139362961
-290.7478149562991	0.004484192486645047			-0.004065434256241717		-42.949999999999996	-0.004065434256241717	-42.900000000000006	0.00038434359298091767
-290.7418148362967	0.004484977170698008			0.0013447503326105017		-42.9	0.0013447503326105017	-42.85	-0.007555913782598432
-290.7358147162943	0.004485666761297433			-0.010372493960010946		-42.849999999999994	-0.010372493960010946	-42.800000000000004	0.014995255064416497
-290.72981459629193	0.004486261259853048			0.012841437545772558		-42.8	0.012841437545772558	-42.75	-0.0026092571097120704
-290.72381447628953	0.004486760667774606			-0.003997411887266069		-42.74999999999999	-0.003997411887266069	-42.7	0.010541187654316067
-290.71781435628714	0.004487164986471993			0.009500964184406857		-42.699999999999996	0.009500964184406857	-42.650000000000006	0.02594482103552164
-290.71181423628474	0.0044874742173549			0.02620666959733418		-42.65	0.02620666959733418	-42.6	0.0036528756784326324
-290.70581411628234	0.00448768836183314			0.0068619295016779675		-42.599999999999994	0.0068619295016779675	-42.550000000000004	-0.015250784115753683
-290.69981399627994	0.004487807421316446			-0.017404207772966897		-42.55	-0.017404207772966897	-42.5	-0.03801447181033176
-290.69381387627755	0.004487831397214602			-0.03710719584239519		-42.5	-0.03710719584239519	-42.45	0.010115116843996848
-290.68781375627515	0.00448776029093749			0.009184808902219512		-42.449999999999996	0.009184808902219512	-42.400000000000006	0.010802070137414427
-290.68181363627275	0.00448759410389471			0.010777679059309415		-42.4	0.010777679059309415	-42.35	-0.00369817816815402
-290.67581351627035	0.00448733283749618			-0.0032408621710631074		-42.349999999999994	-0.0032408621710631074	-42.300000000000004	-0.016012194288034787
-290.66981339626795	0.004486976493151608			-0.012233521536794469		-42.3	-0.012233521536794469	-42.25	0.0023200919356409534
-290.66381327626556	0.00448652507227081			0.0008646907040504136		-42.25	0.0008646907040504136	-42.2	0.009324274758969108
-290.65781315626316	0.00448597857626353			0.0076327263648004575		-42.199999999999996	0.0076327263648004575	-42.150000000000006	0.008709564887677266
-290.65181303626076	0.004485337006539572			0.009217983749596011		-42.15	0.009217983749596011	-42.1	0.013426187978206139
-290.64581291625836	0.004484600364508662			0.014166880041627373		-42.099999999999994	0.014166880041627373	-42.050000000000004	-0.0036509771859075434
-290.63981279625597	0.004483768651580664			-0.0028725319705740753		-42.05	-0.0028725319705740753	-42.0	-0.047379106770518195
-290.6338126762535	0.004482841869165271			-0.04655299884137238		-42.0	-0.04655299884137238	-41.95	0.03742933676257664
-290.6278125562511	0.004481820018672289			0.03800079153863261		-41.949999999999996	0.03800079153863261	-41.900000000000006	0.011465236227046637
-290.6218124362487	0.004480711340260225			0.010242367052215685		-41.9	0.010242367052215685	-41.85	-0.03596750166686506
-290.6158123162463	0.004479517125818748			-0.035807726646721556		-41.849999999999994	-0.035807726646721556	-41.800000000000004	0.0066424205868113595
-290.6098121962439	0.004478237376757634			0.006438703020067111		-41.8	0.006438703020067111	-41.75	-0.011712557940536977
-290.6038120762415	0.00447687209448671			-0.012810980075878648		-41.75	-0.012810980075878648	-41.7	-0.010571092049525627
-290.5978119562391	0.004475421280415647			-0.007464930904041041		-41.699999999999996	-0.007464930904041041	-41.650000000000006	0.001898784557156092
-290.59181183623673	0.004473884935954313			0.0009326131670216299		-41.65	0.0009326131670216299	-41.6	0.058885321745227634
-290.58581171623433	0.004472263062512419			0.05875575610726763		-41.599999999999994	0.05875575610726763	-41.550000000000004	-0.007683455001400681
-290.57981159623193	0.00447055566149981			-0.010937121827008432		-41.55	-0.010937121827008432	-41.5	-0.011400414092358402
-290.57381147622954	0.0044687627343262286			-0.011591364001481612		-41.5	-0.011591364001481612	-41.45	0.007853543449298587
-290.56781135622714	0.00446688428240145			0.008103820509534908		-41.449999999999996	0.008103820509534908	-41.400000000000006	-0.017963733479816446
-290.56181123622474	0.004464920307135239			-0.017603228738750348		-41.4	-0.017603228738750348	-41.35	-0.005513505165891576
-290.55581111622234	0.004462870809937431			-0.0028197233681767023		-41.349999999999994	-0.0028197233681767023	-41.300000000000004	0.011757128960643591
-290.54981099621995	0.0044607357922177085			0.010987205032443353		-41.3	0.010987205032443353	-41.25	-0.010007619620654875
-290.54381087621755	0.0044585152553859265			-0.008795958000492899		-41.25	-0.008795958000492899	-41.2	-0.02124262671559263
-290.53781075621515	0.004456209200851798			-0.020829356372108584		-41.199999999999996	-0.020829356372108584	-41.150000000000006	0.007472380373711991
-290.53181063621275	0.004453817630025165			0.009130338837450677		-41.15	0.009130338837450677	-41.1	0.010446521514017891
-290.52581051621036	0.004451340544315759			0.008746112831054477		-41.099999999999994	0.008746112831054477	-41.050000000000004	0.009981068653183165
-290.51981039620796	0.00444877794513338			0.008969655037283971		-41.05	0.008969655037283971	-41.0	0.00015769635398712342
-290.51381027620556	0.004446129833887794			-0.0036356082797803914		-41.0	-0.0036356082797803914	-40.95	0.006469271612124684
-290.50781015620316	0.0044433962119887595			0.010922861855635138		-40.949999999999996	0.010922861855635138	-40.900000000000006	0.015276788391448418
-290.50181003620077	0.004440577080846097			0.015987185518214382		-40.9	0.015987185518214382	-40.85	0.0016230770173731371
-290.4958099161983	0.004437672441869556			-0.0010990696109471213		-40.849999999999994	-0.0010990696109471213	-40.800000000000004	-0.00965679133265029
-290.4898097961959	0.0044346822964688995			-0.01106244104419252		-40.8	-0.01106244104419252	-40.75	-0.012146580592900186
-290.4838096761935	0.004431606646053954			-0.010797490025376584		-40.75	-0.010797490025376584	-40.7	-0.014462987739773297
-290.4778095561911	0.004428445492034424			-0.015265726214190084		-40.699999999999996	-0.015265726214190084	-40.650000000000006	0.01091551027407332
-290.4718094361887	0.004425198835445238			0.012637306537061384		-40.65	0.012637306537061384	-40.6	0.02660504364127913
-290.4658093161863	0.004421866677051153			0.026453036234955464		-40.599999999999994	0.026453036234955464	-40.550000000000004	-0.005570211002745922
-290.4598091961839	0.004418449017571133			-0.006499388466918676		-40.55	-0.006499388466918676	-40.5	-0.001969509152621564
-290.4538090761815	0.0044149458577240255			-0.006269503181042564		-40.5	-0.006269503181042564	-40.45	0.0009987701586090312
-290.44780895617913	0.004411357198228639			0.0037916598059375512		-40.449999999999996	0.0037916598059375512	-40.400000000000006	-0.002491426331539594
-290.44180883617673	0.004407681128189999			-0.002499432900744291		-40.4	-0.002499432900744291	-40.35	-0.002584787934187573
-290.43580871617434	0.004403914325319541			-0.0026052153299595004		-40.349999999999994	-0.0026052153299595004	-40.300000000000004	-0.005498700371067955
-290.42980859617194	0.00440005679033617			-0.0029760004636497648		-40.3	-0.0029760004636497648	-40.25	0.0056353412872550265
-290.42380847616954	0.0043961085239587186			0.006096266647315282		-40.25	0.006096266647315282	-40.2	-0.0013898821145378111
-290.41780835616714	0.004392069526906009			-0.00250222235040806		-40.199999999999996	-0.00250222235040806	-40.150000000000006	0.015373635227668075
-290.41180823616475	0.004387939799897059			0.015328813193760863		-40.15	0.015328813193760863	-40.1	-0.013093829224501086
-290.40580811616235	0.004383719343650572			-0.009044827730336255		-40.099999999999994	-0.009044827730336255	-40.050000000000004	-0.0034862983512228525
-290.39980799615995	0.0043794081588855015			-0.0035936741359770246		-40.05	-0.0035936741359770246	-40.0	0.028509268376403496
-290.39380787615755	0.004375006246320706			0.031280619405600445		-40.0	0.031280619405600445	-39.95	-0.02581009863051644
-290.38780775615515	0.004370513606675055			-0.0289316675119414		-39.949999999999996	-0.0289316675119414	-39.900000000000006	1.7741509450961236e-05
-290.38180763615276	0.0043659302406673685			-0.001594247741309435		-39.9	-0.001594247741309435	-39.85	0.02361995897659264
-290.37580751615036	0.00436125614901657			0.02462294691357929		-39.849999999999994	0.02462294691357929	-39.800000000000004	-0.007336277001373848
-290.36980739614796	0.004356491332441476			-0.0058102426224536565		-39.8	-0.0058102426224536565	-39.75	-0.003276570078684862
-290.36380727614556	0.004351635791661022			-0.005155813971037035		-39.75	-0.005155813971037035	-39.7	0.012370004931139007
-290.3578071561431	0.0043466895273939765			0.01283203981822838		-39.699999999999996	0.01283203981822838	-39.650000000000006	-0.002688379154680599
-290.3518070361407	0.004341652540359302			-0.0011716553626645461		-39.65	-0.0011716553626645461	-39.6	-0.024244494071271376
-290.3458069161383	0.004336524831275819			-0.026740667703200945		-39.599999999999994	-0.026740667703200945	-39.550000000000004	0.0030935119283759848
-290.3398067961359	0.004331306400862348			0.0050875739116495455		-39.55	0.0050875739116495455	-39.5	-0.001584152431876003
-290.3338066761335	0.004325997249837878			-0.0006871842452027182		-39.5	-0.0006871842452027182	-39.45	0.013553284235286272
-290.3278065561311	0.00432059737892115			0.00888332527289875		-39.449999999999996	0.00888332527289875	-39.400000000000006	0.020461903034273015
-290.3218064361287	0.004315106788831094			0.018679234167189657		-39.4	0.018679234167189657	-39.35	0.004971720482860356
-290.3158063161263	0.004309525480286588			0.004847053132689272		-39.349999999999994	0.004847053132689272	-39.300000000000004	-0.027988570619112852
-290.30980619612393	0.0043038534540064816			-0.030672072281616922		-39.3	-0.030672072281616922	-39.25	-0.013077658324104041
-290.30380607612153	0.004298090710709614			-0.01403868566448614		-39.25	-0.01403868566448614	-39.2	0.035218298390861574
-290.29780595611913	0.004292237251114853			0.03279299761623808		-39.199999999999996	0.03279299761623808	-39.150000000000006	-0.01979183088620387
-290.29180583611674	0.00428629307594113			-0.01938256391114117		-39.15	-0.01938256391114117	-39.1	-0.024954365780200466
-290.28580571611434	0.004280258186120265			-0.025739775956921066		-39.099999999999994	-0.025739775956921066	-39.050000000000004	0.017378352534393474
-290.27980559611194	0.004274132582887835			0.0184587103460738		-39.05	0.0184587103460738	-39.0	0.0028495917410389167
-290.27380547610954	0.004267916267571275			0.0050254391961931455		-39.0	0.0050254391961931455	-38.95	-0.03731865962166884
-290.26780535610715	0.0042616092414981144			-0.03679434233153545		-38.949999999999996	-0.03679434233153545	-38.900000000000006	-0.021698552217070035
-290.26180523610475	0.004255211505995745			-0.02333019913742405		-38.9	-0.02333019913742405	-38.85	0.02647223448080002
-290.25580511610235	0.004248723062391657			0.02506722562054674		-38.849999999999994	0.02506722562054674	-38.800000000000004	0.007329027743382659
-290.24980499609995	0.004242143912013283			0.009697891476843265		-38.8	0.009697891476843265	-38.75	-0.029498137462327254
-290.24380487609756	0.004235474056188092			-0.029685189759577457		-38.75	-0.029685189759577457	-38.7	-0.016858769588591855
-290.23780475609516	0.004228713496243549			-0.018858773749258234		-38.699999999999996	-0.018858773749258234	-38.650000000000006	0.021936050497270394
-290.23180463609276	0.0042218622335071015			0.015933405374574317		-38.65	0.015933405374574317	-38.6	0.015156715400063504
-290.22580451609036	0.0042149202693061785			0.01617462995338265		-38.599999999999994	0.01617462995338265	-38.550000000000004	-0.003759798907134594
-290.2198043960879	0.004207887604968326			-0.0006082527320886398		-38.55	-0.0006082527320886398	-38.5	-0.03784977467231551
-290.2138042760855	0.0042007642418208915			-0.033307973294603964		-38.5	-0.033307973294603964	-38.45	-0.002943469891124091
-290.2078041560831	0.0041935501811913925			-0.00018613476373121812		-38.449999999999996	-0.00018613476373121812	-38.400000000000006	0.0049101559338623115
-290.2018040360807	0.004186245424407262			0.0030737520169810107		-38.4	0.0030737520169810107	-38.35	0.004982014669440971
-290.1958039160783	0.004178849972795994			0.004614352695781654		-38.349999999999994	0.004614352695781654	-38.300000000000004	-0.010283573594682259
-290.1898037960759	0.0041713638276850255			-0.008179814158014019		-38.3	-0.008179814158014019	-38.25	-0.01726510482692691
-290.1838036760735	0.004163786990401787			-0.017042931889691026		-38.25	-0.017042931889691026	-38.2	-0.00304484468867923
-290.1778035560711	0.004156119462273782			-0.003507773350283694		-38.199999999999996	-0.003507773350283694	-38.15	0.012102291526939517
-290.1718034360687	0.004148361244628435			0.012782694151726129		-38.15	0.012782694151726129	-38.1	0.016736978045588324
-290.16580331606633	0.004140512338793221			0.015333208544157397		-38.099999999999994	0.015333208544157397	-38.050000000000004	0.011088714236182877
-290.15980319606393	0.004132572746095581			0.009004091212285497		-38.05	0.009004091212285497	-38.0	-0.005121579454485787
-290.15380307606154	0.004124542467862948			-0.007114246213500449		-38.0	-0.007114246213500449	-37.95	-2.3721972775964997e-05
-290.14780295605914	0.004116421505422837			0.004621592185552202		-37.949999999999996	0.004621592185552202	-37.9	-0.019631495677673153
-290.14180283605674	0.004108209860102686			-0.021638090162023182		-37.9	-0.021638090162023182	-37.85	0.005258178792548378
-290.13580271605434	0.00409990753322991			0.005490910240303134		-37.849999999999994	0.005490910240303134	-37.800000000000004	0.006409994150861933
-290.12980259605195	0.004091514526132001			0.007800789949695005		-37.8	0.007800789949695005	-37.75	0.004942953529960999
-290.12380247604955	0.004083030840136447			0.003714456897130797		-37.75	0.003714456897130797	-37.7	-0.030533653131379377
-290.11780235604715	0.004074456476570652			-0.03234254336449889		-37.699999999999996	-0.03234254336449889	-37.65	-0.01922219607343794
-290.11180223604475	0.004065791436762091			-0.01755620536006415		-37.65	-0.01755620536006415	-37.6	0.012096494337511254
-290.10580211604236	0.0040570357220381876			0.013117749469982178		-37.599999999999994	0.013117749469982178	-37.550000000000004	0.0029768814532075702
-290.09980199603996	0.004048189333763856			0.002528644947896044		-37.55	0.002528644947896044	-37.5	0.01428593259294839
-290.09380187603756	0.004039252273376453			0.009340209539527626		-37.5	0.009340209539527626	-37.45	-0.011048011587876131
-290.08780175603516	0.004030224542326247			-0.005546557302073782		-37.449999999999996	-0.005546557302073782	-37.4	-0.015907126880143178
-290.0818016360327	0.004021106142063531			-0.016659909299714015		-37.4	-0.016659909299714015	-37.35	0.01570663335839501
-290.0758015160303	0.004011897074038611			0.014707978952768104		-37.349999999999994	0.014707978952768104	-37.300000000000004	0.01554907985765256
-290.0698013960279	0.004002597339701703			0.015265640790985639		-37.3	0.015265640790985639	-37.25	-0.011364328829550465
-290.0638012760255	0.003993206940503158			-0.009289250496472234		-37.25	-0.009289250496472234	-37.2	0.0009952250767279874
-290.0578011560231	0.003983725877893194			-0.001467333277392278		-37.199999999999996	-0.001467333277392278	-37.15	0.006139056705755321
-290.0518010360207	0.00397415415332211			0.008802622974995284		-37.15	0.008802622974995284	-37.1	0.007824960106482181
-290.0458009160183	0.0039644917682401595			0.00953089037801833		-37.099999999999994	0.00953089037801833	-37.050000000000004	-0.014542585366410397
-290.0398007960159	0.003954738724097636			-0.013752593023793338		-37.05	-0.013752593023793338	-37.0	0.014624113795146873
-290.0338006760135	0.0039448950223447965			0.015029318482050365		-37.0	0.015029318482050365	-36.95	0.014420303421556374
-290.02780055601113	0.0039373346860222405			0.015850751839595882		-36.949999999999996	0.015850751839595882	-36.9	0.013812211746516975
-290.02180043600873	0.003933075671277094			0.013986998667203578		-36.9	0.013986998667203578	-36.85	-0.0357699766854206
-290.01580031600633	0.003930880022855927			-0.03401937644707034		-36.849999999999994	-0.03401937644707034	-36.800000000000004	0.005574356605558619
-290.00980019600394	0.003928608900789706			-0.00023553479538806604		-36.8	-0.00023553479538806604	-36.75	0.028214944310375634
-290.00380007600154	0.0039262623065288			0.024751598700167597		-36.75	0.024751598700167597	-36.7	-0.00031247712056565617
-289.99779995599914	0.003923840241523449			0.00423777119035994		-36.699999999999996	0.00423777119035994	-36.65	0.011645593115738628
-289.99179983599674	0.003921342707223914			0.010397567305491049		-36.65	0.010397567305491049	-36.6	-0.02187338046229777
-289.98579971599435	0.00391876970508048			-0.021574145778200934		-36.599999999999994	-0.021574145778200934	-36.550000000000004	-0.0037708507633153537
-289.97979959599195	0.003916121236543479			-0.005559766767257971		-36.55	-0.005559766767257971	-36.5	-0.016726009703684725
-289.97379947598955	0.003913397303063087			-0.014742544972723998		-36.5	-0.014742544972723998	-36.45	0.0053275008973596985
-289.96779935598715	0.0039105979060896495			0.0059776517199329375		-36.449999999999996	0.0059776517199329375	-36.4	-0.007885953116574994
-289.96179923598476	0.003907723047073419			-0.00735159940575096		-36.4	-0.00735159940575096	-36.35	-0.008260570023111943
-289.95579911598236	0.003904772727464682			-0.009681993318253557		-36.349999999999994	-0.009681993318253557	-36.300000000000004	-0.021809217651799752
-289.94979899597996	0.0039017469487136916			-0.016471186871168136		-36.3	-0.016471186871168136	-36.25	-0.008147071172619359
-289.9437988759775	0.0038986457122707455			-0.007864102605894922		-36.25	-0.007864102605894922	-36.2	0.007650097311247917
-289.9377987559751	0.0038954690195861057			0.008146343981867593		-36.199999999999996	0.008146343981867593	-36.15	0.030651004427938416
-289.9317986359727	0.003892216872110067			0.033136286330657246		-36.15	0.033136286330657246	-36.1	-0.005268909628339883
-289.9257985159703	0.0038888892712928788			-0.0045779767955020515		-36.099999999999994	-0.0045779767955020515	-36.050000000000004	-0.02266526647950965
-289.9197983959679	0.0038854862185848486			-0.024835282796773304		-36.05	-0.024835282796773304	-36.0	0.0012308313624349657
-289.9137982759655	0.003882007715425999			0.002432019320262313		-36.0	0.002432019320262313	-35.95	0.01906033158840796
-289.9077981559631	0.0038784537631791982			0.02030605113938741		-35.949999999999996	0.02030605113938741	-35.9	0.04322778140079573
-289.9017980359607	0.0038748243610458107			0.04498711513644828		-35.9	0.04498711513644828	-35.85	-0.028193862954855452
-289.8957979159583	0.0038711195082273414			-0.02733538478891312		-35.849999999999994	-0.02733538478891312	-35.800000000000004	-0.018820170310398687
-289.88979779595593	0.003867339203925143			-0.017842367912756747		-35.8	-0.017842367912756747	-35.75	-0.038959411465816336
-289.88379767595353	0.003863483447340764			-0.04079193638772196		-35.75	-0.04079193638772196	-35.7	-0.0016933629405829216
-289.87779755595113	0.0038595522376755494			0.0002650329142649355		-35.699999999999996	0.0002650329142649355	-35.65	0.02973680229371255
-289.87179743594874	0.003855545574131014			0.03136190440504269		-35.65	0.03136190440504269	-35.6	0.009973170996357809
-289.86579731594634	0.0038514634559085425			0.006684217179000772		-35.599999999999994	0.006684217179000772	-35.550000000000004	-0.008938208195649036
-289.85979719594394	0.003847305882209565			-0.010336281517538431		-35.55	-0.010336281517538431	-35.5	0.009187542328715995
-289.85379707594154	0.0038430728522356305			0.009906361482699907		-35.5	0.009906361482699907	-35.45	-0.015564892215665064
-289.84779695593915	0.0038387643651880718			-0.015962603363405204		-35.449999999999996	-0.015962603363405204	-35.4	0.006836327121131013
-289.84179683593675	0.003834380420268341			0.008361378033460286		-35.4	0.008361378033460286	-35.35	0.012054248116011258
-289.83579671593435	0.0038299210166779724			0.010025165503517742		-35.349999999999994	0.010025165503517742	-35.300000000000004	0.0017430620125656177
-289.82979659593195	0.0038253861536182584			0.0038116954478685785		-35.3	0.0038116954478685785	-35.25	0.0012719995545263448
-289.82379647592956	0.0038207758302907543			0.0022484267053130063		-35.25	0.0022484267053130063	-35.2	-0.01096198990793072
-289.81779635592716	0.003816090045896861			-0.01322821035497525		-35.199999999999996	-0.01322821035497525	-35.15	-0.0030249781814394106
-289.81179623592476	0.0038113287996380286			-0.005575317126979378		-35.15	-0.005575317126979378	-35.1	-0.007837978470045012
-289.80579611592236	0.0038064920907156918			-0.00695366552897161		-35.099999999999994	-0.00695366552897161	-35.050000000000004	-0.003977438996147614
-289.7997959959199	0.003801579918331269			-0.002116297513203864		-35.05	-0.002116297513203864	-35.0	0.01159487916892442
-289.7937958759175	0.0037965922816862287			0.008372916950992631		-35.0	0.008372916950992631	-34.95	0.012353260504510723
-289.7877957559151	0.0037915291799820584			0.011913891100336544		-34.949999999999996	0.011913891100336544	-34.9	0.012252779344964578
-289.7817956359127	0.003786390612420089			0.012455566253140815		-34.9	0.012455566253140815	-34.85	0.021001366419690942
-289.7757955159103	0.003781176578201844			0.019688553054330572		-34.849999999999994	0.019688553054330572	-34.800000000000004	-0.03244752719032993
-289.7697953959079	0.0037758870765287225			-0.03475773835893329		-34.8	-0.03475773835893329	-34.75	0.005562745815667827
-289.7637952759055	0.003770522106602218			0.006550112589617104		-34.75	0.006550112589617104	-34.7	-0.0008207285705862914
-289.7577951559031	0.003765081667623727			-0.00019975328950848584		-34.699999999999996	-0.00019975328950848584	-34.65	-0.0055495698552182
-289.7517950359007	0.003759565758794669			-0.006517553173293731		-34.65	-0.006517553173293731	-34.6	-0.0009464636603435314
-289.74579491589833	0.003753974379316526			0.0038945987457668007		-34.599999999999994	0.0038945987457668007	-34.550000000000004	-0.01413886580311755
-289.73979479589593	0.003748307528390736			-0.01334211153074444		-34.55	-0.01334211153074444	-34.5	0.01301115275921163
-289.73379467589353	0.003742565205220948			0.01235212420431242		-34.5	0.01235212420431242	-34.45	-0.015194829010555
-289.72779455589114	0.0037367474090151584			-0.014628404098136389		-34.449999999999996	-0.014628404098136389	-34.4	-0.01384078637027121
-289.72179443588874	0.0037308541396184392			-0.012697125022982168		-34.4	-0.012697125022982168	-34.35	0.018106953610466874
-289.71579431588634	0.0037248853983837364			0.01701039341522871		-34.349999999999994	0.01701039341522871	-34.300000000000004	0.026388077921038863
-289.70979419588394	0.0037188411872081293			0.022177486591456675		-34.3	0.022177486591456675	-34.25	-0.007501860150135761
-289.70379407588155	0.003712721507988915			-0.01067695899005948		-34.25	-0.01067695899005948	-34.2	-0.025646971781876998
-289.69779395587915	0.0037065263626232343			-0.024408581125037118		-34.199999999999996	-0.024408581125037118	-34.15	0.010646271055889799
-289.69179383587675	0.003700170772280264			0.00968023951262262		-34.15	0.00968023951262262	-34.1	0.025009448881972315
-289.68579371587435	0.0036936184940334947			0.022938545613437018		-34.099999999999994	0.022938545613437018	-34.050000000000004	-0.006169007042209254
-289.67979359587196	0.0036868695297801917			-0.003835772280773854		-34.05	-0.003835772280773854	-34.0	-0.005687740237257388
-289.67379347586956	0.003679923881417529			-0.006162571517599792		-34.0	-0.006162571517599792	-33.95	-0.031125231017417786
-289.66779335586716	0.0036727815508426987			-0.03050953221692475		-33.949999999999996	-0.03050953221692475	-33.9	0.012429780460226142
-289.6617932358647	0.0036654425399529796			0.013137981048081173		-33.9	0.013137981048081173	-33.85	-0.017741742850282502
-289.6557931158623	0.003657906850645509			-0.018519791263931457		-33.849999999999994	-0.018519791263931457	-33.800000000000004	0.0056208360283580595
-289.6497929958599	0.0036501744848174747			0.0029486282849338703		-33.8	0.0029486282849338703	-33.75	0.0065893312823489475
-289.6437928758575	0.0036422454443662215			0.006375397032140225		-33.75	0.006375397032140225	-33.7	0.018194175016937653
-289.6377927558551	0.0036341197311887726			0.01679093951039323		-33.699999999999996	0.01679093951039323	-33.65	-0.01939271728357614
-289.6317926358527	0.0036257973471824547			-0.02058001538317373		-33.65	-0.02058001538317373	-33.6	0.004299446558939873
-289.6257925158503	0.003617278294244411			0.007576741988232146		-33.599999999999994	0.007576741988232146	-33.550000000000004	-0.003605381642271246
-289.6197923958479	0.003608562574271908			-0.006335062056773403		-33.55	-0.006335062056773403	-33.5	-0.00500215474002345
-289.6137922758455	0.003599650189162127			-0.005793469756061098		-33.5	-0.005793469756061098	-33.45	-0.013651601109973596
-289.60779215584313	0.003590541140812265			-0.012197842842696312		-33.449999999999996	-0.012197842842696312	-33.4	0.0016735613540789411
-289.60179203584073	0.00358123543111953			-0.0003521140605653642		-33.4	-0.0003521140605653642	-33.35	-0.03114439733007276
-289.59579191583833	0.0035717330619811512			-0.02627588886964683		-33.349999999999994	-0.02627588886964683	-33.300000000000004	-0.01385351580655195
-289.58979179583594	0.003562034035294319			-0.01341411065801679		-33.3	-0.01341411065801679	-33.25	0.036616864949320226
-289.58379167583354	0.003552138352956229			0.034661643344493454		-33.25	0.034661643344493454	-33.2	-0.03731846062988281
-289.57779155583114	0.003542046016864055			-0.038068779652929874		-33.199999999999996	-0.038068779652929874	-33.15	0.006809943453161194
-289.57179143582874	0.0035317570289150964			0.009661004712636399		-33.15	0.009661004712636399	-33.1	0.010355858251355923
-289.56579131582635	0.0035212713910065087			0.00892674931573894		-33.099999999999994	0.00892674931573894	-33.050000000000004	-0.009661456571807241
-289.55979119582395	0.0035105891050354757			-0.008653530270038722		-33.05	-0.008653530270038722	-33.0	-0.0182153158010773
-289.55379107582155	0.003499710172899233			-0.01652688070915713		-33.0	-0.01652688070915713	-32.95	0.017331470123781778
-289.54779095581915	0.0034886345964950005			0.015771343903979367		-32.949999999999996	0.015771343903979367	-32.9	-0.02402035181780299
-289.54179083581676	0.003477362377719945			-0.02362545839116904		-32.9	-0.02362545839116904	-32.85	0.02474307186927317
-289.53579071581436	0.0034658935184713217			0.027706648643644822		-32.849999999999994	0.027706648643644822	-32.800000000000004	-0.052115090487894054
-289.52979059581196	0.0034542280206462887			-0.05165869231751017		-32.8	-0.05165869231751017	-32.75	0.006091260468006538
-289.5237904758095	0.0034423658861420783			0.0037928122674012656		-32.75	0.0037928122674012656	-32.7	0.00830024069967178
-289.5177903558071	0.0034309327846957292			0.00850979682950826		-32.699999999999996	0.00850979682950826	-32.65	0.018193791895841593
-289.5117902358047	0.003421780780252022			0.018270429967204287		-32.65	0.018270429967204287	-32.6	-0.0242505426303424
-289.5057901158023	0.003412432144820721			-0.021827392774065795		-32.599999999999994	-0.021827392774065795	-32.550000000000004	-0.01222900768031637
-289.4997899957999	0.00340288688029911			-0.01256228631350775		-32.55	-0.01256228631350775	-32.5	-0.010431943193349984
-289.4937898757975	0.0033931449885843397			-0.008241495429848068		-32.5	-0.008241495429848068	-32.45	-0.0015089678322697817
-289.4877897557951	0.0033832064715736214			-0.003585116299895484		-32.449999999999996	-0.003585116299895484	-32.4	0.009098350405286249
-289.4817896357927	0.0033730713311641465			0.011005397425848901		-32.4	0.011005397425848901	-32.35	-0.009803481226770123
-289.4757895157903	0.0033627395692531776			-0.010699356333903981		-32.349999999999994	-0.010699356333903981	-32.300000000000004	-0.011995056587178227
-289.4697893957879	0.0033522111877379046			-0.010477127613243603		-32.3	-0.010477127613243603	-32.25	-0.024803993871932793
-289.46378927578553	0.0033414861885154995			-0.02179081998678448		-32.25	-0.02179081998678448	-32.2	0.002786960294279171
-289.45778915578313	0.0033305645734831597			0.00043710295130464474		-32.199999999999996	0.00043710295130464474	-32.15	0.018075573182792577
-289.45178903578073	0.00331944634453818			0.014431793374974891		-32.15	0.014431793374974891	-32.1	0.01751314320105473
-289.44578891577834	0.003308131503577644			0.012331585578838792		-32.099999999999994	0.012331585578838792	-32.050000000000004	0.009588437581949544
-289.43978879577594	0.003296620052498874			0.010877454529479956		-32.05	0.010877454529479956	-32.0	-0.033686493286854226
-289.43378867577354	0.0032849119931989725			-0.03458263619439082		-31.999999999999996	-0.03458263619439082	-31.950000000000003	0.02964922325261712
-289.42778855577114	0.00327300732757525			0.029995924598034362		-31.949999999999996	0.029995924598034362	-31.900000000000002	-0.0072629321016607126
-289.42178843576875	0.0032609060575248526			-0.007911117985446895		-31.9	-0.007911117985446895	-31.85	0.006572197720581567
-289.41578831576635	0.003248608184944954			0.007211418005863294		-31.849999999999998	0.007211418005863294	-31.8	0.008260625154120165
-289.40978819576395	0.0032361137117328472			0.008852823956547472		-31.799999999999997	0.008852823956547472	-31.75	-0.02165735740386398
-289.40378807576155	0.003223422639785686			-0.023756120210342253		-31.749999999999996	-0.023756120210342253	-31.700000000000003	-0.016889920839515654
-289.39778795575916	0.0032105349710006845			-0.01399026068624886		-31.699999999999996	-0.01399026068624886	-31.650000000000002	0.038081134602601
-289.39178783575676	0.003197450707275042			0.041321130917319364		-31.65	0.041321130917319364	-31.6	-0.0037912029625523478
-289.3857877157543	0.0031841698505059826			-0.0075063072464508175		-31.599999999999998	-0.0075063072464508175	-31.55	-0.015764617456475515
-289.3797875957519	0.0031706924025906927			-0.019733584221516127		-31.549999999999997	-0.019733584221516127	-31.5	-0.01158660756406374
-289.3737874757495	0.0031570183654264115			-0.007863833929051984		-31.499999999999996	-0.007863833929051984	-31.450000000000003	0.015563166640487904
-289.3677873557471	0.003143147740910319			0.017216322656574006		-31.449999999999996	0.017216322656574006	-31.400000000000002	0.013627453306389216
-289.3617872357447	0.003129080530939594			0.01037661297431		-31.4	0.01037661297431	-31.35	0.0013552923196260822
-289.3557871157423	0.0031148167374115323			0.0003321278860337081		-31.349999999999998	0.0003321278860337081	-31.3	0.03179691089015369
-289.3497869957399	0.0031003563622232187			0.03383546109443899		-31.299999999999997	0.03383546109443899	-31.25	-0.04349051730560152
-289.3437868757375	0.0030856994072720086			-0.043722562771968315		-31.249999999999996	-0.043722562771968315	-31.200000000000003	0.00400171404309423
-289.3377867557351	0.003070845874454972			0.007090702530256388		-31.199999999999996	0.007090702530256388	-31.150000000000002	0.017905750618219654
-289.3317866357327	0.0030562098667246433			0.019677449891680892		-31.15	0.019677449891680892	-31.1	0.0046865447878092475
-289.32578651573033	0.0030419669932574087			0.0017844507270352722		-31.099999999999998	0.0017844507270352722	-31.05	-0.0010086350468473035
-289.31978639572793	0.003028117253191971			0.0013771066723943881		-31.049999999999997	0.0013771066723943881	-31.0	-0.010245167907572897
-289.31378627572553	0.0030146606439417577			-0.007315488239134639		-30.999999999999996	-0.007315488239134639	-30.950000000000003	0.02402453727687947
-289.30778615572314	0.00300159716412617			0.01919277633180203		-30.949999999999996	0.01919277633180203	-30.900000000000002	0.02131962571707185
-289.30178603572074	0.0029889268151325372			0.020903259543690603		-30.9	0.020903259543690603	-30.85	-0.007982888652509925
-289.29578591571834	0.0029766495988370364			-0.006776630312418408		-30.849999999999998	-0.006776630312418408	-30.8	0.031819608929695785
-289.28978579571594	0.0029647655171156375			0.02870182952456731		-30.799999999999997	0.02870182952456731	-30.75	-0.01986231698401659
-289.28378567571355	0.0029532745718446034			-0.023590062514213906		-30.749999999999996	-0.023590062514213906	-30.700000000000003	0.0029417170536374234
-289.27778555571115	0.0029421767648999766			0.0036826448256099746		-30.699999999999996	0.0036826448256099746	-30.650000000000002	0.013308200712408723
-289.27178543570875	0.002931472098157811			0.010872542667672408		-30.65	0.010872542667672408	-30.6	-0.014919979964495095
-289.26578531570635	0.0029211605734942372			-0.011887508919439857		-30.599999999999998	-0.011887508919439857	-30.55	0.031972788301794765
-289.25978519570396	0.0029112421927854127			0.030062246768416994		-30.549999999999997	0.030062246768416994	-30.5	-0.00045070607471297695
-289.25378507570156	0.00290171695790736			-0.0021582144994880394		-30.499999999999996	-0.0021582144994880394	-30.450000000000003	-0.0224897907625542
-289.2477849556991	0.0028925848707362476			-0.02272517291890874		-30.449999999999996	-0.02272517291890874	-30.400000000000002	-0.012194028518622373
-289.2417848356967	0.0028838459331480895			-0.00994945715579636		-30.4	-0.00994945715579636	-30.35	0.017749244180369217
-289.2357847156943	0.0028755001470191417			0.01663252467071465		-30.349999999999998	0.01663252467071465	-30.3	0.029666925226703642
-289.2297845956919	0.0028675475142253396			0.029313636773534987		-30.299999999999997	0.029313636773534987	-30.25	0.00867749347149314
-289.2237844756895	0.002859988036642893			0.00645385472273866		-30.249999999999996	0.00645385472273866	-30.200000000000003	-0.012077913347850577
-289.2177843556871	0.002852821716147818			-0.011107169372315637		-30.199999999999996	-0.011107169372315637	-30.150000000000002	0.009476547866747988
-289.2117842356847	0.0028460485546163146			0.009330439412682414		-30.15	0.009330439412682414	-30.1	-0.00015115606972738316
-289.2057841156823	0.0028396685539244307			-0.0005286589132134746		-30.099999999999998	-0.0005286589132134746	-30.05	0.01292464609703173
-289.1997839956799	0.002833681715948279			0.012472404432568612		-30.049999999999997	0.012472404432568612	-30.0	0.015040311893378648
-289.1937838756775	0.0028280880425639275			0.013611441416710836		-29.999999999999996	0.013611441416710836	-29.950000000000003	0.0002504311810662092
-289.1877837556751	0.0028228875356475507			9.895075621409982e-05		-29.949999999999996	9.895075621409982e-05	-29.900000000000002	0.006541638711980865
-289.18178363567273	0.0028180801970751797			0.003970999637175297		-29.9	0.003970999637175297	-29.85	-0.022997316632767103
-289.17578351567033	0.0028136660287229557			-0.022076553889550002		-29.849999999999998	-0.022076553889550002	-29.8	-0.008044429877120809
-289.16978339566793	0.0028061161545334125			-0.006894154092846707		-29.799999999999997	-0.006894154092846707	-29.75	0.02111579057584269
-289.16378327566554	0.0027949005512967586			0.021720491865806574		-29.749999999999996	0.021720491865806574	-29.700000000000003	0.0034975618859557564
-289.15778315566314	0.002780019220889071			0.004254878226632351		-29.7	0.004254878226632351	-29.650000000000002	-0.00010084552853049728
-289.15178303566074	0.0027620920735932134			0.00046414272125967185		-29.65	0.00046414272125967185	-29.6	-0.014732725869758054
-289.14578291565834	0.0027435555987900886			-0.013092096282519996		-29.599999999999998	-0.013092096282519996	-29.55	-0.01312040434868668
-289.13978279565595	0.0027244094690325083			-0.01361280311707968		-29.549999999999997	-0.01361280311707968	-29.5	-0.0068880774013955325
-289.13378267565355	0.0027046523921441428			-0.006179375942999832		-29.499999999999996	-0.006179375942999832	-29.450000000000003	0.0063203187819550425
-289.12778255565115	0.0026842843700011			0.009053425775405412		-29.45	0.009053425775405412	-29.400000000000002	0.011987045752362856
-289.12178243564875	0.002663305404479476			0.012644543312696986		-29.4	0.012644543312696986	-29.35	0.016057059261981362
-289.11578231564636	0.0026417154974553896			0.01669388474111961		-29.349999999999998	0.01669388474111961	-29.3	-0.009871487684702758
-289.1097821956439	0.0026195146508049623			-0.00930452923115209		-29.299999999999997	-0.00930452923115209	-29.25	-0.011762848457818937
-289.1037820756415	0.0025967028664042823			-0.009702158965962106		-29.249999999999996	-0.009702158965962106	-29.200000000000003	0.013691123015088865
-289.0977819556391	0.0025732801461293984			0.011947114210800894		-29.2	0.011947114210800894	-29.150000000000002	0.012170122217824042
-289.0917818356367	0.002549246491856529			0.014318497670874477		-29.15	0.014318497670874477	-29.1	-0.017652727600574878
-289.0857817156343	0.0025246019054616883			-0.018919709830816783		-29.099999999999998	-0.018919709830816783	-29.05	-0.010544991687789749
-289.0797815956319	0.002499346388821003			-0.008037232969785407		-29.049999999999997	-0.008037232969785407	-29.0	0.007639518714230204
-289.0737814756295	0.0024734799438105052			0.009861416094659457		-28.999999999999996	0.009861416094659457	-28.950000000000003	0.0010536114882754898
-289.0677813556271	0.0024470025723064806			-0.003873724815471157		-28.95	-0.003873724815471157	-28.900000000000002	-0.012727409969954664
-289.0617812356247	0.0024199142761848168			-0.011066213949339467		-28.9	-0.011066213949339467	-28.85	0.003748465210988286
-289.0557811156223	0.0023922150573218023			0.004242969502364689		-28.849999999999998	0.004242969502364689	-28.8	0.022777988271215237
-289.0497809956199	0.0023639049175933763			0.024528919486858636		-28.799999999999997	0.024528919486858636	-28.75	0.00031297778827656873
-289.04378087561753	0.0023349838588757584			0.0005369040735231089		-28.749999999999996	0.0005369040735231089	-28.700000000000003	-0.02134232426776601
-289.03778075561513	0.0023054518830450048			-0.02378533110929234		-28.7	-0.02378533110929234	-28.650000000000002	0.011310255344832062
-289.03178063561273	0.002275308991977232			0.012904136201254097		-28.65	0.012904136201254097	-28.6	-0.024198230796980188
-289.02578051561034	0.0022445551875484764			-0.02431143357325297		-28.599999999999998	-0.02431143357325297	-28.55	-0.005574548656812592
-289.01978039560794	0.002213190471635008			-0.008150331935671155		-28.549999999999997	-0.008150331935671155	-28.5	-0.00889170004375363
-289.01378027560554	0.0021812148461127084			-0.008490496486329612		-28.499999999999996	-0.008490496486329612	-28.450000000000003	-0.0009668061749881986
-289.00778015560314	0.0021486283128578335			-0.00015623163231867382		-28.45	-0.00015623163231867382	-28.400000000000002	-0.003441204952701291
-289.00178003560075	0.0021154308737464304			-0.001174957437283909		-28.4	-0.001174957437283909	-28.35	-0.006149204017790849
-288.99577991559835	0.0020816225306546643			-0.00902486970655486		-28.349999999999998	-0.00902486970655486	-28.3	-0.003017731451184354
-288.98977979559595	0.0020482167924839095			-0.003123237477783888		-28.299999999999997	-0.003123237477783888	-28.25	-0.025305484592057503
-288.98377967559355	0.002015365082470944			-0.02827749374985115		-28.249999999999996	-0.02827749374985115	-28.200000000000003	-0.00874340729784389
-288.97777955559116	0.0019830674026520877			-0.008331335832036664		-28.2	-0.008331335832036664	-28.150000000000002	0.020119502700645386
-288.9717794355887	0.0019513237550720867			0.02168070023531355		-28.15	0.02168070023531355	-28.1	0.03007823544450736
-288.9657793155863	0.001920134141775546			0.027594638732186195		-28.099999999999998	0.027594638732186195	-28.05	-0.02089507050768605
-288.9597791955839	0.0018894985648071397			-0.018937221627288243		-28.049999999999997	-0.018937221627288243	-28.0	0.006741167775014955
-288.9537790755815	0.0018594170262115064			0.007884612068561777		-27.999999999999996	0.007884612068561777	-27.950000000000003	-0.025287798258415636
-288.9477789555791	0.0018298895280333856			-0.021588603975096324		-27.95	-0.021588603975096324	-27.900000000000002	-0.009794452293040398
-288.9417788355767	0.0018009160723172987			-0.012040432091645872		-27.9	-0.012040432091645872	-27.85	0.007987113070803284
-288.9357787155743	0.0017724966611080042			0.011467417466386898		-27.849999999999998	0.011467417466386898	-27.8	0.02384131098214562
-288.9297785955719	0.0017446312964501031			0.0235095240985369		-27.799999999999997	0.0235095240985369	-27.75	-0.002521304497519464
-288.9237784755695	0.0017173199803883188			-0.003443708407776825		-27.749999999999996	-0.003443708407776825	-27.700000000000003	0.019037531135819942
-288.9177783555671	0.001690562714967292			0.01627734303790756		-27.7	0.01627734303790756	-27.650000000000002	-0.005958449533022691
-288.9117782355647	0.001664359502231697			-0.005309092618334162		-27.65	-0.005309092618334162	-27.6	-0.005004507124567637
-288.9057781155623	0.001638710344226093			-0.0019049126776949001		-27.599999999999998	-0.0019049126776949001	-27.55	0.026402098668442925
-288.89977799555993	0.001613615242995218			0.024458008811746278		-27.549999999999997	0.024458008811746278	-27.5	-0.01466905728024825
-288.89377787555753	0.0015890742005837582			-0.017827194675631968		-27.499999999999996	-0.017827194675631968	-27.450000000000003	-0.010014266200710265
-288.88777775555513	0.0015650872190363394			-0.008828564005911347		-27.45	-0.008828564005911347	-27.400000000000002	-0.017388527772906535
-288.88177763555274	0.0015416543003976236			-0.015705077977354005		-27.4	-0.015705077977354005	-27.35	0.003912315669346002
-288.87577751555034	0.0015187754467122642			0.006120591988234456		-27.349999999999998	0.006120591988234456	-27.3	0.0004889928274830381
-288.86977739554794	0.00149645066002492			-0.001667555035258827		-27.299999999999997	-0.001667555035258827	-27.25	-0.015235414943133829
-288.86377727554554	0.0014746799423802658			-0.015617719438764726		-27.249999999999996	-0.015617719438764726	-27.200000000000003	0.022320476104604275
-288.85777715554315	0.0014534632958228852			0.024921543612210603		-27.2	0.024921543612210603	-27.150000000000002	0.010628526850964975
-288.85177703554075	0.0014328007223975935			0.01127326403977181		-27.15	0.01127326403977181	-27.1	-0.0033068756301057466
-288.84577691553835	0.0014126922241488964			-0.004460907990424877		-27.099999999999998	-0.004460907990424877	-27.05	-0.026616394937464705
-288.83977679553595	0.0013931378031215526			-0.02904274842539255		-27.049999999999997	-0.02904274842539255	-27.0	0.01884515618616505
-288.8337766755335	0.001374137461360152			0.016111598379662657		-26.999999999999996	0.016111598379662657	-26.950000000000003	0.02238444034820548
-288.8277765555311	0.0013556912009094258			0.023572453544236403		-26.95	0.023572453544236403	-26.900000000000002	-0.015531664756456235
-288.8217764355287	0.0013377990238139703			-0.017575121324055944		-26.9	-0.017575121324055944	-26.85	0.005775165134889432
-288.8157763155263	0.0013204609321185161			0.005759997933444824		-26.849999999999998	0.005759997933444824	-26.8	-0.0021574099571624933
-288.8097761955239	0.001303676927140599			-0.0006302794013579435		-26.799999999999997	-0.0006302794013579435	-26.75	0.009283118866260381
-288.8037760755215	0.0012874470079030239			0.0065972566034502985		-26.749999999999996	0.0065972566034502985	-26.700000000000003	-0.016256329230339046
-288.7977759555191	0.0012717711758842621			-0.012739818201427021		-26.7	-0.012739818201427021	-26.650000000000002	0.0022131471822005285
-288.7917758355167	0.0012566494331290661			0.004294201516835201		-26.65	0.004294201516835201	-26.6	0.007454429910916092
-288.7857757155143	0.0012420817816819446			0.009546538339131775		-26.599999999999998	0.009546538339131775	-26.55	-3.691842675569674e-05
-288.7797755955119	0.0012280682230076442			-0.0019395893086409845		-26.549999999999997	-0.0019395893086409845	-26.5	-0.0054554965754008465
-288.7737754755095	0.0012146087582822185			-0.007777915750837604		-26.499999999999996	-0.007777915750837604	-26.450000000000003	-0.016383359970631166
-288.7677753555071	0.0012018131857061086			-0.013849479392973317		-26.45	-0.013849479392973317	-26.400000000000002	0.009023140025206855
-288.76177523550473	0.0011918107506202194			0.01004327575261953		-26.4	0.01004327575261953	-26.35	0.012260892341768666
-288.75577511550233	0.0011818972176345197			0.016507630492272427		-26.349999999999998	0.016507630492272427	-26.3	0.010155490347829437
-288.74977499549993	0.0011720725879100667			0.011167281652710533		-26.299999999999997	0.011167281652710533	-26.25	-0.03068141928955571
-288.74377487549754	0.0011623368626079782			-0.030921898589387348		-26.249999999999996	-0.030921898589387348	-26.200000000000003	-0.0015061285633425033
-288.73777475549514	0.0011526900428893022			-0.003047722108131999		-26.2	-0.003047722108131999	-26.150000000000002	0.00679147934036218
-288.73177463549274	0.0011431321299152318			0.008985174689579918		-26.15	0.008985174689579918	-26.1	0.023181266384548743
-288.72577451549034	0.0011336631248468115			0.022197588474508267		-26.099999999999998	0.022197588474508267	-26.05	-0.009890109298094803
-288.71977439548795	0.0011242830288451776			-0.00826388096686816		-26.049999999999997	-0.00826388096686816	-26.0	0.004896608426895575
-288.71377427548555	0.0011149918430713207			0.002886389418720098		-25.999999999999996	0.002886389418720098	-25.950000000000003	0.02992853636653884
-288.70777415548315	0.0011057895686864788			0.029949622805401404		-25.95	0.029949622805401404	-25.900000000000002	0.007336406534601254
-288.70177403548075	0.001096676206851685			0.0062094603033722		-25.9	0.0062094603033722	-25.85	-0.03468824329783902
-288.6957739154783	0.0010876517587280602			-0.03329266242356436		-25.849999999999998	-0.03329266242356436	-25.8	0.014722503859745908
-288.6897737954759	0.0010787162254766159			0.013517406714649844		-25.799999999999997	0.013517406714649844	-25.75	0.03427846387819905
-288.6837736754735	0.0010698696082586147			0.032137450306840565		-25.749999999999996	0.032137450306840565	-25.700000000000003	-0.020148608862466055
-288.6777735554711	0.001061111908235041			-0.02115395699601176		-25.7	-0.02115395699601176	-25.650000000000002	0.0011348436232606202
-288.6717734354687	0.0010524431265670096			-0.001831849755835101		-25.65	-0.001831849755835101	-25.6	0.02086037655301234
-288.6657733154663	0.001043863264415611			0.02350502926733966		-25.599999999999998	0.02350502926733966	-25.55	-0.010092667029649385
-288.6597731954639	0.0010353723229419895			-0.013204385713941566		-25.549999999999997	-0.013204385713941566	-25.5	-0.030850915014807526
-288.6537730754615	0.0010269703033072477			-0.03354615456521297		-25.499999999999996	-0.03354615456521297	-25.450000000000003	-0.009191559931999544
-288.6477729554591	0.0010186572066724427			-0.01151997616884232		-25.45	-0.01151997616884232	-25.400000000000002	0.006311950392480238
-288.6417728354567	0.0010104330341986442			0.006834557589631615		-25.4	0.006834557589631615	-25.35	-0.01003826656725691
-288.6357727154543	0.0010022977870470565			-0.011423516610272851		-25.349999999999998	-0.011423516610272851	-25.3	0.021302082071303387
-288.6297725954519	0.000994251466378671			0.020508337332417772		-25.299999999999997	0.020508337332417772	-25.25	-0.0011070008654742902
-288.6237724754495	0.0009862940728735585			-0.0013424026874153119		-25.249999999999996	-0.0013424026874153119	-25.200000000000003	-0.04847044560414776
-288.61777235544713	0.0009784256069127843			-0.04417412568455612		-25.2	-0.04417412568455612	-25.150000000000002	0.026120092235063685
-288.61177223544473	0.0009706460688376573			0.025218197317297433		-25.15	0.025218197317297433	-25.1	0.01373358630805955
-288.60577211544233	0.0009629554589892666			0.014942828940555328		-25.099999999999998	0.014942828940555328	-25.05	-0.03315609321111336
-288.59977199543994	0.0009553537777087672			-0.031328776097074656		-25.049999999999997	-0.031328776097074656	-25.0	-0.0030010906903082664
-288.59377187543754	0.0009478410253345069			-0.0037975023126907348		-24.999999999999996	-0.0037975023126907348	-24.950000000000003	0.018594648125439275
-288.58777175543514	0.0009404172020639527			0.019752891294008968		-24.95	0.019752891294008968	-24.900000000000002	0.013247946074193731
-288.58177163543274	0.0009330823080303273			0.011650266578664345		-24.9	0.011650266578664345	-24.85	-0.005906696935796354
-288.57577151543035	0.0009258363433668418			-0.010154936573864813		-24.849999999999998	-0.010154936573864813	-24.8	-0.016402239594644964
-288.56977139542795	0.0009186793082068305			-0.017800329669013733		-24.799999999999997	-0.017800329669013733	-24.75	0.016238743604979494
-288.56377127542555	0.000911611218012733			0.019088417897240556		-24.749999999999996	0.019088417897240556	-24.700000000000003	0.020248988252260874
-288.5577711554231	0.0009046320751793582			0.01728152077059959		-24.7	0.01728152077059959	-24.650000000000002	0.004404676987709445
-288.5517710354207	0.0008977418798398969			0.005383860943676229		-24.65	0.005383860943676229	-24.6	-0.019201070338879835
-288.5457709154183	0.0008909406321276705			-0.021648639727372763		-24.599999999999998	-0.021648639727372763	-24.55	0.02615664598691866
-288.5397707954159	0.0008842283321759958			0.025295518078635795		-24.549999999999997	0.025295518078635795	-24.5	0.003041026123604216
-288.5337706754135	0.0008776049801179725			0.0020505058602703075		-24.499999999999996	0.0020505058602703075	-24.450000000000003	-0.002319036574638688
-288.5277705554111	0.0008710705760868507			-0.002390497227552503		-24.45	-0.002390497227552503	-24.400000000000002	-0.05285231282769385
-288.5217704354087	0.0008646251202159283			-0.05327501480111564		-24.4	-0.05327501480111564	-24.35	0.022261036429648138
-288.5157703154063	0.0008582686126384797			0.02061760704407442		-24.349999999999998	0.02061760704407442	-24.3	-0.001307770521385022
-288.5097701954039	0.0008520010534877247			-0.0018033032285169664		-24.299999999999997	-0.0018033032285169664	-24.25	-0.026686613658611014
-288.5037700754015	0.0008458224428968716			-0.02552841274960009		-24.249999999999996	-0.02552841274960009	-24.200000000000003	0.01783306106817355
-288.4977699553991	0.0008397327809991882			0.015625648042302872		-24.2	0.015625648042302872	-24.150000000000002	0.02739750457318177
-288.4917698353967	0.0008337320679279549			0.025772429857405205		-24.15	0.025772429857405205	-24.1	-0.006082733468603388
-288.4857697153943	0.0008278203038163736			-0.008968928490720509		-24.099999999999998	-0.008968928490720509	-24.05	-0.007953536019297663
-288.47976959539193	0.0008219974887976702			-0.007201216464921584		-24.049999999999997	-0.007201216464921584	-24.0	0.02169968290597418
-288.47376947538953	0.0008162636230051491			0.019075701582376783		-23.999999999999996	0.019075701582376783	-23.950000000000003	-0.014884139254136938
-288.46776935538713	0.0008106187065720302			-0.016739595529205422		-23.95	-0.016739595529205422	-23.900000000000002	0.00940419462354512
-288.46176923538474	0.0008050627437319725			0.010430260716443235		-23.9	0.010430260716443235	-23.85	-0.007576742663196566
-288.45576911538234	0.0007995957401406848			-0.00279490939779713		-23.849999999999998	-0.00279490939779713	-23.8	-0.020021664322847813
-288.44976899537994	0.0007942177015752536			-0.01788369130996197		-23.799999999999997	-0.01788369130996197	-23.75	0.0017370745093579336
-288.44376887537754	0.000788928633092159			-0.0031943641097990955		-23.749999999999996	-0.0031943641097990955	-23.700000000000003	0.036038510540464454
-288.43776875537515	0.0007837285367752638			0.034695796279000136		-23.7	0.034695796279000136	-23.650000000000002	-0.024709638706271058
-288.43176863537275	0.000778617414151815			-0.023432170170779094		-23.65	-0.023432170170779094	-23.6	-0.0006616525652676929
-288.42576851537035	0.0007735952667488582			0.00204248208996888		-23.599999999999998	0.00204248208996888	-23.55	0.02523093961534105
-288.4197683953679	0.0007686620960937546			0.01838073071354641		-23.549999999999997	0.01838073071354641	-23.5	0.027857134024107624
-288.4137682753655	0.00076381790371352			0.030334441381176577		-23.499999999999996	0.030334441381176577	-23.450000000000003	-0.026204973872117402
-288.4077681553631	0.0007590626911972548			-0.0282805262734929		-23.45	-0.0282805262734929	-23.400000000000002	0.0029290997018520037
-288.4017680353607	0.0007543964604383572			0.001377335465564764		-23.4	0.001377335465564764	-23.35	0.004406684043166129
-288.3957679153583	0.000749819213571044			0.0024671906792054993		-23.349999999999998	0.0024671906792054993	-23.3	-0.021452807108890096
-288.3897677953559	0.0007453309527296074			-0.025359754599282087		-23.299999999999997	-0.025359754599282087	-23.25	0.014554147294360215
-288.3837676753535	0.0007409316800481954			0.015706188640555733		-23.249999999999996	0.015706188640555733	-23.200000000000003	0.019371991808824325
-288.3777675553511	0.0007366213976609798			0.019231857597008555		-23.2	0.019231857597008555	-23.150000000000002	-0.004902298446166775
-288.3717674353487	0.0007342306675872557			-0.0038282748885125517		-23.15	-0.0038282748885125517	-23.1	0.023391499604919225
-288.3657673153463	0.0007329298080360721			0.02307897386441618		-23.099999999999998	0.02307897386441618	-23.05	0.005253118830426048
-288.3597671953439	0.0007317179451818863			0.005635363492584402		-23.049999999999997	0.005635363492584402	-23.0	-0.01596393947664711
-288.3537670753415	0.0007305950811587294			-0.013439840001574672		-22.999999999999996	-0.013439840001574672	-22.950000000000003	0.010590850259051378
-288.3477669553391	0.0007295612181009203			0.010434298424837398		-22.95	0.010434298424837398	-22.900000000000002	0.01577804350914314
-288.3417668353367	0.0007286163581425441			0.011349120846354904		-22.9	0.011349120846354904	-22.85	0.0004417142624857103
-288.33576671533433	0.0007277605034179859			-0.0007174230273806341		-22.849999999999998	-0.0007174230273806341	-22.8	-0.004919722103851628
-288.32976659533193	0.0007269936560611927			-0.0026774537257507093		-22.799999999999997	-0.0026774537257507093	-22.75	0.01924396716261611
-288.32376647532953	0.0007263158182066484			0.019944325703748645		-22.749999999999996	0.019944325703748645	-22.700000000000003	-0.022978387753841426
-288.31776635532714	0.0007257269919884264			-0.02738679282446972		-22.7	-0.02738679282446972	-22.650000000000002	-0.031063230461854094
-288.31176623532474	0.0007252271795407555			-0.033404771393967844		-22.65	-0.033404771393967844	-22.6	0.01152401013231547
-288.30576611532234	0.0007248163829978317			0.010389057466127758		-22.599999999999998	0.010389057466127758	-22.55	0.022713867104238766
-288.29976599531994	0.0007244946044939172			0.023458870008855808		-22.549999999999997	0.023458870008855808	-22.5	0.007364005359525609
-288.29376587531755	0.000724261846163175			0.007354501912601495		-22.499999999999996	0.007354501912601495	-22.450000000000003	0.024085754372962485
-288.28776575531515	0.000724118110139843			0.021473734773990356		-22.45	0.021473734773990356	-22.400000000000002	-0.020614592996146732
-288.2817656353127	0.0007240633973804499			-0.01660860111737441		-22.4	-0.01660860111737441	-22.35	0.0013614166305611043
-288.2757655153103	0.0007240977084341009			0.0011866918189197507		-22.349999999999998	0.0011866918189197507	-22.3	0.015128492023631649
-288.2697653953079	0.000724221043815145			0.016849565146332564		-22.299999999999997	0.016849565146332564	-22.25	-0.0031442347977031705
-288.2637652753055	0.0007244334040380898			-0.005823404441309645		-22.249999999999996	-0.005823404441309645	-22.200000000000003	-0.01571091543310976
-288.2577651553031	0.0007247347896174191			-0.01332706250816597		-22.2	-0.01332706250816597	-22.150000000000002	0.02560969053358915
-288.2517650353007	0.0007251252010675269			0.02478034874801942		-22.15	0.02478034874801942	-22.1	0.016955384071624977
-288.2457649152983	0.0007256046389029028			0.018842226008613443		-22.099999999999998	0.018842226008613443	-22.05	-0.008114141318275531
-288.2397647952959	0.0007261731036379345			-0.009832727747619374		-22.049999999999997	-0.009832727747619374	-22.0	-0.0034514113481433286
-288.2337646752935	0.0007268305957870339			-0.0006328086705861214		-21.999999999999996	-0.0006328086705861214	-21.950000000000003	-0.0037327398167313077
-288.2277645552911	0.0007275771158648049			-0.006000842416427019		-21.95	-0.006000842416427019	-21.900000000000002	0.01318257337469601
-288.2217644352887	0.0007284126701693839			0.014198738079859365		-21.9	0.014198738079859365	-21.85	0.0009025916762356462
-288.2157643152863	0.0007293372862370471			-0.0006940593706130995		-21.849999999999998	-0.0006940593706130995	-21.8	-0.006478815007763963
-288.2097641952839	0.0007303510110546085			-0.006267673284045628		-21.799999999999997	-0.006267673284045628	-21.75	0.009648494644157169
-288.2037640752815	0.0007314538916090715			0.010058993317287674		-21.749999999999996	0.010058993317287674	-21.700000000000003	0.015478753945068128
-288.19776395527913	0.000732645974887367			0.014580721381119406		-21.7	0.014580721381119406	-21.650000000000002	-0.005096435558399031
-288.19176383527673	0.0007339273078764839			-0.004234554592177996		-21.65	-0.004234554592177996	-21.6	-0.004267293203041895
-288.18576371527433	0.0007352979375631782			-0.011898808297999079		-21.599999999999998	-0.011898808297999079	-21.55	-0.012464005431514498
-288.17976359527194	0.0007367579109345651			-0.013374005538309102		-21.549999999999997	-0.013374005538309102	-21.5	-0.027515159301555403
-288.17376347526954	0.000738289120548772			-0.025856555537361253		-21.499999999999996	-0.025856555537361253	-21.450000000000003	0.026176851565046334
-288.16776335526714	0.0007398610633519996			0.025656975105010228		-21.45	0.025656975105010228	-21.400000000000002	0.011555109119065158
-288.16176323526474	0.0007414737863310682			0.011206014895424115		-21.4	0.011206014895424115	-21.35	-0.010419786755319153
-288.15576311526235	0.0007431273364730109			-0.011647406691800963		-21.349999999999998	-0.011647406691800963	-21.3	-0.009132635895716099
-288.14976299525995	0.0007448217607646629			-0.011098246046850732		-21.299999999999997	-0.011098246046850732	-21.25	0.019878292518812516
-288.1437628752575	0.0007465571061930062			0.01774871897249864		-21.25	0.01774871897249864	-21.200000000000003	-0.026634735335374485
-288.1377627552551	0.0007483334197450086			-0.030052931279534945		-21.2	-0.030052931279534945	-21.150000000000002	-0.009593704305207711
-288.1317626352527	0.0007501507484074925			-0.008923541185230753		-21.15	-0.008923541185230753	-21.1	0.015685142885902746
-288.1257625152503	0.0007520091391674796			0.01587025743280633		-21.099999999999998	0.01587025743280633	-21.05	0.026624694539225387
-288.1197623952479	0.0007539086390119432			0.02508721912324511		-21.049999999999997	0.02508721912324511	-21.0	-0.0015284656693001614
-288.1137622752455	0.0007558492949276942			-0.003896074408479313		-21.0	-0.003896074408479313	-20.950000000000003	-0.0009387060306406374
-288.1077621552431	0.0007578311539018169			0.0019345382776429032		-20.95	0.0019345382776429032	-20.900000000000002	-0.018343618185462505
-288.1017620352407	0.0007598542629210293			-0.020391793677918456		-20.9	-0.020391793677918456	-20.85	0.014467594246531247
-288.0957619152383	0.0007619186689725841			0.014514400043180135		-20.849999999999998	0.014514400043180135	-20.8	0.020442662563816934
-288.0897617952359	0.0007640244190430339			0.019016013216566773		-20.799999999999997	0.019016013216566773	-20.75	0.003756103019948489
-288.0837616752335	0.0007661715601196703			9.105223612540321e-05		-20.75	9.105223612540321e-05	-20.700000000000003	-0.0042994735833367295
-288.0777615552311	0.0007683601391891574			-0.001956149748997683		-20.7	-0.001956149748997683	-20.650000000000002	0.018446844465056834
-288.0717614352287	0.0007705902032386004			0.016944109857003876		-20.65	0.016944109857003876	-20.6	-0.005081863546097358
-288.0657613152263	0.0007728617992547593			-0.004231649134361395		-20.599999999999998	-0.004231649134361395	-20.55	-0.013634450896676628
-288.0597611952239	0.0007751749740972526			-0.01277066988980334		-20.549999999999997	-0.01277066988980334	-20.5	-0.0007544421099292568
-288.05376107522153	0.0007775297721259902			0.0033588639461278147		-20.5	0.0033588639461278147	-20.450000000000003	0.01761767234896018
-288.04776095521913	0.000779926240356951			0.016996300235172287		-20.45	0.016996300235172287	-20.400000000000002	0.024362474153432425
-288.04176083521673	0.0007823644264240336			0.02506044553209011		-20.4	0.02506044553209011	-20.35	-0.019742394179635775
-288.03576071521434	0.0007848443764785736			-0.01662676637799203		-20.349999999999998	-0.01662676637799203	-20.3	-0.006381135755080044
-288.02976059521194	0.0007873661335270491			-0.005481819029053142		-20.299999999999997	-0.005481819029053142	-20.25	-0.005099134050485817
-288.02376047520954	0.000789929735903749			-0.006904174981121932		-20.25	-0.006904174981121932	-20.200000000000003	0.060648468895489915
-288.01776035520714	0.0007925352200769177			0.05934461710380927		-20.2	0.05934461710380927	-20.150000000000002	-0.04077645992744294
-288.01176023520475	0.0007951826225150058			-0.03960244667367772		-20.15	-0.03960244667367772	-20.1	-0.0390314060163827
[truncated: 98,000 more rows]
