# Supplementary material for: Iso-orientation bias of layer 2/3 connections unifies spontaneous, visually and optogenetically driven V1 dynamics
Source: Nat Commun. 2026 Jan 21;17:1901. doi: 10.1038/s41467-026-68578-y (PMC12923880; doi:10.1038/s41467-026-68578-y)
Supplement: Supplementary file 6 — Source data [file 41467_2026_68578_MOESM6_ESM.zip › source_data/fig5/F_entropy_firing_rate.csv]

DAOD_entropy_endogenous	Firing_rate_endogenous	DAOD_entropy_surrogate	Firing_rate_surrogate	DAOD_entropy_spontaneous	Firing_rate_spontaneous
2.4268516462251024	5.457554381634601	3.353299340666091	5.457554381634601	3.365804035831422	2.418869291311854
2.348898060197443	14.707965793119518	3.268577638173647	14.707965793119518	3.3774447991158123	3.1018167515787
2.4204473701100886	11.623045798927159	3.2326340604245516	11.623045798927159	3.329649665243628	3.6915351065010307
2.4239497701652617	11.502106034178277	3.3218610586683965	11.502106034178277	3.3851433273329983	2.9735890843207597
2.3705318089649494	17.106110252714306	3.1305951810580126	17.106110252714306	3.351657795439406	2.544105068553928
2.372432290098703	19.57299872758009	2.967182792675994	19.57299872758009	3.31535276112291	3.1011420248675
2.4270108982968908	13.435122052378992	3.283029409697986	13.435122052378992	3.348526299074458	2.874781741446924
2.361969906098714	15.969969325550656	3.250957043667531	15.969969325550656	3.351716528531746	3.3356122050522594
2.4103052797263746	19.149213551953284	3.140343939411314	19.149213551953284	3.349429656980775	3.7404139689157505
2.34757525372688	19.702477349092486	3.150960658807281	19.702477349092486	3.276737910721303	3.1155384391809107
2.3523590924503957	17.76664795043166	3.227251586193048	17.76664795043166	3.3717628874086647	2.2866859921110847
2.3357779922170803	17.42790052967192	3.1075900925670727	17.42790052967192	3.3838981723555537	2.730540905786178
2.37642597845663	18.50114571215096	3.2866694201350097	18.50114571215096	3.2970117422671223	3.788321526449827
2.3850420997401685	17.782880776949792	3.163859679608895	17.782880776949792	3.2380826928477906	2.9461595435677643
2.4026201507542804	17.031467886721785	3.2339595333152102	17.031467886721785	3.3413139559474296	2.882088420143334
2.3745442627781452	14.92273173650657	3.2939056272446057	14.92273173650657	3.352286372072435	2.69863348994855
2.37890654948209	12.866361752685084	3.186941385570429	12.866361752685084	3.2135502598343724	3.0743413364526497
2.3884681910749674	15.248959267289212	3.2045751548726864	15.248959267289212	3.217544186527621	3.1856837812838275
2.4664325114662584	13.402975015683742	3.2493951606610048	13.402975015683742	3.2939923372811695	3.596236425081264
2.29945805123514	21.318521505243254	3.3201626339089314	21.318521505243254	3.345092335355224	3.143206298081923
2.4393066845114375	5.897174343245707	3.258843111206382	5.897174343245707	3.293114545492036	3.2806965066883436
2.2910704512722613	18.098846911223323	3.2948973661630414	18.098846911223323	3.3315612592229935	2.989522985763445
2.3069398937795484	18.862546061978836	3.302155265868954	18.862546061978836	3.3519661929899174	2.809940432823479
2.3691391046821297	17.763202970500878	3.2683444004787874	17.763202970500878	3.378152783171476	3.1202662337008937
2.339677409327874	23.048670435017545	3.146733890342457	23.048670435017545	3.2401570717395622	4.178424343108879
2.3551394183628234	16.628481406877714	3.230859676958794	16.628481406877714	3.1947494381098656	2.8791814725706164
2.356681327893915	15.763894249651035	3.1881411344959725	15.763894249651035	3.334144829427055	2.5101258212757287
2.3623577117225274	13.04546542389885	3.290943148621399	13.04546542389885	3.2793191791269316	2.908668078692766
2.3977876857026206	12.333060676660335	3.274825856731927	12.333060676660335	3.3525277311015773	3.0698682135797903
2.377714605736708	14.677730923421194	3.2773061646142643	14.677730923421194	3.377414636159183	2.7816770386949576
2.4464179729093285	9.473651688978688	3.270769549690765	9.473651688978688	3.3280075668516282	3.1706702273572724
2.3882749954180627	15.762498214512272	3.2887459781114705	15.762498214512272	3.3567745213581897	3.303052460242482
2.393993380703665	13.644698911738127	3.1567269003504057	13.644698911738127	3.2528903193245076	3.719477951237876
2.372675017014308	20.996786583527353	3.1785719577296083	20.996786583527353	3.2286073367792967	2.8685828494064856
2.371194592344081	15.561229772652757	3.0705426451457125	15.561229772652757	3.3377843633905844	2.6139095256800036
2.3582648185570543	16.98328295745953	3.2330645719333058	16.98328295745953	3.374882078574559	3.1318100825391078
2.3921906425151365	11.893158690846622	3.250218618733507	11.893158690846622	3.379343904289749	3.1321812687185284
2.4608389110543745	13.169520081382212	3.109170366616013	13.169520081382212	3.3810167845166545	2.9394827008329463
2.3689221651503187	17.909649859093378	3.251089370286176	17.909649859093378	3.3634699454335966	3.3164910853789507
2.369301740334099	18.166972920964827	3.151543134019369	18.166972920964827	3.311296679278177	3.411902969693765
2.4304025702713297	4.7211733088321495	3.3444868459853097	4.7211733088321495	3.366967460232938	2.4828594215353466
2.337350241979726	16.76213833362734	3.1440526862294154	16.76213833362734	3.349929627228022	2.7932443501964426
2.33990087770038	17.404302005059428	3.116017214371421	17.404302005059428	3.3440987578445855	2.819069241248602
2.350673762989894	18.347985641614645	3.1957152372634265	18.347985641614645	3.3082143112133715	3.3813269873374128
2.3035883641842494	19.57813467893427	3.130152928814147	19.57813467893427	3.382066300295842	2.481457019533949
2.3420372992984766	19.002339050082405	3.0539894452632397	19.002339050082405	3.3835707837971234	2.5890236659451498
2.3497661290396836	19.2191829960769	3.060711557865836	19.2191829960769	3.2844273117448655	2.7823824210006145
2.3129864377595233	16.030217827607643	2.9365896301421617	16.030217827607643	3.312148859715566	3.406437803248041
2.372280038989332	13.350243797607712	2.968415759585302	13.350243797607712	3.2474696395354434	2.8742171369739014
2.4088996320583376	10.008199840353036	3.1824753729847326	10.008199840353036	3.1103300057079832	3.2842759844693306
2.421597062503511	11.470207408760276	3.171559132954451	11.470207408760276	3.3717538105823888	3.482963819328048
2.3456479216689763	17.406383796671804	3.041739863579146	17.406383796671804	3.30329374593774	3.498440499038079
2.3452984487432165	15.099473066509438	3.200106791689617	15.099473066509438	3.3008336345588316	2.5947941163620682
2.3926616625897674	13.288943374384532	3.1458091978990907	13.288943374384532	3.3459056379450334	3.439665613663211
2.369750442421739	18.095183100736694	2.9935932872847264	18.095183100736694	3.36100769205609	2.8430017022384266
2.3016975467559972	18.89300096642236	3.200225422034438	18.89300096642236	3.3615306794998836	3.478142149332571
2.3802333656983894	21.241871806318645	3.3152839879519838	21.241871806318645	3.3734509278314593	3.2871501440571373
2.340586263098022	22.98405990347419	3.2105187326367615	22.98405990347419	3.341305171192181	3.161974892176775
2.427406396705277	15.553117128142905	3.2072091099377693	15.553117128142905	3.3508501967098208	2.9055919231865
2.4362107857626234	7.401178906713033	3.16212262136227	7.401178906713033	3.3633683763003246	2.5917257547304753
2.460141424220657	8.237202492058831	3.277993173628097	8.237202492058831	3.3794504292006207	3.0452666132320623
2.316652132360324	16.403973865926158	2.9911085984212393	16.403973865926158	3.381689765661383	2.7030829203130735
2.326697732170354	19.32288925626601	3.0779224476335516	19.32288925626601	3.3844821504110216	3.0396497516517775
2.3594760374012433	17.781848909241674	3.1454008787482954	17.781848909241674	3.387570268926036	3.1337960914396468
2.349924734250891	14.377377238932477	3.187148770597137	14.377377238932477	3.273932825365563	3.575783012430971
2.374100544881075	17.6737982381584	3.350708363486423	17.6737982381584	3.371691989592997	2.940006418373688
2.3321224131932627	13.864276987091264	3.2516447949923166	13.864276987091264	3.3579388776089583	2.768981251237989
2.3351303769238645	15.279471092006657	3.1835976845889458	15.279471092006657	3.251085293868906	3.13455005949318
2.371239386120029	18.479328940265923	3.2122421515568025	18.479328940265923	3.3640307015405857	3.775220942118586
2.3614100118460915	15.669135175418566	3.2453409205485277	15.669135175418566	3.3571396220179874	2.741464888078929
2.370241792355877	16.62150667360525	3.261765794124105	16.62150667360525	3.3179663846859246	2.670939689122034
2.3841717499849118	12.2746839335291	3.302231867925433	12.2746839335291	3.328768045867787	3.329445876820734
2.4226152347308156	9.853634718312136	3.2249931598519117	9.853634718312136	3.334275957473949	3.186805311289286
2.3147673265737887	15.339377782643691	3.0881417842534757	15.339377782643691	3.3776423233159463	2.6480952188657016
2.376357327309995	15.828992721385951	2.9853943892996035	15.828992721385951	3.3644078651548868	3.4062596095032305
2.361599126042815	17.629516211116773	3.1995844432103833	17.629516211116773	3.3206130275155887	3.3376504210305145
2.3081327919429926	14.601112525492791	3.3050890280341316	14.601112525492791	3.3784528224468495	3.4294625301103356
2.3871632360530652	16.93139046242853	3.335462320391062	16.93139046242853	3.358780314269061	2.6304615214865863
2.3336658931508536	17.156784374300322	3.3211705954531237	17.156784374300322	3.3203985315003024	3.0689707008487814
2.3708350655020487	19.40146126650509	3.2933889038042614	19.40146126650509	3.2796975599125293	3.2010139226522263
2.413001057681719	9.27272198691712	3.3494739804419984	9.27272198691712	3.353159864033197	3.3820320865469737
2.3233031617568507	15.032009868052407	3.2036781323784256	15.032009868052407	3.333866403154083	2.9954627936694016
2.348826746798008	16.464424935578524	3.1204233145700395	16.464424935578524	3.376775439358135	2.7137645895374183
2.3622004222428292	16.081906594902225	3.2600327237523565	16.081906594902225	3.3146812574760265	2.66561434258496
2.375287869880578	16.750073942543995	3.198580488475209	16.750073942543995	3.376859503093186	2.719816404744089
2.409095675916572	12.768811732760055	3.2319426372459246	12.768811732760055	3.376429811457747	2.647322197059708
2.436216941487505	8.76625459976044	3.3225802574219587	8.76625459976044	3.3543863006501686	2.8312266306858636
2.4054243006238507	12.69810351544984	3.288081956936244	12.69810351544984	3.3732608961769044	3.02530049216405
2.4003345884486027	11.97235690376268	3.2687612155352617	11.97235690376268	3.3606727460291865	3.651837912767181
2.4156509614214805	14.2188131908795	3.235782719507746	14.2188131908795	3.1524548790954405	3.3194787439943974
2.436098005848891	9.559639896657469	3.3335635422188816	9.559639896657469	3.293167299565782	2.5909791937804236
2.35729369966839	18.785476292658352	3.3012303488515276	18.785476292658352	3.3607605772971496	3.7489852767555285
2.3880933876640005	12.993683769336613	3.236781290973277	12.993683769336613	3.350461932922225	2.6551205369984525
2.4430108684819185	12.949918228813436	3.248108240946531	12.949918228813436	3.35557520917574	3.449846626208783
2.374170494847327	11.94998573672683	3.208644547607873	11.94998573672683	3.328679829073144	3.2744642361212843
2.4052147614488657	7.009204620118583	3.3076092068442273	7.009204620118583	3.3095489466268866	2.992077493749535
2.3936972722076555	17.378901786997396	3.347352039991145	17.378901786997396	3.3081583020835015	2.8545349335973373
2.355771140485889	12.000083735833483	3.3136349767959863	12.000083735833483	3.385015937412854	2.7361812600886393
2.3834608943177176	10.316384714233594	3.258099371459161	10.316384714233594	3.36780860759527	3.4034534051556236
2.3742301675905013	15.929675028241322	3.177187261357963	15.929675028241322	3.3330047491301573	2.9354921278602117
2.4052133368730737	3.8465019434011443	3.2028093320972477	3.8465019434011443	3.32746057906111	3.1563589408878965
2.3667883447964124	10.311428901920886	3.0535252305889675	10.311428901920886	3.225884715320119	3.619304250569368
2.3774995324368136	13.565867888828885	3.353164460115619	13.565867888828885	3.2089759819053594	3.1964657670275383
2.329592874500303	22.151710569005484	3.336063134413231	22.151710569005484	3.317271261026032	2.933338907809728
2.3660398436213192	18.844503483256346	3.363113388203561	18.844503483256346	3.382457228111991	3.1384770209574717
2.332530261433175	16.954847364632474	3.3332437011968015	16.954847364632474	3.36524643010135	2.5733716151137136
2.416562399547866	14.574321265941883	3.3530348428338743	14.574321265941883	3.2980972513734303	3.297742189248964
2.3853079099906487	12.886329992948488	3.2871440141974753	12.886329992948488	3.3584540411910613	3.25450149964724
2.3475247308625384	14.049730656833859	3.3665976102091397	14.049730656833859	3.3681445614532195	2.714282906277954
2.2927896121643134	21.004187749859156	3.276307963994617	21.004187749859156	3.347471430197459	3.4650688300507895
2.3829358276365764	12.672946546665735	3.3018371231222643	12.672946546665735	3.2984037311530305	3.1553800014185
2.322724484879388	18.550207708540924	3.292288073681596	18.550207708540924	3.370099685101752	2.6589226748060484
2.3713963867421937	20.66276296948888	3.2850169360953476	20.66276296948888	3.345762267926153	2.7089281798141887
2.3775820829173195	13.769996575371007	3.380189896645844	13.769996575371007	3.375853371189392	4.070178371360349
2.4072450984791747	18.076328588062793	3.2364930419470634	18.076328588062793	3.343070911898229	3.4206538376424724
2.3570855810538625	9.259967910615199	3.297730100505384	9.259967910615199	3.2847022473150793	3.281286420881164
2.3822868001717272	19.163485087154292	3.34947391312466	19.163485087154292	3.3809319591229894	2.8742324446970913
2.3267430326476037	21.844345807808565	3.3580107302864843	21.844345807808565	3.3691646294560185	2.7002198246740905
2.328082162578004	16.022856873929268	3.3457492012811554	16.022856873929268	3.3491836320532227	3.260460410661366
2.370911609946786	17.05053340350713	3.3057509624310795	17.05053340350713	3.3428888062643183	2.917036858776672
2.4043396584961	7.566475420188506	3.3486850896452154	7.566475420188506	3.385183208626421	3.2064603643563494
2.292359612641251	12.54900312530059	3.2746447649920922	12.54900312530059	3.302392483713758	2.7509338494451754
2.4684929221594847	10.166193094179754	3.3393584572910227	10.166193094179754	3.311122221944617	2.9721075010416436
2.3069844048424923	18.927407243924392	3.1288310720543304	18.927407243924392	3.3330298814691273	2.9713601098337223
2.37554184231082	14.803736513398206	3.2679768199186925	14.803736513398206	3.27275122067796	3.314625246501556
2.4223073004088835	15.561110206254403	3.277648031499148	15.561110206254403	3.3176131462250407	3.5239935071271042
2.3270550562308814	20.1391233167186	3.316313483932001	20.1391233167186	3.384377455524774	3.6543987401176032
2.3837304632789116	15.297297357120634	3.3613018636122747	15.297297357120634	3.3696005419353248	2.9101513921365534
2.421771514502042	12.002356648555955	3.340766361903744	12.002356648555955	3.3484708535204093	2.5421456322365232
2.432898443225237	11.620313892339173	3.1281884102673896	11.620313892339173	3.292122266408583	3.8113050382321663
2.4496942789319687	11.687207049971422	3.29835679861386	11.687207049971422	3.356782746064201	3.1829886985892473
2.401115883734272	13.616078227949377	3.308674076367333	13.616078227949377	3.337346940246389	3.0561310570982005
2.3985230574526923	18.370266307097335	3.333339228158552	18.370266307097335	3.331346464219699	3.0262986538080416
2.3797045506347136	18.358593481388734	3.365895190602981	18.358593481388734	3.3641814142243254	2.326819516961009
2.406736024189646	12.949048333184146	3.3649687979442446	12.949048333184146	3.371349694840872	2.9570611192897305
2.373145674555182	11.867008237963178	3.2280202404582883	11.867008237963178	3.311311155460566	2.6338376036438347
2.415094852939278	12.7274738317598	3.383926007523147	12.7274738317598	3.181448099844687	3.082588491900288
2.364513204964129	14.842308910409821	3.314967863840357	14.842308910409821	3.3699277721912524	3.0488046670026807
2.330589179868847	17.294796183259326	3.251718746377976	17.294796183259326	3.3725190072023095	2.473320200264694
2.346814750994905	22.303210556840007	3.31657497049688	22.303210556840007	3.371392057279174	2.5480545362006555
2.493690483899256	4.933441947587236	3.3539610009777516	4.933441947587236	3.3649671027488144	2.5081133553673998
2.3438795342510774	11.826076056319641	3.3746423291141796	11.826076056319641	3.3792352670539123	3.3779201736448146
2.3586406211483983	16.660154405014424	3.328328182472719	16.660154405014424	3.382947371092511	3.1123392988564516
2.37768911097749	18.566996993208843	3.322677400543597	18.566996993208843	3.247715276357466	3.382044472105742
2.343510162205378	16.094856267190522	3.324422878758709	16.094856267190522	3.346408869456947	3.0578085568889275
2.314496677324041	15.65447386603217	3.3491971405130228	15.65447386603217	3.336961020428875	2.6647538450754977
2.3308761778645004	20.089844057046804	3.3272889100643117	20.089844057046804	3.3858288527172844	3.952744875154776
2.37564719377175	18.041381433775676	3.3751713198959754	18.041381433775676	3.379379396604103	2.746445398758251
2.364508054470375	17.154104840905177	3.2955390459145018	17.154104840905177	3.3335271845808165	2.769584120741766
2.3404193068515733	16.435024505031492	3.2221150922078796	16.435024505031492	3.345689007597805	3.539635889005581
2.362508067537287	18.529940031868293	3.3582686997286793	18.529940031868293	3.25494082812442	3.4377279294670045
2.3626447256147247	21.123280911410887	3.3596157927916357	21.123280911410887	3.276219335823711	3.543126215047136
2.352759177231908	16.64028898839074	3.290697397697641	16.64028898839074	3.340012304169619	2.4223152281961338
2.360812846152783	19.19519276670897	3.200960062484465	19.19519276670897	3.331036303337259	2.881269712302213
2.3425202071409736	15.120124817588266	3.214981853195523	15.120124817588266	3.281642597818907	3.790397918748979
2.363224283437032	15.949631524594393	3.329844299841608	15.949631524594393	3.3173095521053413	3.1760628522896117
2.3631396904998576	16.69441824438098	3.3724275086514313	16.69441824438098	3.300887629404881	3.7042153136382585
2.387044338663917	16.127410844402956	3.2934952770983705	16.127410844402956	3.3247208170583504	2.7539149569716845
2.34911170701007	13.46553334340267	3.2301055724969254	13.46553334340267	3.290548358173425	3.3200973791562594
2.4298804631631357	13.564690852688372	3.237904368743781	13.564690852688372	3.3757929417908796	2.7935448543631587
2.4359487152044332	6.92074538222734	3.3141779156367472	6.92074538222734	3.3434635368725973	2.9659143120900886
2.382300649099488	12.5239396512161	3.36867150474876	12.5239396512161	3.3829807656159048	2.5192088100315613
2.4056773455638214	10.676044293201512	3.3785249877962618	10.676044293201512	3.313267013061203	3.427102940878277
2.436834416929736	12.60591502673834	3.3085588823972985	12.60591502673834	3.3656144874917278	2.733639080992832
2.373337172666025	18.739114591316646	3.3580043308577223	18.739114591316646	3.336444857610434	2.994877587834041
2.385117972955377	11.403053135891222	3.327357970318956	11.403053135891222	3.3581241636537222	2.528221914205017
2.390884864036881	15.20758842792839	3.322113058353317	15.20758842792839	3.3824382154212667	3.24845252224156
2.4485056825699045	14.002053269157745	3.3511432637137823	14.002053269157745	3.280598058529147	3.1878660112730284
2.3608980778845834	19.873765897788687	3.3703331587373566	19.873765897788687	3.352420980857208	3.115929734043904
2.311577668168066	18.93849967928982	3.3329491436989938	18.93849967928982	3.3568034421302793	2.3700291299437684
2.3586433800180617	14.800134343564498	3.3279611701996235	14.800134343564498	3.3678194034147517	3.430813105566633
2.497401001169163	11.087309675926768	3.3723009514785813	11.087309675926768	3.3825920903125057	3.704926874464014
2.438168468359125	17.201381644399508	3.3040262334793367	17.201381644399508	3.3010098590185564	2.8342768427804472
2.4461642621789577	9.027815481023053	3.3694553479353297	9.027815481023053	3.362678744898248	2.9727908208305416
2.3529243622205023	20.5143792232138	3.35454052746713	20.5143792232138	3.3553370574041	3.086682566188254
2.355894063042157	19.571977544638113	3.3470068870734595	19.571977544638113	3.299514443998005	3.4752009352950344
2.3078950716151048	19.022715981763827	3.3361789692961477	19.022715981763827	3.3651230717380685	2.569177721391597
2.361909150751346	17.301874646523256	3.264515770363425	17.301874646523256	3.356952090352823	3.0071659826266686
2.3284560662786324	19.96476210066251	3.3132904052528946	19.96476210066251	3.2499128584496417	3.5576521483038444
2.3968997863904034	13.224941516750198	3.127127038991269	13.224941516750198	3.331548357596853	2.559136833371937
2.4641296863847684	3.6480422015590066	3.172411035646324	3.6480422015590066	3.236499101659458	2.9245201170238717
2.422254719885611	11.82328487202798	3.337839928542767	11.82328487202798	3.3677428597797183	3.8361783109850482
2.4201131687915893	7.836795680320802	3.3612473269259677	7.836795680320802	3.347083399872862	3.19141178549763
2.3523492560632624	12.806558648659491	3.2342926103754257	12.806558648659491	3.250510212136813	2.911808620893737
2.3581046123153153	19.700138596682955	3.281425868825503	19.700138596682955	3.2554779945718004	3.0917499028269644
2.333122426806214	20.493344437413487	3.256382648680379	20.493344437413487	3.3609896019810415	3.8208369401454685
2.398808686823505	19.16357770960803	3.289162347559345	19.16357770960803	3.269749941132035	3.2986023412967325
2.454465751716612	10.60521035955606	3.287577435500144	10.60521035955606	3.3763058546465183	2.9114461213620935
2.3502877267841122	14.862708818360886	3.3590675747914465	14.862708818360886	3.3756743606374395	3.04164370938422
2.3267711039576646	14.30147191316244	3.2498434423236136	14.30147191316244	3.319088667344044	2.8768609700586794
2.336211423569057	21.25228530841949	3.217512504256237	21.25228530841949	3.3362276331205245	3.5270617278005783
2.3876652772771334	14.638050567778112	3.3271706245094843	14.638050567778112	3.2876108530190233	3.298862669130056
2.4145791303612514	12.277526209122676	3.3328952241806498	12.277526209122676	3.345254285747301	3.053521623388026
2.3217805118046324	12.75183287687816	3.1919735332398154	12.75183287687816	3.3754322088609174	2.7753624038228706
2.4776890742517206	13.403497692925855	3.3805689226779108	13.403497692925855	3.3312025009661834	3.5644165397786622
2.421792565657187	16.243260010375415	3.369484706228263	16.243260010375415	3.346707793702335	2.8943671707744127
2.369491573651308	15.015546544584026	3.376461938562907	15.015546544584026	3.348053621435764	3.0829395380468365
2.3664414376788154	19.700358030070237	3.3183578897607546	19.700358030070237	3.3249770274606654	3.2152274843334956
2.3161475326389307	18.03225279423904	3.259045991891724	18.03225279423904	3.3213502923066685	3.747836716769508
2.3601004491635904	19.746097406226962	3.3111098548748985	19.746097406226962	3.349285117790085	2.165095412717185
2.4131473350027277	8.973297516988799	3.309796080396458	8.973297516988799	3.3493151378612507	3.486973194790376
2.4609549349117135	6.701431075517403	3.3741300775029774	6.701431075517403	3.3770039442931825	3.0369528984817373
2.430883783217203	12.493186472287913	3.375078218860729	12.493186472287913	3.3330434388136716	2.74229410162872
2.366317024878152	11.343226293301976	3.1324187140298907	11.343226293301976	3.3473678110263054	3.008300571952338
2.4016525787125933	11.997296694767	3.2961501003688087	11.997296694767	3.3349400902351896	2.231512827018824
2.4486666986844474	12.407553289005467	3.3533183097295027	12.407553289005467	3.236156210134207	3.0559383377955482
2.3361669713377116	15.139825709515211	3.359852454286613	15.139825709515211	3.3645175987331672	2.9099964373798195
2.4320674218444176	10.939710175340853	3.3666704396177547	10.939710175340853	3.311905616749276	3.671116967797475
2.352909173311941	17.35962238252216	3.3620952220492692	17.35962238252216	3.3792009222794754	2.338353832667442
2.339169968327024	19.00993552640824	3.302962061572398	19.00993552640824	3.38575170600932	2.856939038611071
2.433834199623517	13.192990270709606	3.366924667033482	13.192990270709606	3.3722677694266134	2.908741467495609
2.3872994718575753	16.5669348868526	3.3290618713212368	16.5669348868526	3.3686924970122627	2.885073317022364
2.3999702365192634	14.240462302859681	3.3382761068354365	14.240462302859681	3.3391555575482723	3.8170625955068602
2.290337848992858	20.54071525452245	3.311513588439545	20.54071525452245	3.364795600108786	2.720319066256007
2.3942717585899165	14.164204381792752	3.380624156755887	14.164204381792752	3.365624187548105	2.9831937119380463
2.346401407435859	17.51213106697741	3.349207011530509	17.51213106697741	3.325601245591312	3.5162524217739564
2.3493825225382317	9.93984369040943	3.2995686179017567	9.93984369040943	3.3836003488182804	2.8482691999606984
2.3298867443277316	22.488947740539118	3.2000830845944033	22.488947740539118	3.3803105687950556	2.292204663513564
2.330076043693635	21.473912601282475	3.3381161846091127	21.473912601282475	3.267052212963407	3.0936007079271075
2.3112592938806857	17.811392510117027	3.3358456014264886	17.811392510117027	3.31449463081029	3.453574350881854
2.535754661342443	4.589261644433437	3.3483940252144544	4.589261644433437	3.330145417309938	3.4184252791420002
2.3668330881640993	10.06860168750324	3.2041030923237397	10.06860168750324	3.2335929977331275	2.5672321489170566
2.361217615890215	12.474548706396634	3.3603616792592463	12.474548706396634	3.2810820228879045	4.0659510952303055
2.3531784305722847	16.93131637533532	3.3288225429928078	16.93131637533532	3.3434911247699795	2.8023786187949016
2.3427787645016105	17.32079607437372	3.301817403904062	17.32079607437372	3.2994238505557667	2.724154025642298
2.369481284104235	14.774335920308836	3.2740394732079596	14.774335920308836	3.3392465870038315	2.6923514006027665
2.330870166616293	19.18340441718937	3.258065231659582	19.18340441718937	3.242869299535213	3.2780669909656406
2.3691401114825235	11.964162659897248	3.2236522263199294	11.964162659897248	3.301723095547086	3.18361233558484
2.404184582907419	15.75232578594513	3.2281980962941077	15.75232578594513	3.382406946515905	2.951145960014497
2.414422107591684	18.435088909974812	3.2134963183945997	18.435088909974812	3.360286593938835	3.1444400796897685
2.354041381774209	16.943962745414286	3.1723575447156738	16.943962745414286	3.268715427354875	2.9118071284514544
2.431608821712158	5.393811797977677	3.2335408015829894	5.393811797977677	3.3253562108304036	2.8176759455909246
2.466144092723358	13.061842769077902	3.3660583533718436	13.061842769077902	3.2905850990134615	3.151682158486094
2.4548485094993375	12.97226023672999	3.341235571449783	12.97226023672999	3.387636158898127	3.0574630234333404
2.329501598332869	13.691637067259629	3.233997917240287	13.691637067259629	3.3379417122331496	3.143621256797696
2.3914630376715413	11.964797665302864	3.3116119864529123	11.964797665302864	3.353257750058624	3.2459386377287025
2.3507964851010508	17.705299729262187	3.1998763818249762	17.705299729262187	3.344670931112216	2.813202572967518
2.3145856950201504	20.101801893381708	3.3687151988351176	20.101801893381708	3.3747569915285363	2.780143403093835
2.4046101505239017	16.188933452892652	3.3625497906960726	16.188933452892652	3.296736686320178	3.664383280263673
2.416574034827858	14.266230768458986	3.365145084370456	14.266230768458986	3.344983188950731	2.9833116205293235
2.5025091923014595	4.096380739862645	3.3324088671675938	4.096380739862645	3.3495331372174566	2.9305125882382814
2.304811744020993	12.399141629358146	3.1818613076066438	12.399141629358146	3.3755786493653708	3.5815234917370535
2.342662478946771	17.823045690801866	3.35340719415988	17.823045690801866	3.3442368735456496	3.5229259176145256
2.395403892602307	17.423570358684195	3.37127652593314	17.423570358684195	3.244448888347074	3.3994598586622415
2.3704443755035918	13.487601401298692	3.3031954145823104	13.487601401298692	3.2362912259745076	3.248630445693786
2.3205129202949593	17.101896939610608	3.368970006152876	17.101896939610608	3.2214677016411484	2.9981500519222775
2.2986829455553037	19.582350569137084	3.3735588980147715	19.582350569137084	3.2524631465585014	3.135545551954909
2.3015254975174004	18.85073416400011	3.30083666994555	18.85073416400011	3.2301909730520095	2.377262075182376
2.346509022732121	15.29973865166296	3.2919693679080995	15.29973865166296	3.3124100597207633	2.966944307051165
2.368672966881166	15.060539957653036	3.345314336018715	15.060539957653036	3.263306027073637	3.0987367847243266
2.314217176433883	16.87237557037368	3.2916142738274434	16.87237557037368	3.3790133934137416	2.52499275406175
2.442325104249914	17.46497580696432	3.2333604942416896	17.46497580696432	3.3588298695177463	3.655090942393808
2.4333032690931575	11.46465594872365	3.3086528727388234	11.46465594872365	3.3634470049250713	3.142411641833524
2.3380015650909876	18.243984778502583	3.200099172097402	18.243984778502583	3.364720806948004	2.743547260905781
2.3024725025300876	20.470938547194127	3.3776872701187814	20.470938547194127	3.3583187558673115	2.6718057275892555
2.353850522925366	18.03921364351257	3.278019956353256	18.03921364351257	3.3357633718416198	2.774972796845718
2.3988080943236207	17.958773522602502	3.3800334729667365	17.958773522602502	3.274197060729327	3.0545262308454904
2.367937848359506	15.376822862031293	3.3491091913713116	15.376822862031293	3.3037776271883823	3.2960882379016714
2.300594604892788	18.57697766182607	3.3611491009711894	18.57697766182607	3.300419550727717	3.377910020743336
2.33609726080748	22.271653245845872	3.36067801826785	22.271653245845872	3.328726854235889	2.6802981372234846
2.464076360912643	5.036947693214494	3.2702287808840644	5.036947693214494	3.3685706123934174	3.0188720068766655
2.292675699498897	13.890297767986425	3.3097650327307795	13.890297767986425	3.2692532606090485	3.204093417586997
2.35290706811888	16.157576028981797	3.3200046479677083	16.157576028981797	3.366738766534349	3.181802887195254
2.352194377488531	13.711257511030173	3.3662078249623786	13.711257511030173	3.294529856189667	2.944086560993068
2.396427158863947	14.172935024884822	3.3558319651521398	14.172935024884822	3.3482164819571874	3.1635414331764644
2.33028238274594	18.569706425117523	3.3284367937130646	18.569706425117523	3.2305975307793404	2.922707483973773
2.3709440756050135	11.624746900874312	3.3281767271477576	11.624746900874312	3.3870890372117315	3.02611189125536
2.3480906514584774	12.834182154581576	3.3745877248170912	12.834182154581576	3.3805649466501038	2.8287207739520612
2.4205955892006292	8.38071302261854	3.3858529743450494	8.38071302261854	3.386211680691924	2.6419286104225286
2.395710897992669	18.880453203519366	3.3649212274562132	18.880453203519366	3.2823913509444727	2.923451164540476
2.3086914669882006	21.076541368982966	3.260815950769587	21.076541368982966	3.3665321770231027	3.0693219544243515
2.370349569611326	12.572597150416877	3.3781219320887397	12.572597150416877	3.287953917199173	3.0637361730364696
2.288944827305809	16.33916828156725	3.2685328399269826	16.33916828156725	3.2953224895891973	3.3873155131709916
2.3727765769565496	18.344195201610344	3.3311196875133224	18.344195201610344	3.264620488978769	3.2151730020529348
2.4436617456178684	10.038467306569366	3.2471722856645897	10.038467306569366	3.3492634382719024	3.2062508896324315
2.431949712425254	11.89929389474608	3.3540681509040065	11.89929389474608	3.379979539686704	3.2213413499900487
2.4332129658401183	10.277879365765578	3.339031333177332	10.277879365765578	3.2574286967469073	3.1704839525190653
2.3794799373742768	18.703114290694362	3.0327471473757113	18.703114290694362	3.3151131280797537	2.8364828952663257
2.356137780759738	19.389475872571587	3.299151345410826	19.389475872571587	3.3342695163187592	3.0050612839998903
2.3404650376511396	17.525512656806995	3.3290971866649435	17.525512656806995	3.3832477215330714	3.0039778649639635
2.3906791496425788	6.802097199640884	3.3460228174724675	6.802097199640884	3.354731609944696	2.9339017763996877
2.3642984170972694	12.985282115186385	3.364901755859745	12.985282115186385	3.35081560654809	3.453358364534998
2.294906753241356	20.81774742656185	3.3264736875748038	20.81774742656185	3.3634894897397434	2.9627635290890506
2.430125326217538	11.415281173345107	3.3612563051296154	11.415281173345107	3.3884762381018803	2.3909404826206555
2.4281446271656346	11.705709381098341	3.3635712516216234	11.705709381098341	3.3304783941566294	3.036176639672632
2.4236677631823067	11.18278428433519	3.2616746272852866	11.18278428433519	3.213977702986549	3.550452165743232
2.387430751708629	14.13559590845351	3.2330932311030343	14.13559590845351	3.2867526218159897	2.64501107775881
2.3558823497414836	16.85630986110766	3.3591406744272554	16.85630986110766	3.360079628396444	3.0747522211080045
2.363905830948359	19.123873136711037	3.373185909852014	19.123873136711037	3.1991092824256655	3.5082438021786255
2.2679910416192723	16.768119602975325	3.3368644199420316	16.768119602975325	3.2449815715110923	3.5469602122471318
2.4106515873788528	14.116691202073842	3.3450452997129885	14.116691202073842	3.378145036334935	2.6895302014736844
2.402075228275942	16.353578982099645	3.3411537400784224	16.353578982099645	3.3612913487665352	3.083933243979983
2.4281971215851526	9.858816678792722	3.3711920816609484	9.858816678792722	3.3796206548182943	3.1736370827988374
2.3865498550377744	15.28459040364357	3.379447667288074	15.28459040364357	3.341668219912216	3.3178186470466478
2.4047447372934574	15.793110131838288	3.354932191880099	15.793110131838288	3.381278634410899	2.4924614622107484
2.4348323073145437	13.622490420964555	3.0087002522214825	13.622490420964555	3.359216928813812	2.8894539899812175
2.443480108162833	10.518425118140236	3.2838154626496587	10.518425118140236	3.3404612674330183	2.93782568712613
2.468369165132846	11.87975833389915	3.3505287296595783	11.87975833389915	3.3252419351678166	3.095534849499031
2.437511158624535	14.124343453253978	3.329856244283032	14.124343453253978	3.371306881321862	2.470910316150729
2.4113679786582805	14.151581205821733	3.2665953679258197	14.151581205821733	3.3724143498743695	2.838351059031868
2.3492554138607167	5.309309025238366	3.2875367687725583	5.309309025238366	3.311031724820154	3.1080942741016617
2.3136107665327375	17.0982855902535	3.2892260341086828	17.0982855902535	3.3767640499548106	2.9694852965439362
2.3767190593043983	12.343284972366675	3.2471124904555686	12.343284972366675	3.3716188719776294	2.8843912774642804
2.3942056329985784	11.316118877572062	3.317927736182525	11.316118877572062	3.368391168524598	3.392993809411024
2.3751536428836753	12.296507182640159	3.23807871669253	12.296507182640159	3.346542338440904	3.040088898491617
2.3624420429596484	15.846180565061474	3.1272773176715076	15.846180565061474	3.2670553945734437	3.1051732251373925
2.362830500257496	16.379069413641204	3.1662614255985155	16.379069413641204	3.3269061373831064	2.8511855012966443
2.3017822293097217	19.12063051376471	3.324976723106503	19.12063051376471	3.2781810258186455	2.4873205678031938
2.3177818678528914	18.969487004825094	3.2054891889315016	18.969487004825094	3.3471314470672278	3.542243324499957
2.3025377316873135	19.54373114496124	3.2255981499242075	19.54373114496124	3.3569520262064403	2.998818011244722
2.3594551769504224	18.052491353917247	3.3045076429839244	18.052491353917247	3.3397433385747908	3.0802653996463034
2.3697797083435215	17.693467502247223	3.299717721066266	17.693467502247223	3.288288541747844	2.661589161382465
2.334113532763283	16.347041957557536	3.1070489378577695	16.347041957557536	3.354236372013056	2.8152616664916623
2.315046202240665	23.04178884758999	3.2849497552497966	23.04178884758999	3.3796943313004784	3.10093714942602
2.3861422272610215	15.824732261767503	3.143926058995817	15.824732261767503	3.301551048131177	3.352639160826455
2.3198285279384763	14.860320952467745	3.2630350283998926	14.860320952467745	3.343474510301174	3.2779103792290947
2.3828934505633628	11.162455626589022	3.322139468664788	11.162455626589022	3.266143062089952	3.287713575020976
2.3279262678384236	17.63515729318277	3.234461548429391	17.63515729318277	3.315665953951801	2.9882402198056544
2.404302987569943	14.606557396860751	3.2514978746081185	14.606557396860751	3.382143999942909	2.549981418394172
2.3345018837907827	12.139481922928926	3.2917442493735414	12.139481922928926	3.2635752919240413	2.912356799538331
2.3741784665378	9.296056735166657	3.269458592669839	9.296056735166657	3.351383605905816	3.101001598923368
2.3795085139910372	10.187426361954705	3.243134318537646	10.187426361954705	3.2994774388459565	3.6771247211728513
2.375934287793334	12.609165670406021	3.296705409822111	12.609165670406021	3.3076851888294767	2.953691699910257
2.414531156727704	12.62912235625526	3.2627914706833194	12.62912235625526	3.339593696919533	3.7914654547403783
2.354454084025604	6.5546219186367125	3.336675926125251	6.5546219186367125	3.3775470468852475	2.6226479891728105
2.375840702953959	12.550743736783172	3.317492520262167	12.550743736783172	3.3672514355968697	3.1715691568297864
2.3221309262487755	15.816083328558658	3.293294598008548	15.816083328558658	3.2678709258235283	3.7043195670900437
2.4285830964982122	15.446985958240214	3.101609907822346	15.446985958240214	3.270806435719191	3.142122171454738
2.37131904020607	15.011488565329788	3.244446404690176	15.011488565329788	3.3429957365062943	2.7574972088463747
2.3728249727716895	13.934354155365194	3.270761805074081	13.934354155365194	3.3224867164308005	2.721018232438843
2.317969531466177	17.25497596480294	3.2804870983907763	17.25497596480294	3.378622129760837	3.039209732395762
2.360567196912551	22.5532589611277	3.2823295467507108	22.5532589611277	3.3761056063992516	3.5633238952368695
2.314638367016786	20.009998764460246	3.3135700000476267	20.009998764460246	3.285276744637802	3.141724659705661
2.357095393181681	17.50245314069852	3.233602436621304	17.50245314069852	3.3388030580573704	3.3108590488961767
2.3534921026725253	10.015024352526536	3.2552878951737934	10.015024352526536	3.3597128757754464	3.5573924786325226
2.375071159821349	17.530671473727093	3.236124050847865	17.530671473727093	3.3544223960795843	4.256796598811468
2.4121733365471716	10.306235555878393	3.267963403556986	10.306235555878393	3.309919483044381	2.9916104289463563
2.3388597254008983	15.16443838678301	3.171733360421797	15.16443838678301	3.3410415906564603	3.3270419872639656
2.343730087539698	14.973554215356447	3.2233782214291575	14.973554215356447	3.225289124135056	3.491587452099842
2.3567381580270146	19.269005869059	3.2266547445388336	19.269005869059	3.3069062634333317	3.4767907424826117
2.4247559355294928	4.974813061819815	3.2964766834739563	4.974813061819815	3.3045782665332775	2.9369721443130543
2.3735508692205314	14.076838095168187	3.22448251446557	14.076838095168187	3.29345906243493	3.910322251609329
2.392520512530684	12.382726585021645	3.313856137742391	12.382726585021645	3.2842737886433153	3.760966725758958
2.3395624666145998	15.218441675291134	3.225253354193393	15.218441675291134	3.242436170782805	3.4160692366746552
2.374627144569716	14.316752378276634	3.218277491407354	14.316752378276634	3.136555947541455	3.665631397441736
2.307333912400494	20.538245752584043	3.316341157097755	20.538245752584043	3.312702591585822	3.3477452831202283
2.3028192534245293	23.521821083856643	3.230469279912649	23.521821083856643	3.10242675438653	3.8967656511177404
2.343273606394517	13.366701848396367	3.103007259158264	13.366701848396367	3.342920503171597	2.5492457176336365
2.365297477849544	16.54784560807259	3.211353434900702	16.54784560807259	3.2235309905244414	3.487735248911428
2.318457287000585	21.745450191809176	3.2727554791920586	21.745450191809176	3.3072967889235927	2.986558587956118
2.3622233037280207	16.369639379258185	3.1859306438819406	16.369639379258185	3.251296765123333	3.692168841422421
2.338192289305157	19.649160064770527	3.2358086769421175	19.649160064770527	3.3452966723833883	3.602114700385479
2.3663027074206884	11.484699481187684	3.306458003124115	11.484699481187684	3.2852130225551597	3.366640412972721
2.3146527975055977	17.72118788601112	3.282060709025802	17.72118788601112	3.389207055851072	2.2858354678265385
2.3638522880532062	15.688523853916625	3.2880348173586302	15.688523853916625	3.3617417705100365	3.1723564942505127
2.353993056082491	13.710943281854753	3.1642224062800417	13.710943281854753	3.363425573554131	3.231654749582409
2.3576905824943717	17.036363159659295	3.212609128343546	17.036363159659295	3.3432297141873213	2.7123082876550164
2.3765266800585794	15.819185330427507	3.30427014201272	15.819185330427507	3.2190090876801265	3.3946006992020905
2.33932836265178	13.51332130671	3.2205953094974555	13.51332130671	3.3272893009708726	3.535755527236956
2.3734841381080427	20.228704472950515	3.23339011745534	20.228704472950515	3.378808462925239	3.1316278544908354
2.3793852041136705	5.502076077495894	3.228178124605155	5.502076077495894	3.261727517654544	2.479133758740508
2.3208268128839613	13.73158686196923	3.327716825136576	13.73158686196923	3.3154194585530834	4.077673358159999
2.412617614413986	10.112802541736892	3.313137534612153	10.112802541736892	3.3375874652772906	3.223155019781167
2.4103235946593746	15.13455683865973	3.097601660437823	15.13455683865973	3.3114924977916345	2.47985422329067
2.358567171849929	18.881791704353855	3.2545370267713416	18.881791704353855	3.3813979262406835	4.059872778699469
2.3490785601944704	16.049836968500163	3.324236652306353	16.049836968500163	3.3484124400456023	3.18848073874463
2.3311999994571124	16.352299250554395	3.21666130321004	16.352299250554395	3.3360339110037334	3.229821001088787
2.3072149117754877	15.18260052969223	3.155885819152578	15.18260052969223	3.221518795145133	3.142925482730293
2.379633051725613	14.50684979510183	3.2499879157676563	14.50684979510183	3.3368752517212026	2.8493687910977474
2.3870607088346616	18.09485032140906	3.297697181240233	18.09485032140906	3.3644451718123802	3.4592960612765804
2.376571325224159	9.539813722309892	3.203160740567237	9.539813722309892	3.148980128431665	2.973447494560255
2.325508500371059	11.993976413551263	3.3062523375911486	11.993976413551263	3.3063952488351096	2.973955047821982
2.3328686463290786	22.521314336187015	3.036648234574659	22.521314336187015	3.3810127362266207	3.009160338981053
2.327881814334062	17.17760997778462	3.1247144547009578	17.17760997778462	3.275891471208759	3.179086090588599
2.3924342162394283	13.965854347924816	2.9905036162349528	13.965854347924816	3.3778990179316817	3.3193920266844734
2.337091510464436	18.174034584041767	3.3067813541221884	18.174034584041767	3.364715364555643	3.2787983956775024
2.3735740746417435	16.35718271102963	3.2812071913490057	16.35718271102963	3.3732923069293665	3.090606217188189
2.3417688592708132	15.6354454952656	3.238813597553893	15.6354454952656	3.3492737960333145	2.568258815145431
2.343057531339175	22.48745998100433	3.287021328495361	22.48745998100433	3.2724281815694956	3.792701476751841
2.38371190127561	9.553995430363495	3.077487865739349	9.553995430363495	3.3786356576025947	3.640679309614301
2.4064411542856927	7.423133331610896	3.255124336696098	7.423133331610896	3.363925425425049	2.4056892277107487
2.360799109420681	17.235466366892698	3.254856011424667	17.235466366892698	3.3731015928630064	2.7943114098791066
2.3400252348234227	21.48841555126721	3.312158129179251	21.48841555126721	3.358262528625191	3.49789361090361
2.3368612530480712	14.088881611281586	3.3171571289047503	14.088881611281586	3.382115521348842	3.0134300396470555
2.382514952394839	10.204609443433668	3.1864446883746163	10.204609443433668	3.376811662103106	2.710077782118376
2.4107637255815995	11.370820563371188	3.1904321032741265	11.370820563371188	3.377458255901213	2.9095138985379654
2.3474031186703583	15.147452726543202	3.284817422920838	15.147452726543202	3.3512225596736505	2.9729297426021364
2.291983342729907	21.194028309916888	3.259907637262245	21.194028309916888	3.329414961670554	3.5822460106324883
2.3419615362213166	16.22624777861721	3.3228123720378404	16.22624777861721	3.3177053828730525	3.223616997014702
2.3797799163651248	13.982565963656235	3.294532007173796	13.982565963656235	3.3493584426199647	2.9500253051573067
2.3683114845690594	13.931132054103388	3.3188167314048727	13.931132054103388	3.2099315093082597	3.4124783620034096
2.325455348053865	13.450005482392303	3.2928772661836097	13.450005482392303	3.2185311818269895	3.434594874880748
2.3804909974298547	16.42735323995184	3.19795491308711	16.42735323995184	3.3642650851868083	3.1715431196346784
2.294939709394831	16.124772869587584	3.0374995108540497	16.124772869587584	3.337674078274325	2.7525602040194967
2.346118745258974	15.93861215152273	3.236073843389955	15.93861215152273	3.25756783150101	2.853768011580077
2.321568040417666	19.193827757268956	3.2919245149917105	19.193827757268956	3.2518991897977085	4.055489283361992
2.3672496403098107	20.246934764624275	3.3108311350017834	20.246934764624275	3.368467119385366	2.4598058823897424
2.3522537879751226	9.663957845455366	3.2969815058532537	9.663957845455366	3.304871332805376	2.8133114337159606
2.3761125095438564	15.02120931924581	3.264518781323553	15.02120931924581	3.304083323934356	3.131765484078911
2.3458122787257483	21.703583011140736	3.1008714227351053	21.703583011140736	3.279958424075179	3.931142458561187
2.5941293061951374	8.40568682816201	3.2776616461277515	8.40568682816201	3.3518978027668855	3.6336499430564517
2.482512331123565	14.114766326660332	3.1472669292821784	14.114766326660332	3.2843172332058344	2.7458122860698886
2.4917776927536193	14.284160177525251	3.1942159422245937	14.284160177525251	3.382634302743987	2.871332009685279
2.4969594312497576	15.020811102693623	3.1156513915761206	15.020811102693623	3.388411277762079	2.222715362800008
2.495239211100631	18.135436564378203	3.093672415154378	18.135436564378203	3.3786118489580756	3.1407712463146917
2.513225351732182	14.456461065837837	3.1856512009448985	14.456461065837837	3.364949577965343	2.7051738011285322
2.5412086930804643	14.329186184394521	3.284155203972778	14.329186184394521	3.3621954340991462	2.6342212942433196
2.441201009003138	17.518512718506877	3.215926736930647	17.518512718506877	3.2489763681081896	3.3272272311495428
2.5130621248531395	14.552780805525314	3.3083068060056187	14.552780805525314	3.380926493229922	3.117543554599942
2.5388326808671144	14.496236039001106	3.1424023108281056	14.496236039001106	3.3550680331702867	2.588721104417289
2.4936051726956667	11.992594816231406	3.2576870269147107	11.992594816231406	3.377073272111014	2.7546917378530336
2.541716486288889	13.79018125946531	3.2380915167646984	13.79018125946531	3.346986343140705	2.9463890468706597
2.529854184333942	19.708172978007685	3.2981905156411644	19.708172978007685	3.3704273473656166	3.696563357520726
2.6059925791350005	8.009563471588894	3.3112557609738977	8.009563471588894	3.376934267579766	3.2952309137240503
2.488490425251488	16.096183463961335	3.151121290211034	16.096183463961335	3.37976388919742	3.2676805228480474
2.5702590580339857	13.234623516156159	3.3319681043713167	13.234623516156159	3.253010610347823	3.8666084246446575
2.4894649279295553	13.592222782632046	3.2600802911834066	13.592222782632046	3.3466769301364967	3.7921045263850757
2.52492727030587	12.785932811853868	3.1967954231965727	12.785932811853868	3.366413520287847	2.459430400577621
2.5141867762722465	18.374596482169302	3.1822560309874497	18.374596482169302	3.38177242474848	3.3440598865323232
2.5410545237941387	15.893537910639823	3.3176859011060307	15.893537910639823	3.3294949007142116	2.9655888206427394
2.611641204949765	4.588461676490979	3.050734714971422	4.588461676490979	3.2210535560104736	3.2541573184813406
2.5614000169091033	10.180809231918476	3.1887770184263724	10.180809231918476	3.241870304004348	2.8810311633393852
2.49449102523226	13.313320365326538	3.132607389903878	13.313320365326538	3.385295441359096	2.7127645708764345
2.5275437140771544	14.240719293818078	3.1952188056158968	14.240719293818078	3.262338250815886	3.000242321470392
2.584192305929388	9.714693001102098	3.0952597700981705	9.714693001102098	3.2336572003963697	2.909639777765676
2.62880028166578	11.996470428176735	3.2954408519555822	11.996470428176735	3.3371971859199516	3.717192026584382
2.5560396022496676	13.516289838824035	3.254419067124223	13.516289838824035	3.3756098619997816	3.057518301390542
2.542105447055584	10.219887984769034	3.319611403192356	10.219887984769034	3.306383288801382	2.960959272353571
2.483969430700779	14.650754922414103	3.2522433139080467	14.650754922414103	3.3633533479291504	2.6957909962366435
2.4617306065229116	19.320855630866873	3.28165991211999	19.320855630866873	3.328187028874418	2.6433317913074736
2.5508857177694657	16.626868732091207	3.108149782168799	16.626868732091207	3.3883530774800756	2.5751135853762475
2.5068099613890524	14.695159596886702	3.1409953266760815	14.695159596886702	3.341328735797148	2.9309209800839593
2.5635096892001763	13.871105310687577	3.271299330658221	13.871105310687577	3.3415800040945416	3.3308897914047635
2.5977262631007205	11.142862908003883	3.3541829007306485	11.142862908003883	3.3745364732884298	3.9251197375283935
2.5619148570522357	14.767864524354977	3.2985872990970897	14.767864524354977	3.2408230829524993	2.47276827210041
2.5267821733194937	15.03562126565268	3.2592289750116925	15.03562126565268	3.183567064951535	3.1855498257713992
2.6795325042105627	7.64152878846274	3.2639218823178524	7.64152878846274	3.2201602289915052	3.8971937451056697
2.582251696427599	12.065831867074305	3.3362101911166784	12.065831867074305	3.379284045612573	2.842467071817251
2.575731854494896	13.325045915536453	3.089301031999826	13.325045915536453	3.3676812047950047	2.6072634124180714
2.453459384125558	14.895921939105492	3.1632379144808462	14.895921939105492	3.3275365194997204	3.632334318344686
2.580022430072395	7.6900463853569905	3.205911437986846	7.6900463853569905	3.383817044082113	3.0713307231978604
2.5702858205884525	10.360349733502616	3.339700630119751	10.360349733502616	3.387297440537967	3.656544580141859
2.5646318360500384	11.390827038189295	3.330711162109035	11.390827038189295	3.3309552381387317	2.412782281090125
2.5699417954291386	9.565891951682922	3.33423479469643	9.565891951682922	3.2586375302657724	3.2256488349570396
2.515776005879601	9.086616984721886	3.187973696269938	9.086616984721886	3.234697518481163	3.0989944942546006
2.6100892612319337	12.441489322240505	3.16278676992324	12.441489322240505	3.385608673328248	3.1749162272796436
2.5262235990917907	13.565208326197913	3.2011781942645894	13.565208326197913	3.367802551249112	3.3446612068707466
2.5643871196679364	11.013132114325733	3.2258379640262627	11.013132114325733	3.385514266899635	3.459892408583204
2.6284299741087174	7.653974037501239	3.276934167093622	7.653974037501239	3.2615616064909196	2.8352337441032396
2.5763752231569543	14.059386643245652	3.3110691671221217	14.059386643245652	3.387601516858074	3.1125739811324267
2.4570031053670496	12.502190065212933	3.2157155820012164	12.502190065212933	3.342575968313844	3.231690016230118
2.586790517579342	12.39355323458899	3.1983135145258537	12.39355323458899	3.3235323277308586	3.468993973521293
2.4111190058620644	16.847241942200668	3.1649034519963632	16.847241942200668	3.3188610435655526	2.446675016897482
2.582579642665887	11.089525607439692	3.331445784625837	11.089525607439692	3.338037815245057	2.5007384476286645
2.58696632222054	11.05630563525244	3.234010699266546	11.05630563525244	3.3831225567517342	2.7972352212322633
2.4577035984710847	15.399160382922592	3.2432306386259255	15.399160382922592	3.3371750186771294	3.4662842661882713
2.491605622846641	13.733713515287242	3.333719435684157	13.733713515287242	3.36171170786376	3.0139928390492723
2.550933983923021	10.83169580478131	3.2794135046347326	10.83169580478131	3.3185292404610345	3.0487913278691465
2.4929749973283784	14.895352238609098	3.1334414522547913	14.895352238609098	3.340513142906747	3.2563916951269394
2.5281657708318073	12.581465220610959	3.3076208525938595	12.581465220610959	3.311754767579779	2.8944027169963897
2.6995174145787018	4.131989280435629	3.3029075990410353	4.131989280435629	3.385467547719002	2.9291431099718155
2.6312327272364677	8.763803957122272	3.3372274557446504	8.763803957122272	3.3426008845492285	3.0006875798792247
2.6055963829193725	10.152422894186175	3.2100643379366374	10.152422894186175	3.31419956596839	2.813698467719561
2.4798507286829294	13.164499330933975	3.088767697155827	13.164499330933975	3.3277891161088498	3.349894839782732
2.4377693731510286	17.054407965824723	3.243449416937165	17.054407965824723	3.240061369986078	3.535658276373969
2.5044752478017207	11.031322146732181	3.1597240530612356	11.031322146732181	3.3171882024493042	3.1112721079634094
2.5079041630409753	12.48409903636105	3.248994420540586	12.48409903636105	3.1838039946271315	3.1014977588273354
2.646460496464233	10.17372884583624	3.2734676938863467	10.17372884583624	3.3612008904023907	3.232919525106826
2.5704579599244926	11.771260986690503	3.29698138779521	11.771260986690503	3.348988247201216	2.9752905513323067
2.538340808331498	12.10053413431705	3.229298471604871	12.10053413431705	3.38059889484344	3.3044330739130636
2.5511036198063577	13.511219393918994	3.2996983153511557	13.511219393918994	3.3391621326666705	2.2112735537832
2.5870406392496292	7.338193070836889	3.3101435971223805	7.338193070836889	3.2257958817066226	3.6241635102833634
2.5728912826377988	11.434202734605654	3.322802326521795	11.434202734605654	3.1773416547603013	3.238051113504303
2.4799485389651306	15.134247322088253	3.3129936008042984	15.134247322088253	3.356158253428669	3.203902696318971
2.5133358539360255	14.43678766543224	3.1644548098086878	14.43678766543224	3.3085058305092288	2.965873381446579
2.4701814449696258	16.66141619228638	3.278775355614026	16.66141619228638	3.2976495425502406	3.4619535674523614
2.507128858457831	16.651694429776924	3.2912194832742245	16.651694429776924	3.3504447190354028	2.4149912534482385
2.5415042125394414	11.740695870734788	3.1681679168073833	11.740695870734788	3.3870564625702357	2.533057241187379
2.5910026855044643	13.777869732314144	3.2387579117214624	13.777869732314144	3.3727876397260035	2.937363457231618
2.540018303998821	15.67312477496255	3.241468675149019	15.67312477496255	3.3707100766272178	3.054432720947388
2.6152975826270337	5.13005622577719	3.3008660710403586	5.13005622577719	3.3453952879990387	2.504111146601057
2.594999994170995	11.846217919241582	3.2824035563026035	11.846217919241582	3.333159214252604	3.1603366262511763
2.6021773296903756	7.586501633030058	3.296222012639051	7.586501633030058	3.3385559112866483	3.495547106118416
2.4704743241522067	13.63342131410514	3.214763928284241	13.63342131410514	3.2450927402861005	3.224209161864013
2.4732963270369774	18.559798508531546	3.2091181084923166	18.559798508531546	3.2435497911293663	3.2391769774286656
2.63614428678361	9.978945341318948	3.3399144336876097	9.978945341318948	3.274604842519426	3.022128838949259
2.523046218262739	12.823918904017464	3.2496714621459346	12.823918904017464	3.149396013877442	3.197611571253443
2.5502656288070553	12.918278063980711	3.2636635475177647	12.918278063980711	3.266567080783157	3.5051894618057
2.504161011386904	15.486050497939354	3.2789145973478546	15.486050497939354	3.3734961582563114	3.006908591591421
2.575707404406612	12.537301068635598	3.26128174701901	12.537301068635598	3.1965777108175697	3.149399066270054
2.536150121494493	11.462634508561885	3.2903164205970996	11.462634508561885	3.3318097469722603	2.647401624052467
2.5976427923121905	10.935358125908946	3.2759053641303972	10.935358125908946	3.35218823738097	3.0911444908472676
2.5232992054160173	14.4986258460976	3.0635863357143314	14.4986258460976	3.3583485604410295	2.9588911654494137
2.4916496788700275	13.5518424423023	3.204146964531056	13.5518424423023	3.375007002725828	2.483275466549524
2.564599852483336	13.687268611547907	3.116821204714183	13.687268611547907	3.391487062907771	3.463410535004191
2.5878701952091108	9.868726025135674	3.3111507226310537	9.868726025135674	3.3499703149941475	3.2858436153490134
2.5260480001015546	9.870161000148896	3.243973301686823	9.870161000148896	3.317902323835767	2.8326000762653742
2.535585615174723	15.97473880296647	3.2796197880571443	15.97473880296647	3.266967646388914	3.2441236083637444
2.574810959431917	12.934631802896797	3.199309049775896	12.934631802896797	3.318030825383721	2.8356040376530514
2.6047048347392714	7.98046864936251	3.188818270649055	7.98046864936251	3.35442860757835	2.852855573369231
2.7486208893587385	4.797084716345265	3.240277749208374	4.797084716345265	3.3256397065903545	3.0997314153512505
2.6136671868860426	10.964818529035323	3.281890016375476	10.964818529035323	3.1818475516216003	2.8333134184866124
2.709382484896768	11.28713214062285	3.294224075728941	11.28713214062285	3.324063111826775	4.0236904472120605
2.5039013747805616	12.752342816628822	3.356936877476039	12.752342816628822	3.3170182212405344	3.0425525450104622
2.5740954743648468	15.482088063083477	3.342185218357282	15.482088063083477	3.344491009631697	2.861714966866889
2.5250999126861458	12.508739916370901	3.3407632283266833	12.508739916370901	3.3643421327388623	3.1884577502024403
2.6598272638131295	12.423686713148923	3.2628325025520555	12.423686713148923	3.2979774336962535	3.210229418479741
2.5999107008599753	12.719180835996388	3.2410258330130985	12.719180835996388	3.3692769586184994	2.8427152059611647
2.670929195251895	13.37444886452658	3.2737071529912516	13.37444886452658	3.3626947214154583	4.048667648151537
2.6259011182740197	12.128715582189864	3.243285552451575	12.128715582189864	3.3531860108161347	2.895211781270841
2.598022341067014	13.28126666047018	3.1860664423721503	13.28126666047018	3.2680236861560368	3.478452364171349
2.7404368189786155	8.007843694391118	3.357987287780359	8.007843694391118	3.160620722632978	4.154060152209451
2.8078922688324566	7.121476608571567	3.319262139285313	7.121476608571567	3.3045761324568823	2.348572201557935
2.618932039433995	13.234289353347927	3.057691854113143	13.234289353347927	3.353093533949586	3.445292032194203
2.635835371311695	12.837341886978704	3.1706661667069027	12.837341886978704	3.236813793120069	3.741437671625679
2.6604248895707188	9.49598013481155	3.332814474664348	9.49598013481155	3.369767302749211	2.9638614175858007
2.680339804585103	13.340320544030632	3.244153767902468	13.340320544030632	3.365645952377478	2.7121414388741085
2.6768526446417864	13.410215784024972	3.2701218314953153	13.410215784024972	3.2767352243519214	4.281038201338107
2.8388403662994053	10.1491433583246	3.3237197810316874	10.1491433583246	3.3316126507697947	2.2967951564619447
2.681016561597286	10.590664857198767	3.286540549097473	10.590664857198767	3.357429829322384	3.1893249590495856
2.8306215306563147	4.606633762282467	3.286080722732156	4.606633762282467	3.388557191521655	3.72357586119482
2.84178960443122	5.833454576993453	3.212642635789089	5.833454576993453	3.256351414705012	3.45222695734087
2.688490246717127	12.166929565611332	3.2779749791840094	12.166929565611332	3.380929915030116	2.625784019139099
2.645095505819633	10.1510164757212	3.360572377672568	10.1510164757212	3.3541166726725007	2.9724980286895226
2.5498007493227632	12.023599832996858	3.2887505340126357	12.023599832996858	3.3082273056290203	3.338630223327045
2.77397753494661	10.528580473562794	3.3158603629348202	10.528580473562794	3.301436838496699	2.577502790538062
2.6138405137380207	12.87801075726008	3.2484501064048397	12.87801075726008	3.3501847030226095	3.103287300976883
2.71484982250789	8.664920822874105	3.21477684179608	8.664920822874105	3.3021487496913733	3.2140882266168984
2.764463899103013	9.023970547526824	2.9951042276290694	9.023970547526824	3.379094342364975	3.10541675445002
2.7296106410288408	10.1561387310982	3.073662771910665	10.1561387310982	3.240220468176833	2.258171511383245
2.7042166652370483	7.615303093759007	3.2383049761749096	7.615303093759007	3.286371951165754	3.0307261657358433
2.676742790488968	12.123075898615287	3.274199321686371	12.123075898615287	3.3473541516013703	2.720573004284605
2.719266818940583	12.83982444838807	3.3225497626740403	12.83982444838807	3.351207062219093	2.977390276144163
2.7122391989796606	12.15590936716716	3.2134122185079597	12.15590936716716	3.3831347014159454	2.8445306307697797
2.6205320090955846	10.978873699031652	3.248306629552239	10.978873699031652	3.341222053504089	2.63655132884715
2.5846727640104064	12.064837052800224	3.159199445432738	12.064837052800224	3.367095277863209	3.3106259402308025
2.6292372957553654	14.104078371996165	3.2598953709570515	14.104078371996165	3.3679699254256104	3.0303896003543587
2.7232214504616743	12.914224037673137	3.351530255461127	12.914224037673137	3.3775015360014895	2.231040699043741
2.6317001885108477	13.582250205923058	3.3149518186202056	13.582250205923058	3.172482159843844	3.3233949856506158
2.767338661849398	10.11368373501502	3.1516809086038324	10.11368373501502	3.2550453904300447	3.118731157208752
2.7475429404340352	5.712774365479317	3.3169496813398256	5.712774365479317	3.350817510084388	3.3615202670579354
2.804365377498539	9.611399380822736	3.3099330083880725	9.611399380822736	3.32026092947928	2.621562319819283
2.590129516527978	13.00609661479776	3.102833832700567	13.00609661479776	3.193780844666818	3.553770654639943
2.5755898680854514	14.113869480165759	3.095879921881796	14.113869480165759	3.3695406407266435	3.3130455809835606
2.772209336679306	7.673470193191905	3.3134733601429383	7.673470193191905	3.309989017076145	3.1875178400626987
2.9173397263230343	7.12521062082487	3.2782676919445426	7.12521062082487	3.1911019261501146	3.650160639083136
2.6353773366644964	9.254055020601092	3.3385023111668857	9.254055020601092	3.3672641290436074	2.957403297836554
2.632976008555386	12.334071160312035	3.337111715891958	12.334071160312035	3.3836448155319827	2.6109707646127127
2.6899890627639342	9.936573263195282	3.326649586594257	9.936573263195282	3.336658172518777	3.2725416098444398
2.8165436669988293	10.307361205348716	3.1036984381600994	10.307361205348716	3.3678562232806932	3.3817159971886888
2.7711508569127803	8.162322741190605	3.0242578324587006	8.162322741190605	3.2488615831084515	3.6843904466568165
2.667270122554909	12.656442296665274	3.051485736864824	12.656442296665274	3.333494642163629	3.255559641433286
2.5494640521227	15.159031046878967	3.3466184180060865	15.159031046878967	3.2985572721334657	3.0874187650965093
2.571686795832484	12.928019345972181	3.129868221300688	12.928019345972181	3.3554796944756196	2.7828786261089533
2.566149281251625	12.4700572360671	3.1312950243012017	12.4700572360671	3.324645714221409	2.933596501874793
2.5648817364654897	15.727988775550315	3.156381687994954	15.727988775550315	3.3703918244361497	3.243300939855038
2.529717745320643	13.014804652329849	3.1225698178606662	13.014804652329849	3.372859304279547	2.79529551610519
2.697498196067937	11.194019360294375	2.9401145483567075	11.194019360294375	3.3248643131565263	2.3993678895422548
2.9721642735189775	8.330668394163212	3.202687517721856	8.330668394163212	3.339327698971323	3.4336709271255437
2.552374510343183	12.932570943187372	3.153790982005712	12.932570943187372	3.2715623129759046	3.162082599555917
2.8105168163731316	6.167693565194752	3.2749418383587736	6.167693565194752	3.3548557531050727	2.6281597498176095
2.673620677287867	10.528749476393752	3.225246431497083	10.528749476393752	3.37504121811479	2.603624665652129
2.6835772598964267	10.105343733393754	3.1880783655357496	10.105343733393754	3.3300324777839205	3.0483573336718686
2.5438422287398366	15.972283381415723	3.2805772578867884	15.972283381415723	3.3345547322424043	3.045518744619994
2.5452101059616976	13.813389692156788	3.2882315242507145	13.813389692156788	3.3482052906905806	2.9283061299138273
2.4376209782372604	13.468660625758034	3.202764609215759	13.468660625758034	3.3292354186698634	3.049937276742738
2.565160503944364	15.044971531348951	3.3336324427607607	15.044971531348951	3.3821150180601856	2.794090032616183
2.654958781623365	11.831724294170709	3.0565680364303898	11.831724294170709	3.3652617690912376	2.877717562843261
2.7178839301992093	13.32409888441967	3.347618413237662	13.32409888441967	3.376819311917948	3.278250443681769
2.861592853056858	7.9961325894170265	3.309111123029869	7.9961325894170265	3.3514355083528686	2.9178131579723043
2.645402647058315	9.96169024226912	3.298255168637167	9.96169024226912	3.119755299737622	3.2280975043286886
2.6470237134885575	12.680270266904039	3.2920461213581524	12.680270266904039	3.1804399335832456	3.8667692673058367
2.6734865290887493	14.675028838006588	3.2710632754304907	14.675028838006588	3.3815818214144993	2.966166653089834
2.710147816994605	13.060974149589562	3.154134164298626	13.060974149589562	3.366365394662995	2.2916702108356355
2.6354176817378856	11.975239518604923	3.2274939051107348	11.975239518604923	3.358208086898713	3.6204474063150656
2.698600800944531	10.114290714407248	3.3526428433375246	10.114290714407248	3.36150550902364	3.520382622502489
2.5426749458911604	16.099380317039234	3.2395893461661904	16.099380317039234	3.376229330386368	2.943347376363966
2.5593020106646076	12.328627402774062	3.2987152191380744	12.328627402774062	3.3742071294068485	2.500062335463826
2.6514933628759416	12.02764223322537	3.3110649395173066	12.02764223322537	3.387842104019983	2.6057860356486158
2.709186810765573	14.089428294045634	3.270931020598846	14.089428294045634	3.219326080172058	3.292036887590745
2.8247518804283556	5.303659379018316	3.149155594766297	5.303659379018316	3.354137981707509	2.7422918165045265
2.873440096498926	8.753116087418755	3.2318470414542704	8.753116087418755	3.346015449305023	3.1475261628154674
2.761339846997967	9.149393279202064	3.3008472762266123	9.149393279202064	3.2427098206058305	2.5670722437939975
2.6436831288564786	13.761000489592748	3.2628175975527696	13.761000489592748	3.22087336068568	3.075068358028756
2.622468467223122	11.164624277175628	3.189618064006786	11.164624277175628	3.365531101115907	3.883778679982336
2.586926207245303	14.595960671957016	3.138121565863467	14.595960671957016	3.379045954851248	3.15756598096295
2.631504387566785	13.40719859625784	3.0983885502546595	13.40719859625784	3.292795524294537	2.713558709683285
2.5874950098623914	10.103754137219022	3.3172262947931372	10.103754137219022	3.3465868470529827	2.9486616138238406
2.651718909790177	12.850594572228133	3.2321227561566817	12.850594572228133	3.3556932134694852	2.738919262949432
2.7713089512669287	9.135571962377544	3.211950697559175	9.135571962377544	3.372405253843266	3.0066694517879085
2.751737339348933	15.586459968911491	3.2267741607676923	15.586459968911491	3.345066463159565	2.901527583848794
2.7348355882845627	7.83470873243847	3.2270366204348897	7.83470873243847	3.3571836894069143	2.8437476053056105
2.649648252956952	13.53432524037406	3.3461847810591534	13.53432524037406	3.284358827994018	2.9683303130001097
2.5305589938746254	15.270213003645214	3.251508137249325	15.270213003645214	3.37170448572439	4.277670040876212
2.669662489376918	11.274227651370083	3.2752744560747518	11.274227651370083	3.3854385918556127	3.3893770658455744
2.623009123975355	14.36059920585734	3.3410752529650267	14.36059920585734	3.2792209882448398	2.6736760003382254
2.505768914711177	16.405650176488543	3.269020597720393	16.405650176488543	3.373095003321442	3.7405408456237077
2.7268971172156644	9.452975901657354	3.265294557242691	9.452975901657354	3.3604160317698644	3.264485245280005
2.4853969713672885	14.783012580960746	3.3360129254104987	14.783012580960746	3.366097424941023	2.5558908944854477
2.5454862412904173	15.14804807743249	3.34613935382202	15.14804807743249	3.251460073843465	3.1326729839805827
2.403338521818593	6.858331757006398	3.275351748047914	6.858331757006398	3.2223126202648342	3.9939005165123564
2.3328716404757976	10.873437554316745	3.3085355166881403	10.873437554316745	3.3925366702329374	3.1341561160221794
2.3759060556035143	14.562131075523158	3.2380454964809893	14.562131075523158	3.308066231341168	2.746462304922188
2.378096174636204	12.650381570962672	3.229037131794869	12.650381570962672	3.367095325603795	2.8534909059482767
2.3517588441262154	16.144506547312858	3.34143959816313	16.144506547312858	3.319988609613034	3.1803128265144567
2.378743839280704	13.908910830404208	3.292275365849371	13.908910830404208	3.3655703155298866	3.987807522452143
2.3634684443044547	14.207321905701944	3.176846875034621	14.207321905701944	3.099506004974997	3.96101799433732
2.3626087016602124	16.091616845415064	3.051891123748442	16.091616845415064	3.276848828401109	3.455577720857924
2.3970080852612936	7.929109936592416	3.1674226054136163	7.929109936592416	3.2933792799721395	2.1122267491214095
2.455799771561556	8.075159507410913	3.2488304248199245	8.075159507410913	3.3280768979802735	2.9972947204801006
2.307093236261478	16.197168864494905	3.3155620433495097	16.197168864494905	3.3009828426849808	3.26163149472933
2.4137684257706393	10.908631232554004	3.3004661438659837	10.908631232554004	3.3845517503830798	3.6190177031446766
2.4281652483708394	7.987243881970503	3.365739048187144	7.987243881970503	3.278321851166645	2.9341860691939883
2.4121796607807098	10.067617064017401	3.343617434947821	10.067617064017401	3.2440628182164817	2.9007424247287146
2.352705386720027	18.520978311564566	3.2109961401548084	18.520978311564566	3.368823266074349	2.9900978095797903
2.307382974347191	20.508261649135957	3.3254843939985466	20.508261649135957	3.379202465846023	3.182466967571869
2.32969090878556	15.985795435571363	3.04625705996912	15.985795435571363	3.380979971532056	2.8045492205702316
2.387839906615217	15.531629952225998	3.197210661802148	15.531629952225998	3.3821986818782963	3.087526016855849
2.3546220844965906	15.526402862712887	3.227240798880771	15.526402862712887	3.3764144421973716	3.053208249063524
2.3731141523226897	16.308017321828057	3.3532029653480415	16.308017321828057	3.3016387045419906	3.140805947470542
2.3864612291559486	6.037302426224841	3.2966024413494317	6.037302426224841	3.30011241326234	3.2817233786789495
2.321457048927566	13.815026620007083	3.3003392404160277	13.815026620007083	3.362191816642437	2.736073214130239
2.3907880342862127	13.038155470257804	3.1210929525313325	13.038155470257804	3.3507722942794276	2.9239115327814327
2.3653436525529594	18.978213293246103	3.3507460582164463	18.978213293246103	3.320135209147307	3.3711450221796464
2.3344528065022137	13.397136847904072	3.317442851667967	13.397136847904072	3.3423968952592693	2.868579208356981
2.345312737622986	19.264906200730845	3.301276136011451	19.264906200730845	3.190312791523915	2.920964860421241
2.329524040060626	16.965875095792494	3.333405032041935	16.965875095792494	3.283103652891745	3.2810145923980976
2.3085653998948525	16.368704431282673	3.3059301979129794	16.368704431282673	3.2381446112021655	3.1524641735698817
2.2993520208413587	14.12876690542103	3.3470067475019545	14.12876690542103	3.3573747934093867	3.457472609243809
2.407919103246452	9.986360085568567	3.243884257507709	9.986360085568567	3.286619004925659	2.73447530202395
2.3412227891682775	13.960904928584196	3.361063247575151	13.960904928584196	3.278217421979126	3.2964697977383666
2.268277931102038	19.158135207818507	3.263622523511847	19.158135207818507	3.2729779120046594	2.9472432296370146
2.301613210833569	17.648196403378474	3.2988110424330723	17.648196403378474	3.3518092101899173	3.0096488460188113
2.3295194382425635	16.61747105553232	3.167118580093126	16.61747105553232	3.3803795715013125	2.600342744641763
2.342978536988414	11.957226157453091	3.1783396904718892	11.957226157453091	3.306825528406323	2.7065678052189113
2.3516337828749543	19.98024021797622	3.3107788084196215	19.98024021797622	3.2597864337108757	2.9778520201921728
2.373052556734101	13.081298063946932	3.2737649501276183	13.081298063946932	3.348838113998346	3.3234008483474753
2.4230753012349417	11.999262631221606	3.3195080564510104	11.999262631221606	3.371678072242731	3.5591016848765253
2.352089077917811	13.232401905099884	3.343010126035448	13.232401905099884	3.3700414772632454	2.9751530515548135
2.4068663383773696	11.165917643726859	3.0912981325621365	11.165917643726859	3.3207998129049616	2.699211212146256
2.395940959182645	6.004290125793458	3.2032178216446585	6.004290125793458	3.2459128644140245	4.156963475377264
2.420909365102661	10.970000007592823	3.233971396087369	10.970000007592823	3.3576903505622444	2.667154403611555
2.3981204790290347	9.645331835878697	3.3289254236495758	9.645331835878697	3.36432011653804	2.9108422308317414
2.3395444970928825	14.397286023014992	3.243313574542469	14.397286023014992	3.378549594297829	4.027327397929998
2.3319922854775412	15.254975094344775	3.2941101286220413	15.254975094344775	3.2568768656780196	3.151607420949797
2.318085896355892	19.233571629181647	3.2820819490386537	19.233571629181647	3.380278546942442	2.548914899276671
2.3440420759502367	14.135508136264558	3.0968193982188286	14.135508136264558	3.3435356634508837	2.696559087546535
2.3330486792042895	15.610907639409387	3.1959459381592414	15.610907639409387	3.3120835966564175	2.795120437799919
2.4170311064102785	15.38674847584167	3.2274687302150813	15.38674847584167	3.3727116107953177	2.1817414530662105
2.3928640218287183	12.275753751173843	3.315738440779656	12.275753751173843	3.361333433184667	3.9346577149292936
2.3527511868289834	15.158396574587535	3.1632863053109515	15.158396574587535	3.368645870747805	3.2773872114941978
2.3586700347363383	16.30333598634494	3.3325726401333546	16.30333598634494	3.315805483659167	3.4726989593217006
2.3710866285642394	14.404031975044687	3.098127931227939	14.404031975044687	3.350423721523204	2.763332138414568
2.3489181775618206	14.367011624821009	3.1633324078397833	14.367011624821009	3.3362579563152317	2.84030171918997
2.2984469782557246	19.552594315724818	3.163300655615023	19.552594315724818	3.3891774992056662	2.395008060406673
2.3216001907691104	16.213140883349997	3.3218663501720593	16.213140883349997	3.253110146288435	3.441472909018408
2.3293588626985007	17.305381182849143	3.2490157654430343	17.305381182849143	3.3813246093469447	2.960976369949239
2.398268744548713	11.63805987029413	3.3738642630186804	11.63805987029413	3.3728411609994016	3.0484680009882714
2.37683398062853	11.223880778122275	3.3030801408145867	11.223880778122275	3.369780033296725	2.4845410127299785
2.484991259011558	10.896240687002516	3.3603595229184458	10.896240687002516	3.298112752788288	2.9470606675765056
2.361239428649689	7.92240912790204	2.8341364283085637	7.92240912790204	3.237284755303274	2.893269261690172
2.4085991678276875	12.820374269760956	2.9458492138888723	12.820374269760956	3.3705678120630527	3.243395423602394
2.3363833436164763	16.09829025015875	3.072598105923031	16.09829025015875	3.3545479897687263	3.2704997980654213
2.344220012613351	13.132033634553125	3.2591294240037048	13.132033634553125	3.3758111758942215	2.7498383884092217
2.3454413911926215	12.769071150336323	3.3545978819471984	12.769071150336323	3.1892797009619915	3.1967673097000127
2.3417766666626862	14.153281283626827	3.307249316279166	14.153281283626827	3.1519445592942987	3.8107934291665324
2.343612370607368	16.981769974455837	3.2714546291705133	16.981769974455837	3.353085671514394	3.2223197997862294
2.4689323129450655	8.167383167554819	3.2761357080073004	8.167383167554819	3.3627761766996866	2.390613294419315
2.3780530655546945	16.05917379113322	3.309236763466243	16.05917379113322	3.3616731640775517	2.7542980744926555
2.3169504787200603	17.47922003746276	3.190562455669672	17.47922003746276	3.3733236138824343	3.23644855419353
2.256362631546705	17.769086836433544	3.165302528879503	17.769086836433544	3.378513892103521	3.6247123982212246
2.28633570925767	21.656584080838005	3.3081073943322155	21.656584080838005	3.253255450652843	3.114989320427222
2.3226253140564905	16.426890584925342	3.3664313776085932	16.426890584925342	3.3345464729185177	2.2401516408612565
2.343145831384059	16.15967468303068	3.1933678014394915	16.15967468303068	3.319137176701006	3.0589649964374015
2.319242038865215	18.14972481764976	3.2622498825971205	18.14972481764976	3.3679876929405603	3.1330312005396523
2.387696336545809	13.973972241061269	3.324378722407219	13.973972241061269	3.2983710393914145	2.9196418016468106
2.300086615376608	21.35674399126403	3.2671214910358515	21.35674399126403	3.343767748961637	3.8117674317392702
2.2801520508235313	18.888987359649445	3.248504830152912	18.888987359649445	3.369695241394153	3.4375614597609134
2.301839106825051	18.890682420436118	3.317457752596473	18.890682420436118	3.33450822720739	2.544627474228887
2.2955602477084494	21.64873232749238	3.2314480468481444	21.64873232749238	3.3222768007020425	3.044385540151603
2.4445250362217603	7.623593133218709	3.3196250718721045	7.623593133218709	3.3839664962583127	3.3325083505125943
2.4459094666454995	7.846624416910883	3.337497692541283	7.846624416910883	3.351560052204164	2.4927018487493244
2.4079311013220064	11.824670309579147	3.251505596234711	11.824670309579147	3.386832667969221	3.0233221343293435
2.3314582831885993	18.345472182469468	3.349830310331459	18.345472182469468	3.3054927728276255	3.499925426139441
2.3776886174129475	13.856926906112296	3.3497027006358384	13.856926906112296	3.2964414538713105	2.832254559984856
2.3182118255164412	15.536991374526808	3.3443771921112404	15.536991374526808	3.3482478559345994	2.8902055840418543
2.330190635747962	19.9202236859531	3.12076243371186	19.9202236859531	3.3807227425523956	3.273252373187323
2.33435040571396	18.198104855202008	3.1938839918626996	18.198104855202008	3.3038289213745866	2.6271124125580085
2.349290282933546	15.944017590940836	3.3052428473846476	15.944017590940836	3.36149951216267	2.7679525301097416
2.3910299369433066	15.672339761685288	3.168917097879922	15.672339761685288	3.386867391807949	2.744672721752326
2.4452197499287625	9.452935825582273	3.2617999305036816	9.452935825582273	3.2983981378338836	3.7792621556420345
2.36403554021151	17.565681704291883	3.36367256056207	17.565681704291883	3.3849197415183223	2.8603052799135766
2.3309921343094393	17.07184438546927	3.3482123935545802	17.07184438546927	3.3566978302977954	2.549022285770757
2.360280231724173	15.645162261503684	3.2250722632156807	15.645162261503684	3.330102262278731	3.6240183693328776
2.385525567275117	11.402335223841602	3.332890977901019	11.402335223841602	3.2693123802472326	4.341583510137614
2.364843730896529	15.575909935164903	3.340241346681327	15.575909935164903	3.360602183107177	2.761031139087301
2.3197127683195977	16.822804365516507	3.2425558769197753	16.822804365516507	3.315958607157079	3.4676197920783984
2.411319867780228	8.915314847171718	3.2366460750554435	8.915314847171718	3.3481652596644804	2.8173521757434874
2.4140076586538433	15.601753936089732	3.3156997195489564	15.601753936089732	3.313315982719855	2.9473414876089157
2.351853211259706	15.959017058306255	3.161648860132049	15.959017058306255	3.3705136146820953	2.978561301401863
2.501817512713396	5.142431764962082	3.2020216433444064	5.142431764962082	3.346671198203395	3.6096785329525223
2.4678314340970293	11.440575619586156	3.328046993410941	11.440575619586156	3.38591872283074	2.9220771630819966
2.4351941805352832	8.049616351846355	3.204248931361475	8.049616351846355	3.378601813152116	2.952259853324568
2.349295702682131	15.293157081609758	3.1944006390254542	15.293157081609758	3.3789348775749666	2.9118154086230534
2.515873488477001	12.370668367113968	3.149042745078847	12.370668367113968	3.3203929378706802	3.990744877217525
2.3904712776696275	15.251078888659299	3.3684979092512846	15.251078888659299	3.355772685744174	3.613794639987689
2.3765004144665234	17.925587067080595	3.30808019828346	17.925587067080595	3.279610780142455	3.3050775155952032
2.397585878459625	14.422312883757527	3.3158030349262133	14.422312883757527	3.248118481205789	3.754029087046589
2.4509802526493014	11.857783072380194	3.305830082413935	11.857783072380194	3.25882456174834	2.5642370301151947
2.5079876484666235	10.366360661795532	3.2325738318912274	10.366360661795532	3.350779668063484	3.057550740361064
2.5250909510091843	9.069638886712246	3.108808586819133	9.069638886712246	3.355363095908765	3.1817060071157286
2.4983546036372375	10.334327607101423	3.2989209858615673	10.334327607101423	3.382000925108019	2.836104272081201
2.436542085378264	13.408050658761802	3.2956024330878133	13.408050658761802	3.3568287910908765	2.3849972933788592
2.4031976263869494	15.787279333489234	3.3011858292438023	15.787279333489234	3.3776517448117045	3.0022663198423025
2.407208739765886	13.68340140261845	3.298573790473422	13.68340140261845	3.2757428644176048	3.203630577239828
2.438690633881613	12.10599679746901	3.1868522321646355	12.10599679746901	3.329470259873842	3.3191939438465967
2.507621994975342	11.883511166020748	3.092857923422304	11.883511166020748	3.3269142858113487	2.8870657860802877
2.3477161803590243	13.85774715442691	3.1300417403787213	13.85774715442691	3.3357521812527664	3.1270880183124388
2.4652995400193234	11.148956065909081	3.1988712054076314	11.148956065909081	3.298746863311756	2.899001395080244
2.395477006997187	15.38733057895724	3.2973487340880356	15.38733057895724	3.34461381041617	2.8966097443552257
2.581513386331374	3.26673849481581	3.189831817729167	3.26673849481581	3.3582504944303113	3.1220855504750924
2.5633185006742867	9.317142260825575	3.0935082724592298	9.317142260825575	3.279802639446745	3.058212292661016
2.5447746749945748	4.381678204540678	3.202514885430856	4.381678204540678	3.368613083229142	3.041948587307714
2.3899665964213224	14.210483050572028	3.3479781457051168	14.210483050572028	3.37971817743841	2.433881613351322
2.374827489900072	20.1636145439712	3.2555308610631597	20.1636145439712	3.371021319932214	3.0830596106618766
2.376252925026146	18.349376041264346	3.255558558255841	18.349376041264346	3.359164893440788	2.6878974796435164
2.3689678427224377	17.747707437603616	3.269042756855496	17.747707437603616	3.3529886286677804	2.8462227697856926
2.38309556625409	15.087731922410958	3.1330243197491656	15.087731922410958	3.382057934001267	3.2968893987223966
2.4284229659860475	14.644099120487395	3.3672123549226685	14.644099120487395	3.318738866484039	2.6766343480672026
2.4610651720390915	11.00457361995149	3.2317208050918933	11.00457361995149	3.2913686975651215	2.755165880413797
2.4098485444654365	16.28213828986285	3.338168247473784	16.28213828986285	3.247885762799279	3.29065255565318
2.408358689783959	19.344304941740376	3.3241274298168033	19.344304941740376	3.375129759684099	3.1249103770408286
2.426444764951077	13.360445459048698	3.2429784728181446	13.360445459048698	3.350465391220949	3.186408886458922
2.452683129129255	16.04723762779173	3.0741490196347514	16.04723762779173	3.3759435080770714	3.840686250414399
2.444495706370139	13.06625252018505	3.0739269321552594	13.06625252018505	3.3038644380751063	2.13546222529474
2.407740816878121	16.65903542612093	3.3470949012449256	16.65903542612093	3.372539819032665	2.806635418735596
2.4687380046105316	16.568450084387624	3.231283343994663	16.568450084387624	3.178957920639034	4.084645123139829
2.4699114892711322	16.69842843739038	3.305095139850323	16.69842843739038	3.372505538541322	2.944026965001632
2.4463201912835895	12.186421532773819	3.365453858214491	12.186421532773819	3.3615685262233868	2.5041563663781656
2.461774903460504	12.311588888130721	3.2605070890787577	12.311588888130721	3.368305590874578	2.598852849411374
2.5117846219299453	3.1485383685373276	3.267832946435302	3.1485383685373276	3.374031770357556	2.793130335246731
2.5096240894639665	6.111129921214843	3.3242919865945666	6.111129921214843	3.354878579931673	3.0734633421787056
2.5062116134682	9.919881475145335	3.3448883063458377	9.919881475145335	3.239935118998576	3.2970873633625
2.4441143358262973	12.858250002399233	3.3099059295399167	12.858250002399233	3.3052585841248168	3.2956831913423454
2.3986534995174007	12.878426342495835	3.235555277094601	12.878426342495835	3.3450068405588853	2.818973379093081
2.4328199219369586	11.020895187230542	3.242638131725965	11.020895187230542	3.345546910897296	2.8559049491211455
2.4220877667315888	12.327188277609917	3.3131752871996483	12.327188277609917	3.32391125029321	2.890962559275816
2.4520832743193925	14.822739769966732	3.3537768922075637	14.822739769966732	3.3460013242768287	2.926407873618612
2.441212384473828	15.30830986635584	3.284424802522475	15.30830986635584	3.292226632321139	3.413554659721382
2.476533280128719	13.52074549119268	3.199544047849823	13.52074549119268	3.306104131405361	2.524929676761559
2.4307579430408053	11.674818182684673	3.0281026278587713	11.674818182684673	3.0944554057213973	3.9372401874054495
2.3978409010617887	15.484158121635275	3.302732908588824	15.484158121635275	3.3287052262576657	3.1324080636879104
2.3971062828681586	14.917772857102126	3.224719612079045	14.917772857102126	3.340330144403539	2.903711200601298
2.398574237797427	15.418024055253552	3.2755987457912004	15.418024055253552	3.3725021669563784	3.03173044941398
2.3955665641742967	13.528300631685472	3.337399705387752	13.528300631685472	3.2029316076115992	3.2941732578796525
2.4887804824146365	13.204357014612306	3.3260742602962337	13.204357014612306	3.130382694808481	3.53705466524585
2.4477638723349995	10.966495088561365	3.3393769125528876	10.966495088561365	3.2464618442724147	3.290046612622383
2.3863679850942208	13.30475800750671	3.357973579081542	13.30475800750671	3.2647708344846826	3.6055944367963004
2.3598790134250542	16.421783615316365	3.1872297609408435	16.421783615316365	3.263814179388	2.5222764055127675
2.4325206421551058	14.219453307346848	3.1366588836957705	14.219453307346848	3.333427806605857	3.6753692851967332
2.536372189644398	4.605008074313336	3.2789248861519282	4.605008074313336	3.283090548831959	3.048254419486776
2.3727045514199827	13.367085450661973	3.3576853471112003	13.367085450661973	3.3060334924769315	2.917930116899772
2.4579319101796395	12.172080808074853	3.3093637686431947	12.172080808074853	3.3672258410385085	3.3696122802061828
2.4136426195665153	12.463081644583204	3.3739966710050915	12.463081644583204	3.3511438589423075	2.6791929624418747
2.399358052667917	11.794903777958837	3.3469679377939405	11.794903777958837	3.348088375262477	3.296313043503676
2.410068266015961	16.514449063837173	3.087818920836258	16.514449063837173	3.35380979890528	2.947494761549778
2.467995698763872	15.362610350235862	3.2376340595150124	15.362610350235862	3.2442023793667025	2.89423416258555
2.443594452039194	12.760703798993495	3.1747703137099075	12.760703798993495	3.2766388327542932	3.495627064222211
2.474915920435463	11.2172439252495	2.9644962642251778	11.2172439252495	3.366375829436532	2.5288921338736223
2.484540178832652	14.082839990506912	2.965998523207508	14.082839990506912	3.3792305709608277	2.5875351363773897
2.48867397331671	16.307099567822366	3.1294203022515203	16.307099567822366	3.3492965524030036	2.937163868605504
2.4504658782029862	12.713098822049258	3.311227217624573	12.713098822049258	3.3497788863340237	3.149144423969867
2.4233231769436028	16.76313441097113	3.307794320969665	16.76313441097113	3.1033797988156944	2.9519455818542073
2.4294395673613134	16.078319698000577	3.2456332220228186	16.078319698000577	3.308028397048114	3.8061887464020563
2.3975670452329703	15.281890688747001	3.3360047478984254	15.281890688747001	3.0953570834469075	3.922478797094488
2.4528809587835423	16.92512465343462	3.1974999064445413	16.92512465343462	3.2737118278769612	2.84508184015864
2.479119451324491	14.939957531687599	3.2431647180075274	14.939957531687599	3.3073619658048874	2.620924340462159
2.478333117655034	12.909344161703334	3.298021768047268	12.909344161703334	3.210093952881755	3.1065057272549286
2.4828763725033594	14.233280988056933	3.3508316264671447	14.233280988056933	3.372703317368418	3.3305726071944126
2.4841476492517103	7.3169446847399175	3.296826763856123	7.3169446847399175	3.3625827369850003	3.1990025386822376
2.601399555695176	2.8119418780217837	3.3579033754643217	2.8119418780217837	3.315546597254648	3.0459183617008425
2.326252135704603	9.81799137568787	3.3558088731248157	9.81799137568787	3.347033067968265	3.073858963772211
2.419458663318675	19.169645011800505	3.2490246779784053	19.169645011800505	3.3051774552970334	3.6375802735411855
2.3601772388654902	16.906987742828242	3.3218303342763855	16.906987742828242	3.3749359929728917	2.7958265539125966
2.385355214335336	15.598006476656689	3.3513323078302775	15.598006476656689	3.3727389690070497	2.717183786204112
2.45305337043512	15.199546536114651	3.291479252143338	15.199546536114651	3.244897578235102	3.1362523593855234
2.5163262339344277	11.560491348589013	3.2366664496089763	11.560491348589013	3.188713749293803	3.174176245750057
2.4617188626574302	12.086396672188386	3.1989750109307153	12.086396672188386	3.1718635752364355	3.591488252988861
2.401254956058269	18.46841316415291	3.068902915101816	18.46841316415291	3.238932479410054	3.568030668636594
2.511747686516766	9.45537401254682	3.287863140884412	9.45537401254682	3.324449885519823	3.1715919052404193
2.4406577161505596	15.428192319106476	3.2746537540624656	15.428192319106476	3.3288148539521174	3.135794957452645
2.473536615813937	7.749095770898044	3.3482094619211353	7.749095770898044	3.3843419899887066	3.358364397941792
2.4185264679076104	10.548411277228675	3.343566082026751	10.548411277228675	3.24575338940892	2.8572482981534058
2.448878277921654	10.062671275175783	3.3515993781782543	10.062671275175783	3.3080150901131855	3.0157366100434175
2.4682867272525066	13.723325622172199	3.3146542136919708	13.723325622172199	3.3602898127397105	3.4442488389148864
2.426738764327417	12.008794897123948	3.2250593078174874	12.008794897123948	3.2274570044889885	3.2816480117773614
2.403035546742952	18.05637604332905	3.189539928803574	18.05637604332905	3.2842705996350166	3.4047795623278247
2.446280380123718	13.480383177039528	3.352204304409328	13.480383177039528	3.3788701251336213	3.18123343483406
2.3823065132396466	11.974782430920014	3.2478019915191263	11.974782430920014	3.3660208508394245	2.6621430063936464
2.4242263526477856	15.881180584713679	3.1276287589764635	15.881180584713679	3.342888353509412	3.3481950230415882
				3.372223223095086	3.3219025012153143
				3.355755280349446	3.178352704644654
				3.3806063637915926	2.3295934463251893
				3.346195256150324	2.8599003814206165
				3.3413396712605477	3.0265852268967848
				3.3171566790753837	2.830639314502769
				3.207828277161804	3.428482303600308
				3.2752433860835493	3.125672409183256
				3.1806235537682594	4.289693848406148
				3.299780038931861	2.7196679195835665
				3.3544726079694307	2.8095414039643796
				3.2807991594169845	3.1121580483890146
				3.3719073759396774	3.522299271575424
				3.3272334512895885	3.089769910574411
				3.2186142944447207	3.694990111907893
				3.346712743690811	2.6044354209307956
				3.3759549814567658	3.7257419950386765
				3.276716056834265	3.6506311527839697
				3.3095631261782956	2.6749321889600735
				3.3464945627787364	2.5775868827602486
				3.354791244549742	3.6000999652002137
				3.3681128316168003	2.611462861329122
				3.3908994446479763	3.358671230531429
				3.3796305617410334	3.0296944509182437
				3.231701018852729	3.267415668140175
				3.3687577539425457	2.6250398273400974
				3.307257331591136	3.5777271908400077
				3.32226573907196	2.3348985130177344
				3.3594214162533644	3.263132022878587
				3.299824211818368	3.9089007488324197
				3.365791128733736	2.6294196894495583
				3.347760375655144	3.0107126028890994
				3.308702752019255	2.4058793819751476
				3.3305118556950326	4.064617971795662
				3.363689364934069	2.9988363283081316
				3.367370689802258	3.135538103886731
				3.351852731938346	3.414148655607964
				3.344963773793526	3.5340212937512834
				3.3597316143901765	2.557152907137169
				3.3427121169557448	3.2086826623288096
				3.347497575443861	3.102638521725841
				3.378086152796742	3.33521118569373
				3.3609240928750888	2.290265437150367
				3.338054363379611	3.054226548192767
				3.369888585668268	4.145729481204414
				3.363500944796017	3.0305825079543682
				3.3799202838951543	2.905343239854355
				3.3687613645354992	2.466170075947183
				3.343233796608034	3.308039208228999
				3.294180822524797	3.3744771034228602
				3.3719904587268092	3.6238485928804764
				3.352607951275538	3.4514515783149946
				3.327689433238089	2.3533803242271256
				3.3774451077845096	3.707895930426224
				3.384450578171438	3.192214477193289
				3.336455401343839	2.702612458597515
				3.251845688845209	4.113165082537661
				3.2926649625021276	3.351496101699055
				3.289142627535187	2.4046972217658777
				3.3319052932183215	2.6833755916613176
				3.384816024122651	3.553582794866179
				3.340585280330598	3.0657264556203385
				3.31454556649136	2.787077228227759
				3.2943482511619524	3.3615159810605815
				3.3333843480728023	3.3009110740560885
				3.182342192228618	3.4223165458769347
				3.3691107829115805	2.8416396277682003
				3.3121158230567036	3.0646369630716706
				3.343726088650848	2.9061734038058034
				3.3338202416028384	2.758532703515637
				3.359337205081266	3.1061816373559528
				3.3377829650244597	2.746218862832599
				3.3732187813728416	2.8160589556661964
				3.3736408690574438	2.5490010558822016
				3.359067285333078	2.955273663583341
				3.388593021683672	2.576204752892496
				3.2731571238915302	3.1537335205420973
				3.3563593423995775	3.2085638250896227
				3.3689186416846764	2.942045842656558
				3.3219629035770617	3.556857805940968
				3.3538105090310815	2.7877422410718835
				3.359266161966611	3.2197095886849927
				3.3623788419459784	2.9776220747205278
				3.3126769988684606	2.6442233157158253
				3.312686578223183	3.266338526914833
				3.339023012207087	3.167593008388339
				3.372628765645893	2.633120067462961
				3.3494143434497965	2.5236297087365793
				3.3731741554356187	3.3571077913892426
				3.329750544359711	3.11170654438353
				3.17908900239815	3.488786588853514
				3.300576734848333	3.061229968622744
				3.2499140022508737	3.131607946053842
				3.234026426734925	3.1300325225712355
				3.3164335770928313	2.830833447057075
				3.317820472021927	3.4847540316843086
				3.1783638489944672	2.79398208806287
				3.2256232875084168	3.0546491417383987
				3.3506470142872002	3.072695927518167
				3.2994185661173843	2.8731911991845376
				3.3445308738392967	3.1890382164466855
				3.356497690117257	2.8599986648805693
				3.3429569202502107	2.9130276230780923
				3.363357504588927	3.0356662580885745
				3.2705878375135584	2.994017494352131
				3.3146112462410535	2.963029869153562
				3.292096089006681	3.292970288231111
				3.349379216987767	2.7297125008651157
				3.32104750467705	2.7726329694484373
				3.376222501478518	2.95772309825165
				3.261183221495832	3.6518833289567074
				3.3714102875621323	3.8025220914787807
				3.376731941859479	2.3713249413931416
				3.3249300763718708	2.9498758073411127
				3.186286248806086	3.762746312534443
				3.3770800796159435	3.112966578081242
				3.3825017933653525	2.0846173543797324
				3.379531566008195	3.0660139577207244
				3.2999794339352846	2.6389997565185674
				3.3782258140560852	3.506022531402977
				3.3523704274428616	3.1971783773199642
				3.2976114313512883	2.906889915706054
				3.3458253092928043	3.0076287150082
				3.348986703976907	4.242285151324396
				3.3504893702941954	2.7256653011205256
				3.339636274531416	2.952738250858584
				3.3351275006745564	3.2927953631897924
				3.352429192567503	3.308289128776083
				3.327196021841926	2.6299582401374924
				3.337761958384525	3.135749154359226
				3.2648364697952035	3.7858472075682656
				3.314594873500134	3.171787218970701
				3.27685794907602	3.2608711974034748
				3.3578156040023006	3.058983090118421
				3.3513387780734725	2.683769437346841
				3.3592985778838984	2.5898610151911323
				3.303905948742122	3.2839888763067853
				3.2478194301468335	2.9915246853097193
				3.212502588506904	3.210941061246921
				3.2152566277398282	3.3481733820920425
				3.188653279486495	3.004283693038873
				3.339281107518147	3.655299452623644
				3.3627446788596793	2.5724956550508624
				3.3708077899479685	2.5724847457887123
				3.3537727188669724	3.3993610426850087
				3.353092054545094	4.006463194113604
				3.2731755528461735	3.4165059617220024
				3.273703462159412	2.711063109899902
				3.3791636398403555	3.462973488768853
				3.379695090396944	2.9335660764374594
				3.3391638342752525	2.2482174937115267
				3.3623293963493572	3.056696328352884
				3.25290464515203	3.759771299355845
				3.3570905758514624	2.9641225012100327
				3.2357100119660305	3.241651849983462
				3.170063699418893	3.6799571789275802
				3.3785370292086023	3.15030242983818
				3.1693958020768975	3.345344717734545
				3.2604056406900743	3.037547258827107
				3.374106747975448	3.0744757315604083
				3.3292704385000436	2.2040850727308317
				3.3416654443861304	3.476691069448606
				3.335125548476325	3.2113922465209663
				3.3633045201486844	2.9934534557331203
				3.3546307972753584	3.201647148084139
				3.3326353862388682	2.9355778264108445
				3.361055932640126	3.1536430228739523
				3.3596601645137576	3.190681913443606
				3.2790435512454543	2.9835995868792464
				3.297038959035498	3.2658304864635634
				3.37803691319028	3.4668879569635758
				3.338849772543265	3.015278365997698
				3.355735115656761	2.8346642350687588
				3.3796982422838706	2.578349868098854
				3.3774080756371587	3.7206928895409073
				3.381300820938325	2.7848814088041913
				3.2960954456916083	2.952949797260556
				3.382301298140643	2.483258973983301
				3.3137821291824494	4.180618429223923
				3.3632664784396407	3.83270540869557
				3.3521646602411277	3.1575517261010497
				3.2398696970659913	3.469721403129048
				3.3158334678013532	3.313445887221867
				3.3720941512131657	2.2949738845836953
				3.153122903335809	3.625446540331802
				3.085796338481435	5.077677769845836
				3.095524267057126	2.8371976629838316
				3.3122858757695486	3.5265918780950085
				3.3152813701094783	3.4555144220024747
				3.216936720897865	2.4914395728623044
				3.3620702588907654	3.318256842791242
				3.366015586035983	3.1343382190163163
				3.3526735167185686	2.7095329924071
				3.2994972132190767	3.274102272285047
				3.333363910177521	2.76023035845232
				3.3689667272420554	3.4209291495331824
				3.368876765880368	2.688887698906402
				3.294289215759971	3.3734556990716706
				3.321102173798413	2.442495690475051
				3.3756891880610382	3.023765979267759
				3.284222859173129	3.262809034723622
				3.331684743848035	3.068660952873758
				3.3685265457128732	2.9466601201389357
				3.3777315240669177	2.441652622580561
				3.3819583806887628	2.6354693683037556
				3.2514720683211586	2.9405988750026815
				3.3197858385973116	2.89612597357987
				3.2869125726689457	2.5295446959145513
				3.3684346363862616	2.8733508416979334
				3.383637562499045	2.9073805517050206
				3.207676802216857	2.9525979486149665
				3.236437006580853	3.40030803442654
				3.246855443396552	3.09099879243095
				3.3377250587437435	3.094564617760778
				3.1073478491581485	3.5887017349575894
				3.314447263095195	3.5209421953991114
				3.281633835003952	2.7005951318902444
				3.3584233421584884	2.932571197988249
				3.36952630152391	2.9982489511727515
				3.35254991812704	2.8597399925526807
				3.328726650726862	2.87615104328849
				3.2669440546525865	3.0278464288677487
				3.3713826872819657	2.676849917020683
				3.361403154797965	2.785478980237869
				3.344392446335983	3.180980423246487
				3.3327498391724504	2.684835599191531
				3.3695145905275563	2.8177397625176823
				3.3356220524580285	2.8765832475032496
				3.323788459519235	3.0482608241168387
				3.3448905024381146	3.217281085302387
				3.3885960326959426	3.247107517201429
				3.3605488166059576	3.3726748742004697
				3.3158378948141776	2.986171083884751
				3.1135543709893403	3.149391952837885
				3.3709445163935796	3.3233679730387977
				3.348607171297268	2.792788390725073
				3.3234529192288225	2.6610005901752563
				3.361970021297934	2.443438830468113
				3.203337350211827	3.155016828772287
				3.350706759648063	2.939352650549476
				3.3523883743875507	2.8216310659117263
				3.3176736458328904	3.6901804460310013
				3.3632435585617473	3.41598466926899
				3.219612900185461	3.0615866550095086
				3.359500204992002	2.5111129136154116
				3.3484316378508576	2.7777902112844495
				3.3908113287823256	3.5229610578153085
				3.370435256023147	2.8954735136191956
				3.3496253728887044	3.085493588350703
				3.3404742339025275	3.4597637283590483
				3.3798686560159386	2.271061013112231
				3.3026486944430786	3.5784057540930654
				3.3537615397042915	3.201913970287152
				3.3746488632358367	2.6555064913991733
				3.248725069223919	3.349873718574392
				3.388329989949462	3.0838952175404395
				3.3759359764446737	2.756926203253045
				3.345350106334104	3.1593839727594286
				3.3755611502578846	2.6534388748971534
				3.3580615361208648	2.6533073000559844
				3.336237938365944	3.5145825967355573
				3.35580323478886	3.03251237564702
				3.3497233544789977	2.8180225799051297
				3.2951534831479923	3.8738703849241696
				3.3205588492416234	2.973703872267356
				3.281281873901119	3.70227319955348
				3.3337042876540512	2.969916904978145
				3.3251529769717467	4.151088038437932
				3.251855956807678	3.0682711728648817
				3.381784425376888	3.5794278686458645
				3.3848360037712153	3.0775152612195855
				3.378534057082976	2.7414092502034912
				3.3640389475643313	2.7064674716977883
				3.3154891945324425	3.3829763811668343
				3.361725627880836	3.6500154045102615
				3.2286152828400994	2.860365810934578
				3.3184565093925014	2.7018115407612004
				3.2368356981932074	3.0371865366536492
				3.3244702943581372	2.684470046391777
				3.315245102426189	3.2560147755005535
				3.3612530010549917	3.4686177199196186
				3.3659119164633347	2.473037688409131
				3.3559878137839396	3.01153635311318
				3.3164264508336636	3.1864316796762933
				3.3734490384749853	3.259097520504213
				3.3513129333500173	2.4512364013494015
				3.369251247245873	2.962386159269338
				3.360884802301617	3.682985569901776
				3.2823749621170606	2.1757086793297367
				3.3632629239892253	3.256922081666867
				3.366943302410622	3.652207774050568
				3.3581753567713295	2.659294995911387
				3.384296599130418	2.916366639292276
				3.352038685504021	3.0653310133026954
				3.3819775711525573	3.126126362056925
				3.289645504797073	2.583147427031364
				3.0429396698978266	4.224728282782803
				3.2993637522457133	3.230043624802113
				3.389637877553521	3.05161743475144
				3.3345948969798496	2.420413398967995
				3.3644378641225026	2.6019876907047452
				3.3650927597386677	3.5063763870492157
				3.3780403956653653	3.1083685671501757
				3.3580406619506937	2.357663131917119
				3.2805036261104865	3.060629364200748
				3.381996017000429	2.818874009110375
				3.3770504773508914	3.3450247205009407
				3.278891047041914	2.5317187048639265
				3.3810535376540996	2.6422462164301423
				3.3332225779312585	3.583848883858778
				3.301765717012059	3.2225616971062574
				3.199055578121097	3.0314233938370156
				3.2426144102625565	3.6558532450368797
				3.3500723553563256	2.7766453917372
				3.322890470864231	3.1387364069110357
				3.3438733976873296	2.416359067796251
				3.367993557113166	2.7124483550229193
				3.368011236033389	3.0843372042812884
				3.3667160970981396	2.6370482278057175
				3.3805227008331378	3.2256587423015826
				3.365688780578544	2.4040378572852923
				3.3367639221347627	3.3321424926850187
				3.3372984804904613	2.8471414075204353
				3.2319584190414283	3.4223459093386746
				3.3797703143932534	3.135512102103295
				3.359199456503672	3.23947607073216
				3.3704843628612298	3.566015099352895
				3.360900398573033	3.48917969775071
				3.370657923402822	2.8513919272470405
				3.369503273512317	3.069764520763215
				3.2616373080506316	3.2158566686743
				3.331026461658187	2.9933712964612122
				3.300156946996203	2.464540703958283
				3.341976856302431	3.5955758515012435
				3.3373899124332396	2.864267483548371
				3.2082518936115387	3.455492599644737
				3.341957872293468	2.624781964280955
				3.35304097043255	3.457365309965919
				3.376160059862617	2.8232678801821556
				3.380131300194936	3.04868035162916
				3.3764723676257513	2.7913323429299997
				3.3402333785377962	3.1506537404121726
				3.377850652612521	3.0816338083047614
				3.3656437829961448	2.825424441790066
				3.374098619019122	2.49216426624448
				3.3756564518467336	3.022566732704955
				3.383663888552455	3.066884852794155
				3.32401183050733	3.29222667006423
				3.3664489491133542	2.8511056884691564
				3.354137992156096	2.8198256519698353
				3.3490196875369938	3.2057702562638415
				3.234194669779921	2.65011422256633
				3.331111241742155	3.117509099757309
				3.2793821130169136	3.28531080089789
				3.337746417929833	3.2202817938417323
				3.375610324345468	2.9493622422494816
				3.3766150847578382	2.7398676887982165
				3.333419523140473	3.4546220286789993
				3.3192300098347713	3.4933822823701286
				3.183360236966743	2.72928710598821
				3.2074114840365575	3.1302832957307167
				3.3574129165943685	3.2135941958294736
				3.274765431109306	2.877029239771106
				3.3106685144545307	3.0104669972228253
				3.2066545809418274	3.5388059216956216
				3.3588582452116293	2.9910936226058595
				3.368361174417317	2.2388221311294254
				3.3330188246740833	3.4422293346050714
				3.3744117964109983	3.7552374750427844
				3.2044164341143935	2.9447715023964687
				3.330366811422399	2.759143202500997
				3.216962204145906	3.303822162802748
				3.349249093113362	3.109631986600483
				3.3414134514050047	3.1511520955026615
				3.3071190430299384	3.26229861638723
				3.3493940568516587	2.209049714714242
				3.253505614570732	3.7872494108485806
				3.3221230391555365	2.5220601013319732
				3.3860992057240025	2.846269189383895
				3.356550514793348	3.324751417676882
				3.319681169959106	2.8255426366979917
				3.367629162472506	2.5782295509280804
				3.2887801507250614	3.694072216527765
				3.350264364445645	2.8456351839543523
				3.3274658083441295	2.9212549575438094
				3.3137673281460707	4.05914116941234
				3.2817782216531612	3.287505341910922
				3.3831114605978767	2.8692920991735895
				3.321096413025672	2.870476382235139
				3.3692333812233457	3.1150934827268077
				3.38736779680706	2.6714201035967133
				3.356714668011427	2.7315078703921554
				3.351993481555186	2.802346372473003
				3.383362270125162	3.3711093333943443
				3.3736623698480224	2.921666580610168
				3.305780683412036	2.7814765634764784
				3.304563069107762	3.228808767261327
				3.3590526946464854	3.13088190915039
				3.251166856122952	3.134665783928192
				3.279913687751074	2.832850947425336
				3.32414384866434	2.854494884635668
				3.345708470864371	3.048291197495935
				3.3496385286427226	3.06470805221134
				3.284205603531836	3.0870029886933255
				3.3513503684162718	2.946397805591327
				3.386142299550823	2.6627750994463684
				3.280881052801749	3.2805535504660193
				3.360484149466343	3.4232634040359926
				3.2445235873374347	3.389349314201103
				3.3472395951835665	2.901027804710336
				3.38553082935529	3.1891485258678394
				3.3113306116405408	2.649795010453664
				3.3345927763035403	3.3125688983143418
				3.2776445385997137	3.680425474893901
				3.3543328984864798	2.7915165348481175
				3.3704024104452723	3.006892953539424
				3.3019334701165732	3.126493838540375
				3.337700092108888	3.162462870427858
				3.2840821310980357	2.852917921276496
				3.3876002215687695	2.580314477395705
				3.3804679937206954	3.1445410550413477
				3.3447150654896634	2.928199725697142
				3.354069190674295	3.340523070386207
				3.3534866940612833	2.9411228896673087
				3.3718549321666953	3.0350808184186024
				3.3818936066371768	2.7562499424137212
				3.354054666204049	3.7568904851687375
				3.349581233021653	3.1941861219256205
				3.286715095187852	3.0005913406556823
				3.30083424764568	2.8688344185798234
				3.261860945686987	3.1546476028979242
				3.0721458989349717	3.4406840256421107
				3.2975527694082634	2.8761213308072415
				3.3367770200293037	3.1386610423291024
				3.2798329536441786	2.8413097251297503
				3.30910404375335	3.0571690930290756
				3.380648538194494	3.1092574267433513
				3.3647621282767712	2.5969033907583365
				3.323763128992696	2.7353221278767696
				3.251976603369595	3.3671094326834448
				3.352649520833508	2.795095521521622
				3.3464055861106106	3.3909386859759505
				3.310878367472331	2.932864594923567
				3.3649427100194518	2.6369449420358877
				3.1737772626057525	3.708898294570294
				3.2538333535330897	3.386613707137626
				3.2119772604736028	3.369911321939928
				3.365455475315196	2.6621824574399207
				3.3476506244813033	3.5327504958935534
				3.3620558049384432	3.2990903087047765
				3.266782215706383	3.2372673200223847
				3.3791613185738383	3.2507672385900386
				3.2454358214945707	2.9063941844603502
				3.375687103208292	3.050058867975421
				3.3660294472196237	3.168677127830602
				3.2851417183575364	3.2676319842150066
				3.3299767170947563	2.9047607028800955
				3.362988060781685	3.07176668926722
				3.1997064314981025	3.4390411926811293
				3.341233167076388	3.535054714698052
				3.3432571492789944	3.0598480814032203
				3.219265206397278	3.1808570669940703
				3.3051117051931467	2.813629911009667
				3.359368573944497	2.8972175127647137
				3.3624701246501454	3.2486157399251208
				3.30607395028728	2.6683106213200616
				3.3567913497641766	3.17295362487822
				3.3155335311411194	3.099490968780495
				3.2967383644725765	3.5766950626078193
				3.310117124964484	3.1636733664786068
				3.189921307010406	3.624394623105484
				3.22645110592669	3.6688506671384906
				3.3742654169920145	3.4558715188960707
				3.3567679110498654	2.82253783065489
				3.337056856238037	2.6175422753198188
				3.3774165626006285	2.549054977074901
				3.215966575595264	3.1684085581073838
				3.3300154734978915	3.1220016250347777
				3.3279835816009906	3.1140812745158843
				3.152757491890854	3.369835759601787
				3.3521113272629677	3.095658065604944
				3.351965972526267	2.454194363064558
				3.348592240267018	2.971596119319085
				3.084234233502495	4.033237490219593
				3.281839560409826	2.4056756913555555
				3.186979635595158	3.4860949783203155
				3.3574407876156123	3.2828996072479817
				3.3398770952034127	3.656509690818457
				3.351658857816415	2.427953861083859
				3.2604154241842096	3.371411223609127
				3.285598628866529	3.2340708911729865
				3.2683592819921667	3.634551649455702
				3.345576213472011	2.532397959927824
				3.3905845040916316	3.06719952255513
				3.3628163555094432	3.7456160599280293
				3.3142446374225667	2.757023371821453
				3.260439198936352	2.724049372709187
				3.331889976932051	3.3327607836992588
				3.2505995483767904	3.130914869887034
				3.365321863534737	3.2969222735186756
				3.381872813004972	3.301835356809426
				3.3809526104911356	3.2601028249464794
				3.385374396167042	2.3027394188808414
				3.2939715820565283	3.2037866989923915
				3.300220746458052	3.4883097502925846
				3.3262720596860387	3.0633016150246837
				3.3493978754384695	2.329916845992105
				3.3216984462543544	2.854328815049496
				3.3343067391651693	3.868058382113507
				3.3716285772258128	2.4117056232784533
				3.367765563322018	3.474910298902697
				3.3480231842762125	3.1749097510317346
				3.3403175372503626	3.4610504538255045
				3.3705444208082516	3.050302301393382
				3.3753202039793297	3.2454175492158974
				3.3737216010688535	3.544633823847752
				3.3685321246923614	3.373566997218631
				3.3575397982905417	2.860238255597581
				3.296193685497067	2.893085941292676
				3.299661066083193	3.405159935633917
				3.278154269926687	3.258255481933768
				3.3800406305504547	2.4056974675659837
				3.3877157829653237	3.1393049287612893
				3.2647261379987094	3.1572989136240635
				3.294145511294627	2.9460314679843345
				3.308897622190086	2.698421092916763
				3.3606137588267013	2.6683240382524427
				3.2433411465422806	3.6399825136563306
				3.3515889003327257	2.7679826925502904
				3.3345484117068076	2.4310133636700026
				3.3713884797289264	3.0136028574436344
				3.320097060949688	3.3672051282680484
				3.3846609531383507	3.257974449785878
				3.2273422970321293	2.879954526740035
				3.345811908039805	3.3967898863495205
				3.2436619846607293	3.4317656983209512
				3.366241582048329	3.4215977457418973
				3.3601706657487713	2.667338743573448
				3.3623485043747676	2.6077032529202264
				3.349925739843559	2.9920572218097274
				3.3146077702945744	3.172895778716447
				3.3152511293168203	2.6027274636424163
				3.3183589922687737	3.334640609578379
				3.3667191142461994	3.46952705660555
				3.3005546356761752	3.2024081629129943
				3.3593122641073623	2.7271128935012103
				3.3781353749273433	3.0139867135429115
				3.255712617148134	3.111505019018713
				3.3172961240394976	3.206873712107064
				3.2762996355141634	3.2544754516159293
				3.2050277763472637	3.14045294336798
				3.169322421668993	3.719755424520599
				3.303321134075636	3.995972756846074
				3.3233484549999024	2.773719738477427
				3.3088741963070962	3.1360623469752946
				3.3362503532155015	3.510748671739487
				3.3817736699869743	3.6664600809247494
				3.2382585167909483	2.7860054620211603
				3.3742518659597778	3.0514302559224427
				3.3035596587239664	3.0262183386495796
				3.2701047719414773	2.7961733912830704
				3.3539033985568363	2.84235596123821
				3.3862315091019557	3.1814040569972297
				3.3507367615334416	3.0931286402623335
				3.3377443075196367	2.68692261565534
				3.2886466237285914	3.17759737971668
				3.3019310822890438	3.0956352731646666
				3.1339694420881385	3.268812865307507
				3.3242781266895505	3.1778930249135326
				3.318522063431786	3.2400524618193978
				3.3026272699538133	3.639790429648651
				3.3634294570134773	2.9472467785483496
				3.369225654588153	2.588901481611715
				3.3395721705399875	2.6844408478759276
				3.2285983990310676	2.9970471665978713
				3.2911096715913235	2.590439042015727
				3.295461894403728	3.0033609465670974
				3.3348405834826633	2.742822356694946
				3.2731913599088696	3.4149587239864037
				3.3311990768903224	3.0868505346281525
				3.3342036554717702	2.697846778446152
				3.2827269990503725	3.26912825726788
				3.344046242552761	3.6406951764783204
				3.265640656092726	3.3873548348281672
				3.353000359932188	2.530445240247904
				3.2366412886745266	3.2294535787689593
				3.33035302930398	2.47682924547763
				3.2646682609445525	3.1704682827540336
				3.267124722430827	3.1206104561318146
				3.0852801545616693	3.935379838287702
				3.263168071755129	3.6106284054537645
				3.3521185443799055	3.2166030762095033
				3.390845528996793	3.4513359989823447
				3.3411346945200884	3.373230275708285
				3.305966163216444	3.253220137610281
				3.1890749763691972	3.374141550181796
				3.099747323273636	3.233672576838856
				3.2783686139448647	3.9619448030706605
				3.297313015277203	2.3668106932774
				3.302285733927156	3.6295952446684607
				3.352603013429713	2.6562793534422418
				3.247801011682732	2.848544411674995
				3.2420315192014533	3.0581519116941673
				3.356671740396888	3.7308351467741536
				3.35843281477189	3.166544621252891
				3.3361617712577867	2.7529515644493405
				3.373846416643544	3.288325585261003
				3.3522515786707703	4.4271617759878925
				3.379073841045177	2.6710681085937926
				3.380154436260334	2.3884258759303836
				3.280027722157563	2.523178374918078
				3.2327594616859785	2.9427013925539462
				3.3035949134085913	3.508760519341811
				3.384511061421006	3.3673128629500977
				3.38590485385481	2.8840997830055835
				3.3725841166760304	2.341722643874076
				3.3365793891515456	3.509353266221629
				3.280550361458263	3.7137435157993037
				3.2844354797834576	2.863712281828675
				3.3011053499485383	3.1412233237528957
				3.254081652379406	3.516055193757079
				3.3664299237531514	2.6176232722306385
				3.376553860062867	2.7710398868054558
				3.350105241172075	2.7296426892321732
				3.3750862701194406	2.98349010887149
				3.379844618510748	3.3265955722322573
				3.2833727940342206	2.8563363837114637
				3.227170061842137	3.913244054834598
				3.324788960287417	2.5866561967000337
				3.2124874454125942	3.7038841545924646
				3.2945899701454127	3.2282970997109346
				3.22980577327873	2.781622497820477
				3.3322566782652823	3.4650941947867264
				3.3680052054865883	2.8882720686098464
				3.352586581157376	2.366052227665218
				3.3592564759327295	3.141898215594644
				3.386148037190239	2.678599425790739
				3.298962403690221	3.2919641754453552
				3.0910614887093035	2.9754678163783987
				3.3156688692080873	3.238852886800478
				3.3709480851685956	3.3039885646669704
				3.28309295769198	2.957888682347877
				3.2493649921999173	3.5055890734491246
				3.121359769117721	3.0001917401493245
				3.2684592363469624	2.945074420061045
				3.357004584695776	3.6717341756936075
				3.3620772980294276	2.8265702914773705
				3.371921982717884	2.695634006670883
				3.361199162066562	2.930308420204496
				3.358490524403168	3.9518386740921354
				3.348838514274601	2.774293659654263
				3.37729090553637	2.760602735981612
				3.3482018276249192	2.886974261442945
				3.3600878934770635	3.1237927058168307
				3.3007426986034014	3.3075965029563226
				3.3518121622520263	3.2375042933588123
				3.2830653145736433	3.1827123050399346
				3.35182423416702	2.839905632414544
				3.374471731013422	2.919582565865376
				3.3233810604840857	2.7268158705349497
				3.375570624001456	2.7584655920083203
				3.304020744233165	3.309160706544167
				3.334025145916848	3.3639455805344283
				3.262641195791764	2.9774529219259795
				3.3484336137136466	3.5081606996551264
				3.256351102913163	3.7917785023090262
				3.337579789479037	3.2744001734886226
				3.1166542187787494	3.6070365348467543
				3.3178509606367754	3.159610775397794
				3.2963931987802635	3.2740810695682807
				3.332439946613438	2.848844560207114
				3.315558819266448	3.078746702862602
				3.385312232368287	2.8642442198150087
				3.3314442267841953	2.947670380319755
				3.204203187523429	3.8359402391615403
				3.3754113289209213	2.6243850300981952
				3.3701573467886092	2.2123177922820325
				3.2980453845552637	4.433395833381152
				3.2625051344994977	3.0729592820466247
				3.2780988715929578	3.095186432633223
				3.2976343193347	2.6529771084189075
				3.345412925503898	3.59300181732444
				3.349786155999514	3.17161385803516
				3.3342229945258572	3.3374195021381317
				3.33676253559108	2.741392653250537
				3.3515636766513106	3.0328508669241816
				3.3687784034078074	2.94924798923255
				3.3823219206679638	2.77605428374068
				3.308777646296467	3.1853667887323556
				3.2633524620734105	2.9373309864858523
				3.2463844437390863	2.6520330393503517
				3.340245138334862	2.360519877466529
				3.3795642211613868	3.910054399818048
				3.3894766785059085	2.80900867207241
				3.2966643423422846	3.219471942244227
				3.211785272526258	3.0621493265943673
				3.360044574137918	3.431771504266463
				3.2978977449198688	2.9843608534748056
				3.2906613955027524	2.8941162813052164
				3.243770372227687	2.1332808366540865
				3.3304506021141775	3.1868462686984174
				3.3749588590452313	3.2069178496303046
				3.309685839520327	2.7736020666883947
				3.213552580077777	3.565717202988349
				3.3113828853905476	3.082109698109528
				3.340736128240857	3.3620716364211387
				3.367784766116858	3.325966161497531
				3.3690346164540683	2.7393669527088726
				3.3467141089880625	2.9764613726983087
				3.2785019026879016	3.524911315198093
				3.288448345129798	3.334841745783446
				3.2015754945598873	3.387770752475888
				3.3263818310462554	3.0575483792918745
				3.3103649473400276	3.0328286593343736
				3.3266989225054875	3.2122196574193063
				3.3402964893067226	2.922533020197115
				3.3268593166218485	3.8285710964322845
				3.327204066870144	4.001539079462028
				3.359593930625845	2.819922209763464
				3.342595855601904	3.11619817085974
				3.3683297692905096	2.5186283186931266
				3.3215576563001212	2.7440880439030124
				3.358026500292924	2.8106911967907133
				3.3251316770385024	2.65521628016526
				3.3175657643517287	4.148847616094394
				3.3637251460792763	3.658175747744527
				3.380501639622467	2.89049761268984
				3.3687219342405466	2.722834545228888
				3.3247038489340346	3.170356088514254
				3.382050923619151	3.1107903007262743
				3.3481651926665785	3.4829892387460517
				3.382108645738607	2.6540661888749475
				3.255100611425087	3.162825056106482
				3.384834276250346	2.7827386328120656
				3.3449822049520828	2.614876143926781
				3.3389437599961562	3.1844721217926977
				3.353971191043855	3.2627691841827526
				3.3700252591962436	2.8678214474288404
				3.353526179199266	3.422516009760801
				3.389980930034508	3.6294447831366794
				3.263029580373167	2.6511330665912314
				3.380155664011501	3.069225215726536
				3.3126313551142905	2.7420412679267114
				3.3567769712487787	3.480241389460887
				3.378819687437648	2.8246464244237046
				3.3134406568292007	2.875019660198727
				3.3183798447782142	3.1264260798996966
				3.2188775071086475	3.4421908230275897
				3.3897452359708233	3.0681088578234554
				3.3145838142250397	2.5436760226670367
				3.379222986191726	3.4035244992975584
				3.259069401911548	3.040292223292928
				3.389166575613696	3.2307208876084927
				3.339246150448204	2.7164185455277186
				3.300235959040426	3.149427224124754
				3.2635336831754027	2.892927792881225
				3.36645865810379	2.3393199747603215
				3.3310509958077854	3.1418410897219045
				3.3772127830321037	3.2892365547889124
				3.373954351811581	2.91301965814523
				3.312020646768165	2.525333945820232
				3.3725702977089913	2.6695207408751984
				3.367430285306719	3.548530493845253
				3.3786885377750475	3.238374659449973
				3.374403972984419	3.0314155829245326
				3.3289945735804745	2.91809817306521
				3.382604541137879	2.227049656179108
				3.379138003638245	2.8417896711009103
				3.24504721634284	4.1815400262258535
				3.2160000120341623	3.7216660220941007
				3.3497938146115755	2.65647160211959
				3.3516349176429623	2.5239500453461123
				3.3530391920141303	2.920514856262204
				3.3639076633501332	2.3681267526585525
				3.316004276764682	3.4959302417912563
				3.358052511610793	3.3144792982366678
				3.350186461078721	2.786654344779926
				3.265388278037581	2.5140980227493466
				3.3653713148253215	2.8723960014476733
				3.357792897586583	3.1151461989474942
				3.339640161683878	3.3354794991757712
				3.3022732006686684	3.243359579358465
				3.22074401592523	3.1586695797710793
				3.3666321200961655	3.0322707441748604
				3.295007217498009	3.37085755636456
				3.2750370012767527	3.565957013575042
				3.297859595820995	2.78983288076626
				3.334767740020576	2.658146070472158
				3.2773687555240993	3.4466655618501236
				3.2309622808462635	3.709599011334244
				3.356742035536112	3.233779590469163
				3.2451066553376773	3.420491269013666
				3.3044069810754153	2.8674662983412413
				3.385384737352868	2.8313999338696516
				3.3324493711331526	2.7598404683411406
				3.3307676182482173	3.5611245323090785
				3.276898760913787	3.6149836323292335
				3.358261306421305	2.9438479372368036
				3.268870948043497	3.2718490638259166
				3.379670430012816	2.953699795282805
				3.322306426010671	3.178607931813806
				3.379746146977873	3.6593760320158237
				3.371858708000292	2.839646145298485
				3.3273829895979676	3.483951193893096
				3.3074233465064964	3.6207637294490422
				3.3748393375594135	2.7223594506436606
				3.363445709921388	3.2747499205720416
				3.28454049997851	3.6207825053962552
				3.250504444561527	3.439199434819612
				3.3654878243369524	2.941720161671934
				3.298669383589575	2.8570538639980825
				3.333004306086524	3.1053194354568863
				3.322231057463288	3.1330001977074597
				3.2883834000216323	3.438155037551722
				3.3624844388802355	3.1873567460583634
				3.3718880464549743	2.355155468082933
				3.3849285751208122	3.8615793335730033
				3.322117919809254	3.387588463054138
				3.366267840709988	2.898292217319965
				3.3012202282435137	2.511611969127594
				3.239082435603621	2.765639164589057
				3.30778340748401	3.24949805528256
				3.338589451797586	3.2550819194836116
				3.3785527374565723	3.289535846492211
				3.3390292193449054	3.676010058805128
				3.279801279908137	2.491468294938369
				3.3749180328440285	3.0346206740131265
				3.222152328308392	3.5248683119050517
				3.386625296589914	3.0079922168486193
				3.3235556171958285	3.0270565414048733
				3.3515482330145705	2.553935616696729
				3.34084588629521	2.8571990796445133
				3.3698363977513157	2.6117863624328117
				3.36112429090736	2.8994407690077906
				3.2985308449340534	2.9523544443830585
				3.312635762395047	2.6394954073947896
				3.3742673317935594	2.7160734216914233
				3.304324592563719	2.458672182890371
				3.250575017816217	3.0087623302311606
				3.309548377117953	3.3069132370079926
				3.2652631774660725	2.588360361667864
				3.215088578592814	3.8909471190658027
				3.367711783335757	2.4757074831073327
				3.3575930607407614	3.0249212391323983
				3.301120850188939	3.135071537470352
				3.364759859487171	3.2519556581050924
				3.3345535786607257	2.820600477527179
				3.2862083315332016	2.9965936174505443
				3.211688300738764	3.3045104249826154
				3.3511793844521374	2.9434988272018154
				3.3706054420742886	3.346112256197343
				3.3424942561589526	2.654200457769935
				3.349850288425341	2.9238171936523902
				3.388101637390119	2.5236931402032545
				3.3342971596396622	3.8428629284054425
				3.3822825432075088	3.1437358798753614
				3.2784069768474917	3.6854155604466783
				3.3025926640453718	3.0371807568528446
				3.361460844757833	2.4512037133370077
				3.3765046800149614	3.1856331281580306
				3.3813853001345535	3.150974190158771
				3.350966638228072	3.105352156226789
				3.191488797200477	3.3618029064449315
				3.340938736867924	3.1366974673235486
				3.377677480467546	2.644601516904695
				3.3163244412826876	3.5008587264632145
				3.0364321350802777	3.36986367195348
				3.1313915034688433	3.774861748173478
				3.164123112613728	3.785265337318136
				3.3281791941206444	3.5627749893209133
				3.3725581892499026	2.7196103298191936
				3.3537414270661783	2.9579381112720182
				3.3366301336215125	3.2887960563626306
				3.3481061364431888	3.546464972126049
				3.264406954365994	3.4530843075974094
				3.3508431296663765	2.975260107490672
				3.3840761783774966	2.8814013928453726
				3.3150359944510766	3.445877126977058
				3.122500791404284	3.4255478356121136
				3.312247803560459	3.1776016393520656
				3.194759505136873	3.2944427640375697
				3.341919519082171	2.7707544803343853
				3.30690661790618	3.704858791666237
				3.2319299687554244	3.1026136886950004
				3.329341833100501	2.570525907527867
				3.378147648687318	2.7221401989349694
				3.3901294629049987	3.417234595033822
				3.315148794477517	2.9284454417393047
				3.3509058779138394	3.6635492532093936
				3.3510668473440193	2.1828834423603327
				3.1857892285714713	3.5837739266672783
				3.2999080345756537	3.2726316842082053
				3.2392233114465765	3.708676896698102
				3.3543684980429505	2.8683359996284925
				3.3835985071070827	3.1346709318147123
				3.309388229197857	3.0737397528406176
				3.3499505365593176	2.8705634190715763
				3.2496736647651625	3.5227257592854357
				3.3542149157402994	2.4166366669424573
				3.318826515855398	2.9475889146231924
				3.321768448136564	3.3693778974902626
				3.3830783011615075	2.803048135037539
				3.201289669985217	2.787908010985302
				3.1695388380675937	3.6263216374279663
				3.3246681580206214	2.9590090366990283
				3.386250017413172	2.886803777433973
				3.3483725540240212	3.5570144411687137
				3.2825841337106905	3.1787082633483106
				3.2899486621415153	3.9959399924098458
				3.3384297313312152	2.5708556547216967
				3.342227925981944	2.9992981106889367
				3.3764747664784145	2.7491449504683256
				3.3685828646069282	2.803211189918531
				3.3394136352107697	3.7862724780664494
				3.345248836377354	3.305794378897916
				3.3428442353475867	2.9014498434588774
				3.3821363120124164	3.2174056539182665
				3.2604475485997915	3.690923813344728
				3.380092556150517	2.216842136226853
				3.3607840475437953	3.2384314037281348
				3.3047676148745064	3.3191779752826913
				3.3477353617168744	2.7866140332176625
				3.3720747271959133	2.939202748961026
				3.3783682907260086	3.484301717760724
				3.362931456673395	3.4474803742486446
				3.358976078100319	2.952967968759474
				3.374219735115198	2.5236780611282668
				3.2450637894335697	2.997316808597737
				3.3613749399772685	3.7877860393603586
				3.351349823883423	2.7886197795142915
				3.377951945507023	2.609692456183634
				3.3281515685105423	2.3838466004368213
				3.3248169886511363	2.9952071690508255
				3.2902466111829782	3.23387911032428
				3.3532644740295625	2.9311422303701966
				3.3774027915599816	3.4328270064504403
				3.3586376322396285	2.7160308893782212
				3.35097040230933	2.3625598519912874
				3.334833382363422	3.7156776914417287
				3.38586962561073	2.508490521891358
				3.3638224494686355	2.9999997149274327
				3.3656145591122084	3.1065673519439354
				3.3173110458991313	2.9523855299231263
				3.3384202233687303	2.930047484659132
				3.3081719342404305	2.9429626195289007
				3.308008995061493	2.9698491863475427
				3.3319432340356103	2.857297334250182
				3.329984901974533	2.9639918897822297
				3.3343726065372943	3.01236510403489
				3.2644864636241517	3.4261343856746933
				3.3485753357338286	2.8397086140591936
				3.2835698733198564	3.2310752488551553
				3.2958546452735433	3.567480984190584
				3.2971236168897264	3.551529162497104
				3.2597685613183756	2.746990323554657
				3.3228189763616665	2.806899923384943
				3.346014408232955	3.023094820837941
				3.350404998427886	2.7008700337917775
				3.370264436342485	3.4365972587832374
				3.3385751962238026	3.9267768597815635
				3.3296998041078845	3.007740800814364
				3.320334792464817	3.462673574011236
				3.2710134957118675	2.5600795197549013
				3.360208367082861	2.5678740358410312
				3.3499641111143994	3.083631738307273
				3.3732775875315526	3.41982833797881
				3.3597028398169013	3.422582722192414
				3.3836019453848483	2.375506762272868
				3.3596800132610927	2.9976379121515997
				3.3803499257907528	2.5583797468525495
				3.342789960223631	2.9140832346471868
				3.2280275782888066	3.118960781164021
				3.059432066124599	3.0298259429574688
				3.265169626197747	3.053215658675421
				3.281475103524958	3.496685070292884
				3.226071923281798	2.892841900360418
				3.3602467460806538	2.612570902858333
				3.3707377361258337	3.6292877722746955
				3.1922519375699117	2.7484511583970592
				3.2216723418555095	4.075301442169838
				3.349756155816346	2.0341598667662457
				3.381435947902272	3.4218769631973873
				3.3569947221819656	2.7898240827531655
				3.2841083000400118	3.41184660679857
				3.133446043547703	4.084388730641595
				3.2236486426894926	3.012395401240707
				3.3664457926874753	2.811107469670776
				3.3596313938558233	3.211343959486868
				3.35390027050837	3.5963103993798113
				3.368098141723168	2.4746733701417463
				3.358275495886169	3.0499389960920213
				3.3505375900690577	2.989150202416839
				3.3632975061243844	3.35259923987089
				3.3325441115914702	3.1805321845301657
				3.3139192708191474	2.7886330393163616
				3.354748773853748	3.699722494314619
				3.335491661439449	3.3721546920801346
				3.3839009865796617	3.012848411885397
				3.337656135514131	2.403595995921535
				3.3460622938784192	2.8624382980755483
				3.3492080783135885	3.766774710607581
				3.2686721736831714	2.8775974301072003
				3.2313765568967825	3.063951623607129
				3.259817512324329	3.355075094624379
				3.196772227499031	3.6050479318876087
				3.3123462271116346	3.230710213142282
				3.3555031933566064	2.9792430685477282
				3.3116879749526693	3.872952558711944
				3.3684505437985415	2.6842934782494625
				3.3518027750512402	2.6413074908571033
				3.3730238052459343	3.2975788321000095
				3.3531158935326295	3.0965806142044583
				3.363612879296567	2.867433106733775
				3.38570409144623	3.2029578483678467
				3.1935233656486317	3.363252197713863
				3.314979063779525	2.7237913827574225
				3.3557648343580055	2.8639507056526416
				3.3470578700211138	3.378553246383833
				3.3272063782459327	2.7907543900072227
				3.3138089953649064	2.9403849216171514
				3.344308984902772	3.2197772429340925
				3.361822753240161	2.6254134859338527
				3.3689571613296465	2.6633742377724765
				3.3719759872005146	3.1719074699440424
				3.3731711879090427	3.295878328396478
				3.2500401213003434	2.971101976879678
				3.2415940291819396	3.2478091270570544
				3.229350566263517	3.578696199830084
				3.3408722575329612	3.397377210132206
				3.3437387572035937	3.1004863051008162
				3.3780743847408665	2.832679422160106
				3.240254784490457	3.2061594937988613
				3.222293240414256	3.3550979795236175
				3.2924735966912713	2.6118319542709965
				3.36606902750621	2.732937370089237
				3.3471955590277145	3.5083807194712646
				3.258720086060476	3.355296802425114
				3.2541525878647137	2.7634441054031513
				3.3642779119745048	2.897933985399759
				3.2639614870755573	2.939641432819539
				3.2866866030917596	2.833566198907465
				3.354340883777142	3.486617203932679
				3.321483128105714	3.3218785218375064
				3.37996371864812	2.8041206449385414
				3.308595281706344	2.9131445862425327
				3.2881201827761752	3.4195712353745447
				3.265708020138633	3.595721097566488
				3.342113691733884	3.3674576277580397
				3.351851169547912	1.9857284892000233
				3.359140470995338	3.0899960357158673
				3.3416782167988877	3.732023335941458
				3.304521946320296	2.7811967476014576
				3.31832087072076	2.8455485577969135
				3.2956284628549537	3.3917542712782516
				3.30543388115375	3.5190102143742945
				3.311506534281698	2.8215714297505796
				3.3871965423473154	2.7006140702298382
				3.311157195341601	3.467900593397888
				3.1884406352015953	3.5518934349547706
				3.1465512910822286	3.8376702579648727
				3.368364875932665	2.8758599060919763
				3.3397091494833115	2.6857024851067317
				3.3661176054523665	3.2304753731825664
				3.351487087515535	3.064211127592244
				3.3440842571046074	2.716668574110085
				3.301552442667192	3.071547106884851
				3.36933208768916	3.450273492505257
				3.2668770994375773	3.3465146152359813
				3.353364445400623	3.2444053427366804
				3.340822798538997	3.10086867411648
				3.3253069665708734	3.8035475656530857
				3.3229894545473173	2.9061249662112063
				3.3768722232738324	3.2172650338490647
				3.302754030938341	3.109715800158355
				3.1390678075009966	3.2596825214264262
				3.184528377262109	3.7102811939719373
				3.2413171045852045	2.9660034195554417
				3.2212946572404766	2.9175210048961127
				3.3399291023454127	3.5087830831598
				3.3829120715636094	2.7130105832192792
				3.368098293203441	3.185161009223167
				3.267690735266826	3.3843382525248664
				3.3502175479748395	2.6999216828040784
				3.3724176556605077	2.67515806029269
				3.3740230128629105	3.1165762198490947
				3.305800973400125	3.666555872973746
				3.3115763176058977	2.9947792635659156
				2.8929484898118845	4.201617279007503
				3.2239455433938855	3.42884131967517
				3.322573016538634	2.769133723195
				3.296629797800282	3.638713663783396
				3.3550049787532044	2.390347180742842
				3.369380217747073	2.8543947789225883
				3.288441963151872	2.5926086630869984
				3.2297784300185857	3.337694249660403
				3.3696807929421317	3.0265812466452795
				3.3691091450721253	3.098190599231563
				3.373240581207659	2.585284470216538
				3.370222571594895	3.3364437712340878
				3.3759135285003863	3.313023597009733
				3.286645806228643	2.5589883786782344
				3.335505973862238	2.7406015478037853
				3.276161527129893	2.8285966207455497
				3.3066824246195448	3.363856853164213
				3.38907779494014	3.0315007366571396
				3.358196940470972	2.970775419362605
				3.3525624551364466	2.9080532793406153
				3.3344655213885246	3.4687310160036615
				3.265075161452728	2.4163066093782373
				3.2447485626349257	2.9292750468332382
				3.277093792794381	3.5351704250714167
				3.3114765081089415	2.939652547113864
				3.3866677341680465	2.8996131732947745
				3.247644786519224	3.753716043319105
				3.159106077356863	3.141601825230926
				3.278523761156785	2.8708518272401102
				3.3417190165548827	3.2690204088645007
				3.309319480100138	2.5429505252977074
				3.3741309367532923	2.718460007799409
				3.272135736647332	3.4605365468612117
				3.2339629085871255	3.6172108219019887
				3.2884353372812885	3.106476534448874
				3.2439629424048313	3.2086651366260917
				3.364865532106401	3.0895782721552534
				3.315976272443227	3.0146585661647003
				3.359465884906739	3.188232885409354
				3.3602779943196746	3.1989931693615907
				3.3338680661355955	2.2855607257895563
				3.384473364978617	3.3938010000272762
				3.3765661941164082	3.4770639497659532
				3.336254693764611	3.1965478417175595
				3.3490809724175428	2.9288602251416926
				3.3544191798308876	3.4268734786549735
				3.3672156765303902	2.671221628611389
				3.389547385062575	3.258042812186433
				3.351146428765826	3.0593518570473615
				3.3668366196052046	3.0182509781268263
				3.349624784891592	2.5615439333693577
				3.385321974501307	2.6752237243583217
				3.371668363664874	2.7560301937782214
				3.3575609600706993	3.239935057090218
				3.2809218564483773	2.4386954284960285
				3.344278183358616	2.96342736550699
				3.2948603885035594	3.1238841436786084
				3.3136892438249217	3.548718104566386
				3.3228721419761014	2.4387018938091756
				3.358392108311842	3.6540517146237086
				3.388023676109314	2.951787167128148
				3.2434101682912675	3.351301688843548
				3.1406274565510777	3.1415921969461036
				3.317498976702658	3.0698396168928377
				3.2492688337045683	3.291741386375873
				3.212719208042586	3.067714967707283
				3.3276171100044287	2.3800527016004986
				3.381042219058423	3.4496976955801153
				3.326502658345194	3.005770097430159
				3.349028598249232	2.5571828665500225
				3.232001089743208	3.29056632369054
				3.364163408768093	3.077919475626256
				3.365215843746862	2.7562855498003023
				3.3774475502247343	3.3967304089649892
				3.2999109267997246	2.802685960177283
				3.355133660805727	2.703951238809829
				3.2969177378792343	3.0749540257678545
				3.3817055684659896	3.5098811560195498
				3.3247144822930736	2.904884297755364
				3.3337535761511066	3.1473545599052963
				3.294608843378078	3.2466301316749324
				3.3521002630364976	3.335793070059368
				3.254611561197823	3.5575471589799053
				3.352881197116535	2.6259152210770322
				3.3667028183066168	3.5132582494099394
				3.3489144520282568	2.39875057544284
				3.360333762538922	3.3328430746992037
				3.326177385854727	3.48351481395023
				3.3789116693223065	3.0509044338770446
				3.3082463503199633	2.6862149270759272
				3.2614721040098216	4.2231235609422955
				3.361331210718964	2.705998332555728
				3.319235641365148	3.415920340555493
				3.3535309776201156	3.1836549690493006
				3.354606101222907	2.8209528824569974
				3.371403885187776	2.8437972612024245
				3.359713630448489	3.3012223418278133
				3.3678334742383607	3.312652851684838
				3.273233302904917	2.7812315106072645
				3.2840059506267107	3.309654404031257
				3.2252838996437503	2.709089277629782
				3.244344922034846	2.5721650313698583
				3.343014225769122	3.4543199042385435
				3.341818985699244	3.4872151403887997
				3.2221091522759453	3.2058996696977564
				3.137963564119799	3.0065112141635235
				3.3500459248127226	2.798810009836225
				3.3566172536771575	2.823939926710688
				3.278850709249527	2.9304327156498124
				3.2525113154280474	3.003106732123451
				3.2506750922687475	3.0264668591440063
				3.3799188716291932	3.335337710872395
[truncated: 403 more rows]
