# Supplementary material for: Iso-orientation bias of layer 2/3 connections unifies spontaneous, visually and optogenetically driven V1 dynamics
Source: Nat Commun. 2026 Jan 21;17:1901. doi: 10.1038/s41467-026-68578-y (PMC12923880; doi:10.1038/s41467-026-68578-y)
Supplement: Supplementary file 6 — Source data [file 41467_2026_68578_MOESM6_ESM.zip › source_data/fig6/C_radius_orientation_std.csv]

radius	orientation_std
0.0	0.13794497649519885
50.0	0.24301109899937126
100.0	0.31988605251293944
150.0	0.4467934919914912
200.0	0.6017432910553336
250.0	0.7450052343703248
300.0	0.8867295006234378
350.0	1.136586640792014
400.0	1.3231236846837908
