# Supplementary material for: Iso-orientation bias of layer 2/3 connections unifies spontaneous, visually and optogenetically driven V1 dynamics
Source: Nat Commun. 2026 Jan 21;17:1901. doi: 10.1038/s41467-026-68578-y (PMC12923880; doi:10.1038/s41467-026-68578-y)
Supplement: Supplementary file 6 — Source data [file 41467_2026_68578_MOESM6_ESM.zip › source_data/fig6/DE_radius_entropy_firing_rate.csv]

radius	exc_DAOD_entropy	exc_firing_rate	inh_DAOD_entropy	inh_firing_rate
0.0	3.3876813333927704	3.104469805193354	3.3908417542543243	5.309622483215294
50.0	3.2789015873163345	3.1901216931818626	3.376309497449131	5.588987407120235
100.0	3.25352152610939	3.284482419084982	3.373957956068196	5.677990219388955
150.0	3.2589036684395594	3.2614199777801245	3.3753095668903494	5.809125889753468
200.0	3.266781510586819	3.2239722285991923	3.3754555019665715	5.928182099474218
250.0	3.2748389382188634	3.1812915366638466	3.3781726249386064	6.198598216300327
300.0	3.2904815769666538	3.1448921646693124	3.3803893936851472	6.655107184182265
350.0	3.3033555788001245	3.156362843590127	3.3832542813393065	7.410835272508266
400.0	3.31435733047909	3.2151628403128916	3.384689742411606	8.11624891573881
