# Supplementary material for: Iso-orientation bias of layer 2/3 connections unifies spontaneous, visually and optogenetically driven V1 dynamics
Source: Nat Commun. 2026 Jan 21;17:1901. doi: 10.1038/s41467-026-68578-y (PMC12923880; doi:10.1038/s41467-026-68578-y)
Supplement: Supplementary file 6 — Source data [file 41467_2026_68578_MOESM6_ESM.zip › source_data/fig6/F_radius_entropy_firing_rate.csv]

radius	exc_iso_surround	exc_ortho_surround	exc_spontaneous	inh_iso_surround	inh_ortho_surround	inh_spontaneous
0.0	3.1087039179977567	3.1087039179977567	3.1087039179977567	5.275413572211762	5.275413572211762	5.275413572211762
50.0	4.959540087758115	2.0124070982122158		6.481710955648285	4.770660204737566
100.0	5.546346858331589	1.836615410603249		6.8052059578636745	4.647943087026634
150.0	5.520357643980459	1.7550904289069627		6.940564064945914	4.726879204950049
200.0	5.203440332406206	1.862710893065701		7.026087947013799	4.9039269535663985
250.0	4.938033998981691	1.9418081958082396		7.239004547676948	5.233820464545929
300.0	4.44830571620435	2.1498988818077827		7.537371943645353	5.8445729903275
350.0	4.1709426479007	2.193165396166072		8.251390424394051	6.68752754940873
400.0	3.797460038953206	2.301714499594205		8.68388572650888	7.672275547535272
