# Supplementary material for: Iso-orientation bias of layer 2/3 connections unifies spontaneous, visually and optogenetically driven V1 dynamics
Source: Nat Commun. 2026 Jan 21;17:1901. doi: 10.1038/s41467-026-68578-y (PMC12923880; doi:10.1038/s41467-026-68578-y)
Supplement: Supplementary file 6 — Source data [file 41467_2026_68578_MOESM6_ESM.zip › source_data/fig6/B_example_activity_frame.csv]

4.0	2.5	2.6666666666666665	1.1111111111111112	0.0	1.1111111111111112	2.2222222222222223	2.6666666666666665	5.0	3.75	5.333333333333333	2.5	4.705882352941177	5.0	3.5294117647058822	3.75	5.333333333333333	5.0	5.0	2.3529411764705883	0.0	2.857142857142857	2.5	3.3333333333333335	2.5	1.25	1.1111111111111112	2.2222222222222223	2.5	2.2222222222222223	2.2222222222222223	3.3333333333333335	3.3333333333333335	2.1052631578947367	6.25	10.588235294117647	10.0	8.75	7.777777777777778	5.555555555555555	2.2222222222222223	2.5	1.1111111111111112	0.0	2.6666666666666665	4.0	1.1764705882352942	0.0	0.0	0.0
2.3529411764705883	2.1052631578947367	3.0	1.0526315789473684	0.0	0.9523809523809523	1.8181818181818181	2.1052631578947367	3.1578947368421053	4.2105263157894735	5.882352941176471	5.2631578947368425	3.0	2.2222222222222223	0.9523809523809523	4.444444444444445	7.777777777777778	9.411764705882353	5.714285714285714	2.857142857142857	4.2105263157894735	1.0526315789473684	2.1052631578947367	4.0	3.5294117647058822	0.9523809523809523	0.9523809523809523	1.0526315789473684	0.0	1.0	0.0	1.0	2.1052631578947367	4.2105263157894735	5.882352941176471	11.11111111111111	9.0	7.619047619047619	7.619047619047619	3.75	5.0	5.333333333333333	2.1052631578947367	4.444444444444445	6.315789473684211	3.1578947368421053	1.0526315789473684	0.0	0.0	0.0
3.5294117647058822	2.0	0.9523809523809523	0.9523809523809523	0.0	0.0	0.9523809523809523	1.0526315789473684	3.3333333333333335	2.5	5.0	3.8095238095238093	2.2222222222222223	1.0	0.0	2.3529411764705883	7.368421052631579	8.0	4.2105263157894735	6.0	5.0	6.0	3.3333333333333335	4.444444444444445	3.1578947368421053	2.1052631578947367	2.0	1.9047619047619047	1.1111111111111112	0.0	0.0	0.9523809523809523	0.9523809523809523	2.857142857142857	5.2631578947368425	7.0588235294117645	8.421052631578947	8.0	8.88888888888889	9.0	8.88888888888889	7.619047619047619	7.368421052631579	6.956521739130435	7.368421052631579	2.2222222222222223	2.3529411764705883	1.1111111111111112	0.0	0.0
8.0	5.714285714285714	3.8095238095238093	2.0	0.0	0.0	0.9523809523809523	2.1052631578947367	5.0	5.2631578947368425	5.882352941176471	4.2105263157894735	1.0	0.0	1.0	3.8095238095238093	9.0	8.421052631578947	6.25	3.3333333333333335	6.315789473684211	5.0	2.0	3.0	2.3529411764705883	2.3529411764705883	3.1578947368421053	3.1578947368421053	1.1764705882352942	0.0	0.0	0.0	1.9047619047619047	1.9047619047619047	4.0	9.411764705882353	8.571428571428571	9.411764705882353	11.764705882352942	12.631578947368421	8.0	9.565217391304348	8.88888888888889	8.88888888888889	7.777777777777778	4.0	3.1578947368421053	2.2222222222222223	0.0	1.0526315789473684
8.0	7.368421052631579	4.0	3.3333333333333335	0.0	0.0	1.1764705882352942	1.1764705882352942	3.3333333333333335	2.3529411764705883	4.0	4.705882352941177	1.0	1.1111111111111112	1.1111111111111112	3.8095238095238093	6.666666666666667	9.0	5.2631578947368425	4.0	4.2105263157894735	3.1578947368421053	0.9523809523809523	1.0	2.0	2.2222222222222223	3.0	1.9047619047619047	0.0	0.0	0.0	0.0	1.0526315789473684	2.727272727272727	3.5294117647058822	5.2631578947368425	6.315789473684211	7.368421052631579	14.117647058823529	17.894736842105264	17.77777777777778	14.444444444444445	13.68421052631579	11.0	6.666666666666667	5.2631578947368425	2.0	0.9523809523809523	1.0	1.1111111111111112
7.777777777777778	5.0	4.444444444444445	1.1764705882352942	0.0	1.1111111111111112	1.3333333333333333	0.0	0.0	0.0	2.1052631578947367	1.1111111111111112	1.0526315789473684	1.0526315789473684	1.0	3.0	5.0	7.0	8.0	4.761904761904762	4.0	2.857142857142857	2.3529411764705883	0.9523809523809523	2.0	2.857142857142857	2.2222222222222223	0.0	0.0	0.0	0.0	1.1111111111111112	1.0	1.0	3.3333333333333335	7.777777777777778	4.705882352941177	4.2105263157894735	13.0	18.0	16.0	15.238095238095237	14.285714285714286	15.555555555555555	12.0	6.363636363636363	3.1578947368421053	1.0526315789473684	0.9523809523809523	0.8695652173913043
3.75	4.0	2.2222222222222223	2.5	3.1578947368421053	2.1052631578947367	2.1052631578947367	0.0	1.0526315789473684	2.857142857142857	3.1578947368421053	1.1764705882352942	0.0	2.0	3.0	4.0	4.444444444444445	7.368421052631579	8.0	7.619047619047619	3.3333333333333335	3.0	0.0	0.0	1.0	1.1111111111111112	0.0	0.0	0.0	0.0	0.0	1.0526315789473684	0.9090909090909091	0.0	2.2222222222222223	5.555555555555555	7.0	7.0	8.88888888888889	16.666666666666668	16.470588235294116	17.272727272727273	16.0	13.68421052631579	11.25	5.882352941176471	4.2105263157894735	1.1111111111111112	1.0	0.0
1.3333333333333333	0.9090909090909091	2.2222222222222223	2.6666666666666665	3.1578947368421053	1.0526315789473684	2.0	0.0	0.0	2.3529411764705883	3.1578947368421053	0.0	1.1111111111111112	3.1578947368421053	3.0	2.1052631578947367	6.0	5.2631578947368425	2.3529411764705883	5.454545454545454	4.761904761904762	1.9047619047619047	1.0	0.9090909090909091	0.0	1.0526315789473684	0.0	0.0	0.0	0.0	0.0	1.1111111111111112	1.0	2.857142857142857	4.2105263157894735	4.545454545454546	5.217391304347826	4.705882352941177	10.526315789473685	15.238095238095237	21.0	24.210526315789473	16.470588235294116	13.0	11.25	11.11111111111111	7.368421052631579	3.75	0.0	0.0
0.0	2.3529411764705883	2.2222222222222223	0.0	2.3529411764705883	3.0	1.0	1.0526315789473684	0.0	1.0526315789473684	3.0	2.1052631578947367	2.0	2.0	1.9047619047619047	4.761904761904762	5.454545454545454	5.555555555555555	2.0	1.9047619047619047	2.857142857142857	2.3529411764705883	2.1052631578947367	2.1052631578947367	2.1052631578947367	4.705882352941177	2.857142857142857	0.0	0.0	0.0	0.0	1.0526315789473684	1.0	4.705882352941177	7.0	6.666666666666667	6.315789473684211	5.882352941176471	6.315789473684211	11.428571428571429	18.94736842105263	21.05263157894737	15.789473684210526	16.470588235294116	14.736842105263158	12.0	8.88888888888889	3.0	1.0	0.0
1.25	3.3333333333333335	2.5	0.0	2.1052631578947367	2.1052631578947367	1.0526315789473684	0.0	0.0	2.0	3.1578947368421053	4.2105263157894735	3.0	2.0	1.0	5.2631578947368425	6.0	4.0	3.75	0.9523809523809523	2.3529411764705883	2.0	2.6666666666666665	1.0526315789473684	1.1111111111111112	5.555555555555555	4.0	1.0526315789473684	1.0	0.0	0.0	0.0	0.0	1.0526315789473684	5.714285714285714	5.2631578947368425	7.0588235294117645	4.705882352941177	7.0	7.368421052631579	14.736842105263158	17.0	11.11111111111111	12.0	12.631578947368421	11.428571428571429	9.0	3.8095238095238093	1.0	0.0
2.857142857142857	2.1052631578947367	1.1111111111111112	0.0	2.2222222222222223	1.1764705882352942	0.0	0.0	0.0	1.9047619047619047	3.1578947368421053	4.761904761904762	4.0	3.8095238095238093	1.0526315789473684	3.1578947368421053	2.0	3.0	2.857142857142857	1.9047619047619047	0.0	2.2222222222222223	1.25	0.0	2.1052631578947367	3.8095238095238093	2.857142857142857	3.1578947368421053	4.2105263157894735	1.1764705882352942	1.1764705882352942	0.0	0.0	1.0	3.3333333333333335	4.705882352941177	3.3333333333333335	5.555555555555555	8.421052631578947	8.0	9.0	8.88888888888889	10.666666666666666	11.0	13.0	11.11111111111111	11.578947368421053	6.666666666666667	5.555555555555555	0.0
1.25	0.0	1.1764705882352942	2.2222222222222223	2.3529411764705883	1.1111111111111112	0.0	0.0	0.0	1.0	2.2222222222222223	3.0	1.9047619047619047	2.727272727272727	3.0	3.1578947368421053	2.1052631578947367	0.9523809523809523	1.0	0.0	0.0	1.9047619047619047	2.1052631578947367	3.3333333333333335	2.2222222222222223	3.3333333333333335	4.705882352941177	7.777777777777778	7.777777777777778	5.882352941176471	4.2105263157894735	2.857142857142857	2.2222222222222223	2.857142857142857	5.882352941176471	5.555555555555555	3.3333333333333335	5.0	4.444444444444445	5.2631578947368425	8.695652173913043	7.0	6.25	10.0	13.333333333333334	10.0	9.0	10.0	5.882352941176471	0.0
2.2222222222222223	1.0526315789473684	2.1052631578947367	1.0526315789473684	2.0	0.0	0.0	0.0	0.0	0.0	0.0	0.0	1.0526315789473684	1.6666666666666667	2.1052631578947367	2.0	0.0	2.0	2.1052631578947367	0.0	0.0	0.0	1.9047619047619047	3.1578947368421053	3.0	1.9047619047619047	4.2105263157894735	8.88888888888889	10.526315789473685	6.666666666666667	6.0	5.2631578947368425	5.882352941176471	5.714285714285714	4.2105263157894735	4.2105263157894735	3.0	3.8095238095238093	2.1052631578947367	5.555555555555555	8.421052631578947	5.2631578947368425	6.666666666666667	7.619047619047619	7.777777777777778	7.368421052631579	8.88888888888889	9.473684210526315	8.88888888888889	2.3529411764705883
2.6666666666666665	3.0	1.0526315789473684	0.0	0.0	0.0	0.0	0.0	0.0	0.0	0.0	0.0	0.0	2.0	1.0	0.0	0.0	4.2105263157894735	3.0	0.0	1.25	2.1052631578947367	1.1764705882352942	2.857142857142857	2.3529411764705883	2.1052631578947367	5.2631578947368425	9.473684210526315	7.619047619047619	10.0	9.523809523809524	7.0	6.315789473684211	4.761904761904762	1.0	2.857142857142857	1.8181818181818181	1.9047619047619047	1.0	3.1578947368421053	3.75	2.857142857142857	6.0	7.0	3.6363636363636362	2.727272727272727	6.0	9.0	8.88888888888889	2.1052631578947367
3.75	2.0	2.1052631578947367	1.1764705882352942	1.0	0.0	0.0	0.0	0.0	0.0	0.0	0.0	1.0526315789473684	0.9523809523809523	0.9523809523809523	0.0	1.1111111111111112	1.9047619047619047	2.0	0.0	1.1764705882352942	1.1111111111111112	3.1578947368421053	1.1111111111111112	0.9523809523809523	2.0	7.0	11.0	12.222222222222221	12.0	11.578947368421053	9.0	8.571428571428571	5.2631578947368425	0.0	1.0	1.0	0.0	0.0	0.9523809523809523	2.0	2.1052631578947367	3.076923076923077	7.0588235294117645	6.0	3.3333333333333335	4.0	6.0	5.555555555555555	4.444444444444445
2.1052631578947367	3.0	3.0	1.1764705882352942	1.1764705882352942	1.0526315789473684	0.0	0.0	1.1764705882352942	0.0	0.0	0.0	0.9523809523809523	0.0	1.0	3.3333333333333335	1.0526315789473684	2.1052631578947367	0.0	2.0	4.2105263157894735	4.2105263157894735	3.5294117647058822	1.1111111111111112	1.0	2.727272727272727	10.0	13.0	11.764705882352942	11.764705882352942	11.764705882352942	10.526315789473685	10.0	7.0	0.0	0.0	0.0	0.0	0.0	0.0	0.0	0.0	1.3333333333333333	5.2631578947368425	7.777777777777778	10.0	6.0	4.0	3.1578947368421053	2.2222222222222223
2.3529411764705883	2.1052631578947367	1.1764705882352942	0.0	1.3333333333333333	1.25	0.9523809523809523	1.0526315789473684	2.1052631578947367	1.1764705882352942	0.0	3.0	5.2631578947368425	4.3478260869565215	3.3333333333333335	5.2631578947368425	5.555555555555555	2.857142857142857	1.9047619047619047	4.761904761904762	6.363636363636363	7.619047619047619	4.0	0.0	0.0	1.0	7.0	14.0	12.0	13.0	13.333333333333334	11.764705882352942	12.631578947368421	7.368421052631579	2.0	0.9523809523809523	1.0	1.1111111111111112	0.0	0.0	0.0	1.1111111111111112	0.0	3.3333333333333335	5.882352941176471	7.368421052631579	6.666666666666667	3.6363636363636362	3.0	3.0
1.3333333333333333	0.0	0.0	0.0	0.0	1.0	0.0	0.0	2.857142857142857	3.6363636363636362	0.9523809523809523	6.666666666666667	12.0	9.523809523809524	6.25	7.0588235294117645	3.1578947368421053	2.727272727272727	3.1578947368421053	4.2105263157894735	6.315789473684211	7.0	5.0	1.0	0.9090909090909091	0.0	2.1052631578947367	8.75	12.5	10.526315789473685	13.333333333333334	12.5	10.0	7.0	3.3333333333333335	0.0	0.9523809523809523	1.0526315789473684	1.1764705882352942	1.0526315789473684	1.1111111111111112	1.0	1.1111111111111112	0.0	5.2631578947368425	7.777777777777778	5.555555555555555	7.777777777777778	9.0	7.777777777777778
0.0	0.0	0.0	0.0	0.0	0.0	0.0	2.0	7.0	6.666666666666667	2.727272727272727	6.315789473684211	12.941176470588236	10.0	8.421052631578947	9.473684210526315	8.0	5.714285714285714	4.444444444444445	3.6363636363636362	2.2222222222222223	3.3333333333333335	2.1052631578947367	1.1111111111111112	0.0	0.0	1.1111111111111112	4.0	3.5294117647058822	7.368421052631579	12.0	15.294117647058824	7.619047619047619	6.0	4.2105263157894735	0.0	0.0	0.0	1.0526315789473684	1.0526315789473684	0.0	1.4285714285714286	0.0	1.1764705882352942	4.444444444444445	6.0	5.0	9.333333333333334	13.75	9.411764705882353
1.25	0.0	0.0	0.0	0.0	3.5294117647058822	5.333333333333333	8.0	9.411764705882353	8.75	4.705882352941177	7.777777777777778	13.0	12.0	10.434782608695652	10.476190476190476	12.941176470588236	8.421052631578947	5.714285714285714	5.2631578947368425	3.3333333333333335	0.0	1.0526315789473684	0.0	0.0	0.0	0.0	1.1764705882352942	4.2105263157894735	6.0	8.571428571428571	9.523809523809524	9.0	5.2631578947368425	2.6666666666666665	1.1764705882352942	1.0	0.0	0.0	0.0	0.0	0.0	0.0	0.0	0.0	2.0	2.857142857142857	3.3333333333333335	6.25	8.235294117647058
1.1111111111111112	0.0	1.0	1.25	4.2105263157894735	6.666666666666667	11.25	16.666666666666668	16.666666666666668	15.384615384615385	12.941176470588236	14.117647058823529	17.0	16.19047619047619	11.11111111111111	9.473684210526315	8.571428571428571	6.0	3.3333333333333335	2.857142857142857	2.2222222222222223	2.857142857142857	2.0	2.0	0.0	0.0	0.0	0.9523809523809523	2.2222222222222223	3.5294117647058822	4.705882352941177	4.705882352941177	7.777777777777778	4.2105263157894735	1.0526315789473684	1.1111111111111112	0.9523809523809523	1.9047619047619047	1.0526315789473684	0.0	0.0	0.0	0.0	0.0	1.25	1.0	1.1764705882352942	3.1578947368421053	2.0	4.0
0.0	0.0	0.9090909090909091	1.8181818181818181	8.0	14.444444444444445	12.941176470588236	15.294117647058824	17.647058823529413	20.0	17.5	16.0	15.789473684210526	17.272727272727273	14.0	8.181818181818182	4.761904761904762	2.0	2.1052631578947367	1.1111111111111112	2.2222222222222223	1.1764705882352942	2.3529411764705883	1.1111111111111112	0.0	0.0	0.0	0.9523809523809523	1.25	1.25	4.444444444444445	4.444444444444445	5.555555555555555	4.2105263157894735	2.2222222222222223	1.0526315789473684	1.0	1.1111111111111112	1.25	0.0	0.0	0.0	0.0	1.0526315789473684	1.25	0.0	2.6666666666666665	1.25	0.0	2.1052631578947367
0.0	0.0	0.0	2.0	7.619047619047619	12.222222222222221	11.0	9.473684210526315	8.235294117647058	11.11111111111111	13.68421052631579	10.526315789473685	12.5	19.0	16.666666666666668	13.333333333333334	7.0	3.1578947368421053	0.0	0.0	0.0	0.0	0.0	0.0	0.0	0.0	0.0	1.7391304347826086	2.0	1.1764705882352942	2.727272727272727	3.5294117647058822	3.0	6.315789473684211	7.777777777777778	3.8095238095238093	1.0526315789473684	0.0	0.0	0.0	0.0	0.0	0.0	1.1764705882352942	1.0	0.0	1.3333333333333333	1.1764705882352942	1.1764705882352942	1.1111111111111112
0.0	0.0	0.0	0.0	3.5294117647058822	7.368421052631579	8.235294117647058	6.666666666666667	7.368421052631579	9.473684210526315	7.619047619047619	9.473684210526315	9.473684210526315	15.294117647058824	18.0	14.285714285714286	9.0	1.9047619047619047	0.0	0.0	0.0	0.0	0.0	0.0	0.0	0.0	0.0	0.9090909090909091	1.0	1.0526315789473684	2.1052631578947367	4.705882352941177	4.2105263157894735	6.666666666666667	8.0	4.761904761904762	1.9047619047619047	0.0	0.0	0.0	1.0	0.0	0.0	0.0	0.0	0.0	0.0	1.0	1.0526315789473684	1.0526315789473684
0.0	0.0	0.0	0.0	0.0	2.2222222222222223	4.705882352941177	5.882352941176471	7.777777777777778	5.555555555555555	5.2631578947368425	5.0	8.235294117647058	12.631578947368421	15.789473684210526	16.842105263157894	5.714285714285714	2.0	2.0	0.0	0.0	0.0	0.0	0.0	0.0	0.0	0.0	0.0	1.0526315789473684	0.0	1.1111111111111112	2.0	2.727272727272727	3.0	3.0	3.1578947368421053	0.9523809523809523	0.0	1.0526315789473684	1.0526315789473684	0.9523809523809523	1.9047619047619047	0.9523809523809523	0.0	0.9523809523809523	1.0526315789473684	2.2222222222222223	1.1764705882352942	1.1111111111111112	0.0
0.0	0.0	0.0	0.0	0.0	0.0	0.0	1.25	2.2222222222222223	3.0	3.0	5.2631578947368425	8.421052631578947	15.0	17.5	16.25	8.0	2.727272727272727	2.1052631578947367	1.0526315789473684	0.0	0.0	0.0	0.0	0.0	0.0	0.0	0.0	1.0	0.9090909090909091	1.0526315789473684	1.9047619047619047	2.0	1.9047619047619047	1.0526315789473684	2.0	3.1578947368421053	3.6363636363636362	2.727272727272727	3.1578947368421053	3.5294117647058822	1.1111111111111112	1.0	0.0	2.1052631578947367	2.2222222222222223	3.5294117647058822	1.1111111111111112	1.1111111111111112	1.0
0.0	0.0	0.0	0.0	0.0	0.0	0.0	0.0	0.0	0.0	2.1052631578947367	3.5294117647058822	8.421052631578947	12.0	17.894736842105264	20.0	9.473684210526315	1.0526315789473684	1.0	0.0	0.0	0.0	0.0	0.0	0.0	0.0	0.0	0.0	0.9523809523809523	1.0	1.0526315789473684	1.0526315789473684	1.25	0.0	0.0	4.2105263157894735	9.0	5.0	5.0	5.0	4.2105263157894735	4.705882352941177	0.0	2.3529411764705883	2.0	2.2222222222222223	1.1111111111111112	0.0	0.9090909090909091	0.9523809523809523
0.0	0.0	0.0	0.0	0.0	0.0	0.0	0.0	0.0	1.3333333333333333	1.1111111111111112	2.3529411764705883	2.1052631578947367	13.333333333333334	21.0	24.0	16.0	5.714285714285714	1.0526315789473684	0.0	0.0	0.0	0.0	0.0	0.0	0.0	0.0	0.0	1.9047619047619047	2.727272727272727	1.0	1.8181818181818181	0.0	3.5294117647058822	4.444444444444445	8.235294117647058	10.476190476190476	7.619047619047619	4.444444444444445	5.555555555555555	7.777777777777778	6.0	2.2222222222222223	1.1764705882352942	2.0	0.0	0.0	0.0	1.0	1.0526315789473684
0.0	0.0	0.0	0.0	0.0	0.0	0.0	0.0	0.0	1.1764705882352942	3.5294117647058822	2.2222222222222223	4.285714285714286	6.666666666666667	16.842105263157894	22.0	17.894736842105264	8.695652173913043	1.7391304347826086	0.0	0.0	0.0	0.0	0.0	0.0	0.0	0.0	0.0	2.1052631578947367	3.3333333333333335	2.2222222222222223	2.1052631578947367	5.0	7.0	8.421052631578947	10.0	12.631578947368421	11.578947368421053	6.315789473684211	5.555555555555555	7.368421052631579	7.0	4.0	1.1764705882352942	0.0	0.0	0.0	0.0	1.0	1.0526315789473684
0.0	0.0	0.0	0.0	0.0	0.0	0.0	0.0	0.0	1.1111111111111112	1.0526315789473684	2.2222222222222223	1.1764705882352942	3.3333333333333335	10.0	17.647058823529413	18.0	7.619047619047619	1.0526315789473684	0.0	0.0	0.0	0.0	0.0	0.0	0.0	0.0	0.0	1.8181818181818181	4.2105263157894735	5.2631578947368425	4.761904761904762	7.0	7.619047619047619	7.2727272727272725	9.0	12.631578947368421	9.473684210526315	7.368421052631579	7.0	4.2105263157894735	5.0	3.1578947368421053	1.25	0.0	0.0	0.0	0.0	0.0	1.0526315789473684
0.0	0.0	0.0	0.0	0.0	0.0	0.0	0.0	0.0	1.1111111111111112	1.1111111111111112	1.8181818181818181	2.3529411764705883	0.9523809523809523	4.0	11.11111111111111	8.88888888888889	4.545454545454546	0.0	0.0	0.0	0.0	0.0	0.0	0.0	0.0	0.0	0.0	1.0526315789473684	5.714285714285714	7.368421052631579	8.235294117647058	9.0	7.777777777777778	10.0	12.631578947368421	11.0	9.411764705882353	6.315789473684211	6.25	5.0	7.368421052631579	4.444444444444445	0.0	0.0	0.0	0.0	0.0	0.0	0.0
0.0	0.0	0.0	0.0	0.0	0.0	0.0	0.0	0.0	0.0	2.3529411764705883	3.5294117647058822	4.0	1.9047619047619047	0.9523809523809523	2.0	0.9523809523809523	0.0	0.0	0.0	0.0	0.0	0.0	0.0	0.0	0.0	0.0	0.0	2.0	5.0	5.2631578947368425	4.2105263157894735	8.88888888888889	7.368421052631579	10.526315789473685	12.380952380952381	12.5	11.578947368421053	8.88888888888889	10.526315789473685	10.0	8.0	6.0	3.3333333333333335	0.0	0.0	0.0	1.0526315789473684	1.1764705882352942	0.0
0.0	0.0	0.0	0.0	0.0	0.0	0.0	0.0	0.0	1.1111111111111112	2.1052631578947367	4.0	2.2222222222222223	0.0	0.0	0.0	0.0	0.0	0.0	0.0	0.0	0.0	0.0	0.0	0.0	0.0	0.0	2.5	4.444444444444445	4.705882352941177	3.3333333333333335	7.2727272727272725	6.666666666666667	7.2727272727272725	8.421052631578947	9.473684210526315	8.571428571428571	10.0	13.68421052631579	14.444444444444445	13.68421052631579	11.818181818181818	10.0	8.0	5.0	0.0	0.0	1.1764705882352942	1.25	1.1111111111111112
0.0	0.0	0.0	0.0	0.0	0.0	0.0	0.0	0.0	1.1111111111111112	1.1111111111111112	1.0526315789473684	1.1764705882352942	0.0	0.0	0.0	0.0	0.0	0.0	0.0	0.0	0.0	0.0	0.0	0.0	0.0	1.25	3.1578947368421053	2.3529411764705883	3.75	3.3333333333333335	6.666666666666667	7.777777777777778	4.444444444444445	3.3333333333333335	7.777777777777778	7.777777777777778	6.666666666666667	9.0	11.764705882352942	12.631578947368421	14.545454545454545	14.736842105263158	13.333333333333334	7.2727272727272725	0.0	0.0	1.1111111111111112	3.1578947368421053	2.1052631578947367
0.0	0.0	0.0	0.0	0.0	0.0	0.0	0.0	0.0	0.0	0.9523809523809523	0.0	0.0	0.0	0.0	0.0	0.0	0.0	0.0	0.0	0.0	0.0	0.0	0.0	0.9523809523809523	2.5	1.0526315789473684	0.9523809523809523	3.0	2.2222222222222223	4.2105263157894735	5.0	6.25	4.761904761904762	6.666666666666667	7.777777777777778	4.0	1.9047619047619047	1.0526315789473684	4.705882352941177	6.666666666666667	8.235294117647058	13.333333333333334	13.0	7.368421052631579	1.1764705882352942	1.0526315789473684	1.0526315789473684	2.2222222222222223	2.2222222222222223
0.0	0.0	0.0	0.0	0.0	0.0	0.0	0.0	0.0	0.0	0.0	0.9523809523809523	1.0	1.0526315789473684	0.0	0.0	0.0	0.0	0.0	0.0	0.0	0.9523809523809523	1.0	0.8695652173913043	3.1578947368421053	7.777777777777778	5.0	2.727272727272727	1.8181818181818181	3.1578947368421053	0.0	1.3333333333333333	4.2105263157894735	4.0	3.1578947368421053	3.75	2.3529411764705883	0.0	0.0	2.1052631578947367	3.5294117647058822	3.8095238095238093	8.421052631578947	9.523809523809524	8.421052631578947	3.1578947368421053	2.3529411764705883	1.1111111111111112	0.0	1.0
0.0	0.0	0.0	0.0	0.0	0.0	0.0	0.0	0.0	0.0	0.0	0.0	1.0526315789473684	0.9523809523809523	0.0	0.0	0.0	0.0	0.0	0.0	3.0	4.0	4.761904761904762	5.0	4.2105263157894735	6.666666666666667	5.2631578947368425	3.1578947368421053	3.8095238095238093	1.0526315789473684	0.0	0.0	1.1111111111111112	1.1111111111111112	2.5	0.0	1.0526315789473684	0.0	0.0	1.0	2.1052631578947367	0.0	4.545454545454546	7.0588235294117645	10.0	2.3529411764705883	2.2222222222222223	1.25	0.0	0.9523809523809523
0.0	0.0	0.0	0.0	0.0	0.0	0.0	0.0	0.0	0.0	0.0	0.0	0.0	0.0	0.0	0.0	0.0	0.0	0.0	0.0	3.0	4.444444444444445	9.473684210526315	10.588235294117647	8.181818181818182	11.0	7.5	5.0	3.8095238095238093	2.1052631578947367	0.0	2.1052631578947367	3.0	2.6666666666666665	0.0	1.1764705882352942	1.0	0.9523809523809523	0.0	0.0	0.0	2.1052631578947367	3.0	4.761904761904762	5.555555555555555	4.444444444444445	2.1052631578947367	0.0	1.1764705882352942	0.0
0.0	0.0	0.0	0.0	1.0526315789473684	1.0526315789473684	1.1111111111111112	0.0	0.0	0.0	0.0	0.0	0.0	0.0	0.0	0.0	0.0	0.0	0.0	0.0	1.0526315789473684	4.761904761904762	9.473684210526315	13.0	17.391304347826086	15.454545454545455	16.842105263157894	11.11111111111111	6.315789473684211	2.3529411764705883	3.0	2.0	3.3333333333333335	2.2222222222222223	0.0	0.0	1.0	0.0	0.0	0.0	1.9047619047619047	5.0	7.0588235294117645	4.705882352941177	2.727272727272727	4.705882352941177	2.0	3.5294117647058822	3.1578947368421053	2.2222222222222223
1.1764705882352942	0.0	1.4285714285714286	1.1764705882352942	2.3529411764705883	1.8181818181818181	1.9047619047619047	0.0	0.0	0.0	0.0	0.0	0.0	0.0	0.0	0.0	0.0	0.0	0.0	0.0	0.0	2.1052631578947367	6.0	13.0	15.0	18.095238095238095	18.94736842105263	12.941176470588236	8.235294117647058	3.3333333333333335	2.2222222222222223	2.0	0.0	0.0	0.0	0.0	0.0	0.0	0.0	0.0	3.5294117647058822	5.882352941176471	7.0588235294117645	3.3333333333333335	1.1764705882352942	2.1052631578947367	3.0	3.3333333333333335	4.0	1.0
1.25	0.0	1.0	1.1764705882352942	1.0526315789473684	2.1052631578947367	1.0	0.0	0.0	0.0	0.0	0.0	0.0	0.0	0.0	0.0	0.0	0.0	0.0	0.0	0.0	0.9523809523809523	2.2222222222222223	6.0	12.631578947368421	12.222222222222221	13.68421052631579	9.0	7.0588235294117645	2.857142857142857	2.2222222222222223	1.0	0.0	0.0	0.0	0.0	0.0	0.0	0.0	3.0	7.0588235294117645	6.315789473684211	3.5294117647058822	4.0	2.857142857142857	3.0	7.368421052631579	4.2105263157894735	2.1052631578947367	1.0
1.25	1.1764705882352942	1.1764705882352942	1.0526315789473684	2.0	2.2222222222222223	1.9047619047619047	0.0	0.0	0.0	0.0	0.0	0.0	0.0	0.0	0.0	0.0	0.0	0.0	0.0	0.0	0.0	0.0	1.0	1.3333333333333333	5.882352941176471	6.315789473684211	6.315789473684211	7.0588235294117645	6.666666666666667	4.2105263157894735	2.2222222222222223	0.0	0.0	0.0	0.0	0.0	0.0	2.857142857142857	4.0	8.88888888888889	6.0	2.857142857142857	6.0	5.0	7.368421052631579	7.777777777777778	4.705882352941177	2.0	2.1052631578947367
2.5	3.0	2.1052631578947367	2.0	1.8181818181818181	1.0526315789473684	0.9090909090909091	1.0526315789473684	1.0	0.0	0.0	0.0	0.0	0.0	0.0	0.0	0.0	0.0	0.0	0.0	0.0	0.0	0.0	0.0	0.0	1.0	1.1764705882352942	1.0526315789473684	5.555555555555555	5.555555555555555	7.0588235294117645	2.2222222222222223	0.0	0.0	0.0	0.0	0.0	1.0	4.0	7.0	6.0	3.6363636363636362	3.1578947368421053	5.2631578947368425	5.2631578947368425	3.75	5.555555555555555	7.5	11.11111111111111	4.444444444444445
7.0588235294117645	3.0	3.5294117647058822	4.3478260869565215	5.0	4.761904761904762	5.2631578947368425	4.444444444444445	5.2631578947368425	1.0526315789473684	0.0	0.0	0.0	0.0	0.0	0.0	0.0	0.0	0.0	0.0	0.0	0.0	0.0	0.0	0.0	0.9523809523809523	1.1111111111111112	1.1111111111111112	0.0	3.1578947368421053	1.1764705882352942	1.0526315789473684	0.0	0.0	0.0	1.0526315789473684	1.25	1.1111111111111112	4.0	3.75	4.2105263157894735	4.2105263157894735	2.0	4.2105263157894735	4.0	6.666666666666667	5.2631578947368425	11.578947368421053	0.0	0.0
12.941176470588236	13.333333333333334	12.631578947368421	15.0	15.238095238095237	16.0	15.238095238095237	10.0	8.421052631578947	6.666666666666667	0.0	0.0	0.0	0.0	0.0	0.0	0.0	0.0	0.0	0.0	0.0	0.0	0.0	0.0	0.0	1.1111111111111112	1.0526315789473684	1.1764705882352942	0.0	0.0	0.0	0.0	0.0	0.0	0.0	2.1052631578947367	1.7391304347826086	1.0526315789473684	3.3333333333333335	5.0	2.1052631578947367	4.545454545454546	4.705882352941177	2.3529411764705883	7.777777777777778	9.411764705882353	0.0	0.0	0.0	0.0
23.333333333333332	24.444444444444443	25.0	23.157894736842106	22.105263157894736	22.0	22.0	18.94736842105263	14.444444444444445	7.0588235294117645	1.0	0.0	0.0	0.0	0.0	0.0	0.0	0.0	0.0	0.0	0.0	0.0	0.0	0.0	0.0	0.0	0.0	0.0	0.0	0.0	0.0	0.0	0.0	0.0	1.1111111111111112	3.75	4.0	4.2105263157894735	4.0	4.761904761904762	4.2105263157894735	2.857142857142857	2.1052631578947367	2.3529411764705883	6.315789473684211	0.0	0.0	0.0	0.0	0.0
30.0	32.38095238095238	29.0	24.761904761904763	25.0	22.105263157894736	21.0	20.0	14.444444444444445	7.777777777777778	0.0	1.1111111111111112	2.3529411764705883	1.1764705882352942	0.0	0.0	0.0	0.0	0.0	0.0	0.0	0.0	0.0	0.0	0.0	0.0	0.0	0.0	0.0	0.0	0.0	0.0	0.0	0.0	2.6666666666666665	4.2105263157894735	6.666666666666667	6.0	7.619047619047619	9.411764705882353	4.615384615384615	3.75	4.2105263157894735	2.2222222222222223	0.0	0.0	0.0	0.0	0.0	0.0
24.285714285714285	29.473684210526315	28.42105263157895	22.0	26.31578947368421	27.61904761904762	23.157894736842106	16.666666666666668	14.736842105263158	7.0	3.4782608695652173	2.2222222222222223	2.2222222222222223	2.0	1.0526315789473684	0.0	0.0	0.0	0.0	0.0	0.0	0.0	0.0	0.0	0.0	0.0	0.0	0.0	0.0	1.0	0.0	0.0	0.0	0.0	2.857142857142857	5.2631578947368425	6.666666666666667	8.88888888888889	11.0	12.222222222222221	8.0	3.1578947368421053	6.315789473684211	2.2222222222222223	0.0	0.0	0.0	0.0	0.0	0.0
22.5	31.11111111111111	27.058823529411764	28.0	29.473684210526315	27.61904761904762	20.0	13.68421052631579	12.941176470588236	10.0	6.0	2.2222222222222223	2.1052631578947367	1.8181818181818181	1.0	0.0	0.0	0.0	0.0	0.0	0.0	0.0	0.0	0.0	0.0	0.0	0.0	0.0	3.0	4.0	2.857142857142857	1.0526315789473684	0.0	1.1111111111111112	2.857142857142857	7.368421052631579	9.473684210526315	10.588235294117647	13.333333333333334	10.0	6.25	6.315789473684211	5.217391304347826	0.0	0.0	0.0	0.0	0.0	0.0	0.0
27.77777777777778	26.31578947368421	26.666666666666668	25.555555555555557	26.0	21.818181818181817	14.545454545454545	11.0	8.235294117647058	8.0	5.714285714285714	2.0	0.0	0.0	0.0	0.0	0.0	0.0	0.0	0.0	0.0	0.0	0.0	0.0	0.0	0.0	0.0	0.0	1.9047619047619047	5.0	3.1578947368421053	0.9523809523809523	0.9523809523809523	2.0	6.666666666666667	10.0	11.578947368421053	14.117647058823529	10.0	10.588235294117647	5.882352941176471	5.2631578947368425	7.368421052631579	0.0	0.0	0.0	0.0	0.0	0.0	0.0
18.88888888888889	20.0	17.647058823529413	22.352941176470587	22.352941176470587	15.789473684210526	10.0	8.88888888888889	8.75	5.2631578947368425	4.2105263157894735	1.1111111111111112	0.0	0.0	0.0	0.0	0.0	0.0	0.0	0.0	0.0	0.0	0.0	0.0	0.0	0.0	0.0	1.0	2.0	3.8095238095238093	2.2222222222222223	2.3529411764705883	2.0	2.727272727272727	5.0	9.473684210526315	11.25	11.578947368421053	13.0	11.0	10.0	6.666666666666667	7.5	0.0	0.0	0.0	0.0	0.0	0.0	0.0
9.411764705882353	10.0	15.294117647058824	20.0	19.047619047619047	18.94736842105263	14.285714285714286	12.631578947368421	11.11111111111111	7.777777777777778	4.444444444444445	1.9047619047619047	1.0	0.0	0.0	0.0	0.0	0.0	0.0	0.0	0.0	0.0	0.0	0.0	0.0	0.0	0.0	1.9047619047619047	3.1578947368421053	3.0	3.1578947368421053	1.0	1.9047619047619047	1.1111111111111112	2.727272727272727	5.2631578947368425	7.0588235294117645	8.571428571428571	8.0	10.526315789473685	9.411764705882353	4.705882352941177	2.5	0.0	0.0	0.0	0.0	0.0	0.0	0.0
2.2222222222222223	3.0	6.0	14.117647058823529	16.25	20.0	15.0	10.0	6.315789473684211	5.2631578947368425	2.1052631578947367	2.2222222222222223	1.1111111111111112	0.0	0.0	0.0	0.0	0.0	0.0	0.0	0.0	0.0	0.0	0.0	0.0	1.0526315789473684	1.0526315789473684	1.1764705882352942	2.1052631578947367	5.714285714285714	4.0	2.857142857142857	1.0	0.9523809523809523	1.0	2.0	3.1578947368421053	2.857142857142857	5.2631578947368425	7.368421052631579	6.666666666666667	3.0	2.1052631578947367	0.0	0.0	0.0	0.0	0.0	0.0	0.0
0.0	0.0	2.3529411764705883	4.705882352941177	10.588235294117647	10.588235294117647	5.882352941176471	4.2105263157894735	4.444444444444445	1.0526315789473684	0.0	0.0	0.0	0.0	0.0	0.0	0.0	0.0	0.0	0.0	0.0	0.0	0.0	0.0	0.0	1.1111111111111112	1.1111111111111112	1.1764705882352942	2.2222222222222223	2.0	3.8095238095238093	2.3529411764705883	0.0	0.0	0.0	0.0	1.0526315789473684	0.0	2.1052631578947367	2.3529411764705883	2.2222222222222223	2.2222222222222223	0.0	0.0	0.0	0.0	0.0	0.0	0.0	0.0
0.0	0.9523809523809523	2.3529411764705883	3.5294117647058822	2.1052631578947367	2.2222222222222223	0.0	2.2222222222222223	1.1111111111111112	0.0	0.0	0.0	0.0	0.0	0.0	0.0	1.0	1.0526315789473684	3.1578947368421053	4.2105263157894735	3.1578947368421053	4.545454545454546	4.444444444444445	3.8095238095238093	4.0	0.9523809523809523	0.9523809523809523	1.0	1.1111111111111112	0.9523809523809523	0.0	0.0	0.0	0.0	0.0	0.0	0.0	0.0	0.0	0.0	1.1764705882352942	1.1111111111111112	0.0	1.1111111111111112	0.0	0.0	0.0	0.0	0.0	0.0
0.0	0.0	1.1111111111111112	1.0526315789473684	2.0	2.727272727272727	1.1764705882352942	0.0	0.0	0.0	0.0	0.0	0.0	0.0	1.0526315789473684	2.3529411764705883	6.315789473684211	5.555555555555555	6.666666666666667	6.666666666666667	10.526315789473685	8.571428571428571	7.2727272727272725	5.2631578947368425	4.444444444444445	1.0526315789473684	0.0	1.0526315789473684	1.9047619047619047	0.0	0.0	0.0	0.0	0.0	0.0	0.0	0.0	0.0	0.0	0.0	0.0	0.0	0.0	0.0	2.0	0.0	0.0	0.0	0.0	0.0
0.0	0.0	0.0	0.0	0.9090909090909091	2.0	1.1111111111111112	1.4285714285714286	0.0	0.0	0.0	0.0	0.0	0.0	1.0	4.2105263157894735	6.315789473684211	7.368421052631579	6.666666666666667	6.666666666666667	6.0	8.421052631578947	6.25	4.0	2.3529411764705883	1.0526315789473684	0.0	1.0526315789473684	1.0	0.9090909090909091	0.0	0.0	0.0	0.0	0.0	0.0	0.0	0.0	0.0	0.0	0.0	0.0	0.0	0.0	0.0	1.0	0.0	0.0	0.0	0.0
0.0	0.0	0.0	0.0	0.0	0.0	0.0	0.0	0.0	1.0526315789473684	2.1052631578947367	0.9523809523809523	0.0	0.0	0.0	2.857142857142857	5.2631578947368425	7.368421052631579	6.315789473684211	5.454545454545454	3.5294117647058822	5.333333333333333	7.0588235294117645	5.555555555555555	0.9523809523809523	1.0526315789473684	0.0	0.0	1.0526315789473684	0.0	0.0	0.0	0.0	0.0	0.0	0.0	0.0	0.0	0.0	0.0	0.0	0.0	0.0	0.0	0.0	2.2222222222222223	3.1578947368421053	7.0	0.0	0.0
0.0	0.0	0.0	0.0	0.0	0.0	0.0	0.0	0.0	2.0	3.0	1.1111111111111112	0.0	0.0	1.0	1.0526315789473684	3.75	2.1052631578947367	7.0	6.363636363636363	4.705882352941177	6.666666666666667	9.411764705882353	5.555555555555555	1.1111111111111112	1.1764705882352942	0.9523809523809523	0.0	0.0	0.0	0.0	0.0	0.0	0.0	0.0	0.0	0.0	0.0	0.0	0.0	0.0	0.0	0.0	0.0	0.0	1.1111111111111112	5.2631578947368425	7.777777777777778	10.0	12.222222222222221
0.0	0.0	0.0	0.0	0.0	0.0	0.0	0.0	1.1111111111111112	1.0	3.1578947368421053	0.0	0.0	0.0	0.0	1.0526315789473684	1.0	3.8095238095238093	3.0	8.88888888888889	10.0	11.25	13.333333333333334	9.0	4.2105263157894735	2.0	0.0	0.0	0.0	0.0	0.0	0.0	0.0	0.0	0.0	0.0	0.0	0.0	0.0	0.0	0.0	0.0	0.0	0.0	0.0	0.0	1.1111111111111112	3.3333333333333335	3.1578947368421053	7.368421052631579
1.25	0.0	0.0	0.0	1.0	1.0526315789473684	1.1111111111111112	1.1111111111111112	1.1111111111111112	2.1052631578947367	1.1111111111111112	1.0	0.0	0.0	0.0	0.0	1.0	2.857142857142857	4.761904761904762	9.473684210526315	13.68421052631579	14.736842105263158	15.555555555555555	13.333333333333334	9.0	2.727272727272727	0.0	0.0	0.0	0.0	0.0	0.0	0.0	0.0	0.0	1.0	1.0	1.1111111111111112	0.0	0.0	0.0	0.0	0.0	0.0	0.0	0.0	1.1764705882352942	1.3333333333333333	2.2222222222222223	2.857142857142857
1.1111111111111112	0.0	0.0	0.0	1.0	1.0	1.0526315789473684	0.0	2.1052631578947367	0.0	1.0526315789473684	0.0	0.0	0.0	0.0	0.0	0.0	1.0526315789473684	0.9523809523809523	6.315789473684211	12.222222222222221	13.68421052631579	13.68421052631579	12.380952380952381	11.666666666666666	8.421052631578947	5.0	1.25	1.25	0.0	0.0	2.2222222222222223	2.2222222222222223	4.2105263157894735	5.454545454545454	5.0	3.3333333333333335	3.3333333333333335	5.0	2.857142857142857	0.0	0.0	0.0	0.0	0.0	0.0	1.1111111111111112	2.1052631578947367	3.6363636363636362	5.0
1.1764705882352942	0.0	0.0	0.0	0.0	0.0	0.0	1.1111111111111112	2.2222222222222223	1.1111111111111112	0.0	0.0	0.0	0.0	0.0	0.0	0.0	1.1111111111111112	1.1111111111111112	6.666666666666667	9.0	10.588235294117647	12.222222222222221	17.0	14.0	11.11111111111111	5.0	2.857142857142857	1.0526315789473684	0.0	0.0	2.1052631578947367	4.0	7.619047619047619	9.0	8.235294117647058	5.555555555555555	8.235294117647058	7.777777777777778	6.25	1.1111111111111112	0.0	0.0	0.0	0.0	0.0	0.0	1.0526315789473684	3.0	4.761904761904762
0.0	0.0	0.0	0.0	0.0	0.0	0.0	1.1111111111111112	2.0	1.0526315789473684	0.0	0.0	0.0	0.0	0.0	1.3333333333333333	1.3333333333333333	1.3333333333333333	3.3333333333333335	6.315789473684211	6.086956521739131	7.777777777777778	14.117647058823529	18.0	17.77777777777778	7.777777777777778	5.2631578947368425	0.0	0.0	0.0	0.0	1.0526315789473684	2.5	6.666666666666667	8.421052631578947	5.882352941176471	8.421052631578947	13.0	8.421052631578947	4.705882352941177	3.1578947368421053	2.2222222222222223	0.0	0.0	0.0	0.0	0.0	0.0	1.1111111111111112	0.9523809523809523
0.0	0.0	0.0	0.0	1.0	0.0	0.0	0.0	1.0	1.1111111111111112	0.0	0.0	0.0	0.0	0.0	1.25	2.1052631578947367	1.0526315789473684	2.2222222222222223	3.5294117647058822	2.857142857142857	4.0	8.421052631578947	13.0	11.764705882352942	7.142857142857143	3.3333333333333335	1.0	0.0	1.1111111111111112	0.9523809523809523	1.9047619047619047	3.1578947368421053	5.2631578947368425	5.882352941176471	7.0588235294117645	10.526315789473685	11.428571428571429	10.526315789473685	10.0	7.368421052631579	3.0	1.0526315789473684	1.0526315789473684	0.0	0.0	0.0	0.0	0.9523809523809523	4.0
0.0	0.0	0.0	1.1111111111111112	1.0	1.1111111111111112	0.0	0.0	0.0	0.0	0.0	0.0	0.0	0.0	0.0	0.0	0.9523809523809523	1.0	1.0526315789473684	0.0	0.0	0.9090909090909091	2.1052631578947367	4.2105263157894735	5.555555555555555	3.3333333333333335	2.0	1.0	0.0	1.0526315789473684	0.8695652173913043	0.9523809523809523	3.0	3.3333333333333335	6.666666666666667	10.526315789473685	13.0	17.894736842105264	14.0	15.0	13.68421052631579	5.0	5.555555555555555	3.5294117647058822	2.5	2.3529411764705883	1.0	0.0	1.25	3.5294117647058822
0.0	0.0	0.0	0.0	0.9523809523809523	0.0	0.0	0.0	0.0	0.0	0.0	0.0	0.0	0.0	0.0	0.0	0.0	0.0	0.0	0.0	0.0	0.0	0.0	0.0	1.0526315789473684	1.1111111111111112	0.0	0.0	0.0	0.0	0.0	0.0	1.0526315789473684	6.0	8.421052631578947	10.0	14.0	18.0	13.68421052631579	13.333333333333334	12.631578947368421	9.090909090909092	7.619047619047619	6.0	4.2105263157894735	3.1578947368421053	0.0	0.0	1.1764705882352942	1.3333333333333333
0.0	0.0	0.0	0.0	0.0	0.0	0.0	1.1111111111111112	1.0526315789473684	1.25	0.0	0.0	0.0	4.705882352941177	5.882352941176471	2.5	1.0526315789473684	0.0	0.0	0.0	0.0	0.0	0.0	0.0	0.0	0.0	0.0	0.0	0.0	0.0	0.0	0.0	0.0	3.1578947368421053	4.761904761904762	8.88888888888889	14.0	18.823529411764707	14.285714285714286	11.578947368421053	15.238095238095237	10.0	7.619047619047619	5.454545454545454	3.6363636363636362	1.0	0.0	0.0	0.0	0.0
0.0	0.0	0.0	0.0	0.0	0.0	0.0	1.25	1.1111111111111112	0.0	0.0	0.0	5.0	10.0	11.0	12.0	6.666666666666667	0.0	0.0	0.0	0.0	0.0	0.0	0.0	0.0	0.0	0.0	0.0	0.0	0.0	0.0	0.0	0.0	0.9523809523809523	5.2631578947368425	7.368421052631579	11.578947368421053	12.222222222222221	12.222222222222221	12.727272727272727	15.0	7.368421052631579	5.555555555555555	4.0	4.0	2.0	1.1111111111111112	0.0	0.0	0.0
0.0	0.0	0.0	0.0	0.0	0.0	0.0	0.0	0.0	1.1764705882352942	1.0	2.2222222222222223	6.0	10.526315789473685	11.764705882352942	10.588235294117647	11.11111111111111	4.2105263157894735	0.0	0.0	0.0	0.0	0.0	0.0	0.0	0.0	0.0	0.0	0.0	0.0	0.0	0.0	0.0	0.0	4.2105263157894735	8.421052631578947	8.88888888888889	10.0	13.0	13.68421052631579	12.222222222222221	7.368421052631579	6.0	4.0	5.454545454545454	6.0	2.608695652173913	0.0	0.0	0.0
0.0	0.0	0.0	0.0	0.0	0.0	0.0	0.0	1.0526315789473684	3.8095238095238093	2.3529411764705883	6.315789473684211	9.0	11.0	8.421052631578947	8.421052631578947	8.571428571428571	7.0588235294117645	0.0	0.0	0.0	0.0	0.0	0.0	0.0	0.0	0.0	0.0	0.0	0.0	0.0	0.0	0.0	0.0	3.6363636363636362	7.826086956521739	10.526315789473685	13.0	14.545454545454545	13.68421052631579	8.235294117647058	5.555555555555555	7.0	2.857142857142857	4.761904761904762	5.0	1.0	0.0	0.0	0.0
0.0	0.0	0.0	0.0	0.0	0.0	0.9523809523809523	0.0	3.3333333333333335	5.0	6.666666666666667	7.777777777777778	12.631578947368421	10.0	7.777777777777778	6.25	6.666666666666667	5.714285714285714	4.444444444444445	1.0	1.0	0.0	0.0	1.1764705882352942	1.0	1.0	0.0	0.0	0.0	0.0	0.0	0.0	0.0	1.0	3.0	10.0	9.473684210526315	12.222222222222221	13.333333333333334	7.619047619047619	4.2105263157894735	2.727272727272727	4.444444444444445	3.0	5.2631578947368425	3.3333333333333335	0.0	0.0	0.0	0.0
0.0	0.0	0.0	0.0	1.0	1.1111111111111112	2.1052631578947367	4.2105263157894735	8.421052631578947	11.578947368421053	8.421052631578947	10.0	11.0	11.428571428571429	9.473684210526315	8.88888888888889	5.882352941176471	7.777777777777778	7.5	2.2222222222222223	1.0526315789473684	0.0	1.0	1.1111111111111112	2.0	1.0	0.0	0.0	0.0	0.0	0.0	0.0	0.0	1.0	2.0	5.882352941176471	8.88888888888889	8.421052631578947	9.411764705882353	6.0	1.9047619047619047	1.8181818181818181	2.0	2.2222222222222223	3.3333333333333335	3.75	0.0	0.0	0.0	0.0
0.0	0.0	0.0	3.1578947368421053	5.2631578947368425	6.666666666666667	3.3333333333333335	6.315789473684211	8.571428571428571	10.0	10.526315789473685	13.333333333333334	12.727272727272727	13.636363636363637	10.0	8.571428571428571	7.2727272727272725	10.0	7.777777777777778	5.882352941176471	3.1578947368421053	1.0526315789473684	0.0	1.1111111111111112	1.0526315789473684	0.9523809523809523	0.0	0.0	0.0	0.0	0.0	0.0	0.0	1.0526315789473684	2.1052631578947367	4.444444444444445	8.88888888888889	9.473684210526315	6.0	7.0	2.2222222222222223	3.1578947368421053	2.857142857142857	1.0	1.0	1.0	1.1111111111111112	1.1111111111111112	0.0	0.0
0.0	0.0	0.0	2.1052631578947367	8.421052631578947	8.421052631578947	4.444444444444445	6.315789473684211	7.0	6.315789473684211	7.777777777777778	15.0	14.0	15.0	10.0	8.181818181818182	10.0	12.631578947368421	13.68421052631579	10.526315789473685	5.2631578947368425	3.0	1.1111111111111112	0.0	0.0	0.0	0.0	0.0	0.0	0.0	0.0	1.0526315789473684	2.0	1.0	3.1578947368421053	3.3333333333333335	5.555555555555555	2.2222222222222223	3.1578947368421053	1.8181818181818181	3.0	2.857142857142857	2.2222222222222223	0.0	0.0	0.0	1.0526315789473684	1.0526315789473684	0.0	0.0
0.0	2.1052631578947367	2.0	3.1578947368421053	6.315789473684211	8.0	7.368421052631579	7.0	9.473684210526315	9.0	12.631578947368421	14.736842105263158	17.894736842105264	13.636363636363637	10.476190476190476	8.421052631578947	10.526315789473685	18.94736842105263	14.736842105263158	13.333333333333334	7.368421052631579	4.0	2.2222222222222223	1.1111111111111112	0.0	0.0	0.0	0.0	0.0	0.0	1.25	1.1111111111111112	0.8695652173913043	1.0526315789473684	3.75	3.3333333333333335	1.1764705882352942	1.1764705882352942	0.0	1.0	1.0	1.0526315789473684	0.0	0.0	0.0	0.0	0.0	0.0	0.0	0.0
2.2222222222222223	5.714285714285714	6.315789473684211	7.368421052631579	11.0	12.0	8.88888888888889	8.0	6.0	7.619047619047619	10.526315789473685	14.545454545454545	12.631578947368421	12.222222222222221	12.0	10.526315789473685	15.454545454545455	16.0	15.555555555555555	8.421052631578947	4.0	2.2222222222222223	1.0526315789473684	1.1764705882352942	0.0	0.0	0.0	0.0	0.0	0.0	0.0	1.1764705882352942	0.0	0.0	2.6666666666666665	2.2222222222222223	1.1764705882352942	1.0526315789473684	0.0	0.0	0.0	0.0	0.0	0.0	0.0	0.0	0.0	0.0	0.0	0.0
8.235294117647058	12.0	13.0	14.666666666666666	17.0	15.0	13.333333333333334	9.473684210526315	5.0	3.1578947368421053	6.0	6.315789473684211	10.526315789473685	10.0	15.789473684210526	16.0	19.0	20.0	11.764705882352942	8.421052631578947	3.1578947368421053	2.2222222222222223	3.1578947368421053	1.0	0.0	0.0	0.0	0.0	0.0	2.1052631578947367	2.3529411764705883	1.1111111111111112	1.0526315789473684	1.0	0.0	0.0	1.0526315789473684	1.1111111111111112	0.0	0.0	0.0	0.0	0.0	0.0	0.0	0.0	0.0	0.0	0.0	0.0
17.5	19.0	17.0	18.0	20.0	16.19047619047619	11.0	9.473684210526315	4.761904761904762	2.1052631578947367	2.857142857142857	4.761904761904762	5.714285714285714	7.5	10.476190476190476	12.222222222222221	19.0	20.0	20.0	17.142857142857142	10.476190476190476	6.315789473684211	7.368421052631579	2.1052631578947367	1.1111111111111112	1.1764705882352942	0.0	0.0	1.1111111111111112	2.2222222222222223	3.1578947368421053	1.9047619047619047	2.0	1.0526315789473684	0.0	0.0	0.0	0.0	0.0	0.0	0.0	0.0	0.0	0.0	0.0	0.0	0.0	0.0	0.0	0.0
16.0	19.0	20.952380952380953	17.0	18.94736842105263	17.142857142857142	7.0	4.545454545454546	0.9090909090909091	1.0526315789473684	1.9047619047619047	4.0	6.0	4.444444444444445	9.523809523809524	14.117647058823529	16.0	19.0	20.0	19.09090909090909	16.842105263157894	10.0	12.631578947368421	7.0588235294117645	4.2105263157894735	13.75	6.666666666666667	2.0	0.0	1.25	0.0	1.0	1.0	0.0	0.0	0.0	0.0	0.0	0.0	0.0	0.0	0.0	0.0	0.0	0.0	0.0	0.0	0.0	0.0	2.857142857142857
15.0	17.0	21.05263157894737	18.94736842105263	16.842105263157894	15.238095238095237	7.0588235294117645	1.1111111111111112	0.0	0.9090909090909091	0.0	3.8095238095238093	5.2631578947368425	4.444444444444445	9.565217391304348	18.88888888888889	24.210526315789473	20.952380952380953	18.0	18.181818181818183	17.0	14.0	12.0	12.0	10.0	13.0	17.647058823529413	4.2105263157894735	1.1111111111111112	0.9523809523809523	0.0	0.0	0.0	0.0	0.0	0.0	0.0	0.0	0.0	0.0	0.0	0.0	0.0	0.0	0.0	0.0	0.0	1.0	0.0	5.0
15.0	16.0	22.22222222222222	20.0	17.142857142857142	11.578947368421053	7.0	1.25	0.0	0.0	0.0	0.9090909090909091	3.5294117647058822	4.444444444444445	10.526315789473685	18.823529411764707	26.666666666666668	23.0	23.0	21.05263157894737	18.823529411764707	11.578947368421053	13.0	11.764705882352942	10.0	17.0	11.11111111111111	8.88888888888889	2.5	2.1052631578947367	0.0	0.0	1.0	0.0	0.0	0.0	0.0	0.0	0.0	0.0	0.0	0.0	0.0	0.0	0.0	0.0	1.0	1.0	4.2105263157894735	12.631578947368421
15.294117647058824	16.842105263157894	19.0	16.666666666666668	15.238095238095237	10.0	5.714285714285714	2.2222222222222223	0.0	0.0	0.0	0.0	0.0	1.0526315789473684	4.2105263157894735	10.0	16.666666666666668	18.095238095238095	19.09090909090909	22.0	18.88888888888889	14.0	13.68421052631579	17.0	14.444444444444445	14.736842105263158	12.631578947368421	4.0	4.0	2.857142857142857	1.1111111111111112	3.5294117647058822	1.8181818181818181	1.0	0.0	0.0	0.0	0.0	0.0	0.0	0.0	0.0	0.0	0.0	0.0	0.0	1.0526315789473684	1.1764705882352942	7.777777777777778	16.666666666666668
21.11111111111111	22.22222222222222	17.894736842105264	13.0	8.88888888888889	4.705882352941177	0.0	0.0	0.0	0.0	0.0	0.0	1.1764705882352942	1.0	1.0	7.0588235294117645	12.631578947368421	13.333333333333334	16.19047619047619	17.894736842105264	15.454545454545455	14.545454545454545	17.272727272727273	16.19047619047619	12.631578947368421	14.444444444444445	12.631578947368421	7.0588235294117645	2.0	2.2222222222222223	2.3529411764705883	3.1578947368421053	5.2631578947368425	0.9523809523809523	1.25	1.1764705882352942	0.0	0.0	0.0	0.0	0.0	0.0	0.0	0.0	0.9523809523809523	2.857142857142857	2.1052631578947367	4.705882352941177	13.68421052631579	15.0
20.0	23.333333333333332	20.0	10.0	6.666666666666667	1.1764705882352942	0.0	0.0	0.0	0.0	0.0	0.0	1.1111111111111112	1.0	0.0	3.0	7.0	8.0	11.428571428571429	12.222222222222221	11.0	15.0	18.095238095238095	15.0	11.11111111111111	11.428571428571429	11.764705882352942	8.421052631578947	7.5	4.444444444444445	3.5294117647058822	6.315789473684211	5.2631578947368425	2.0	1.1111111111111112	1.1111111111111112	0.0	0.0	0.0	0.0	0.0	0.0	0.0	0.0	1.9047619047619047	3.8095238095238093	4.2105263157894735	8.0	17.5	15.238095238095237
14.444444444444445	19.047619047619047	14.285714285714286	9.523809523809524	4.444444444444445	1.0	1.0	0.0	0.0	0.0	0.0	0.0	0.0	0.0	0.0	0.9523809523809523	2.2222222222222223	5.0	6.315789473684211	6.666666666666667	8.571428571428571	14.0	19.047619047619047	12.941176470588236	12.631578947368421	11.578947368421053	5.2631578947368425	9.473684210526315	10.0	10.0	6.25	7.368421052631579	8.421052631578947	3.75	4.2105263157894735	2.857142857142857	0.0	0.0	0.0	0.0	0.0	0.0	0.0	0.0	1.0	4.0	4.2105263157894735	9.0	16.0	13.68421052631579
11.764705882352942	15.238095238095237	11.0	8.0	6.315789473684211	2.857142857142857	1.0526315789473684	0.0	0.0	0.0	0.0	0.0	0.0	0.0	0.0	0.0	0.0	0.0	2.1052631578947367	5.333333333333333	8.0	12.631578947368421	14.736842105263158	11.428571428571429	11.578947368421053	6.666666666666667	6.315789473684211	6.315789473684211	9.333333333333334	9.473684210526315	10.0	7.0	6.666666666666667	8.235294117647058	6.0	2.2222222222222223	0.0	0.0	0.0	0.0	0.0	0.0	0.0	0.0	1.1111111111111112	1.1764705882352942	2.608695652173913	5.714285714285714	14.444444444444445	11.578947368421053
10.666666666666666	8.421052631578947	6.0	6.0	6.315789473684211	5.714285714285714	1.3333333333333333	0.0	0.0	0.0	0.0	0.0	0.0	0.0	0.0	0.0	0.0	0.0	1.0	4.444444444444445	7.0588235294117645	5.2631578947368425	10.0	10.526315789473685	10.526315789473685	10.476190476190476	6.666666666666667	7.0	6.666666666666667	10.526315789473685	8.88888888888889	9.523809523809524	8.88888888888889	11.0	8.181818181818182	4.705882352941177	0.0	0.0	0.0	0.0	0.0	0.0	0.0	0.0	0.0	1.3333333333333333	5.555555555555555	10.0	13.333333333333334	10.0
5.882352941176471	4.444444444444445	1.1111111111111112	3.0	4.2105263157894735	4.2105263157894735	0.0	0.0	0.0	0.0	0.0	0.0	0.0	0.0	0.0	0.0	0.0	0.0	1.1764705882352942	3.0	4.2105263157894735	3.3333333333333335	3.5294117647058822	9.523809523809524	12.0	11.578947368421053	12.222222222222221	11.428571428571429	10.0	11.0	13.68421052631579	14.444444444444445	10.0	11.0	8.0	5.0	1.1764705882352942	0.0	0.0	0.0	0.0	0.0	0.0	0.0	1.1764705882352942	2.5	9.333333333333334	14.117647058823529	12.0	8.421052631578947
2.857142857142857	1.1764705882352942	0.0	0.0	1.0	0.0	0.0	0.0	0.0	0.0	0.0	0.0	0.0	0.0	0.0	1.0	1.0	0.0	1.1764705882352942	3.1578947368421053	2.857142857142857	1.8181818181818181	4.761904761904762	8.235294117647058	10.526315789473685	13.333333333333334	17.0	17.894736842105264	12.0	14.736842105263158	16.666666666666668	15.238095238095237	9.473684210526315	8.88888888888889	6.315789473684211	5.0	2.2222222222222223	0.0	0.0	0.0	0.0	0.0	0.0	0.0	0.8695652173913043	4.0	7.777777777777778	11.25	11.11111111111111	7.777777777777778
0.0	0.0	0.0	0.0	1.0526315789473684	0.0	0.0	0.0	0.0	0.0	0.0	0.0	0.0	0.0	0.0	0.9523809523809523	1.0526315789473684	0.0	1.1111111111111112	1.0	0.0	4.0	5.0	9.0	7.368421052631579	11.428571428571429	21.11111111111111	24.0	21.0	14.285714285714286	17.0	15.0	12.222222222222221	9.411764705882353	6.25	3.75	1.1764705882352942	0.0	0.0	0.0	0.0	0.0	0.0	0.0	1.0	6.0	10.476190476190476	10.0	12.5	7.0588235294117645
0.0	1.1111111111111112	2.0	3.1578947368421053	2.2222222222222223	2.0	1.0526315789473684	0.0	0.0	0.0	0.0	0.0	1.0	2.1052631578947367	1.0526315789473684	1.8181818181818181	1.8181818181818181	1.0	0.0	0.0	3.0	5.0	6.0	13.333333333333334	10.476190476190476	11.428571428571429	15.789473684210526	25.0	25.0	23.333333333333332	17.272727272727273	16.0	8.235294117647058	9.473684210526315	3.1578947368421053	1.1764705882352942	0.0	0.0	0.0	0.0	0.0	0.0	0.0	0.0	1.1111111111111112	8.421052631578947	12.380952380952381	10.476190476190476	9.411764705882353	8.571428571428571
2.857142857142857	4.0	4.0	5.0	3.3333333333333335	2.727272727272727	4.444444444444445	2.1052631578947367	0.0	0.0	0.0	0.9523809523809523	2.857142857142857	2.727272727272727	3.8095238095238093	5.0	1.1764705882352942	0.0	0.0	1.0	5.0	6.666666666666667	6.315789473684211	12.631578947368421	13.68421052631579	9.523809523809524	12.631578947368421	22.22222222222222	22.857142857142858	21.904761904761905	22.105263157894736	16.666666666666668	10.588235294117647	6.0	3.3333333333333335	1.0	0.0	0.0	0.0	0.0	0.0	0.0	0.0	0.0	2.3529411764705883	7.0588235294117645	9.0	8.421052631578947	8.421052631578947	9.090909090909092
1.5384615384615385	4.2105263157894735	4.444444444444445	3.1578947368421053	3.1578947368421053	3.3333333333333335	5.555555555555555	5.555555555555555	2.3529411764705883	0.0	1.25	1.0526315789473684	3.1578947368421053	4.0	8.88888888888889	8.235294117647058	4.705882352941177	2.1052631578947367	0.0	1.1111111111111112	2.2222222222222223	4.444444444444445	5.555555555555555	10.526315789473685	11.764705882352942	10.0	11.0	14.736842105263158	16.19047619047619	19.047619047619047	18.94736842105263	15.238095238095237	11.764705882352942	5.2631578947368425	3.0	1.25	0.0	0.0	0.0	0.0	0.0	0.0	0.0	0.0	1.3333333333333333	3.75	7.0588235294117645	5.882352941176471	11.11111111111111	13.333333333333334
0.0	3.0	4.0	5.0	4.705882352941177	3.1578947368421053	2.2222222222222223	5.714285714285714	5.555555555555555	3.3333333333333335	2.857142857142857	3.3333333333333335	2.2222222222222223	4.444444444444445	8.235294117647058	8.421052631578947	5.2631578947368425	2.857142857142857	2.0	1.1764705882352942	0.0	3.75	7.777777777777778	12.631578947368421	10.526315789473685	9.0	9.0	11.578947368421053	14.285714285714286	14.0	14.285714285714286	11.428571428571429	9.0	5.2631578947368425	2.0	2.3529411764705883	0.0	0.0	0.0	0.0	0.0	0.0	1.0526315789473684	1.9047619047619047	2.3529411764705883	3.5294117647058822	5.2631578947368425	9.0	9.090909090909092	15.0
1.1111111111111112	3.1578947368421053	2.0	7.0	8.0	2.857142857142857	1.0526315789473684	5.555555555555555	4.0	4.2105263157894735	2.727272727272727	5.2631578947368425	2.0	2.3529411764705883	5.2631578947368425	3.0	4.0	1.9047619047619047	1.1764705882352942	0.0	0.0	2.2222222222222223	7.777777777777778	9.473684210526315	13.333333333333334	12.0	11.578947368421053	12.631578947368421	13.0	11.578947368421053	6.666666666666667	7.619047619047619	5.2631578947368425	4.0	3.6363636363636362	2.1052631578947367	1.25	0.0	0.0	0.0	2.0	4.0	8.0	7.0	5.2631578947368425	6.666666666666667	7.777777777777778	7.0	10.0	9.473684210526315
4.705882352941177	6.315789473684211	6.0	8.0	10.0	5.0	4.2105263157894735	3.0	4.2105263157894735	2.1052631578947367	1.1764705882352942	0.9523809523809523	0.8695652173913043	2.0	2.0	2.5	1.1764705882352942	1.1111111111111112	0.0	0.0	0.0	0.0	1.0526315789473684	6.0	8.88888888888889	13.68421052631579	12.0	10.909090909090908	11.818181818181818	7.0	7.5	4.705882352941177	4.2105263157894735	4.0	4.0	3.1578947368421053	0.0	1.1764705882352942	2.1052631578947367	2.857142857142857	1.9047619047619047	7.0	11.578947368421053	13.333333333333334	9.0	8.88888888888889	6.315789473684211	8.88888888888889	11.11111111111111	11.764705882352942
3.75	7.0	6.666666666666667	7.368421052631579	6.666666666666667	4.761904761904762	1.0526315789473684	0.9523809523809523	2.0	2.2222222222222223	1.0526315789473684	2.1052631578947367	1.0526315789473684	2.0	1.0	0.0	0.0	0.0	0.0	0.0	0.0	0.0	0.0	2.1052631578947367	6.666666666666667	14.444444444444445	12.0	9.473684210526315	7.619047619047619	6.666666666666667	4.285714285714286	0.9523809523809523	1.9047619047619047	4.2105263157894735	3.1578947368421053	2.5	0.0	0.0	3.75	5.555555555555555	6.315789473684211	9.473684210526315	13.0	9.0	7.619047619047619	4.444444444444445	6.666666666666667	10.0	12.631578947368421	11.11111111111111
7.6923076923076925	5.882352941176471	5.882352941176471	5.333333333333333	3.0	2.1052631578947367	2.1052631578947367	2.857142857142857	3.3333333333333335	3.5294117647058822	2.2222222222222223	3.3333333333333335	2.857142857142857	2.0	0.0	0.0	0.0	0.0	0.0	0.0	0.0	0.0	0.0	3.1578947368421053	8.235294117647058	12.222222222222221	12.631578947368421	9.473684210526315	5.714285714285714	4.761904761904762	4.0	0.9523809523809523	1.0	1.0	1.4285714285714286	1.3333333333333333	1.1111111111111112	1.1111111111111112	3.3333333333333335	7.0	8.421052631578947	8.421052631578947	8.235294117647058	6.363636363636363	5.714285714285714	4.761904761904762	7.0588235294117645	15.0	12.0	12.5
8.88888888888889	6.666666666666667	6.0	4.285714285714286	1.6666666666666667	5.0	5.714285714285714	5.0	6.153846153846154	1.8181818181818181	0.0	3.6363636363636362	1.5384615384615385	0.0	0.0	0.0	0.0	0.0	0.0	0.0	0.0	0.0	0.0	3.6363636363636362	5.454545454545454	9.090909090909092	10.909090909090908	7.2727272727272725	3.3333333333333335	2.857142857142857	0.0	0.0	0.0	0.0	2.0	2.857142857142857	5.0	3.3333333333333335	5.0	6.666666666666667	9.23076923076923	6.0	4.0	4.285714285714286	10.0	9.23076923076923	9.23076923076923	10.0	12.307692307692308	8.333333333333334
[truncated: 50 more columns]
