# Supplementary material for: Iso-orientation bias of layer 2/3 connections unifies spontaneous, visually and optogenetically driven V1 dynamics
Source: Nat Commun. 2026 Jan 21;17:1901. doi: 10.1038/s41467-026-68578-y (PMC12923880; doi:10.1038/s41467-026-68578-y)
Supplement: Supplementary file 6 — Source data [file 41467_2026_68578_MOESM6_ESM.zip › source_data/fig6/B_activity_frame_DAOD_exc_inh.csv]

orientations	excitatory	inhibitory
-1.5184364492350664	0.9036785178185638	3.8299422244420707
-1.413716694115407	1.5883522703816997	6.303717116216968
-1.3089969389957474	2.45808814817782	7.221740342990204
-1.204277183876087	1.207702329919728	6.4174066766565225
-1.0995574287564276	1.6924718045111842	7.411199158684526
-0.9948376736367681	1.3873765633118564	6.866908591408494
-0.8901179185171082	1.7098418613511968	7.894218281718152
-0.7853981633974487	2.352765241466361	10.080212464006465
-0.6806784082777888	3.7912080668130477	12.345283549783417
-0.5759586531581284	4.985300211992343	9.995204981293341
-0.47123889803846986	6.0398810806391525	9.949999833499707
-0.3665191429188095	7.143987640382667	9.716862637362574
-0.26179938779914913	6.334761951278397	7.872087466455472
-0.15707963267949054	7.225752135612828	8.860806027306142
-0.05235987755983018	11.741628328002916	13.900869963369784
0.05235987755982996	10.65401706554988	13.278924546042195
0.15707963267948966	7.374660902576125	9.554676705647307
0.26179938779914935	6.8695340818041535	9.361949682670282
0.36651914291880927	5.369843528807085	8.414776556776598
0.47123889803846897	4.495810441588785	10.901359224109298
0.5759586531581284	3.0546013455069625	9.053664252414169
0.6806784082777884	2.796803624203685	9.648581668331625
0.7853981633974483	2.5100855390739545	8.150942723942729
0.8901179185171078	2.2363926746516047	9.175316683316622
0.9948376736367677	2.130144977874021	8.90025889796466
1.0995574287564276	2.234746091538031	9.650685495876536
1.204277183876087	2.0282309049027827	9.46259178076806
1.3089969389957474	1.5546442808771608	8.967190099116394
1.413716694115407	1.239401873488765	5.1750261405260165
1.5184364492350664	1.273869555019799	6.0196204873556995
