# Supplementary material for: Iso-orientation bias of layer 2/3 connections unifies spontaneous, visually and optogenetically driven V1 dynamics
Source: Nat Commun. 2026 Jan 21;17:1901. doi: 10.1038/s41467-026-68578-y (PMC12923880; doi:10.1038/s41467-026-68578-y)
Supplement: Supplementary file 6 — Source data [file 41467_2026_68578_MOESM6_ESM.zip › source_data/fig7/A.csv]

Propagation speed	Monkey MT 1	1.6 nS	1.8 nS	2.0 nS	2.2 nS	2.4 nS	2.6 nS
0.000000000000000000e+00	2.419045866547248624e-01	1.565572398444607494e+00	1.414421750959910407e+00	1.255598989695233980e+00	1.110775500795995407e+00	1.036379791642595860e+00	9.851894648579297975e-01
1.000000000000000021e-02	3.199375556187618597e-01	2.135419765102968270e+00	1.895354470799173185e+00	1.663762667997866096e+00	1.448095217157647774e+00	1.323567829808275143e+00	1.252601939128118236e+00
2.000000000000000042e-02	4.200408016705462488e-01	2.373786110976639829e+00	2.147394540505517480e+00	1.916650638302902943e+00	1.694043649402929175e+00	1.550147792254627399e+00	1.469563086352400294e+00
2.999999999999999889e-02	5.441222939511033418e-01	2.511875241471926756e+00	2.287330127565502025e+00	2.056758596191574640e+00	1.828898432349186365e+00	1.670285452685396743e+00	1.580615604700450927e+00
4.000000000000000083e-02	6.922897608358712374e-01	2.662704097777778500e+00	2.431254177867881783e+00	2.196252868128340641e+00	1.954355706651292657e+00	1.784628481064672867e+00	1.679381402058279571e+00
5.000000000000000278e-02	8.623698381276370117e-01	2.831539059786636781e+00	2.587490404974078118e+00	2.340186902910202704e+00	2.084887520626817814e+00	1.911076216737920497e+00	1.793776709734332453e+00
5.999999999999999778e-02	1.049768211614303004e+00	2.989418335760636314e+00	2.732466348618159291e+00	2.480331879388464333e+00	2.221426150502581631e+00	2.039400231287894272e+00	1.914904388549608427e+00
7.000000000000000666e-02	1.247774901074538256e+00	3.112994418098989247e+00	2.851414315902649488e+00	2.602184736796225195e+00	2.333383900762506791e+00	2.161515125233120838e+00	2.025228750185005921e+00
8.000000000000000167e-02	1.448163418922427947e+00	3.200588792484056366e+00	2.938151447451780029e+00	2.706706313192225100e+00	2.437334753525428166e+00	2.275561855854523419e+00	2.130391983012654755e+00
8.999999999999999667e-02	1.642249635560026677e+00	3.242026496387266921e+00	2.997777407853255305e+00	2.788885114180998936e+00	2.524127616771024041e+00	2.372062998747200169e+00	2.226534117626794540e+00
1.000000000000000056e-01	1.821942873841621013e+00	3.247826274493614385e+00	3.022943770716050249e+00	2.842047922012066685e+00	2.589404201812489426e+00	2.454859754761159696e+00	2.307826616643149809e+00
1.100000000000000006e-01	1.980620087811993724e+00	3.218566043569616397e+00	3.024097805619518908e+00	2.867204110228297687e+00	2.635645924051785993e+00	2.520760151651595837e+00	2.375361304670316809e+00
1.199999999999999956e-01	2.113685160413132813e+00	3.158686117031159757e+00	2.995904263406083512e+00	2.861900580292713769e+00	2.663150947603749152e+00	2.563327715686523511e+00	2.425874200773096678e+00
1.300000000000000044e-01	2.218693776955081631e+00	3.075630986178932158e+00	2.941125908576990078e+00	2.833682543399543174e+00	2.671645750015934517e+00	2.578121263575492872e+00	2.457405767101314531e+00
1.400000000000000133e-01	2.295160170333945704e+00	2.962975964334511048e+00	2.867838514289704488e+00	2.783927913716945035e+00	2.656274281021391737e+00	2.580836368791695978e+00	2.464376205260470076e+00
1.499999999999999944e-01	2.344236099129085815e+00	2.845399169171684672e+00	2.779521483422327410e+00	2.717353682194270537e+00	2.621414542636821388e+00	2.559955174171001158e+00	2.458569832736654526e+00
1.600000000000000033e-01	2.368238294151632228e+00	2.718151955076754778e+00	2.678487004393180104e+00	2.637381189145189708e+00	2.573921023948465336e+00	2.522702912850725898e+00	2.437633069715700262e+00
1.700000000000000122e-01	2.370389717606712132e+00	2.586725767958228506e+00	2.578799311279223350e+00	2.545567683238547652e+00	2.509342619341198066e+00	2.473197384972844581e+00	2.406555472566856313e+00
1.799999999999999933e-01	2.354435242665832373e+00	2.458202355354603963e+00	2.472043257346791201e+00	2.452075178635053199e+00	2.438953710743991810e+00	2.414678167408050857e+00	2.363269141899820625e+00
1.900000000000000022e-01	2.324370916431705236e+00	2.331570156820062412e+00	2.361482430238690977e+00	2.353740642512901715e+00	2.360731217675219540e+00	2.349664201482998482e+00	2.307844676899830638e+00
2.000000000000000111e-01	2.284160583439347025e+00	2.201741691090318476e+00	2.252725554906897187e+00	2.257748149158957940e+00	2.278136472310952954e+00	2.273849730860275198e+00	2.250964719395292413e+00
2.099999999999999922e-01	2.237317731695215084e+00	2.081656193045105407e+00	2.137296529169597559e+00	2.158149222543394252e+00	2.190012959296661954e+00	2.195563102767411845e+00	2.181679828311317237e+00
2.200000000000000011e-01	2.186565527534345854e+00	1.960821299363983083e+00	2.031813126147850035e+00	2.057577940974548270e+00	2.100392054598233749e+00	2.115460111964929002e+00	2.110695631257564209e+00
2.300000000000000100e-01	2.133667425196939416e+00	1.851877805740562044e+00	1.923118853708748466e+00	1.958150945141769128e+00	2.010302958314532873e+00	2.035001728006886168e+00	2.035737356812644894e+00
2.399999999999999911e-01	2.079461274308505470e+00	1.744656520569746405e+00	1.824257354033878675e+00	1.866237077725553473e+00	1.922189301965196329e+00	1.955395302698895721e+00	1.964948538899373487e+00
2.500000000000000000e-01	2.024222488055038127e+00	1.641832679097476211e+00	1.726924682896371799e+00	1.772921439716784286e+00	1.833331467411896787e+00	1.872108547345741281e+00	1.890916263069867487e+00
2.600000000000000089e-01	1.968037924431003116e+00	1.549967821330624496e+00	1.632601892941786703e+00	1.684850101900247532e+00	1.746412110299397691e+00	1.793064349085245368e+00	1.817293626698777809e+00
2.700000000000000178e-01	1.911159179150832221e+00	1.461987619489442780e+00	1.545790626388150679e+00	1.599542818773263875e+00	1.668637274097250600e+00	1.713434121464301407e+00	1.742280350563043756e+00
2.800000000000000266e-01	1.854105093042673014e+00	1.377742853980868487e+00	1.460761071109471176e+00	1.519576084171461172e+00	1.588400735823044974e+00	1.636697106022050985e+00	1.668571517512336788e+00
2.899999999999999800e-01	1.797477713140320121e+00	1.301187431812415696e+00	1.380785051971231692e+00	1.440552089651257139e+00	1.512435419028551609e+00	1.561312718571405966e+00	1.596855059142126221e+00
2.999999999999999889e-01	1.741679312250392186e+00	1.227879390732937948e+00	1.304505074668734110e+00	1.368167584833258843e+00	1.438242659148154745e+00	1.487138966004049712e+00	1.527030002199163183e+00
3.099999999999999978e-01	1.686594646664580255e+00	1.157940744553335399e+00	1.235547164644560603e+00	1.296809728899951830e+00	1.371190231637621215e+00	1.420241334277556167e+00	1.460867893679957286e+00
3.200000000000000067e-01	1.631604490983373568e+00	1.093597420905040751e+00	1.169246582670772083e+00	1.230268402790256399e+00	1.304524678226501866e+00	1.354540384354331328e+00	1.395099006204000736e+00
3.300000000000000155e-01	1.575862011150822140e+00	1.033114845070819188e+00	1.106064613219846837e+00	1.168356868285562067e+00	1.241602193331368564e+00	1.289911359283691716e+00	1.334506845030198230e+00
3.400000000000000244e-01	1.518853870657072447e+00	9.754336403816372680e-01	1.048988896973355844e+00	1.110462262069286998e+00	1.182092578676288808e+00	1.230868490833798123e+00	1.273137271898238554e+00
3.500000000000000333e-01	1.460646666386974379e+00	9.256429369370672289e-01	9.921627685753723336e-01	1.052483747049942187e+00	1.128280937752923485e+00	1.171681166967329490e+00	1.216611131240549870e+00
3.599999999999999867e-01	1.402048050569678628e+00	8.750987157683650652e-01	9.438679317514128142e-01	1.000068714728635566e+00	1.072278653043692298e+00	1.117710653486017280e+00	1.163530395005641926e+00
3.699999999999999956e-01	1.344351312418457622e+00	8.287697419994877190e-01	8.964141153674599627e-01	9.504234955441578370e-01	1.022889369129333481e+00	1.066272213641943356e+00	1.110236219373569755e+00
3.800000000000000044e-01	1.288994349833180397e+00	7.837433481038188487e-01	8.494166411223518232e-01	9.031606282587713030e-01	9.734647654988922705e-01	1.017866516776661401e+00	1.058725083628633268e+00
3.900000000000000133e-01	1.237096534647560198e+00	7.411283758088684781e-01	8.063928031187369561e-01	8.603490407130194306e-01	9.286489741228284300e-01	9.693524783489433361e-01	1.012668145402173536e+00
4.000000000000000222e-01	1.189183771722821303e+00	7.056231812522409941e-01	7.660954858363789866e-01	8.170446946080286432e-01	8.854406405228861798e-01	9.274858513921951930e-01	9.691002389150301655e-01
4.100000000000000311e-01	1.145124808125608684e+00	6.688516811986245925e-01	7.281877868659182296e-01	7.778444761358341841e-01	8.445461590207172797e-01	8.861469791676206409e-01	9.263885527788510155e-01
4.199999999999999845e-01	1.104244240421931700e+00	6.343836040347125005e-01	6.933608091937877305e-01	7.420244662110637712e-01	8.058743554654907992e-01	8.457191609907923624e-01	8.853720680086540895e-01
4.299999999999999933e-01	1.065621784597651667e+00	6.025421214758943655e-01	6.567644760807973547e-01	7.064290357298238510e-01	7.702375833271153382e-01	8.084586919763930846e-01	8.470252175446159049e-01
4.400000000000000022e-01	1.028299991548674130e+00	5.740213931761166677e-01	6.268460594292054600e-01	6.751911045612515316e-01	7.357154357172002168e-01	7.733552049777622228e-01	8.092489070076308577e-01
4.500000000000000111e-01	9.916132104556462101e-01	5.444643719012609573e-01	5.973131448010422506e-01	6.433781513010131681e-01	7.015095227745342665e-01	7.392785005140349863e-01	7.727442027253297319e-01
4.600000000000000200e-01	9.552494253754157949e-01	5.191201247733011614e-01	5.686418436696868417e-01	6.142371175740097833e-01	6.717785357206311758e-01	7.070797164658625400e-01	7.403555951253949496e-01
4.700000000000000289e-01	9.192514297524211342e-01	4.952961037758483176e-01	5.437382482117570914e-01	5.856604116794598136e-01	6.416417826261573421e-01	6.749277162742002290e-01	7.092385937801477525e-01
4.799999999999999822e-01	8.838034074978683430e-01	4.712964818207991402e-01	5.163428928801652162e-01	5.607238670948061499e-01	6.136242124966193590e-01	6.469714893186827576e-01	6.802132985271681642e-01
4.899999999999999911e-01	8.490874883401922091e-01	4.498739894123665595e-01	4.929425905691489085e-01	5.353850538365868550e-01	5.863393211286076490e-01	6.188806561795366923e-01	6.506732859587072149e-01
5.000000000000000000e-01	8.150816979971975407e-01	4.291736868576875863e-01	4.701007719587405598e-01	5.119621582485964773e-01	5.613715674133493705e-01	5.935574574989793684e-01	6.240680651013469360e-01
5.100000000000000089e-01	7.815707203613722065e-01	4.102607217492845737e-01	4.487696599956992882e-01	4.910935453424699615e-01	5.383981455736263078e-01	5.687956650964987038e-01	5.974661279270201408e-01
5.200000000000000178e-01	7.483571532578392471e-01	3.900608407028572366e-01	4.294434880433948831e-01	4.693085166851046486e-01	5.158000983908719306e-01	5.432081786651508093e-01	5.729838081507525605e-01
5.300000000000000266e-01	7.154655800196911830e-01	3.732633312619562105e-01	4.099706935266241303e-01	4.495438803841508291e-01	4.933926133972130756e-01	5.213494476743038009e-01	5.502155709179195053e-01
5.400000000000000355e-01	6.833090408752646727e-01	3.575491066016855402e-01	3.930802683334606029e-01	4.318860131486571552e-01	4.744357825259281625e-01	4.991123419843437325e-01	5.279842158610472680e-01
5.500000000000000444e-01	6.526769607923494920e-01	3.426048880183621970e-01	3.759954446840383935e-01	4.144272236616371452e-01	4.550099386806191193e-01	4.801698047157285654e-01	5.078133719076330932e-01
5.600000000000000533e-01	6.244922765529683506e-01	3.272031176441332900e-01	3.611239627802406149e-01	3.959138156889007165e-01	4.370642373557856453e-01	4.603137510911201602e-01	4.882557557607063448e-01
5.700000000000000622e-01	5.995041403125449531e-01	3.142177153764738606e-01	3.443883973742701277e-01	3.806341871758809337e-01	4.189131888444312946e-01	4.433123334828191209e-01	4.689403112374979088e-01
5.799999999999999600e-01	5.780173939922510495e-01	2.999808471293577417e-01	3.309897308933105742e-01	3.642464688810586049e-01	4.022628175721957855e-01	4.253473325843589725e-01	4.510975985547587275e-01
5.899999999999999689e-01	5.597217678408165087e-01	2.880960424127918529e-01	3.173950185115514966e-01	3.499852628994830073e-01	3.869242041274895683e-01	4.083869534466726403e-01	4.333271268987595737e-01
5.999999999999999778e-01	5.437192150292532444e-01	2.760455297503304761e-01	3.051948679367676442e-01	3.373701502017752984e-01	3.706976694482473356e-01	3.931583977691352483e-01	4.182074083714720780e-01
6.099999999999999867e-01	5.288067794394256671e-01	2.653742678017158574e-01	2.926817028985161384e-01	3.239710660400365039e-01	3.563118669490192847e-01	3.782236775412345375e-01	4.006988104373864767e-01
6.199999999999999956e-01	5.137970952907265909e-01	2.544218794374277226e-01	2.810458020802460988e-01	3.106723433878589291e-01	3.438070446783645373e-01	3.654451185596899188e-01	3.867612178021226921e-01
6.300000000000000044e-01	4.978237960378634752e-01	2.437028012656193565e-01	2.697731627840528890e-01	2.995116499434637425e-01	3.313268640700928191e-01	3.504874167882421343e-01	3.729763164279120691e-01
6.400000000000000133e-01	4.805887356035468128e-01	2.344544841658388334e-01	2.592435209774588967e-01	2.883797487354179956e-01	3.182396771784518075e-01	3.382333294612165364e-01	3.584788558354537469e-01
6.500000000000000222e-01	4.623257136307827864e-01	2.257008176508210617e-01	2.494461682709246120e-01	2.774444573698732208e-01	3.069562599732506003e-01	3.253349381454624933e-01	3.447563444388776488e-01
6.600000000000000311e-01	4.437170689746847696e-01	2.168515186894158231e-01	2.398300344642925463e-01	2.671722100756914742e-01	2.953147172747488391e-01	3.133533462633513178e-01	3.335852547592528805e-01
6.700000000000000400e-01	4.256175611221917343e-01	2.090855045086409680e-01	2.316867160805025361e-01	2.576567872798398717e-01	2.849027935291616465e-01	3.024625569303103223e-01	3.220857967762881802e-01
6.800000000000000488e-01	4.087716587652345801e-01	2.000779173601116290e-01	2.226966112008055831e-01	2.485732480292308366e-01	2.748670658292890479e-01	2.916776468514679643e-01	3.092769701837555507e-01
6.900000000000000577e-01	3.936195250590800998e-01	1.929640175335823049e-01	2.136546118179547815e-01	2.390265650910568251e-01	2.647056656512629114e-01	2.809222844714717171e-01	2.984744739246298906e-01
7.000000000000000666e-01	3.802408000670305377e-01	1.871939184623271357e-01	2.059239782925808837e-01	2.309425277594406301e-01	2.555480025209760919e-01	2.719159817092877685e-01	2.890888868944192502e-01
7.099999999999999645e-01	3.684308451167639942e-01	1.798021898906873306e-01	1.989594064804255658e-01	2.227786948013649460e-01	2.464683713215632677e-01	2.620585410664463266e-01	2.796548655394595628e-01
7.199999999999999734e-01	3.578350537860897629e-01	1.736141110753055827e-01	1.917847854888403980e-01	2.159253199148567226e-01	2.379464630807564263e-01	2.539041969543231470e-01	2.693441008145854854e-01
7.299999999999999822e-01	3.481221495095269125e-01	1.678811107979055472e-01	1.845516802159231640e-01	2.074645156047214833e-01	2.294820520521767271e-01	2.447994018626489521e-01	2.609370513283246762e-01
7.399999999999999911e-01	3.390034007733370158e-01	1.622486894727405704e-01	1.784380135110385235e-01	2.000723145808152581e-01	2.225462454800926360e-01	2.363257784491049340e-01	2.513593688406570159e-01
7.500000000000000000e-01	3.302735602800914716e-01	1.561397547509208450e-01	1.727699805554590018e-01	1.932090680704157959e-01	2.155907255781020493e-01	2.290874130012121590e-01	2.436320417423098461e-01
7.600000000000000089e-01	3.217211570191245151e-01	1.501775663692474505e-01	1.659800378650300168e-01	1.872770447470920030e-01	2.076133980759607423e-01	2.221765345488641852e-01	2.355287329366384796e-01
7.700000000000000178e-01	3.130922796552574883e-01	1.459301666814181164e-01	1.598828456055910174e-01	1.812833237744478077e-01	2.014989802499784766e-01	2.147641659855441532e-01	2.292495100560204835e-01
7.800000000000000266e-01	3.041364409605106789e-01	1.406926414064220698e-01	1.545764267275437920e-01	1.751900639275667526e-01	1.951332174676890241e-01	2.061846633178014421e-01	2.203572964015749480e-01
7.900000000000000355e-01	2.946414889362020118e-01	1.364831649300912442e-01	1.496250321488505064e-01	1.688590624719711053e-01	1.873530232646122007e-01	2.003941351133697035e-01	2.145369682248745025e-01
8.000000000000000444e-01	2.845465853174349302e-01	1.318631284684073368e-01	1.456052674601093222e-01	1.641585242290821700e-01	1.820583514072396103e-01	1.940249644732010004e-01	2.080090063544765000e-01
8.100000000000000533e-01	2.739573007750670253e-01	1.269858737026468287e-01	1.405303145405736032e-01	1.581376562907370054e-01	1.757771916657986377e-01	1.883632970665149731e-01	2.011961849809310865e-01
8.200000000000000622e-01	2.631576866258639735e-01	1.238563843363812839e-01	1.365789188004319088e-01	1.533852920224189620e-01	1.710509208207285359e-01	1.824447288337499584e-01	1.955449664804507215e-01
8.300000000000000711e-01	2.525223863587964246e-01	1.195553975018706777e-01	1.314718407122786037e-01	1.482339496218307018e-01	1.651426715700196612e-01	1.771614361261789894e-01	1.886451275065223476e-01
8.399999999999999689e-01	2.424337683254134679e-01	1.149246436108489061e-01	1.277576769865529926e-01	1.440829317755536743e-01	1.600270624592954050e-01	1.716786964513926095e-01	1.834216087211401891e-01
8.499999999999999778e-01	2.332101795209557404e-01	1.122007677240888235e-01	1.241110584871560202e-01	1.395543243154375168e-01	1.554979249132897312e-01	1.656846174326874477e-01	1.780380103878818621e-01
8.599999999999999867e-01	2.250582101414770331e-01	1.082666467399425736e-01	1.195772911005102274e-01	1.348702387790340074e-01	1.502213236083314030e-01	1.616127803778064087e-01	1.736559353798103611e-01
8.699999999999999956e-01	2.180077777156351482e-01	1.054224058775568712e-01	1.165814131962168571e-01	1.313715707449061298e-01	1.454983383182456846e-01	1.563294876702334690e-01	1.678413536484183732e-01
8.800000000000000044e-01	2.119713204172446186e-01	1.021865666355673413e-01	1.126695561251447597e-01	1.273842573281608048e-01	1.414636767973933285e-01	1.519712020904273320e-01	1.633525589417613999e-01
8.900000000000000133e-01	2.067164823121949713e-01	9.866218121913288008e-02	1.091184894093326363e-01	1.235976669305378084e-01	1.378076754884939303e-01	1.476925311436232957e-01	1.585378586940395240e-01
9.000000000000000222e-01	2.019640307220464115e-01	9.563574405802624523e-02	1.058376035988293357e-01	1.198884042533963495e-01	1.339455056043229730e-01	1.432784332437744002e-01	1.540983192328835849e-01
9.100000000000000311e-01	1.974325990605897141e-01	9.306850752310769082e-02	1.021308533735557078e-01	1.164909203641538993e-01	1.296381430197648121e-01	1.388216553344810977e-01	1.483346345885092898e-01
9.200000000000000400e-01	1.929096090338801583e-01	9.053177444091616011e-02	9.947764393453208120e-02	1.133032084826007535e-01	1.254687737445517592e-01	1.350436537292367123e-01	1.446150426324261107e-01
9.300000000000000488e-01	1.882766230060934631e-01	8.754161165602544759e-02	9.721570257484288269e-02	1.102010506747718860e-01	1.230900319358407546e-01	1.311449990203705507e-01	1.406253677468458363e-01
9.400000000000000577e-01	1.835111652492960876e-01	8.586639500896232902e-02	9.415804550012829566e-02	1.062515784829430598e-01	1.189830882053314470e-01	1.274416874316539050e-01	1.375690797635093499e-01
9.500000000000000666e-01	1.786499032045273661e-01	8.296939141753618963e-02	9.099824686365161341e-02	1.038108194758298325e-01	1.154716513157472563e-01	1.247741868413784483e-01	1.326583317870620449e-01
9.599999999999999645e-01	1.737449785814640935e-01	8.037247584753093310e-02	8.893317512703705074e-02	1.010878965524890927e-01	1.128588137143959474e-01	1.206407920805665501e-01	1.294427851766041804e-01
9.699999999999999734e-01	1.688374292170120305e-01	7.869808361810909370e-02	8.640517147340043280e-02	9.773648024140586810e-02	1.093153426637125253e-01	1.173692052027685562e-01	1.264529917746940457e-01
9.799999999999999822e-01	1.638987941269846871e-01	7.553973963439906958e-02	8.380056164844150446e-02	9.552605912508758956e-02	1.065587620317946654e-01	1.134533143362421448e-01	1.223426415376363541e-01
9.899999999999999911e-01	1.588746663864727682e-01	7.358504540694502105e-02	8.143236011562779431e-02	9.331070219682370548e-02	1.040165638626093930e-01	1.110115253343733621e-01	1.195547946422802627e-01
1.000000000000000000e+00	1.536586391986837496e-01	7.186860787781834681e-02	7.935246137811315104e-02	9.022746500145306658e-02	1.008920010724379118e-01	1.082882124240538008e-01	1.158852788524564331e-01
1.010000000000000009e+00	1.481487691239591620e-01	6.999882866741521936e-02	7.667865888228245219e-02	8.733507920131348967e-02	9.828984152478720260e-02	1.051766755816724158e-01	1.129931750207899127e-01
1.020000000000000018e+00	1.422746895709122161e-01	6.807793556325328344e-02	7.474785387605104026e-02	8.572106869509225902e-02	9.588152972121653794e-02	1.027381696574531933e-01	1.099623355809622866e-01
1.030000000000000027e+00	1.360525367698871835e-01	6.626009466425024363e-02	7.263253508082821719e-02	8.313552587090604351e-02	9.309373631694684015e-02	1.002725783426249989e-01	1.074962896228793402e-01
1.040000000000000036e+00	1.296054980470554840e-01	6.394348109227813992e-02	7.092578253265778565e-02	8.079183783205574898e-02	9.053839592782393642e-02	9.764365391473062150e-02	1.047215774596568505e-01
1.050000000000000044e+00	1.231914344662049798e-01	6.273241157725072126e-02	6.890931041010893432e-02	7.883149785431609047e-02	8.860813237448456059e-02	9.509106104218877087e-02	1.012556500179037783e-01
1.060000000000000053e+00	1.171168587438209951e-01	6.131606206954676175e-02	6.700486451659057319e-02	7.704391129467352828e-02	8.639284692624782380e-02	9.253682663082216098e-02	9.992329562710197677e-02
1.070000000000000062e+00	1.117060565088779378e-01	5.940093988887372445e-02	6.568690888093772773e-02	7.437281439676306227e-02	8.421616674907789202e-02	9.079022932125012380e-02	9.695895076870066076e-02
1.080000000000000071e+00	1.072046387247634347e-01	5.812639021546842089e-02	6.350074997029858670e-02	7.292744413201754372e-02	8.176596411945603882e-02	8.782643097309945912e-02	9.443461943677489145e-02
1.090000000000000080e+00	1.037056504925213396e-01	5.632751092221462141e-02	6.235248112273603788e-02	7.109954844148565212e-02	8.012565079349061314e-02	8.562841048671133992e-02	9.220581957785504990e-02
1.100000000000000089e+00	1.011464804352533581e-01	5.524917264743187811e-02	6.097439376120653010e-02	6.937941797843334701e-02	7.789393757033184762e-02	8.413789323380588270e-02	9.011903901012972840e-02
1.110000000000000098e+00	9.928906996028373511e-02	5.364732917044190419e-02	5.890355596868700194e-02	6.800068117495385034e-02	7.584046570507720075e-02	8.200799660864636909e-02	8.807987184638869926e-02
1.120000000000000107e+00	9.783224884877389504e-02	5.230929933865871573e-02	5.750158066126128537e-02	6.587334622638701953e-02	7.430200458362841431e-02	7.982967458815568018e-02	8.597338918046298906e-02
1.130000000000000115e+00	9.646692885576493848e-02	5.114934371739011248e-02	5.627423447555957720e-02	6.454890335430946147e-02	7.218528578492390546e-02	7.813396498215199881e-02	8.353689636968063270e-02
1.140000000000000124e+00	9.497411063680222254e-02	4.969836866875276815e-02	5.452711953604728184e-02	6.254660897503194761e-02	7.058932745124799069e-02	7.617889224183219121e-02	8.155601457978245428e-02
1.150000000000000133e+00	9.324539236972602396e-02	4.848152823023753333e-02	5.320751645585104772e-02	6.154134860877320118e-02	6.904840216356242233e-02	7.397020175308460788e-02	7.985178308544993442e-02
1.159999999999999920e+00	9.129182468711868892e-02	4.730755750906624757e-02	5.217374500413467231e-02	6.015274018140107093e-02	6.777771377334131098e-02	7.262249837793387230e-02	7.748178485609213961e-02
1.169999999999999929e+00	8.918005579771498548e-02	4.645346083270926463e-02	5.076600364080297717e-02	5.849677527364197799e-02	6.603472685411315712e-02	7.093827954370368616e-02	7.601397854016263278e-02
1.179999999999999938e+00	8.698978116555185214e-02	4.528526103502795302e-02	4.953289139919528350e-02	5.669520391348677885e-02	6.463343765326337587e-02	6.873697597966600681e-02	7.453878393740795416e-02
1.189999999999999947e+00	8.474098146613445737e-02	4.411953449027045115e-02	4.849500133611866354e-02	5.594825103904801228e-02	6.303090820961865237e-02	6.730062950797846555e-02	7.250372137745866863e-02
1.199999999999999956e+00	8.241811702181214838e-02	4.283921389337624896e-02	4.749747366438392820e-02	5.459254802464811457e-02	6.164851094992921526e-02	6.623362927186773885e-02	7.060082705960371574e-02
1.209999999999999964e+00	7.998926640445401526e-02	4.250037824281377441e-02	4.633849642728170293e-02	5.304105780307153545e-02	6.007390872365193923e-02	6.422520651974238104e-02	6.977990630125387173e-02
1.219999999999999973e+00	7.746112868563463649e-02	4.122170648120211667e-02	4.509220462931748385e-02	5.228094276344441571e-02	5.908249250710698869e-02	6.291279622932617610e-02	6.807485388616123234e-02
1.229999999999999982e+00	7.488542594573331657e-02	4.012028451246377192e-02	4.389863105677937333e-02	5.094004718488141098e-02	5.731404253674968197e-02	6.145839283056599850e-02	6.647570024889572216e-02
1.239999999999999991e+00	7.235071547744195697e-02	3.927195875959568760e-02	4.319681968079423784e-02	4.988378342851644554e-02	5.628977077036065313e-02	6.024365410022454459e-02	6.426167696362618253e-02
1.250000000000000000e+00	6.993662426891875117e-02	3.854564681763575362e-02	4.244887985756124610e-02	4.860623076992236918e-02	5.498294127531259956e-02	5.856600142129350650e-02	6.325933271768102717e-02
1.260000000000000009e+00	6.767164837588354742e-02	3.747390388398316730e-02	4.099418632470942098e-02	4.765032852311856110e-02	5.352333347348958714e-02	5.752608657579173779e-02	6.190152978337037232e-02
1.270000000000000018e+00	6.551239211270608320e-02	3.664701298978813998e-02	4.024954139056556579e-02	4.672568641863708572e-02	5.214750732376896569e-02	5.662406099157196726e-02	6.079821228414816758e-02
1.280000000000000027e+00	6.338311311603817000e-02	3.601798232949819656e-02	3.937969067103468807e-02	4.543085841823330667e-02	5.148218243942645489e-02	5.531329223998055628e-02	5.912025025408107481e-02
1.290000000000000036e+00	6.123192045505092274e-02	3.513420661805545520e-02	3.865975740505932928e-02	4.473819947519646484e-02	5.000532547393530397e-02	5.369063111167984154e-02	5.822544662747974192e-02
1.300000000000000044e+00	5.907530088911908117e-02	3.415397404258397468e-02	3.773224612646863818e-02	4.356429886746063240e-02	4.918722228281784820e-02	5.269011319797292647e-02	5.677077504368380906e-02
1.310000000000000053e+00	5.700886553373849669e-02	3.356863751728141054e-02	3.670918306429311884e-02	4.241343204880441281e-02	4.819580606627289765e-02	5.154513986768486516e-02	5.576596803546359643e-02
1.320000000000000062e+00	5.517034315029106795e-02	3.265848044131798578e-02	3.622565809046297824e-02	4.160724943101806739e-02	4.706146820790623603e-02	5.033122190675580476e-02	5.424069726644958206e-02
1.330000000000000071e+00	5.368015392037005923e-02	3.215476126250127464e-02	3.564575761077572874e-02	4.108734390607830800e-02	4.613165614731892794e-02	4.917147472704467420e-02	5.311111030296018776e-02
1.340000000000000080e+00	5.257992636145226301e-02	3.113495664024877943e-02	3.471577516536818869e-02	4.012732848265313651e-02	4.499896106644445809e-02	4.836547916407486769e-02	5.210219869094821765e-02
1.350000000000000089e+00	5.178862480983675853e-02	3.093379873577860317e-02	3.388463939263461344e-02	3.928412727527456211e-02	4.445355893903281397e-02	4.754799282933156596e-02	5.092335648195783770e-02
1.360000000000000098e+00	5.113389227868047476e-02	3.045728533912384073e-02	3.298019233766785047e-02	3.833069293444357761e-02	4.359767186559467683e-02	4.628072485659697616e-02	4.985533857534468066e-02
1.370000000000000107e+00	5.040058941027398404e-02	2.933442851171244245e-02	3.230226890757891683e-02	3.778364044380284198e-02	4.265307480757753178e-02	4.563560009845617910e-02	4.906150820202037632e-02
1.380000000000000115e+00	4.939158178319551229e-02	2.870704668670504348e-02	3.155268163980136376e-02	3.679318751337962157e-02	4.139224308231117394e-02	4.462194987415097486e-02	4.813468866584339617e-02
1.390000000000000124e+00	4.799734788333735735e-02	2.818024381393273783e-02	3.116635589410062315e-02	3.618608264406704411e-02	4.081398540505545847e-02	4.358039348982441913e-02	4.685651504509268789e-02
1.400000000000000133e+00	4.621485472512834591e-02	2.741353540755111368e-02	3.045054123948734773e-02	3.519480707832033095e-02	4.016015996315926845e-02	4.254868633844752224e-02	4.591245617299137549e-02
1.409999999999999920e+00	4.413301662452740609e-02	2.712663806838812308e-02	2.975449591940751426e-02	3.424713118475845863e-02	3.916052985915240842e-02	4.192079773796602432e-02	4.519661327170929055e-02
1.419999999999999929e+00	4.189874585112860622e-02	2.677213848264150056e-02	2.949337595909379273e-02	3.414841494584584802e-02	3.828328667831562560e-02	4.104011215846847110e-02	4.437076698880933895e-02
1.429999999999999938e+00	3.966487189584379930e-02	2.620411472780563231e-02	2.874708358040536926e-02	3.326737251355076780e-02	3.768860122613787444e-02	3.993289422115048337e-02	4.333476499177182917e-02
1.439999999999999947e+00	3.755308560242721916e-02	2.592958365326231487e-02	2.821907760387194763e-02	3.247517469627704545e-02	3.694606579966179527e-02	3.948147104433440135e-02	4.258936894319016730e-02
1.449999999999999956e+00	3.564477898113300319e-02	2.533270528098195348e-02	2.751891367243138042e-02	3.190179787525961735e-02	3.643269783334812661e-02	3.892991399920639473e-02	4.167404229763008866e-02
1.459999999999999964e+00	3.397975976845692830e-02	2.454291318064412766e-02	2.685911213233267356e-02	3.131114571243247963e-02	3.561541603097677366e-02	3.762899448056369195e-02	4.075379012751990243e-02
1.469999999999999973e+00	3.255900626258850794e-02	2.397736267873207261e-02	2.650655899979553753e-02	3.080028917605970307e-02	3.486548810578576907e-02	3.714145744960232337e-02	4.016765270605811289e-02
1.479999999999999982e+00	3.137205779251828197e-02	2.390234067337639046e-02	2.599832235779690748e-02	3.018331268285586594e-02	3.393321187896015945e-02	3.601864489344887288e-02	3.927613276249017349e-02
1.489999999999999991e+00	3.040516831868907144e-02	2.310677764954966948e-02	2.593324829828655073e-02	2.947666893930640797e-02	3.337959586408750096e-02	3.570921482497676352e-02	3.848886975523267695e-02
1.500000000000000000e+00	2.964999023652682350e-02	2.251237253019312129e-02	2.503456729922576632e-02	2.869927855786957513e-02	3.284487179037518662e-02	3.536367090235936067e-02	3.765645610626593143e-02
1.510000000000000009e+00	2.910018625671981912e-02	2.237716803702464313e-02	2.432287125597323157e-02	2.828055717781523953e-02	3.251549490318834251e-02	3.451171225229555939e-02	3.711875300954677742e-02
1.520000000000000018e+00	2.874523840014783088e-02	2.194847086356361068e-02	2.406504618474864313e-02	2.794903514213371507e-02	3.163168061238273709e-02	3.380174671057572383e-02	3.624775608493758378e-02
1.530000000000000027e+00	2.857350898953616228e-02	2.167558862430283770e-02	2.364247665906745247e-02	2.730655695387745538e-02	3.122837873804672204e-02	3.312953656182595491e-02	3.572154587883533128e-02
1.540000000000000036e+00	2.857465191969221427e-02	2.127409723300375394e-02	2.308069806937042626e-02	2.672001796767167411e-02	3.055073302251268622e-02	3.247702487897362322e-02	3.548019517588047594e-02
1.550000000000000044e+00	2.874557606296833032e-02	2.069782930175517385e-02	2.277921571771483744e-02	2.664680342381148606e-02	2.968991761659793213e-02	3.185324012555504347e-02	3.453531538301980036e-02
1.560000000000000053e+00	2.910004395708545855e-02	2.024852168726236010e-02	2.227592140934990875e-02	2.562262244509311976e-02	2.941228822041550353e-02	3.134928770634581169e-02	3.353789666162473176e-02
1.570000000000000062e+00	2.969087943467208987e-02	1.989731977208081953e-02	2.193984272225843468e-02	2.534621697613780381e-02	2.885210109557403285e-02	3.071319141174133627e-02	3.308392748225726793e-02
1.580000000000000071e+00	3.058412329274841010e-02	1.981240475502988457e-02	2.174462054372735750e-02	2.507063414250675429e-02	2.817856232377050421e-02	3.025356054080132612e-02	3.289429478707844856e-02
1.590000000000000080e+00	3.182689716912862066e-02	1.911906951872079444e-02	2.115648284131727355e-02	2.451041948667767242e-02	2.784672127034535510e-02	2.966753118035281647e-02	3.177784255572265598e-02
1.600000000000000089e+00	3.338043674755075685e-02	1.896160574923799053e-02	2.078910270787904385e-02	2.395678591344276367e-02	2.731035441914083858e-02	2.902486873044919299e-02	3.158328433599374291e-02
1.610000000000000098e+00	3.508371079593462089e-02	1.838698665327195489e-02	2.048267802258975714e-02	2.378896830729132147e-02	2.686187616376922022e-02	2.867440019135743604e-02	3.093804061993076296e-02
1.620000000000000107e+00	3.664589431423667665e-02	1.832103324197025679e-02	1.989701148699652561e-02	2.307492084582342048e-02	2.622447849679417423e-02	2.784214000719106505e-02	3.053743128985603530e-02
1.630000000000000115e+00	3.768983915825315639e-02	1.786100819814091800e-02	1.976851081252036998e-02	2.303461171493410495e-02	2.574889441280119734e-02	2.750316223987281025e-02	2.978464695444922247e-02
1.640000000000000124e+00	3.784724446435493855e-02	1.765490378782311187e-02	1.942748979179520150e-02	2.231398317087202390e-02	2.556079638994386907e-02	2.709606061132594293e-02	2.921328610663772793e-02
1.650000000000000133e+00	3.687499904756630364e-02	1.735234251347657353e-02	1.903869287927761195e-02	2.182533778825458681e-02	2.485440206829626561e-02	2.689086825822772572e-02	2.868871774205217218e-02
1.660000000000000142e+00	3.473960970461450332e-02	1.691210349303812199e-02	1.845302634368478981e-02	2.172250837272109505e-02	2.432707049329941446e-02	2.619075194945718471e-02	2.853520556024138552e-02
1.669999999999999929e+00	3.163726649029694610e-02	1.662355731859281940e-02	1.801315865028524366e-02	2.114995418702745461e-02	2.418907718395375828e-02	2.588624649745884659e-02	2.794167985195381357e-02
1.679999999999999938e+00	2.794920984304321079e-02	1.654193997210696640e-02	1.798927070438903486e-02	2.072711963035175908e-02	2.394758889259980886e-02	2.550623025952094419e-02	2.733173572849987437e-02
1.689999999999999947e+00	2.413932885515114590e-02	1.622866126842390649e-02	1.758152817960893441e-02	2.045894051463915952e-02	2.349336091600548113e-02	2.512457248275825825e-02	2.682522762059801752e-02
1.699999999999999956e+00	2.063420445358423241e-02	1.592280232351228619e-02	1.740772278015721708e-02	2.017184078646830706e-02	2.304406127188776340e-02	2.450325003757685208e-02	2.657238402702626415e-02
1.709999999999999964e+00	1.773346354761280372e-02	1.559138643172125645e-02	1.708976598305596978e-02	1.996124614345473267e-02	2.263829523131344335e-02	2.408055379019452200e-02	2.594355872613027941e-02
1.719999999999999973e+00	1.555984898393854982e-02	1.524925311059369994e-02	1.685665257999987079e-02	1.948987610264700174e-02	2.199432645436958170e-02	2.368083908635919277e-02	2.553884479226380469e-02
1.729999999999999982e+00	1.407648181119731078e-02	1.513465905845700135e-02	1.646456077839314816e-02	1.918138785604508664e-02	2.177501565916038426e-02	2.323269898719268825e-02	2.496584210293560993e-02
1.739999999999999991e+00	1.313111039476423138e-02	1.482797569590410883e-02	1.609059086677665576e-02	1.910899594750917196e-02	2.169534095078850394e-02	2.266472655381681842e-02	2.461120433532847443e-02
1.750000000000000000e+00	1.252761459605089035e-02	1.440257619300816007e-02	1.614989887038103394e-02	1.895351787122180609e-02	2.121729270055721858e-02	2.240946726656263197e-02	2.438463020602391410e-02
1.760000000000000009e+00	1.208012666736433399e-02	1.435475996981443007e-02	1.569685162062536832e-02	1.788573722031703422e-02	2.072445945289609973e-02	2.236432494888102723e-02	2.365072704805915374e-02
1.770000000000000018e+00	1.166137353161987925e-02	1.407198471885840081e-02	1.538548460170238545e-02	1.794825750496168923e-02	2.056593142489844192e-02	2.210578258397727022e-02	2.352430525127327532e-02
1.780000000000000027e+00	1.121083431523521232e-02	1.376035485045788362e-02	1.506917524914570296e-02	1.755832836125686622e-02	2.003367151742443258e-02	2.184724021907351321e-02	2.314093525712389646e-02
1.790000000000000036e+00	1.073107389104522441e-02	1.355589927542262194e-02	1.513177814183921249e-02	1.749004962934230800e-02	1.981353933346913232e-02	2.134821241633864594e-02	2.252114008456975944e-02
1.800000000000000044e+00	1.026554062910104911e-02	1.322448338363159219e-02	1.475204217431673633e-02	1.710423366225884145e-02	1.946444911637584124e-02	2.092141232189435179e-02	2.235941869517484026e-02
1.810000000000000053e+00	9.875928049569708544e-03	1.306619519650751779e-02	1.444891237811658270e-02	1.683523191122196852e-02	1.917367750025578479e-02	2.056273608867866670e-02	2.198918343315905619e-02
1.820000000000000062e+00	9.620844244051211455e-03	1.305382893188845005e-02	1.427593070093714604e-02	1.646422337997539842e-02	1.881965895068588371e-02	2.042812990504623560e-02	2.157051384640063310e-02
1.830000000000000071e+00	9.541802391556023985e-03	1.282628966289759385e-02	1.414495885964414494e-02	1.621002906477541847e-02	1.857899204807803711e-02	1.951543431846535642e-02	2.156805108412558278e-02
1.840000000000000080e+00	9.648139800502180188e-03	1.245200405376046052e-02	1.377510755938906629e-02	1.585794114598709781e-02	1.826111460333661521e-02	1.938657352071967641e-02	2.102542246285633507e-02
1.850000000000000089e+00	9.920322198798410540e-03	1.239594365415401869e-02	1.356011604632319581e-02	1.577403234291137671e-02	1.780031551677346835e-02	1.918548501468342674e-02	2.061249932140635927e-02
1.860000000000000098e+00	1.031247920210777089e-02	1.201011619803908810e-02	1.350163176499110176e-02	1.530019439613082913e-02	1.764343026626801272e-02	1.877674184731177587e-02	2.054682566073837147e-02
1.870000000000000107e+00	1.075344997590669399e-02	1.201588712152798673e-02	1.313342790928058793e-02	1.504600008093084917e-02	1.760318221770902289e-02	1.847634024237598122e-02	2.010188660971275187e-02
1.880000000000000115e+00	1.116858563630407537e-02	1.192107909278179723e-02	1.285171489215979242e-02	1.498183452563765089e-02	1.711363452503231186e-02	1.828428019987604972e-02	1.977105554409776256e-02
1.890000000000000124e+00	1.148749751028609392e-02	1.177515717027679230e-02	1.272568538450048921e-02	1.479674157767650079e-02	1.705449453531297788e-02	1.794858551020736548e-02	1.932365373079709958e-02
1.900000000000000133e+00	1.166121326951648912e-02	1.153690047194941108e-02	1.249669059280580745e-02	1.447509116588623426e-02	1.643763158699047822e-02	1.775242162064546644e-02	1.907573566177544339e-02
1.910000000000000142e+00	1.167125157013869027e-02	1.123021710939676836e-02	1.233853591652774029e-02	1.435745431451568993e-02	1.637931298601761135e-02	1.714997687194947870e-02	1.891565611389764076e-02
1.919999999999999929e+00	1.153236969563754301e-02	1.106615799878354553e-02	1.241267092103293807e-02	1.407940357491150804e-02	1.614768135961652112e-02	1.708267378013288151e-02	1.860945267103272793e-02
1.929999999999999938e+00	1.129323445453566180e-02	1.100679992861201828e-02	1.224545529975948344e-02	1.399960794845714687e-02	1.597354694544292700e-02	1.706297531423545122e-02	1.841817813433721529e-02
1.939999999999999947e+00	1.103036724748988895e-02	1.081058852998946843e-02	1.183277044134568856e-02	1.392145759265132725e-02	1.561706422963471917e-02	1.667393061276123065e-02	1.818093203517410703e-02
1.949999999999999956e+00	1.083982026522065795e-02	1.047422613235081054e-02	1.183029927452883961e-02	1.357759602710572298e-02	1.548646341900452271e-02	1.645068133259037016e-02	1.795107422283614973e-02
1.959999999999999964e+00	1.080986978676870894e-02	1.042723432679835277e-02	1.160459937192328921e-02	1.357019230918727823e-02	1.508726848839901657e-02	1.618967665944943610e-02	1.738299705805805215e-02
1.969999999999999973e+00	1.099839822990416466e-02	1.043053199736343646e-02	1.130805935390140002e-02	1.301326819465528292e-02	1.494023990284678270e-02	1.606409893935332664e-02	1.736904140516610726e-02
1.979999999999999982e+00	1.140799452319060832e-02	1.009746727028986574e-02	1.104117333768169819e-02	1.295074791001062792e-02	1.476117715619657683e-02	1.576451810382992896e-02	1.709074926808550748e-02
1.989999999999999991e+00	1.198051448783154886e-02	9.844371054419601835e-03	1.098927883452786858e-02	1.284791849447665391e-02	1.448436914876024932e-02	1.555193882602017366e-02	1.657685287335849966e-02
