# Supplementary material for: Iso-orientation bias of layer 2/3 connections unifies spontaneous, visually and optogenetically driven V1 dynamics
Source: Nat Commun. 2026 Jan 21;17:1901. doi: 10.1038/s41467-026-68578-y (PMC12923880; doi:10.1038/s41467-026-68578-y)
Supplement: Supplementary file 6 — Source data [file 41467_2026_68578_MOESM6_ESM.zip › source_data/fig7/B.csv]

Propagation speed	Monkey MT 1	2.0 s/m	2.25 s/m	2.5 s/m	2.75 s/m	3.0 s/m	3.3 s/m
0.000000000000000000e+00	2.419045866547249457e-01	1.110775500795995407e+00	1.222492916777694782e+00	1.301779202883623476e+00	1.361496599056699619e+00	1.436622359035361507e+00	1.527867661543465871e+00
1.000000000000000021e-02	3.199375556187618597e-01	1.448095217157647774e+00	1.616537025701621166e+00	1.742844081948875079e+00	1.844644612876194412e+00	1.963142308883471854e+00	2.125738415156629646e+00
2.000000000000000042e-02	4.200408016705462488e-01	1.694043649402929175e+00	1.858099665692425129e+00	1.966721298155797548e+00	2.063833861684908566e+00	2.186612163846473056e+00	2.338798825185274044e+00
2.999999999999999889e-02	5.441222939511034529e-01	1.828898432349186365e+00	1.988427569366388203e+00	2.093547055439334503e+00	2.199432245980800005e+00	2.328563115683810025e+00	2.488555436646574748e+00
4.000000000000000083e-02	6.922897608358714594e-01	1.954355706651292657e+00	2.118384739907443581e+00	2.234654693151311822e+00	2.359130796046407852e+00	2.505930314202160059e+00	2.694069086431015503e+00
5.000000000000000278e-02	8.623698381276370117e-01	2.084887520626817814e+00	2.265860900533962052e+00	2.395276195416044196e+00	2.537420035722136369e+00	2.698111161096284683e+00	2.925041499206822770e+00
5.999999999999999778e-02	1.049768211614303004e+00	2.221426150502581631e+00	2.402845560106574574e+00	2.554248904566144951e+00	2.710636851000884473e+00	2.882224350381694222e+00	3.138302294654323532e+00
7.000000000000000666e-02	1.247774901074538478e+00	2.333383900762506791e+00	2.527579585799518469e+00	2.696847760341479550e+00	2.858293108034818619e+00	3.042046892723155427e+00	3.304985339761862484e+00
8.000000000000000167e-02	1.448163418922427947e+00	2.437334753525428166e+00	2.636432916604084742e+00	2.814400389998253260e+00	2.979236728537836498e+00	3.167054616444213266e+00	3.426013225355856839e+00
8.999999999999999667e-02	1.642249635560027121e+00	2.524127616771024041e+00	2.724662470088163424e+00	2.899047737854203000e+00	3.065785277305404399e+00	3.248489122989159483e+00	3.488713413967605259e+00
1.000000000000000056e-01	1.821942873841621457e+00	2.589404201812489426e+00	2.785320493614645176e+00	2.952875211228537022e+00	3.113843751518510228e+00	3.281463604519459842e+00	3.491521263530669383e+00
1.100000000000000006e-01	1.980620087811993724e+00	2.635645924051785993e+00	2.822973334308365612e+00	2.977177880073897498e+00	3.127594072357963384e+00	3.270026638756473147e+00	3.449799383524484675e+00
1.199999999999999956e-01	2.113685160413133257e+00	2.663150947603749152e+00	2.836260541315747563e+00	2.966878873207068334e+00	3.101316027636034534e+00	3.225195666712459275e+00	3.374206642433114300e+00
1.300000000000000044e-01	2.218693776955082075e+00	2.671645750015934517e+00	2.826096206086452511e+00	2.931317795229576806e+00	3.050616383202652937e+00	3.148523421595684102e+00	3.256991805095160508e+00
1.400000000000000133e-01	2.295160170333945704e+00	2.656274281021391737e+00	2.783734807997398253e+00	2.876792723972013022e+00	2.974808811993440383e+00	3.048260283709026464e+00	3.121967202468656222e+00
1.499999999999999944e-01	2.344236099129086259e+00	2.621414542636821388e+00	2.721549462606291936e+00	2.801950319540863266e+00	2.876411486546863738e+00	2.933879974083528186e+00	2.976789193353401419e+00
1.600000000000000033e-01	2.368238294151632228e+00	2.573921023948465336e+00	2.650171415163498967e+00	2.715391553484827192e+00	2.769114868830595988e+00	2.803451203974168582e+00	2.822632281673847388e+00
1.700000000000000122e-01	2.370389717606712576e+00	2.509342619341198066e+00	2.561871989581203657e+00	2.615241939256463866e+00	2.653977558892565813e+00	2.672557023594478220e+00	2.672483078371519216e+00
1.799999999999999933e-01	2.354435242665832817e+00	2.438953710743991810e+00	2.472362543662661061e+00	2.511350738263733895e+00	2.531299671076316926e+00	2.533966366684344163e+00	2.521808783481794158e+00
1.900000000000000022e-01	2.324370916431705236e+00	2.360731217675219540e+00	2.377633240994750707e+00	2.402604256003648686e+00	2.408336428638325533e+00	2.394418668936621586e+00	2.374644913970652915e+00
2.000000000000000111e-01	2.284160583439347469e+00	2.278136472310952954e+00	2.278888347740909648e+00	2.296632571912087251e+00	2.285013212984971176e+00	2.263192637924030581e+00	2.231523922522495429e+00
2.099999999999999922e-01	2.237317731695215084e+00	2.190012959296661954e+00	2.184463194206420766e+00	2.180993822565566287e+00	2.164536163688199455e+00	2.137604790133601718e+00	2.097901199928333682e+00
2.200000000000000011e-01	2.186565527534346298e+00	2.100392054598233749e+00	2.086675137685844561e+00	2.068435993752803626e+00	2.047056157904356688e+00	2.015117492454022052e+00	1.963497383150455411e+00
2.300000000000000100e-01	2.133667425196939860e+00	2.010302958314532873e+00	1.993074474910363492e+00	1.966575212952016427e+00	1.932451837920743376e+00	1.894797466191778135e+00	1.840778081041346770e+00
2.399999999999999911e-01	2.079461274308505914e+00	1.922189301965196329e+00	1.895761548657677986e+00	1.861945378906443738e+00	1.827205181567618242e+00	1.784418209999487415e+00	1.723867502380188821e+00
2.500000000000000000e-01	2.024222488055038571e+00	1.833331467411896787e+00	1.803675055351852574e+00	1.765470053764277791e+00	1.725920690537191549e+00	1.678126861973954664e+00	1.614443977287415510e+00
2.600000000000000089e-01	1.968037924431003560e+00	1.746412110299397691e+00	1.713637869585584950e+00	1.671157282060161009e+00	1.629293711723837523e+00	1.577285238786480859e+00	1.513165914996422057e+00
2.700000000000000178e-01	1.911159179150832665e+00	1.668637274097250600e+00	1.628765464914801342e+00	1.581195059037296957e+00	1.537642399131116777e+00	1.484173686884866061e+00	1.422689035731867779e+00
2.800000000000000266e-01	1.854105093042673236e+00	1.588400735823044974e+00	1.547188557205954496e+00	1.498151365609416308e+00	1.453028193905819387e+00	1.397757323925038486e+00	1.334358325198305106e+00
2.899999999999999800e-01	1.797477713140320565e+00	1.512435419028551609e+00	1.465208035376784679e+00	1.415820863429209320e+00	1.371083038375324747e+00	1.314526727041029464e+00	1.252039995130224126e+00
2.999999999999999889e-01	1.741679312250392631e+00	1.438242659148154745e+00	1.391861238813558055e+00	1.339823729325454460e+00	1.295063911153427005e+00	1.241735085868480359e+00	1.177229166122251147e+00
3.099999999999999978e-01	1.686594646664580921e+00	1.371190231637621215e+00	1.320469216951120961e+00	1.267294887756499344e+00	1.220761831569302291e+00	1.171009112462695345e+00	1.109291148031373853e+00
3.200000000000000067e-01	1.631604490983373790e+00	1.304524678226501866e+00	1.251878655214962777e+00	1.199360343776235904e+00	1.153354182041717468e+00	1.104431681660291931e+00	1.043241660275802118e+00
3.300000000000000155e-01	1.575862011150822362e+00	1.241602193331368564e+00	1.188041040207133525e+00	1.137737829584222427e+00	1.089286329566973910e+00	1.040178844056741436e+00	9.803100060577730757e-01
3.400000000000000244e-01	1.518853870657072669e+00	1.182092578676288808e+00	1.128355471882940497e+00	1.078050533990660975e+00	1.030733693143644158e+00	9.829645174077731307e-01	9.232647757562424395e-01
3.500000000000000333e-01	1.460646666386974823e+00	1.128280937752923485e+00	1.069139279653855024e+00	1.020649718047354382e+00	9.759989047630470704e-01	9.297758257203769805e-01	8.707842435064020448e-01
3.599999999999999867e-01	1.402048050569679072e+00	1.072278653043692298e+00	1.016431056855435111e+00	9.688026019580332493e-01	9.247621704525152975e-01	8.789346699916290584e-01	8.213176715361543145e-01
3.699999999999999956e-01	1.344351312418457844e+00	1.022889369129333481e+00	9.669344845010854339e-01	9.218042015089443764e-01	8.761985857595343541e-01	8.315218180852343988e-01	7.760976346464255604e-01
3.800000000000000044e-01	1.288994349833180397e+00	9.734647654988922705e-01	9.170589587669778497e-01	8.707548091167007787e-01	8.281975104646009944e-01	7.855224040597075241e-01	7.336012036538680503e-01
3.900000000000000133e-01	1.237096534647560420e+00	9.286489741228284300e-01	8.722043598084898708e-01	8.282390905949845727e-01	7.843562167677681218e-01	7.462099851331729372e-01	6.932918363757354374e-01
4.000000000000000222e-01	1.189183771722821525e+00	8.854406405228861798e-01	8.299859940146073756e-01	7.873910413659123142e-01	7.464835905758776535e-01	7.070622624466699202e-01	6.566851008983517479e-01
4.100000000000000311e-01	1.145124808125608906e+00	8.445461590207172797e-01	7.899180447965348240e-01	7.496805412046484429e-01	7.090102968575322517e-01	6.718049763157415422e-01	6.218998279834341281e-01
4.199999999999999845e-01	1.104244240421931700e+00	8.058743554654907992e-01	7.529943399983527463e-01	7.136697177683098969e-01	6.725849433880204398e-01	6.374318058215919791e-01	5.885188887998736851e-01
4.299999999999999933e-01	1.065621784597651889e+00	7.702375833271153382e-01	7.192798195701843866e-01	6.786552282499233035e-01	6.400668162766729452e-01	6.045703993217655947e-01	5.590213372438747053e-01
4.400000000000000022e-01	1.028299991548674130e+00	7.357154357172002168e-01	6.846372332727177490e-01	6.467052451974483196e-01	6.090254813313376037e-01	5.756231915215943573e-01	5.299081985322212640e-01
4.500000000000000111e-01	9.916132104556463212e-01	7.015095227745342665e-01	6.506407583776145920e-01	6.167865030402952531e-01	5.787901911939919986e-01	5.466276400489761267e-01	5.035554712028359470e-01
4.600000000000000200e-01	9.552494253754159059e-01	6.717785357206311758e-01	6.224140747461121004e-01	5.863868286954011522e-01	5.527860213101842835e-01	5.200140386747243992e-01	4.801177382931255955e-01
4.700000000000000289e-01	9.192514297524212452e-01	6.416417826261573421e-01	5.930891661355319755e-01	5.602777916841433781e-01	5.265497958000711076e-01	4.938068519027424830e-01	4.564141879910512123e-01
4.799999999999999822e-01	8.838034074978683430e-01	6.136242124966193590e-01	5.660346897047519032e-01	5.342803703341981736e-01	5.020568574331734091e-01	4.723184991921563491e-01	4.334066703071377535e-01
4.899999999999999911e-01	8.490874883401923201e-01	5.863393211286076490e-01	5.434125703751768732e-01	5.087433635871956294e-01	4.787430568423614030e-01	4.491078007276111950e-01	4.124864325780557839e-01
5.000000000000000000e-01	8.150816979971975407e-01	5.613715674133493705e-01	5.195475497219710359e-01	4.869315295367043217e-01	4.567272917866949111e-01	4.295671244476496065e-01	3.926932605926080067e-01
5.100000000000000089e-01	7.815707203613723175e-01	5.383981455736263078e-01	4.959620174616451993e-01	4.658501215051367716e-01	4.355019918326583639e-01	4.099731881895683494e-01	3.748695910096792594e-01
5.200000000000000178e-01	7.483571532578392471e-01	5.158000983908719306e-01	4.753850955482032403e-01	4.449903033894225812e-01	4.177583462577926787e-01	3.915927600483364301e-01	3.573248252138180869e-01
5.300000000000000266e-01	7.154655800196912940e-01	4.933926133972130756e-01	4.545615662292789572e-01	4.259237221853358069e-01	3.988823020259239516e-01	3.745807036526402900e-01	3.422067677353463622e-01
5.400000000000000355e-01	6.833090408752646727e-01	4.744357825259281625e-01	4.339936865873713634e-01	4.082498746375565202e-01	3.808852812265731691e-01	3.576137133922761002e-01	3.275925364528677886e-01
5.500000000000000444e-01	6.526769607923494920e-01	4.550099386806191193e-01	4.159288721111089604e-01	3.909346744721026723e-01	3.649734811258168454e-01	3.417373236069466413e-01	3.124106828002280456e-01
5.600000000000000533e-01	6.244922765529684616e-01	4.370642373557856453e-01	3.995796231523183195e-01	3.752887850060769859e-01	3.500833817684534943e-01	3.265139830917920816e-01	2.995263093173042290e-01
5.700000000000000622e-01	5.995041403125449531e-01	4.189131888444312946e-01	3.836463186841120865e-01	3.592382887677749714e-01	3.358123707427645988e-01	3.129769354223370659e-01	2.858174929682127385e-01
5.799999999999999600e-01	5.780173939922511606e-01	4.022628175721957855e-01	3.677812422647473989e-01	3.432485245804766105e-01	3.218513138751762925e-01	3.012245067120229436e-01	2.736536890935162281e-01
5.899999999999999689e-01	5.597217678408166197e-01	3.869242041274895683e-01	3.526469457902994820e-01	3.308698553181987356e-01	3.079927550757491916e-01	2.878865694223041172e-01	2.622619825061890952e-01
5.999999999999999778e-01	5.437192150292533555e-01	3.706976694482473356e-01	3.386330689614260869e-01	3.176967451724171387e-01	2.959898213022437719e-01	2.770666000212267388e-01	2.520087922578596595e-01
6.099999999999999867e-01	5.288067794394257781e-01	3.563118669490192847e-01	3.260264983931716043e-01	3.048018534765403742e-01	2.846412351958552689e-01	2.652887703982743650e-01	2.414889667174948407e-01
6.199999999999999956e-01	5.137970952907267019e-01	3.438070446783645373e-01	3.144589670266824677e-01	2.931921832926125404e-01	2.738018594920728077e-01	2.538755667793719528e-01	2.314606988780908980e-01
6.300000000000000044e-01	4.978237960378635862e-01	3.313268640700928191e-01	3.015638657940137857e-01	2.817515780074468235e-01	2.625902108047425965e-01	2.449557495207480562e-01	2.221873524330079952e-01
6.400000000000000133e-01	4.805887356035468128e-01	3.182396771784518075e-01	2.899453688970583531e-01	2.714599574711499819e-01	2.522567655653851215e-01	2.352312969003780285e-01	2.135478782312607016e-01
6.500000000000000222e-01	4.623257136307827864e-01	3.069562599732506003e-01	2.780465615825379877e-01	2.620349997168570644e-01	2.425825879004160635e-01	2.257502014108008770e-01	2.046540372325103274e-01
6.600000000000000311e-01	4.437170689746848251e-01	2.953147172747488391e-01	2.686187604709501797e-01	2.515537966969969008e-01	2.337939935443270612e-01	2.160626210829752758e-01	1.966451636754233678e-01
6.700000000000000400e-01	4.256175611221917898e-01	2.849027935291616465e-01	2.590043597558807642e-01	2.413573777541777876e-01	2.243904107792935865e-01	2.087914049932243776e-01	1.899302073944098834e-01
6.800000000000000488e-01	4.087716587652346911e-01	2.748670658292890479e-01	2.484273681347455576e-01	2.325832377897799064e-01	2.163316026684853621e-01	2.012080034932644257e-01	1.825977368634372211e-01
6.900000000000000577e-01	3.936195250590802108e-01	2.647056656512629114e-01	2.406797854791770386e-01	2.237639591388193017e-01	2.081424170149808739e-01	1.940392104383590055e-01	1.757846326221653432e-01
7.000000000000000666e-01	3.802408000670305377e-01	2.555480025209760919e-01	2.317279366601726065e-01	2.167822353826592552e-01	2.001041085178063561e-01	1.870285585492571512e-01	1.696225765172761635e-01
7.099999999999999645e-01	3.684308451167639942e-01	2.464683713215632677e-01	2.237362126731741174e-01	2.079982469775543963e-01	1.945364134554935787e-01	1.805218279915908886e-01	1.629149813332801677e-01
7.199999999999999734e-01	3.578350537860897629e-01	2.379464630807564263e-01	2.156853029088623974e-01	2.019677184527769453e-01	1.868613581118666878e-01	1.739806832942186465e-01	1.571299769757152076e-01
7.299999999999999822e-01	3.481221495095270235e-01	2.294820520521767271e-01	2.084087403977650799e-01	1.936925661507449825e-01	1.811034266350559918e-01	1.674395385968463768e-01	1.518136291283842532e-01
7.399999999999999911e-01	3.390034007733370713e-01	2.225462454800926360e-01	2.015135973404803271e-01	1.880354576693499535e-01	1.734103316314333787e-01	1.614973638072505491e-01	1.469593945939366153e-01
7.500000000000000000e-01	3.302735602800914716e-01	2.155907255781020493e-01	1.942321026812733609e-01	1.816635165334800350e-01	1.681156914226941967e-01	1.563237714711352422e-01	1.413167047787463604e-01
7.600000000000000089e-01	3.217211570191246262e-01	2.076133980759607423e-01	1.866809839254057746e-01	1.757478864835894661e-01	1.621667035468380702e-01	1.511526372878562730e-01	1.356715612645496560e-01
7.700000000000000178e-01	3.130922796552574883e-01	2.014989802499784766e-01	1.816789637175400540e-01	1.692257566269745606e-01	1.566342678199736937e-01	1.461371861175423947e-01	1.313448720164910322e-01
7.800000000000000266e-01	3.041364409605107344e-01	1.951332174676890241e-01	1.754554148278520964e-01	1.633987625434253077e-01	1.516389219702541646e-01	1.413298585540345709e-01	1.271433214177619120e-01
7.900000000000000355e-01	2.946414889362020673e-01	1.873530232646122007e-01	1.700637549193243780e-01	1.580527006476168950e-01	1.462745830751679132e-01	1.364913943879337010e-01	1.226285152458746475e-01
8.000000000000000444e-01	2.845465853174349857e-01	1.820583514072396103e-01	1.646507223689881727e-01	1.525178769716371840e-01	1.416843095908064398e-01	1.317061901999524998e-01	1.185046651156834163e-01
8.100000000000000533e-01	2.739573007750670808e-01	1.757771916657986377e-01	1.600021727756470724e-01	1.478119637216271376e-01	1.374310497545465359e-01	1.274494888717740415e-01	1.148633757900960894e-01
8.200000000000000622e-01	2.631576866258640290e-01	1.710509208207285359e-01	1.548768488650402730e-01	1.429566824542641279e-01	1.336000819590951461e-01	1.236500039711457971e-01	1.106143870105753962e-01
8.300000000000000711e-01	2.525223863587964246e-01	1.651426715700196612e-01	1.496791867821602451e-01	1.389368772400087215e-01	1.289204301593018520e-01	1.188082622679312167e-01	1.076985746912327291e-01
8.399999999999999689e-01	2.424337683254135234e-01	1.600270624592954050e-01	1.448300631656919135e-01	1.344812785245721454e-01	1.251452213129266855e-01	1.156864081658394022e-01	1.033448947541018431e-01
8.499999999999999778e-01	2.332101795209557682e-01	1.554979249132897312e-01	1.412353492184451054e-01	1.301651993857854683e-01	1.215118697928827818e-01	1.123957609023235604e-01	1.007292516132149984e-01
8.599999999999999867e-01	2.250582101414770331e-01	1.502213236083314030e-01	1.364133524165814793e-01	1.260715308662441192e-01	1.172495901266250168e-01	1.086224962986157838e-01	9.738240616840292130e-02
8.699999999999999956e-01	2.180077777156351482e-01	1.454983383182456846e-01	1.322867884981778763e-01	1.216832298289571013e-01	1.138072950056265437e-01	1.054277169957153204e-01	9.436435639045653856e-02
8.800000000000000044e-01	2.119713204172446464e-01	1.414636767973933285e-01	1.281413180120206663e-01	1.183749744556068101e-01	1.104412584473371955e-01	1.019182941297695211e-01	9.151724764329359496e-02
8.900000000000000133e-01	2.067164823121949713e-01	1.378076754884939303e-01	1.250159801598751397e-01	1.150068077346369372e-01	1.073203972680803614e-01	9.905864299688348085e-02	8.885007682327106249e-02
9.000000000000000222e-01	2.019640307220464115e-01	1.339455056043229730e-01	1.207529601437713485e-01	1.111527846055739566e-01	1.038936818534418050e-01	9.551808352834464944e-02	8.547215119104382974e-02
9.100000000000000311e-01	1.974325990605897141e-01	1.296381430197648121e-01	1.174385566140894177e-01	1.079479378596218814e-01	1.013025306904224709e-01	9.322708508492079382e-02	8.330798866734569208e-02
9.200000000000000400e-01	1.929096090338801861e-01	1.254687737445517592e-01	1.146099696732075929e-01	1.051591877334387276e-01	9.791189459577533116e-02	9.062963692123920945e-02	8.073078681089337905e-02
9.300000000000000488e-01	1.882766230060934631e-01	1.230900319358407546e-01	1.105935570625861120e-01	1.019871691231686167e-01	9.499438958374278874e-02	8.781751007652148500e-02	7.899847531233229747e-02
9.400000000000000577e-01	1.835111652492961154e-01	1.189830882053314470e-01	1.078036052818965029e-01	9.922468150553104271e-02	9.254427576250806586e-02	8.509223796535272943e-02	7.653659730918363491e-02
9.500000000000000666e-01	1.786499032045273938e-01	1.154716513157472563e-01	1.048739093047681009e-01	9.616674066675683086e-02	9.012860129217520333e-02	8.266931865304878724e-02	7.450902403017929665e-02
9.599999999999999645e-01	1.737449785814641212e-01	1.128588137143959474e-01	1.023626238922723253e-01	9.386630905884189857e-02	8.712417791834418945e-02	8.019559751545964066e-02	7.194654436776493078e-02
9.699999999999999734e-01	1.688374292170120583e-01	1.093153426637125253e-01	9.954801137103450048e-02	9.066556582985005330e-02	8.423783231903150814e-02	7.797834365712451310e-02	6.962861670632861100e-02
9.799999999999999822e-01	1.638987941269846871e-01	1.065587620317946654e-01	9.660105287552117614e-02	8.848331551039126386e-02	8.235268784948041043e-02	7.601755707804250251e-02	6.794865078657200130e-02
9.899999999999999911e-01	1.588746663864727959e-01	1.040165638626093930e-01	9.405031027814940436e-02	8.595226624931155690e-02	7.998867240549789592e-02	7.332751849086059648e-02	6.594397869829379810e-02
1.000000000000000000e+00	1.536586391986837774e-01	1.008920010724379118e-01	9.167383691398510448e-02	8.387916948099530257e-02	7.825030516954821491e-02	7.160189519978381323e-02	6.432535525369871554e-02
1.010000000000000009e+00	1.481487691239591620e-01	9.828984152478720260e-02	8.876797965271882029e-02	8.142936985572847564e-02	7.588710971011096429e-02	6.984841284322905464e-02	6.279915447168031573e-02
1.020000000000000018e+00	1.422746895709122439e-01	9.588152972121653794e-02	8.721846312160512482e-02	7.916258708688861390e-02	7.408560366417631105e-02	6.759510607662831683e-02	6.094415802279620070e-02
1.030000000000000027e+00	1.360525367698872112e-01	9.309373631694684015e-02	8.400352457880104484e-02	7.723721692914123360e-02	7.203072239375654662e-02	6.635291951002222910e-02	5.953246319441261175e-02
1.040000000000000036e+00	1.296054980470555118e-01	9.053839592782393642e-02	8.149059511693655666e-02	7.558185818737801764e-02	6.997666110788204608e-02	6.436345448118348245e-02	5.762593906639282976e-02
1.050000000000000044e+00	1.231914344662049798e-01	8.860813237448456059e-02	7.987285053697275317e-02	7.352025126655044318e-02	6.820303453648621228e-02	6.273206038216454228e-02	5.625677502078788722e-02
1.060000000000000053e+00	1.171168587438210229e-01	8.639284692624782380e-02	7.750870754308257504e-02	7.141186425237608382e-02	6.635478937147178125e-02	6.035994289514303585e-02	5.444512725435125128e-02
1.070000000000000062e+00	1.117060565088779378e-01	8.421616674907789202e-02	7.607180839380579818e-02	6.906957677146768892e-02	6.485749759182832253e-02	5.949467309676835514e-02	5.302034603126654089e-02
1.080000000000000071e+00	1.072046387247634625e-01	8.176596411945603882e-02	7.417375339627713116e-02	6.767356030159202285e-02	6.267797867052915528e-02	5.763385139969552651e-02	5.194807956544331834e-02
1.090000000000000080e+00	1.037056504925213535e-01	8.012565079349061314e-02	7.242612891609265247e-02	6.601245663608446002e-02	6.127252515995474519e-02	5.656537430018739043e-02	5.048649285726170000e-02
1.100000000000000089e+00	1.011464804352533581e-01	7.789393757033184762e-02	7.067192823842866067e-02	6.399927121538780128e-02	5.966453546670128644e-02	5.518962809614279957e-02	4.915004479840956453e-02
1.110000000000000098e+00	9.928906996028373511e-02	7.584046570507720075e-02	6.879442385802352067e-02	6.271897392379106873e-02	5.835010024065065415e-02	5.331323809777346184e-02	4.760094282566419005e-02
1.120000000000000107e+00	9.783224884877390892e-02	7.430200458362841431e-02	6.717339117931996062e-02	6.149038094589343723e-02	5.668799156741007733e-02	5.224885791965914322e-02	4.651558996513985300e-02
1.130000000000000115e+00	9.646692885576496623e-02	7.218528578492390546e-02	6.557126506837003543e-02	5.951412717783898659e-02	5.538011621772152837e-02	5.075266222663625537e-02	4.540570011455089677e-02
1.140000000000000124e+00	9.497411063680225030e-02	7.058932745124799069e-02	6.368554044111549017e-02	5.860478781944847976e-02	5.436169541250950032e-02	4.981774476456663631e-02	4.442749211064199455e-02
1.150000000000000133e+00	9.324539236972606560e-02	6.904840216356242233e-02	6.201272020726202733e-02	5.706022403561317874e-02	5.281930448287795038e-02	4.835760197981043423e-02	4.329306526998939753e-02
1.159999999999999920e+00	9.129182468711871667e-02	6.777771377334131098e-02	6.076077661209557113e-02	5.571591187943534390e-02	5.179514378584793716e-02	4.766522226425386199e-02	4.202450288364837500e-02
1.169999999999999929e+00	8.918005579771501323e-02	6.603472685411315712e-02	5.933291973435313171e-02	5.413769925652475029e-02	5.035033101710107567e-02	4.629603113443937767e-02	4.134564615852764913e-02
1.179999999999999938e+00	8.698978116555185214e-02	6.463343765326337587e-02	5.783930088181541557e-02	5.297394184659900279e-02	4.908837480194703368e-02	4.512758915292205270e-02	4.046395031553951666e-02
1.189999999999999947e+00	8.474098146613445737e-02	6.303090820961865237e-02	5.672710148309030587e-02	5.193164853869652875e-02	4.820525144670279039e-02	4.406976404903784755e-02	3.901790370106548306e-02
1.199999999999999956e+00	8.241811702181217614e-02	6.164851094992921526e-02	5.550557280126805493e-02	5.038954686503609864e-02	4.676945850795379001e-02	4.294720758713129610e-02	3.855906198685738612e-02
1.209999999999999964e+00	7.998926640445402914e-02	6.007390872365193923e-02	5.410977488623831128e-02	4.961480286294166903e-02	4.614873020719251207e-02	4.166405180658701995e-02	3.754486639752039473e-02
1.219999999999999973e+00	7.746112868563465037e-02	5.908249250710698869e-02	5.286276343918288462e-02	4.830578095262320903e-02	4.450302122485712275e-02	4.116340801226228002e-02	3.671142663499265407e-02
1.229999999999999982e+00	7.488542594573333044e-02	5.731404253674968197e-02	5.125570518012331767e-02	4.719290715300451799e-02	4.413976807130726154e-02	4.012524813106840837e-02	3.568823414929864213e-02
1.239999999999999991e+00	7.235071547744197085e-02	5.628977077036065313e-02	5.074604987545992818e-02	4.627782287086967122e-02	4.257933748167884447e-02	3.916329098779958162e-02	3.512470127748155285e-02
1.250000000000000000e+00	6.993662426891876505e-02	5.498294127531259956e-02	4.931490489897772528e-02	4.491053101971571870e-02	4.202994783635512210e-02	3.822509598861491970e-02	3.414894697257910700e-02
1.260000000000000009e+00	6.767164837588356130e-02	5.352333347348958714e-02	4.822901029017072350e-02	4.397410844938759444e-02	4.107302587203753852e-02	3.757942117694896417e-02	3.350362413388000005e-02
1.270000000000000018e+00	6.551239211270608320e-02	5.214750732376896569e-02	4.730916466772180223e-02	4.299829211624110747e-02	3.975121078507956596e-02	3.638639766706871365e-02	3.266936647168344754e-02
1.280000000000000027e+00	6.338311311603817000e-02	5.148218243942645489e-02	4.585746907411607232e-02	4.214722269868610011e-02	3.929037947064385056e-02	3.587592126139880350e-02	3.189563338497958256e-02
1.290000000000000036e+00	6.123192045505093661e-02	5.000532547393530397e-02	4.543412636137147964e-02	4.169665653645109049e-02	3.845481521902464894e-02	3.519091600435218098e-02	3.125194634561812013e-02
1.300000000000000044e+00	5.907530088911910199e-02	4.918722228281784820e-02	4.400462543425916195e-02	4.014224431190992898e-02	3.729043716475646114e-02	3.426501176934896448e-02	3.070068196883333350e-02
1.310000000000000053e+00	5.700886553373850363e-02	4.819580606627289765e-02	4.348181773463671157e-02	3.942494954725893341e-02	3.638517422679021091e-02	3.369553969560805384e-02	3.001282834735558361e-02
1.320000000000000062e+00	5.517034315029106795e-02	4.706146820790623603e-02	4.224467058380057538e-02	3.868549579102262270e-02	3.592270294326397467e-02	3.295399692332671993e-02	2.933315372256603548e-02
1.330000000000000071e+00	5.368015392037007311e-02	4.613165614731892794e-02	4.129029992458412707e-02	3.765469233060884241e-02	3.502481986620505777e-02	3.199449793289418920e-02	2.866820129181524637e-02
1.340000000000000080e+00	5.257992636145227688e-02	4.499896106644445809e-02	4.068775583052240685e-02	3.714749763432244334e-02	3.419089558367636311e-02	3.160856793759638655e-02	2.796644337596755278e-02
1.350000000000000089e+00	5.178862480983676547e-02	4.445355893903281397e-02	3.969639406048361407e-02	3.616921919099980870e-02	3.363576604653582824e-02	3.064005572009744979e-02	2.757057993625860320e-02
1.360000000000000098e+00	5.113389227868049558e-02	4.359767186559467683e-02	3.884806458562455045e-02	3.535590212947906097e-02	3.304209723576810587e-02	3.027051341037493085e-02	2.702013345914263884e-02
1.370000000000000107e+00	5.040058941027398404e-02	4.265307480757753178e-02	3.803426014753301387e-02	3.520243059516586087e-02	3.193757805330385557e-02	2.926676766888914455e-02	2.648359127639661470e-02
1.380000000000000115e+00	4.939158178319551923e-02	4.139224308231117394e-02	3.757721442270584022e-02	3.404605951576855638e-02	3.158334472975184160e-02	2.903406253372019588e-02	2.599530517411098238e-02
1.390000000000000124e+00	4.799734788333737123e-02	4.081398540505545847e-02	3.658749670203693266e-02	3.348223628543076091e-02	3.082157908720596987e-02	2.857274918477611947e-02	2.520848569270599249e-02
1.400000000000000133e+00	4.621485472512834591e-02	4.016015996315926845e-02	3.563888021561586322e-02	3.264758093571746428e-02	3.036648766458774351e-02	2.779761165706608195e-02	2.495820839404758185e-02
1.409999999999999920e+00	4.413301662452741997e-02	3.916052985915240842e-02	3.506264091147145989e-02	3.179897362833787600e-02	2.984579747834742100e-02	2.723223650471837121e-02	2.416811731396675475e-02
1.419999999999999929e+00	4.189874585112862010e-02	3.828328667831562560e-02	3.455709573023277303e-02	3.138698052552918449e-02	2.931034757029310836e-02	2.681189236971249015e-02	2.381314885769880707e-02
1.429999999999999938e+00	3.966487189584380624e-02	3.768860122613787444e-02	3.371780852690806074e-02	3.096595968540795038e-02	2.865107999590464291e-02	2.629322212125493816e-02	2.338702313024351026e-02
1.439999999999999947e+00	3.755308560242722610e-02	3.694606579966179527e-02	3.314567934618915801e-02	3.029298290392761286e-02	2.768759815522498641e-02	2.565164423098280008e-02	2.307376755708539021e-02
1.449999999999999956e+00	3.564477898113301013e-02	3.643269783334812661e-02	3.231296834034397270e-02	2.987852769094277369e-02	2.742602308528727453e-02	2.514854228382176066e-02	2.237364544057533766e-02
1.459999999999999964e+00	3.397975976845693524e-02	3.561541603097677366e-02	3.165863669113096884e-02	2.903074108695595859e-02	2.665769756637932641e-02	2.456432129306309817e-02	2.203994237569671319e-02
1.469999999999999973e+00	3.255900626258851488e-02	3.486548810578576907e-02	3.097882227668480315e-02	2.853585694155029787e-02	2.637644286735538884e-02	2.412103439825182341e-02	2.160890925022849324e-02
1.479999999999999982e+00	3.137205779251828891e-02	3.393321187896015945e-02	3.064097013117406815e-02	2.822563105935570540e-02	2.598695020835722902e-02	2.386456711899872032e-02	2.120977421184425463e-02
1.489999999999999991e+00	3.040516831868907838e-02	3.337959586408750096e-02	3.032202455341697842e-02	2.721698659052725414e-02	2.525552399398594758e-02	2.301650439047808402e-02	2.048920460361369766e-02
1.500000000000000000e+00	2.964999023652682350e-02	3.284487179037518662e-02	2.925585853704856104e-02	2.692481618295774343e-02	2.516532569400742672e-02	2.281575524218092815e-02	2.026673589369461584e-02
1.510000000000000009e+00	2.910018625671982259e-02	3.251549490318834251e-02	2.900431898345662632e-02	2.653087855477413021e-02	2.407638621790309658e-02	2.232412467492258384e-02	2.002709129073031169e-02
1.520000000000000018e+00	2.874523840014783782e-02	3.163168061238273709e-02	2.858426436945180060e-02	2.570853375594084333e-02	2.422234346695924939e-02	2.173334860993380788e-02	1.950199970334777141e-02
1.530000000000000027e+00	2.857350898953616228e-02	3.122837873804672204e-02	2.799076254692443519e-02	2.551813056898543167e-02	2.348599734531641586e-02	2.160716343100416506e-02	1.943002453249159656e-02
1.540000000000000036e+00	2.857465191969222121e-02	3.055073302251268622e-02	2.728628739193003638e-02	2.463341231235640499e-02	2.298662675725350948e-02	2.094592031804169349e-02	1.877488689776665720e-02
1.550000000000000044e+00	2.874557606296833379e-02	2.968991761659793213e-02	2.703803593707786862e-02	2.451769313407746800e-02	2.268323247550757538e-02	2.059686261528827222e-02	1.859903846897032267e-02
1.560000000000000053e+00	2.910004395708546548e-02	2.941228822041550353e-02	2.614202903049222745e-02	2.384143353902893822e-02	2.215024252108904051e-02	2.023551414835338819e-02	1.837329816037595875e-02
1.570000000000000062e+00	2.969087943467209334e-02	2.885210109557403285e-02	2.580417688498149245e-02	2.357634634339705187e-02	2.160249284485583898e-02	1.977502018368807249e-02	1.787601516173330587e-02
1.580000000000000071e+00	3.058412329274841357e-02	2.817856232377050421e-02	2.526246261760540374e-02	2.310280048618466864e-02	2.135157757400649864e-02	1.966194515321865316e-02	1.746870112666086897e-02
1.590000000000000080e+00	3.182689716912862760e-02	2.784672127034535510e-02	2.479719664592882483e-02	2.270393863764876355e-02	2.122857989221760278e-02	1.929404161205366605e-02	1.721188063065133902e-02
1.600000000000000089e+00	3.338043674755076379e-02	2.731035441914083858e-02	2.455798746261100493e-02	2.230261467893671079e-02	2.061441146781840122e-02	1.882781195743700453e-02	1.686100167272749223e-02
1.610000000000000098e+00	3.508371079593462782e-02	2.686187616376922022e-02	2.406888277507113899e-02	2.163456211780866861e-02	2.018719951973831431e-02	1.854102745986963702e-02	1.650439741712190350e-02
1.620000000000000107e+00	3.664589431423668359e-02	2.622447849679417423e-02	2.363814184016208020e-02	2.160419609230284851e-02	2.004862213158949483e-02	1.824604911951463113e-02	1.635390387805899653e-02
1.630000000000000115e+00	3.768983915825316333e-02	2.574889441280119734e-02	2.330439981807605476e-02	2.101082753985128448e-02	1.960665046169473777e-02	1.785438343426548266e-02	1.570858103935989653e-02
1.640000000000000124e+00	3.784724446435493855e-02	2.556079638994386907e-02	2.270514382275409804e-02	2.083765912412890650e-02	1.940165432537991827e-02	1.754875309828654584e-02	1.582308699299471780e-02
1.650000000000000133e+00	3.687499904756631058e-02	2.485440206829626561e-02	2.239688456590123791e-02	2.033374724141070317e-02	1.887276429368768202e-02	1.729966027754232041e-02	1.560634358075737617e-02
1.660000000000000142e+00	3.473960970461451025e-02	2.432707049329941446e-02	2.196943172973242833e-02	2.023772494454139856e-02	1.862102903829349412e-02	1.692765981498388361e-02	1.519166844866589455e-02
1.669999999999999929e+00	3.163726649029695304e-02	2.418907718395375828e-02	2.167843499126284601e-02	1.955161690878782707e-02	1.823071639474966449e-02	1.676624111206701656e-02	1.483097469471586841e-02
1.679999999999999938e+00	2.794920984304321079e-02	2.394758889259980886e-02	2.134880309260152320e-02	1.952289229006610657e-02	1.791748229846061580e-02	1.634098067138855040e-02	1.471156134306812573e-02
1.689999999999999947e+00	2.413932885515114590e-02	2.349336091600548113e-02	2.075858936881391781e-02	1.901569759377971097e-02	1.775348538940875812e-02	1.609844292487443498e-02	1.442938595732517169e-02
1.699999999999999956e+00	2.063420445358423588e-02	2.304406127188776340e-02	2.055226117289373627e-02	1.897137961060905292e-02	1.734677305496015384e-02	1.557895329213812054e-02	1.430506520766450761e-02
1.709999999999999964e+00	1.773346354761280719e-02	2.263829523131344335e-02	2.043142354420741588e-02	1.856266932136855716e-02	1.709421781502029267e-02	1.561582558468249497e-02	1.404660891231733835e-02
1.719999999999999973e+00	1.555984898393855329e-02	2.199432645436958170e-02	2.003602967075081634e-02	1.820812545600330665e-02	1.674244444510405994e-02	1.520777221385807149e-02	1.378897051663899136e-02
1.729999999999999982e+00	1.407648181119731078e-02	2.177501565916038426e-02	1.950828982301872419e-02	1.795288670107600751e-02	1.663010656240353907e-02	1.504307597382652587e-02	1.358694929844041395e-02
1.739999999999999991e+00	1.313111039476423311e-02	2.169534095078850394e-02	1.934717298477029931e-02	1.739070487752231511e-02	1.623405402704330633e-02	1.464075829295344820e-02	1.338656387957947586e-02
1.750000000000000000e+00	1.252761459605089382e-02	2.121729270055721858e-02	1.894191481509440930e-02	1.729632398743665561e-02	1.584948127531670206e-02	1.454325156378054318e-02	1.285329329550873381e-02
1.760000000000000009e+00	1.208012666736433399e-02	2.072445945289609973e-02	1.868544311339283281e-02	1.701646413074788325e-02	1.557068652992854574e-02	1.452850264676279306e-02	1.274124104088037238e-02
1.770000000000000018e+00	1.166137353161987925e-02	2.056593142489844192e-02	1.829251531399105415e-02	1.656343585833672943e-02	1.546900844631639467e-02	1.402376193104422700e-02	1.269462075975762334e-02
1.780000000000000027e+00	1.121083431523521232e-02	2.003367151742443258e-02	1.811002583393416313e-02	1.639108814600639952e-02	1.511477512276438243e-02	1.388446660365436590e-02	1.252695132764949232e-02
1.790000000000000036e+00	1.073107389104522615e-02	1.981353933346913232e-02	1.768092894839498608e-02	1.618591229799410183e-02	1.511559510730964284e-02	1.369273068242361086e-02	1.214417428264165898e-02
1.800000000000000044e+00	1.026554062910105085e-02	1.946444911637584124e-02	1.762420924513405721e-02	1.593477706002705344e-02	1.466460360741703509e-02	1.324534686621851864e-02	1.193152036874841823e-02
1.810000000000000053e+00	9.875928049569708544e-03	1.917367750025578479e-02	1.729786544521250136e-02	1.567953830509975430e-02	1.442926804292762009e-02	1.319126750382010153e-02	1.177121203365967018e-02
1.820000000000000062e+00	9.620844244051211455e-03	1.881965895068588371e-02	1.695919127501682722e-02	1.537751945682565291e-02	1.403813541483894117e-02	1.319536442521392072e-02	1.161744689592148112e-02
1.830000000000000071e+00	9.541802391556025720e-03	1.857899204807803711e-02	1.675532915315147003e-02	1.523553777000114309e-02	1.394875709940568247e-02	1.273732861338489758e-02	1.134590420587318869e-02
1.840000000000000080e+00	9.648139800502181923e-03	1.826111460333661521e-02	1.647255266153178216e-02	1.486950405714720577e-02	1.353138496586870666e-02	1.254231515503908753e-02	1.119786436581674156e-02
1.850000000000000089e+00	9.920322198798412275e-03	1.780031551677346835e-02	1.613881063944575672e-02	1.459046490385048148e-02	1.339854746953670142e-02	1.233419154823305573e-02	1.092386797676198930e-02
1.860000000000000098e+00	1.031247920210777436e-02	1.764343026626801272e-02	1.587000856747006194e-02	1.440908945420760895e-02	1.334934839682114412e-02	1.235877307659597434e-02	1.099666104728698295e-02
1.870000000000000107e+00	1.075344997590669399e-02	1.760318221770902289e-02	1.586425439467547757e-02	1.429911519967301883e-02	1.315337209050417532e-02	1.187451696784650595e-02	1.070385296584936731e-02
1.880000000000000115e+00	1.116858563630407884e-02	1.711363452503231186e-02	1.546886052121887629e-02	1.396590962250104928e-02	1.288523714420438879e-02	1.174587363608057405e-02	1.051082864400781046e-02
1.890000000000000124e+00	1.148749751028609392e-02	1.705449453531297788e-02	1.512278812885873430e-02	1.365158022334620955e-02	1.268188097698008665e-02	1.164918629118643321e-02	1.027690933872524477e-02
1.900000000000000133e+00	1.166121326951648912e-02	1.643763158699047822e-02	1.493290042663737369e-02	1.371805719810219315e-02	1.243670559794756054e-02	1.152463988081432050e-02	1.019675517118086988e-02
1.910000000000000142e+00	1.167125157013869027e-02	1.637931298601761135e-02	1.484740985940384388e-02	1.330524339190174501e-02	1.244818538158146831e-02	1.131569688972977432e-02	9.983283357619032392e-03
1.919999999999999929e+00	1.153236969563754474e-02	1.614768135961652112e-02	1.439200818394622584e-02	1.320922109503169621e-02	1.216283075983095978e-02	1.086913245780319476e-02	9.899039691730332838e-03
1.929999999999999938e+00	1.129323445453566353e-02	1.597354694544292700e-02	1.434515277690459091e-02	1.283333894147316821e-02	1.180695746718843191e-02	1.080030417838702753e-02	9.654487690753107282e-03
1.939999999999999947e+00	1.103036724748989242e-02	1.561706422963471917e-02	1.408785905051807182e-02	1.271351624623398568e-02	1.173233887356983640e-02	1.089125583332982081e-02	9.646308694064907249e-03
1.949999999999999956e+00	1.083982026522066142e-02	1.548646341900452271e-02	1.382974329944661532e-02	1.270941272927374015e-02	1.167248000176590930e-02	1.062741409556784353e-02	9.499086753677278908e-03
1.959999999999999964e+00	1.080986978676871067e-02	1.508726848839901657e-02	1.359053411612879715e-02	1.241888372848832731e-02	1.167248000176590930e-02	1.043895571145214522e-02	9.277435943427017606e-03
1.969999999999999973e+00	1.099839822990416639e-02	1.494023990284678270e-02	1.327569866179641178e-02	1.217513482104971671e-02	1.126740763640782239e-02	1.038733450189001893e-02	9.236540959986008770e-03
1.979999999999999982e+00	1.140799452319061005e-02	1.476117715619657683e-02	1.333899456253686416e-02	1.206762267669127427e-02	1.119934891915130154e-02	1.009645308292883223e-02	9.104859113305965174e-03
1.989999999999999991e+00	1.198051448783155060e-02	1.448436914876024932e-02	1.291565184979227322e-02	1.194533787127594407e-02	1.101403241192270427e-02	1.023820656315498762e-02	9.054967233507935781e-03
