# Supplementary material for: Iso-orientation bias of layer 2/3 connections unifies spontaneous, visually and optogenetically driven V1 dynamics
Source: Nat Commun. 2026 Jan 21;17:1901. doi: 10.1038/s41467-026-68578-y (PMC12923880; doi:10.1038/s41467-026-68578-y)
Supplement: Supplementary file 6 — Source data [file 41467_2026_68578_MOESM6_ESM.zip › source_data/fig7/C.csv]

TC strength	stLFP iso-orth	similarity exc-or. Map	similarity opt-or. Map
1.6	0.0310422449392712	0.82	0.679364607457378
1.8	0.0288787876062985	0.81	0.632031420363155
2	0.0290213709256369	0.77	0.644436047377339
2.2	0.0252631178207925	0.74	0.50145943531665
2.4	0.0255738781107266	0.73	0.647407982516541
2.6	0.0264293372964279	0.66	0.619221775573049
