# Supplementary material for: Iso-orientation bias of layer 2/3 connections unifies spontaneous, visually and optogenetically driven V1 dynamics
Source: Nat Commun. 2026 Jan 21;17:1901. doi: 10.1038/s41467-026-68578-y (PMC12923880; doi:10.1038/s41467-026-68578-y)
Supplement: Supplementary file 6 — Source data [file 41467_2026_68578_MOESM6_ESM.zip › source_data/fig7/D.csv]

Conduction delay	stLFP iso-orth	similarity exc-or. Map	similarity opt-or. Map
2	0.0252631178207925	0.74	0.50145943531665
2.25	0.0239058950582003	0.74	0.609010061575754
2.5	0.0255839285752973	0.78	0.697814744944414
2.75	0.027224537542554	0.78	0.642452892283465
3	0.0318626079589089	0.81	0.718658195416542
3.3	0.0321591053218297	0.83	0.685927435494132
