# Supplementary material for: Iso-orientation bias of layer 2/3 connections unifies spontaneous, visually and optogenetically driven V1 dynamics
Source: Nat Commun. 2026 Jan 21;17:1901. doi: 10.1038/s41467-026-68578-y (PMC12923880; doi:10.1038/s41467-026-68578-y)
Supplement: Supplementary file 6 — Source data [file 41467_2026_68578_MOESM6_ESM.zip › source_data/fig7/E.csv]

L2/3 E→I strength	stLFP iso-orth	similarity exc-or. Map	similarity opt-or. Map
0.35	0.0252631178207925	0.74	0.50145943531665
0.375	0.0236207753963438	0.51	0.553922846307987
0.4	0.0203304648566865	0.34	0.358820114916223
0.425	0.0171852566370899	0.27	0.293776333557015
0.45	0.0162771269576542	0.24	0.40442016677514
