# Supplementary material for: Iso-orientation bias of layer 2/3 connections unifies spontaneous, visually and optogenetically driven V1 dynamics
Source: Nat Commun. 2026 Jan 21;17:1901. doi: 10.1038/s41467-026-68578-y (PMC12923880; doi:10.1038/s41467-026-68578-y)
Supplement: Supplementary file 6 — Source data [file 41467_2026_68578_MOESM6_ESM.zip › source_data/fig7/F.csv]

L2/3 E→E bias	stLFP iso-orth	similarity exc-or. Map	similarity opt-or. Map
0.77	0.0051564989174953	0.11	0.118211169990529
1	0.00529421820149118	0.12	0.126162662081343
1.25	0.00583161615766624	0.17	0.188051915276965
1.67	0.0130998834986134	0.3	0.292752601311418
2.22	0.0252631178207925	0.74	0.50145943531665
2.5	0	0.85	0.77091492808889
