# Supplementary material for: Iso-orientation bias of layer 2/3 connections unifies spontaneous, visually and optogenetically driven V1 dynamics
Source: Nat Commun. 2026 Jan 21;17:1901. doi: 10.1038/s41467-026-68578-y (PMC12923880; doi:10.1038/s41467-026-68578-y)
Supplement: Supplementary file 6 — Source data [file 41467_2026_68578_MOESM6_ESM.zip › source_data/figs1/A.csv]

1.074422428400620966e+01
6.694229584117564968e+00
1.702123793653018469e+00
2.137525145184788755e+00
4.888467540786723298e+00
1.215668633079832084e+00
3.051437595397830993e+00
1.127088742538953303e+00
