# Supplementary material for: Iso-orientation bias of layer 2/3 connections unifies spontaneous, visually and optogenetically driven V1 dynamics
Source: Nat Commun. 2026 Jan 21;17:1901. doi: 10.1038/s41467-026-68578-y (PMC12923880; doi:10.1038/s41467-026-68578-y)
Supplement: Supplementary file 6 — Source data [file 41467_2026_68578_MOESM6_ESM.zip › source_data/figs1/C.csv]

Synchrony L4 Inh	Synchrony L4 Inh STD	Synchrony L4 Exc	Synchrony L4 Exc STD	Synchrony L2/3 Inh	Synchrony Inh STD	Synchrony L2/3 Exc	Synchrony Exc STD
0.0172194870146831	0.0258889315700217	0.00236879696888423	0.0178991782487228	0.116789864681831	0.0458796947174889	0.0462442924569302	0.0558843197546548
