# Supplementary material for: Iso-orientation bias of layer 2/3 connections unifies spontaneous, visually and optogenetically driven V1 dynamics
Source: Nat Commun. 2026 Jan 21;17:1901. doi: 10.1038/s41467-026-68578-y (PMC12923880; doi:10.1038/s41467-026-68578-y)
Supplement: Supplementary file 6 — Source data [file 41467_2026_68578_MOESM6_ESM.zip › source_data/figs1/D.csv]

Membrane potential L4 Inh	Membrane potential L4 Inh STD	Membrane potential L4 Exc	Membrane potential L4 Exc STD	Membrane potential L2/3 Inh	Membrane potential L2/3 Inh STD	Membrane potential L2/3 Exc	Membrane potential L2/3 Exc STD
-64.6082717362803	1.12123117332238	-68.5711731728904	1.79934322377914	-68.7212573289865	0.263372361194739	-70.2309471761528	0.269365831301596
