# Supplementary material for: Iso-orientation bias of layer 2/3 connections unifies spontaneous, visually and optogenetically driven V1 dynamics
Source: Nat Commun. 2026 Jan 21;17:1901. doi: 10.1038/s41467-026-68578-y (PMC12923880; doi:10.1038/s41467-026-68578-y)
Supplement: Supplementary file 6 — Source data [file 41467_2026_68578_MOESM6_ESM.zip › source_data/figs1/E.csv]

Excitatory conductance L4 Inh	Excitatory conductance L4 Inh STD	Excitatory conductance L4 Exc	Excitatory conductance L4 Exc STD	Excitatory conductance L2/3 Inh	Excitatory conductance L2/3 Inh STD	Excitatory conductance L2/3 Exc	Excitatory conductance L2/3 Exc STD
0.00219734449439886	0.000209845908878474	0.00224399695933275	0.000407251819692758	0.00149369921265314	4.39870734004381E-05	0.00170022660183259	5.22764247384834E-05
