# Supplementary material for: Iso-orientation bias of layer 2/3 connections unifies spontaneous, visually and optogenetically driven V1 dynamics
Source: Nat Commun. 2026 Jan 21;17:1901. doi: 10.1038/s41467-026-68578-y (PMC12923880; doi:10.1038/s41467-026-68578-y)
Supplement: Supplementary file 6 — Source data [file 41467_2026_68578_MOESM6_ESM.zip › source_data/figs1/B.csv]

Irregularity L4 Inh	Irregularity L4 Inh STD	Irregularity L4 Exc	Irregularity L4 Exc STD	Irregularity L2/3 Inh	Irregularity L2/3 Inh STD	Irregularity L2/3 Exc	Irregularity L2/3 Exc STD
0.990711021279481	0.0612070041265589	0.91999307228565	0.135557936821052	0.927211105684066	0.0630277042955017	0.954429425152105	0.0846429678244233
