# Supplementary material for: Iso-orientation bias of layer 2/3 connections unifies spontaneous, visually and optogenetically driven V1 dynamics
Source: Nat Commun. 2026 Jan 21;17:1901. doi: 10.1038/s41467-026-68578-y (PMC12923880; doi:10.1038/s41467-026-68578-y)
Supplement: Supplementary file 6 — Source data [file 41467_2026_68578_MOESM6_ESM.zip › source_data/figs1/F.csv]

Inhibitory conductance L4 Inh	Inhibitory conductance L4 Inh STD	Inhibitory conductance L4 Exc	Inhibitory conductance L4 Exc STD	Inhibitory conductance L2/3 Inh	Inhibitory conductance L2/3 Inh STD	Inhibitory conductance L2/3 Exc	Inhibitory conductance L2/3 Exc STD
0.00598495520989122	0.000228211376110021	0.0101281704013046	0.000388408297996361	0.00771204121079052	0.000136017205576762	0.0128388718344892	0.000220449964760036
