# Supplementary material for: Iso-orientation bias of layer 2/3 connections unifies spontaneous, visually and optogenetically driven V1 dynamics
Source: Nat Commun. 2026 Jan 21;17:1901. doi: 10.1038/s41467-026-68578-y (PMC12923880; doi:10.1038/s41467-026-68578-y)
Supplement: Supplementary file 6 — Source data [file 41467_2026_68578_MOESM6_ESM.zip › source_data/figs2/A_populations.csv]

Orientations	Layer 4 Exc population spontatneous	Layer 4 Exc population low contrast	Layer 4 Exc population high contrast	Layer 4 Exc population low contrast STD	Layer 4 Exc population high contrast STD	Layer 4 Inh population spontatneous	Layer 4 Inh population low contrast	Layer 4 Inh population high contrast	Layer 4 Inh population low contrast STD	Layer 4 Inh population high contrast STD	Layer 2/3 Exc population spontatneous	Layer 2/3 Exc population low contrast	Layer 2/3 Exc population high contrast	Layer 2/3 Exc population low contrast STD	Layer 2/3 Exc population high contrast STD	Layer 2/3 Inh population spontatneous	Layer 2/3 Inh population low contrast	Layer 2/3 Inh population high contrast	Layer 2/3 Inh population low contrast STD	Layer 2/3 Inh population high contrast STD
-1.570796326794896558e+00	1.759574941563383454e+00	1.770874673271931155e+00	1.797774143664552016e+00	6.670192690627274601e-02	7.534267957048038089e-02	1.086245482152172137e+01	9.630744842012447293e+00	1.122035241753551382e+01	3.166604695892344945e-01	4.076276006641845751e-01	3.340011011563846388e+00	8.484642505261061896e-01	5.890587076154085722e-01	1.368319233763821280e-02	1.025392131248148084e-02	4.654372997242715471e+00	4.440160778188944057e+00	4.930163732980634705e+00	7.720820732887362370e-02	9.355114722125512650e-02
-1.570796326794896558e+00	1.759574941563383454e+00	1.770874673271931155e+00	1.797774143664552016e+00	6.558653037353699700e-02	7.546451279148547187e-02	1.086245482152172137e+01	9.630744842012447293e+00	1.122035241753551382e+01	3.156052883861468206e-01	3.922884629952547164e-01	3.340011011563846388e+00	8.484642505261061896e-01	5.890587076154085722e-01	1.460101704529182670e-02	1.163859132203967812e-02	4.654372997242715471e+00	4.440160778188944057e+00	4.930163732980634705e+00	8.058578941141758545e-02	1.001055639929376850e-01
-1.256637061435917246e+00	1.759574941563383454e+00	1.720197610608568795e+00	1.752357231809287264e+00	6.557987332625085652e-02	7.773034147801798077e-02	1.086245482152172137e+01	9.683157218368480201e+00	1.097576132787399672e+01	3.205979811863873818e-01	4.144200730032881475e-01	3.340011011563846388e+00	9.436010724670509386e-01	6.598212783779785484e-01	2.098165221121061491e-02	1.821991298581948290e-02	4.654372997242715471e+00	4.852659078011194005e+00	5.577638324117196511e+00	9.292656287208161947e-02	1.192029777621698566e-01
-9.424777960769379348e-01	1.759574941563383454e+00	1.716134892504757259e+00	1.779556060377977422e+00	7.551695068380254172e-02	1.046138683498861049e-01	1.086245482152172137e+01	1.008533719801324580e+01	1.167986942634829539e+01	3.809588695361598165e-01	5.539257044678065345e-01	3.340011011563846388e+00	1.480607021844132509e+00	1.102677391337185231e+00	5.642002238915104495e-02	7.443776853233095847e-02	4.654372997242715471e+00	5.995647544943319751e+00	7.202070230239249859e+00	1.030590544550348819e-01	1.352736394065074121e-01
-6.283185307179586232e-01	1.759574941563383454e+00	2.037217919067232597e+00	2.501736277421203969e+00	1.152383377272890863e-01	1.905721793215143234e-01	1.086245482152172137e+01	1.287046287046286608e+01	1.733923353641663923e+01	5.081470274380233132e-01	8.060655054733346647e-01	3.340011011563846388e+00	3.873531966315467034e+00	4.259142918936725586e+00	1.069724440788923370e-01	1.522468445614729715e-01	4.654372997242715471e+00	7.975709736273117301e+00	9.959172283115941937e+00	1.145147057282062536e-01	1.553652053685798951e-01
-3.141592653589793116e-01	1.759574941563383454e+00	3.294180134933548221e+00	5.138611388611384889e+00	1.471119288592421526e-01	2.511828624654081077e-01	1.086245482152172137e+01	2.082741202459512664e+01	3.264763405608476887e+01	5.708925404186639962e-01	9.131555640913804339e-01	3.340011011563846388e+00	1.132926351998516168e+01	1.549043739765387961e+01	9.251542688205285914e-02	1.170344322080722477e-01	4.654372997242715471e+00	1.081184074141820517e+01	1.443169506549787684e+01	1.222001554921961636e-01	1.594347742263460266e-01
0.000000000000000000e+00	1.759574941563383454e+00	4.477414708579085634e+00	7.812564148180583423e+00	1.149706875829841768e-01	1.887568555818551486e-01	1.086245482152172137e+01	2.679996060277748171e+01	4.368436727591657842e+01	5.093849670004810815e-01	8.144681974066330099e-01	3.340011011563846388e+00	1.694250766415714438e+01	2.380566169225962980e+01	1.119194651285335407e-01	1.522314055232815155e-01	4.654372997242715471e+00	1.288054668336359221e+01	1.753926824349360558e+01	1.145796150801231539e-01	1.505202212967299280e-01
3.141592653589793116e-01	1.759574941563383454e+00	3.275363335294833700e+00	5.125097505234486484e+00	7.137261033380733199e-02	9.751485149092860294e-02	1.086245482152172137e+01	2.076937147359683422e+01	3.259428365062166932e+01	3.750137920572418349e-01	5.534336598562665799e-01	3.340011011563846388e+00	1.174731625762553655e+01	1.594826994311531010e+01	5.959245711927304429e-02	7.844769146949036320e-02	4.654372997242715471e+00	1.083083583083582901e+01	1.446780918611906586e+01	9.694443579963764324e-02	1.294961984411933664e-01
6.283185307179586232e-01	1.759574941563383454e+00	1.907210939745185740e+00	2.282477796176423102e+00	6.014820485720592802e-02	6.692913236585561199e-02	1.086245482152172137e+01	1.269340987650846486e+01	1.706075614526318063e+01	3.213640987057369003e-01	4.224641701354883705e-01	3.340011011563846388e+00	4.021451057533531603e+00	4.436971962745156262e+00	2.057792424270567244e-02	1.901070668159413751e-02	4.654372997242715471e+00	7.557583261808619390e+00	9.556054274364127465e+00	9.082037978700356617e-02	1.162210504352851059e-01
9.424777960769379348e-01	1.759574941563383454e+00	1.599085845661186944e+00	1.571715955277594778e+00	6.192304384528251465e-02	7.024090411624635266e-02	1.086245482152172137e+01	9.813777771524243576e+00	1.139365329506174795e+01	3.169524499907009352e-01	4.061456309228442807e-01	3.340011011563846388e+00	1.389461054409506957e+00	1.081607396040385138e+00	1.356006728023031668e-02	1.042047251719778120e-02	4.654372997242715471e+00	5.719280719280718017e+00	6.738214836806385222e+00	8.442449222314653279e-02	1.032007376606186855e-01
1.256637061435917246e+00	1.759574941563383454e+00	1.660069382672124672e+00	1.663020198979102249e+00	6.670192690627274601e-02	7.534267957048038089e-02	1.086245482152172137e+01	9.515367261846128244e+00	1.098643140896662729e+01	3.166604695892344945e-01	4.076276006641845751e-01	3.340011011563846388e+00	8.864417369572008543e-01	5.912472407317777012e-01	1.368319233763821280e-02	1.025392131248148084e-02	4.654372997242715471e+00	4.945172198693329690e+00	5.392494829114554911e+00	7.720820732887362370e-02	9.355114722125512650e-02
1.570796326794896558e+00	1.759574941563383454e+00	1.770874673271931155e+00	1.797774143664552016e+00	6.670192690627274601e-02	7.534267957048038089e-02	1.086245482152172137e+01	9.630744842012447293e+00	1.122035241753551382e+01	3.166604695892344945e-01	4.076276006641845751e-01	3.340011011563846388e+00	8.484642505261061896e-01	5.890587076154085722e-01	1.368319233763821280e-02	1.025392131248148084e-02	4.654372997242715471e+00	4.440160778188944057e+00	4.930163732980634705e+00	7.720820732887362370e-02	9.355114722125512650e-02
