# Supplementary material for: Iso-orientation bias of layer 2/3 connections unifies spontaneous, visually and optogenetically driven V1 dynamics
Source: Nat Commun. 2026 Jan 21;17:1901. doi: 10.1038/s41467-026-68578-y (PMC12923880; doi:10.1038/s41467-026-68578-y)
Supplement: Supplementary file 6 — Source data [file 41467_2026_68578_MOESM6_ESM.zip › source_data/figs2/A_neurons.csv]

Orientations	Layer 4 Exc neuron1 spontatneous	Layer 4 Exc neuron1 low contrast	Layer 4 Exc neuron1 high contrast	Layer 4 Exc neuron2 spontatneous	Layer 4 Exc neuron2 low contrast	Layer 4 Exc neuron2 high contrast	Layer 4 Exc neuron3 spontatneous	Layer 4 Exc neuron3 low contrast	Layer 4 Exc neuron3 high contrast	Layer 4 Exc neuron4 spontatneous	Layer 4 Exc neuron4 low contrast	Layer 4 Exc neuron4 high contrast	Layer 4 Exc neuron5 spontatneous	Layer 4 Exc neuron5 low contrast	Layer 4 Exc neuron5 high contrast	Layer 4 Exc neuron6 spontatneous	Layer 4 Exc neuron6 low contrast	Layer 4 Exc neuron6 high contrast	Layer 4 Inh neuron1 spontatneous	Layer 4 Inh neuron1 low contrast	Layer 4 Inh neuron1 high contrast	Layer 4 Inh neuron2 spontatneous	Layer 4 Inh neuron2 low contrast	Layer 4 Inh neuron2 high contrast	Layer 4 Inh neuron3 spontatneous	Layer 4 Inh neuron3 low contrast	Layer 4 Inh neuron3 high contrast	Layer 4 Inh neuron4 spontatneous	Layer 4 Inh neuron4 low contrast	Layer 4 Inh neuron4 high contrast	Layer 4 Inh neuron5 spontatneous	Layer 4 Inh neuron5 low contrast	Layer 4 Inh neuron5 high contrast	Layer 4 Inh neuron6 spontatneous	Layer 4 Inh neuron6 low contrast	Layer 4 Inh neuron6 high contrast	Layer 2/3 Exc neuron1 spontatneous	Layer 2/3 Exc neuron1 low contrast	Layer 2/3 Exc neuron1 high contrast	Layer 2/3 Exc neuron2 spontatneous	Layer 2/3 Exc neuron2 low contrast	Layer 2/3 Exc neuron2 high contrast	Layer 2/3 Exc neuron3 spontatneous	Layer 2/3 Exc neuron3 low contrast	Layer 2/3 Exc neuron3 high contrast	Layer 2/3 Exc neuron4 spontatneous	Layer 2/3 Exc neuron4 low contrast	Layer 2/3 Exc neuron4 high contrast	Layer 2/3 Exc neuron5 spontatneous
0.000000000000000000e+00	1.388888888888888840e+00	1.348651348651348503e+00	1.848151848151856402e+00	2.108134920634920473e+00	1.648351648351648269e+00	1.048951048951048737e+00	1.984126984126984183e+00	2.597402597402596935e+00	2.697302697302697005e+00	4.414682539682539542e+00	4.545454545454544970e+00	5.244755244755245016e+00	2.008928571428571619e+00	1.548451548451548421e+00	1.948051948051943372e+00	8.432539682539682557e-01	8.491508491508490408e-01	7.492507492507491929e-01	1.723710317460317398e+01	1.708291708291708488e+01	2.122877122877122957e+01	1.175595238095238138e+01	1.108891108891108779e+01	1.108891108891108956e+01	5.927579365079364671e+00	5.344655344655345530e+00	5.144855144855144502e+00	2.207341269841269771e+00	9.490509490509488888e-01	6.993006993006993799e-01	6.101190476190476275e+00	5.444555444555444268e+00	5.594405594405595039e+00	1.217757936507936556e+01	1.088911088911089031e+01	1.468531468531471695e+01	2.579365079365079527e+00	6.993006993006991578e-01	3.496503496503496344e-01	3.298611111111111160e+00	6.493506493506492339e-01	5.494505494505494969e-01	3.769841269841269771e+00	1.098901098901098994e+00	4.495504495504494824e-01	2.752976190476190244e+00	8.491508491508490408e-01	2.997002997002996549e-01	4.960317460317460458e+00
3.141592653589793116e-01	1.388888888888888840e+00	1.848151848151848187e+00	2.197802197802197544e+00	2.108134920634920473e+00	1.498501498501498386e+00	1.998001998001997848e+00	1.984126984126984183e+00	2.997002997002996771e+00	4.595404595404595227e+00	4.414682539682539542e+00	3.646353646353645672e+00	5.844155844155844548e+00	2.008928571428571619e+00	1.348651348651348503e+00	9.490509490509534407e-01	8.432539682539682557e-01	8.991008991008989648e-01	6.993006993006991578e-01	1.723710317460317398e+01	1.718281718281717829e+01	1.958041958041957997e+01	1.175595238095238138e+01	1.163836163836163884e+01	1.228771228771228685e+01	5.927579365079364671e+00	4.745254745254744222e+00	5.844155844155844548e+00	2.207341269841269771e+00	1.648351648351648269e+00	1.148851148851148807e+00	6.101190476190476275e+00	4.745254745254743334e+00	5.344655344655343754e+00	1.217757936507936556e+01	1.088911088911088854e+01	1.088911088911089031e+01	2.579365079365079527e+00	8.991008991008989648e-01	1.048951048951048959e+00	3.298611111111111160e+00	1.048951048951048737e+00	4.495504495504494824e-01	3.769841269841269771e+00	8.491508491508490408e-01	8.491508491508490408e-01	2.752976190476190244e+00	5.494505494505492749e-01	7.992007992007991168e-01	4.960317460317460458e+00
6.283185307179586232e-01	1.388888888888888840e+00	2.247752247752246912e+00	3.446553446553445976e+00	2.108134920634920473e+00	2.747252747252747263e+00	2.797202797202797520e+00	1.984126984126984183e+00	2.897102897102896701e+00	2.797202797202797520e+00	4.414682539682539542e+00	4.195804195804194947e+00	4.295704295704294573e+00	2.008928571428571619e+00	1.748251748251747895e+00	2.247752247752247357e+00	8.432539682539682557e-01	7.992007992007991168e-01	2.997002997002996549e-01	1.723710317460317398e+01	1.578421578421577998e+01	1.738261738261737932e+01	1.175595238095238138e+01	1.213786213786213786e+01	1.338661338661338540e+01	5.927579365079364671e+00	4.545454545454544970e+00	3.946053946053944994e+00	2.207341269841269771e+00	1.748251748251747895e+00	7.992007992007991168e-01	6.101190476190476275e+00	4.995004995004995507e+00	5.094905094905094245e+00	1.217757936507936556e+01	1.028971028971028900e+01	9.740259740259739729e+00	2.579365079365079527e+00	1.648351648351648269e+00	1.148851148851148585e+00	3.298611111111111160e+00	1.448551448551448351e+00	8.991008991008989648e-01	3.769841269841269771e+00	1.098901098901098772e+00	7.992007992007991168e-01	2.752976190476190244e+00	1.048951048951048959e+00	7.492507492507491929e-01	4.960317460317460458e+00
9.424777960769379348e-01	1.388888888888888840e+00	3.196803196803196467e+00	5.394605394605394011e+00	2.108134920634920473e+00	2.247752247752247357e+00	2.897102897102885599e+00	1.984126984126984183e+00	3.346653346653346794e+00	4.795204795204793591e+00	4.414682539682539542e+00	3.946053946053945882e+00	6.243756243756225288e+00	2.008928571428571619e+00	3.596403596403595859e+00	4.795204795204794479e+00	8.432539682539682557e-01	6.993006993006992689e-01	7.992007992007991168e-01	1.723710317460317398e+01	1.418581418581418419e+01	1.653346653346653028e+01	1.175595238095238138e+01	1.533466533466533122e+01	2.082917082917082752e+01	5.927579365079364671e+00	3.396603396603397051e+00	3.346653346653346350e+00	2.207341269841269771e+00	2.297702297702297614e+00	2.297702297702297614e+00	6.101190476190476275e+00	5.144855144855144502e+00	6.043956043956042912e+00	1.217757936507936556e+01	1.413586413586413393e+01	1.783216783216782986e+01	2.579365079365079527e+00	3.096903096903096397e+00	2.497502497502497310e+00	3.298611111111111160e+00	4.495504495504493825e+00	4.445554445554445344e+00	3.769841269841269771e+00	3.446553446553445976e+00	4.095904095904094433e+00	2.752976190476190244e+00	3.346653346653346350e+00	3.746253746253745298e+00	4.960317460317460458e+00
1.256637061435917246e+00	1.388888888888888840e+00	4.645354645354645484e+00	8.441558441558438375e+00	2.108134920634920473e+00	4.895104895104894993e+00	6.693306693306714017e+00	1.984126984126984183e+00	6.143856143856143426e+00	1.193806193806191018e+01	4.414682539682539542e+00	7.042957042957041836e+00	1.298701298701302598e+01	2.008928571428571619e+00	6.643356643356642444e+00	1.338661338661338540e+01	8.432539682539682557e-01	9.490509490509488888e-01	1.698301698301698082e+00	1.723710317460317398e+01	2.132867132867132653e+01	2.602397602397601872e+01	1.175595238095238138e+01	1.988011988011987796e+01	3.251748251748251306e+01	5.927579365079364671e+00	6.993006993006991578e+00	8.891108891108888912e+00	2.207341269841269771e+00	7.042957042957041836e+00	1.123876123876123856e+01	6.101190476190476275e+00	1.118881118881118830e+01	1.643356643356643332e+01	1.217757936507936556e+01	2.257742257742257408e+01	3.311688311688310904e+01	2.579365079365079527e+00	1.038961038961038952e+01	1.433566433566433318e+01	3.298611111111111160e+00	1.483516483516483575e+01	2.032967032967032850e+01	3.769841269841269771e+00	1.263736263736263865e+01	1.753246753246752832e+01	2.752976190476190244e+00	1.188811188811189012e+01	1.668331668331667927e+01	4.960317460317460458e+00
1.570796326794896558e+00	1.388888888888888840e+00	5.044955044955044876e+00	1.088911088911088854e+01	2.108134920634920473e+00	6.043956043956043800e+00	1.398601398601398316e+01	1.984126984126984183e+00	6.093906093906094057e+00	1.223776223776227035e+01	4.414682539682539542e+00	1.083916083916084006e+01	2.237762237762238016e+01	2.008928571428571619e+00	1.008991008991008975e+01	1.848151848151848142e+01	8.432539682539682557e-01	2.697302697302697005e+00	4.945054945054945250e+00	1.723710317460317398e+01	3.216783216783216659e+01	4.550449550449550173e+01	1.175595238095238138e+01	2.452547452547452878e+01	4.260739260739261169e+01	5.927579365079364671e+00	1.903096903096902892e+01	3.026973026973026748e+01	2.207341269841269771e+00	1.503496503496503145e+01	2.202797202797203013e+01	6.101190476190476275e+00	1.713286713286712981e+01	2.722277722277714318e+01	1.217757936507936556e+01	3.041958041958041647e+01	4.870129870129870397e+01	2.579365079365079527e+00	1.478521478521478194e+01	2.237762237762238016e+01	3.298611111111111160e+00	2.062937062937063359e+01	3.106893106893106804e+01	3.769841269841269771e+00	2.027972027972028002e+01	2.727272727272726982e+01	2.752976190476190244e+00	1.693306693306693234e+01	2.447552447552447319e+01	4.960317460317460458e+00
1.884955592153875870e+00	1.388888888888888840e+00	2.647352647352647637e+00	4.945054945054943474e+00	2.108134920634920473e+00	3.096903096903096841e+00	6.643356643356642444e+00	1.984126984126984183e+00	3.546453546453546046e+00	6.043956043956044688e+00	4.414682539682539542e+00	8.741258741258738141e+00	1.648351648351648535e+01	2.008928571428571619e+00	6.243756243756243940e+00	9.740259740259739729e+00	8.432539682539682557e-01	1.598401598401598456e+00	1.998001998001997848e+00	1.723710317460317398e+01	2.912087912087911334e+01	4.480519480519480169e+01	1.175595238095238138e+01	1.978021978021977745e+01	2.942057942057941133e+01	5.927579365079364671e+00	1.538461538461538325e+01	2.692307692307692335e+01	2.207341269841269771e+00	1.123876123876123856e+01	2.017982017982017595e+01	6.101190476190476275e+00	1.418581418581418596e+01	1.823176823176827810e+01	1.217757936507936556e+01	2.292707292707292765e+01	3.656343656343656079e+01	2.579365079365079527e+00	1.053946053946053851e+01	1.318681318681318615e+01	3.298611111111111160e+00	1.273726273726273561e+01	1.813186813186813140e+01	3.769841269841269771e+00	1.233766233766233889e+01	1.798201798201797530e+01	2.752976190476190244e+00	1.013986013986014179e+01	1.348651348651348414e+01	4.960317460317460458e+00
2.199114857512855181e+00	1.388888888888888840e+00	1.898101898101898000e+00	1.248751248751248655e+00	2.108134920634920473e+00	1.598401598401598234e+00	1.848151848151847743e+00	1.984126984126984183e+00	1.548451548451548421e+00	1.098901098901098994e+00	4.414682539682539542e+00	4.845154845154844736e+00	7.942057942057940245e+00	2.008928571428571619e+00	2.247752247752247801e+00	1.898101898101898000e+00	8.432539682539682557e-01	3.496503496503496344e-01	4.995004995004979631e-01	1.723710317460317398e+01	1.808191808191808292e+01	2.272727272727273018e+01	1.175595238095238138e+01	1.058941058941058699e+01	1.418581418581418419e+01	5.927579365079364671e+00	8.191808191808188866e+00	1.263736263736263687e+01	2.207341269841269771e+00	5.844155844155844548e+00	9.790209790209789986e+00	6.101190476190476275e+00	7.592407592407591110e+00	8.791208791208790174e+00	1.217757936507936556e+01	1.583416583416583379e+01	2.037962037962038409e+01	2.579365079365079527e+00	2.847152847152846888e+00	1.798201798201797930e+00	3.298611111111111160e+00	3.246753246753246280e+00	3.646353646353635902e+00	3.769841269841269771e+00	2.647352647352646748e+00	3.796203796203784009e+00	2.752976190476190244e+00	2.397602397602397684e+00	2.947052947052934968e+00	4.960317460317460458e+00
2.513274122871834493e+00	1.388888888888888840e+00	1.698301698301698082e+00	1.448551448551448129e+00	2.108134920634920473e+00	2.147852147852147286e+00	1.298701298701298690e+00	1.984126984126984183e+00	1.798201798201797930e+00	2.197802197802197988e+00	4.414682539682539542e+00	5.844155844155844548e+00	6.893106893106893729e+00	2.008928571428571619e+00	1.198801198801198620e+00	1.348651348651348725e+00	8.432539682539682557e-01	6.993006993006991578e-01	1.998001998002012225e-01	1.723710317460317398e+01	1.568431568431568301e+01	1.598401598401592949e+01	1.175595238095238138e+01	8.691308691308689660e+00	8.741258741258713272e+00	5.927579365079364671e+00	4.645354645354645484e+00	6.743256743256719865e+00	2.207341269841269771e+00	2.497502497502497310e+00	3.996003996003980596e+00	6.101190476190476275e+00	5.544455544455543894e+00	4.995004995004995507e+00	1.217757936507936556e+01	1.168831168831168732e+01	1.378621378621378391e+01	2.579365079365079527e+00	9.990009990009989238e-01	8.491508491508448220e-01	3.298611111111111160e+00	1.248751248751248655e+00	3.496503496503496344e-01	3.769841269841269771e+00	1.248751248751248655e+00	1.048951048951051845e+00	2.752976190476190244e+00	6.993006993006992689e-01	3.996003996003995584e-01	4.960317460317460458e+00
2.827433388230813804e+00	1.388888888888888840e+00	1.748251748251747895e+00	2.347652347652341653e+00	2.108134920634920473e+00	1.648351648351648269e+00	1.698301698301698082e+00	1.984126984126984183e+00	2.347652347652347427e+00	2.047952047952047661e+00	4.414682539682539542e+00	5.294705294705294385e+00	5.894105894105893917e+00	2.008928571428571619e+00	1.898101898101898000e+00	2.097902097902097474e+00	8.432539682539682557e-01	5.994005994005991989e-01	1.498501498501498275e-01	1.723710317460317398e+01	1.663336663336662724e+01	2.362637362637368454e+01	1.175595238095238138e+01	8.241758241758242676e+00	9.090909090909123691e+00	5.927579365079364671e+00	3.996003996003995695e+00	4.395604395604406633e+00	2.207341269841269771e+00	2.197802197802197988e+00	1.848151848151851961e+00	6.101190476190476275e+00	5.694305694305692889e+00	7.092907092907092093e+00	1.217757936507936556e+01	1.213786213786213786e+01	1.358641358641354557e+01	2.579365079365079527e+00	6.493506493506492339e-01	7.492507492507521905e-01	3.298611111111111160e+00	7.992007992007990058e-01	2.997002997002996549e-01	3.769841269841269771e+00	7.992007992007990058e-01	6.993006993006993799e-01	2.752976190476190244e+00	6.493506493506491228e-01	2.497502497502497310e-01	4.960317460317460458e+00
[truncated: 23 more columns]
