# Supplementary material for: Iso-orientation bias of layer 2/3 connections unifies spontaneous, visually and optogenetically driven V1 dynamics
Source: Nat Commun. 2026 Jan 21;17:1901. doi: 10.1038/s41467-026-68578-y (PMC12923880; doi:10.1038/s41467-026-68578-y)
Supplement: Supplementary file 6 — Source data [file 41467_2026_68578_MOESM6_ESM.zip › source_data/figs2/B.csv]

Layer 4 Exc HWHH low contrast	Layer 4 Exc HWHH high contrast	Layer 4 Inh HWHH low contrast	Layer 4 Inh HWHH high contrast	Layer 2/3 Exc HWHH low contrast	Layer 2/3 Exc HWHH high contrast	Layer 2/3 Inh HWHH low contrast	Layer 2/3 Inh HWHH high contrast
23.0414253540335	21.7022237981443	17.350144048631	16.5580210533212	22.8886522080281	19.9273402862851	34.5539148167364	35.9706224738543
16.7827162246065	15.7426595368448	24.7282624116689	24.107017848544	22.2269832526223	20.975240756576	36.0951945993042	31.8469979130359
18.7344370402785	18.7534982939535	16.7605270760156	17.9589711147349	20.5494895142321	21.559261934329	39.8913224942436	39.7935048262895
17.3778449502472	19.1173607284999	21.4308011148771	24.314014938637	21.6083601942566	20.8397319105178	43.1344076689743	46.6194687608532
21.3842854521237	20.2257759875516	20.6931823884085	19.1560745039562	25.6434863006056	22.1520651517461	27.6769668491504	28.512020397136
12.1128591692924	13.8430681343068	22.6940062618489	22.3505139031704	24.4486067756865	23.6758386229584	39.4638303511539	42.0113230395763
13.3452702409887	13.8527629135853	23.7356699950292	22.7566477411927	19.2137817039863	19.9462494064042	37.4513188127692	38.0351099385477
23.8188854090498	21.0656047226847	24.283004224496	23.8398845909463	22.1340899434336	21.9299947145008	34.4076781906148	27.9885539236105
23.7976722720353	22.2646032412831	27.0082038827936	24.1830257143974	20.3283592487413	17.766698054707	26.331751411723	30.0116349914846
19.6008914100239	21.7451889861753	20.7407561874314	20.5543424033927	24.1675702036371	21.6144288647487	35.305903149937	46.2850997353622
23.5316268313691	15.0557615839021	19.1194769695323	17.4559681444318	22.2829360478523	21.3173916725176	27.46458698802	29.8766414987619
13.7726802541456	14.5336790378628	23.3050881110534	22.7481286097543	20.3643633624376	21.5372830968186	39.9022521835605	38.0876010812988
21.107778820931	22.6606144199663	21.9534629600298	22.8991539283347	22.6376888352975	21.1078391006675	37.215093323615	41.5948288199544
20.1236632077363	17.9870317790259	34.3845864895891	41.7212204049424	19.5801346865746	19.8142514264341	26.6248177654819	24.2576175377813
21.7244331210303	24.7589754029476	32.4608988014987	28.4872299716272	21.0986305513644	20.803563303703	30.0685448395253	27.4836853937552
5.04755112545685	10.2494732672981	20.0168429313822	21.051939802274	22.6186223585621	22.3793926100533	22.5433291651108	25.5745926842951
19.7750445290658	22.7418414538797	23.9197885008386	24.374525758778	21.9046676563676	20.8665719068624	30.4287218176705	27.2739254338713
26.6702229907378	24.1929624284289	20.9223420649504	20.7426017747296	25.704468864713	24.7034271989862	22.9969456807258	22.5316393626765
6.25874724553482	10.5641496570834	23.1346524447726	24.8130047417181	22.8145928664115	21.2258817925569	42.0800377127313	57.4603802954816
19.4518872255496	17.4348439400509	19.5098481533739	21.6973931452776	24.3828876991954	23.4564755804505	43.9311222994636	49.5261974450467
18.0492323611572	13.1023957770028	23.9079911888056	21.4870488079824	23.2800817928507	21.8876940328245	38.4021611695609	53.0300530159037
25.2278555027139	24.5760107279108	17.3094951157992	16.6560347274954	21.1134144819703	19.3256922226234	32.7296738696934	30.9607900788165
19.1574493358462	20.1120162212859	26.9951225116825	21.9844808075537	20.5083065623025	19.2647561672129	68.5584672149055	55.984507542794
20.4736152957984	20.9992157908347	22.0375011098103	25.634257074414	23.1580728340921	24.0503770586011	58.8033986683649	43.1335990872241
22.8184078315639	20.8694358667235	19.9432097091976	16.6762087140118	21.0527761652328	19.8722385449122	102.356370516639	457.29090080326
11.6158360267527	15.3150952772061	14.9910242984864	16.168612177272	21.4744296879042	18.8357990346599	29.358371974243	27.50873764659
10.8890266902559	4.92448724894151	25.457393064141	24.4491909061463	21.3823774557804	19.1594411954853	35.4208092948359	29.8186032264714
18.9949883593906	19.0077947096293	27.7448993491659	27.927379566802	23.905249114554	23.9030512777891	32.5874516883352	34.7035756963185
13.098694366586	17.2184762177489	23.0280711396252	24.7997197749606	21.1874173947183	20.6688727542644	32.2788450773439	31.099287855019
20.823119032742	16.1643771915546	24.7192095185012	26.548577888865	22.2671947695065	22.6027593077437	37.6379305554648	36.1770634572133
16.2988874196352	16.1184767290536	20.4063244229688	23.0417846648063	23.4011835620044	20.8746716972235	25.9100007361547	28.2568932675802
19.5534030018793	20.0781840087529	22.0624522784743	23.3090105523424	23.6701131300876	22.2368300593987	52.7993876732555	41.8974718654789
17.459961325017	15.4784676953821	19.8004486326709	21.5788564161455	22.6941341202979	21.6730827913933	28.0286916076835	22.9133103550582
17.0679854916368	17.4632222562003	19.2856528092704	20.1886457710775	23.6181104364141	23.4389888081733	43.2675313505588	44.4163596386135
19.8075476848476	22.5345064484196	22.8009376332932	21.8269176328813	22.8433405136276	24.0834424237322	31.0225958912921	31.144899997715
16.4789895141619	18.8430891683671	31.9585325227996	45.6235400354136	23.6294774862674	23.4312483832491	41.7120418600832	45.2636729534197
25.7424218421151	23.8652077531468	22.8618507532083	23.1126822852313	20.5613830159302	21.1679010861591	50.761340059727	41.8739990166331
9.91188474876405	25.1501297998728	20.036025088253	21.6700380148587	21.8467054652545	21.4839317313694	45.9103148660376	43.2789581606224
22.7691046706027	26.7450568922064	23.0346814684759	20.9948531703171	20.6701284178548	20.606722035474	34.8076046014581	30.776062853008
21.8919384080085	18.6808241427706	21.8348700411188	23.9878632643436	24.2953693753103	23.864755429564	20.5480586472112	18.9454141711922
21.0583542659695	26.9441110396659	17.4972408301721	22.8706360138678	18.1433727943473	18.9936017814247	52.0076664970279	56.7387914632639
15.4238071018318	13.0267783284518	23.2113892678758	22.4786973921479	20.2327152199176	19.2220914899466	49.5053112354878	42.3292237332557
19.9698387309133	18.1864769131399	18.9047916636564	22.0055601169382	22.6379597538428	21.1611180145656	17.6008325190907	25.7391789170981
28.4884557589438	24.7388728454385	22.397580939113	20.9671005192916	24.6233451829944	22.8326859732779	23.868393760222	26.9319921255291
18.3747935859335	20.680093345175	23.1195707941491	26.60605155975	21.2599719397148	20.9241388817263	30.6198294113132	29.0089642124904
20.4851107008299	20.06780777691	15.9689949473333	17.0525336158589	23.2466483295194	21.7827915977104	55.2310727152403	52.4474761568809
19.4221417499906	20.1210614829548	30.7225354901497	34.4968488059208	23.2120474959561	21.8143078700689	48.564441430387	44.9206698752724
21.9453077088308	18.5081890175185	23.1746903170615	23.2944651665952	19.5925929864916	19.6413046595354	38.201456949064	39.0784592845105
12.8997291955183	13.3712365252846	26.783142887929	22.5773304634088	22.732888905136	23.7592246033433	33.4301184412795	35.6732392241066
17.7966745812216	19.7493847131612	22.0828101149056	23.7409319233874	24.624240674595	22.7226540840127	23.0402685637365	26.7676641435619
19.1564680862745	20.5700042579572	21.9339998900277	23.958057411648	21.2836804586844	21.2092810669075	31.7465429032314	26.2237409681315
16.9344304590067	15.2317865824557	18.9857789229007	18.6975360963049	23.859406451302	22.3639674756064	36.58738138285	42.0721836102072
25.3963271493261	19.3307839697811	23.7587610159241	22.2966243639923	22.3281983399295	19.4570097149976	24.9240336666703	23.8813948723054
18.2082907761958	15.1397751017232	36.1586372102801	41.6135926475407	24.0276624209957	22.1572189745288	28.0588161661276	32.1380697508262
16.0229111425382	14.886119992125	20.5561825869566	20.5927123429221	21.0743657716299	20.8866523792961	44.1017482836014	49.159991591356
14.4460077410161	14.64802054068	22.8834328112886	23.3294077002517	22.3879993389538	20.5895350284218	34.992106099106	33.3923324224651
16.9101983956325	17.998875267328	22.646817720248	19.2378929581112	23.340702232953	22.7206185114062	39.9102331798415	31.9543688484992
18.2962391873243	19.8331114809445	19.4522366580561	20.6470834655347	19.6369593647037	21.6036711207456	22.8181464400651	24.7090128809735
15.4113614066846	14.8658094482346	23.4783362242242	22.8024696420135	22.4322727767346	23.0109852097121	25.8043578069496	26.0624050214725
18.0882114568419	19.6741375705754	17.4385666317224	21.1214601106391	25.7404465543086	25.3045483408883	27.9686686293845	32.4546453199924
16.8923283192615	19.9070312174771	18.0731195570748	19.280017378702	20.9404241429677	19.4243726250768	42.2436142947863	46.9727187821009
20.6853458954549	22.6049011182773	20.6382787058606	21.6903902392647	21.6761763781276	21.6994947346916	29.0357182964608	26.4197473923967
25.1431976811442	26.0366957752902	21.2167375587845	25.9588363137307	24.736710958396	23.1696680919163	44.9464385476935	39.2329811812227
22.0223648662732	21.0994202101866	22.4965800910656	24.2596343813696	22.3945482432128	22.5712606969209	31.6813662103641	40.9773100998524
20.7212164122565	22.7634276468888	34.5618760077157	34.7331803414526	21.2003719933697	19.7723614749779	28.1195873445749	29.7590012455135
14.9689833684037	14.5970662140259	21.4200932789008	19.9256234198642	24.5692501464126	22.514111173828	30.2509627132843	34.1264287485985
15.2707232244592	14.6452901521768	22.6520795801439	22.2661238417741	20.0626806910335	19.6041166541825	35.4081676248429	30.2168932494642
24.4876942389459	26.0937087555815	21.2308816364578	21.535048612449	21.9902345555026	21.0979558804511	38.5325680499019	33.3798934678488
22.2173160713031	23.9444521896612	23.253699440504	22.9312578551125	20.4242629612142	19.3602883605799	35.1286650596129	43.5154281354905
19.636462210858	15.950000835638	24.4030345759728	25.1436582611917	21.5657567392138	20.892872833615	26.0945042049595	32.6705971862388
20.2121474811165	17.0115430004768	16.1251854877812	16.2408312866944	20.4103623390909	22.0426666374178	36.7794748014946	34.670465928515
4.99183642739966	13.818760215963	20.4801291241943	18.5673628172522	23.5040334651969	22.7844865910575	38.1498759016626	31.8008354233244
14.7180317922526	15.5292669470802	20.1806740970773	18.6357578746079	21.0161874377519	19.7588212931741	17.803059701158	17.8738853253842
24.6700012310876	26.3426485572927	18.7347233313043	19.8410722151728	21.4526190022369	21.2690639396334	25.0130194297262	26.734874212178
24.6115085008765	25.2091754536875	28.637640162742	30.465485718651	19.4908595917213	18.951848119549	44.5417889220499	44.2838596323681
19.466778145469	18.7236218066	24.400544755193	24.4612804345574	22.7699560291181	21.5879837216657	34.125691229255	33.7687853801631
16.5033263333557	17.3232734547206	23.1252900706321	23.8030801235138	24.0272696763644	22.6925566242165	18.9637305811564	20.9058624775938
14.3973589981048	16.9141883967279	19.9248680590067	19.3633120207651	21.6448368008382	20.4184756558114	29.0631528599894	28.6305261284287
18.6567566506171	19.6246530904278	25.1181616359581	24.4400550162493	22.3885099603963	21.9902661875276	54.6025730870136	53.6658679342301
28.5591360457247	23.403318653575	30.0266818372609	24.8289697718603	21.0559080516236	20.6621087924836	35.6756830535687	30.9999319748713
14.774362339264	13.5029354798448	23.5159486356757	24.1337638011415	24.2951917234539	20.9093175393113	33.6531327135683	31.9758057139613
22.4882913468073	18.6161824949805	19.442667630189	20.6985953452721	21.4188639807684	21.0221622196472	35.9102592260735	35.4272020969396
20.6929586797718	14.6997468726965	17.931378842325	19.960790750781	21.7093898889348	20.2741879727728	30.8829961880502	28.1952249660393
17.9024538556351	17.5264111879751	19.8546170483413	24.5826235052187	24.3844744505641	23.3616008956816	23.9404151343837	22.9223636164718
13.8830366834868	13.9223577204271	17.3648222122602	17.3882507628833	20.8062484464182	19.2859612957755	25.5110956745704	27.0333142998128
21.5971154300997	25.5214651496582	24.1712667814764	23.4369541081524	26.6486674706032	24.8388286844152	26.6135166904844	32.9953355000868
19.8256704213182	15.6097393898681	20.5062262008429	22.3491613394921	21.3542361929742	19.7762666462849	24.9628084046331	25.6856278444771
14.9877313577462	15.166999372886	18.9215554619465	20.5950289011989	24.3026779551122	22.8039322370022	22.5816981064057	25.3442633916652
12.4102085458882	12.7802195757397	25.2452004129051	24.5644842096082	21.4187022773707	20.1139078446066	31.4204148648364	32.1390726014594
19.9700539113316	16.795062416542	20.142953227455	21.2276186741496	22.7323193465249	22.3594217537225	37.3364283940164	40.5224740130631
18.6807568389474	21.256171279126	20.63679574636	21.1235103898402	24.6459127288822	23.80845457813	24.3619918106489	29.0726512267176
20.950446123547	18.9010795325119	27.5243296948425	24.4508422586051	25.6749415572591	24.1623170665799	41.2298875631366	44.2724777646584
19.3102401427069	22.2434825010718	23.035921681041	20.8713356169121	22.5211290175477	22.3127312907771	31.1088657092266	26.0433827000981
17.491073265296	14.5797028782806	17.7513917558459	19.9890999631501	22.9123380780479	21.0677204938318	28.1129145651602	28.6302668914131
18.8663743994993	20.6496916209072	22.3349843846877	23.260011162469	21.5438605358353	20.8446699776498	57.5193319913969	47.2115552175273
15.4821524528261	15.6745825623701	22.2805030487723	22.2917627741748	21.3996420812248	21.3620686935632	39.6508142249661	43.01618883497
21.2337286141769	22.9972750839715	28.5747215722791	29.5049034024027	22.2213370927055	23.4750129298168	23.4827891200166	23.910602175902
25.1586847310388	21.8931216067881	20.6754088533707	20.9495876154126	21.9351481941839	20.5540775651547	29.0380146265937	31.877207384019
31.181886035138	23.0320432769555	20.5122552395404	23.3819788511095	23.2486486924023	22.5022157830073	36.5242151518161	36.1654514540004
17.758074264028	20.1980323822264	20.4438052122684	21.5134241521607	23.2478547936128	22.4307100730183	41.1596375227515	41.3643226435132
18.5390255677027	20.0237718597283	20.7804691286801	22.416961140067	22.4991595078019	20.4204769388245	37.586072915394	34.9210403179909
21.3678017882756	19.4355728591625	19.7919826611775	18.9236842358869	21.8121203701761	21.5849066520243	30.3155083022223	28.9927327469382
13.2877580146331	13.5296343618694	19.4755261382622	18.5371119405408	22.9984094772948	20.9268736937626	29.2820019163357	26.901426621705
23.7349306514886	24.1017575277977	23.8653697226718	24.2701747869724	24.3201713090425	22.5939049452765	27.2764533348778	19.2888258872307
19.5870509319456	16.0388350971337	20.0914940323104	21.7924563387344	22.4401794285522	21.2901841718919	27.5237898809597	33.0377286564138
19.5215160342348	19.1412532155175	21.8377672563909	23.1228203169087	21.0848982590796	20.3831650277956	30.8674972710039	29.767168162638
19.3558090460995	21.8684992080004	21.8084316175495	23.7142449682379	24.3812328763288	23.1753730865786	36.8614325250549	34.6801617460138
20.4546912039572	17.6560204894912	22.7270855058784	21.2579327664375	22.2599001611007	23.1937076181134	30.8384028386142	37.5268446846353
5.04751475460306	5.64133526190753	22.1286147512072	21.9689270881266	21.350944823074	20.7025578713474	31.7129407258845	30.6157651393363
18.7898983724382	21.5388273783721	21.6498115965923	22.2909003070736	20.6421942647579	20.6772903197639	33.9767891066134	33.8484475952879
20.2679161264641	13.9986714550013	23.5609896992672	23.9319653408702	23.8570720645914	21.3147337823862	33.04501691485	38.4664630327578
27.4747417939615	20.6290011188242	20.3642296404201	18.765889823165	21.8150464959204	20.7103553754645	29.4599039535024	28.7306639981232
17.9149878030804	17.3298386517834	23.4896243556608	23.3788227826864	22.0769173299763	20.3365630654346	26.4329010030529	28.9905759061433
18.3952431629609	13.9843007579059	24.4026406340897	25.4368290417111	21.6812084858291	21.9695787414575	25.6883371517249	21.444602159662
19.7020595513591	17.9896493899544	24.3987397816556	23.8007822159005	23.2793679932439	22.1908458517255	47.4776364116457	30.4496784237373
14.6917321877889	14.1031493595128	28.6829871473225	30.181287021948	23.6466959616831	23.3953531342262	23.5497246492214	21.6368890909142
15.786378849192	13.7697539295178	20.9681884440307	21.2448823743226	21.6644458532133	21.7585834752173	40.9198933898714	43.2178973398725
13.5467914402383	16.0560435826533	22.4622025671717	21.1312506188389	17.7597553160076	22.540810508392	25.3964642777699	28.1782027975577
23.0102104105923	18.4413535922432	21.0335301952348	24.2834881352896	22.6092353950373	21.6633265346311	35.2794447017923	36.9251817407523
24.1311255212292	25.8028310076937	26.4408413906031	30.4953100496394	21.5551904085956	19.7677255864266	37.706483691328	34.5487035170532
25.0579223380739	18.923728283421	19.2428521338436	19.6142500100193	26.1677031169587	22.5806562919836	38.7240940497332	40.595872745115
21.8286900530787	21.3884746351484	21.2871522183769	21.9043965408261	24.6945160076121	23.3983083182132	25.6786757207693	26.0331228285551
16.7980057496821	16.814874655686	20.5051468311752	19.2609137006025	22.8218289292726	21.6602676237137	38.9174639765382	41.0735784081097
14.786559076489	19.6159160715937	19.3700085786118	20.6751802716704	22.473099362126	21.873779649155	45.0874543511553	36.2838774099471
28.5628717585926	29.932243281308	19.797681912337	22.6227406625138	20.8359531153693	18.9301940805608	33.9724441566155	27.3172916048316
20.758122965482	19.3921752223942	23.1182064053746	22.4652575412903	22.7814514885514	22.1823945401198	33.6856392905197	33.6062343856148
16.786367607539	15.6574804418906	22.0677085634667	25.0221942405303	21.5792991855601	19.3335622118922	41.6544641996064	38.074473857975
20.4174768485548	17.3162999393139	20.5894394909161	16.7794841868263	21.6271537954817	21.9709284803551	27.6083331977692	28.6208542211939
25.1150842076986	19.607607140204	18.4459171190524	20.9087351662029	22.1497891317142	24.6971529427536	32.8751159287427	36.3378707909557
19.9659678625352	20.3623333830184	31.4237848852486	28.3171263863913	27.1446659784816	25.1354746927397	38.6565361423345	35.8929933285513
21.1389976968398	17.5968261891143	19.2190168843988	19.5967918915432	24.9998677855301	25.4488705520515	39.0362723726254	37.3399518108469
18.0915155025124	18.8102264834708	18.4079816502044	17.2661201189848	21.7803488538272	20.7296328589291	27.9732883607828	29.9160960052681
25.2049354485338	25.7046946374457	17.394270586838	20.9978151166076	19.0698137443882	18.7407361913934	21.9921990372588	20.845415357613
13.953025537545	13.195003848328	22.3523275196309	22.9337942148484	20.964794044815	19.6461641833964	55.3245481706259	46.7860523992583
17.6017558850966	18.0771187469205	23.5139558209386	24.9703750795751	21.1193265138224	21.3661729210718	36.8189517154187	39.1918158583423
20.4374580553404	22.7366753949763	20.0880221684418	20.1789733154275	20.2829364010088	20.8547523265637	34.0395328198768	38.8860882859882
17.5194293754158	18.0399517774619	19.0296616635459	21.7550382537518	21.0120407905538	21.9947472653273	60.3525559485845	63.348859628811
10.9965158408093	8.55002478507947	20.2027067018158	21.1187820114519	21.5538966684437	20.7076818922032	68.6352557153317	56.9607803561364
18.414310012716	11.9490123389485	18.7550259725497	19.106696878043	21.8688763944349	21.9553383926579	34.276968862659	31.7630989677271
19.9132411921488	15.7938382544559	18.1573068642769	21.8461688053054	24.3251172525936	22.369645261382	32.9933826153391	37.3306111706459
19.0592851792999	18.6784815767212	21.6448745195738	20.8293160002083	23.3252111765558	22.5211271546284	27.3978029839647	25.3611849703868
18.1273451674591	17.798740920589	19.918779767875	20.5677074966068	24.6364008160198	23.8098590874941	34.8775797079592	35.4635201700156
19.2314074437536	16.7609181255586	26.5417161906402	24.3143105755033	20.1295009779409	20.0023514742111	27.5641379539087	44.7950039590876
23.9215254962609	25.4845923210849	18.0715600567248	16.629403947026	24.9433006535161	22.679144365878	52.10305801647	51.2211903498976
21.7377760418642	18.2951279163093	22.7357641173498	20.632247855756	23.6048567998818	21.3333195409535	37.4410698050559	42.1834889043855
18.697811745709	16.6906149233918	22.1604919497711	20.6819696859469	22.8616337714698	22.2142677709188	26.1412209070837	26.4953578624129
24.6339310178642	24.6396193135879	19.1371082600805	18.0083692726776	23.1410348257134	20.3655949846599	21.5234100874307	26.9040991662933
25.5953893178668	22.370319689644	21.4503218893793	22.0368690631585	25.8436530223318	25.3010210846378	25.1158333029517	30.3883331984068
16.5290102216054	16.6416954473077	25.833236493624	22.9577164814297	22.6167066871916	22.0457042996574	28.278208414624	26.2224048775575
20.0397928364935	16.0641990649967	25.9574173777753	29.5232185616854	23.7756676879585	21.046655616607	27.4021791223867	32.5667093980372
5.13637583648049	11.8763828110623	21.9423912578745	19.6416456251846	23.3190786131506	21.337996046224	24.8571148469279	27.8221923860843
5.0401608600791	1.84427655433084	26.4249217045832	26.3887149812365	24.7568168714454	22.0219842696805	25.9403996732553	25.3641407930034
15.2250680645162	22.457132418199	25.6358748759268	23.9954478306297	21.9721255826497	21.9529160017491	36.1489466457816	36.1885191533622
16.1530747372193	17.9104065643805	19.7492836562547	20.1496056922568	20.225630616079	19.4053479760369	44.6309406449115	41.7882975935442
5.24784110664814	26.0283290285237	22.3724166127114	28.7334079806498	23.1524013922263	21.7148968943216	33.6067336409949	36.5943818401317
5.48975454728159	11.8889429635526	20.4646648449386	20.6504505079398	21.2210294510506	20.5708069387023	37.228157442354	33.8001488116146
20.033353902841	6.05853703846779	25.6039095323913	27.1741412192368	21.0231445533632	18.7221694424471	23.1709102177028	21.3935079342696
15.2765208534037	13.9217448848791	21.3230610713273	19.6088492235087	22.7432917748807	21.9926298312799	22.2434481726175	27.505824245778
21.9024557130034	19.1261347938013	28.8078338462237	23.5474912764294	23.63772196194	21.9081667353512	19.7750722828352	27.6946201641056
11.5232827046208	19.203112965071	19.773711173863	22.3242902230375	20.8104998547951	19.381045607228	37.6484720762861	36.6303812967003
5.29617030139561	9.89092525357749	22.2096712345882	22.8955826429175	22.1090636134748	19.0250980941985	21.9802773224701	20.3508152429376
17.4819460372564	11.8672448104546	19.0824036933911	23.3729539384515	23.8589546882978	23.6188103623732	24.2525030424305	22.95778688653
14.9346140942371	18.6566553747385	19.8974909452747	18.8624898163062	23.3135214357452	22.4197625755276	28.7547294349915	31.4082650122723
20.3430536474938	24.3690066721219	26.645019630241	25.1992258512281	21.3911723243772	21.2457305066367	23.4819489507945	23.154238866881
23.1939220416816	21.4499024345883	26.9401183152992	28.0795353830246	23.0890949591799	22.2952106145781	34.4738988519649	30.2657122058257
19.6371999725207	19.4766765066559	18.2265052030641	18.1005697773902	23.878452131694	22.1105108634666	31.4106757594947	27.6294105118892
20.2959592913724	21.1043642849398	22.3782454654635	24.0551364387677	22.3173884838819	20.3458707845016	46.4948171987309	38.2451181847172
15.8417528271281	12.6209277115342	23.27687408899	22.1073261048681	22.5169721966475	22.3765771778675	40.7361967329952	47.3444904726024
19.5592319969966	19.3460715903174	22.428058536134	23.926374851814	20.4089304594432	20.7552859323941	35.3292232687784	39.967102066972
23.4985098412624	23.2986347606961	22.2489921756075	22.5319645303485	22.8917214337822	21.7305176081968	23.9793072483242	21.7725123361755
20.05622017167	18.7749086637922	14.201916514011	17.0837859721835	22.6481964682876	21.9087713179634	33.0546154169336	29.9798966442875
28.8454321079368	34.1505754384066	21.1747362942764	22.3885061935878	20.4654342222207	21.4738159875529	34.6110411882266	33.3798621629432
17.6374750851776	17.1189422749859	20.9343678820044	22.0045751314742	23.3139851479467	22.5013331308311	34.2657648707954	32.6810987981782
27.6688791530216	29.7630412782221	18.5258231037778	22.0166122816945	23.7548899540635	22.5860853785316	31.4994805276134	28.2357781124456
14.3677739767841	12.7727577013928	21.567053557901	20.3716848145995	20.3047742967306	20.9165217864943	30.6633963405837	30.9864577887869
18.1251295031032	18.6453591191948	22.9754871043014	23.0289114371106	23.1076131928287	22.9548171312276	74.3508380566852	48.331386037924
20.0512788922512	17.4355033720309	23.3092972699646	23.6005892870331	23.6155884409271	23.1982012520123	56.1573606313069	55.7152070128966
18.4365993310216	20.3879253852817	16.350639928547	16.1518220204513	22.6131920037665	21.3014365171776	35.9207840695236	35.1458129512228
22.4629488233646	15.1355117320589	19.875380925562	21.031900864631	21.437169528309	21.3197588308937	27.3828275674235	31.2526042877395
20.7946532430638	17.7948908394179	19.6892550543343	19.8943220844914	20.7109582989764	19.3544554769768	21.5105405678084	22.2477657439469
23.1752674274734	22.3399259037731	19.3928439505108	20.0532719962589	22.7517452591906	20.3994619412318	39.3044861002003	34.801342868099
19.8509679332288	21.52470296627	24.7574619732522	23.0026102766454	22.9101668020905	22.2061730964232	40.0666811354249	27.3310236053949
19.7604188493611	19.5560927601256	21.5622984107735	19.4203783607391	25.4840292550799	24.1855721449508	29.5392554619639	32.6586833342787
21.5032484206505	19.365650464874	20.4404189393383	20.383796996218	24.7761976478679	20.6175504970564	26.9138455620224	24.5278211394955
21.2168174253548	16.782407771096	19.279085249012	17.6433909863818	19.1424429458316	19.195919562264	29.9292644565603	29.1031914113093
11.8863497910013	12.8680112228947	16.8041061638069	17.2535911607571	23.6978798841641	22.603761177089	50.0336123356421	52.7187958932334
20.9312402971289	19.6056728834107	21.809623350091	25.3206123899849	20.9545267866878	21.3468627432572	51.3689380033957	53.668627215076
17.8636140529036	21.0091618079932	23.5002437801971	25.9745129005179	21.0354948841024	19.6416636125363	30.1476206954627	25.2338198119629
15.8337864103116	14.8634012719181	24.9318134337603	23.8106111578511	20.7615130889809	19.6910972244933	43.2155264683226	45.6887462680633
20.2605622420038	19.7512574336223	22.0578721000353	21.819680211611	23.0360963645634	21.9170682274424	39.5751778513983	40.0487005160023
15.7713555725714	14.3855080354072	21.5290069851159	20.8815479423005	21.6675790501138	22.2844999365382	32.4006858474217	32.1977369437577
20.7587062330349	22.481735842454	31.5599115924963	23.7908699673271	20.5606636625727	20.5035963235594	39.1494691214591	30.0359055724806
24.7917973605775	27.8537376464991	23.6269075939641	21.6568598121333	19.1340558775315	19.2855306895336	33.9764377792882	33.2512234049167
17.6286391801652	17.9866601363997	21.9494439531618	22.4703893068666	23.0614829695115	22.8502006959083	33.2714311968767	27.3558780127229
18.1795526465454	19.9638522902147	21.7699188051504	20.3101189644581	20.9973434029175	19.5491428051806	26.4566635062928	27.6414589335197
23.9891390232471	13.5398651656707	26.5062102599676	27.7194230427526	22.7424529901901	22.5405180192819	31.3321235632477	27.451341260518
19.7884722852183	17.6765712940522	26.5884779552826	24.5457318525273	20.9605683327056	20.330533054263	22.2163131686511	23.9338604472516
22.2997086003373	21.5842875273451	17.4868882946002	18.5751236525484	22.1525983881285	21.2306981941237	30.0390570970887	33.1248233433352
16.3340297391104	18.0536814750448	18.7986845200663	21.1781710351424	24.8567451776512	20.136432847999	21.6360552576945	20.4852501998276
20.0548753325072	21.5585976597765	20.9324711438982	18.702744405166	24.4455769740557	23.7909809510744	38.8122859081918	33.4367245868479
16.0474861152021	12.1588155667348	21.0345757682939	17.1224549475353	22.08770219804	21.8331262729646	29.1396766823173	28.8232779881034
22.414685448133	20.424428069746	23.7524952662326	25.5907859217894	20.645239447861	21.0544477833296	24.6072733312555	23.6313697813351
16.5935156816289	15.7148546917303	17.6970222580283	20.6222486231762	22.7327144954139	22.9778535256831	38.6187190117677	36.9494880343313
12.7529915952686	17.2973679469521	24.7686342396213	24.2947268594167	21.5267142929194	20.4652177302397	29.5451309015462	34.877665510524
15.6827568395307	18.4643722122171	27.1937969960735	22.3579002567343	21.0396092034117	21.6099795848915	22.2276396527793	20.8839431859304
18.9836304211972	20.3960740022874	19.187619272449	21.4853686547613	23.1445588343204	21.2026509800475	34.9648689143377	34.2654733006511
25.2192154890476	23.9452013332805	18.6710618041383	21.2823495173186	24.8641558534313	22.9098809978446	24.2025899098434	27.7623767707055
11.6339630433835	9.15793560383644	21.947750585708	24.4771236903159	19.198503588871	19.1247040734723	27.1288112344093	32.9304154354482
18.8772838153395	20.3589118689201	26.9712334867255	23.3441241717021	22.112566398531	20.101915466545	23.7607626599024	26.1823064671603
17.8330366287457	14.9190566693737	33.6093068291553	34.3274705726192	20.7631744189006	19.5977480644908	23.0009097577434	19.035789572902
20.9549613735694	15.7796724407709	19.8239374566507	18.2599982395137	20.8710006873276	21.722847981607	43.0142302913634	38.5168384460731
23.5529086980228	24.0598652622721	20.6549420920637	20.5871744924454	20.5253399669357	20.1677154301221	32.0035945889712	28.8580542641096
20.9291158486283	16.9673272974385	19.9992764832309	20.3704642239862	22.9445253125584	24.044935671759	40.6857045222821	30.6893487323923
20.6141434250096	17.6130122353035	21.5119185087594	20.5675060128545	23.1044970150344	22.2074461958191	36.1005303260985	32.033236616982
23.0543746863795	25.5469723592219	24.948021588616	23.6744040381794	23.8331048929302	25.0312511348663	28.2837296755048	24.3259321026689
20.8609013912889	28.6493243156684	18.6187212177057	19.4393228018844	21.3007016592821	21.3082727934275	29.2362916865536	27.9702593177716
12.6262923388872	12.2615425046318	18.2128494954743	18.466963516349	22.5445219087534	22.0961125524809	41.2946265013297	21.2680747942044
29.2987418077156	24.1028234100239	20.1828095160589	22.825868175221	23.7698834671466	22.9444792978881	27.3036618517055	32.7005835314787
19.8342182174229	18.0945088542242	19.7633791959108	18.8345641483612	21.5375338531814	21.1700974356951	29.6348004235075	28.4887915908792
13.8772058906139	14.2882273302554	23.643615914471	23.4780175906141	23.8816059827437	21.5110878448597	20.3555949527719	23.8965766181661
17.5990467491779	15.0252261085052	19.7799355144908	20.3787354065463	20.9761538293554	21.2202242676415	17.2039390907558	20.750410254425
21.3826870776649	19.2348360190965	21.2761356138714	22.6145603357305	22.8845302807728	24.0015456784653	71.3632070626337	34.7336795356904
5.05384576856345	5.04407740952456	20.581155508543	20.7588590209913	21.6078310155432	20.4656054140766	34.3332779982969	35.41299469993
22.5965677879857	21.6103134564098	19.4999483791163	19.818946598672	23.1149056581809	22.4474638969821	29.6489668382061	30.3655634626049
16.404494524048	11.733278037839	23.793068386118	25.1589438563236	20.2766356999491	22.2640544196091	30.2523588957194	35.5495918026885
21.1810153722185	21.1777468743462	23.214049245757	25.8590904404492	21.2044672984121	22.1851839799025	48.8542603297774	38.281709392741
23.2775467405569	24.556592167525	24.5944737752458	27.493097553349	22.2789285360209	21.7744921067093	29.7191027358234	19.7617733400476
13.2736148190467	16.0358612480541	18.444521145386	20.6787274797346	20.4654018089226	21.2605133817905	38.0760251615013	30.5123341000379
19.0933218812527	19.0132366305357	18.7164595419516	19.2596721040027	21.2634062154533	20.469456591478	26.8986775728023	31.5650781328081
22.3456000894431	20.4127716010545	20.7078251644004	21.130511405317	22.8651897276636	21.8401717374194	27.0316032832116	24.513795718196
20.6752202422077	20.9175056524451	26.9569071702707	27.623134489109	19.7078352551113	20.1340128102506	28.2599312364429	25.4337243366768
17.1480569359121	16.5326827697506	19.023143020579	21.0064239254777	22.1423305402404	20.8725900014832	30.7808860415487	31.825384033078
20.2663781752531	20.3444371622448	22.180148315972	23.6881606801658	23.9568007258037	22.2993728667434	25.4134026226331	29.5516293760294
22.2828859296267	25.844251073017	23.6299043279352	23.3805250570774	21.9073186433567	19.9315881054689	27.5668811819261	24.6370193737036
23.0953774115676	17.9860431446857	23.5790311179768	23.9774917938153	23.3808384971296	22.7968294461798	47.3037116358935	42.6254325178526
21.0926587890217	16.1214557038446	21.6061372586697	22.508772400373	22.4973973048721	20.9228194167893	27.9963221322678	28.8772689839281
18.7673952977348	19.2364041894371	21.7286911814461	18.9350594607098	21.9993075227577	19.3488121642026	47.1974881747392	46.8175063730485
18.2407829946869	14.9864317790943	17.0157252712276	17.4402319253251	23.1036722746432	21.7239535700731	26.8435334228355	22.6709586412518
18.1074623762188	16.8362487375937	22.3125816560432	22.6439349223548	26.6640941360015	25.2210717537876	39.2486793245402	39.346004770451
17.5024644600749	18.8214933218094	17.9513377229973	19.0567845280337	22.3886558812248	19.2990535023747	52.8592915480679	50.8940852053334
17.5064867513827	17.3216964702356	21.8839445627528	26.604839439758	20.171325620957	20.7130123763448	26.654911273247	26.2296465351785
18.6646022870578	20.3074311610512	22.41432289089	23.2628882456319	22.8501033589136	21.1968759966451	36.5513286591757	41.2377860589672
19.3124491408386	19.6768731145619	21.1460703919585	22.1293651805578	23.3507333570118	22.8700716492091	26.846521139657	27.8234411538033
20.1259290324376	21.8894457390083	22.7026814276664	23.1417911068727	23.4258595913273	21.9055328491482	21.4128895621834	24.7329359865345
24.569572346156	26.1456897374325	42.9075906311393	30.4379021202498	21.7729805059449	22.3736023508983	33.0958958183969	35.4731242987396
20.4730137762828	20.2359966880859	24.6983276674175	28.9460791207335	23.6814540831957	22.7983760462786	40.7176631931164	34.3563696684813
19.6617763547874	17.0791845701639	18.9381449031087	21.4823658310421	20.539781332531	20.6167189814401	35.0066118660499	33.8826236474583
21.3079147848844	23.8447709472447	22.5638864134937	21.7801883939143	22.3624822773798	21.7548079238063	31.6282699731828	26.3704505330738
22.524840976256	18.4085292463298	22.8916937052424	29.8444585150339	21.8267994836332	20.5963546591531	22.4857368664217	21.987817312847
20.7365320886119	14.5407726631731	23.114116212985	20.7280250339423	20.8574279224199	20.5139275112053	49.183862183812	53.0566332436627
20.6980792804973	22.2076170019694	21.7314248551587	21.1238266413373	20.9647546825655	22.853043457915	40.6548153391375	35.3276425330943
15.7416042732476	22.6063538119233	25.9249847873855	25.66167030263	20.4902575623727	19.243458280342	51.1445949769872	50.9468196472053
20.5795878768403	25.4612886910241	27.096200305216	26.3618876164019	21.966866064605	21.2112170139934	43.8870894242102	45.8304613123098
20.6261326518593	20.83986609713	28.8108300414034	30.5687612471004	21.3595747708055	21.9015114309152	35.6334664448814	29.965362868087
22.0482585890191	17.8214472189358	21.4969524642174	26.6249888223138	22.7738867497668	21.6051043844155	51.6875519637569	46.0019523871103
17.4972708235031	12.69822114936	31.6434889237082	29.5720574250633	23.2310021601641	21.1721946676197	35.1397739104526	32.4113876583188
23.4803288855789	23.9562434591953	22.6174903631213	23.6562845455534	22.5639596394171	22.1603046658892	61.374896782662	77.0119697769042
15.4644000416179	15.3273158711384	20.3114316977612	19.1067829127194	22.757519239916	21.6870757575288	26.6750391795113	28.8528247983358
16.3761045238703	16.5636223411244	19.3838636374578	18.2459799294873	23.1219785668278	21.5661476279376	32.0713858948532	32.5031089989617
15.6636650411488	16.0776355275049	25.6059052502996	23.4973195552276	24.1180570558105	24.8159461650399	43.0998132355627	45.4139794266004
18.9125076590258	21.8040177024223	23.2900103799868	24.4090511908643	22.4212225058177	21.1320435628742	26.562602088403	24.7536968801334
16.9804538515869	17.5788339152916	19.5423859987869	20.2507625918671	20.0005051481048	20.1773729682555	24.3197521373192	22.775418193281
19.416256922907	13.6543888518924	21.428152130468	20.6859369459562	21.8357239928949	20.5160089811428	31.6794556300726	36.2148445630746
15.2122773719607	15.086004018067	21.541404141134	22.3810816659895	24.6218062150928	23.081731210186	28.1378072586653	32.1071166196994
16.9787140510015	19.9919614582046	21.8715770470395	23.7790449117775	20.2418173966418	20.0105640513599	15.7225424174014	23.6625091992362
15.433668213275	14.6088862479087	20.8579890356784	23.6160725021952	22.451744557816	22.6384869036244	33.782927679493	32.5102526404977
24.6553946026779	25.6919574660943	18.0761201930117	18.18866454442	22.9115965596486	22.4925912565722	34.5385605214965	32.3290907896838
24.4566110738523	22.1056743500892	23.3866702508451	23.3947867162381	24.5081374002515	21.9508546104598	29.638825109214	28.5094269085469
23.5832460448396	24.7309138032201	18.5237690432158	20.5081408543492	22.3235489505581	22.1255390048309	22.9895707235817	23.9761067675488
16.7933778627113	22.8088919365666	26.0349356620305	27.6099097076424	21.2043952073041	20.6138685998233	42.5515723536903	45.4179511844849
20.9776276299995	16.2158471739444	21.7927130538172	19.0158245783902	22.5258040319748	23.4292332223318	25.8686156533467	27.7771685997657
5.8873283579927	19.7312117673712	21.8145957721896	20.745423966336	19.542200166972	20.5580947940949	29.7715655130489	28.1476493331006
14.9597863157419	17.148668390518	17.4061779433215	19.2825803783981	20.7802928814418	20.0285139791297	25.5415622693261	28.2671025179947
5.03659723697361	9.58894243810767	24.2804911376158	24.1975625727393	23.6417155054625	23.2847149540158	18.9180967960235	20.5251370186586
21.6486746764987	31.2771783007345	19.630234369659	20.60455007228	22.0390823233123	21.3956388368106	27.0713687862545	26.9590606369623
16.1975124056877	19.1977563864819	19.8983393690454	20.2461251284117	20.9842675504971	21.5609344566907	36.6695057493368	31.2886190402396
21.4136763625295	20.8679909882312	19.8942355817914	21.6661056988504	23.7298264592885	22.5286492729766	47.8764594449848	40.5767415318699
16.0672279164829	19.0963505146278	23.1104026342845	27.1769312524205	25.3619665792174	25.4403584672934	27.7200852468214	26.4892909937271
14.4241049453028	11.5689908267729	24.7912414191047	23.6287427455784	20.3531555994672	21.2875491693722	27.4382396078219	28.5749239212353
17.7379467635981	18.5679139974148	24.4910554704952	22.383622145749	25.7934860605707	22.3490179375258	34.5489106947537	33.0085192231207
14.1966219038636	13.0381230020147	17.5916427338759	17.9096395409903	21.7961520884712	21.0313958591009	34.4582788282855	34.8141111952419
21.2217801377804	23.319375741112	21.9850329704964	20.7046634487891	20.8012395131625	20.6080160194314	33.4053962338602	32.9729843115732
17.656358665796	16.8938184340078	19.5177571284535	19.981348692074	20.9393564020579	21.4065260245868	30.5395154202033	31.1782280334746
16.2285070878219	10.2977492211491	18.4547590841353	19.1838600170297	22.8385823490469	23.846717842646	42.6193545655922	38.7273731922972
17.5064030028013	17.5081547971753	21.2805777290651	23.7757580896019	21.4212546808741	23.5022359236558	34.0401591800782	35.7083442505703
18.4037273368567	17.748660552674	22.6857026700652	24.3054827840872	23.1175988707562	20.8110310257553	35.7476047464877	30.5541387381457
22.8160202285208	20.2086275308652	25.7200905903888	24.7296304093227	25.2233327413735	23.0460028611731	23.6860702290315	26.7170993162666
40.6982707570049	38.9448598759385	16.6100719459182	16.1471378808089	24.7209128019899	22.0146708177779	27.1772580818475	25.1341668666789
27.8120226240364	26.7467179951174	18.1641466999496	18.6878413167751	21.417312995544	21.8431423965881	33.7061476556589	31.3743531065028
17.075742525483	19.4082586114984	23.2706498916933	22.7353604396693	22.5385493597876	20.7629636887638	44.2733623632433	47.1930336965991
17.02192623636	20.5384283480957	22.4493842065892	22.4406333322109	20.0831338083089	20.9750233335991	43.0279374585017	47.1231441716643
22.6839345418784	24.7538955346118	17.8919948967978	18.8402841208464	23.661961317842	22.3514396743723	40.578721487695	30.2828158153144
18.0149581187918	18.1392517456928	23.9056070794889	20.4099596743085	23.1644560594747	21.1458408546805	32.6883481105539	31.7841615297867
22.718989328003	21.407197271783	28.0949921856963	26.0550719454541	21.2164159110125	20.8379673413649	35.5239364746672	31.8679003750087
25.1034934368443	17.245820422673	27.6142444541924	25.1434090317605	24.9141969921711	23.9371489088368	24.2283842005615	25.359959357993
16.9028453211311	21.7862510349681	30.6581783577332	28.0257428779182	22.3430054460082	21.3805940618161	22.7383227164401	24.2585949618755
23.9455773185999	26.7758210434119	26.2150501985004	25.2956690979798	22.5677689589166	21.0486531470841	25.6277720841141	24.4779204782288
22.6940595752661	24.4607201105226	24.8181087127075	24.0252294649313	23.1528370606172	22.1306210730219	29.0753324377964	26.4484960711944
17.1615956755812	19.1654687773731	20.7920078409518	19.8959109026807	18.841205817913	18.9031906309842	21.7947843018719	22.4010789213153
15.7601236214354	20.4081916314231	23.2097695694003	22.8269430087432	22.6020913574619	21.4016154902584	109.90677385031	70.3021007939423
16.6096459873444	19.2562581728366	22.9353962170368	20.2744651415384	23.5515274990476	20.8083627683687	31.8887908447781	27.4652040692276
21.2162404894582	20.2620691949884	30.9917919267298	34.0684794795882	21.1922432076985	21.0139290830492	23.301339489728	24.1170547586721
16.532676031629	17.8267880892479	23.8552416310085	26.3698383610634	20.3149372101401	20.2857013604922	25.4446231454295	24.6885929446063
16.9516286968118	11.3346681356329	19.9223302399283	20.7521521942042	21.7143836756612	22.7391282778036	35.7842524657791	29.8940175209288
24.7465990778389	24.3825031513973	22.2918703313024	23.9895016808406	22.8919113741557	23.3027483159437	29.0926267490086	33.3124697665767
21.922540710955	19.8892114631294	22.7240807308666	24.6167390250127	21.9080382257284	20.9360653568166	33.1719818505957	29.1348951883828
19.4390221696854	15.2352858969387	24.9954318321311	22.8101197242181	21.4451505538245	20.7255916917746	21.5454865918247	22.9987992932958
19.6692329021455	18.0169095083904	18.6014462922613	17.6649551874607	21.0694796116883	20.1086203136245	21.6227147163148	20.3455256487906
19.0644510814351	20.4633265843969	23.1260615937732	26.3507156702532	24.2390033330079	22.6209087186417	34.23977674716	30.1084574647926
19.9724400264717	22.3139790271168	24.1449046462674	24.6904662398235	18.6992391698074	18.6093312802056	70.3523926680511	65.4411275795892
22.8482107498266	17.7404716109795	23.8559542692732	24.2983340337855	24.1811443973418	20.7332729567929	23.612080326618	18.5536391668274
16.7887266353924	20.157298800852	22.6865342084097	21.8503303289943	24.8634275336776	22.3330381918979	28.9925166890418	33.5816872926944
19.8318398331325	20.3465599358941	21.1663353244542	20.9403455777573	21.3839447222593	20.4482545291528	22.1583407315343	24.8001145667228
20.2291486609854	24.6582893747434	27.8077876834336	26.8576556265725	23.8975297544462	22.8456957519184	28.954312740692	31.3008515700525
18.0586558810241	18.6143964637408	19.695873023692	20.4090600337083	22.2280168196093	20.073319775086	23.9577062740104	25.177411926836
5.1440384025862	9.67804467944487	20.0092712333758	20.4839569232122	23.3214215379363	22.1386611894005	81.7232768313144	63.265812744631
26.2341733222493	23.4628108691737	18.4637210211512	23.2948741349557	21.6597118708245	21.6260201935406	29.3584993673027	25.5368427253994
16.2785595507434	13.2285842026636	20.8336503187457	20.5023543609669	23.091368429683	22.0081500869093	35.1796760275426	34.760998486934
20.8308601824177	21.134156110275	17.4937047560861	18.2026380208314	22.64841933591	20.4603819663509	24.2571043074644	25.8212524238383
18.6448391938193	17.0750495952128	22.3194884007585	21.5000476466415	22.747632715808	21.3188947307433	30.1908882693567	24.4072318556214
13.0175573053004	12.6673677022695	22.7986588435134	23.6337555403333	24.1857757640382	18.5539768766759	51.3609939685123	44.7480218429265
19.7453328110932	32.0153566321062	22.2684240593562	25.1525141714701	24.0106175672276	22.21075493035	35.4887059334795	36.4463795399143
22.1980189707035	16.1769677941531	24.0885480806614	23.0333772510894	23.951795837511	21.814763556923	37.5972032634348	38.5456765602128
18.0261982808759	12.576162509866	19.6606483935204	20.1901897269513	19.5617210352355	21.0055119665217	28.1295876439555	29.9690339755854
25.6346215722775	23.8262552396833	28.3836233736466	28.1721245037966	22.1849576974317	21.4300239473371	43.8278895598802	34.5973677661105
16.5194868170502	13.6278384911597	26.9103608341031	25.9178000330241	20.088006913941	21.2210681306508	24.3580454021538	23.7073396793342
18.1950144658103	14.1425287013981	24.5172705301992	25.2955449551556	22.2773358015295	21.7594934165935	40.6617029575587	36.5679003327142
17.5208856741117	13.2483915035572	19.3715980366115	19.8701682273489	21.056304247069	20.0339357023472	25.0414298991336	22.7231723171506
20.3952260647547	24.3226109880623	29.9351107262302	32.7261371238137	23.7155520365752	23.1172512248438	37.182068782592	36.5202721216884
14.7237895410055	16.585123735939	22.0874999590525	19.6696845908035	22.7323381073652	21.3681213006237	26.3535508323421	28.1324489345112
23.578387418992	25.7811770261034	33.6377201939653	31.3047602427288	22.4127099348953	22.1412686433503	30.6336251413421	27.5385640098613
14.843253648834	14.2284142340224	19.8507219451325	21.5697529831806	22.5632684450047	20.0468107646968	25.3992507556658	27.1704701078282
21.4859383304055	22.386442155578	22.81115470489	23.7930878320012	24.0581403415505	22.4163849067073	43.5734329059404	32.4003482008697
20.2604049936452	13.4056603042756	17.8159676941306	19.1336204470578	22.0877629445599	21.4489937506507	74.1429023167026	52.6188125709602
16.8950036175494	19.7677789503311	31.5457794447646	24.4223953910901	22.6245628290848	21.944304837691	24.4288000418518	28.8089053691311
18.7449915942115	16.5298434502898	16.55870823923	17.5962942187975	22.2027426628434	24.093248473179	30.1320092950304	30.0737685075006
23.7949806977824	21.6899265002694	19.4429887329084	20.6700628973229	20.8802358782593	20.8352858432486	32.3597472012089	29.2124209329837
17.0874312664484	18.8984579193081	21.4644939960982	17.6732618974781	21.2563189994413	21.0187835453612	24.8637077944268	19.7944480224202
17.2338761521483	14.2699548841012	19.9630941612721	20.9719222874231	23.3543865165522	21.5285736856497
21.0032838657845	11.6484229460744	19.7888729177443	19.1650056374844	23.4229307947692	22.548819355195
18.63035071921	23.9776703224086	21.0888357687064	19.4885537057074	23.1612201284374	24.3248775001955
19.94971645088	20.197802527617	25.7499400165725	24.01997696282	23.6222841778124	21.9741570929835
21.1455205201048	15.6881939646297	21.0487037272487	20.2143278859954	23.3104362356117	22.7641160454483
22.3546335793392	26.4161458899427	20.1814416382861	21.6556269857803	22.0544332859173	20.9036866367416
19.2040509451469	19.8605131806789	20.7884252580723	21.8666698273815	22.1666439199116	22.3023251919525
17.3665373677308	19.9696712228504	19.3667690809311	20.2251830684294	21.8254416422395	21.5631238053729
30.5636364191054	18.7053120089884	22.7533133206183	22.3894992230064	21.5446248605255	20.1652221405183
18.7446673698594	6.15694420920341	22.7701898451948	25.616253274346	23.8352804603116	23.2842628800538
19.2774740484347	23.3307303307993	23.7100740223751	21.976211793511	23.7968831152334	23.8841273582174
5.20708183845797	5.12899161248957	25.2945800881352	37.0745509088699	22.8436015472984	22.5988297202485
20.4367445009278	12.8613711122839	35.0661298792342	31.9444989628402	22.3338953342264	21.6084819611816
22.3624127176655	20.7331022650097	26.2186306787846	25.750505216971	22.3476690823968	20.2984645372354
19.5345935389908	21.2602443179211	21.9824337511727	24.2170742985609	24.0827363121049	23.8690215540766
18.5933584828037	21.201013982074	25.4822152457941	26.9669996092909	22.4738164622872	20.386247832715
20.6818028413303	23.2098635112208	19.1851256127112	20.4579297261513	24.2486437400937	22.7074357042517
15.6918378096283	15.7788412723331	20.0471019347369	19.184802963951	23.6113678395532	22.2015970700812
10.5952472627608	12.3210668018219	23.1574066932699	22.5334589859099	23.2254583615751	20.996088223743
16.9458444577565	16.177680500473	18.1327737654232	17.7006232757447	22.5460421150018	21.8680001381036
19.4024178512884	20.8160414691367	24.2734938285512	25.6931199328727	22.8765171593251	23.1237377803453
14.6242919366731	18.0345736589701	24.5287810232168	22.9507342769918	23.1198063706925	21.5986671697437
13.2332973140692	22.6382619431373	23.0974371689081	23.949081803847	21.7719437414322	21.7325720327959
14.4757631188041	13.6097685328106	22.1403955272301	20.810918377546	21.3460448722588	21.747533884001
22.6318704510984	21.2653630752979	26.2184857441844	30.6231494620349	19.5088320724591	20.2565380109008
16.7170544739265	13.7508297242514	23.9433627574391	27.3297661343731	23.2395478667728	22.2952691207538
18.1128739021693	23.3501759048004	22.4344101624685	22.6649916829735	23.3550015772397	22.6199277747154
15.3025902203839	15.6968613041551	26.874798744543	28.6102094275843	20.5901887623534	19.4342832546944
22.2593978543007	18.5289648077655	25.109044647741	23.8848767826754	21.0791478383624	21.5602856448401
20.1513212338388	19.304033521435	27.013262725047	26.982472274549	23.244853604887	21.0933415522229
15.4305581593638	15.6447215311962	17.760179508139	18.5041599353988	23.996937788722	22.9484818999649
21.6743356735819	22.9206022603169	26.5115695704552	29.3964437181964	22.9418321097921	20.6740531598536
22.9121539259708	22.0995943126047	19.629227437495	17.905131667895	24.7372722535971	20.5332642337459
19.2855192819712	20.2609672682853	21.2619363289904	22.7250032463146	20.2078652305956	20.8636561382225
16.0674611524616	17.3311584203428	21.9024513132103	20.96744365221	19.9173262923111	18.7585000001186
16.8502999795412	18.6449329816928	22.7507770737952	22.7043905445309	23.4066437928108	23.9013301117601
19.3364505843796	20.1999560095913	21.5102449408341	19.5315353076848	23.5121586829187	20.7620411854773
23.5714412826122	27.3990458142256	24.2094190660398	24.0443336865895	19.7685843985287	18.294299351355
23.5163207487518	23.4663961926238	23.1885519750401	21.7737104698476	24.0383200872992	22.9562771277543
17.3487635466855	16.4329229672567	21.2207246716627	21.3770673200283	22.3709445689655	20.5741247239572
18.1735202080123	20.5450095507414	17.407755341539	15.6902827309389	22.5102654998112	20.9995841367431
19.0152094544345	18.5168878798447	17.2357132069674	17.6987949041544	24.7991792239164	22.2426423878586
5.10891990117127	10.3333162959227	21.6273715480172	20.9077511633413	22.4856353488446	22.762581756157
16.5616356964138	16.6486874797281	17.9186188446225	19.0974035546551	20.8172059729687	22.5566499050578
17.0342717770163	14.6404885966269	23.6904226660066	25.6072281551164	22.2573668008441	18.1155246238492
17.2130409664182	14.6495724631892	26.4043505992943	26.3597348166481	22.4852086131689	21.0823475709762
15.6245407807788	13.8238113601113	18.3909948469335	18.5817875447123	23.4428526700239	22.8972333846223
18.6055035691057	19.4360218379026	21.5055536089603	25.0727974917815	19.9166243565077	20.3893887065229
17.1363659280202	15.290432487153	33.7377775319545	27.8877501952468	22.8930565194898	22.4204681077881
19.6390413189664	19.955768097287	21.2167371950908	23.5190138847417	20.1051024764008	18.9014279740764
18.9866861021136	20.8835099769445	19.9411755522607	18.4136525130935	23.5701447521607	20.8155703410575
17.9072809824973	16.8674489164709	25.382697032704	22.8965388450845	20.5563267603223	21.050876956098
19.319752246078	18.4826480255698	17.6606669124307	17.6048511075205	23.2095950548446	22.3565144823261
24.870867981834	26.2321617383759	23.4361165269535	25.0786003980455	21.8601572230047	20.956180993301
18.6905637322396	18.1567404106578	22.9918005615858	22.5146610566042	21.8373976833048	21.2833333161539
25.2695387827609	27.2818555506617	24.1118470060291	22.7659279799253	24.5838717337436	21.9846689053972
21.6931321103029	25.8240542159266	17.1058082908738	20.2756529117336	22.9727503388207	20.3948907116717
19.1946213831754	19.9885798552021	21.8904912251464	23.2674903905865	21.5622109204869	22.6546335208585
15.4658203345865	11.5190437586139	22.8456964897264	21.0789724323371	19.8960458946496	20.5412487498867
20.0073037413931	18.1037161673555	25.5854110124536	24.8842295450993	24.0063259958223	24.7230531622208
20.581042228198	20.9818598555834	17.5672948832268	17.2332550484214	22.404134240728	22.8662184451157
17.5526578803224	13.8997940455236	25.2467189679602	22.7731611124325	19.747871385894	19.4126039130269
16.071407267114	14.2666090072249	23.9375763049413	22.7329421774564	19.9275371523614	20.4188640247073
15.6962613247898	14.7196289207403			23.6438849363463	24.147994258448
20.5001483524613	20.3239388581969			21.9499378399542	21.4659795412684
22.3792882584096	20.3268672153934			22.2779523136813	20.6619249386179
20.754794268237	16.6091507692998			23.6227787871463	22.9282261628812
17.1615650130378	16.2631269151339			22.4806937732616	20.7331510936267
16.7129557154054	13.2708723126668			24.179860958731	23.246578601228
22.4767009346622	20.0798893076468			20.5698440201957	20.5697532117765
5.29960613298261	14.5997087893199			21.5826206187597	22.7641201914027
14.873502456394	13.6557238626683			21.5207171738515	20.1267788665166
29.6704353855331	24.954383646447			20.7151892837298	18.7327630780775
18.8617637775148	18.8746201495668			20.3597770123746	21.515422028729
11.0570196561323	19.970168631159			23.6628164642895	23.6795758156683
16.8537623058511	19.695211286599			22.2137134515256	22.2994509815766
22.1112129253445	19.8285376132792			23.2896383676315	20.8677808767736
28.6521197544312	25.8781478845692			24.8895356738231	24.1386078405619
19.9786639406397	16.2504613441187			21.9661811750246	22.2596216881226
18.0078790288017	17.5549805447495			22.2275323906105	22.1785427642558
17.3243281223199	21.6931387090649			24.5903264282456	24.3952542484318
19.1652362360255	16.8924728323405			21.3263903330046	21.9298873538585
25.0188534228916	23.3437945656851			22.4729005980613	21.3216617821683
19.082358203983	20.2338546816397			24.9348804829914	24.4505920580398
19.1215569605261	18.7500931154448			22.7459731615924	22.6533256215367
22.1278226744884	31.287068733928			22.5183560288554	21.6906985268196
13.1418550310942	13.6055761026631			23.6465752105146	22.7956152547628
13.0506039828183	11.903207959437			22.2790672398436	22.3142248712496
19.8441402730661	19.3215073138642			21.0838227223306	20.1924508147931
16.8501806732227	17.2801488960649			22.7664144771331	21.8933809689304
19.3548811580044	25.055206216674			19.8792000050509	19.3279757249759
18.2252205102894	20.6824844022539			19.7474681039551	21.7607539420635
17.5401264726532	17.3050367167563			25.1617248540461	23.4863041026209
16.7656074521427	16.75476677637			23.7196068751654	22.990115091109
14.8405525866619	13.9432224957388			19.368597438979	21.4842442443723
16.8814798360947	17.2718861203294			20.8572036851501	21.8353836235114
19.628879534226	19.5415946329696			21.579017143639	21.8297791707493
18.1296494971296	20.4893058971131			23.8238011691618	22.8035306969304
19.8502485678981	20.1458505648604			22.5576916398608	22.2927707518412
17.5465912080145	17.8331374352069			21.6080020361723	21.6861647831491
18.977323435502	20.4739860517601			18.9794079954742	20.8943526187003
20.9833112928811	14.5255219771539			21.4799395372172	21.7770300613702
22.6990413580426	14.2888006709015			24.2631778853001	23.3909437126893
16.2293732914216	18.5675836962235			19.6451131799908	18.5178126122337
20.2677112894819	18.9079391218306			23.3709287544184	22.8464173206056
15.5176415567037	15.0547075486809			20.9409652261415	20.7177637873778
19.3474756591998	18.2587951678089			21.1574994467063	19.3682332181046
16.496119742594	16.5534460637451			22.1620176616524	20.1627956272367
13.7266263880329	14.817433085932			23.7752877492535	22.4665180669163
19.8371001546019	17.6854499349796			23.3586118317897	22.7516756631336
24.9501147924392	27.2071378450437			22.0996855519494	21.1031902419258
16.9066928708093	13.5987546522946			23.0567888890021	22.2751970916965
24.2604249380186	20.1924165161384			22.6767688105125	19.8554892858172
17.0856721103667	18.4812047123505			23.6637749211107	20.7779460161817
23.7617820353954	25.5118369212635			18.8829467386697	19.6868691678849
14.4215611363584	14.7113796336299			22.3359028594886	21.8457945994124
19.9608288726558	20.54637511599			22.9238188160811	20.0176128090383
17.6411698467624	14.5631555026672			22.9199809180504	21.7805936424666
17.8312974879876	15.8687803543497			21.5390652726236	19.9748774789047
17.3374470829596	18.2891756851804			23.7027282820436	21.3656937196344
23.260520101518	27.0586908509274			23.4543110886286	23.652827572463
13.2363016872609	13.521732317386			22.3353232471216	21.9110519667286
15.927351875804	16.7596117273042			20.5814121520247	20.4863239736612
19.249494510486	14.2991713764058			19.5475005342664	18.8943653744543
20.3531505737534	11.4102884683598			21.3654371791667	21.0492402108257
23.8160668265547	27.9655117268084			22.2460826326341	20.0212702537708
24.6743939940498	23.9215384257856			23.9911502679843	21.5539459283199
20.0200837547021	22.9447273817873			22.8783878568056	21.1217898520333
23.800898580572	25.4973618009306			22.0526488899489	20.8206729166384
14.9282092108945	15.801242905623			21.9530138772718	21.0312731036474
25.8295952168434	23.0467330113005			19.6960853263529	18.0731728527756
24.6958681679035	27.0353301335413			22.2772350687735	21.8335673442149
19.8666780888129	17.1467994015715			23.0130297982269	20.7192328935781
27.3089295967619	29.93126756848			25.0977304496521	23.5144283227741
5.16879581513292	6.23616322441074			20.414252130833	21.9397410005819
23.3235088272511	23.4931487188947			23.391027987755	23.1499787397428
19.8196249062329	19.8597012941195			22.7836080354104	21.3365324303653
23.583695643262	23.8984776808194			21.292322004928	20.3230734255244
20.2157363716241	16.5746108461261			24.1238884310228	22.8427746055172
20.3292019618248	16.6124817986832			18.8006046687167	18.7125511198847
23.8790416129601	29.1908632964298			23.333723414075	21.5444855669872
17.9239347229092	16.390363634379			21.199176606637	21.4521293814218
14.0814718702982	14.1791747323279			20.0062626516919	21.4623973598099
18.8477961110923	16.6483287214081			21.6993926706778	21.7214493159129
20.1546890319934	21.2799786758032			21.9002481464989	20.3155572321103
21.9929300748413	18.8508793050465			19.8526782088849	23.0498663094796
18.356921690349	22.5367174443995			24.3786539671845	23.4234028686277
14.8929311179193	21.3037380468586			24.4242228105618	21.9638928943205
20.0584877732477	13.1369339893003			23.4099476606708	23.1227432803556
24.7038048417865	25.2461905815143			19.4106392127004	21.4159720885833
14.0469184910223	16.8218836150782			21.6871935253421	19.8067576781377
21.4176122347434	19.4107986004293			24.6681505689492	25.3787592500898
16.354307298066	12.3855748248655			26.4851245417098	24.1565231007283
21.3546001944628	18.4608454929696			20.8201495807443	20.0823497924424
19.0059398290864	16.6585674946111			23.912566337435	22.9266404232184
15.432482973995	17.4902503962208			19.5450508552813	19.8730591527791
20.4067538707924	21.4243251165584			23.3909119274642	21.3789347271393
16.1996907626687	13.8084095040592			23.1163360412948	21.9434156585384
15.9295738160266	14.6577026907575			21.2004594925445	20.686428198429
15.6535683970779	17.8941345990705			21.5329068025082	22.4268180519074
				23.2609600716229	24.8927011433345
				22.3611855881825	21.9561333781193
				22.8699355028907	21.7672502256718
				25.0504099970584	23.0267716203065
				20.7416241499156	20.2048956257332
				25.4414859957883	24.5843510840494
				22.3425899678083	21.7682368766104
				23.9845146091033	23.9403156181499
				21.5887839100921	20.0310671110973
				24.0029533682554	21.1297388622114
				22.3367408248151	20.4488673681448
				23.0284999859924	20.8718517588413
				21.3977366039755	20.9548049068558
				19.8802903409576	22.1167007314203
				22.6758683149901	20.6090919708131
				20.3298044406965	19.5888435785725
				19.3196423284589	19.389825459732
				22.3458578456187	21.102296496701
				21.3048964271993	21.4929536090774
				21.2332726699123	22.52592018742
				21.5316087304293	22.6364696882538
				19.0137382547236	19.4009718651586
				22.4341653796723	22.711844918283
				24.9341318810384	23.2956558415343
				23.0648069509257	21.6968581796376
				23.6451170748497	21.6604787437011
				21.8632854393497	19.9559629652761
				24.8657772542756	22.8350927517471
				22.1425624324124	19.4373112630556
				23.0632054143542	21.9113641888116
				20.9712089559413	21.226864423297
				20.4343250553641	19.9731858315417
				21.2475728676555	21.1200313221742
				22.12423589198	19.9362780859429
				22.833096369454	21.4253075653263
				21.0107310831914	19.9576230615418
				23.2258843907314	21.7730807157437
				24.1694634400099	22.3685479290493
				21.517543104532	19.9986866837837
				19.5959792477146	20.0231383966034
				19.3581371213916	22.4435077916408
				23.4375390430977	22.9890713160801
				22.9542172136499	21.400767304942
				22.7630665471584	20.1353834258323
				22.808903363363	21.2914920973269
				22.9644352604654	21.0680686197316
				22.6426466120681	20.9608785735409
				21.5951125999465	22.3491649159436
				21.3284215622871	20.8686962610733
				21.0869202986632	21.4125920574898
				22.9686826740981	20.2350888403822
				21.9138104526396	21.3517406379973
				24.9488755074421	24.684260589643
				20.7707796740321	20.2909955256071
				21.0869422761119	21.3559718560817
				22.7592476847454	22.0234770156841
				20.3360985006941	21.6430107656897
				22.4199469180631	20.7296739515585
				22.9937881952525	22.9731241875764
				20.7747526026955	19.8592170516941
				21.372653855622	20.7043398286099
				22.9672295732236	22.2720758455038
				22.1502460985229	21.2191644416001
				23.630648196649	22.4217653482373
				18.8834432462802	18.3924939200792
				24.5464219246346	21.8330122718325
				22.0795240607764	22.0995930519274
				21.5270166373508	22.2474745045115
				24.5830435890355	22.0262269933071
				20.7818580060797	19.7514053405246
				19.0719630379939	19.8941459259175
				24.2334772837947	21.8872993828679
				20.3873092038938	19.9123194913673
				21.0636443140526	22.5135257217954
				22.5364162262639	21.3229972361946
				19.674527441389	20.3272010253486
				21.4194645195407	22.6248634949782
				22.1730296562086	22.1684261713046
				23.7328780830249	21.2278337764731
				22.4996938640121	22.0142339930877
				23.3922088399185	20.9729531509152
				21.6789906046999	23.5462872270043
				22.8320582455702	22.2453631404711
				24.2341557831328	22.0548287680835
				22.729459591008	23.8213738265665
				22.2820513316552	21.6148410510192
				21.03988964664	20.9239547343365
				23.4614951811276	20.5852885276471
				24.46398349052	22.7070552787496
				23.08534393077	23.7345482573239
				22.2537556988829	20.8048945141034
				23.7508505307302	22.0224830610007
				20.9035666611307	23.1678987128814
				22.2110692604646	20.5694025777162
				19.2745456538524	19.03462669959
				21.122866377085	22.1626990292746
				22.7187513966683	22.4377272207871
				23.4138034222474	21.9594739456465
				20.8205249479722	20.6491954981877
				20.4403026686983	22.3281137741484
				22.4140283362067	21.4648736428268
				22.4047313460306	23.5303419422268
				22.8200707122771	19.3723939250932
				21.5946915443257	20.4339621911275
				19.6929732456055	21.7028826101534
				23.1860545196319	22.2993716791853
				22.0166599726068	20.8722608597737
				23.8615046830305	24.1189045690983
				23.4716396049643	20.8035913451008
				23.0494223488749	20.8989665054594
				21.0046002449246	19.8363692876898
				23.859707772747	22.8027825623873
				21.9812923421866	20.5484127257948
				23.174186453158	22.1282199660541
				22.5092340487592	21.4962809981697
				20.5803317898835	17.696334116846
				21.4840919972991	21.6896061337914
				22.0209397043202	19.6448689175386
				22.5472340773617	21.0111679874674
				21.7998782095314	21.4285053948012
				20.5051014813484	21.0093291194621
				22.5970301821896	21.22900554648
				21.1470540376956	20.6641169429425
				23.3637379720168	22.1673218839056
				23.9727901018279	23.3371825713055
				22.3021980228778	20.7345804572723
				24.5422657394653	22.2971274003321
				21.8116493862237	20.7032379079269
				20.9795231440347	20.5905301229144
				20.7122789324613	21.520988219066
				20.8478777482759	20.252628186567
				22.5644455456797	22.7329749815338
				24.3636296699006	21.6286096700868
				22.0551113097362	21.2985988137472
				19.9509960481907	19.5251946414617
				20.9306627077254	20.1901943069562
				22.6439906841442	21.6791080750936
				23.2589046163157	20.7341242536895
				21.7268126977039	21.2124845088822
				23.9911242360668	21.3613943359352
				21.5111695792244	20.8986936825721
				23.705935693477	22.9099421851195
				21.9376845735762	21.990627632235
				19.7527137832167	19.1706524207492
				21.1235924212	21.920141069869
				21.4798287278054	20.4628130409677
				23.8896292530472	21.7111005860641
				25.8037042659975	24.9766791869754
				22.2728404604078	20.8582627475274
				24.2162471230764	20.6235250419907
				22.0749797141735	21.7542202452957
				20.4988940546192	19.3903974918476
				22.7013533569256	21.4738315231282
				21.7055249667647	21.2164585156332
				22.9780071211931	21.6918508518881
				21.5272117792261	22.1687931273529
				23.1279865779882	21.1571093306695
				21.6561615000054	22.1340069332972
				21.1465214477404	21.4797048355241
				25.2776221435479	23.6481674785361
				22.6753682365332	19.9418160552845
				24.7240097413661	23.0242533420867
				23.552079852968	21.6935838246352
				24.1108550350252	22.9580969295223
				21.9401621397079	22.26304429748
				20.7756295624614	20.4535847188781
				20.1577539788648	18.9773242720293
				20.4463786623997	20.2640018128913
				20.480537844188	20.2605314634848
				21.5603930923966	18.8313488882108
				23.2035182606209	21.8264970506364
				24.1370251699013	22.6898967171887
				23.357284904139	22.2906680895053
				21.3614258527925	20.6867712101125
				24.0064836710762	23.8893957356682
				20.4614838766201	21.7177270980991
				23.3471354969308	20.5562374893546
				24.4312047839171	24.8342414288072
				20.3436601796965	20.3707208528409
				23.596416306607	21.7769900082615
				22.776944986216	23.062807366351
				23.4066811241293	21.3701767693196
				19.6665324603495	21.7327011038351
				21.0312440510631	21.3463048531407
				19.799759881103	17.6008885418424
				21.242266123656	20.2937382778161
				22.2567641588817	19.9451315241036
				21.3385144727537	21.3852977046961
				20.8191177918268	20.6541525487233
				21.1241171244274	21.5342946982865
				21.1867938426684	19.7124007355354
				23.7545216963705	22.2254512168549
				24.4143113129074	23.3710154274702
				20.5885052874365	19.3389901410402
				22.3378988464289	22.0466819599685
				19.9835513549275	19.1145913196001
				25.9958738232221	24.2402888518162
				21.1075185393319	20.0831063126072
				21.4200372916498	20.4064364363163
				20.7207586364298	19.2710625525149
				22.4951442010871	22.0851298723045
				23.1383295445967	21.6264388903379
				21.7719096116824	19.6112254425419
				21.9542625980407	19.8512359331938
				23.1762072897071	21.9567181657275
				22.2425204217263	22.0556479623867
				22.7817389074237	21.3141929983653
				21.1707134941624	21.0014161417868
				21.1565219433432	20.6685278691402
				21.8126219837402	19.4897867183013
				21.9052068349004	20.470837005107
				22.7317288611232	22.2344726923935
				24.7225203336078	21.7355027208358
				21.5888034345884	20.2317562244047
				24.8340015766819	21.9428164397298
				20.7163082151919	19.511055352456
				21.833068498983	21.750102827751
				19.7357883108203	20.059945621253
				22.8015819063211	22.3736743748713
				21.6223916337464	22.7751266826337
				22.1243155498787	22.6685291466479
				20.1245846411792	20.3816444077583
				22.723242012086	21.7808552876066
				21.9758960267422	20.5304917100244
				22.633017316755	22.2286143946581
				20.3526061318056	18.8570332699757
				24.0360396343066	23.3640290225983
				23.8957044743935	22.787758538306
				21.1404840151121	22.3388160874285
				22.9570253220987	21.5606785910391
				21.0757239676118	19.8065006110005
				20.6926618434742	20.8367137276169
				22.1516825827103	21.9498262649682
				21.7033412261889	20.3012088133815
				21.7758605390122	20.4271985207324
				25.7058281199831	25.0561354029694
				22.7009582625393	22.9284471769441
				22.0616677695976	19.9714847800037
				23.2303841706015	21.292545643125
				24.1125439549621	23.311595103058
				23.6363986128444	20.6462233696337
				22.459497945433	21.717085587153
				20.7314216541671	19.2617522969386
				21.567056498063	21.3359503204138
				23.5415389448027	22.5432186257419
				20.1831112438928	21.4142252341817
				20.3581724571277	18.5839846812246
				20.8256601738352	21.2750212721456
				20.8710449367891	22.013110040907
				21.5626266368919	21.9325976854866
				21.7987745397629	21.8325267870347
				29.107627142613	26.3756327562009
				22.5949101192141	20.6461911839528
				23.7991203262941	20.5672912553791
				22.1456798287636	22.0617171697611
				23.0536829984021	21.584553278396
				21.5488348022767	21.6427801573879
				19.7223654654183	19.2520574012946
				21.8127798852343	21.3258778049602
				24.4880501669701	22.5698158380188
				23.0275146070161	19.8013964099033
				23.2473350519077	21.6518525699131
				21.8995661438503	21.6959767554914
				21.2180644478059	21.2720316547608
				21.6843537539005	19.9014698324573
				20.939914166592	21.4904310095319
				21.8959073252743	21.8363927474254
				23.428965633441	21.6142839635805
				21.2196616685561	19.777265718307
				19.1362409309646	20.3510288171833
				20.9348481303984	21.8593521155185
				19.4578230304454	17.7562279967394
				22.5152777711587	21.3237675413126
				21.9519889073822	20.4764643728729
				22.6738418230561	21.168332284054
				19.7516197896593	19.3474437679231
				23.9715081187704	23.2888019724271
				22.389267634396	24.2368537186218
				21.2161803342686	19.899149651693
				23.4397554781999	25.0485561730624
				24.4258497955797	22.7408948090978
				19.7608963513343	18.7278994206234
				20.0906016392796	19.3232582540438
				25.8218916251059	25.5911815257855
				20.9403693628666	21.1602036657449
				23.6518436765258	20.9168473894739
				21.9007727581854	18.9123285217405
				23.2316886297159	22.784506631393
				22.5468128181281	22.0709400530282
				21.0803418205735	19.3766561371967
				22.2571881877847	22.1655999056464
				22.984423830854	22.3064619610601
				25.3328587695288	23.2997391637547
				22.532021680125	22.7688478472926
				20.4722167014092	20.7231210035804
				23.5367365202287	21.1580327153566
				22.3093013486341	22.7242155812153
				20.4948093998222	20.4149910317979
				21.6904562617012	19.1578535981673
				21.4471296062582	21.9805299670739
				23.2755727853318	21.3012292310767
				20.7193297071417	19.1306771515824
				24.5742254648121	24.7614499316617
				20.7633792380868	19.5116780343418
				23.3043150531924	18.3759036879195
				23.9064160377537	22.8267216985388
				22.9185602413167	22.7921587008521
				21.9875820955397	22.0322933784295
				21.9877228115733	20.4364615462976
				18.0148605759163	20.2005369203012
				23.6235011855319	22.1669310615075
				25.3632080095592	20.8433404470367
				21.5307279818715	20.2392443454942
				23.0344692272839	21.3695043796195
				21.1516409707261	18.7064355363663
				21.459075857297	21.6190314626811
				21.0917984608029	20.5064736696564
				22.8879998181234	21.1396400330276
				25.3424400407015	22.6208637940233
				24.3090148672	23.2088279078776
				23.1055101405636	22.3672879677608
				21.8457044494195	20.1349595210964
				21.3883287212193	20.0401877686774
				23.4599787159251	21.5467284941455
				20.2203474800739	20.2533806548968
				23.463696579043	22.0784205618098
				22.0419494893971	21.3323435278073
				20.6332950257162	20.9728945645953
				22.0839156803275	20.9323621371276
				23.8081571875422	20.5754195454299
				25.0275317172472	22.4755971176051
				22.5760603140431	22.0613610530448
				21.343513408198	21.2858485821385
				22.7967989775894	21.0632275198872
				24.3880065435143	21.8668946520586
				20.9683187362331	18.2031152699078
				22.2932482406145	21.109677471821
				22.6695254403122	24.2118928027947
				20.168662036326	21.7203845147854
				22.7225558230698	21.8485116910395
				22.8999442449109	21.6957169250611
				20.7147960624234	20.7798485967232
				19.4345854047237	19.1338919664432
				22.184165884045	22.3863761571024
				23.6399793336672	22.9351283654084
				19.5366003437412	19.2123823343087
				22.198247115083	22.8357084064263
				23.806498087884	22.0909741579152
				22.3616365363202	20.57290193377
				22.9003400572288	24.3674130939176
				22.3559581880181	22.6053576641645
				26.3985603299233	23.9618052771645
				20.7478061882468	22.3578637932752
				21.805727445709	20.9494453258111
				20.699856471023	19.9778392993692
				22.1472473789656	22.6597445992481
				22.7072393612916	21.1986352103635
				20.1061660699149	20.6612759571207
				23.4185294512081	21.1942892231573
				25.0878017416319	23.2777943415471
				21.5551237871914	21.0574757786228
				20.2748191846788	19.6025953084845
				19.2243888915166	19.3270504855079
				22.9023297475426	22.9459409220028
				21.5166494382567	20.8178212686573
				21.1649461144896	20.063332606735
				22.4469312745838	21.9538362527548
				19.5270539032836	21.3380783808345
				24.5751639673433	23.6683077105938
				20.991211774826	21.1097449211321
				23.0649012740168	23.4181078659469
				22.6597925238012	21.1143324068088
				22.8897155617132	20.931157963109
				21.0483061165774	21.8449287973861
				24.2623202186682	23.2248901514396
				23.3150242606623	21.6020309112
				21.8265245134359	20.0352033107508
				21.6879693014578	21.7626956053205
				23.349461996804	22.0054643060751
				22.293435989051	23.0459166378148
				20.3250127243875	19.3996298704257
				23.5391535010844	21.8927286053202
				23.5345604846197	22.7372264608441
				20.7620450765061	21.8164178991391
				20.2821827604892	19.8308539513572
				21.3151736299515	20.1153488646087
				21.272826868497	21.5139921552585
				23.1497708661065	21.3116822737817
				21.3500795727987	20.6223051796973
				22.4755084408529	23.4365016616926
				21.9309922766935	22.1133720531432
				20.8171844445596	21.0439872494407
				23.1277908988305	21.5578004940751
				20.7634113184541	19.451090077136
				23.0026142627225	22.8438074045246
				21.93660133423	20.4307528209901
				21.8976010509294	20.6255003144394
				20.8865336578086	21.5441947123183
				23.2023272596471	23.0915928678232
				23.7799686776708	21.8441499870776
				21.3852157517375	19.9915352484008
				21.0673687581442	17.3388256487017
				21.5532199675066	21.1079876074288
				22.4357251925371	22.0505405139387
				21.9345282029958	21.0961462137887
				23.4661280387741	23.1904192813584
				21.1670995081191	21.7557098481904
				18.8415713767033	21.2202618584048
				22.4710940390363	23.4217794468277
				22.0038819124588	20.8597259020233
				20.1705296745872	21.599505743046
				21.8330084327809	20.8685077190233
				20.9803830721169	19.9851715758582
				22.3484392331534	21.5979825060862
				21.167553825875	20.4320610338435
				21.9936827202923	21.9716764478671
				21.0379579458004	19.2865620611451
				22.6054007440676	20.7305022956061
				23.3991718652186	22.4884140137907
				20.8776639733033	18.7642266773616
				21.4348774104181	21.5685326692323
				22.3361749190587	19.7394218812987
				21.8125913288295	21.7285204828015
				23.5537736555429	20.9643768712744
				25.2730229227746	24.4747254142821
				23.2011998913292	22.1021454344942
				20.6128722406953	19.5535609635687
				23.1848627808776	21.7446846965024
				21.6363931619026	20.0492943582454
				21.6140010425722	20.1964054571486
				22.0438290843581	21.0904298568836
				20.3587488627809	20.315889662581
				19.8518391852098	20.0778882344811
				24.3569242394107	22.4796765541459
				21.8106296550724	20.6028945475519
				21.8787645811728	21.9017912270123
				23.6704489032819	21.1560150726397
				23.7581938506441	21.3455073049121
				22.8799373915558	20.0183440794853
				21.4112754178071	20.2070056458409
				22.6837934502759	20.6179774331061
				22.5793657571599	22.3274281781891
				23.4648179743954	23.9488681656201
				20.8591490103301	21.3706474312831
				21.2474996314165	22.6077734517258
				22.1372485959995	19.9462946800901
				21.0321201919404	20.9130832307662
				21.4748392564617	21.1183669374454
				22.1686832706395	22.063836849315
				19.9253488492341	20.6768808182135
				21.0415501188396	20.9696029933977
				21.8094708583483	20.2773163754194
				20.037739617194	20.8410085978613
				23.647532106037	22.9226535557375
				23.6169417294507	21.2800006569573
				20.9130037174186	20.9311967785612
				21.4233597863537	20.7395265037595
				22.3318918460867	20.5312165163712
				20.7533889165419	21.7434388251483
				22.2682752057235	22.2451941990089
				22.6438854621888	19.9427730141752
				21.5786115594204	22.0140346792596
				24.7732779320657	20.8998369399877
				21.8556137043833	21.6583283545131
				24.6768635487388	23.3810163523165
				21.935443698982	20.7487083309914
				21.0997669783249	20.1897733497768
				21.5901718521013	21.5679088367596
				20.5281170337458	19.6361425352634
				22.9807790623934	20.4076468908013
				23.4830628500247	21.1855226029822
				23.5509741245713	19.8706882753682
				22.2447076753096	21.896750812106
				22.4915077627323	21.9699465713028
				24.799099024639	22.3496498313255
				25.7963575419943	23.8742969078911
				22.0019897716773	19.8427030799198
				19.410141626048	18.7000902181121
				21.4125050606043	18.1126814764795
				20.3302020235825	20.6622708556538
				19.7544427085559	18.9425120254909
				23.4546341110158	21.7157868100012
				23.2160474175511	21.2292254752718
				22.2631704205335	21.6714061763292
				22.9855120624162	21.2934210319838
				21.271747656977	19.6113131379581
				21.8374149255323	20.7379852968317
				23.8127729908389	23.003774089144
				21.3661193032037	21.42396917383
				20.95364800053	20.7274702228647
				22.4213672823628	21.6458003401773
				21.9947326523434	19.916988343041
				19.9247592707071	20.1168898356446
				21.8297876946611	20.5546536660608
				23.3766146419373	22.9121381904388
				20.6317639600591	22.8894479293645
				22.7680181776283	21.4658856230063
				25.7985269589953	24.5245803456087
				23.7873820862863	22.0289051104161
				23.0093771950037	24.3023856615816
				21.8322595766541	20.799116667314
				22.0110604826539	20.8542255661575
				24.3724338543439	22.284746009287
				23.2751800771045	21.777754750381
				22.1974211155924	21.8388771016258
				25.3594513051191	24.8784918777821
				22.828145215168	21.6453757878102
				20.7649463643091	19.4722402748218
				21.1533263627137	21.7236652546469
				24.2592809118141	22.4840767346536
				22.3841877312709	22.4772546209311
				21.091395196425	20.6179101998363
				22.1502096954722	22.1577498786045
				20.7764546530618	18.5238659872047
				21.1893860722538	20.8854501107379
				20.3713616890602	19.8486951656846
				21.4705954227253	21.1308809589954
				24.5599363635318	23.9232004402142
				22.8887952144464	21.5461148938747
				24.8516693325359	22.3719796254383
				24.1558506233781	22.1728038899997
				21.5524300234153	19.929026180911
				22.4185375996541	22.1458733125744
				23.9803813647577	21.6047072275748
				24.3024443142223	22.672834330156
				20.0725996412836	19.6869403171599
				22.7434992733355	23.1830914607496
				24.5997833832016	23.8478090216545
				21.3153972203275	21.3584807601165
				23.4743814942374	22.1429585491769
				22.4090988771438	23.9512238627747
				23.151867755213	20.3831530764017
				21.6632537702657	20.4812125993991
				24.0121131967585	21.7666613174285
				22.5995423315083	21.7543400793037
				20.5173744906376	21.055730101406
				21.3919660942284	23.7603931624775
				22.1024973635045	21.0420057301881
				22.308380062493	20.3493232207018
				20.1557488294513	21.2386703982187
				21.3986263335748	20.2042062278348
				23.3089396348833	23.4100533203344
				23.1860828712389	22.4636015441593
				24.2459663270391	23.7501223015135
				21.3978177822843	19.5460789110625
				23.1224561062915	21.7428137305021
				26.3730451642781	23.303955331076
				24.9832741374864	25.0774097420705
				23.5179347527006	21.6445225194842
				20.1037416982485	20.8374320119827
				23.0656807536924	21.8763857832302
				22.2385461345668	22.0806585391687
				20.3550687147747	20.0737523296971
				25.7066048849675	24.5406402063534
				21.8644783424084	21.228781868504
				24.7116613113567	23.868115569189
				22.3209243882135	20.9185087302938
				21.3985946823989	21.3749820661308
				19.3909512571474	18.4846274459112
				22.217031148672	22.8894752548525
				21.1235931043024	21.3229220699528
				21.3557835414737	21.2854587021652
				23.5197301486876	22.3138179533079
				20.8277205961625	18.6125169137983
				21.4348028667262	21.0883022061327
				20.7920219454323	19.7935509888859
				21.7317066659769	21.05564425801
				22.270281061491	22.1385821234672
				21.3417091793115	22.099623407543
				19.9548744695477	20.038472953203
				20.6428420591363	21.3781292230449
				21.8566955261466	23.6341255722128
				22.5621410452617	21.1326950484649
				21.6093401934362	22.3260096911124
				22.6079890428127	22.9601868384041
				21.7644482948162	22.0707880673184
				21.9805354765976	21.0004917160923
				25.6133665926173	24.7507698242115
				22.8616758154614	22.0116082199035
				26.1378060468072	23.9143832171925
				22.334219441487	21.1864489541344
				22.4482494171446	23.0089636783792
				20.6081049768424	20.1097801791333
				23.7424156776798	20.5842329643732
				23.7818064937076	22.6727596515937
				21.2014997800685	18.2404829581421
				21.2058375586318	21.9498952506076
				21.2915960127768	21.9866500037745
				23.9203319895661	21.2229604152077
				22.107180645521	20.6484540559564
				21.3939949401218	21.3841052887503
				20.5165757503162	20.788927047259
				19.363598605216	19.254779741587
				20.5028015920454	19.2092522476091
				21.5102579900279	20.921101312587
				21.0615785148917	19.5619382784023
				23.7765660740761	21.3902453206296
				24.2591349811221	23.9391116842323
				23.4630042158575	23.6244017760217
				22.2208617927118	21.9014271943962
				22.5171871847031	20.9345238341888
				23.2492054920409	20.8964376256098
				23.485460185058	23.8584682419812
				19.4769085366736	20.4362613760826
				23.6714904183948	22.433257214372
				22.8454777504179	21.7776383925548
				23.2636610566618	22.1915663797093
				21.5261138685794	22.6120337562646
				23.4196389865907	22.1446101821208
				21.6261356587666	22.2042609427923
				21.9630423452182	21.9449147406341
				21.2173271641774	20.5430676258789
				21.4475774709143	23.0152654505717
				24.8780891575	22.8465971867621
				22.8597441700566	21.4975320721717
				21.739896202978	19.5211549479041
				20.4571869693573	21.257527874772
				20.7771780774685	20.1771677009349
				24.1745205385609	23.6433550372798
				23.103110671522	21.8894680625725
				24.7460433218608	22.1812641130808
				23.5850958264955	21.3670912768308
				21.118072097488	20.5057192146848
				19.6890815066273	19.9809217412329
				22.9727075558228	22.8115944022917
				24.714706155255	22.730760188254
				15.6220026385936	20.340588893818
				21.463374424278	21.7652331198849
				22.870059208297	21.398284226563
				21.1626071810297	19.5846218160624
				26.0141433981068	22.2120475156338
				21.9710183345222	19.849846440574
				23.4381398579958	21.2006103939529
				22.6256734126394	22.238968816041
				23.4188968166505	22.3867830900817
				20.7640990308384	20.1705243578049
				25.1636173800024	23.7792168897599
				24.1106795691746	21.2401532177068
				21.7675593970571	18.6600486587343
				22.7529311090435	22.202988946089
				21.6460498224434	22.2864900336551
				21.446289863945	21.4351219779571
				19.8312875737231	18.5058362229994
				21.9566666362905	20.9683312476406
				20.4524898433629	20.4856480686771
				24.5251571677564	21.930878115197
				22.9945824138843	21.8644862809641
				20.5334087991584	22.3587633739027
				21.9666070977819	20.5667434986958
				23.3553361142638	21.1759054303674
				21.9738486943852	21.9493342073988
				20.154698015858	18.8830539863827
				21.414037889079	20.5060882463499
				23.7405481234262	22.6027112720676
				21.2242834725365	22.4237748719958
				22.7591650053093	22.7828060390848
				24.1683687275914	22.2943007114272
				23.0250997910881	20.1957643482277
				23.2256561844656	21.1873039616937
				23.0607304798478	23.1005075186339
				18.6732361634108	20.7155964509202
				22.5540309840039	20.7129408099666
				23.5426329672812	22.024920116857
				19.8277468578329	19.0024223864328
				23.2254979460464	20.3888646313303
				22.1882809043962	19.3723535895012
