# Supplementary material for: Iso-orientation bias of layer 2/3 connections unifies spontaneous, visually and optogenetically driven V1 dynamics
Source: Nat Commun. 2026 Jan 21;17:1901. doi: 10.1038/s41467-026-68578-y (PMC12923880; doi:10.1038/s41467-026-68578-y)
Supplement: Supplementary file 6 — Source data [file 41467_2026_68578_MOESM6_ESM.zip › source_data/figs3/A.csv]

Orientations	Layer 4 Exc VmF0 Low Contrast	Layer 4 Exc VmF0 High Contrast	Layer 4 Exc VmF0 Low Contrast STD	Layer 4 Exc VmF0 High Contrast STD	Layer 4 Inh VmF0 Low Contrast	Layer 4 Inh VmF0 High Contrast	Layer 4 Inh VmF0 Low Contrast STD	Layer 4 Inh VmF0 High Contrast STD	Layer 2/3 Exc VmF0 Low Contrast	Layer 2/3 Exc VmF0 High Contrast	Layer 2/3 Exc VmF0 Low Contrast STD	Layer 2/3 Exc VmF0 High Contrast STD	Layer 2/3 Inh VmF0 Low Contrast	Layer 2/3 Inh VmF0 High Contrast	Layer 2/3 Inh VmF0 Low Contrast STD	Layer 2/3 Inh VmF0 High Contrast STD
-1.570796326794896558e+00	-1.332379548478919984e-01	5.285516164908758974e-01	1.687655415859724145e-02	2.511607937851464620e-02	-1.530155864349560246e-01	7.130371943250258804e-01	3.071739597971996638e-02	4.834404538120435496e-02	-2.690723205491837522e+00	-3.420649151710628999e+00	1.569736322969049122e-02	1.507788706047671033e-02	-4.210464436434581403e-02	1.078443306822672587e-01	4.093293357643952579e-02	5.145149831725430445e-02
-1.570796326794896558e+00	-1.332379548478919984e-01	5.285516164908758974e-01	1.618396396920897609e-02	2.043010713264806558e-02	-1.530155864349560246e-01	7.130371943250258804e-01	2.804696445380805425e-02	4.054062220908179193e-02	-2.690723205491837522e+00	-3.420649151710628999e+00	2.162493469895536424e-02	2.492830378139832687e-02	-4.210464436434581403e-02	1.078443306822672587e-01	4.146370397606981284e-02	4.909415719279664608e-02
-1.256637061435917246e+00	-1.292503405001918515e-01	5.879206073192869697e-01	1.375874592724624958e-02	1.695690324003111191e-02	-1.367389172992399538e-01	7.899520125427839101e-01	2.558958506170037547e-02	3.376922192555381619e-02	-2.275795055195176886e+00	-2.906500815507953472e+00	3.324141006736849868e-02	4.381721754674834657e-02	2.775755539909852132e-02	1.865417973251976558e-01	4.247767980509251085e-02	5.494029902058575332e-02
-9.424777960769379348e-01	-1.552777954405910321e-01	6.203198630955625292e-01	1.140256716509494180e-02	1.748560778949727681e-02	-1.843247443379545658e-01	8.099356046893709804e-01	2.474237978150028647e-02	3.153178687406971159e-02	-1.368899974958843080e+00	-1.622991378943094087e+00	4.179434510684301024e-02	5.205442737499356431e-02	6.373350940156513600e-02	2.565358552174755724e-01	3.093546292635428879e-02	4.185119535993320206e-02
-6.283185307179586232e-01	-7.235309765959822836e-02	7.787968692154739747e-01	8.593290538549971935e-03	1.778726590970586968e-02	-1.394305517619298385e-01	8.908470559966243929e-01	2.325875461028703919e-02	2.682663230888141653e-02	1.679387153505999819e-01	3.427684377252483983e-01	2.663477960398354452e-02	3.061142162225903920e-02	2.702029525494502593e-01	4.446124376391314970e-01	2.737955078933598796e-02	3.562074097674536310e-02
-3.141592653589793116e-01	1.178753498371505615e-01	1.038990353865621996e+00	7.533988625325485113e-03	1.686144852057785276e-02	7.536919425107427295e-02	1.195822680799354165e+00	2.202235822678672711e-02	2.448513883424664403e-02	1.460879034714279712e+00	1.897984438090785098e+00	1.441844613275716780e-02	1.659108390512090483e-02	4.138311960042826976e-01	6.936856120825656280e-01	2.482202779507823587e-02	3.391706429299158609e-02
0.000000000000000000e+00	2.354584180762590850e-01	1.192492011506547600e+00	8.391660763348534127e-03	1.707436957590207499e-02	2.194089919759135143e-01	1.397846219203593421e+00	2.358693152203953508e-02	3.007478430414461945e-02	1.996832049078570259e+00	2.453674247866248770e+00	3.415422693771909268e-02	4.121177590115993050e-02	6.243693529009670673e-01	9.402819345866023637e-01	2.650108101690782161e-02	3.306599683306931520e-02
3.141592653589793116e-01	1.301695993359005266e-01	1.013100893954568260e+00	9.794833860775179618e-03	1.611304248328269961e-02	8.658927158430433646e-02	1.174435664649114086e+00	2.944680281459968046e-02	4.779448073845891237e-02	1.279727310285377451e+00	1.680429802021759844e+00	5.392680989684699860e-02	6.459574106337206967e-02	4.406351902595330161e-01	7.400248362683423675e-01	4.338599513651084788e-02	4.494169201074010855e-02
6.283185307179586232e-01	-5.093303326357240951e-02	7.435091753315939966e-01	1.355090355931963357e-02	1.923212033287137121e-02	-9.666806594532932617e-02	8.811355620322296467e-01	3.250212349426883501e-02	5.389592781236199337e-02	-4.518044343520132844e-01	-4.417908971981852062e-01	4.273014628198266995e-02	4.840625616371698609e-02	2.076746700016459390e-01	4.038007279499220004e-01	4.722849328165923399e-02	5.895849419516011047e-02
9.424777960769379348e-01	-1.611708061515871870e-01	5.483522288901865327e-01	1.718693083553621964e-02	2.366591278313057156e-02	-1.804360190488322468e-01	7.111081814917815658e-01	3.054923854668780900e-02	5.223464872634350775e-02	-2.153503056669101134e+00	-2.411938157985658027e+00	1.840849442810500378e-02	2.126548189235197978e-02	-7.213725343048857375e-02	1.486990135187057915e-01	4.581504018271983364e-02	6.266339382429596261e-02
1.256637061435917246e+00	-1.771787463987170297e-01	4.900582709793305791e-01	1.687655415859724145e-02	2.511607937851464620e-02	-1.862275585701229919e-01	6.622828866454842922e-01	3.071739597971996638e-02	4.834404538120435496e-02	-2.798482184198582967e+00	-3.344730119675233482e+00	1.569736322969049122e-02	1.507788706047671033e-02	2.343085548124653698e-03	5.967863528933392558e-02	4.093293357643952579e-02	5.145149831725430445e-02
1.570796326794896558e+00	-1.332379548478919984e-01	5.285516164908758974e-01	1.687655415859724145e-02	2.511607937851464620e-02	-1.530155864349560246e-01	7.130371943250258804e-01	3.071739597971996638e-02	4.834404538120435496e-02	-2.690723205491837522e+00	-3.420649151710628999e+00	1.569736322969049122e-02	1.507788706047671033e-02	-4.210464436434581403e-02	1.078443306822672587e-01	4.093293357643952579e-02	5.145149831725430445e-02
