# Supplementary material for: Iso-orientation bias of layer 2/3 connections unifies spontaneous, visually and optogenetically driven V1 dynamics
Source: Nat Commun. 2026 Jan 21;17:1901. doi: 10.1038/s41467-026-68578-y (PMC12923880; doi:10.1038/s41467-026-68578-y)
Supplement: Supplementary file 6 — Source data [file 41467_2026_68578_MOESM6_ESM.zip › source_data/figs3/B.csv]

Orientations	Layer 4 Exc VmF1 Low Contrast	Layer 4 Exc VmF1 High Contrast	Layer 4 Exc VmF1 Low Contrast STD	Layer 4 Exc VmF1 High Contrast STD	Layer 4 Inh VmF1 Low Contrast	Layer 4 Inh VmF1 High Contrast	Layer 4 Inh VmF1 Low Contrast STD	Layer 4 Inh VmF1 High Contrast STD	Layer 2/3 Exc VmF1 Low Contrast	Layer 2/3 Exc VmF1 High Contrast	Layer 2/3 Exc VmF1 Low Contrast STD	Layer 2/3 Exc VmF1 High Contrast STD	Layer 2/3 Inh VmF1 Low Contrast	Layer 2/3 Inh VmF1 High Contrast	Layer 2/3 Inh VmF1 Low Contrast STD	Layer 2/3 Inh VmF1 High Contrast STD
-1.570796326794896558e+00	7.632009064806090093e-01	1.138281389778823094e+00	2.863692040889828996e-02	4.159221760226775727e-02	9.218673011086141456e-01	1.283427474645697286e+00	6.422157988936218198e-02	9.002274836405925462e-02	3.097892105593076928e-01	3.862430502593944270e-01	1.087506661523870988e-02	1.347086614659849177e-02	2.963571645760707529e-01	3.404328813544133525e-01	1.984509742371843438e-02	2.238171233941631602e-02
-1.570796326794896558e+00	7.632009064806090093e-01	1.138281389778823094e+00	3.122988530290746884e-02	4.487969581092879356e-02	9.218673011086141456e-01	1.283427474645697286e+00	6.620493725737561230e-02	9.352458030347486628e-02	3.097892105593076928e-01	3.862430502593944270e-01	1.353382553864743848e-02	1.571679947645943445e-02	2.963571645760707529e-01	3.404328813544133525e-01	2.008250770785629732e-02	2.380958872274005489e-02
-1.256637061435917246e+00	8.534804729026411740e-01	1.245645255342858526e+00	4.037826625150066351e-02	5.676319880076059060e-02	1.028508333581513501e+00	1.498068491041617767e+00	8.994953158545050675e-02	1.224772477625657996e-01	3.474758725603894760e-01	4.107169286158794397e-01	1.381582818753908024e-02	1.699041199104784489e-02	2.705471603540852144e-01	3.329501073055854410e-01	2.009569674760268085e-02	2.157976508536655139e-02
-9.424777960769379348e-01	1.166116630170361379e+00	1.663582293121903977e+00	5.283366449877067994e-02	7.368447567403300924e-02	1.377680286164874257e+00	1.952531806160170191e+00	1.079742966825366218e-01	1.399669583889450730e-01	3.316958546495672455e-01	4.543728708863759014e-01	1.490266788467678634e-02	1.798807429872718508e-02	2.964674743547283109e-01	3.531118833429576775e-01	2.809128084441402454e-02	3.209463263979137060e-02
-6.283185307179586232e-01	1.964675848333772734e+00	2.762648265552559046e+00	6.900371720329927239e-02	9.418034924633894578e-02	2.147854449995393100e+00	2.975891356050165193e+00	1.078845184803008950e-01	1.527050352196666350e-01	3.858833146282932280e-01	4.715987140684971823e-01	1.637098432315882424e-02	1.813138939023397136e-02	3.635963988448168704e-01	4.429929738105859438e-01	3.171354002367933467e-02	4.004859072327857789e-02
-3.141592653589793116e-01	3.124594800774139980e+00	4.249935309634556901e+00	7.394644241683365204e-02	1.002788491695258549e-01	3.277477363290531631e+00	4.421316759536779273e+00	1.279986262613345693e-01	1.714482715950253755e-01	4.730456386552459036e-01	5.949916542205231362e-01	1.537423857672420326e-02	1.695985475469941051e-02	4.319477153397527913e-01	5.519581640126756117e-01	2.894481852947370856e-02	3.695019476035513173e-02
0.000000000000000000e+00	3.721890685087651640e+00	5.081610360029426232e+00	6.379785633862046501e-02	8.909273894403930971e-02	3.900407672982618479e+00	5.260047945305602823e+00	1.238603501909492366e-01	1.651619735000456612e-01	6.449926792941472753e-01	7.933861340913991311e-01	1.550088131385347033e-02	1.879171727007471551e-02	5.934604372856211452e-01	7.251829009102669366e-01	3.055783510552904925e-02	4.022533249997198301e-02
3.141592653589793116e-01	3.120613863311898939e+00	4.266821512889866774e+00	4.547398146597730201e-02	6.486121682843735969e-02	3.374836285441984440e+00	4.526022101663167874e+00	1.045476946839202226e-01	1.384754324475465093e-01	4.556942310436980503e-01	6.221984385926530026e-01	1.404224149369468801e-02	1.711653320241942125e-02	4.141118091080760455e-01	5.571351343818938817e-01	2.634541281301678792e-02	3.493799919096209072e-02
6.283185307179586232e-01	1.903230703262878354e+00	2.597781827996254567e+00	3.690509060121113100e-02	5.217075699179420101e-02	2.215762322195310219e+00	3.001132295098698943e+00	7.794012276935184669e-02	1.093226463524169384e-01	3.246848245807587019e-01	4.408069523077827179e-01	1.272554754052646411e-02	1.501824507499208150e-02	3.444581454271359311e-01	4.618077360439804546e-01	2.286896029869148889e-02	3.122086235384875785e-02
9.424777960769379348e-01	1.060041646751305855e+00	1.506756862273765263e+00	3.172715430835438416e-02	4.739398366865716500e-02	1.306795285511102911e+00	1.830025527915210226e+00	6.523640002938686788e-02	9.307794235886730772e-02	3.020946503979899389e-01	3.857187825720241880e-01	1.190384773951358097e-02	1.460386586528941710e-02	3.124500574638060524e-01	3.996451459637565540e-01	2.111713995771980282e-02	2.376015582738903731e-02
1.256637061435917246e+00	7.909022311319037213e-01	1.168200691690603810e+00	2.863692040889828996e-02	4.159221760226775727e-02	9.856241798751851357e-01	1.436907070530499819e+00	6.422157988936218198e-02	9.002274836405925462e-02	3.024164927938129410e-01	3.803104818103694718e-01	1.087506661523870988e-02	1.347086614659849177e-02	2.838633531599025206e-01	3.451271454130749872e-01	1.984509742371843438e-02	2.238171233941631602e-02
1.570796326794896558e+00	7.632009064806090093e-01	1.138281389778823094e+00	2.863692040889828996e-02	4.159221760226775727e-02	9.218673011086141456e-01	1.283427474645697286e+00	6.422157988936218198e-02	9.002274836405925462e-02	3.097892105593076928e-01	3.862430502593944270e-01	1.087506661523870988e-02	1.347086614659849177e-02	2.963571645760707529e-01	3.404328813544133525e-01	1.984509742371843438e-02	2.238171233941631602e-02
