# Supplementary material for: Iso-orientation bias of layer 2/3 connections unifies spontaneous, visually and optogenetically driven V1 dynamics
Source: Nat Commun. 2026 Jan 21;17:1901. doi: 10.1038/s41467-026-68578-y (PMC12923880; doi:10.1038/s41467-026-68578-y)
Supplement: Supplementary file 6 — Source data [file 41467_2026_68578_MOESM6_ESM.zip › source_data/figs3/C.csv]

Orientations	Layer 4 Exc gE F0 Low Contrast	Layer 4 Exc gE F0 High Contrast	Layer 4 Exc gE F0 Low Contrast STD	Layer 4 Exc gE F0 High Contrast STD	Layer 4 Inh gE F0 Low Contrast	Layer 4 Inh gE F0 High Contrast	Layer 4 Inh gE F0 Low Contrast STD	Layer 4 Inh gE F0 High Contrast STD	Layer 2/3 Exc gE F0 Low Contrast	Layer 2/3 Exc gE F0 High Contrast	Layer 2/3 Exc gE F0 Low Contrast STD	Layer 2/3 Exc gE F0 High Contrast STD	Layer 2/3 Inh gE F0 Low Contrast	Layer 2/3 Inh gE F0 High Contrast	Layer 2/3 Inh gE F0 Low Contrast STD	Layer 2/3 Inh gE F0 High Contrast STD
-1.570796326794896558e+00	-2.630283331901795557e-02	3.223933143770202903e-01	1.165712957623398069e-03	6.184255710744336262e-03	-3.646115588190442652e-02	2.980848352158428360e-01	2.039691474285765336e-03	6.320757760205764422e-03	-4.073751242357318558e-01	-4.306985261648093588e-01	1.898618828746036127e-03	2.954688040935062650e-03	1.734246846561961763e-01	3.473586744553492367e-01	9.498170965334460161e-03	1.058283771293408448e-02
-1.570796326794896558e+00	-2.630283331901795557e-02	3.223933143770202903e-01	1.289462852292104630e-03	6.132113307158121654e-03	-3.646115588190442652e-02	2.980848352158428360e-01	2.168674357504063455e-03	6.814406963007458781e-03	-4.073751242357318558e-01	-4.306985261648093588e-01	4.951419769383485180e-03	6.553146730631568412e-03	1.734246846561961763e-01	3.473586744553492367e-01	1.024472294315041318e-02	1.318546470824279171e-02
-1.256637061435917246e+00	-2.307426046834759256e-02	3.276843393208903055e-01	2.611089114159304871e-03	6.702486191696457006e-03	-3.667557922548660143e-02	3.005251121685850180e-01	4.830322852310614187e-03	9.133900051133129333e-03	-3.140183588208814713e-01	-3.255897940372621813e-01	1.074366661614250401e-02	1.491962848532749422e-02	2.035837562656127031e-01	3.894911983821990331e-01	1.178988034515184372e-02	1.646092039420092579e-02
-9.424777960769379348e-01	1.756456478791076914e-02	3.828469166634396181e-01	4.286074865135432871e-03	8.015366208323033634e-03	2.353581647627187544e-03	3.540958527451645854e-01	8.853619876915519438e-03	1.416909675321844676e-02	8.671409551671314248e-03	1.150042170279252651e-01	1.714507713840043510e-02	2.477298977594998008e-02	3.678974840900425813e-01	6.108617357553490779e-01	1.235166823942886703e-02	1.897070659510918800e-02
-6.283185307179586232e-01	1.181062587783555801e-01	5.237327494506009984e-01	3.853683179605288649e-03	7.874265178906846019e-03	1.142422281067312223e-01	5.100223254388245309e-01	8.963975287889185475e-03	1.558725306181423485e-02	6.191919563629812995e-01	9.752821856829388958e-01	1.589070782290525480e-02	2.383359992969632732e-02	5.848543210609963294e-01	9.124955668853674817e-01	1.084692427507930566e-02	1.727962598039334968e-02
-3.141592653589793116e-01	2.709889898732433244e-01	7.462295614839491442e-01	3.187725754691909420e-03	7.732202243079877926e-03	2.876730705286346113e-01	7.670165924684263503e-01	7.626383712506061563e-03	1.221401364890318218e-02	1.371827308820748437e+00	2.078668329640775081e+00	8.912320677220442536e-03	1.345288714051167019e-02	8.293001629422710463e-01	1.291482898560290860e+00	1.146310422975953432e-02	1.708206594334527040e-02
0.000000000000000000e+00	3.613524467349040203e-01	8.801077992200773137e-01	3.980275198198377114e-03	7.732400000265668080e-03	3.903657578663106142e-01	9.071118804780462508e-01	8.023480971778776741e-03	1.139616640077891971e-02	1.757079756729551301e+00	2.659380956480380753e+00	1.554679117587663348e-02	2.266400229892466534e-02	9.548258283311477079e-01	1.502829768650587594e+00	1.232010501218066233e-02	1.934663275544515684e-02
3.141592653589793116e-01	2.966794867209700537e-01	7.786378342418927012e-01	3.699317673033667136e-03	7.696988232586016512e-03	3.257691479449037475e-01	8.101070593265874420e-01	7.193387545986442561e-03	1.023879461040501544e-02	1.469677397185998213e+00	2.224958754640513181e+00	1.685566951302750610e-02	2.368319542470936900e-02	8.547991671660362112e-01	1.352324628620596325e+00	1.256396001443089473e-02	1.901558667578225753e-02
6.283185307179586232e-01	1.608995967058874932e-01	5.924305614326633718e-01	3.069968148840098408e-03	7.389946997578585378e-03	1.799145877379981218e-01	6.127306984807681101e-01	6.505953734140120306e-03	1.073096016464828925e-02	7.570432707212590984e-01	1.202116890722805920e+00	1.215693252732362797e-02	1.702165826554957739e-02	6.516146376679226027e-01	1.035561736527584209e+00	1.573468124989152103e-02	2.211406296229300253e-02
9.424777960769379348e-01	5.483765453053565664e-02	4.470174707794156155e-01	2.086245015989171819e-03	6.768313731945619326e-03	6.417861838608932001e-02	4.506204179090579909e-01	5.079730722868608904e-03	8.864182783287424469e-03	1.144730391924657364e-01	3.070321372697823459e-01	6.428921637637435675e-03	8.847393157340855893e-03	4.740723921125714058e-01	7.660949952953981512e-01	1.326702849904318020e-02	1.709136404476605323e-02
1.256637061435917246e+00	-2.009870672700394059e-03	3.614197178053968895e-01	1.165712957623398069e-03	6.184255710744336262e-03	-3.093945365957748769e-03	3.489183007926367486e-01	2.039691474285765336e-03	6.320757760205764422e-03	-2.647875136196641832e-01	-2.259239087955785541e-01	1.898618828746036127e-03	2.954688040935062650e-03	3.092416366636396297e-01	5.242146440833846954e-01	9.498170965334460161e-03	1.058283771293408448e-02
1.570796326794896558e+00	-2.630283331901795557e-02	3.223933143770202903e-01	1.165712957623398069e-03	6.184255710744336262e-03	-3.646115588190442652e-02	2.980848352158428360e-01	2.039691474285765336e-03	6.320757760205764422e-03	-4.073751242357318558e-01	-4.306985261648093588e-01	1.898618828746036127e-03	2.954688040935062650e-03	1.734246846561961763e-01	3.473586744553492367e-01	9.498170965334460161e-03	1.058283771293408448e-02
