# Supplementary material for: Iso-orientation bias of layer 2/3 connections unifies spontaneous, visually and optogenetically driven V1 dynamics
Source: Nat Commun. 2026 Jan 21;17:1901. doi: 10.1038/s41467-026-68578-y (PMC12923880; doi:10.1038/s41467-026-68578-y)
Supplement: Supplementary file 6 — Source data [file 41467_2026_68578_MOESM6_ESM.zip › source_data/figs3/D.csv]

Orientations	Layer 4 Exc gE F1 Low Contrast	Layer 4 Exc gE F1 High Contrast	Layer 4 Exc gE F1 Low Contrast STD	Layer 4 Exc gE F1 High Contrast STD	Layer 4 Inh gE F1 Low Contrast	Layer 4 Inh gE F1 High Contrast	Layer 4 Inh gE F1 Low Contrast STD	Layer 4 Inh gE F1 High Contrast STD	Layer 2/3 Exc gE F1 Low Contrast	Layer 2/3 Exc gE F1 High Contrast	Layer 2/3 Exc gE F1 Low Contrast STD	Layer 2/3 Exc gE F1 High Contrast STD	Layer 2/3 Inh gE F1 Low Contrast	Layer 2/3 Inh gE F1 High Contrast	Layer 2/3 Inh gE F1 Low Contrast STD	Layer 2/3 Inh gE F1 High Contrast STD
-1.570796326794896558e+00	1.575279536292259197e-01	2.374416814616288340e-01	5.635637444233136152e-03	8.380941530494345759e-03	1.577791314799825151e-01	2.369361126639857873e-01	1.282030206281145265e-02	1.861606099840475495e-02	7.748675413380991250e-02	8.143207018801089381e-02	2.770300124988953061e-03	3.378730864690878289e-03	5.278125543384157292e-02	6.590120259472422026e-02	3.779266109635432552e-03	5.524949122037811633e-03
-1.570796326794896558e+00	1.575279536292259197e-01	2.374416814616288340e-01	6.261468832586674152e-03	9.037950815796971099e-03	1.577791314799825151e-01	2.369361126639857873e-01	1.478545604353949383e-02	1.989609234039244404e-02	7.748675413380991250e-02	8.143207018801089381e-02	4.971253682492030902e-03	5.130830263430427932e-03	5.278125543384157292e-02	6.590120259472422026e-02	5.098239010858688150e-03	4.748203460298487145e-03
-1.256637061435917246e+00	1.681933650997630147e-01	2.496374044029489869e-01	8.837449840872662124e-03	1.287361964306335538e-02	1.844815708585696989e-01	2.713727013236699737e-01	1.904624541329685145e-02	2.516556065348161952e-02	1.271228886981902728e-01	1.287652355129705051e-01	5.417174498490991835e-03	7.180165393510013275e-03	6.195586585130787027e-02	6.640282266998585869e-02	8.314426539719884865e-03	7.549926210245212072e-03
-9.424777960769379348e-01	2.143490970025455633e-01	3.147929907366486257e-01	1.426094603747292758e-02	2.205355128559780692e-02	2.391286287914553832e-01	3.533401848475059004e-01	2.755584562139705082e-02	3.760035747013792951e-02	1.937397242965813171e-01	2.130829957274540110e-01	9.288354400154302457e-03	7.544816388839051431e-03	1.070002705553785155e-01	1.112652372518904559e-01	8.743524068994977180e-03	1.036117463948508198e-02
-6.283185307179586232e-01	3.650227982482396882e-01	5.526907702357246599e-01	2.143587252852574565e-02	3.307062083573671096e-02	3.823414188006981629e-01	5.726715939881493744e-01	3.314045014692787450e-02	5.181362980599317491e-02	2.726310480529787750e-01	2.806216886351043382e-01	8.304221118297087922e-03	8.828304114450577847e-03	1.665318546412309919e-01	1.758184685855140317e-01	1.057651833477064873e-02	1.226549481556355424e-02
-3.141592653589793116e-01	6.356463771598620527e-01	9.778057949699525686e-01	2.417612040130457524e-02	3.733388829313592089e-02	6.179883139997878194e-01	9.470802549661291314e-01	3.302301766903797953e-02	5.154430059683771242e-02	3.768363473951801268e-01	3.669022250154088116e-01	6.822678476086473619e-03	8.147051446113814932e-03	2.393598691903362219e-01	2.323538405724695222e-01	8.882105769361700598e-03	1.279268614372504331e-02
0.000000000000000000e+00	7.956716478526498770e-01	1.228055895575401069e+00	2.005822030438810660e-02	3.060582693098851462e-02	7.501922698475096407e-01	1.171402690275797243e+00	2.808610774746801708e-02	4.494752322035846376e-02	4.425145777218355558e-01	4.410840692941996322e-01	6.499917529762880286e-03	7.485641793213106653e-03	2.884611482613807509e-01	2.831027062016857609e-01	1.061554510660953424e-02	1.281125433085113750e-02
3.141592653589793116e-01	6.211837762470372448e-01	9.738105142478878928e-01	1.284951839714533819e-02	1.995027518642548264e-02	5.861205397231298297e-01	9.377570708652279707e-01	2.127331169481641582e-02	3.525698988786361843e-02	3.366592081318162677e-01	3.653960599262762732e-01	7.989781066863129236e-03	7.280656744621465983e-03	2.338166600563223174e-01	2.410950693821826141e-01	1.012924599337129347e-02	1.071145317102606409e-02
6.283185307179586232e-01	3.602814721760719263e-01	5.421090295983441720e-01	8.445660956410729059e-03	1.238819582591179670e-02	3.461485757810124353e-01	5.386383428330427936e-01	1.316432669854222109e-02	2.008073847868798931e-02	1.714020556626783542e-01	2.170418626075597546e-01	4.268289751012597361e-03	5.140974341200052998e-03	1.530597314550783128e-01	1.748480726118678275e-01	6.054321594374238724e-03	8.551443778966947087e-03
9.424777960769379348e-01	2.108286965574928118e-01	3.016862740308666746e-01	6.522936629780671201e-03	9.239545484054036487e-03	2.079169138860015031e-01	3.084684314312584608e-01	1.108794874197540324e-02	1.710402444027428123e-02	8.915483977057400700e-02	1.253898354331962062e-01	2.220241912318684976e-03	3.156403443120943050e-03	8.124164467652096600e-02	1.212095602125038141e-01	4.800155745685150306e-03	8.443336560303582247e-03
1.256637061435917246e+00	1.629534909835692325e-01	2.425117940620725721e-01	5.635637444233136152e-03	8.380941530494345759e-03	1.595213888893072529e-01	2.349156502839236382e-01	1.282030206281145265e-02	1.861606099840475495e-02	5.752786542257375818e-02	8.372929472635333437e-02	2.770300124988953061e-03	3.378730864690878289e-03	5.586740728329486066e-02	9.891645199420223689e-02	3.779266109635432552e-03	5.524949122037811633e-03
1.570796326794896558e+00	1.575279536292259197e-01	2.374416814616288340e-01	5.635637444233136152e-03	8.380941530494345759e-03	1.577791314799825151e-01	2.369361126639857873e-01	1.282030206281145265e-02	1.861606099840475495e-02	7.748675413380991250e-02	8.143207018801089381e-02	2.770300124988953061e-03	3.378730864690878289e-03	5.278125543384157292e-02	6.590120259472422026e-02	3.779266109635432552e-03	5.524949122037811633e-03
