# Supplementary material for: Iso-orientation bias of layer 2/3 connections unifies spontaneous, visually and optogenetically driven V1 dynamics
Source: Nat Commun. 2026 Jan 21;17:1901. doi: 10.1038/s41467-026-68578-y (PMC12923880; doi:10.1038/s41467-026-68578-y)
Supplement: Supplementary file 6 — Source data [file 41467_2026_68578_MOESM6_ESM.zip › source_data/figs3/E.csv]

Orientations	Layer 4 Exc gI F0 Low Contrast	Layer 4 Exc gI F0 High Contrast	Layer 4 Exc gI F0 Low Contrast STD	Layer 4 Exc gI F0 High Contrast STD	Layer 4 Inh gI F0 Low Contrast	Layer 4 Inh gI F0 High Contrast	Layer 4 Inh gI F0 Low Contrast STD	Layer 4 Inh gI F0 High Contrast STD	Layer 2/3 Exc gI F0 Low Contrast	Layer 2/3 Exc gI F0 High Contrast	Layer 2/3 Exc gI F0 Low Contrast STD	Layer 2/3 Exc gI F0 High Contrast STD	Layer 2/3 Inh gI F0 Low Contrast	Layer 2/3 Inh gI F0 High Contrast	Layer 2/3 Inh gI F0 Low Contrast STD	Layer 2/3 Inh gI F0 High Contrast STD
-1.570796326794896558e+00	-1.344840509258798111e-01	7.880299885533872395e-01	1.942651571403866684e-02	2.489049533406705386e-02	3.319481415266779291e-03	5.928236362961867290e-01	2.572477024624792233e-02	3.386816356011948526e-02	2.528884243544140098e+00	5.150110372811162129e+00	6.619766707055768640e-02	6.317983374410784947e-02	1.580014489877610284e+00	3.158288270384363550e+00	7.416393569360710258e-02	7.263319185394635780e-02
-1.570796326794896558e+00	-1.344840509258798111e-01	7.880299885533872395e-01	2.870082527074423878e-02	4.115996117516126929e-02	3.319481415266779291e-03	5.928236362961867290e-01	3.173724497928145927e-02	4.512693351082293358e-02	2.528884243544140098e+00	5.150110372811162129e+00	8.567310093725127862e-02	1.145590227915077169e-01	1.580014489877610284e+00	3.158288270384363550e+00	9.938319568462351816e-02	1.326940270963901380e-01
-1.256637061435917246e+00	-1.859036203791787356e-01	7.133185184154290370e-01	4.177486343117912254e-02	5.651718076335476848e-02	-5.174241262434484123e-02	5.129864301866200460e-01	4.695251162632870651e-02	6.164028455767116971e-02	2.199775670101973279e+00	4.793934556083154774e+00	8.851095994480583096e-02	1.321999790011739451e-01	1.326364657664470537e+00	2.872703888066264977e+00	1.094218162487853307e-01	1.712708715862470421e-01
-9.424777960769379348e-01	1.397502917954518142e-01	1.199176201897238059e+00	3.714220820112863752e-02	4.991394193554782310e-02	1.302764742326688041e-01	7.705629345187895440e-01	4.366374584049217966e-02	5.757801326698688826e-02	3.965567850224988700e+00	6.771549665269446017e+00	7.947147560032784275e-02	1.201586641985220583e-01	2.333227293356006982e+00	4.012234188922611189e+00	9.289531092077184249e-02	1.441845652133343647e-01
-6.283185307179586232e-01	7.678565903584627650e-01	2.094829988459804060e+00	2.660716492353664905e-02	3.568338390050823650e-02	4.861302964003340055e-01	1.277126630259855400e+00	3.115859678076946665e-02	4.309285697101540580e-02	6.637771669337598546e+00	9.970794303048231555e+00	6.961910162743058239e-02	1.222520553879518912e-01	3.840346916374689723e+00	5.800331140550042619e+00	7.235617965951393615e-02	1.264089210792714579e-01
-3.141592653589793116e-01	1.841839970510422031e+00	3.547793675475289454e+00	3.955514874225149469e-02	5.526067186142590015e-02	1.085567465872722570e+00	2.094029547571372163e+00	3.883976108172407238e-02	5.318316960341375188e-02	9.613439507745457746e+00	1.467717785835945676e+01	9.666534109843981371e-02	1.442345670240989808e-01	5.625271228896725262e+00	8.574017808400485663e+00	1.104707518666988852e-01	1.609443026880399974e-01
0.000000000000000000e+00	2.569037636291620963e+00	4.556730405709227050e+00	3.803974094203456391e-02	5.532388161415433686e-02	1.490536624575997005e+00	2.666373835340170917e+00	3.768741920385133837e-02	5.366935845319351084e-02	1.152927395118315168e+01	1.817828024414799515e+01	8.634680181057689807e-02	1.624998566765296359e-01	6.828805968512024371e+00	1.076278772816255191e+01	9.468694243588937631e-02	1.803710906479479015e-01
3.141592653589793116e-01	2.187139033088429940e+00	4.030689177341944429e+00	2.505543978598087640e-02	3.632245402032106829e-02	1.268331824329261615e+00	2.344344100528744868e+00	2.985054855552052994e-02	4.137995324897826566e-02	1.056998701632699778e+01	1.619969525709928604e+01	9.608930253531827725e-02	1.065793002505296128e-01	6.398461405078746722e+00	9.739129181185857576e+00	1.094208923893219970e-01	1.342822016076786196e-01
6.283185307179586232e-01	1.273601142857285318e+00	2.791319732159027289e+00	3.940449814128860889e-02	5.352517130791271255e-02	7.341482650444517422e-01	1.629506443047309627e+00	4.284017408699655749e-02	6.209978312665954264e-02	8.080638084625668682e+00	1.259471075215331481e+01	1.419639112451865359e-01	1.326628661928440922e-01	4.935266237767430120e+00	7.709917264356317190e+00	1.806098442385264957e-01	1.773174239745008429e-01
9.424777960769379348e-01	6.356380802711483202e-01	1.900982469873512049e+00	3.179207632505423597e-02	4.105052231642681432e-02	3.945214451247372467e-01	1.157319712824691038e+00	4.129552853820360470e-02	5.349550075108304437e-02	6.364741093034791852e+00	9.971347877408968330e+00	8.445849070258677760e-02	9.419502549792226065e-02	3.938696710160541237e+00	6.152226709719670339e+00	1.050490819361493827e-01	1.219303331657645567e-01
1.256637061435917246e+00	2.827196518561231886e-01	1.304630301448279184e+00	1.942651571403866684e-02	2.489049533406705386e-02	2.321613028224347175e-01	8.621326293025616261e-01	2.572477024624792233e-02	3.386816356011948526e-02	5.048668571100380476e+00	7.332035330977613619e+00	6.619766707055768640e-02	6.317983374410784947e-02	3.136429211143631157e+00	4.535717147772136748e+00	7.416393569360710258e-02	7.263319185394635780e-02
1.570796326794896558e+00	-1.344840509258798111e-01	7.880299885533872395e-01	1.942651571403866684e-02	2.489049533406705386e-02	3.319481415266779291e-03	5.928236362961867290e-01	2.572477024624792233e-02	3.386816356011948526e-02	2.528884243544140098e+00	5.150110372811162129e+00	6.619766707055768640e-02	6.317983374410784947e-02	1.580014489877610284e+00	3.158288270384363550e+00	7.416393569360710258e-02	7.263319185394635780e-02
