# Supplementary material for: Iso-orientation bias of layer 2/3 connections unifies spontaneous, visually and optogenetically driven V1 dynamics
Source: Nat Commun. 2026 Jan 21;17:1901. doi: 10.1038/s41467-026-68578-y (PMC12923880; doi:10.1038/s41467-026-68578-y)
Supplement: Supplementary file 6 — Source data [file 41467_2026_68578_MOESM6_ESM.zip › source_data/figs3/F.csv]

Orientations	Layer 4 Exc gI F1 Low Contrast	Layer 4 Exc gI F1 High Contrast	Layer 4 Exc gI F1 Low Contrast STD	Layer 4 Exc gI F1 High Contrast STD	Layer 4 Inh gI F1 Low Contrast	Layer 4 Inh gI F1 High Contrast	Layer 4 Inh gI F1 Low Contrast STD	Layer 4 Inh gI F1 High Contrast STD	Layer 2/3 Exc gI F1 Low Contrast	Layer 2/3 Exc gI F1 High Contrast	Layer 2/3 Exc gI F1 Low Contrast STD	Layer 2/3 Exc gI F1 High Contrast STD	Layer 2/3 Inh gI F1 Low Contrast	Layer 2/3 Inh gI F1 High Contrast	Layer 2/3 Inh gI F1 Low Contrast STD	Layer 2/3 Inh gI F1 High Contrast STD
-1.570796326794896558e+00	7.249276724466107158e-01	8.921118628942664719e-01	2.597099982301686802e-02	3.126121792382470510e-02	4.806938163808421316e-01	5.907047129473969038e-01	3.924462334218589005e-02	4.906597903613672124e-02	5.873859617082157758e-01	7.459082139203652151e-01	1.600750589326712520e-02	1.853819394531315556e-02	3.614543969706027204e-01	4.214933061331555542e-01	1.901319236411002506e-02	2.432907040596705289e-02
-1.570796326794896558e+00	7.249276724466107158e-01	8.921118628942664719e-01	3.173006345934718808e-02	3.651529116812098075e-02	4.806938163808421316e-01	5.907047129473969038e-01	4.594391748511285345e-02	5.678795911117775347e-02	5.873859617082157758e-01	7.459082139203652151e-01	1.839181041561406202e-02	2.734124388396829905e-02	3.614543969706027204e-01	4.214933061331555542e-01	1.762659056442238484e-02	2.920818094364880518e-02
-1.256637061435917246e+00	7.644913806891134866e-01	9.415762157979450375e-01	3.916279717272390382e-02	4.415015551168162411e-02	5.396786262012741586e-01	6.799349788484215784e-01	5.582542552996198199e-02	6.559223104363925971e-02	7.053759882182317753e-01	8.703194109308801663e-01	2.284536925915892427e-02	2.814401083068482357e-02	4.422525963029562690e-01	5.079126292569817736e-01	3.044640322927514089e-02	3.352718957613220335e-02
-9.424777960769379348e-01	9.569351648034423174e-01	1.187384166999131185e+00	4.667631360353238779e-02	4.827428939476592629e-02	6.620700406360234824e-01	8.285604752810974416e-01	6.755452275441906074e-02	7.442649125297789992e-02	9.435836110914520569e-01	9.690405269879418526e-01	4.163032402931210463e-02	2.825891331185717212e-02	5.464805960615380931e-01	5.931745549117253269e-01	5.023852295629913783e-02	3.344716080278192782e-02
-6.283185307179586232e-01	1.275553286141495324e+00	1.598148956267287257e+00	4.761627151573082084e-02	4.974244643737513183e-02	8.068473091151869836e-01	1.004241595282662436e+00	6.443489630327300932e-02	7.662004717110104668e-02	1.639628061649321511e+00	7.465149593050346422e-01	3.299733848737851361e-02	2.997121361238204787e-02	9.679435261934344892e-01	4.504774750726533994e-01	4.076275510666224622e-02	3.053441282402758264e-02
-3.141592653589793116e-01	1.744267234731108562e+00	2.095034427121143406e+00	4.606544666173924968e-02	5.107171962829829687e-02	1.081748891989283923e+00	1.284457948336755528e+00	6.818714192864896995e-02	7.517696024717579473e-02	2.175460787423275644e+00	9.437428417055062635e-01	2.738966482479402234e-02	3.298035115392553007e-02	1.355844195441963329e+00	5.480562641974464633e-01	3.661885726021477799e-02	3.791649318673452618e-02
0.000000000000000000e+00	2.072973619590376071e+00	2.413490010281902354e+00	4.646119223174174223e-02	5.377608529568954354e-02	1.313834909201321954e+00	1.527491343270379609e+00	6.663856329269991774e-02	7.614975277019471467e-02	2.186493149343641917e+00	1.520842749234827762e+00	3.290480438214499204e-02	2.830742407212340217e-02	1.347996565674358660e+00	9.501725126940778754e-01	3.989055563484119465e-02	3.644476754976273131e-02
3.141592653589793116e-01	1.685314379186824141e+00	2.112297998756127004e+00	4.199609331202273227e-02	4.873070809624380217e-02	1.095531171311245222e+00	1.332983446212012035e+00	5.714259205523786883e-02	6.932207186660577225e-02	1.465888671490988449e+00	1.050750601928683636e+00	3.386059647419788904e-02	3.220003924822166519e-02	8.951006910152533580e-01	6.979107204255196040e-01	2.943756477013273129e-02	3.927587327753725294e-02
6.283185307179586232e-01	1.209086218727001727e+00	1.650943327297967000e+00	3.251988981319431371e-02	4.243544556324940070e-02	7.653149848693977519e-01	9.933189646510623971e-01	4.335784464867643850e-02	5.690248032037671655e-02	9.203925621189171791e-01	9.776147968209609740e-01	2.871306150611403415e-02	2.037606172436785823e-02	5.478670089345661909e-01	5.775664741150566828e-01	3.451934515389777636e-02	2.858520289345493556e-02
9.424777960769379348e-01	9.614891070341688994e-01	1.268602275002507662e+00	2.566418490070987088e-02	3.585293624005377738e-02	5.965952219947815438e-01	7.331716267448338265e-01	3.850582240609970452e-02	4.398223706582146675e-02	9.869150542369541368e-01	8.721773539243949935e-01	2.437921318144461308e-02	2.608276147368463610e-02	5.798768317060647437e-01	5.190894975108296672e-01	2.427447764805590324e-02	2.772170519361995267e-02
1.256637061435917246e+00	8.075724368050800628e-01	1.044494983073393612e+00	2.597099982301686802e-02	3.126121792382470510e-02	5.190122483123126296e-01	6.649672080627392345e-01	3.924462334218589005e-02	4.906597903613672124e-02	5.696102666037616835e-01	6.553142915662206747e-01	1.600750589326712520e-02	1.853819394531315556e-02	3.347796805621471861e-01	4.188791250250857301e-01	1.901319236411002506e-02	2.432907040596705289e-02
1.570796326794896558e+00	7.249276724466107158e-01	8.921118628942664719e-01	2.597099982301686802e-02	3.126121792382470510e-02	4.806938163808421316e-01	5.907047129473969038e-01	3.924462334218589005e-02	4.906597903613672124e-02	5.873859617082157758e-01	7.459082139203652151e-01	1.600750589326712520e-02	1.853819394531315556e-02	3.614543969706027204e-01	4.214933061331555542e-01	1.901319236411002506e-02	2.432907040596705289e-02
