# Supplementary material for: Iso-orientation bias of layer 2/3 connections unifies spontaneous, visually and optogenetically driven V1 dynamics
Source: Nat Commun. 2026 Jan 21;17:1901. doi: 10.1038/s41467-026-68578-y (PMC12923880; doi:10.1038/s41467-026-68578-y)
Supplement: Supplementary file 6 — Source data [file 41467_2026_68578_MOESM6_ESM.zip › source_data/figs4/B.csv]

F1/F0 spikes Layer 2/3
3.489928593564734643e-02
1.438550642724164830e-01
2.327417520061504652e-01
2.076349240826680376e-01
2.097212237143057378e-01
3.363256348780139793e-01
5.130869750927350564e-02
3.377459504520435307e-01
2.514064784348444825e-01
2.406080235930824762e-01
2.956930769056194674e-01
4.440406925149458783e-01
3.731998211981901181e-01
1.712169840651467101e-01
4.467272646578574480e-01
4.090443833310887789e-01
2.944872058983178387e-01
2.680824950827748743e-01
1.237595297414062212e-01
4.642868285749951474e-01
2.929949629617576920e-02
2.278725393239040831e-01
2.688609672373152848e-01
5.860131814326454691e-01
4.448622711056773871e-02
2.646363171098957690e-01
3.256750870495349059e-01
2.265564956886844394e-01
1.423094131280882302e-01
1.926500980228244009e-01
2.206625164159572716e-01
9.033253025001521108e-02
2.282642903021006586e-01
2.000246441264882935e-01
3.364674508170690248e-01
2.298473852411197782e-01
4.639254623748165773e-01
2.448565146190280761e-01
3.580596647743892191e-01
3.245189751888241103e-01
1.710462449063893109e-01
3.145944052815669023e-01
2.603461591548015819e-01
1.907765164227722687e-01
4.175892285396643477e-01
1.789059182547507176e-01
3.308304978898587989e-01
6.068669828644995129e-02
2.040968744248801980e-01
1.143202821349709741e-01
4.114826526983150767e-01
1.906156636475708210e-01
5.541790736142049312e-01
1.562645053828397856e-01
1.147976635707339405e-01
1.451814531009370246e-01
2.760177306967721567e-01
3.074744556060808320e-01
2.940696739245509672e-01
1.430256320610450160e-01
2.514901580576496820e-01
7.284038582108112725e-02
9.653601885208594469e-02
2.281841056239765630e-01
1.077501936581159031e-01
3.356073273674437529e-01
2.311735163298584694e-01
4.331592195568477743e-01
2.123244555949549139e-01
1.743951719405320289e-01
1.759585645810909649e-01
2.632961300103834335e-01
2.902437101633872363e-01
2.683055515593932294e-01
1.563328323819628829e-01
4.648475994841023140e-01
1.710542210950615205e-01
4.192322336181953935e-01
2.383421256852585601e-01
1.532746678830131659e-01
5.084535120182023249e-01
1.629241121620420840e-01
8.321584043438282063e-02
5.216311177366562690e-01
2.847823472322316141e-01
5.785667273852560660e-02
8.515082971662593647e-02
5.948730245556030916e-01
1.083069182006777542e-01
2.199688273825008977e-01
9.992698178340042592e-02
4.052153157076038292e-02
1.332109861338182932e-01
3.599587024168944271e-01
2.629887241835284217e-01
2.743433689557421284e-01
3.110365058818212458e-01
2.584084718260306057e-01
3.143189930082638806e-01
1.433438594651513798e-01
3.191713951545347427e-01
1.521294631943626852e-01
3.036449330773288019e-02
3.123216386854996141e-01
3.176376845896825563e-01
2.914159768892963728e-02
1.307079048941874044e-01
1.646745013365406296e-01
2.071808971013062717e-01
9.723072783157375720e-02
2.583563209041508935e-01
2.088831212033652462e-01
2.033312428477652423e-01
3.579837724908269819e-02
3.070774153513128879e-01
3.053103106425899549e-01
3.185550614706334493e-01
1.072785377162919218e-01
2.307110447247943397e-01
1.907005276322637499e-01
2.937458265944506985e-01
1.241501345302505055e-01
2.922827734858776116e-01
2.676607881736836059e-01
2.282823039229889273e-01
4.160751545174949939e-01
1.827429437826385006e-01
3.383190467857990491e-01
4.268115998922739629e-01
3.192446085189376004e-01
1.698007837579966484e-01
1.056377689456231145e-01
2.517198277925155603e-01
2.179295361055292313e-01
5.141179098803253522e-01
3.272977015339080809e-01
2.992798442985296070e-01
2.344661153355074024e-01
2.324538100263103813e-01
3.113766476098443481e-01
2.315557902794418699e-01
1.767438000814779975e-01
1.295925903282468539e-01
2.199375478006146134e-01
2.271890228852491977e-01
2.475383023699892771e-01
3.629338789306581492e-01
1.100894535140171104e-01
7.602681799253463435e-02
7.257281299142637199e-02
5.663767426882166944e-01
9.956414045027339732e-02
1.256048488048880640e-01
1.552944227981871983e-01
3.121060053466533923e-01
2.425359107405582471e-01
3.291556953009294739e-01
3.016655709134188346e-01
1.492375431081111037e-01
1.595159012968905277e-01
4.655663326524795420e-01
7.478846671078402675e-02
2.926279183913521043e-01
1.072959036018282519e-01
1.503920888090909680e-01
2.950854035881121940e-01
3.182323123658689634e-01
3.039220353625131654e-01
8.307216272387597800e-02
5.667811032666417725e-01
2.628153530503731239e-01
2.221254131423381906e-01
1.510423817999242413e-01
1.153090773754948534e-01
2.475604896372039510e-01
3.491090725251830840e-01
3.904494216198115542e-01
4.986600881927380491e-01
2.265456392455118539e-01
2.745993808295120742e-01
1.821420223888605694e-01
2.426326550871944487e-01
8.722006359190656588e-02
1.083684254426147547e-01
5.801734817074509498e-02
3.285955784930074119e-01
1.645508123595610106e-01
4.152510069107750446e-01
1.025366580259858967e-01
1.310116557806134951e-01
3.619588238727405871e-01
1.154061677341257502e-01
2.176167904292982402e-01
4.908968817521491279e-01
2.990987905855559403e-01
1.633430813191139863e-01
4.897070707403600870e-02
3.766481857175324466e-01
5.512898047990542200e-02
3.039910868125951793e-01
2.792152761658519000e-01
1.955972421579855181e-01
5.317260312427160018e-01
1.661254165016587681e-01
2.871228760658227630e-01
2.762278077640329954e-01
1.021622704369968410e-01
8.833817937556455446e-02
2.860120101538562998e-01
1.409732859758810186e-01
4.942717400955308760e-01
3.605659409428120243e-01
5.634778121636594417e-01
4.532910468076939980e-01
5.895482282959852993e-01
2.113981233191144504e-01
1.523018731598015929e-01
3.474749550654130520e-02
5.763315505929323956e-01
2.634637653533543067e-01
3.128508657961997508e-01
9.718145022740398709e-02
5.567092805021062185e-02
2.635842075616861568e-01
3.021177013491957997e-01
3.106419351215841673e-01
1.294216885833768260e-01
1.301905362381036713e-01
2.609178231146892513e-01
2.272163996237844263e-01
2.680140374352533161e-01
5.214350470851765174e-01
6.028221502136694721e-01
3.265898524640229450e-01
2.784968614456785341e-01
4.744159731021750370e-01
3.132893250703017163e-01
3.942005262329719706e-01
4.373115029620725513e-01
2.033680599533390643e-01
3.058644136846538353e-01
3.551383865110920857e-01
1.734278933766118524e-01
3.794581810968872815e-01
2.736787267042619098e-01
4.093351500756327588e-01
3.192323256747308657e-01
2.732938220671679574e-01
7.506021859811758123e-02
3.873515240115602554e-01
1.786906919364131263e-01
2.048925026982335584e-01
2.612482789161753027e-01
4.082895863216777221e-01
3.904850189083135525e-01
3.296262032129229080e-01
1.696701632617099720e-01
3.290416058713484526e-01
1.248262266384944918e-01
3.207114884775331132e-01
2.656869205535145051e-01
5.285300098545514524e-01
3.120960638503125772e-01
9.248353898064172463e-02
4.759411676493179866e-01
3.830551016541311471e-01
5.123975964490118384e-01
3.842589389828666713e-01
2.808682285825223057e-01
1.329984109629054334e-01
1.116411226721889111e-01
2.759017308989137884e-01
1.061271259363819608e-01
6.552906339352579934e-01
7.374883032335724509e-02
2.008391481055492034e-01
1.633515628943079390e-01
3.117990687228683333e-01
1.410386165873089293e-01
2.197385956496876735e-01
3.142011423994932051e-01
2.208521461299788324e-01
3.119925238216184060e-01
3.393550123056718326e-01
2.034194951889307934e-01
1.389534225908467258e-01
2.289076891624002366e-02
2.844876442577416453e-01
3.045255067275973171e-01
5.311637285538800546e-01
4.780606413167572122e-02
4.337311872958788950e-01
1.283434673091589928e-01
8.845208804095799904e-02
5.144191679815961482e-01
1.285609747139175307e-01
2.872853571782733595e-01
3.771494905460637259e-01
1.016159756934090358e-01
3.208913731421216275e-01
2.703471397126349096e-01
4.121649485036759097e-01
1.878836186204151382e-01
3.938788114918981842e-01
2.650228163934703618e-01
4.476029882393339210e-01
3.001022048034600043e-01
2.504685326231683162e-01
2.723222701972979332e-01
1.676312798984732622e-01
1.791028365097542263e-01
1.415880755911689548e-01
1.755038237674755031e-01
2.714472613405792267e-01
7.787135134244092816e-02
3.181447408289423961e-01
7.569505048164858196e-02
1.446635368568887081e-01
5.679159785307821839e-02
1.386682151689817843e-01
4.894905406060605091e-01
4.695704998234850325e-01
5.133490477525473050e-01
1.933089396571747720e-01
3.544579628161796947e-01
7.875571307980207270e-02
1.980194138788427538e-01
2.231875175685183732e-01
3.925595641813323655e-01
9.190986073991537497e-02
1.371083093843254164e-01
1.770193148779474757e-01
3.811407139981761172e-01
4.017818919204531047e-01
2.366004650864440562e-01
3.300033750793317511e-01
3.345908124183284704e-02
2.152221574050559860e-01
2.067678642456445837e-01
3.350613673429815309e-01
3.230614644956382453e-02
1.011548510105639564e-01
2.425007218847482771e-01
3.164370657395300657e-01
1.306334125744962327e-01
3.022554010802428470e-01
5.492795757594808037e-02
1.363813548829959088e-01
6.521355183401650324e-01
5.063506402328631362e-01
1.333993436602162741e-01
3.834579271499708591e-02
2.217103584675892969e-01
2.795495070756673917e-01
1.922568996510581885e-01
2.821328311182527693e-01
7.068899490019948662e-01
2.295434044811300034e-01
2.957050636760222839e-01
1.355230044918538657e-01
1.349759858969039050e-01
9.119144135799267525e-02
2.586478756322897476e-01
4.364273583207929630e-02
8.835839359338090726e-02
7.776276101299662846e-01
3.560629424613409588e-01
2.518967152242556629e-01
3.818192382610609004e-01
1.734220174345187659e-01
4.126180741858271883e-01
3.881942725456520304e-01
1.366254024947720080e-01
8.281046494035916583e-02
4.739651292982698938e-01
4.149635645109326365e-01
3.317062691139200936e-01
5.605119164490088846e-01
4.052786437803755359e-01
4.982010860425069021e-01
3.834713421533885724e-01
1.413451182237188131e-01
1.954202844242183823e-01
2.837719794015638453e-01
1.691169551763285206e-01
5.680766120801492569e-01
2.171603032407802281e-01
5.543423116573820142e-01
2.440232538806179352e-01
3.000048151102887584e-01
1.476898460114762224e-01
3.559933105405078679e-01
1.388463703790454862e-01
2.551364840365009101e-01
2.787452224413298763e-01
1.217467377223865194e-01
5.560972696537307414e-01
2.499388720719817880e-01
2.512359149665044367e-01
2.887111661059558188e-01
2.529601398536562296e-01
2.504716230092221552e-01
1.946117562328873452e-01
2.471839604452980566e-01
2.445253704791782723e-01
1.023454115366026485e-01
1.806698282892258700e-01
3.193409832555976768e-01
6.874327677750549093e-01
1.550509001580080704e-01
4.462759200973567264e-01
1.272498841297678152e-01
2.546459294285384756e-01
2.572410952758171776e-01
5.414745066266724027e-01
1.533216715204096525e-01
2.965176789580549754e-01
2.856382526951327105e-01
1.243854865218074479e-01
3.147973767598623018e-01
3.402668019982292846e-01
5.347207013862602665e-01
1.793497702751767342e-01
1.729087551829748548e-01
1.940785384524063711e-02
1.005553199892868371e-01
1.827345868438220999e-01
4.463550401483515895e-01
1.867690412000020395e-01
1.856187188158056889e-01
5.492139873155574836e-01
1.614481659692809656e-01
4.817218632058201111e-01
1.084145271209313866e-01
1.838999170875788847e-01
3.260725480732768466e-01
5.429277560090105537e-01
2.111007732259636560e-01
1.447606360124674973e-01
3.009514747821228631e-01
4.235478478082932985e-01
3.477670894132591228e-01
3.020330748348031835e-01
2.167326708262687918e-01
6.516073787289182739e-01
3.765988286842921751e-01
3.134544715146121985e-01
4.254414963710635433e-01
1.474424828784856312e-01
1.894355481474928882e-01
4.180379189727452816e-01
3.769478401824273295e-01
1.835539100492062925e-01
1.344530781036409883e-01
5.802344260544460841e-01
6.855264226428211538e-01
2.935328647119789802e-01
1.476163295418667920e-01
2.769686914843477385e-02
3.404096641440615412e-01
2.568268290099398055e-01
3.612132371824643418e-01
4.132381982596637915e-01
2.923570797454495551e-01
3.948896786887766130e-01
2.863142367864150994e-01
5.619639288382599629e-01
3.628957667568815104e-01
3.115563746220184616e-01
3.234340101644172516e-01
1.924636665710316996e-01
3.374954327738001192e-01
3.069583716820528663e-01
2.832955726359355775e-01
1.602789067510178855e-01
6.457559590082230516e-02
2.014134523349430661e-01
1.952821091174918866e-01
3.565330407940453528e-01
4.607985791191872016e-01
1.457452902795415561e-01
2.205334849934141306e-01
2.111453169199370705e-01
4.725161888639703434e-01
6.781331959654897379e-02
3.049479510374885072e-01
1.472509778467528674e-01
2.867868903929717272e-01
1.354077027282191426e-01
5.262895580788892191e-01
6.538389229283677606e-01
2.925221767177255683e-01
3.084429867274496861e-01
2.157167827961573303e-01
6.376105110148495569e-01
3.319826966489503040e-01
2.613021069690341647e-01
3.254737827024902774e-01
3.733862131993465616e-01
3.284191327723181564e-01
3.936030277886714002e-01
3.880147818074553001e-01
3.642300890170923622e-01
1.687468215877010458e-01
5.484986550010656492e-01
4.254976756704737517e-01
3.657520542178353540e-01
5.725363535510584745e-01
1.988254250916917099e-01
3.229600960066484894e-01
1.388589459761457034e-01
3.957552954987291205e-01
1.624829240898283400e-01
2.486733253030793400e-01
2.148190217189821505e-01
1.517814334182396585e-01
2.516025591602448208e-01
1.218179828829934752e-01
1.628807907983857994e-01
2.203221931480457141e-01
7.024306023696761381e-01
3.377054014856500919e-01
5.385199981172539285e-01
3.235166148406257713e-01
4.058648870808351239e-01
2.109662547498445395e-01
6.429583886618658872e-02
3.435313663456052713e-01
2.550784102679017895e-01
1.200096741291514224e-01
3.481691237054542754e-01
2.611973462020465431e-01
1.054434398112318733e-01
1.993125961343399921e-01
2.388258801074327475e-01
1.481629185442162044e-01
6.258795319818474256e-01
8.939011607539082416e-02
4.210246112797167428e-01
4.117924995174556679e-01
6.115905837770088116e-01
8.577683639055849740e-02
1.175042707824233562e-01
1.612489972395658167e-01
9.559111650462336074e-02
5.347088550176154476e-01
6.066474182198804133e-02
7.916685709803115978e-02
5.075749943405798437e-01
1.173164699399329297e-01
3.250349377527157468e-01
4.760090237903459864e-01
1.718249574332153806e-01
1.683690803919155321e-01
3.439670365711999245e-01
3.092384003793638980e-01
1.046455548226949417e-01
2.166421214655909477e-01
2.531375846723082357e-01
4.201570821104221726e-02
2.791658416627220696e-01
2.206818128299187498e-01
4.844832069933979746e-01
3.601110472598346157e-01
2.720060828358973337e-01
6.639643548207112278e-02
1.246386292445575139e-01
2.148765952337153007e-01
3.586599665526166159e-01
2.227141292264440686e-01
4.708384213070245794e-01
4.398910450976908915e-01
1.143056177128337486e-01
8.216914428838437146e-02
4.849646807044241670e-01
4.519945400331005225e-01
2.596817226333336670e-01
2.186595652567129011e-01
4.924918179566640242e-01
1.035074907346396483e-01
2.470363188163220425e-01
1.059214573511308710e-01
1.924775433135404445e-01
7.267890255768823249e-02
2.159192067652440650e-01
2.196711691852986925e-01
1.978213988817482671e-01
4.475624711268513245e-01
7.830408490323116644e-02
1.877652268861265128e-01
4.304121502932314325e-01
3.128731976603211229e-01
2.664083307032569237e-01
4.208787500631101519e-01
5.651833270871403636e-01
8.338202162575598930e-02
3.695618523072104478e-01
4.389515832221376201e-01
2.413492020778459368e-01
1.551738615868322735e-01
3.488831042821570194e-01
1.373736937638107003e-01
3.363870436702190436e-01
1.039735436784636341e-01
1.620191823156976463e-01
2.519175843081324917e-01
4.081093130573396621e-01
2.503864032071568269e-01
1.683202382741914860e-01
2.173884183431867567e-01
2.561739014316095631e-01
8.842490440371606961e-03
2.942346063498580411e-01
7.932708856751491400e-01
3.724243745285519269e-01
4.262283712727737983e-01
2.392484893024035553e-01
1.273310140627259834e-01
3.066257896092692836e-01
2.321414837155370003e-01
1.632544785138337062e-01
7.139380161047202689e-02
2.009813845470745652e-01
1.665188543298752877e-01
4.864684479314170668e-02
2.639681486181550546e-02
1.111016543868377643e-01
9.294047924486786849e-02
3.189015693975065235e-01
9.187143220265722721e-02
1.811264032280565928e-01
3.825319264232213690e-01
2.874346135351782405e-01
3.223043918017514664e-01
1.882423140230703174e-01
4.428037914912225093e-01
1.172048786741517468e-01
2.810084041912297437e-01
1.291295714719361276e-01
6.650520402076837145e-01
7.184746779164451203e-02
4.011943112131076683e-01
1.507415208010918772e-01
1.808481292469138746e-01
1.097812512623196901e-01
1.163119872863808552e-01
1.739552535338523553e-01
1.118432354141450091e-01
1.248142121064018395e-01
1.526640158755187410e-02
4.053363416941163089e-01
3.957771478102067308e-01
2.940527910597585115e-01
2.277189673062105790e-01
1.740688406904915830e-01
4.203089603218850001e-02
3.836948281218061779e-02
1.896906282870710059e-01
4.684945122847577470e-01
1.157702522330474743e-01
2.050029895245787104e-01
2.325875693313630144e-01
2.620497477646091533e-01
7.545176259944874619e-02
3.965910571652981886e-01
1.694553471525865329e-01
3.076304344320339723e-01
8.133343469893961064e-02
3.206346421615599018e-01
1.419499294886668872e-01
1.861134383909958667e-01
2.620481719659220610e-01
1.598054613136406787e-01
3.468063147378522837e-01
2.474199934187411576e-01
8.199006612677749162e-02
3.982826384797779062e-01
1.809975286504812153e-01
1.173980644849190041e-01
4.547907525700223830e-01
2.434176402670368833e-01
3.415490347002496652e-01
3.044152721494556846e-01
8.046593069419853694e-02
7.576408285675206855e-02
4.352470061294274606e-01
3.044477625928633802e-01
1.896520275734383809e-01
2.697799149474119362e-01
1.826031188325381860e-01
4.565318142047832817e-01
3.159203286188054238e-01
2.179679414622817113e-01
6.637747505693225580e-02
7.338131362400429625e-02
5.294263061142601146e-01
1.764902803497652994e-01
3.588264402869188463e-01
2.144391978799147988e-02
9.760433380595348596e-02
3.052810214159272229e-01
2.599351657227223500e-01
4.118585054714660187e-01
1.535688820892875672e-01
1.744164133191402899e-01
2.723477888784253120e-01
2.385015012402256496e-01
2.303100640087318018e-01
4.454855357904110580e-01
7.625264956777329239e-02
1.967496167900861515e-01
2.379970200865465235e-01
1.763234486457958827e-01
3.515385074814064703e-01
3.585190974473548287e-02
3.515252106339978311e-01
2.444034588025016941e-01
2.758206665668833657e-01
3.538346565010501155e-01
1.151260781006438888e-01
1.090826960915612237e-01
8.985762113829059983e-02
1.957242849377262561e-01
2.832891681231466396e-01
4.295666251461003893e-01
2.706131568696065193e-01
3.968594508189184356e-01
7.659502110259382990e-01
2.655000248420814057e-01
3.102700202436562971e-01
1.343190551920088738e-01
3.521119231579350473e-01
1.405920504664944781e-01
3.416030336992089550e-02
1.198498185346795614e-01
1.887736739449421830e-01
2.589110381513898829e-01
7.758246628329752703e-02
2.600350164696443311e-01
2.313042228389028399e-01
2.212541541017166158e-01
2.469599361834916296e-01
3.605279116934486106e-01
1.008424160670539776e-01
2.309544971378048595e-01
2.044210300900246857e-01
3.724675459743341799e-01
2.721035973227255433e-01
3.752091061196305977e-01
3.571273295395794301e-01
5.274887449597706057e-01
3.168728721888262601e-01
3.757955891102759960e-01
7.556942420192758192e-02
2.713622006293975319e-01
1.302609685107449788e-01
4.764145411785110640e-01
8.180735246583964448e-02
3.034350601415084503e-01
3.525417798644553957e-01
3.809059855586751087e-01
2.552866433366112187e-01
4.242793312053321775e-01
3.310634166756014074e-01
1.949124012535203010e-01
2.546108765888605019e-01
2.904491298195459037e-01
3.240014144369144367e-01
4.003874517961226176e-01
2.608299918795999872e-01
3.829477333545722173e-01
9.206569892591984217e-02
3.360918887206095218e-01
2.945806598031412427e-01
1.913209798390616834e-01
1.783441934881195290e-01
3.634502211926357584e-01
2.134038552533044086e-01
2.543741649524152160e-01
5.108585625991521884e-01
2.650659479225881410e-01
2.705755558277689321e-02
3.334869095452483445e-02
2.846313809291223240e-01
9.495520918042299474e-02
6.044410789291151248e-02
5.382455100800543901e-01
1.349375734385688252e-01
1.023408455524083410e-01
5.635940685207944112e-01
3.478446862924060023e-01
2.911168004480335081e-01
1.981085541995638022e-01
4.251207312027583396e-01
3.690356860948192375e-01
5.689576803759882617e-01
2.549537816547302604e-01
2.974991141457537513e-01
1.899405401582396069e-01
4.724740904550633336e-01
1.519003179806738546e-01
1.923124092206735247e-01
1.828505842994697927e-01
2.828656455155825200e-01
2.715549984432828468e-01
1.921276325458211309e-01
2.817823395114783455e-02
1.877591794199643394e-01
2.613147500876935592e-01
3.401351090180886882e-01
6.841682153500097119e-01
6.244059156215858719e-02
1.071432367480211062e-01
2.047433330051834643e-01
1.028738189578764922e-01
4.049795669856498526e-01
1.258806038968971197e-01
3.298574601532268669e-01
3.120037027440562549e-01
2.182500103194430774e-01
1.900680321651442017e-01
2.717135140596020348e-01
2.172850394388833317e-01
2.231662144723174646e-01
6.596509959437595327e-01
1.104311787794727273e-01
6.938722975682736216e-01
3.024929684742346248e-01
2.943818084617380038e-01
2.161637642500839063e-01
2.354793731158583148e-01
2.311472215194947388e-01
1.210576405350688028e-01
4.431618292041620832e-01
3.398490769468250350e-01
5.618769364068556538e-01
2.410865880481743995e-01
1.974937529804036140e-01
5.631681139748797582e-01
8.338821626630305017e-02
1.728255681411457467e-01
1.758935228007189044e-01
2.800256904384558210e-01
1.613124463387599905e-01
2.681012715395766355e-01
3.201392688483956639e-01
2.561759641517264985e-01
2.118323546845870264e-01
3.211172561413953019e-01
2.252692330014841315e-01
1.558208879761322496e-01
4.401877535456738544e-01
1.566188973354023795e-01
2.224702422679077918e-01
3.558903671705746508e-01
1.515939914979970715e-01
2.200250768589591677e-01
1.018526454523197705e-01
8.560800707326773895e-02
9.888857730181579986e-02
1.562873204770789670e-01
1.534943364894050533e-01
2.917325008555356480e-01
2.390870743341152460e-01
2.206079883215394943e-01
2.268997258136971895e-01
2.852258424597718944e-01
5.877677849440288149e-01
5.655838212387364061e-01
3.357195586669683429e-01
3.720387661463510631e-01
1.275569274059083769e-01
3.362873661331283737e-02
1.166588417252682752e-01
3.975817203212526629e-01
1.017087001440622474e-01
2.896710062911663774e-01
1.055421816148311431e-01
4.113666506701739445e-02
2.132055858316080632e-01
4.209276994203093869e-01
1.278607882271710350e-01
1.763000286788951043e-01
1.876387785276343867e-01
8.634514675206944601e-02
1.038518841544023991e-01
3.290550929840954097e-01
1.788454347825854385e-01
4.556139948306432014e-02
1.122336835362301444e-01
3.588410043331785593e-01
1.555627695903021579e-01
1.897328514282074496e-01
2.809478688053410611e-01
3.449317135561214553e-01
2.201049054236512981e-01
4.922899747657408231e-01
1.623910695369920054e-01
2.924645665780370996e-01
1.187778222375798359e-01
2.385315844350105741e-01
2.103731115096442172e-01
1.905741868096471892e-01
1.038663794351125935e-01
1.004507326018211216e-01
1.978859827795153847e-01
1.427936434992971571e-01
9.790168663240539360e-02
2.498778432451026488e-01
1.113134982575445103e-01
1.867193129881993541e-01
3.346157106346184240e-01
1.660055022065748953e-01
4.383562444655188517e-01
4.862825048886378898e-01
3.427723496829991334e-01
2.718665099030851962e-01
1.346784043590751323e-01
3.144593514949116653e-01
5.697924260418794906e-02
2.088017808362619132e-01
2.369115471627871450e-01
1.947551615546856130e-01
1.136353950573851385e-01
2.203241930884940747e-01
2.812592150199708652e-01
1.942401832900384762e-01
2.115426994472355271e-01
1.867409380914789030e-01
2.769437530365815303e-01
1.554591197831452498e-01
1.589445181437254551e-01
2.787506363301469059e-01
8.643824951722087202e-02
1.639537362008300914e-01
2.472555140514526573e-01
4.897544205575442289e-02
2.527959452987573186e-01
2.051925309474965931e-01
3.429170963050907073e-01
2.972885448156376564e-01
1.637832014059189545e-01
4.588094983024917362e-01
3.155483747617170986e-01
7.735983346369820768e-02
1.572534800543214928e-01
2.102056327319592466e-01
1.706467938676055340e-01
1.830186676269829060e-01
2.680744947306394343e-01
1.582317653488425346e-01
2.103787809900456718e-01
1.243724375570704338e-01
2.396641825907209200e-01
2.391470956022047623e-01
1.956916519792381293e-01
1.733160809000207081e-01
3.127867743077029639e-01
3.541765515726149616e-01
2.983673115498527428e-01
7.547458510077274807e-02
1.926398605734003788e-01
2.013406724515382218e-01
2.270369148752502397e-01
7.198724496884842394e-02
3.777090641973428475e-01
1.900732454246741032e-01
1.677657489878104369e-01
2.844555417893447902e-01
2.559903494584006012e-01
3.182706597523121128e-01
3.542727668392144924e-01
3.351051159638893107e-01
3.642768335867069829e-01
2.596709170888236162e-01
1.258101677334129698e-01
1.908326730389661996e-01
3.372515901588673537e-01
1.751416136885108332e-01
1.273257965736445396e-01
4.025272998585785467e-01
2.440753418670985608e-01
2.770868443845272977e-01
5.764294908472191725e-01
2.658445599929384895e-01
2.106761887701121827e-01
2.069718456856889099e-01
3.725388333494010773e-01
3.168345255640331315e-01
3.057681099835992677e-01
1.230118588831329435e-01
3.245409914270634966e-01
8.671122707718603717e-02
3.070709518444944552e-01
1.155485743265859955e-01
1.255355466475242820e-01
3.353002104310834897e-01
2.110732952204784352e-01
2.220737568198463407e-01
1.948760459493965869e-01
1.717012986675676700e-01
3.432771351057501419e-01
1.853649445714641020e-01
3.285891544116040786e-01
3.132365569941373828e-01
5.137894730578929092e-01
3.019162511599844390e-01
1.188439483827262722e-01
2.659870993954868701e-01
2.072853803457919697e-01
2.692529601098654912e-01
8.748144502823036739e-02
1.548493352961357594e-01
1.348486797679860072e-01
1.614062329310435306e-01
4.512360676840475038e-01
1.601050375648563062e-01
4.249376766753549250e-01
1.970808056938818387e-01
3.628780510560485340e-01
2.526869627644716676e-01
2.214710983491380847e-01
1.553179567296893993e-01
3.363548478764314953e-01
5.030973783699308477e-01
2.635505448991350419e-01
7.754238413999195445e-02
2.570601886369338063e-01
6.875730860309574310e-02
2.994794913018527516e-01
2.481233718467685256e-01
2.588774211502973266e-01
2.894721713442565680e-01
8.855794304095207514e-02
3.988339477012112222e-01
2.415436898389192455e-01
4.562305798239353338e-01
2.388195740466844963e-01
2.236997638606560979e-01
2.823076102138538102e-01
1.160190290518861161e-01
2.940326590260398110e-01
9.445375871697939130e-02
2.754186502273686665e-01
1.523385025757043598e-01
2.188789088688492812e-01
1.936910208310363701e-01
2.298414332201008659e-01
4.645445068483708972e-01
1.479492195675502775e-01
5.825622290672448633e-01
1.968976955125475159e-01
2.636877712120132555e-01
5.827767433755296489e-01
1.756012879304642005e-01
1.000100799936316370e-01
3.557458933796636136e-01
3.985420895305662459e-01
3.771959490746661370e-01
2.896411747263744063e-01
5.419242070320805515e-01
4.616415362470910888e-01
3.195891824192205188e-01
1.993419386042147301e-01
2.815801085144121196e-01
3.665164658458064384e-01
2.209338776304215213e-01
3.528366040516348057e-01
2.172610330164888581e-01
5.703586435317752334e-01
1.217814150886953189e-01
1.531440692954494365e-01
7.147958567732873858e-01
5.309293731666604454e-01
3.120647471247567362e-01
2.475944801961111608e-01
2.266926960231773203e-01
3.774004991529903430e-01
1.544879644564016996e-01
5.291808009453106143e-01
2.463869660735211464e-01
2.800110515816053858e-01
3.582237689059836749e-01
1.483342392630635220e-01
2.760082775445968917e-01
3.625520493470894556e-01
1.859696880928873586e-01
2.968350631256905237e-01
1.932906108235921128e-01
7.056109358344668514e-02
1.810742109633043662e-01
2.922053519777614294e-01
1.977042226336345188e-01
2.154011330834247340e-01
2.668835480355746248e-01
3.318624910170298037e-01
6.774637361695700077e-01
1.235646622354154150e-01
1.208073578442330348e-01
1.208142096122070130e-01
1.245075157581186642e-01
3.447171929211414465e-01
3.322632853470581238e-01
3.678819050491337062e-01
3.151579954098282510e-01
1.208387570835485758e-01
2.020283636366197177e-01
2.228860934777965874e-01
3.392825759756665782e-01
1.436142817106756675e-01
2.292127729809200765e-01
1.407354279731823365e-01
2.063029786836882151e-01
2.831005577516454985e-01
7.934517067767492271e-02
2.590589974839425103e-01
1.786465800465601161e-01
3.332202962018599446e-01
4.340342322323023638e-01
3.589831725008384433e-01
1.127674468391937912e-01
1.002573418999238575e-01
8.273189639757413949e-02
4.820138339361116908e-01
2.358377342868930582e-01
1.750562599185747359e-01
4.969049269155370596e-01
1.203849246306264303e-01
1.035459872517290603e-01
1.355122818977252674e-01
2.536862095257997884e-01
2.001883425331734134e-01
1.807709440633599729e-01
2.553161313022302148e-02
3.086285158029012932e-01
2.157124194116653015e-01
2.286649106791891484e-01
1.200231452774903895e-01
3.658240437420599567e-01
3.157167844840330639e-01
1.549717003337060250e-01
3.866635240197558998e-01
2.510814816549709061e-01
3.960758270509906476e-01
4.289395883112473995e-01
5.061950183505952577e-02
2.559978573114128353e-01
5.523608406682837257e-01
1.804493433806483860e-01
1.955537079476385720e-01
1.853502884830282027e-01
1.764274321750780306e-01
2.033474579645641045e-01
3.751257682713614316e-02
2.911429966651773449e-01
2.609702858573901829e-01
8.143079103912231886e-02
1.428545623453059132e-01
5.841345968439803915e-01
2.357545283874533937e-01
2.661954779485984357e-01
4.620509605549197873e-01
1.417346484897178127e-01
1.545243760137665900e-01
2.233095263551186649e-01
5.363865136611308815e-01
2.224833358049601584e-01
2.573860160632732152e-01
3.293856726761830167e-01
2.731898002461444763e-01
1.805314363624112017e-01
1.836441632660704981e-01
3.016865224598380690e-01
2.323032475201339819e-01
3.370342665516644631e-01
6.195320220024252977e-02
1.288961722563502776e-01
2.368989437669923592e-01
1.907232982654600562e-01
2.786328187942880286e-01
1.202502516384002379e-01
3.034488460208397687e-01
4.096899424968460934e-01
9.668352372384111937e-02
4.038420319327951646e-01
3.378267446497318915e-01
1.937238529575849022e-01
1.853813136631798086e-01
2.480722675326150484e-01
3.291777141036997811e-01
3.024404883565317004e-01
3.805270510522287264e-01
3.350587510967495408e-01
3.737899560627588880e-02
2.922242508983496356e-01
2.518046949092243580e-01
4.114919148003942651e-01
3.676938215684145694e-01
1.521135109670100072e-01
1.648238085466210701e-01
1.804822913154938979e-01
2.090984968164376623e-01
4.123689959381203196e-01
3.215229715136307953e-01
1.874237082799075638e-01
2.739602468083753850e-01
1.478517430677078193e-01
2.499374475112976779e-01
2.354363854109018106e-01
3.005091490430702450e-01
1.641402475010768358e-01
2.569754280823215997e-01
1.157766589347000302e-01
2.592838808113695839e-02
1.958791428884734953e-01
2.766556314460816290e-01
2.350229532993177439e-01
2.636516769224403478e-01
2.383805117632741555e-01
1.832051019981763007e-01
9.671878001822845072e-02
2.126573720646887100e-01
2.714981383317282004e-01
3.306974332486420920e-01
4.105614840767141671e-01
3.444766481551511661e-01
2.103416565648038861e-01
8.005390007953613885e-02
8.047444365109072961e-02
9.955950051128929779e-02
8.964008910478585279e-02
2.418960028797766115e-01
1.172908073284011643e-01
2.515312897396199676e-01
3.468251089092590500e-01
1.939883305444740358e-01
1.547629726399739059e-01
3.968481725000586602e-01
3.402397113569735065e-01
5.460164967196108610e-02
6.502413733631136061e-01
1.244090729453099509e-01
1.727932235847714770e-01
1.156070762484888159e-01
3.213876394892585253e-01
3.890773950391551161e-01
1.842032110022653046e-01
1.771221561296444369e-01
2.610072202528092578e-01
2.683746539963201561e-01
6.373126913325730669e-01
1.598260887954482401e-01
3.858929862398845501e-01
2.365382046160297846e-01
2.914784071262684351e-01
2.655166643447968156e-01
2.213884676283918995e-01
2.783277321867276832e-01
1.505424003740850614e-01
4.652825789508738819e-01
7.974720086188583634e-01
6.221597222236633362e-01
1.868939862366144899e-01
2.090464306142201245e-01
2.930705460683651342e-01
2.140550442835947309e-01
7.639420856862919051e-02
8.904690461081836428e-02
3.251098780934588706e-01
3.106773488355994428e-01
2.921491816252525658e-02
4.090536181486089662e-01
3.371056129298384274e-01
5.309870047435778506e-01
3.732042685639478941e-01
2.024005079877031765e-01
1.918421170922093855e-01
1.803486086693370793e-01
3.685453714432926908e-01
2.209889638276334722e-01
2.912367373530473924e-01
1.707023453157245629e-01
1.253971922198445499e-01
1.067147912549837319e-01
2.092801534412941367e-01
1.310024954805611708e-01
2.456689623444429926e-01
6.414157839606299261e-02
6.538329009977634776e-01
3.272585473729855421e-01
4.766392927585592632e-01
1.581267799236866223e-01
2.241862825166465456e-01
5.711380805673667016e-01
2.362369831917001117e-01
2.767939309171478790e-01
3.730866534310852134e-01
3.388995323333937604e-01
1.106590947617823589e-01
1.114722100401438210e-01
4.063501439032357054e-01
4.262213156011859794e-01
2.180155243365375362e-01
3.781182462520235599e-01
4.553641040831380438e-01
5.087444432159072827e-01
2.138090180101248072e-01
1.675475108972575289e-01
3.698493396516112086e-01
1.475633798803673569e-01
1.135050565489564983e-01
