# Supplementary material for: Iso-orientation bias of layer 2/3 connections unifies spontaneous, visually and optogenetically driven V1 dynamics
Source: Nat Commun. 2026 Jan 21;17:1901. doi: 10.1038/s41467-026-68578-y (PMC12923880; doi:10.1038/s41467-026-68578-y)
Supplement: Supplementary file 6 — Source data [file 41467_2026_68578_MOESM6_ESM.zip › source_data/figs4/A.csv]

F1/F0 spikes Layer 4
1.98598787559402
1.80830095191829
1.80965410493204
1.99649234689887
1.48872110179472
1.80762390826726
1.65027064347278
2
1.73498593987983
1.12491029065153
1.6593316933355
1.72696404849218
1.64037027424595
1.58260895185945
1.60687126129871
1.60369340810269
1.54789016404241
1.49890722253479
1.66109477764455
2
0.744363658867808
1.62332324531899
1.60225125491539
1.28128035831795
1.83178067088281
1.93716632225726
1.68010341435927
1.22047029454158
1.59661263745674
1.8645809537267
1.56380349535372
1.82662160184866
1.73479582898768
1.63786844509217
1.58019049264893
1.67849888885331
1.86923059165366
1.71528317408718
1.57849345075326
1.86744767967649
1.80300116777802
1.98759598775781
1.37178948733977
1.8355423231871
1.65587854661125
1.89622144900298
1.5800653177334
1.96567385671995
1.93465161997111
1.85362956512101
1.82997687999151
1.68865585100403
1.94517435277913
1.63575998852639
1.49039093470448
1.82348854124496
1.77425728158384
1.70836463146712
1.77490504105881
1.8595529717765
1.59141977532012
1.79534608081978
1.48874827302217
1.62442547097013
1.95568871687837
1.75714548225037
1.51793042654429
1.54302739722718
1.29714844676285
2
1.8042117369045
1.91430924545721
1.82677983509525
1.85370699682687
1.80842121660624
1.63510235577456
1.92306183825376
1.85350878158444
1.7485454604507
1.64387927267749
1.06065659992894
1.71690499174079
1.77280291762546
1.60431738998372
1.85343214159266
1.7584142967777
1.29986618892134
1.67454161104024
0.179561657383138
1.82427657613202
1.48552414187857
1.66934526622174
1.67246425848169
2
1.61936841218603
1.61604089711734
1.62627709173954
1.80247702487507
1.85971105513213
1.95203185414794
2
1.61681574513117
1.95458482991999
1.77771226000634
1.64540243523009
1.70873463680165
1.7238930708099
1.88010293788985
1.72752664376508
1.79384320782659
2
1.60484627021944
1.3417979568621
1.79502390715883
1.62334577561727
1.98422940262896
1.44028421437393
1.8368007729854
1.84548830260847
1.92283663331671
1.47345034044863
1.9030412099993
1.89895207480905
1.93353668778199
1.70502888990916
1.80003488228961
1.52446804296042
1.95329143620658
1.8978537674086
1.66712304508164
1.86098416808837
1.91112096034913
1.85435939296156
1.65943155315879
1.81333833474448
1.66835850980957
1.71650925615409
1.57656530584683
1.77124035132139
1.82473838183506
1.88327849299626
1.94109178572544
1.65205133758856
1.59434405165468
1.90097575455528
1.6288806468881
1.75749483212523
1.65870786812424
1.87722150498189
1.70201239157513
1.92344508295331
1.74235362169305
1.56063843995902
1.57709471145825
1.77346259894316
1.96654341947549
1.71777394715114
1.78254725336719
1.83757837552966
1.7096773437237
1.70912120026686
1.80598209847169
1.66166961472157
1.73908410427393
1.82876458593838
1.70829967552073
1.81512050690792
1.8176089221039
1.83188455115714
2
1.6296652961081
1.81415608929961
1.82067385359423
1.98031397915696
1.79123643848115
1.87864729373221
1.91896201194548
1.72453699115437
1.40488349836118
1.79528274244271
1.86480377492918
1.87786039760397
1.85013295275201
1.62077347684885
2
1.61114760671587
1.90972792394639
1.36924194313373
1.78909305569836
1.84720823067082
1.59195640104072
1.71384154910545
1.75949914242695
1.89094380286822
1.93170734026193
1.96469960228648
1.90907894432715
1.66407970905316
1.73377973903418
1.80908693355653
1.43598210312789
1.92158088276918
1.77292314796323
1.11118060724396
1.93422535644584
1.55504190447804
1.78643382771523
1.86031914463843
1.83379279369518
1.36752709813448
1.82101439448823
1.54566083957337
1.66221333950433
1.71651472134375
1.69647297640532
1.78425886481361
1.59003358372024
1.74376336279852
1.73498657639954
1.8766783407296
1.98422940262896
1.66542910400297
1.62779502259311
1.50885254586367
1.68822750617543
2
1.81369544911635
1.83334699533897
1.64839250666205
1.64559209142374
1.54466831252141
1.83178067088281
1.84327665426437
1.64243151787915
1.85186906722006
1.56789289370018
1.91024847374828
1.72429864951003
1.51009454449003
1.72900692452482
1.35367481372425
1.77806622092682
1.72909775084731
1.69344264009041
1.92122925607342
1.845647672079
1.7476973521646
1.77210468378696
1.50415277224575
1.7565513240687
1.49753982631046
1.78739379623561
1.78115722904717
1.87368065755026
1.75017827144645
1.91286992841423
1.85889908556888
1.74028462936105
1.5259616551539
1.82665747831537
1.76467802043433
1.64601058654316
1.56759747694579
1.81699006747162
0.849435982081011
1.85758294497565
1.61351771067083
1.8170170689085
1.71372112564577
1.78304472240652
1.05292647769022
1.64329303665911
1.80114014330209
1.92543258130006
1.72847638752754
1.94065292394775
1.89093918780561
1.70651530005522
1.88938551020631
1.70162314912516
1.87590763900222
1.90360371199707
1.72090745790863
1.99649234689887
1.85156350789636
1.7506528967986
1.7282240933366
1.77697207092009
1.6126142713543
1.75165421501636
1.92658969313957
0.843317077995824
1.57865170632054
1.9027226380396
1.56876812836176
1.98422940262896
1.99605345685654
1.72069506435917
1.69919821147666
1.52489609246488
1.86389211929306
1.8872620877889
1.93387961049902
2
2
1.81584728760726
0.654946308339677
1.62944582135734
0.449060449147148
1.57356186687547
1.67915430116802
1.92708591523346
1.75964278845273
1.74380659247873
1.5195081103487
1.57806194356205
1.86971166702621
1.39569273389178
1.96306487345456
1.93524671088965
1.90415538020317
1.2281681620573
1.76983889544772
1.72652034581853
1.57513945437568
1.74294802796886
1.73231915520451
1.35711111881222
1.61126526462256
1.53940503944474
1.39218194002951
1.78277185491731
1.89169897752902
1.66485230385282
1.76063285079242
1.40375397690071
1.50375329826821
1.99255272530756
1.77654941487034
1.76138318872344
1.91271090197954
1.67294893926572
1.83708046297108
1.70080325868868
1.87856553358609
1.90687116504846
1.67253314687298
1.77094660231426
1.81452819156295
1.82795005111107
1.66302386602669
1.76670702851026
1.76410402754212
1.76677341171191
1.78256928871381
1.60306615962983
1.83398991524464
1.8663528030917
1.69587294527788
1.65913618268534
1.71930966811707
1.79992634586101
1.56869786620579
1.73504984228562
1.09012528867126
1.67301637926735
1.61542988646808
1.8266151762307
2
1.63898894845607
1.57704193840096
1.76366391554128
1.65695098688849
1.79041619231932
1.70005862317134
1.73096799436435
1.53149032431801
1.68697001232313
1.693051558391
1.80918771724965
1.64629992010071
1.89586300289968
1.42075824797635
1.59963803874775
1.80820879727773
1.80717633670843
1.72882164820618
1.84559647855059
1.6910641933858
1.98422940262896
1.76314237145083
1.97697058849559
1.93716632225726
1.86912580999452
1.5935833192496
1.90358434440237
1.61911236552923
1.45868102294426
1.90181789364012
1.93372310213002
1.84263136450504
1.73154537633215
1.71687323179194
1.58556843744232
1.70361576994787
1.78428646667277
1.55274789448401
1.88274203193712
1.62776722193086
1.77948133816
1.71339016585808
1.58944006208699
1.46062283897666
1.67714972950592
1.90204252239599
1.76359618592214
1.89835964701688
1.77781522369193
1.80280010645028
1.29166104230494
1.91323669645618
1.76593840437415
1.78641049046315
1.33928978732821
1.66567347448208
1.63259147731143
1.94237506047039
1.88035320664469
1.47826461214307
1.86449114674
1.84242828630124
1.95233800286932
1.50639829432636
1.74928720227388
1.83372582635626
1.88803704685259
1.93555755889087
1.48313644309008
1.94455711256921
1.47360395862451
1.80023085799461
1.70733675137153
1.71923815444081
1.7070643948177
1.99605345685654
1.9882031409394
1.77373244744039
1.703883544306
1.72889912938591
1.76346314617389
1.62049216232645
1.79117896419078
1.75506034177479
1.71713673876013
1.63755796607165
1.8405859081144
1.75271941806519
1.65925452833663
1.73611429041116
1.62666718249173
1.91890646902665
1.99605345685654
1.89792917195095
1.83626220612403
1.77183096579912
1.83674715227725
1.84824703174208
1.60889469013765
1.88265518464484
1.98206898217731
1.75544489374217
1.60655722515269
1.76622673466355
1.64754836107846
1.86774498657225
1.99605345685654
1.86697519325672
1.511772939357
1.71363007157964
1.61156517075974
1.73825612979667
1.98598787559402
1.77416394809247
1.70178417697794
1.81175329478624
1.99649234689887
1.60407708166453
1.7483537490569
1.98270038152922
1.65346768259467
1.73769182652695
1.57517761020073
1.6254450446876
1.89542620427413
1.5888025088261
1.86534386619994
1.62832740294741
1.82553111193559
1.64901505720602
1.93349738295381
1.81861040658977
1.86395814312682
1.98422940262896
1.79747612765559
1.89559958338217
1.62523323320919
1.62874258887231
1.18990157401743
1.44746638428979
1.74744598346187
1.77677397612181
1.8769159258692
1.73215587154071
1.85121498703631
1.73935303532003
1.8639976101515
1.81173175949318
1.81904078744502
1.89413444321312
1.87576108466699
1.98385055586177
1.75150252112313
1.63092660995727
1.89018345865826
1.68920878220017
1.79806732795741
1.67883248883405
1.70302617554879
1.72720623721584
2
1.85105301479609
1.78452945360092
1.73800729662081
1.76454356770464
1.87912690165811
1.58492245397
1.81535478773822
1.89061681491858
1.67440892452636
1.5614848562807
1.7174885823436
1.9894862684193
1.71740347053617
1.45888635666124
1.70316404948924
1.73294738678824
1.59397187717981
1.61421430964008
1.80152612935236
1.93907967465731
1.86971166702621
1.69217331604252
1.92258004976086
1.88878391607073
1.57572359236841
1.65996476750818
1.81971547931996
1.41757812381136
1.90288933823419
1.85337456139585
1.77394964978023
1.68986056515925
1.61259491109414
1.75213413688908
1.63776521136393
1.21534959387456
2
1.63748985650125
1.56217989530671
1.53703652376119
1.68257784930761
1.73961541788036
1.99605345685654
1.85865399822371
1.5417209989697
1.92353432274032
1.82434832359804
1.82256039951251
1.92505403322319
1.87355633109175
1.72333603534098
1.79537966208334
1.64131974249302
1.77159078503535
1.88610324594402
1.66308731974721
1.8469976240087
1.82456521537166
2
1.79968187475632
1.79401308096686
1.8427035924633
1.81702973867595
1.80594721125783
1.82114418658718
1.77789721376383
1.85636139711902
1.83313318359046
1.81861338503463
1.81253291985628
1.66933904291201
1.86785854258175
1.65509147576116
1.48975079520284
1.77153256943244
1.8118901628527
1.42120525659008
1.76386712449016
1.83559925554108
1.78560391327886
1.71460376628526
1.37841835850563
1.85215660803315
1.7398384925744
1.5026570679521
1.44829596631048
1.94952566947942
1.61859476043601
1.7978469985253
1.89284799580258
1.83049187476264
1.87452932379459
1.57005716794101
1.6343935444076
1.51572998320064
1.88259834472805
1.64122309549202
1.73103486132596
1.78604799561083
1.74331488219182
1.81761205349994
1.97370863017521
1.46276077886394
1.76038048248096
1.78554266435006
1.76939085917827
1.60985924552301
1.80965410493204
1.87398321936423
1.42195938579112
1.81576867973263
1.71897547864221
1.90853189086634
1.73010993966503
1.90185176268637
1.6636424679249
1.7519686464336
1.86413349790646
1.53275234838885
1.53639243726861
1.75595370047144
1.9395919794424
1.98427096397024
1.56717865311689
1.74552988930807
1.49382244910208
1.68704397332711
1.78375773572532
1.90296751489904
1.82345739824209
1.69131582966947
1.78065754736219
1.64247881599511
1.71597819227945
1.75744034278057
1.98915942375174
1.67937925270683
1.88145511562453
1.99123397276794
2
2
1.68171399614424
1.62579087986608
1.98598787559402
1.86563631761074
1.95944260758987
1.52193106212566
1.99116886517596
1.64657447037334
1.72823858796567
1.60946425320534
1.90905925732158
1.83364608440152
1.57838380260928
1.54172193964472
1.73277769876091
1.85512765916317
1.62205293296398
1.76408998923413
1.84128514282283
1.78804724600395
1.64804597384841
1.72972448490691
1.76950400544111
1.56172041375271
1.94879475109584
1.84891644324402
1.82133555176854
1.53049663580025
1.9361468109428
1.78665702339627
1.78632265506633
1.66434522689954
1.69775809834568
1.61926936323728
1.70437656255844
1.60300681136616
1.8657506597508
1.79492497320607
1.93077863900952
1.72076952903198
1.68087525847324
1.82785500060305
1.70563841217142
1.77884182278131
1.79166233325583
1.34613985577472
1.77359951297068
1.82665993208311
1.63955580987548
1.90066506466675
1.84593684663781
1.85585449017774
1.77562166721268
1.82341699380737
1.78607806226901
1.87094482872611
1.74739739548513
1.57830449358335
1.7650725208524
1.64573441396117
2
1.87706803187746
1.77436918946268
1.78301190019579
1.94261872206595
1.8076364457721
1.80118901542113
1.68557567824313
1.85866223078873
1.58709255994415
1.64159681138962
1.8254665600447
1.64168122414009
1.73671427025702
1.85825097912221
1.73258659669592
1.88967873999892
1.91126634377591
1.92051703835304
1.8610893232652
1.89618206840524
1.36883857326194
1.17304999873265
1.77352530867288
1.74294025334272
1.92219077082793
1.77149336486808
1.75607023400223
1.75657844886655
1.67859689052938
1.92857808587331
1.74136975383229
1.72180378660757
1.68833705159594
1.67258150649735
1.77388741210561
1.84500253504598
1.65322161897894
1.95833006193745
1.56593777400993
1.84010208563083
1.76391664186801
1.60545463042968
1.67717970349201
1.84890301100089
1.28787711085194
1.77211113434431
1.75261336008773
1.84542998880521
1.68493136398308
1.95464071543632
1.38125050747647
1.73257605056079
1.64106137156434
1.9466393606302
1.91984640020006
1.65666830302646
1.9605374239499
1.78910655531797
1.72760147240269
1.82701747892393
2
1.77217210168169
1.86685217366094
1.89494879495991
1.81262525128751
1.79727774201441
1.88539825233665
1.67535925298552
1.80398621037838
1.75162420828335
1.47084472262165
1.65561058745317
1.47770594326253
1.62976658746272
1.4682393237283
1.54165448947661
0.987278021348967
1.57714861718363
1.57877034295768
2
2
1.61046456332157
1.83264148016257
1.75804555601447
1.85868023306844
1.68135682750183
1.69720823378025
1.95464071543632
1.69399173780299
1.62078877886443
1.7559067793815
1.76641186932539
1.94663221967647
1.83706409100824
1.91279692319697
1.78082876960316
1.8041042097925
1.80362720387282
1.80118815488916
1.68086209606976
1.87847224399733
1.79212328846944
1.57994097126301
1.76433448710887
1.9894862684193
1.85377463785786
1.80390247450574
1.6730151873539
1.75715111562109
1.86512948466282
1.916664021961
1.53887216590102
1.69509752584387
1.63660314725977
1.56964754203733
1.15133137756153
1.93722859678169
1.9267346592584
1.8293858954429
1.68911930012654
1.71870867255521
1.67504374384669
1.71055294698959
1.80965410493204
1.62472665400521
1.80608316593211
1.60013710297773
1.8742717083754
1.70936264601835
1.65662591346237
1.90871492472416
1.87339745474174
1.80023183813958
1.48939442813336
1.92575176953505
1.62107012071229
1.80489841982442
1.69164203521166
1.64698017067195
1.92239459196821
1.61892287372246
1.96102958340454
1.66698371112879
1.75907281578229
1.56365746183245
1.60979485431326
1.8528346321742
1.7782996412167
1.5242956589218
1.86593384407816
1.58625653254402
1.87488285076043
1.87027918472651
1.84253366012224
1.86595440150123
1.91424706944481
1.88335158021393
1.8390700207355
1.47524846676162
1.92053807807069
0.736952148490004
1.27484797949738
1.81142657838316
1.99621146838801
1.87671102290466
1.80881029552321
1.34638026834754
1.74369857075252
1.84353813653059
2
1.74936865080017
2
1.59646908437454
1.83728608227154
1.90585224635116
1.8376497318698
1.78607631433847
1.64759181235622
1.69680983705137
1.59157898489911
1.64319893549519
1.78339676008268
1.74118251330117
2
1.9311023923246
1.75271692209285
1.7440920187747
1.8884533028077
1.59881407099138
1.59542300703448
1.87873327177736
1.61989890829212
1.7769806812959
1.6342763766048
1.46920918829317
1.75605483897686
1.95944978817848
1.8679517028018
1.71611528711338
2
1.69673025482283
1.61917865332297
1.95018289649174
1.93553151137403
1.97463810873481
1.77369193547747
1.95517495240706
1.91108035881677
1.91930452652093
1.82578457520894
1.58252595184805
1.84365114861507
1.94405651203128
1.77389309418343
1.87698244877437
1.88378414197235
1.99649234689887
1.94068948489773
1.83982660187421
1.68769860493903
1.44351522798235
1.99211470131448
1.31392778670003
1.76989519800849
1.65356967942192
1.79923762965087
1.9935628136388
1.6952114565703
1.7251834922025
1.64075332589168
1.94655620500125
1.40909155020241
1.87387391743368
1.73186470083555
1.77443854193938
1.6809242323461
1.54528151848845
1.99211470131448
1.75614446395399
1.71967587513998
1.71557893965543
1.70504789406117
1.61691007201103
1.45599857879497
1.7005227098739
1.78349830037628
1.93410297833876
1.80529151246855
1.75371065325399
1.87051513599167
1.84397878835513
1.95148615619364
1.7686326551898
1.52447333855484
1.68845176988353
1.78306716855992
1.96108019379586
1.61839985334964
1.79250507602295
1.8609155193991
1.8130583003466
1.90171475385196
1.62271922327266
1.73582700430968
1.73778486234
0.665168851778088
1.53304419934066
1.72317823182096
1.77777870864916
1.57148776208495
1.90733770710502
1.6592660645853
1.56312800847708
1.51292894103534
1.75213413688908
1.82236362150172
1.68270467122848
1.79794974934135
1.80954591729584
1.75479945975697
1.81801314145532
1.70991921065098
1.3744453009054
1.60722288964058
1.21048802531866
1.4161364671873
1.76986897635442
1.77637119712174
1.36472127571846
1.82210948984686
1.94160587067725
1.66897848965737
1.66796978546344
1.7488092107415
1.80661311436825
1.88889139798564
1.64248515601158
1.77123378820096
1.81392447816532
1.67118908571189
1.70143207308605
1.69545258362869
1.88012236019829
1.89930227110906
1.72962542384527
1.7813007761105
1.85087514341094
1.90974971399297
1.91092187915589
1.50848582856167
1.80529705855033
1.94882297768614
1.64369766902359
1.96951640045232
1.55086308484507
2
1.79053387915747
1.90062615550347
1.65800382391262
1.98427096397024
1.72667643111461
1.88138955049489
1.89398727818725
1.98818377965744
1.94152119882217
1.66635741981463
1.86207686898365
1.78338553606318
1.58026861455433
1.97735859072836
1.9161895294334
1.7458435426103
1.82533563631439
1.82123178946402
1.91432139588738
1.57415482852583
1.65434425239117
1.81157418385261
0.715029127210564
1.85775485764847
1.48495853476458
1.38532841172192
1.77576565665198
1.79862011792102
1.89007541123345
1.39294018489883
1.76573567769968
1.64257414648018
1.80989359935593
1.51455388171686
1.49206139794913
1.4297726999281
1.80032929339263
1.60603851687851
1.86336543943799
1.69548552023063
1.7817722429013
1.85021475146113
1.73081711974485
1.59275324093299
1.42012459652251
1.69725856750196
1.68126726511674
1.93016974067661
1.7901092370298
1.95698266249813
1.73369160463073
1.8571926109053
1.79988198230493
1.89723592063351
1.6123726837655
1.59449137105477
1.42356033767815
1.70962066632157
1.62378989829272
1.53492269903447
1.95463970028487
1.81169618363633
1.77361919165866
1.86357399351572
1.83352849021369
1.62705926339887
1.81744930512749
1.71109923680421
1.64067110839816
1.78863984991886
1.90211303259031
1.72174154845553
1.87801150906072
1.62093274616912
1.85329901992467
1.61147794074101
1.87074742111787
1.94377353872655
1.55273706151258
1.76165231236973
1.70351218795716
1.8856387478721
1.39092935065112
1.64335275342723
1.81872893523315
1.70322750011352
1.77708485392831
1.55365437417755
1.92574471592824
1.72553261726432
1.62935401290983
1.54285443305184
1.81355833516007
1.75876199005827
1.86487789685649
1.93130726041335
1.99260620418474
1.79030573478013
1.89544704589962
1.98991121720694
1.71469318796219
1.89022627381506
1.87997197611009
1.9686592278729
1.71589656347261
1.88902758543046
1.76853900784087
1.57230770800911
1.84175505919322
1.93046738741424
1.67299218516338
1.71516523555883
2
1.5939190364601
1.54911227861216
1.98598787559402
1.62584858900951
2
1.507115811762
1.25227609463457
1.59115534749735
1.86622816303722
1.59342167025489
1.87068430822658
1.46675321236829
1.48317161898181
1.98228774571388
1.70136246885428
1.71781871996987
1.78065335579977
1.33551007415586
1.7419805022136
1.82379660521927
1.85791440661285
1.60389232977755
1.5690639640586
1.68865585100403
1.59923001708335
1.470823303572
1.61250655481953
1.94318402842711
1.48816025544387
1.73396751844709
1.78739201920728
1.47287208421762
1.83587692892477
1.7746298626931
1.69095993213168
1.77876811679604
1.53450914340526
1.79120739008251
1.66911534042248
1.9133132211417
1.94915584768336
1.79851061592839
1.99605345685654
1.83568641499429
1.80118541674628
1.94319171760084
1.85455754961432
1.99116886517596
1.7764886572862
1.92194115789861
1.65739501131223
1.72202172397335
1.88964496373105
1.54102648555158
1.69844444094851
1.81410288030323
1.62288359008265
1.44156402081338
1.68539574983953
1.9134931134782
1.87973100256293
1.49201398006858
1.64970364907047
1.94464801648477
1.71811579515023
1.89251069064865
1.62471521027025
1.68687823070528
1.99605345685654
1.77707774757673
1.68519380710544
1.83661174179227
1.80847530669867
1.93716632225726
1.75764394023032
1.65358836405138
1.69633499290395
1.81712353461923
1.2595734417853
1.73750561739005
1.90066609645815
1.56704212500445
0.758451708976526
1.76173145576125
1.8061525120917
1.82699395464934
1.53259182002907
1.79444701542398
1.73332328918387
1.62865662797515
1.85727077318812
1.8681331215246
1.72935370525796
1.99605345685654
1.77685859201437
1.96576534861243
1.81161172341637
1.56499263962555
1.97390607302531
2
0.810420388737337
0.862087838885443
1.69693029976547
1.79700935918619
1.67280200986763
0.25449626559833
1.78945269304281
1.92169639357163
1.73684142997207
1.71790197764682
1.52232371376829
1.40826062841385
1.74121001731299
2
1.75261336008773
1.78878700810156
1.88089464802495
1.83531995214461
1.97172406372581
1.55015338598838
1.65018024369307
1.95562924314472
1.54493595635202
1.7460317918654
1.86191351650419
1.36225247657044
1.56302863555347
1.7875824229275
1.4148105390669
0.948660414978393
1.81662606635203
1.55872475644099
1.9914333318904
1.66576221630859
2
1.54647436839047
1.65755982585663
1.44494882701056
