# Supplementary material for: Iso-orientation bias of layer 2/3 connections unifies spontaneous, visually and optogenetically driven V1 dynamics
Source: Nat Commun. 2026 Jan 21;17:1901. doi: 10.1038/s41467-026-68578-y (PMC12923880; doi:10.1038/s41467-026-68578-y)
Supplement: Supplementary file 6 — Source data [file 41467_2026_68578_MOESM6_ESM.zip › source_data/figs4/C.csv]

F1/F0 spikes Layer 4	F1/F0 spikes Layer 2/3
1.98598787559402	0.0348992859356473
1.80830095191829	0.143855064272416
1.80965410493204	0.23274175200615
1.99649234689887	0.207634924082668
1.48872110179472	0.209721223714306
1.80762390826726	0.336325634878014
1.65027064347278	0.0513086975092735
2	0.337745950452044
1.73498593987983	0.251406478434844
1.12491029065153	0.240608023593082
1.6593316933355	0.295693076905619
1.72696404849218	0.444040692514946
1.64037027424595	0.37319982119819
1.58260895185945	0.171216984065147
1.60687126129871	0.446727264657857
1.60369340810269	0.409044383331089
1.54789016404241	0.294487205898318
1.49890722253479	0.268082495082775
1.66109477764455	0.123759529741406
2	0.464286828574995
0.744363658867808	0.0292994962961758
1.62332324531899	0.227872539323904
1.60225125491539	0.268860967237315
1.28128035831795	0.586013181432645
1.83178067088281	0.0444862271105677
1.93716632225726	0.264636317109896
1.68010341435927	0.325675087049535
1.22047029454158	0.226556495688684
1.59661263745674	0.142309413128088
1.8645809537267	0.192650098022824
1.56380349535372	0.220662516415957
1.82662160184866	0.0903325302500152
1.73479582898768	0.228264290302101
1.63786844509217	0.200024644126488
1.58019049264893	0.336467450817069
1.67849888885331	0.22984738524112
1.86923059165366	0.463925462374817
1.71528317408718	0.244856514619028
1.57849345075326	0.358059664774389
1.86744767967649	0.324518975188824
1.80300116777802	0.171046244906389
1.98759598775781	0.314594405281567
1.37178948733977	0.260346159154802
1.8355423231871	0.190776516422772
1.65587854661125	0.417589228539664
1.89622144900298	0.178905918254751
1.5800653177334	0.330830497889859
1.96567385671995	0.06068669828645
1.93465161997111	0.20409687442488
1.85362956512101	0.114320282134971
1.82997687999151	0.411482652698315
1.68865585100403	0.190615663647571
1.94517435277913	0.554179073614205
1.63575998852639	0.15626450538284
1.49039093470448	0.114797663570734
1.82348854124496	0.145181453100937
1.77425728158384	0.276017730696772
1.70836463146712	0.307474455606081
1.77490504105881	0.294069673924551
1.8595529717765	0.143025632061045
1.59141977532012	0.25149015805765
1.79534608081978	0.0728403858210811
1.48874827302217	0.0965360188520859
1.62442547097013	0.228184105623977
1.95568871687837	0.107750193658116
1.75714548225037	0.335607327367444
1.51793042654429	0.231173516329858
1.54302739722718	0.433159219556848
1.29714844676285	0.212324455594955
2	0.174395171940532
1.8042117369045	0.175958564581091
1.91430924545721	0.263296130010383
1.82677983509525	0.290243710163387
1.85370699682687	0.268305551559393
1.80842121660624	0.156332832381963
1.63510235577456	0.464847599484102
1.92306183825376	0.171054221095062
1.85350878158444	0.419232233618195
1.7485454604507	0.238342125685259
1.64387927267749	0.153274667883013
1.06065659992894	0.508453512018202
1.71690499174079	0.162924112162042
1.77280291762546	0.0832158404343828
1.60431738998372	0.521631117736656
1.85343214159266	0.284782347232232
1.7584142967777	0.0578566727385256
1.29986618892134	0.0851508297166259
1.67454161104024	0.594873024555603
0.179561657383138	0.108306918200678
1.82427657613202	0.219968827382501
1.48552414187857	0.0999269817834004
1.66934526622174	0.0405215315707604
1.67246425848169	0.133210986133818
2	0.359958702416894
1.61936841218603	0.262988724183528
1.61604089711734	0.274343368955742
1.62627709173954	0.311036505881821
1.80247702487507	0.258408471826031
1.85971105513213	0.314318993008264
1.95203185414794	0.143343859465151
2	0.319171395154535
1.61681574513117	0.152129463194363
1.95458482991999	0.0303644933077329
1.77771226000634	0.3123216386855
1.64540243523009	0.317637684589683
1.70873463680165	0.0291415976889296
1.7238930708099	0.130707904894187
1.88010293788985	0.164674501336541
1.72752664376508	0.207180897101306
1.79384320782659	0.0972307278315738
2	0.258356320904151
1.60484627021944	0.208883121203365
1.3417979568621	0.203331242847765
1.79502390715883	0.0357983772490827
1.62334577561727	0.307077415351313
1.98422940262896	0.30531031064259
1.44028421437393	0.318555061470633
1.8368007729854	0.107278537716292
1.84548830260847	0.230711044724794
1.92283663331671	0.190700527632264
1.47345034044863	0.293745826594451
1.9030412099993	0.124150134530251
1.89895207480905	0.292282773485878
1.93353668778199	0.267660788173684
1.70502888990916	0.228282303922989
1.80003488228961	0.416075154517495
1.52446804296042	0.182742943782638
1.95329143620658	0.338319046785799
1.8978537674086	0.426811599892274
1.66712304508164	0.319244608518938
1.86098416808837	0.169800783757997
1.91112096034913	0.105637768945623
1.85435939296156	0.251719827792516
1.65943155315879	0.217929536105529
1.81333833474448	0.514117909880325
1.66835850980957	0.327297701533908
1.71650925615409	0.29927984429853
1.57656530584683	0.234466115335507
1.77124035132139	0.23245381002631
1.82473838183506	0.311376647609844
1.88327849299626	0.231555790279442
1.94109178572544	0.176743800081478
1.65205133758856	0.129592590328247
1.59434405165468	0.219937547800615
1.90097575455528	0.227189022885249
1.6288806468881	0.247538302369989
1.75749483212523	0.362933878930658
1.65870786812424	0.110089453514017
1.87722150498189	0.0760268179925346
1.70201239157513	0.0725728129914264
1.92344508295331	0.566376742688217
1.74235362169305	0.0995641404502734
1.56063843995902	0.125604848804888
1.57709471145825	0.155294422798187
1.77346259894316	0.312106005346653
1.96654341947549	0.242535910740558
1.71777394715114	0.329155695300929
1.78254725336719	0.301665570913419
1.83757837552966	0.149237543108111
1.7096773437237	0.159515901296891
1.70912120026686	0.46556633265248
1.80598209847169	0.074788466710784
1.66166961472157	0.292627918391352
1.73908410427393	0.107295903601828
1.82876458593838	0.150392088809091
1.70829967552073	0.295085403588112
1.81512050690792	0.318232312365869
1.8176089221039	0.303922035362513
1.83188455115714	0.083072162723876
2	0.566781103266642
1.6296652961081	0.262815353050373
1.81415608929961	0.222125413142338
1.82067385359423	0.151042381799924
1.98031397915696	0.115309077375495
1.79123643848115	0.247560489637204
1.87864729373221	0.349109072525183
1.91896201194548	0.390449421619812
1.72453699115437	0.498660088192738
1.40488349836118	0.226545639245512
1.79528274244271	0.274599380829512
1.86480377492918	0.182142022388861
1.87786039760397	0.242632655087194
1.85013295275201	0.0872200635919066
1.62077347684885	0.108368425442615
2	0.0580173481707451
1.61114760671587	0.328595578493007
1.90972792394639	0.164550812359561
1.36924194313373	0.415251006910775
1.78909305569836	0.102536658025986
1.84720823067082	0.131011655780614
1.59195640104072	0.361958823872741
1.71384154910545	0.115406167734126
1.75949914242695	0.217616790429298
1.89094380286822	0.490896881752149
1.93170734026193	0.299098790585556
1.96469960228648	0.163343081319114
1.90907894432715	0.048970707074036
1.66407970905316	0.376648185717532
1.73377973903418	0.0551289804799054
1.80908693355653	0.303991086812595
1.43598210312789	0.279215276165852
1.92158088276918	0.195597242157986
1.77292314796323	0.531726031242716
1.11118060724396	0.166125416501659
1.93422535644584	0.287122876065823
1.55504190447804	0.276227807764033
1.78643382771523	0.102162270436997
1.86031914463843	0.0883381793755646
1.83379279369518	0.286012010153856
1.36752709813448	0.140973285975881
1.82101439448823	0.494271740095531
1.54566083957337	0.360565940942812
1.66221333950433	0.563477812163659
1.71651472134375	0.453291046807694
1.69647297640532	0.589548228295985
1.78425886481361	0.211398123319114
1.59003358372024	0.152301873159802
1.74376336279852	0.0347474955065413
1.73498657639954	0.576331550592932
1.8766783407296	0.263463765353354
1.98422940262896	0.3128508657962
1.66542910400297	0.097181450227404
1.62779502259311	0.0556709280502106
1.50885254586367	0.263584207561686
1.68822750617543	0.302117701349196
2	0.310641935121584
1.81369544911635	0.129421688583377
1.83334699533897	0.130190536238104
1.64839250666205	0.260917823114689
1.64559209142374	0.227216399623784
1.54466831252141	0.268014037435253
1.83178067088281	0.521435047085177
1.84327665426437	0.602822150213669
1.64243151787915	0.326589852464023
1.85186906722006	0.278496861445679
1.56789289370018	0.474415973102175
1.91024847374828	0.313289325070302
1.72429864951003	0.394200526232972
1.51009454449003	0.437311502962073
1.72900692452482	0.203368059953339
1.35367481372425	0.305864413684654
1.77806622092682	0.355138386511092
1.72909775084731	0.173427893376612
1.69344264009041	0.379458181096887
1.92122925607342	0.273678726704262
1.845647672079	0.409335150075633
1.7476973521646	0.319232325674731
1.77210468378696	0.273293822067168
1.50415277224575	0.0750602185981176
1.7565513240687	0.38735152401156
1.49753982631046	0.178690691936413
1.78739379623561	0.204892502698234
1.78115722904717	0.261248278916175
1.87368065755026	0.408289586321678
1.75017827144645	0.390485018908314
1.91286992841423	0.329626203212923
1.85889908556888	0.16967016326171
1.74028462936105	0.329041605871348
1.5259616551539	0.124826226638494
1.82665747831537	0.320711488477533
1.76467802043433	0.265686920553514
1.64601058654316	0.528530009854551
1.56759747694579	0.312096063850313
1.81699006747162	0.0924835389806417
0.849435982081011	0.475941167649318
1.85758294497565	0.383055101654131
1.61351771067083	0.512397596449012
1.8170170689085	0.384258938982867
1.71372112564577	0.280868228582522
1.78304472240652	0.132998410962905
1.05292647769022	0.111641122672189
1.64329303665911	0.275901730898914
1.80114014330209	0.106127125936382
1.92543258130006	0.655290633935258
1.72847638752754	0.0737488303233572
1.94065292394775	0.200839148105549
1.89093918780561	0.163351562894308
1.70651530005522	0.311799068722868
1.88938551020631	0.141038616587309
1.70162314912516	0.219738595649688
1.87590763900222	0.314201142399493
1.90360371199707	0.220852146129979
1.72090745790863	0.311992523821618
1.99649234689887	0.339355012305672
1.85156350789636	0.203419495188931
1.7506528967986	0.138953422590847
1.7282240933366	0.02289076891624
1.77697207092009	0.284487644257742
1.6126142713543	0.304525506727597
1.75165421501636	0.53116372855388
1.92658969313957	0.0478060641316757
0.843317077995824	0.433731187295879
1.57865170632054	0.128343467309159
1.9027226380396	0.088452088040958
1.56876812836176	0.514419167981596
1.98422940262896	0.128560974713918
1.99605345685654	0.287285357178273
1.72069506435917	0.377149490546064
1.69919821147666	0.101615975693409
1.52489609246488	0.320891373142122
1.86389211929306	0.270347139712635
1.8872620877889	0.412164948503676
1.93387961049902	0.187883618620415
2	0.393878811491898
2	0.26502281639347
1.81584728760726	0.447602988239334
0.654946308339677	0.30010220480346
1.62944582135734	0.250468532623168
0.449060449147148	0.272322270197298
1.57356186687547	0.167631279898473
1.67915430116802	0.179102836509754
1.92708591523346	0.141588075591169
1.75964278845273	0.175503823767475
1.74380659247873	0.271447261340579
1.5195081103487	0.0778713513424409
1.57806194356205	0.318144740828942
1.86971166702621	0.0756950504816486
1.39569273389178	0.144663536856889
1.96306487345456	0.0567915978530782
1.93524671088965	0.138668215168982
1.90415538020317	0.489490540606061
1.2281681620573	0.469570499823485
1.76983889544772	0.513349047752547
1.72652034581853	0.193308939657175
1.57513945437568	0.35445796281618
1.74294802796886	0.0787557130798021
1.73231915520451	0.198019413878843
1.35711111881222	0.223187517568518
1.61126526462256	0.392559564181332
1.53940503944474	0.0919098607399154
1.39218194002951	0.137108309384325
1.78277185491731	0.177019314877947
1.89169897752902	0.381140713998176
1.66485230385282	0.401781891920453
1.76063285079242	0.236600465086444
1.40375397690071	0.330003375079332
1.50375329826821	0.0334590812418328
1.99255272530756	0.215222157405056
1.77654941487034	0.206767864245645
1.76138318872344	0.335061367342981
1.91271090197954	0.0323061464495638
1.67294893926572	0.101154851010564
1.83708046297108	0.242500721884748
1.70080325868868	0.31643706573953
1.87856553358609	0.130633412574496
1.90687116504846	0.302255401080243
1.67253314687298	0.0549279575759481
1.77094660231426	0.136381354882996
1.81452819156295	0.652135518340165
1.82795005111107	0.506350640232863
1.66302386602669	0.133399343660216
1.76670702851026	0.0383457927149971
1.76410402754212	0.221710358467589
1.76677341171191	0.279549507075667
1.78256928871381	0.192256899651058
1.60306615962983	0.282132831118253
1.83398991524464	0.706889949001995
1.8663528030917	0.22954340448113
1.69587294527788	0.295705063676022
1.65913618268534	0.135523004491854
1.71930966811707	0.134975985896904
1.79992634586101	0.0911914413579927
1.56869786620579	0.25864787563229
1.73504984228562	0.0436427358320793
1.09012528867126	0.0883583935933809
1.67301637926735	0.777627610129966
1.61542988646808	0.356062942461341
1.8266151762307	0.251896715224256
2	0.381819238261061
1.63898894845607	0.173422017434519
1.57704193840096	0.412618074185827
1.76366391554128	0.388194272545652
1.65695098688849	0.136625402494772
1.79041619231932	0.0828104649403592
1.70005862317134	0.47396512929827
1.73096799436435	0.414963564510933
1.53149032431801	0.33170626911392
1.68697001232313	0.560511916449009
1.693051558391	0.405278643780376
1.80918771724965	0.498201086042507
1.64629992010071	0.383471342153389
1.89586300289968	0.141345118223719
1.42075824797635	0.195420284424218
1.59963803874775	0.283771979401564
1.80820879727773	0.169116955176329
1.80717633670843	0.568076612080149
1.72882164820618	0.21716030324078
1.84559647855059	0.554342311657382
1.6910641933858	0.244023253880618
1.98422940262896	0.300004815110289
1.76314237145083	0.147689846011476
1.97697058849559	0.355993310540508
1.93716632225726	0.138846370379045
1.86912580999452	0.255136484036501
1.5935833192496	0.27874522244133
1.90358434440237	0.121746737722387
1.61911236552923	0.556097269653731
1.45868102294426	0.249938872071982
1.90181789364012	0.251235914966504
1.93372310213002	0.288711166105956
1.84263136450504	0.252960139853656
1.73154537633215	0.250471623009222
1.71687323179194	0.194611756232887
1.58556843744232	0.247183960445298
1.70361576994787	0.244525370479178
1.78428646667277	0.102345411536603
1.55274789448401	0.180669828289226
1.88274203193712	0.319340983255598
1.62776722193086	0.687432767775055
1.77948133816	0.155050900158008
1.71339016585808	0.446275920097357
1.58944006208699	0.127249884129768
1.46062283897666	0.254645929428538
1.67714972950592	0.257241095275817
1.90204252239599	0.541474506626672
1.76359618592214	0.15332167152041
1.89835964701688	0.296517678958055
1.77781522369193	0.285638252695133
1.80280010645028	0.124385486521807
1.29166104230494	0.314797376759862
1.91323669645618	0.340266801998229
1.76593840437415	0.53472070138626
1.78641049046315	0.179349770275177
1.33928978732821	0.172908755182975
1.66567347448208	0.0194078538452406
1.63259147731143	0.100555319989287
1.94237506047039	0.182734586843822
1.88035320664469	0.446355040148352
1.47826461214307	0.186769041200002
1.86449114674	0.185618718815806
1.84242828630124	0.549213987315557
1.95233800286932	0.161448165969281
1.50639829432636	0.48172186320582
1.74928720227388	0.108414527120931
1.83372582635626	0.183899917087579
1.88803704685259	0.326072548073277
1.93555755889087	0.542927756009011
1.48313644309008	0.211100773225964
1.94455711256921	0.144760636012467
1.47360395862451	0.300951474782123
1.80023085799461	0.423547847808293
1.70733675137153	0.347767089413259
1.71923815444081	0.302033074834803
1.7070643948177	0.216732670826269
1.99605345685654	0.651607378728918
1.9882031409394	0.376598828684292
1.77373244744039	0.313454471514612
1.703883544306	0.425441496371064
1.72889912938591	0.147442482878486
1.76346314617389	0.189435548147493
1.62049216232645	0.418037918972745
1.79117896419078	0.376947840182427
1.75506034177479	0.183553910049206
1.71713673876013	0.134453078103641
1.63755796607165	0.580234426054446
1.8405859081144	0.685526422642821
1.75271941806519	0.293532864711979
1.65925452833663	0.147616329541867
1.73611429041116	0.0276968691484348
1.62666718249173	0.340409664144062
1.91890646902665	0.25682682900994
1.99605345685654	0.361213237182464
1.89792917195095	0.413238198259664
1.83626220612403	0.29235707974545
1.77183096579912	0.394889678688777
1.83674715227725	0.286314236786415
1.84824703174208	0.56196392883826
1.60889469013765	0.362895766756881
1.88265518464484	0.311556374622018
1.98206898217731	0.323434010164417
1.75544489374217	0.192463666571032
1.60655722515269	0.3374954327738
1.76622673466355	0.306958371682053
1.64754836107846	0.283295572635936
1.86774498657225	0.160278906751018
1.99605345685654	0.0645755959008223
1.86697519325672	0.201413452334943
1.511772939357	0.195282109117492
1.71363007157964	0.356533040794045
1.61156517075974	0.460798579119187
1.73825612979667	0.145745290279542
1.98598787559402	0.220533484993414
1.77416394809247	0.211145316919937
1.70178417697794	0.47251618886397
1.81175329478624	0.067813319596549
1.99649234689887	0.304947951037488
1.60407708166453	0.147250977846753
1.7483537490569	0.286786890392972
1.98270038152922	0.135407702728219
1.65346768259467	0.526289558078889
1.73769182652695	0.653838922928368
1.57517761020073	0.292522176717726
1.6254450446876	0.30844298672745
1.89542620427413	0.215716782796157
1.5888025088261	0.63761051101485
1.86534386619994	0.33198269664895
1.62832740294741	0.261302106969034
1.82553111193559	0.32547378270249
1.64901505720602	0.373386213199347
1.93349738295381	0.328419132772318
1.81861040658977	0.393603027788671
1.86395814312682	0.388014781807455
1.98422940262896	0.364230089017092
1.79747612765559	0.168746821587701
1.89559958338217	0.548498655001066
1.62523323320919	0.425497675670474
1.62874258887231	0.365752054217835
1.18990157401743	0.572536353551058
1.44746638428979	0.198825425091692
1.74744598346187	0.322960096006648
1.77677397612181	0.138858945976146
1.8769159258692	0.395755295498729
1.73215587154071	0.162482924089828
1.85121498703631	0.248673325303079
1.73935303532003	0.214819021718982
1.8639976101515	0.15178143341824
1.81173175949318	0.251602559160245
1.81904078744502	0.121817982882993
1.89413444321312	0.162880790798386
1.87576108466699	0.220322193148046
1.98385055586177	0.702430602369676
1.75150252112313	0.33770540148565
1.63092660995727	0.538519998117254
1.89018345865826	0.323516614840626
1.68920878220017	0.405864887080835
1.79806732795741	0.210966254749845
1.67883248883405	0.0642958388661866
1.70302617554879	0.343531366345605
1.72720623721584	0.255078410267902
2	0.120009674129151
1.85105301479609	0.348169123705454
1.78452945360092	0.261197346202047
1.73800729662081	0.105443439811232
1.76454356770464	0.19931259613434
1.87912690165811	0.238825880107433
1.58492245397	0.148162918544216
1.81535478773822	0.625879531981847
1.89061681491858	0.0893901160753908
1.67440892452636	0.421024611279717
1.5614848562807	0.411792499517456
1.7174885823436	0.611590583777009
1.9894862684193	0.0857768363905585
1.71740347053617	0.117504270782423
1.45888635666124	0.161248997239566
1.70316404948924	0.0955911165046234
1.73294738678824	0.534708855017615
1.59397187717981	0.060664741821988
1.61421430964008	0.0791668570980312
1.80152612935236	0.50757499434058
1.93907967465731	0.117316469939933
1.86971166702621	0.325034937752716
1.69217331604252	0.476009023790346
1.92258004976086	0.171824957433215
1.88878391607073	0.168369080391916
1.57572359236841	0.3439670365712
1.65996476750818	0.309238400379364
1.81971547931996	0.104645554822695
1.41757812381136	0.216642121465591
1.90288933823419	0.253137584672308
1.85337456139585	0.0420157082110422
1.77394964978023	0.279165841662722
1.68986056515925	0.220681812829919
1.61259491109414	0.484483206993398
1.75213413688908	0.360111047259835
1.63776521136393	0.272006082835897
1.21534959387456	0.0663964354820711
2	0.124638629244558
1.63748985650125	0.214876595233715
1.56217989530671	0.358659966552617
1.53703652376119	0.222714129226444
1.68257784930761	0.470838421307025
1.73961541788036	0.439891045097691
1.99605345685654	0.114305617712834
1.85865399822371	0.0821691442883844
1.5417209989697	0.484964680704424
1.92353432274032	0.4519945400331
1.82434832359804	0.259681722633334
1.82256039951251	0.218659565256713
1.92505403322319	0.492491817956664
1.87355633109175	0.10350749073464
1.72333603534098	0.247036318816322
1.79537966208334	0.105921457351131
1.64131974249302	0.19247754331354
1.77159078503535	0.0726789025576882
1.88610324594402	0.215919206765244
1.66308731974721	0.219671169185299
1.8469976240087	0.197821398881748
1.82456521537166	0.447562471126851
2	0.0783040849032312
1.79968187475632	0.187765226886127
1.79401308096686	0.430412150293231
1.8427035924633	0.312873197660321
1.81702973867595	0.266408330703257
1.80594721125783	0.42087875006311
1.82114418658718	0.56518332708714
1.77789721376383	0.083382021625756
1.85636139711902	0.36956185230721
1.83313318359046	0.438951583222138
1.81861338503463	0.241349202077846
1.81253291985628	0.155173861586832
1.66933904291201	0.348883104282157
1.86785854258175	0.137373693763811
1.65509147576116	0.336387043670219
1.48975079520284	0.103973543678464
1.77153256943244	0.162019182315698
1.8118901628527	0.251917584308132
1.42120525659008	0.40810931305734
1.76386712449016	0.250386403207157
1.83559925554108	0.168320238274191
1.78560391327886	0.217388418343187
1.71460376628526	0.25617390143161
1.37841835850563	0.00884249044037161
1.85215660803315	0.294234606349858
1.7398384925744	0.793270885675149
1.5026570679521	0.372424374528552
1.44829596631048	0.426228371272774
1.94952566947942	0.239248489302404
1.61859476043601	0.127331014062726
1.7978469985253	0.306625789609269
1.89284799580258	0.232141483715537
1.83049187476264	0.163254478513834
1.87452932379459	0.071393801610472
1.57005716794101	0.200981384547075
1.6343935444076	0.166518854329875
1.51572998320064	0.0486468447931417
1.88259834472805	0.0263968148618155
1.64122309549202	0.111101654386838
1.73103486132596	0.0929404792448679
1.78604799561083	0.318901569397506
1.74331488219182	0.0918714322026572
1.81761205349994	0.181126403228057
1.97370863017521	0.382531926423221
1.46276077886394	0.287434613535178
1.76038048248096	0.322304391801751
1.78554266435006	0.18824231402307
1.76939085917827	0.442803791491223
1.60985924552301	0.117204878674152
1.80965410493204	0.28100840419123
1.87398321936423	0.129129571471936
1.42195938579112	0.665052040207684
1.81576867973263	0.0718474677916445
1.71897547864221	0.401194311213108
1.90853189086634	0.150741520801092
1.73010993966503	0.180848129246914
1.90185176268637	0.10978125126232
1.6636424679249	0.116311987286381
1.7519686464336	0.173955253533852
1.86413349790646	0.111843235414145
1.53275234838885	0.124814212106402
1.53639243726861	0.0152664015875519
1.75595370047144	0.405336341694116
1.9395919794424	0.395777147810207
1.98427096397024	0.294052791059758
1.56717865311689	0.227718967306211
1.74552988930807	0.174068840690492
1.49382244910208	0.0420308960321885
1.68704397332711	0.0383694828121806
1.78375773572532	0.189690628287071
1.90296751489904	0.468494512284758
1.82345739824209	0.115770252233047
1.69131582966947	0.205002989524579
1.78065754736219	0.232587569331363
1.64247881599511	0.262049747764609
1.71597819227945	0.0754517625994487
1.75744034278057	0.396591057165298
1.98915942375174	0.169455347152587
1.67937925270683	0.307630434432034
1.88145511562453	0.0813334346989396
1.99123397276794	0.32063464216156
2	0.141949929488667
2	0.186113438390996
1.68171399614424	0.262048171965922
1.62579087986608	0.159805461313641
1.98598787559402	0.346806314737852
1.86563631761074	0.247419993418741
1.95944260758987	0.0819900661267775
1.52193106212566	0.398282638479778
1.99116886517596	0.180997528650481
1.64657447037334	0.117398064484919
1.72823858796567	0.454790752570022
1.60946425320534	0.243417640267037
1.90905925732158	0.34154903470025
1.83364608440152	0.304415272149456
1.57838380260928	0.0804659306941985
1.54172193964472	0.0757640828567521
1.73277769876091	0.435247006129427
1.85512765916317	0.304447762592863
1.62205293296398	0.189652027573438
1.76408998923413	0.269779914947412
1.84128514282283	0.182603118832538
1.78804724600395	0.456531814204783
1.64804597384841	0.315920328618805
1.72972448490691	0.217967941462282
1.76950400544111	0.0663774750569323
1.56172041375271	0.0733813136240043
1.94879475109584	0.52942630611426
1.84891644324402	0.176490280349765
1.82133555176854	0.358826440286919
1.53049663580025	0.0214439197879915
1.9361468109428	0.0976043338059535
1.78665702339627	0.305281021415927
1.78632265506633	0.259935165722722
1.66434522689954	0.411858505471466
1.69775809834568	0.153568882089288
1.61926936323728	0.17441641331914
1.70437656255844	0.272347788878425
1.60300681136616	0.238501501240226
1.8657506597508	0.230310064008732
1.79492497320607	0.445485535790411
1.93077863900952	0.0762526495677733
1.72076952903198	0.196749616790086
1.68087525847324	0.237997020086547
1.82785500060305	0.176323448645796
1.70563841217142	0.351538507481406
1.77884182278131	0.0358519097447355
1.79166233325583	0.351525210633998
1.34613985577472	0.244403458802502
1.77359951297068	0.275820666566883
1.82665993208311	0.35383465650105
1.63955580987548	0.115126078100644
1.90066506466675	0.109082696091561
1.84593684663781	0.0898576211382906
1.85585449017774	0.195724284937726
1.77562166721268	0.283289168123147
1.82341699380737	0.4295666251461
1.78607806226901	0.270613156869606
1.87094482872611	0.396859450818918
1.74739739548513	0.765950211025938
1.57830449358335	0.265500024842081
1.7650725208524	0.310270020243656
1.64573441396117	0.134319055192009
2	0.352111923157935
1.87706803187746	0.140592050466494
1.77436918946268	0.0341603033699209
1.78301190019579	0.11984981853468
1.94261872206595	0.188773673944942
1.8076364457721	0.25891103815139
1.80118901542113	0.0775824662832975
1.68557567824313	0.260035016469644
1.85866223078873	0.231304222838903
1.58709255994415	0.221254154101717
1.64159681138962	0.246959936183492
1.8254665600447	0.360527911693449
1.64168122414009	0.100842416067054
1.73671427025702	0.230954497137805
1.85825097912221	0.204421030090025
1.73258659669592	0.372467545974334
1.88967873999892	0.272103597322726
1.91126634377591	0.375209106119631
1.92051703835304	0.357127329539579
1.8610893232652	0.527488744959771
1.89618206840524	0.316872872188826
1.36883857326194	0.375795589110276
1.17304999873265	0.0755694242019276
1.77352530867288	0.271362200629397
1.74294025334272	0.130260968510745
1.92219077082793	0.476414541178511
1.77149336486808	0.0818073524658396
1.75607023400223	0.303435060141508
1.75657844886655	0.352541779864455
1.67859689052938	0.380905985558675
1.92857808587331	0.255286643336611
1.74136975383229	0.424279331205332
1.72180378660757	0.331063416675601
1.68833705159594	0.19491240125352
1.67258150649735	0.25461087658886
1.77388741210561	0.290449129819546
1.84500253504598	0.324001414436914
1.65322161897894	0.400387451796123
1.95833006193745	0.2608299918796
1.56593777400993	0.382947733354572
1.84010208563083	0.0920656989259198
1.76391664186801	0.336091888720609
1.60545463042968	0.294580659803141
1.67717970349201	0.191320979839062
1.84890301100089	0.17834419348812
1.28787711085194	0.363450221192636
1.77211113434431	0.213403855253304
1.75261336008773	0.254374164952415
1.84542998880521	0.510858562599152
1.68493136398308	0.265065947922588
1.95464071543632	0.0270575555827769
1.38125050747647	0.0333486909545248
1.73257605056079	0.284631380929122
1.64106137156434	0.094955209180423
1.9466393606302	0.0604441078929115
1.91984640020006	0.538245510080054
1.65666830302646	0.134937573438569
1.9605374239499	0.102340845552408
1.78910655531797	0.563594068520794
1.72760147240269	0.347844686292406
1.82701747892393	0.291116800448033
2	0.198108554199564
1.77217210168169	0.425120731202758
1.86685217366094	0.369035686094819
1.89494879495991	0.568957680375988
1.81262525128751	0.25495378165473
1.79727774201441	0.297499114145754
1.88539825233665	0.18994054015824
1.67535925298552	0.472474090455063
1.80398621037838	0.151900317980674
1.75162420828335	0.192312409220674
1.47084472262165	0.18285058429947
1.65561058745317	0.282865645515582
1.47770594326253	0.271554998443283
1.62976658746272	0.192127632545821
1.4682393237283	0.0281782339511478
1.54165448947661	0.187759179419964
0.987278021348967	0.261314750087694
1.57714861718363	0.340135109018089
1.57877034295768	0.68416821535001
2	0.0624405915621586
2	0.107143236748021
1.61046456332157	0.204743333005183
1.83264148016257	0.102873818957876
1.75804555601447	0.40497956698565
1.85868023306844	0.125880603896897
1.68135682750183	0.329857460153227
1.69720823378025	0.312003702744056
1.95464071543632	0.218250010319443
1.69399173780299	0.190068032165144
1.62078877886443	0.271713514059602
1.7559067793815	0.217285039438883
1.76641186932539	0.223166214472317
1.94663221967647	0.65965099594376
1.83706409100824	0.110431178779473
1.91279692319697	0.693872297568274
1.78082876960316	0.302492968474235
1.8041042097925	0.294381808461738
1.80362720387282	0.216163764250084
1.80118815488916	0.235479373115858
1.68086209606976	0.231147221519495
1.87847224399733	0.121057640535069
1.79212328846944	0.443161829204162
1.57994097126301	0.339849076946825
1.76433448710887	0.561876936406856
1.9894862684193	0.241086588048174
1.85377463785786	0.197493752980404
1.80390247450574	0.56316811397488
1.6730151873539	0.083388216266303
1.75715111562109	0.172825568141146
1.86512948466282	0.175893522800719
1.916664021961	0.280025690438456
1.53887216590102	0.16131244633876
1.69509752584387	0.268101271539577
1.63660314725977	0.320139268848396
1.56964754203733	0.256175964151726
1.15133137756153	0.211832354684587
1.93722859678169	0.321117256141395
1.9267346592584	0.225269233001484
1.8293858954429	0.155820887976132
1.68911930012654	0.440187753545674
1.71870867255521	0.156618897335402
1.67504374384669	0.222470242267908
1.71055294698959	0.355890367170575
1.80965410493204	0.151593991497997
1.62472665400521	0.220025076858959
1.80608316593211	0.10185264545232
1.60013710297773	0.0856080070732677
1.8742717083754	0.0988885773018158
1.70936264601835	0.156287320477079
1.65662591346237	0.153494336489405
1.90871492472416	0.291732500855536
1.87339745474174	0.239087074334115
1.80023183813958	0.220607988321539
1.48939442813336	0.226899725813697
1.92575176953505	0.285225842459772
1.62107012071229	0.587767784944029
1.80489841982442	0.565583821238736
1.69164203521166	0.335719558666968
1.64698017067195	0.372038766146351
1.92239459196821	0.127556927405908
1.61892287372246	0.0336287366133128
1.96102958340454	0.116658841725268
1.66698371112879	0.397581720321253
1.75907281578229	0.101708700144062
1.56365746183245	0.289671006291166
1.60979485431326	0.105542181614831
1.8528346321742	0.0411366650670174
1.7782996412167	0.213205585831608
1.5242956589218	0.420927699420309
1.86593384407816	0.127860788227171
1.58625653254402	0.176300028678895
1.87488285076043	0.187638778527634
1.87027918472651	0.0863451467520694
1.84253366012224	0.103851884154402
1.86595440150123	0.329055092984095
1.91424706944481	0.178845434782585
1.88335158021393	0.0455613994830643
1.8390700207355	0.11223368353623
1.47524846676162	0.358841004333179
1.92053807807069	0.155562769590302
0.736952148490004	0.189732851428207
1.27484797949738	0.280947868805341
1.81142657838316	0.344931713556121
1.99621146838801	0.220104905423651
1.87671102290466	0.492289974765741
1.80881029552321	0.162391069536992
1.34638026834754	0.292464566578037
1.74369857075252	0.11877782223758
1.84353813653059	0.238531584435011
2	0.210373111509644
1.74936865080017	0.190574186809647
2	0.103866379435113
1.59646908437454	0.100450732601821
1.83728608227154	0.197885982779515
1.90585224635116	0.142793643499297
1.8376497318698	0.0979016866324054
1.78607631433847	0.249877843245103
1.64759181235622	0.111313498257545
1.69680983705137	0.186719312988199
1.59157898489911	0.334615710634618
1.64319893549519	0.166005502206575
1.78339676008268	0.438356244465519
1.74118251330117	0.486282504888638
2	0.342772349682999
1.9311023923246	0.271866509903085
1.75271692209285	0.134678404359075
1.7440920187747	0.314459351494912
1.8884533028077	0.0569792426041879
1.59881407099138	0.208801780836262
1.59542300703448	0.236911547162787
1.87873327177736	0.194755161554686
1.61989890829212	0.113635395057385
1.7769806812959	0.220324193088494
1.6342763766048	0.281259215019971
1.46920918829317	0.194240183290038
1.75605483897686	0.211542699447235
1.95944978817848	0.186740938091479
1.8679517028018	0.276943753036582
1.71611528711338	0.155459119783145
2	0.158944518143725
1.69673025482283	0.278750636330147
1.61917865332297	0.0864382495172209
1.95018289649174	0.16395373620083
1.93553151137403	0.247255514051453
1.97463810873481	0.0489754420557544
1.77369193547747	0.252795945298757
1.95517495240706	0.205192530947497
1.91108035881677	0.342917096305091
1.91930452652093	0.297288544815638
1.82578457520894	0.163783201405919
1.58252595184805	0.458809498302492
1.84365114861507	0.315548374761717
1.94405651203128	0.0773598334636982
1.77389309418343	0.157253480054322
1.87698244877437	0.210205632731959
1.88378414197235	0.170646793867606
1.99649234689887	0.183018667626983
1.94068948489773	0.268074494730639
1.83982660187421	0.158231765348843
1.68769860493903	0.210378780990046
1.44351522798235	0.12437243755707
1.99211470131448	0.239664182590721
1.31392778670003	0.239147095602205
1.76989519800849	0.195691651979238
1.65356967942192	0.173316080900021
1.79923762965087	0.312786774307703
1.9935628136388	0.354176551572615
1.6952114565703	0.298367311549853
1.7251834922025	0.0754745851007727
1.64075332589168	0.1926398605734
1.94655620500125	0.201340672451538
1.40909155020241	0.22703691487525
1.87387391743368	0.0719872449688484
1.73186470083555	0.377709064197343
1.77443854193938	0.190073245424674
1.6809242323461	0.16776574898781
1.54528151848845	0.284455541789345
1.99211470131448	0.255990349458401
1.75614446395399	0.318270659752312
1.71967587513998	0.354272766839214
1.71557893965543	0.335105115963889
1.70504789406117	0.364276833586707
1.61691007201103	0.259670917088824
1.45599857879497	0.125810167733413
1.7005227098739	0.190832673038966
1.78349830037628	0.337251590158867
1.93410297833876	0.175141613688511
1.80529151246855	0.127325796573645
1.75371065325399	0.402527299858579
1.87051513599167	0.244075341867099
1.84397878835513	0.277086844384527
1.95148615619364	0.576429490847219
1.7686326551898	0.265844559992938
1.52447333855484	0.210676188770112
1.68845176988353	0.206971845685689
1.78306716855992	0.372538833349401
1.96108019379586	0.316834525564033
1.61839985334964	0.305768109983599
1.79250507602295	0.123011858883133
1.8609155193991	0.324540991427063
1.8130583003466	0.086711227077186
1.90171475385196	0.307070951844494
1.62271922327266	0.115548574326586
1.73582700430968	0.125535546647524
1.73778486234	0.335300210431083
0.665168851778088	0.211073295220478
1.53304419934066	0.222073756819846
1.72317823182096	0.194876045949397
1.77777870864916	0.171701298667568
1.57148776208495	0.34327713510575
1.90733770710502	0.185364944571464
1.6592660645853	0.328589154411604
1.56312800847708	0.313236556994137
1.51292894103534	0.513789473057893
1.75213413688908	0.301916251159984
1.82236362150172	0.118843948382726
1.68270467122848	0.265987099395487
1.79794974934135	0.207285380345792
1.80954591729584	0.269252960109865
1.75479945975697	0.0874814450282304
1.81801314145532	0.154849335296136
1.70991921065098	0.134848679767986
1.3744453009054	0.161406232931044
1.60722288964058	0.451236067684047
1.21048802531866	0.160105037564856
1.4161364671873	0.424937676675355
1.76986897635442	0.197080805693882
1.77637119712174	0.362878051056049
1.36472127571846	0.252686962764472
1.82210948984686	0.221471098349138
1.94160587067725	0.155317956729689
1.66897848965737	0.336354847876431
1.66796978546344	0.503097378369931
1.7488092107415	0.263550544899135
1.80661311436825	0.077542384139992
1.88889139798564	0.257060188636934
1.64248515601158	0.0687573086030957
1.77123378820096	0.299479491301853
1.81392447816532	0.248123371846768
1.67118908571189	0.258877421150297
1.70143207308605	0.289472171344257
1.69545258362869	0.0885579430409521
1.88012236019829	0.398833947701211
1.89930227110906	0.241543689838919
1.72962542384527	0.456230579823935
1.7813007761105	0.238819574046684
1.85087514341094	0.223699763860656
1.90974971399297	0.282307610213854
1.91092187915589	0.116019029051886
1.50848582856167	0.29403265902604
1.80529705855033	0.0944537587169794
1.94882297768614	0.275418650227369
1.64369766902359	0.152338502575704
1.96951640045232	0.218878908868849
1.55086308484507	0.193691020831036
2	0.229841433220101
1.79053387915747	0.464544506848371
1.90062615550347	0.14794921956755
1.65800382391262	0.582562229067245
1.98427096397024	0.196897695512548
1.72667643111461	0.263687771212013
1.88138955049489	0.58277674337553
1.89398727818725	0.175601287930464
1.98818377965744	0.100010079993632
1.94152119882217	0.355745893379664
1.66635741981463	0.398542089530566
1.86207686898365	0.377195949074666
1.78338553606318	0.289641174726374
1.58026861455433	0.541924207032081
1.97735859072836	0.461641536247091
1.9161895294334	0.319589182419221
1.7458435426103	0.199341938604215
1.82533563631439	0.281580108514412
1.82123178946402	0.366516465845806
1.91432139588738	0.220933877630421
1.57415482852583	0.352836604051635
1.65434425239117	0.217261033016489
1.81157418385261	0.570358643531775
0.715029127210564	0.121781415088695
1.85775485764847	0.153144069295449
1.48495853476458	0.714795856773287
1.38532841172192	0.53092937316666
1.77576565665198	0.312064747124757
1.79862011792102	0.247594480196111
1.89007541123345	0.226692696023177
1.39294018489883	0.37740049915299
1.76573567769968	0.154487964456402
1.64257414648018	0.529180800945311
1.80989359935593	0.246386966073521
1.51455388171686	0.280011051581605
1.49206139794913	0.358223768905984
1.4297726999281	0.148334239263064
1.80032929339263	0.276008277544597
1.60603851687851	0.362552049347089
1.86336543943799	0.185969688092887
1.69548552023063	0.29683506312569
1.7817722429013	0.193290610823592
1.85021475146113	0.0705610935834467
1.73081711974485	0.181074210963304
1.59275324093299	0.292205351977761
1.42012459652251	0.197704222633635
1.69725856750196	0.215401133083425
1.68126726511674	0.266883548035575
1.93016974067661	0.33186249101703
1.7901092370298	0.67746373616957
1.95698266249813	0.123564662235415
1.73369160463073	0.120807357844233
1.8571926109053	0.120814209612207
1.79988198230493	0.124507515758119
1.89723592063351	0.344717192921141
1.6123726837655	0.332263285347058
1.59449137105477	0.367881905049134
1.42356033767815	0.315157995409828
1.70962066632157	0.120838757083549
1.62378989829272	0.20202836363662
1.53492269903447	0.222886093477797
1.95463970028487	0.339282575975667
1.81169618363633	0.143614281710676
1.77361919165866	0.22921277298092
1.86357399351572	0.140735427973182
1.83352849021369	0.206302978683688
1.62705926339887	0.283100557751645
1.81744930512749	0.0793451706776749
1.71109923680421	0.259058997483942
1.64067110839816	0.17864658004656
1.78863984991886	0.33322029620186
1.90211303259031	0.434034232232302
1.72174154845553	0.358983172500838
1.87801150906072	0.112767446839194
1.62093274616912	0.100257341899924
1.85329901992467	0.0827318963975741
1.61147794074101	0.482013833936112
1.87074742111787	0.235837734286893
1.94377353872655	0.175056259918575
1.55273706151258	0.496904926915537
1.76165231236973	0.120384924630626
1.70351218795716	0.103545987251729
1.8856387478721	0.135512281897725
1.39092935065112	0.2536862095258
1.64335275342723	0.200188342533173
1.81872893523315	0.18077094406336
1.70322750011352	0.025531613130223
1.77708485392831	0.308628515802901
1.55365437417755	0.215712419411665
1.92574471592824	0.228664910679189
1.72553261726432	0.12002314527749
1.62935401290983	0.36582404374206
1.54285443305184	0.315716784484033
1.81355833516007	0.154971700333706
1.75876199005827	0.386663524019756
1.86487789685649	0.251081481654971
1.93130726041335	0.396075827050991
1.99260620418474	0.428939588311247
1.79030573478013	0.0506195018350595
1.89544704589962	0.255997857311413
1.98991121720694	0.552360840668284
1.71469318796219	0.180449343380648
1.89022627381506	0.195553707947639
1.87997197611009	0.185350288483028
1.9686592278729	0.176427432175078
1.71589656347261	0.203347457964564
1.88902758543046	0.0375125768271361
1.76853900784087	0.291142996665177
1.57230770800911	0.26097028585739
1.84175505919322	0.0814307910391223
1.93046738741424	0.142854562345306
1.67299218516338	0.58413459684398
1.71516523555883	0.235754528387453
2	0.266195477948598
1.5939190364601	0.46205096055492
1.54911227861216	0.141734648489718
1.98598787559402	0.154524376013767
1.62584858900951	0.223309526355119
2	0.536386513661131
1.507115811762	0.22248333580496
1.25227609463457	0.257386016063273
1.59115534749735	0.329385672676183
1.86622816303722	0.273189800246144
1.59342167025489	0.180531436362411
1.87068430822658	0.183644163266071
1.46675321236829	0.301686522459838
1.48317161898181	0.232303247520134
1.98228774571388	0.337034266551664
1.70136246885428	0.0619532022002425
1.71781871996987	0.12889617225635
1.78065335579977	0.236898943766992
1.33551007415586	0.19072329826546
1.7419805022136	0.278632818794288
1.82379660521927	0.1202502516384
1.85791440661285	0.30344884602084
1.60389232977755	0.409689942496846
1.5690639640586	0.0966835237238411
1.68865585100403	0.403842031932795
1.59923001708335	0.337826744649732
1.470823303572	0.193723852957585
1.61250655481953	0.18538131366318
1.94318402842711	0.248072267532615
1.48816025544387	0.3291777141037
1.73396751844709	0.302440488356532
1.78739201920728	0.380527051052229
1.47287208421762	0.33505875109675
1.83587692892477	0.0373789956062759
1.7746298626931	0.29222425089835
1.69095993213168	0.251804694909224
1.77876811679604	0.411491914800394
1.53450914340526	0.367693821568415
1.79120739008251	0.15211351096701
1.66911534042248	0.164823808546621
1.9133132211417	0.180482291315494
1.94915584768336	0.209098496816438
1.79851061592839	0.41236899593812
1.99605345685654	0.321522971513631
1.83568641499429	0.187423708279908
1.80118541674628	0.273960246808375
1.94319171760084	0.147851743067708
1.85455754961432	0.249937447511298
1.99116886517596	0.235436385410902
1.7764886572862	0.30050914904307
1.92194115789861	0.164140247501077
1.65739501131223	0.256975428082322
1.72202172397335	0.1157766589347
1.88964496373105	0.025928388081137
1.54102648555158	0.195879142888473
1.69844444094851	0.276655631446082
1.81410288030323	0.235022953299318
1.62288359008265	0.26365167692244
1.44156402081338	0.238380511763274
1.68539574983953	0.183205101998176
1.9134931134782	0.0967187800182285
1.87973100256293	0.212657372064689
1.49201398006858	0.271498138331728
1.64970364907047	0.330697433248642
1.94464801648477	0.410561484076714
1.71811579515023	0.344476648155151
1.89251069064865	0.210341656564804
1.62471521027025	0.0800539000795361
1.68687823070528	0.0804744436510907
1.99605345685654	0.0995595005112893
1.77707774757673	0.0896400891047859
1.68519380710544	0.241896002879777
1.83661174179227	0.117290807328401
1.80847530669867	0.25153128973962
1.93716632225726	0.346825108909259
1.75764394023032	0.193988330544474
1.65358836405138	0.154762972639974
1.69633499290395	0.396848172500059
1.81712353461923	0.340239711356973
1.2595734417853	0.0546016496719611
1.73750561739005	0.650241373363114
1.90066609645815	0.12440907294531
1.56704212500445	0.172793223584771
0.758451708976526	0.115607076248489
1.76173145576125	0.321387639489259
1.8061525120917	0.389077395039155
1.82699395464934	0.184203211002265
1.53259182002907	0.177122156129644
1.79444701542398	0.261007220252809
1.73332328918387	0.26837465399632
1.62865662797515	0.637312691332573
1.85727077318812	0.159826088795448
1.8681331215246	0.385892986239885
1.72935370525796	0.23653820461603
1.99605345685654	0.291478407126268
1.77685859201437	0.265516664344797
1.96576534861243	0.221388467628392
1.81161172341637	0.278327732186728
1.56499263962555	0.150542400374085
1.97390607302531	0.465282578950874
2	0.797472008618858
0.810420388737337	0.622159722223663
0.862087838885443	0.186893986236614
1.69693029976547	0.20904643061422
1.79700935918619	0.293070546068365
1.67280200986763	0.214055044283595
0.25449626559833	0.0763942085686292
1.78945269304281	0.0890469046108184
1.92169639357163	0.325109878093459
1.73684142997207	0.310677348835599
1.71790197764682	0.0292149181625253
1.52232371376829	0.409053618148609
1.40826062841385	0.337105612929838
1.74121001731299	0.530987004743578
2	0.373204268563948
1.75261336008773	0.202400507987703
1.78878700810156	0.191842117092209
1.88089464802495	0.180348608669337
1.83531995214461	0.368545371443293
1.97172406372581	0.220988963827633
1.55015338598838	0.291236737353047
1.65018024369307	0.170702345315725
1.95562924314472	0.125397192219845
1.54493595635202	0.106714791254984
1.7460317918654	0.209280153441294
1.86191351650419	0.131002495480561
1.36225247657044	0.245668962344443
1.56302863555347	0.064141578396063
1.7875824229275	0.653832900997764
1.4148105390669	0.327258547372986
0.948660414978393	0.476639292758559
1.81662606635203	0.158126779923687
1.55872475644099	0.224186282516647
1.9914333318904	0.571138080567367
1.66576221630859	0.2362369831917
2	0.276793930917148
1.54647436839047	0.373086653431085
1.65755982585663	0.338899532333394
1.44494882701056	0.110659094761782
	0.111472210040144
	0.406350143903236
	0.426221315601186
	0.218015524336537
	0.378118246252024
	0.455364104083138
	0.508744443215907
	0.213809018010125
	0.167547510897258
	0.369849339651611
	0.147563379880367
	0.113505056548956
