# Supplementary material for: Iso-orientation bias of layer 2/3 connections unifies spontaneous, visually and optogenetically driven V1 dynamics
Source: Nat Commun. 2026 Jan 21;17:1901. doi: 10.1038/s41467-026-68578-y (PMC12923880; doi:10.1038/s41467-026-68578-y)
Supplement: Supplementary file 6 — Source data [file 41467_2026_68578_MOESM6_ESM.zip › source_data/figs6/A_temporal_kernel.csv]

time (s)	normalized_amplitude
0.0	2.418869291311854
0.05	3.1018167515787
0.1	3.6915351065010307
0.15000000000000002	2.9735890843207597
0.2	2.544105068553928
0.25	3.1011420248675
0.30000000000000004	2.874781741446924
0.35000000000000003	3.3356122050522594
0.4	3.7404139689157505
0.45	3.1155384391809107
0.5	2.2866859921110847
0.55	2.730540905786178
0.6000000000000001	3.788321526449827
0.65	2.9461595435677643
0.7000000000000001	2.882088420143334
0.75	2.69863348994855
0.8	3.0743413364526497
0.8500000000000001	3.1856837812838275
0.9	3.596236425081264
0.9500000000000001	3.143206298081923
1.0	3.2806965066883436
1.05	2.989522985763445
1.1	2.809940432823479
1.1500000000000001	3.1202662337008937
1.2000000000000002	4.178424343108879
1.25	2.8791814725706164
1.3	2.5101258212757287
1.35	2.908668078692766
1.4000000000000001	3.0698682135797903
1.4500000000000002	2.7816770386949576
1.5	3.1706702273572724
1.55	3.303052460242482
1.6	3.719477951237876
1.6500000000000001	2.8685828494064856
1.7000000000000002	2.6139095256800036
1.75	3.1318100825391078
1.8	3.1321812687185284
1.85	2.9394827008329463
1.9000000000000001	3.3164910853789507
1.9500000000000002	3.411902969693765
2.0	2.4828594215353466
2.0500000000000003	2.7932443501964426
2.1	2.819069241248602
2.15	3.3813269873374128
2.2	2.481457019533949
2.25	2.5890236659451498
2.3000000000000003	2.7823824210006145
2.35	3.406437803248041
2.4000000000000004	2.8742171369739014
2.45	3.2842759844693306
2.5	3.482963819328048
2.5500000000000003	3.498440499038079
2.6	2.5947941163620682
2.6500000000000004	3.439665613663211
2.7	2.8430017022384266
2.75	3.478142149332571
2.8000000000000003	3.2871501440571373
2.85	3.161974892176775
2.9000000000000004	2.9055919231865
2.95	2.5917257547304753
3.0	3.0452666132320623
3.0500000000000003	2.7030829203130735
3.1	3.0396497516517775
3.1500000000000004	3.1337960914396468
3.2	3.575783012430971
3.25	2.940006418373688
3.3000000000000003	2.768981251237989
3.35	3.13455005949318
3.4000000000000004	3.775220942118586
3.45	2.741464888078929
3.5	2.670939689122034
3.5500000000000003	3.329445876820734
3.6	3.186805311289286
3.6500000000000004	2.6480952188657016
3.7	3.4062596095032305
3.75	3.3376504210305145
3.8000000000000003	3.4294625301103356
3.85	2.6304615214865863
3.9000000000000004	3.0689707008487814
3.95	3.2010139226522263
4.0	3.3820320865469737
4.05	2.9954627936694016
4.1000000000000005	2.7137645895374183
4.15	2.66561434258496
4.2	2.719816404744089
4.25	2.647322197059708
4.3	2.8312266306858636
4.3500000000000005	3.02530049216405
4.4	3.651837912767181
4.45	3.3194787439943974
4.5	2.5909791937804236
4.55	3.7489852767555285
4.6000000000000005	2.6551205369984525
4.65	3.449846626208783
4.7	3.2744642361212843
4.75	2.992077493749535
4.800000000000001	2.8545349335973373
4.8500000000000005	2.7361812600886393
4.9	3.4034534051556236
4.95	2.9354921278602117
5.0	3.1563589408878965
5.050000000000001	3.619304250569368
5.1000000000000005	3.1964657670275383
5.15	2.933338907809728
5.2	3.1384770209574717
5.25	2.5733716151137136
5.300000000000001	3.297742189248964
5.3500000000000005	3.25450149964724
5.4	2.714282906277954
5.45	3.4650688300507895
5.5	3.1553800014185
5.550000000000001	2.6589226748060484
5.6000000000000005	2.7089281798141887
5.65	4.070178371360349
5.7	3.4206538376424724
5.75	3.281286420881164
5.800000000000001	2.8742324446970913
5.8500000000000005	2.7002198246740905
5.9	3.260460410661366
5.95	2.917036858776672
6.0	3.2064603643563494
6.050000000000001	2.7509338494451754
6.1000000000000005	2.9721075010416436
6.15	2.9713601098337223
6.2	3.314625246501556
6.25	3.5239935071271042
6.300000000000001	3.6543987401176032
6.3500000000000005	2.9101513921365534
6.4	2.5421456322365232
6.45	3.8113050382321663
6.5	3.1829886985892473
6.550000000000001	3.0561310570982005
6.6000000000000005	3.0262986538080416
6.65	2.326819516961009
6.7	2.9570611192897305
6.75	2.6338376036438347
6.800000000000001	3.082588491900288
6.8500000000000005	3.0488046670026807
6.9	2.473320200264694
6.95	2.5480545362006555
7.0	2.5081133553673998
7.050000000000001	3.3779201736448146
7.1000000000000005	3.1123392988564516
7.15	3.382044472105742
7.2	3.0578085568889275
7.25	2.6647538450754977
7.300000000000001	3.952744875154776
7.3500000000000005	2.746445398758251
7.4	2.769584120741766
7.45	3.539635889005581
7.5	3.4377279294670045
7.550000000000001	3.543126215047136
7.6000000000000005	2.4223152281961338
7.65	2.881269712302213
7.7	3.790397918748979
7.75	3.1760628522896117
7.800000000000001	3.7042153136382585
7.8500000000000005	2.7539149569716845
7.9	3.3200973791562594
7.95	2.7935448543631587
8.0	2.9659143120900886
8.05	2.5192088100315613
8.1	3.427102940878277
8.15	2.733639080992832
8.200000000000001	2.994877587834041
8.25	2.528221914205017
8.3	3.24845252224156
8.35	3.1878660112730284
8.4	3.115929734043904
8.450000000000001	2.3700291299437684
8.5	3.430813105566633
8.55	3.704926874464014
8.6	2.8342768427804472
8.65	2.9727908208305416
8.700000000000001	3.086682566188254
8.75	3.4752009352950344
8.8	2.569177721391597
8.85	3.0071659826266686
8.9	3.5576521483038444
8.950000000000001	2.559136833371937
9.0	2.9245201170238717
9.05	3.8361783109850482
9.1	3.19141178549763
9.15	2.911808620893737
9.200000000000001	3.0917499028269644
9.25	3.8208369401454685
9.3	3.2986023412967325
9.35	2.9114461213620935
9.4	3.04164370938422
9.450000000000001	2.8768609700586794
9.5	3.5270617278005783
9.55	3.298862669130056
9.600000000000001	3.053521623388026
9.65	2.7753624038228706
9.700000000000001	3.5644165397786622
9.75	2.8943671707744127
9.8	3.0829395380468365
9.850000000000001	3.2152274843334956
9.9	3.747836716769508
9.950000000000001	2.165095412717185
10.0	3.486973194790376
10.05	3.0369528984817373
10.100000000000001	2.74229410162872
10.15	3.008300571952338
10.200000000000001	2.231512827018824
10.25	3.0559383377955482
10.3	2.9099964373798195
10.350000000000001	3.671116967797475
10.4	2.338353832667442
10.450000000000001	2.856939038611071
10.5	2.908741467495609
10.55	2.885073317022364
10.600000000000001	3.8170625955068602
10.65	2.720319066256007
10.700000000000001	2.9831937119380463
10.75	3.5162524217739564
10.8	2.8482691999606984
10.850000000000001	2.292204663513564
10.9	3.0936007079271075
10.950000000000001	3.453574350881854
11.0	3.4184252791420002
11.05	2.5672321489170566
11.100000000000001	4.0659510952303055
11.15	2.8023786187949016
11.200000000000001	2.724154025642298
11.25	2.6923514006027665
11.3	3.2780669909656406
11.350000000000001	3.18361233558484
11.4	2.951145960014497
11.450000000000001	3.1444400796897685
11.5	2.9118071284514544
11.55	2.8176759455909246
11.600000000000001	3.151682158486094
11.65	3.0574630234333404
11.700000000000001	3.143621256797696
11.75	3.2459386377287025
11.8	2.813202572967518
11.850000000000001	2.780143403093835
11.9	3.664383280263673
11.950000000000001	2.9833116205293235
12.0	2.9305125882382814
12.05	3.5815234917370535
12.100000000000001	3.5229259176145256
12.15	3.3994598586622415
12.200000000000001	3.248630445693786
12.25	2.9981500519222775
12.3	3.135545551954909
12.350000000000001	2.377262075182376
12.4	2.966944307051165
12.450000000000001	3.0987367847243266
12.5	2.52499275406175
12.55	3.655090942393808
12.600000000000001	3.142411641833524
12.65	2.743547260905781
12.700000000000001	2.6718057275892555
12.75	2.774972796845718
12.8	3.0545262308454904
12.850000000000001	3.2960882379016714
12.9	3.377910020743336
12.950000000000001	2.6802981372234846
13.0	3.0188720068766655
13.05	3.204093417586997
13.100000000000001	3.181802887195254
13.15	2.944086560993068
13.200000000000001	3.1635414331764644
13.25	2.922707483973773
13.3	3.02611189125536
13.350000000000001	2.8287207739520612
13.4	2.6419286104225286
13.450000000000001	2.923451164540476
13.5	3.0693219544243515
13.55	3.0637361730364696
13.600000000000001	3.3873155131709916
13.65	3.2151730020529348
13.700000000000001	3.2062508896324315
13.75	3.2213413499900487
13.8	3.1704839525190653
13.850000000000001	2.8364828952663257
13.9	3.0050612839998903
13.950000000000001	3.0039778649639635
14.0	2.9339017763996877
14.05	3.453358364534998
14.100000000000001	2.9627635290890506
14.15	2.3909404826206555
14.200000000000001	3.036176639672632
14.25	3.550452165743232
14.3	2.64501107775881
14.350000000000001	3.0747522211080045
14.4	3.5082438021786255
14.450000000000001	3.5469602122471318
14.5	2.6895302014736844
14.55	3.083933243979983
14.600000000000001	3.1736370827988374
14.65	3.3178186470466478
14.700000000000001	2.4924614622107484
14.75	2.8894539899812175
14.8	2.93782568712613
14.850000000000001	3.095534849499031
14.9	2.470910316150729
14.950000000000001	2.838351059031868
15.0	3.1080942741016617
15.05	2.9694852965439362
15.100000000000001	2.8843912774642804
15.15	3.392993809411024
15.200000000000001	3.040088898491617
15.25	3.1051732251373925
15.3	2.8511855012966443
15.350000000000001	2.4873205678031938
15.4	3.542243324499957
15.450000000000001	2.998818011244722
15.5	3.0802653996463034
15.55	2.661589161382465
15.600000000000001	2.8152616664916623
15.65	3.10093714942602
15.700000000000001	3.352639160826455
15.75	3.2779103792290947
15.8	3.287713575020976
15.850000000000001	2.9882402198056544
15.9	2.549981418394172
15.950000000000001	2.912356799538331
16.0	3.101001598923368
16.05	3.6771247211728513
16.1	2.953691699910257
16.150000000000002	3.7914654547403783
16.2	2.6226479891728105
16.25	3.1715691568297864
16.3	3.7043195670900437
16.35	3.142122171454738
16.400000000000002	2.7574972088463747
16.45	2.721018232438843
16.5	3.039209732395762
16.55	3.5633238952368695
16.6	3.141724659705661
16.650000000000002	3.3108590488961767
16.7	3.5573924786325226
16.75	4.256796598811468
16.8	2.9916104289463563
16.85	3.3270419872639656
16.900000000000002	3.491587452099842
16.95	3.4767907424826117
17.0	2.9369721443130543
17.05	3.910322251609329
17.1	3.760966725758958
17.150000000000002	3.4160692366746552
17.2	3.665631397441736
17.25	3.3477452831202283
17.3	3.8967656511177404
17.35	2.5492457176336365
17.400000000000002	3.487735248911428
17.45	2.986558587956118
17.5	3.692168841422421
17.55	3.602114700385479
17.6	3.366640412972721
17.650000000000002	2.2858354678265385
17.7	3.1723564942505127
17.75	3.231654749582409
17.8	2.7123082876550164
17.85	3.3946006992020905
17.900000000000002	3.535755527236956
17.95	3.1316278544908354
18.0	2.479133758740508
18.05	4.077673358159999
18.1	3.223155019781167
18.150000000000002	2.47985422329067
18.2	4.059872778699469
18.25	3.18848073874463
18.3	3.229821001088787
18.35	3.142925482730293
18.400000000000002	2.8493687910977474
18.45	3.4592960612765804
18.5	2.973447494560255
18.55	2.973955047821982
18.6	3.009160338981053
18.650000000000002	3.179086090588599
18.7	3.3193920266844734
18.75	3.2787983956775024
18.8	3.090606217188189
18.85	2.568258815145431
18.900000000000002	3.792701476751841
18.95	3.640679309614301
19.0	2.4056892277107487
19.05	2.7943114098791066
19.1	3.49789361090361
19.150000000000002	3.0134300396470555
19.200000000000003	2.710077782118376
19.25	2.9095138985379654
19.3	2.9729297426021364
19.35	3.5822460106324883
19.400000000000002	3.223616997014702
19.450000000000003	2.9500253051573067
19.5	3.4124783620034096
19.55	3.434594874880748
19.6	3.1715431196346784
19.650000000000002	2.7525602040194967
19.700000000000003	2.853768011580077
19.75	4.055489283361992
19.8	2.4598058823897424
19.85	2.8133114337159606
19.900000000000002	3.131765484078911
19.950000000000003	3.931142458561187
	3.6336499430564517
	2.7458122860698886
	2.871332009685279
	2.222715362800008
	3.1407712463146917
	2.7051738011285322
	2.6342212942433196
	3.3272272311495428
	3.117543554599942
	2.588721104417289
	2.7546917378530336
	2.9463890468706597
	3.696563357520726
	3.2952309137240503
	3.2676805228480474
	3.8666084246446575
	3.7921045263850757
	2.459430400577621
	3.3440598865323232
	2.9655888206427394
	3.2541573184813406
	2.8810311633393852
	2.7127645708764345
	3.000242321470392
	2.909639777765676
	3.717192026584382
	3.057518301390542
	2.960959272353571
	2.6957909962366435
	2.6433317913074736
	2.5751135853762475
	2.9309209800839593
	3.3308897914047635
	3.9251197375283935
	2.47276827210041
	3.1855498257713992
	3.8971937451056697
	2.842467071817251
	2.6072634124180714
	3.632334318344686
	3.0713307231978604
	3.656544580141859
	2.412782281090125
	3.2256488349570396
	3.0989944942546006
	3.1749162272796436
	3.3446612068707466
	3.459892408583204
	2.8352337441032396
	3.1125739811324267
	3.231690016230118
	3.468993973521293
	2.446675016897482
	2.5007384476286645
	2.7972352212322633
	3.4662842661882713
	3.0139928390492723
	3.0487913278691465
	3.2563916951269394
	2.8944027169963897
	2.9291431099718155
	3.0006875798792247
	2.813698467719561
	3.349894839782732
	3.535658276373969
	3.1112721079634094
	3.1014977588273354
	3.232919525106826
	2.9752905513323067
	3.3044330739130636
	2.2112735537832
	3.6241635102833634
	3.238051113504303
	3.203902696318971
	2.965873381446579
	3.4619535674523614
	2.4149912534482385
	2.533057241187379
	2.937363457231618
	3.054432720947388
	2.504111146601057
	3.1603366262511763
	3.495547106118416
	3.224209161864013
	3.2391769774286656
	3.022128838949259
	3.197611571253443
	3.5051894618057
	3.006908591591421
	3.149399066270054
	2.647401624052467
	3.0911444908472676
	2.9588911654494137
	2.483275466549524
	3.463410535004191
	3.2858436153490134
	2.8326000762653742
	3.2441236083637444
	2.8356040376530514
	2.852855573369231
	3.0997314153512505
	2.8333134184866124
	4.0236904472120605
	3.0425525450104622
	2.861714966866889
	3.1884577502024403
	3.210229418479741
	2.8427152059611647
	4.048667648151537
	2.895211781270841
	3.478452364171349
	4.154060152209451
	2.348572201557935
	3.445292032194203
	3.741437671625679
	2.9638614175858007
	2.7121414388741085
	4.281038201338107
	2.2967951564619447
	3.1893249590495856
	3.72357586119482
	3.45222695734087
	2.625784019139099
	2.9724980286895226
	3.338630223327045
	2.577502790538062
	3.103287300976883
	3.2140882266168984
	3.10541675445002
	2.258171511383245
	3.0307261657358433
	2.720573004284605
	2.977390276144163
	2.8445306307697797
	2.63655132884715
	3.3106259402308025
	3.0303896003543587
	2.231040699043741
	3.3233949856506158
	3.118731157208752
	3.3615202670579354
	2.621562319819283
	3.553770654639943
	3.3130455809835606
	3.1875178400626987
	3.650160639083136
	2.957403297836554
	2.6109707646127127
	3.2725416098444398
	3.3817159971886888
	3.6843904466568165
	3.255559641433286
	3.0874187650965093
	2.7828786261089533
	2.933596501874793
	3.243300939855038
	2.79529551610519
	2.3993678895422548
	3.4336709271255437
	3.162082599555917
	2.6281597498176095
	2.603624665652129
	3.0483573336718686
	3.045518744619994
	2.9283061299138273
	3.049937276742738
	2.794090032616183
	2.877717562843261
	3.278250443681769
	2.9178131579723043
	3.2280975043286886
	3.8667692673058367
	2.966166653089834
	2.2916702108356355
	3.6204474063150656
	3.520382622502489
	2.943347376363966
	2.500062335463826
	2.6057860356486158
	3.292036887590745
	2.7422918165045265
	3.1475261628154674
	2.5670722437939975
	3.075068358028756
	3.883778679982336
	3.15756598096295
	2.713558709683285
	2.9486616138238406
	2.738919262949432
	3.0066694517879085
	2.901527583848794
	2.8437476053056105
	2.9683303130001097
	4.277670040876212
	3.3893770658455744
	2.6736760003382254
	3.7405408456237077
	3.264485245280005
	2.5558908944854477
	3.1326729839805827
	3.9939005165123564
	3.1341561160221794
	2.746462304922188
	2.8534909059482767
	3.1803128265144567
	3.987807522452143
	3.96101799433732
	3.455577720857924
	2.1122267491214095
	2.9972947204801006
	3.26163149472933
	3.6190177031446766
	2.9341860691939883
	2.9007424247287146
	2.9900978095797903
	3.182466967571869
	2.8045492205702316
	3.087526016855849
	3.053208249063524
	3.140805947470542
	3.2817233786789495
	2.736073214130239
	2.9239115327814327
	3.3711450221796464
	2.868579208356981
	2.920964860421241
	3.2810145923980976
	3.1524641735698817
	3.457472609243809
	2.73447530202395
	3.2964697977383666
	2.9472432296370146
	3.0096488460188113
	2.600342744641763
	2.7065678052189113
	2.9778520201921728
	3.3234008483474753
	3.5591016848765253
	2.9751530515548135
	2.699211212146256
	4.156963475377264
	2.667154403611555
	2.9108422308317414
	4.027327397929998
	3.151607420949797
	2.548914899276671
	2.696559087546535
	2.795120437799919
	2.1817414530662105
	3.9346577149292936
	3.2773872114941978
	3.4726989593217006
	2.763332138414568
	2.84030171918997
	2.395008060406673
	3.441472909018408
	2.960976369949239
	3.0484680009882714
	2.4845410127299785
	2.9470606675765056
	2.893269261690172
	3.243395423602394
	3.2704997980654213
	2.7498383884092217
	3.1967673097000127
	3.8107934291665324
	3.2223197997862294
	2.390613294419315
	2.7542980744926555
	3.23644855419353
	3.6247123982212246
	3.114989320427222
	2.2401516408612565
	3.0589649964374015
	3.1330312005396523
	2.9196418016468106
	3.8117674317392702
	3.4375614597609134
	2.544627474228887
	3.044385540151603
	3.3325083505125943
	2.4927018487493244
	3.0233221343293435
	3.499925426139441
	2.832254559984856
	2.8902055840418543
	3.273252373187323
	2.6271124125580085
	2.7679525301097416
	2.744672721752326
	3.7792621556420345
	2.8603052799135766
	2.549022285770757
	3.6240183693328776
	4.341583510137614
	2.761031139087301
	3.4676197920783984
	2.8173521757434874
	2.9473414876089157
	2.978561301401863
	3.6096785329525223
	2.9220771630819966
	2.952259853324568
	2.9118154086230534
	3.990744877217525
	3.613794639987689
	3.3050775155952032
	3.754029087046589
	2.5642370301151947
	3.057550740361064
	3.1817060071157286
	2.836104272081201
	2.3849972933788592
	3.0022663198423025
	3.203630577239828
	3.3191939438465967
	2.8870657860802877
	3.1270880183124388
	2.899001395080244
	2.8966097443552257
	3.1220855504750924
	3.058212292661016
	3.041948587307714
	2.433881613351322
	3.0830596106618766
	2.6878974796435164
	2.8462227697856926
	3.2968893987223966
	2.6766343480672026
	2.755165880413797
	3.29065255565318
	3.1249103770408286
	3.186408886458922
	3.840686250414399
	2.13546222529474
	2.806635418735596
	4.084645123139829
	2.944026965001632
	2.5041563663781656
	2.598852849411374
	2.793130335246731
	3.0734633421787056
	3.2970873633625
	3.2956831913423454
	2.818973379093081
	2.8559049491211455
	2.890962559275816
	2.926407873618612
	3.413554659721382
	2.524929676761559
	3.9372401874054495
	3.1324080636879104
	2.903711200601298
	3.03173044941398
	3.2941732578796525
	3.53705466524585
	3.290046612622383
	3.6055944367963004
	2.5222764055127675
	3.6753692851967332
	3.048254419486776
	2.917930116899772
	3.3696122802061828
	2.6791929624418747
	3.296313043503676
	2.947494761549778
	2.89423416258555
	3.495627064222211
	2.5288921338736223
	2.5875351363773897
	2.937163868605504
	3.149144423969867
	2.9519455818542073
	3.8061887464020563
	3.922478797094488
	2.84508184015864
	2.620924340462159
	3.1065057272549286
	3.3305726071944126
	3.1990025386822376
	3.0459183617008425
	3.073858963772211
	3.6375802735411855
	2.7958265539125966
	2.717183786204112
	3.1362523593855234
	3.174176245750057
	3.591488252988861
	3.568030668636594
	3.1715919052404193
	3.135794957452645
	3.358364397941792
	2.8572482981534058
	3.0157366100434175
	3.4442488389148864
	3.2816480117773614
	3.4047795623278247
	3.18123343483406
	2.6621430063936464
	3.3481950230415882
	3.3219025012153143
	3.178352704644654
	2.3295934463251893
	2.8599003814206165
	3.0265852268967848
	2.830639314502769
	3.428482303600308
	3.125672409183256
	4.289693848406148
	2.7196679195835665
	2.8095414039643796
	3.1121580483890146
	3.522299271575424
	3.089769910574411
	3.694990111907893
	2.6044354209307956
	3.7257419950386765
	3.6506311527839697
	2.6749321889600735
	2.5775868827602486
	3.6000999652002137
	2.611462861329122
	3.358671230531429
	3.0296944509182437
	3.267415668140175
	2.6250398273400974
	3.5777271908400077
	2.3348985130177344
	3.263132022878587
	3.9089007488324197
	2.6294196894495583
	3.0107126028890994
	2.4058793819751476
	4.064617971795662
	2.9988363283081316
	3.135538103886731
	3.414148655607964
	3.5340212937512834
	2.557152907137169
	3.2086826623288096
	3.102638521725841
	3.33521118569373
	2.290265437150367
	3.054226548192767
	4.145729481204414
	3.0305825079543682
	2.905343239854355
	2.466170075947183
	3.308039208228999
	3.3744771034228602
	3.6238485928804764
	3.4514515783149946
	2.3533803242271256
	3.707895930426224
	3.192214477193289
	2.702612458597515
	4.113165082537661
	3.351496101699055
	2.4046972217658777
	2.6833755916613176
	3.553582794866179
	3.0657264556203385
	2.787077228227759
	3.3615159810605815
	3.3009110740560885
	3.4223165458769347
	2.8416396277682003
	3.0646369630716706
	2.9061734038058034
	2.758532703515637
	3.1061816373559528
	2.746218862832599
	2.8160589556661964
	2.5490010558822016
	2.955273663583341
	2.576204752892496
	3.1537335205420973
	3.2085638250896227
	2.942045842656558
	3.556857805940968
	2.7877422410718835
	3.2197095886849927
	2.9776220747205278
	2.6442233157158253
	3.266338526914833
	3.167593008388339
	2.633120067462961
	2.5236297087365793
	3.3571077913892426
	3.11170654438353
	3.488786588853514
	3.061229968622744
	3.131607946053842
	3.1300325225712355
	2.830833447057075
	3.4847540316843086
	2.79398208806287
	3.0546491417383987
	3.072695927518167
	2.8731911991845376
	3.1890382164466855
	2.8599986648805693
	2.9130276230780923
	3.0356662580885745
	2.994017494352131
	2.963029869153562
	3.292970288231111
	2.7297125008651157
	2.7726329694484373
	2.95772309825165
	3.6518833289567074
	3.8025220914787807
	2.3713249413931416
	2.9498758073411127
	3.762746312534443
	3.112966578081242
	2.0846173543797324
	3.0660139577207244
	2.6389997565185674
	3.506022531402977
	3.1971783773199642
	2.906889915706054
	3.0076287150082
	4.242285151324396
	2.7256653011205256
	2.952738250858584
	3.2927953631897924
	3.308289128776083
	2.6299582401374924
	3.135749154359226
	3.7858472075682656
	3.171787218970701
	3.2608711974034748
	3.058983090118421
	2.683769437346841
	2.5898610151911323
	3.2839888763067853
	2.9915246853097193
	3.210941061246921
	3.3481733820920425
	3.004283693038873
	3.655299452623644
	2.5724956550508624
	2.5724847457887123
	3.3993610426850087
	4.006463194113604
	3.4165059617220024
	2.711063109899902
	3.462973488768853
	2.9335660764374594
	2.2482174937115267
	3.056696328352884
	3.759771299355845
	2.9641225012100327
	3.241651849983462
	3.6799571789275802
	3.15030242983818
	3.345344717734545
	3.037547258827107
	3.0744757315604083
	2.2040850727308317
	3.476691069448606
	3.2113922465209663
	2.9934534557331203
	3.201647148084139
	2.9355778264108445
	3.1536430228739523
	3.190681913443606
	2.9835995868792464
	3.2658304864635634
	3.4668879569635758
	3.015278365997698
	2.8346642350687588
	2.578349868098854
	3.7206928895409073
	2.7848814088041913
	2.952949797260556
	2.483258973983301
	4.180618429223923
	3.83270540869557
	3.1575517261010497
	3.469721403129048
	3.313445887221867
	2.2949738845836953
	3.625446540331802
	5.077677769845836
	2.8371976629838316
	3.5265918780950085
	3.4555144220024747
	2.4914395728623044
	3.318256842791242
	3.1343382190163163
	2.7095329924071
	3.274102272285047
	2.76023035845232
	3.4209291495331824
	2.688887698906402
	3.3734556990716706
	2.442495690475051
	3.023765979267759
	3.262809034723622
	3.068660952873758
	2.9466601201389357
	2.441652622580561
	2.6354693683037556
	2.9405988750026815
	2.89612597357987
	2.5295446959145513
	2.8733508416979334
	2.9073805517050206
	2.9525979486149665
	3.40030803442654
	3.09099879243095
	3.094564617760778
	3.5887017349575894
	3.5209421953991114
	2.7005951318902444
	2.932571197988249
	2.9982489511727515
	2.8597399925526807
	2.87615104328849
	3.0278464288677487
	2.676849917020683
	2.785478980237869
	3.180980423246487
	2.684835599191531
	2.8177397625176823
	2.8765832475032496
	3.0482608241168387
	3.217281085302387
	3.247107517201429
	3.3726748742004697
	2.986171083884751
	3.149391952837885
	3.3233679730387977
	2.792788390725073
	2.6610005901752563
	2.443438830468113
	3.155016828772287
	2.939352650549476
	2.8216310659117263
	3.6901804460310013
	3.41598466926899
	3.0615866550095086
	2.5111129136154116
	2.7777902112844495
	3.5229610578153085
	2.8954735136191956
	3.085493588350703
	3.4597637283590483
	2.271061013112231
	3.5784057540930654
	3.201913970287152
	2.6555064913991733
	3.349873718574392
	3.0838952175404395
	2.756926203253045
	3.1593839727594286
	2.6534388748971534
	2.6533073000559844
	3.5145825967355573
	3.03251237564702
	2.8180225799051297
	3.8738703849241696
	2.973703872267356
	3.70227319955348
	2.969916904978145
	4.151088038437932
	3.0682711728648817
	3.5794278686458645
	3.0775152612195855
	2.7414092502034912
	2.7064674716977883
	3.3829763811668343
	3.6500154045102615
	2.860365810934578
	2.7018115407612004
	3.0371865366536492
	2.684470046391777
	3.2560147755005535
	3.4686177199196186
	2.473037688409131
	3.01153635311318
	3.1864316796762933
	3.259097520504213
	2.4512364013494015
	2.962386159269338
	3.682985569901776
	2.1757086793297367
	3.256922081666867
	3.652207774050568
	2.659294995911387
	2.916366639292276
	3.0653310133026954
	3.126126362056925
	2.583147427031364
	4.224728282782803
	3.230043624802113
	3.05161743475144
	2.420413398967995
	2.6019876907047452
	3.5063763870492157
	3.1083685671501757
	2.357663131917119
	3.060629364200748
	2.818874009110375
	3.3450247205009407
	2.5317187048639265
	2.6422462164301423
	3.583848883858778
	3.2225616971062574
	3.0314233938370156
	3.6558532450368797
	2.7766453917372
	3.1387364069110357
	2.416359067796251
	2.7124483550229193
	3.0843372042812884
	2.6370482278057175
	3.2256587423015826
	2.4040378572852923
	3.3321424926850187
	2.8471414075204353
	3.4223459093386746
	3.135512102103295
	3.23947607073216
	3.566015099352895
	3.48917969775071
	2.8513919272470405
	3.069764520763215
	3.2158566686743
	2.9933712964612122
	2.464540703958283
	3.5955758515012435
	2.864267483548371
	3.455492599644737
	2.624781964280955
	3.457365309965919
	2.8232678801821556
	3.04868035162916
	2.7913323429299997
	3.1506537404121726
	3.0816338083047614
	2.825424441790066
	2.49216426624448
	3.022566732704955
	3.066884852794155
	3.29222667006423
	2.8511056884691564
	2.8198256519698353
	3.2057702562638415
	2.65011422256633
	3.117509099757309
	3.28531080089789
	3.2202817938417323
	2.9493622422494816
	2.7398676887982165
	3.4546220286789993
	3.4933822823701286
	2.72928710598821
	3.1302832957307167
	3.2135941958294736
	2.877029239771106
	3.0104669972228253
	3.5388059216956216
	2.9910936226058595
	2.2388221311294254
	3.4422293346050714
	3.7552374750427844
	2.9447715023964687
	2.759143202500997
	3.303822162802748
	3.109631986600483
	3.1511520955026615
	3.26229861638723
	2.209049714714242
	3.7872494108485806
	2.5220601013319732
	2.846269189383895
	3.324751417676882
	2.8255426366979917
	2.5782295509280804
	3.694072216527765
	2.8456351839543523
	2.9212549575438094
	4.05914116941234
	3.287505341910922
	2.8692920991735895
	2.870476382235139
	3.1150934827268077
	2.6714201035967133
	2.7315078703921554
	2.802346372473003
	3.3711093333943443
	2.921666580610168
	2.7814765634764784
	3.228808767261327
	3.13088190915039
	3.134665783928192
	2.832850947425336
	2.854494884635668
	3.048291197495935
	3.06470805221134
	3.0870029886933255
	2.946397805591327
	2.6627750994463684
	3.2805535504660193
	3.4232634040359926
	3.389349314201103
	2.901027804710336
	3.1891485258678394
	2.649795010453664
	3.3125688983143418
	3.680425474893901
	2.7915165348481175
	3.006892953539424
	3.126493838540375
	3.162462870427858
	2.852917921276496
	2.580314477395705
	3.1445410550413477
	2.928199725697142
	3.340523070386207
	2.9411228896673087
	3.0350808184186024
	2.7562499424137212
	3.7568904851687375
	3.1941861219256205
	3.0005913406556823
	2.8688344185798234
	3.1546476028979242
	3.4406840256421107
	2.8761213308072415
	3.1386610423291024
	2.8413097251297503
	3.0571690930290756
	3.1092574267433513
	2.5969033907583365
	2.7353221278767696
	3.3671094326834448
	2.795095521521622
	3.3909386859759505
	2.932864594923567
	2.6369449420358877
	3.708898294570294
	3.386613707137626
	3.369911321939928
	2.6621824574399207
	3.5327504958935534
	3.2990903087047765
	3.2372673200223847
	3.2507672385900386
	2.9063941844603502
	3.050058867975421
	3.168677127830602
	3.2676319842150066
	2.9047607028800955
	3.07176668926722
	3.4390411926811293
	3.535054714698052
	3.0598480814032203
	3.1808570669940703
	2.813629911009667
	2.8972175127647137
	3.2486157399251208
	2.6683106213200616
	3.17295362487822
	3.099490968780495
	3.5766950626078193
	3.1636733664786068
	3.624394623105484
	3.6688506671384906
	3.4558715188960707
	2.82253783065489
	2.6175422753198188
	2.549054977074901
	3.1684085581073838
	3.1220016250347777
	3.1140812745158843
	3.369835759601787
	3.095658065604944
	2.454194363064558
	2.971596119319085
	4.033237490219593
	2.4056756913555555
	3.4860949783203155
	3.2828996072479817
	3.656509690818457
	2.427953861083859
	3.371411223609127
	3.2340708911729865
	3.634551649455702
	2.532397959927824
	3.06719952255513
	3.7456160599280293
	2.757023371821453
	2.724049372709187
	3.3327607836992588
	3.130914869887034
	3.2969222735186756
	3.301835356809426
	3.2601028249464794
	2.3027394188808414
	3.2037866989923915
	3.4883097502925846
	3.0633016150246837
	2.329916845992105
	2.854328815049496
	3.868058382113507
	2.4117056232784533
	3.474910298902697
	3.1749097510317346
	3.4610504538255045
	3.050302301393382
	3.2454175492158974
	3.544633823847752
	3.373566997218631
	2.860238255597581
	2.893085941292676
	3.405159935633917
	3.258255481933768
	2.4056974675659837
	3.1393049287612893
	3.1572989136240635
	2.9460314679843345
	2.698421092916763
	2.6683240382524427
	3.6399825136563306
	2.7679826925502904
	2.4310133636700026
	3.0136028574436344
	3.3672051282680484
	3.257974449785878
	2.879954526740035
	3.3967898863495205
	3.4317656983209512
	3.4215977457418973
	2.667338743573448
	2.6077032529202264
	2.9920572218097274
	3.172895778716447
	2.6027274636424163
	3.334640609578379
	3.46952705660555
	3.2024081629129943
	2.7271128935012103
	3.0139867135429115
	3.111505019018713
	3.206873712107064
	3.2544754516159293
	3.14045294336798
	3.719755424520599
	3.995972756846074
	2.773719738477427
	3.1360623469752946
	3.510748671739487
	3.6664600809247494
	2.7860054620211603
	3.0514302559224427
	3.0262183386495796
	2.7961733912830704
	2.84235596123821
	3.1814040569972297
	3.0931286402623335
	2.68692261565534
	3.17759737971668
	3.0956352731646666
	3.268812865307507
	3.1778930249135326
	3.2400524618193978
	3.639790429648651
	2.9472467785483496
	2.588901481611715
	2.6844408478759276
	2.9970471665978713
	2.590439042015727
	3.0033609465670974
	2.742822356694946
	3.4149587239864037
	3.0868505346281525
	2.697846778446152
	3.26912825726788
	3.6406951764783204
	3.3873548348281672
	2.530445240247904
	3.2294535787689593
	2.47682924547763
	3.1704682827540336
	3.1206104561318146
	3.935379838287702
	3.6106284054537645
	3.2166030762095033
	3.4513359989823447
	3.373230275708285
	3.253220137610281
	3.374141550181796
	3.233672576838856
	3.9619448030706605
	2.3668106932774
	3.6295952446684607
	2.6562793534422418
	2.848544411674995
	3.0581519116941673
	3.7308351467741536
	3.166544621252891
	2.7529515644493405
	3.288325585261003
	4.4271617759878925
	2.6710681085937926
	2.3884258759303836
	2.523178374918078
	2.9427013925539462
	3.508760519341811
	3.3673128629500977
	2.8840997830055835
	2.341722643874076
	3.509353266221629
	3.7137435157993037
	2.863712281828675
	3.1412233237528957
	3.516055193757079
	2.6176232722306385
	2.7710398868054558
	2.7296426892321732
	2.98349010887149
	3.3265955722322573
	2.8563363837114637
	3.913244054834598
	2.5866561967000337
	3.7038841545924646
	3.2282970997109346
	2.781622497820477
	3.4650941947867264
	2.8882720686098464
	2.366052227665218
	3.141898215594644
	2.678599425790739
	3.2919641754453552
	2.9754678163783987
	3.238852886800478
	3.3039885646669704
	2.957888682347877
	3.5055890734491246
	3.0001917401493245
	2.945074420061045
	3.6717341756936075
	2.8265702914773705
	2.695634006670883
	2.930308420204496
	3.9518386740921354
	2.774293659654263
	2.760602735981612
	2.886974261442945
	3.1237927058168307
	3.3075965029563226
	3.2375042933588123
	3.1827123050399346
	2.839905632414544
	2.919582565865376
	2.7268158705349497
	2.7584655920083203
	3.309160706544167
	3.3639455805344283
	2.9774529219259795
	3.5081606996551264
	3.7917785023090262
	3.2744001734886226
	3.6070365348467543
	3.159610775397794
	3.2740810695682807
	2.848844560207114
	3.078746702862602
	2.8642442198150087
	2.947670380319755
	3.8359402391615403
	2.6243850300981952
	2.2123177922820325
	4.433395833381152
	3.0729592820466247
	3.095186432633223
	2.6529771084189075
	3.59300181732444
	3.17161385803516
	3.3374195021381317
	2.741392653250537
	3.0328508669241816
	2.94924798923255
	2.77605428374068
	3.1853667887323556
	2.9373309864858523
	2.6520330393503517
	2.360519877466529
	3.910054399818048
	2.80900867207241
	3.219471942244227
	3.0621493265943673
	3.431771504266463
	2.9843608534748056
	2.8941162813052164
	2.1332808366540865
	3.1868462686984174
	3.2069178496303046
	2.7736020666883947
	3.565717202988349
	3.082109698109528
	3.3620716364211387
	3.325966161497531
	2.7393669527088726
	2.9764613726983087
	3.524911315198093
	3.334841745783446
	3.387770752475888
	3.0575483792918745
	3.0328286593343736
	3.2122196574193063
	2.922533020197115
	3.8285710964322845
	4.001539079462028
	2.819922209763464
	3.11619817085974
	2.5186283186931266
	2.7440880439030124
	2.8106911967907133
	2.65521628016526
	4.148847616094394
	3.658175747744527
	2.89049761268984
	2.722834545228888
	3.170356088514254
	3.1107903007262743
	3.4829892387460517
	2.6540661888749475
	3.162825056106482
	2.7827386328120656
	2.614876143926781
	3.1844721217926977
	3.2627691841827526
	2.8678214474288404
	3.422516009760801
	3.6294447831366794
	2.6511330665912314
	3.069225215726536
	2.7420412679267114
	3.480241389460887
	2.8246464244237046
	2.875019660198727
	3.1264260798996966
	3.4421908230275897
	3.0681088578234554
	2.5436760226670367
	3.4035244992975584
	3.040292223292928
	3.2307208876084927
	2.7164185455277186
	3.149427224124754
	2.892927792881225
	2.3393199747603215
	3.1418410897219045
	3.2892365547889124
	2.91301965814523
	2.525333945820232
	2.6695207408751984
	3.548530493845253
	3.238374659449973
	3.0314155829245326
	2.91809817306521
	2.227049656179108
	2.8417896711009103
	4.1815400262258535
	3.7216660220941007
	2.65647160211959
	2.5239500453461123
	2.920514856262204
	2.3681267526585525
	3.4959302417912563
	3.3144792982366678
	2.786654344779926
	2.5140980227493466
	2.8723960014476733
	3.1151461989474942
	3.3354794991757712
	3.243359579358465
	3.1586695797710793
	3.0322707441748604
	3.37085755636456
	3.565957013575042
	2.78983288076626
	2.658146070472158
	3.4466655618501236
	3.709599011334244
	3.233779590469163
	3.420491269013666
	2.8674662983412413
	2.8313999338696516
	2.7598404683411406
	3.5611245323090785
	3.6149836323292335
	2.9438479372368036
	3.2718490638259166
	2.953699795282805
	3.178607931813806
	3.6593760320158237
	2.839646145298485
	3.483951193893096
	3.6207637294490422
	2.7223594506436606
	3.2747499205720416
	3.6207825053962552
	3.439199434819612
	2.941720161671934
	2.8570538639980825
	3.1053194354568863
	3.1330001977074597
	3.438155037551722
	3.1873567460583634
	2.355155468082933
	3.8615793335730033
	3.387588463054138
	2.898292217319965
	2.511611969127594
	2.765639164589057
	3.24949805528256
	3.2550819194836116
	3.289535846492211
	3.676010058805128
	2.491468294938369
	3.0346206740131265
	3.5248683119050517
	3.0079922168486193
	3.0270565414048733
	2.553935616696729
	2.8571990796445133
	2.6117863624328117
	2.8994407690077906
	2.9523544443830585
	2.6394954073947896
	2.7160734216914233
	2.458672182890371
	3.0087623302311606
	3.3069132370079926
	2.588360361667864
	3.8909471190658027
	2.4757074831073327
	3.0249212391323983
	3.135071537470352
	3.2519556581050924
	2.820600477527179
	2.9965936174505443
	3.3045104249826154
	2.9434988272018154
	3.346112256197343
	2.654200457769935
	2.9238171936523902
	2.5236931402032545
	3.8428629284054425
	3.1437358798753614
	3.6854155604466783
	3.0371807568528446
	2.4512037133370077
	3.1856331281580306
	3.150974190158771
	3.105352156226789
	3.3618029064449315
	3.1366974673235486
	2.644601516904695
	3.5008587264632145
	3.36986367195348
	3.774861748173478
	3.785265337318136
	3.5627749893209133
	2.7196103298191936
	2.9579381112720182
	3.2887960563626306
	3.546464972126049
	3.4530843075974094
	2.975260107490672
	2.8814013928453726
	3.445877126977058
	3.4255478356121136
	3.1776016393520656
	3.2944427640375697
	2.7707544803343853
	3.704858791666237
	3.1026136886950004
	2.570525907527867
	2.7221401989349694
	3.417234595033822
	2.9284454417393047
	3.6635492532093936
	2.1828834423603327
	3.5837739266672783
	3.2726316842082053
	3.708676896698102
	2.8683359996284925
	3.1346709318147123
	3.0737397528406176
	2.8705634190715763
	3.5227257592854357
	2.4166366669424573
	2.9475889146231924
	3.3693778974902626
	2.803048135037539
	2.787908010985302
	3.6263216374279663
	2.9590090366990283
	2.886803777433973
	3.5570144411687137
	3.1787082633483106
	3.9959399924098458
	2.5708556547216967
	2.9992981106889367
	2.7491449504683256
	2.803211189918531
	3.7862724780664494
	3.305794378897916
	2.9014498434588774
	3.2174056539182665
	3.690923813344728
	2.216842136226853
	3.2384314037281348
	3.3191779752826913
	2.7866140332176625
	2.939202748961026
	3.484301717760724
	3.4474803742486446
	2.952967968759474
	2.5236780611282668
	2.997316808597737
	3.7877860393603586
	2.7886197795142915
	2.609692456183634
	2.3838466004368213
	2.9952071690508255
	3.23387911032428
	2.9311422303701966
	3.4328270064504403
	2.7160308893782212
	2.3625598519912874
	3.7156776914417287
	2.508490521891358
	2.9999997149274327
	3.1065673519439354
	2.9523855299231263
	2.930047484659132
	2.9429626195289007
	2.9698491863475427
	2.857297334250182
	2.9639918897822297
	3.01236510403489
	3.4261343856746933
	2.8397086140591936
	3.2310752488551553
	3.567480984190584
	3.551529162497104
	2.746990323554657
	2.806899923384943
	3.023094820837941
	2.7008700337917775
	3.4365972587832374
	3.9267768597815635
	3.007740800814364
	3.462673574011236
	2.5600795197549013
	2.5678740358410312
	3.083631738307273
	3.41982833797881
	3.422582722192414
	2.375506762272868
	2.9976379121515997
	2.5583797468525495
	2.9140832346471868
	3.118960781164021
	3.0298259429574688
	3.053215658675421
	3.496685070292884
	2.892841900360418
	2.612570902858333
	3.6292877722746955
	2.7484511583970592
	4.075301442169838
	2.0341598667662457
	3.4218769631973873
	2.7898240827531655
	3.41184660679857
	4.084388730641595
	3.012395401240707
	2.811107469670776
	3.211343959486868
	3.5963103993798113
	2.4746733701417463
	3.0499389960920213
	2.989150202416839
	3.35259923987089
	3.1805321845301657
	2.7886330393163616
	3.699722494314619
	3.3721546920801346
	3.012848411885397
	2.403595995921535
	2.8624382980755483
	3.766774710607581
	2.8775974301072003
	3.063951623607129
	3.355075094624379
	3.6050479318876087
	3.230710213142282
	2.9792430685477282
	3.872952558711944
	2.6842934782494625
	2.6413074908571033
	3.2975788321000095
	3.0965806142044583
	2.867433106733775
	3.2029578483678467
	3.363252197713863
	2.7237913827574225
	2.8639507056526416
	3.378553246383833
	2.7907543900072227
	2.9403849216171514
	3.2197772429340925
	2.6254134859338527
	2.6633742377724765
	3.1719074699440424
	3.295878328396478
	2.971101976879678
	3.2478091270570544
	3.578696199830084
	3.397377210132206
	3.1004863051008162
	2.832679422160106
	3.2061594937988613
	3.3550979795236175
	2.6118319542709965
	2.732937370089237
	3.5083807194712646
	3.355296802425114
	2.7634441054031513
	2.897933985399759
	2.939641432819539
	2.833566198907465
	3.486617203932679
	3.3218785218375064
	2.8041206449385414
	2.9131445862425327
	3.4195712353745447
	3.595721097566488
	3.3674576277580397
	1.9857284892000233
	3.0899960357158673
	3.732023335941458
	2.7811967476014576
	2.8455485577969135
	3.3917542712782516
	3.5190102143742945
	2.8215714297505796
	2.7006140702298382
	3.467900593397888
	3.5518934349547706
	3.8376702579648727
	2.8758599060919763
	2.6857024851067317
	3.2304753731825664
	3.064211127592244
	2.716668574110085
	3.071547106884851
	3.450273492505257
	3.3465146152359813
	3.2444053427366804
	3.10086867411648
	3.8035475656530857
	2.9061249662112063
	3.2172650338490647
	3.109715800158355
	3.2596825214264262
	3.7102811939719373
	2.9660034195554417
	2.9175210048961127
	3.5087830831598
	2.7130105832192792
	3.185161009223167
	3.3843382525248664
	2.6999216828040784
	2.67515806029269
	3.1165762198490947
	3.666555872973746
	2.9947792635659156
	4.201617279007503
	3.42884131967517
	2.769133723195
	3.638713663783396
	2.390347180742842
	2.8543947789225883
	2.5926086630869984
	3.337694249660403
	3.0265812466452795
	3.098190599231563
	2.585284470216538
	3.3364437712340878
	3.313023597009733
	2.5589883786782344
	2.7406015478037853
	2.8285966207455497
	3.363856853164213
	3.0315007366571396
	2.970775419362605
	2.9080532793406153
	3.4687310160036615
	2.4163066093782373
	2.9292750468332382
	3.5351704250714167
	2.939652547113864
	2.8996131732947745
	3.753716043319105
	3.141601825230926
	2.8708518272401102
	3.2690204088645007
	2.5429505252977074
	2.718460007799409
	3.4605365468612117
	3.6172108219019887
	3.106476534448874
	3.2086651366260917
	3.0895782721552534
	3.0146585661647003
	3.188232885409354
	3.1989931693615907
	2.2855607257895563
	3.3938010000272762
	3.4770639497659532
	3.1965478417175595
	2.9288602251416926
	3.4268734786549735
	2.671221628611389
	3.258042812186433
	3.0593518570473615
	3.0182509781268263
	2.5615439333693577
	2.6752237243583217
	2.7560301937782214
	3.239935057090218
	2.4386954284960285
	2.96342736550699
	3.1238841436786084
	3.548718104566386
	2.4387018938091756
	3.6540517146237086
	2.951787167128148
	3.351301688843548
	3.1415921969461036
	3.0698396168928377
	3.291741386375873
	3.067714967707283
	2.3800527016004986
	3.4496976955801153
	3.005770097430159
	2.5571828665500225
	3.29056632369054
	3.077919475626256
	2.7562855498003023
	3.3967304089649892
	2.802685960177283
	2.703951238809829
	3.0749540257678545
	3.5098811560195498
	2.904884297755364
	3.1473545599052963
	3.2466301316749324
	3.335793070059368
	3.5575471589799053
	2.6259152210770322
	3.5132582494099394
	2.39875057544284
	3.3328430746992037
	3.48351481395023
	3.0509044338770446
	2.6862149270759272
	4.2231235609422955
	2.705998332555728
	3.415920340555493
	3.1836549690493006
	2.8209528824569974
	2.8437972612024245
	3.3012223418278133
	3.312652851684838
	2.7812315106072645
	3.309654404031257
	2.709089277629782
	2.5721650313698583
	3.4543199042385435
	3.4872151403887997
	3.2058996696977564
	3.0065112141635235
	2.798810009836225
	2.823939926710688
	2.9304327156498124
	3.003106732123451
	3.0264668591440063
	3.335337710872395
[truncated: 403 more rows]
