# Supplementary material for: Iso-orientation bias of layer 2/3 connections unifies spontaneous, visually and optogenetically driven V1 dynamics
Source: Nat Commun. 2026 Jan 21;17:1901. doi: 10.1038/s41467-026-68578-y (PMC12923880; doi:10.1038/s41467-026-68578-y)
Supplement: Supplementary file 6 — Source data [file 41467_2026_68578_MOESM6_ESM.zip › source_data/figs6/D_spatial_kernel.csv]

space (mm)	normalized_amplitude
-2.0	0.0
-1.96	0.001789240995895109
-1.92	0.0020087687508182858
-1.88	0.0022407692936445424
-1.84	0.002485766944235517
-1.8	0.0027462825905408797
-1.76	0.0030264713657695065
-1.72	0.0033268562979011486
-1.68	0.003650622797891492
-1.6400000000000001	0.004003067079748664
-1.6	0.00438552804358861
-1.56	0.004795678383258239
-1.52	0.005234859244229228
-1.48	0.005704116424122609
-1.44	0.006210847090106185
-1.4	0.006764714784099758
-1.3599999999999999	0.007369211793367174
-1.3199999999999998	0.008036292917481166
-1.28	0.008773861642016845
-1.24	0.009575811431790406
-1.2	0.01044779213870702
-1.1600000000000001	0.011404028567154972
-1.12	0.012469966680280326
-1.08	0.013660522471160676
-1.04	0.015005942386890275
-1.0	0.016511645862359738
-0.96	0.018192152773117202
-0.9199999999999999	0.020073699859024245
-0.8799999999999999	0.022236865754134107
-0.8400000000000001	0.02473594496274834
-0.8	0.027616794545062318
-0.76	0.03090638028548899
-0.72	0.034748077851477294
-0.6799999999999999	0.03932275058960356
-0.6399999999999999	0.04475572342665242
-0.5999999999999999	0.05119111666175356
-0.56	0.05901366841546597
-0.52	0.0686738678441085
-0.48	0.08051104244448033
-0.43999999999999995	0.09541904705348121
-0.3999999999999999	0.11457223112126019
-0.3599999999999999	0.13914261108785947
-0.32000000000000006	0.17172931194015256
-0.28	0.21517570095960417
-0.24	0.27452532177005495
-0.19999999999999996	0.35542115958269455
-0.15999999999999992	0.4663391000794912
-0.11999999999999988	0.6115375738976252
-0.08000000000000007	0.7836494834459978
-0.040000000000000036	0.9359350961008376
0.0	1.0
0.040000000000000036	0.9359350961008376
0.08000000000000007	0.7836494834459978
0.1200000000000001	0.6115375738976252
0.16000000000000014	0.4663391000794912
0.20000000000000018	0.35542115958269455
0.2400000000000002	0.27452532177005495
0.28000000000000025	0.2151757009596042
0.31999999999999984	0.17172931194015256
0.3599999999999999	0.13914261108785947
0.3999999999999999	0.11457223112126019
0.43999999999999995	0.09541904705348121
0.48	0.08051104244448033
0.52	0.06867386784410852
0.56	0.05901366841546598
0.6000000000000001	0.05119111666175356
0.6400000000000001	0.04475572342665242
0.6800000000000002	0.03932275058960355
0.7200000000000002	0.034748077851477294
0.7600000000000002	0.03090638028548899
0.8000000000000003	0.027616794545062318
0.8399999999999999	0.024735944962748335
0.8799999999999999	0.022236865754134107
0.9199999999999999	0.020073699859024245
0.96	0.018192152773117202
1.0	0.016511645862359738
1.04	0.015005942386890275
1.08	0.013660522471160676
1.12	0.01246996668028033
1.1600000000000001	0.011404028567154972
1.2000000000000002	0.010447792138707022
1.2400000000000002	0.009575811431790406
1.2800000000000002	0.008773861642016845
1.3200000000000003	0.008036292917481166
1.3599999999999999	0.007369211793367174
1.4	0.006764714784099758
1.44	0.006210847090106185
1.48	0.005704116424122609
1.52	0.0052348592442292285
1.56	0.004795678383258239
1.6	0.00438552804358861
1.6400000000000001	0.004003067079748664
1.6800000000000002	0.003650622797891492
1.7200000000000002	0.0033268562979011486
1.7600000000000002	0.0030264713657695065
1.8000000000000003	0.0027462825905408797
1.8399999999999999	0.002485766944235516
1.88	0.0022407692936445424
1.92	0.0020087687508182858
1.96	0.001789240995895109
2.0	0.0
