# Supplementary material for: Iso-orientation bias of layer 2/3 connections unifies spontaneous, visually and optogenetically driven V1 dynamics
Source: Nat Commun. 2026 Jan 21;17:1901. doi: 10.1038/s41467-026-68578-y (PMC12923880; doi:10.1038/s41467-026-68578-y)
Supplement: Supplementary file 6 — Source data [file 41467_2026_68578_MOESM6_ESM.zip › source_data/figs6/E_example_firing_rate_frame.csv]

2.0	2.857142857142857	2.0	2.0	3.1578947368421053	3.3333333333333335	3.5294117647058822	7.0	8.421052631578947	7.368421052631579	6.25	3.1578947368421053	4.444444444444445	3.0	1.1764705882352942	0.0	1.1111111111111112	1.1111111111111112	1.0526315789473684	0.0	0.0	0.0	0.0	0.0	0.0	1.0	2.2222222222222223	2.1052631578947367	2.0	0.9523809523809523	3.1578947368421053	2.727272727272727	0.0	0.9523809523809523	3.8095238095238093	3.1578947368421053	1.9047619047619047	1.0526315789473684	0.0	1.0526315789473684	1.25	3.3333333333333335	3.3333333333333335	1.25	0.0	1.0	2.0	5.555555555555555	7.777777777777778	7.5
1.8181818181818181	2.1052631578947367	0.0	2.1052631578947367	1.25	1.1111111111111112	2.5	3.3333333333333335	5.555555555555555	5.882352941176471	5.882352941176471	3.3333333333333335	1.25	2.3529411764705883	1.0	0.0	1.1111111111111112	0.9523809523809523	1.1111111111111112	1.9047619047619047	1.0	1.1111111111111112	0.9523809523809523	0.0	0.0	0.0	2.2222222222222223	4.444444444444445	3.0	2.857142857142857	3.8095238095238093	1.9047619047619047	0.0	2.0	2.3529411764705883	1.0526315789473684	1.9047619047619047	1.9047619047619047	2.0	1.0	1.0	2.0	2.1052631578947367	1.0	1.25	3.0	4.761904761904762	6.0	7.5	10.526315789473685
1.0526315789473684	0.0	0.0	1.3333333333333333	1.1111111111111112	0.0	1.0526315789473684	1.0526315789473684	0.0	2.2222222222222223	3.1578947368421053	1.3333333333333333	0.0	0.0	0.0	1.0	1.0	1.0526315789473684	1.0	3.0	3.3333333333333335	3.1578947368421053	0.9523809523809523	0.0	0.0	0.0	2.1052631578947367	2.2222222222222223	2.0	2.2222222222222223	1.9047619047619047	0.0	1.25	2.3529411764705883	3.5294117647058822	1.1764705882352942	1.25	1.9047619047619047	3.3333333333333335	4.444444444444445	3.0	4.2105263157894735	2.727272727272727	3.3333333333333335	1.9047619047619047	5.555555555555555	6.315789473684211	6.363636363636363	8.421052631578947	9.473684210526315
0.9090909090909091	1.1764705882352942	0.0	1.1111111111111112	1.1764705882352942	0.9523809523809523	0.9523809523809523	0.0	0.0	0.0	0.9523809523809523	1.1111111111111112	1.0526315789473684	1.0526315789473684	2.2222222222222223	2.3529411764705883	2.1052631578947367	0.9523809523809523	0.0	1.1111111111111112	4.0	3.1578947368421053	1.0	0.0	0.0	0.0	1.1111111111111112	1.0	0.9523809523809523	1.9047619047619047	1.0526315789473684	0.0	0.0	1.1111111111111112	0.0	0.0	0.0	1.0	2.0	3.3333333333333335	5.0	4.444444444444445	4.444444444444445	7.777777777777778	9.473684210526315	5.0	8.88888888888889	9.411764705882353	7.368421052631579	10.526315789473685
0.9523809523809523	0.0	0.0	0.0	0.0	0.9090909090909091	0.9090909090909091	0.0	1.0526315789473684	1.1764705882352942	0.0	0.0	0.8695652173913043	1.0	1.1111111111111112	2.6666666666666665	0.0	0.0	1.0526315789473684	1.4285714285714286	2.3529411764705883	2.5	1.1764705882352942	1.0	2.0	1.0	2.1052631578947367	2.857142857142857	0.9523809523809523	1.25	0.0	0.0	0.0	0.0	0.0	0.0	0.0	0.0	0.0	0.0	2.0	3.1578947368421053	4.0	11.25	10.526315789473685	8.0	5.0	8.88888888888889	8.0	11.578947368421053
0.0	0.0	0.0	0.0	0.0	0.0	1.0526315789473684	0.9090909090909091	2.2222222222222223	1.1111111111111112	0.0	0.0	0.9523809523809523	1.0	0.0	0.0	0.0	0.0	2.0	4.705882352941177	4.2105263157894735	2.3529411764705883	1.1764705882352942	1.1111111111111112	1.8181818181818181	2.1052631578947367	2.2222222222222223	3.3333333333333335	1.0526315789473684	1.1764705882352942	0.0	0.0	0.0	0.0	0.0	0.0	0.0	0.0	0.0	0.0	0.0	2.0	5.0	9.473684210526315	5.555555555555555	3.0	3.1578947368421053	5.714285714285714	9.0	9.090909090909092
0.0	0.0	0.0	0.0	0.0	0.0	1.0	0.9090909090909091	3.0	1.3333333333333333	0.0	0.9090909090909091	1.0	0.0	0.0	0.0	0.0	0.0	1.25	4.0	4.2105263157894735	1.0526315789473684	3.3333333333333335	2.0	4.444444444444445	4.444444444444445	1.5384615384615385	2.0	0.0	0.0	0.0	0.0	0.0	0.0	0.0	0.0	0.0	0.0	0.0	0.0	0.0	1.1764705882352942	2.6666666666666665	3.5294117647058822	2.6666666666666665	0.0	2.0	5.2631578947368425	5.555555555555555	6.666666666666667
0.0	0.0	0.0	0.0	0.0	0.0	0.0	0.8333333333333334	1.0526315789473684	1.0526315789473684	0.0	1.0526315789473684	1.0526315789473684	0.0	0.0	0.0	1.0526315789473684	1.4285714285714286	4.2105263157894735	3.3333333333333335	3.8095238095238093	2.727272727272727	5.0	4.0	5.0	5.333333333333333	5.882352941176471	2.3529411764705883	1.9047619047619047	0.9090909090909091	1.1111111111111112	0.0	0.0	0.0	0.0	0.0	0.0	0.0	0.0	0.0	1.0526315789473684	1.25	1.0	0.0	0.0	0.0	3.6363636363636362	5.882352941176471	5.2631578947368425	5.555555555555555
0.0	0.0	0.0	0.0	0.0	0.0	0.0	0.0	1.1764705882352942	0.0	0.0	1.1764705882352942	2.2222222222222223	1.0526315789473684	0.9523809523809523	0.0	1.0526315789473684	4.0	4.444444444444445	4.705882352941177	3.3333333333333335	6.666666666666667	5.882352941176471	7.368421052631579	7.2727272727272725	10.526315789473685	8.75	4.0	1.0526315789473684	1.0526315789473684	1.0526315789473684	0.0	0.0	0.0	0.0	0.0	0.0	0.0	0.0	0.0	1.1111111111111112	2.3529411764705883	1.1764705882352942	2.0	0.8695652173913043	1.1764705882352942	2.3529411764705883	3.0	4.0	2.0
0.0	0.0	1.1111111111111112	0.9523809523809523	0.9523809523809523	2.857142857142857	3.1578947368421053	2.5	1.1111111111111112	1.0526315789473684	1.1764705882352942	1.1111111111111112	2.2222222222222223	3.5294117647058822	3.3333333333333335	2.857142857142857	2.727272727272727	7.368421052631579	8.0	6.666666666666667	8.235294117647058	6.25	7.777777777777778	7.368421052631579	11.0	12.380952380952381	7.368421052631579	2.2222222222222223	0.0	0.0	1.0	2.2222222222222223	1.9047619047619047	1.0526315789473684	0.0	0.0	0.0	0.0	0.0	1.0	0.9523809523809523	0.0	3.0	2.1052631578947367	1.9047619047619047	1.0526315789473684	1.0526315789473684	0.0	0.0	1.0526315789473684
2.3529411764705883	2.5	3.0	1.0	2.2222222222222223	3.3333333333333335	4.0	2.1052631578947367	1.0526315789473684	1.4285714285714286	1.3333333333333333	0.0	0.0	1.3333333333333333	7.5	6.666666666666667	6.363636363636363	8.421052631578947	8.571428571428571	12.0	12.941176470588236	10.0	7.619047619047619	7.368421052631579	5.714285714285714	5.0	1.9047619047619047	0.0	0.0	1.9047619047619047	3.8095238095238093	5.0	3.0	2.857142857142857	1.0	0.8695652173913043	1.6666666666666667	5.0	4.2105263157894735	5.714285714285714	7.619047619047619	4.2105263157894735	5.555555555555555	3.6363636363636362	3.0	2.0	1.4285714285714286	1.25	0.0	0.0
2.0	4.2105263157894735	2.2222222222222223	1.8181818181818181	1.0526315789473684	2.6666666666666665	1.0526315789473684	0.0	0.0	0.0	0.0	1.0526315789473684	1.1111111111111112	1.1111111111111112	8.421052631578947	8.0	9.0	7.368421052631579	5.882352941176471	10.526315789473685	11.11111111111111	11.0	9.473684210526315	5.0	3.5294117647058822	1.9047619047619047	1.0526315789473684	1.1111111111111112	0.0	1.1111111111111112	4.0	4.0	4.0	4.2105263157894735	3.1578947368421053	3.0	7.0	11.11111111111111	12.631578947368421	15.0	18.0	15.0	8.421052631578947	5.2631578947368425	3.3333333333333335	3.8095238095238093	3.3333333333333335	2.2222222222222223	1.0526315789473684	0.0
3.3333333333333335	0.0	2.5	0.0	2.1052631578947367	5.2631578947368425	4.2105263157894735	2.727272727272727	2.1052631578947367	2.2222222222222223	1.0	1.0526315789473684	1.0	1.0	5.0	8.571428571428571	6.315789473684211	7.5	5.555555555555555	4.2105263157894735	5.2631578947368425	5.882352941176471	4.705882352941177	3.1578947368421053	2.3529411764705883	0.0	1.0	3.1578947368421053	3.3333333333333335	5.0	5.714285714285714	5.714285714285714	5.555555555555555	4.545454545454546	6.315789473684211	3.1578947368421053	6.0	13.333333333333334	15.294117647058824	17.894736842105264	24.0	21.176470588235293	20.0	9.411764705882353	6.315789473684211	4.0	1.9047619047619047	4.0	2.0	1.0526315789473684
3.3333333333333335	1.0	2.2222222222222223	0.0	4.0	5.555555555555555	6.0	4.0	3.1578947368421053	3.3333333333333335	2.0	1.0526315789473684	1.1764705882352942	1.1111111111111112	1.0	3.0	5.0	5.882352941176471	5.882352941176471	4.444444444444445	3.1578947368421053	1.9047619047619047	3.0	1.0526315789473684	0.0	0.0	0.0	3.0	6.0	7.5	10.476190476190476	10.476190476190476	4.545454545454546	5.0	7.777777777777778	9.411764705882353	9.0	16.19047619047619	17.0	14.0	14.444444444444445	18.94736842105263	15.555555555555555	11.578947368421053	8.235294117647058	4.0	3.1578947368421053	3.1578947368421053	2.2222222222222223	0.0
4.0	4.0	2.0	2.0	3.3333333333333335	5.2631578947368425	1.8181818181818181	4.444444444444445	2.1052631578947367	1.8181818181818181	1.0	0.0	1.0526315789473684	2.0	1.9047619047619047	0.9090909090909091	2.857142857142857	3.0	4.761904761904762	5.0	3.3333333333333335	0.9523809523809523	1.0	1.0	0.0	0.0	0.0	3.1578947368421053	7.0	10.0	13.333333333333334	10.0	5.2631578947368425	5.882352941176471	10.526315789473685	12.631578947368421	9.473684210526315	18.0	18.94736842105263	17.5	11.764705882352942	10.526315789473685	13.0	11.428571428571429	8.421052631578947	4.761904761904762	4.2105263157894735	4.3478260869565215	2.3529411764705883	0.0
3.1578947368421053	1.0	4.0	2.2222222222222223	5.0	2.857142857142857	4.0	6.0	2.1052631578947367	0.0	0.0	0.0	0.9523809523809523	1.1111111111111112	0.9090909090909091	1.9047619047619047	0.9523809523809523	2.0	4.545454545454546	2.0	0.0	0.0	0.0	0.0	0.0	0.0	1.0526315789473684	4.545454545454546	11.0	14.545454545454545	11.578947368421053	12.222222222222221	7.368421052631579	8.235294117647058	13.333333333333334	14.736842105263158	16.19047619047619	17.142857142857142	22.22222222222222	22.857142857142858	17.142857142857142	11.578947368421053	9.523809523809524	7.0	5.555555555555555	4.2105263157894735	4.705882352941177	3.1578947368421053	1.1111111111111112	1.1111111111111112
1.9047619047619047	1.0526315789473684	3.0	2.1052631578947367	1.1111111111111112	2.1052631578947367	3.0	4.761904761904762	3.0	1.1111111111111112	1.0526315789473684	0.0	0.9523809523809523	1.1111111111111112	1.0526315789473684	1.1111111111111112	0.9523809523809523	4.2105263157894735	4.2105263157894735	1.9047619047619047	0.0	0.0	0.0	0.0	0.0	0.0	2.0	7.777777777777778	12.380952380952381	14.736842105263158	13.0	11.578947368421053	10.588235294117647	7.777777777777778	15.0	16.0	16.842105263157894	17.5	16.666666666666668	12.941176470588236	12.941176470588236	12.222222222222221	9.473684210526315	6.0	2.2222222222222223	4.444444444444445	6.315789473684211	4.0	3.0	0.0
3.1578947368421053	0.9090909090909091	0.9523809523809523	0.0	1.1111111111111112	2.1052631578947367	2.2222222222222223	2.2222222222222223	0.0	1.0	1.0	1.0	2.2222222222222223	1.0	0.0	1.1764705882352942	2.2222222222222223	0.9523809523809523	3.0	2.2222222222222223	0.0	0.0	0.0	0.0	0.0	0.0	2.1052631578947367	7.777777777777778	14.444444444444445	16.19047619047619	15.789473684210526	12.380952380952381	11.0	10.0	14.285714285714286	15.238095238095237	13.333333333333334	12.0	10.526315789473685	8.421052631578947	12.0	11.578947368421053	9.473684210526315	6.666666666666667	5.555555555555555	6.666666666666667	9.473684210526315	6.666666666666667	4.444444444444445	2.0
2.857142857142857	1.0	1.1111111111111112	2.2222222222222223	4.444444444444445	4.444444444444445	2.2222222222222223	0.0	0.0	0.9090909090909091	1.0526315789473684	1.0	2.0	2.608695652173913	2.1052631578947367	3.5294117647058822	4.444444444444445	2.857142857142857	1.0	1.1764705882352942	0.0	0.0	0.0	0.0	0.0	0.9523809523809523	3.3333333333333335	8.421052631578947	12.631578947368421	16.666666666666668	17.142857142857142	15.789473684210526	13.333333333333334	10.526315789473685	13.333333333333334	13.333333333333334	11.578947368421053	8.421052631578947	7.368421052631579	7.0	8.88888888888889	8.75	5.882352941176471	4.705882352941177	6.315789473684211	6.0	7.0	7.0588235294117645	5.2631578947368425	3.5294117647058822
0.9523809523809523	0.0	0.0	3.3333333333333335	5.882352941176471	3.5294117647058822	2.6666666666666665	1.1111111111111112	0.9523809523809523	1.0	1.0	2.1052631578947367	4.444444444444445	5.2631578947368425	4.0	4.705882352941177	4.444444444444445	1.9047619047619047	0.9523809523809523	2.0	1.0	0.9523809523809523	0.0	0.0	0.0	2.0	5.0	9.090909090909092	9.0	15.0	14.444444444444445	15.789473684210526	15.294117647058824	12.727272727272727	12.0	10.588235294117647	8.421052631578947	7.777777777777778	8.88888888888889	6.315789473684211	7.777777777777778	2.6666666666666665	3.3333333333333335	5.2631578947368425	5.555555555555555	6.315789473684211	5.454545454545454	4.705882352941177	3.75	2.6666666666666665
2.0	2.2222222222222223	0.0	2.1052631578947367	3.1578947368421053	2.2222222222222223	2.1052631578947367	1.8181818181818181	4.0	5.0	2.3529411764705883	2.1052631578947367	4.444444444444445	7.5	7.0	5.555555555555555	5.882352941176471	4.444444444444445	3.3333333333333335	3.5294117647058822	2.727272727272727	1.0	0.0	0.0	0.0	1.0526315789473684	3.6363636363636362	6.0	4.761904761904762	7.368421052631579	11.11111111111111	10.588235294117647	10.526315789473685	12.0	15.0	8.181818181818182	5.2631578947368425	8.235294117647058	8.235294117647058	11.0	7.777777777777778	5.714285714285714	4.2105263157894735	4.3478260869565215	5.0	2.2222222222222223	3.3333333333333335	4.2105263157894735	2.857142857142857	4.705882352941177
4.2105263157894735	2.5	2.3529411764705883	1.1764705882352942	2.3529411764705883	0.0	1.0526315789473684	2.0	5.714285714285714	5.555555555555555	1.4285714285714286	1.8181818181818181	3.0	4.0	7.0588235294117645	6.315789473684211	6.666666666666667	7.0	5.555555555555555	4.705882352941177	2.0	0.0	0.0	0.0	0.0	1.0	3.0	5.714285714285714	5.882352941176471	9.411764705882353	12.0	10.0	11.428571428571429	14.736842105263158	14.285714285714286	7.619047619047619	5.2631578947368425	2.6666666666666665	6.315789473684211	4.761904761904762	6.666666666666667	10.526315789473685	8.421052631578947	6.666666666666667	6.666666666666667	4.761904761904762	6.363636363636363	5.2631578947368425	3.6363636363636362	2.5
1.1111111111111112	2.2222222222222223	0.0	1.0	1.1764705882352942	1.1764705882352942	0.0	2.2222222222222223	4.761904761904762	3.1578947368421053	0.0	0.0	0.9090909090909091	2.1052631578947367	3.1578947368421053	5.714285714285714	5.882352941176471	3.8095238095238093	3.3333333333333335	1.25	2.1052631578947367	0.0	0.0	0.0	0.0	0.0	3.0	8.235294117647058	10.0	11.428571428571429	14.285714285714286	14.736842105263158	11.764705882352942	12.941176470588236	9.0	10.0	7.777777777777778	4.615384615384615	3.1578947368421053	3.0	2.1052631578947367	6.363636363636363	6.0	7.0	7.0	3.6363636363636362	5.454545454545454	5.2631578947368425	2.0	3.1578947368421053
0.0	0.0	0.0	0.0	1.0526315789473684	0.0	2.0	2.857142857142857	4.0	3.3333333333333335	0.0	0.0	1.1764705882352942	1.0526315789473684	2.1052631578947367	2.0	4.0	3.8095238095238093	2.0	2.0	3.0	2.2222222222222223	0.9523809523809523	1.9047619047619047	1.25	2.2222222222222223	2.1052631578947367	5.2631578947368425	7.368421052631579	12.222222222222221	14.285714285714286	11.25	8.571428571428571	10.526315789473685	6.315789473684211	7.619047619047619	8.88888888888889	4.0	4.0	2.0	0.0	4.761904761904762	4.444444444444445	6.666666666666667	3.8095238095238093	2.727272727272727	3.3333333333333335	4.444444444444445	4.761904761904762	2.1052631578947367
0.0	0.0	0.0	0.0	0.0	0.0	0.9523809523809523	2.5	2.3529411764705883	1.0526315789473684	0.0	0.0	0.0	0.0	0.0	0.0	0.9523809523809523	1.0	0.9523809523809523	1.0	2.857142857142857	2.2222222222222223	1.9047619047619047	3.1578947368421053	0.9523809523809523	1.9047619047619047	3.0	5.2631578947368425	5.2631578947368425	9.473684210526315	10.0	8.421052631578947	7.368421052631579	9.0	5.882352941176471	8.0	5.2631578947368425	3.3333333333333335	2.0	2.5	2.1052631578947367	2.3529411764705883	7.777777777777778	8.0	4.444444444444445	3.8095238095238093	6.666666666666667	6.0	3.8095238095238093	2.0
0.0	0.0	0.0	0.0	0.0	0.0	0.0	0.0	0.0	0.0	0.0	0.0	0.0	0.0	1.0	1.0	0.0	0.0	0.0	0.0	0.0	0.9090909090909091	1.0526315789473684	1.0	0.9523809523809523	0.9090909090909091	3.1578947368421053	4.0	4.2105263157894735	7.5	7.368421052631579	6.0	10.588235294117647	10.0	8.421052631578947	8.88888888888889	3.5294117647058822	2.2222222222222223	3.3333333333333335	4.705882352941177	3.75	2.3529411764705883	3.1578947368421053	6.666666666666667	5.555555555555555	4.2105263157894735	5.555555555555555	5.0	3.1578947368421053	0.0
0.0	0.9523809523809523	0.9090909090909091	0.0	0.0	1.0	2.2222222222222223	0.0	0.0	0.0	0.0	0.0	0.0	0.0	0.9523809523809523	1.1111111111111112	0.0	0.0	0.0	0.0	0.0	0.0	0.0	1.1111111111111112	0.0	1.1764705882352942	2.2222222222222223	2.1052631578947367	5.2631578947368425	8.421052631578947	7.368421052631579	8.0	5.333333333333333	6.315789473684211	4.0	3.4782608695652173	1.1764705882352942	3.3333333333333335	4.0	6.666666666666667	3.5294117647058822	2.2222222222222223	1.0526315789473684	3.3333333333333335	3.5294117647058822	4.705882352941177	1.25	1.0526315789473684	1.0526315789473684	0.9523809523809523
0.0	1.1111111111111112	1.0	1.0	0.0	2.2222222222222223	1.9047619047619047	1.0526315789473684	0.0	1.3333333333333333	1.0526315789473684	0.0	0.0	0.0	0.0	0.0	0.0	0.0	0.0	0.0	0.0	0.0	0.0	0.0	0.0	1.1764705882352942	1.0526315789473684	4.0	8.571428571428571	7.368421052631579	5.0	3.0	3.1578947368421053	0.0	1.8181818181818181	2.857142857142857	1.0	3.3333333333333335	5.2631578947368425	6.25	2.2222222222222223	2.0	4.2105263157894735	2.727272727272727	6.0	5.882352941176471	2.2222222222222223	1.0	0.0	0.0
0.0	0.0	1.0	0.0	0.0	0.0	1.1111111111111112	0.0	0.0	1.1111111111111112	0.9523809523809523	0.0	0.0	0.0	0.0	0.0	0.0	0.0	0.0	0.0	0.0	0.0	1.1111111111111112	1.1764705882352942	2.2222222222222223	2.2222222222222223	3.0	5.2631578947368425	4.761904761904762	4.0	4.0	5.0	1.7391304347826086	4.2105263157894735	2.6666666666666665	2.0	3.0	3.75	3.75	3.3333333333333335	3.0	5.555555555555555	6.315789473684211	4.545454545454546	4.761904761904762	3.0	2.3529411764705883	0.0	0.0	0.9090909090909091
0.0	0.0	0.0	0.0	0.0	0.0	0.0	0.0	0.0	1.0526315789473684	0.0	0.0	0.0	0.0	0.0	0.0	0.0	0.0	0.0	0.0	0.0	0.0	0.0	1.1764705882352942	2.1052631578947367	1.0526315789473684	1.9047619047619047	1.9047619047619047	0.0	2.0	4.0	4.0	4.2105263157894735	3.0	3.1578947368421053	0.0	3.3333333333333335	3.3333333333333335	2.5	2.3529411764705883	3.3333333333333335	3.1578947368421053	7.0588235294117645	4.444444444444445	1.0526315789473684	0.0	0.0	0.0	0.9523809523809523	1.0526315789473684
0.0	0.0	0.0	0.0	0.0	0.0	0.0	0.0	0.0	0.0	0.0	0.0	0.0	0.0	0.0	0.0	0.0	0.0	0.0	0.0	0.0	0.0	0.0	0.0	0.0	0.0	0.9523809523809523	0.9523809523809523	0.0	0.0	2.2222222222222223	1.1111111111111112	2.2222222222222223	3.1578947368421053	1.0	1.0	1.1111111111111112	3.3333333333333335	1.1764705882352942	1.0526315789473684	1.0526315789473684	3.1578947368421053	3.6363636363636362	3.1578947368421053	0.0	0.0	0.0	0.0	0.0	2.1052631578947367
0.0	0.0	0.0	0.0	0.0	0.0	0.0	0.0	0.0	0.0	0.9090909090909091	0.9523809523809523	0.0	0.0	0.0	0.0	0.0	0.0	0.0	0.0	0.0	0.0	0.0	0.9090909090909091	1.0526315789473684	1.0	0.0	0.0	0.0	0.0	1.0526315789473684	1.8181818181818181	1.8181818181818181	0.0	0.0	0.0	0.9523809523809523	0.0	0.0	0.0	0.0	3.75	3.6363636363636362	0.9523809523809523	0.0	0.0	0.0	0.0	2.2222222222222223	2.0
0.0	0.0	0.0	0.0	0.0	0.0	0.0	0.0	0.0	0.0	1.0	1.0526315789473684	0.0	0.0	0.0	0.0	0.0	0.0	0.0	0.0	0.0	0.0	0.0	0.9523809523809523	1.1111111111111112	1.1111111111111112	0.0	1.0526315789473684	1.1764705882352942	0.0	1.0526315789473684	1.9047619047619047	2.1052631578947367	0.0	1.0526315789473684	1.0526315789473684	0.0	1.1764705882352942	1.1111111111111112	0.0	0.0	1.3333333333333333	3.3333333333333335	1.0	0.0	0.0	0.0	1.0526315789473684	1.1764705882352942	2.1052631578947367
0.0	0.0	0.0	0.0	0.0	0.0	0.0	0.0	0.9523809523809523	1.0526315789473684	2.1052631578947367	1.1111111111111112	1.1111111111111112	1.1764705882352942	1.0	1.0	0.9523809523809523	0.0	0.0	0.0	0.0	0.0	0.0	0.0	0.0	0.0	0.0	1.1111111111111112	0.9523809523809523	0.0	0.0	0.0	0.0	0.0	1.0526315789473684	0.9523809523809523	0.0	1.3333333333333333	1.0	0.0	0.0	1.3333333333333333	1.1111111111111112	0.9523809523809523	0.0	0.0	0.8695652173913043	0.9523809523809523	0.9523809523809523	0.0
1.0526315789473684	0.0	0.0	0.0	0.0	0.0	0.0	0.0	0.8695652173913043	1.0	1.1111111111111112	0.0	2.1052631578947367	3.5294117647058822	1.0526315789473684	0.9523809523809523	1.1111111111111112	1.1111111111111112	1.25	0.0	0.0	0.0	1.0	1.0526315789473684	1.0	1.1111111111111112	0.0	0.0	0.0	0.0	0.0	1.1111111111111112	2.0	1.0526315789473684	1.9047619047619047	0.9523809523809523	0.9523809523809523	1.0526315789473684	0.9090909090909091	0.0	0.0	0.0	0.0	0.0	0.0	0.0	0.0	1.0526315789473684	1.0	1.0
4.705882352941177	2.3529411764705883	0.0	1.9047619047619047	2.1052631578947367	0.9090909090909091	0.0	0.0	1.1111111111111112	0.0	0.0	0.0	1.0526315789473684	1.9047619047619047	1.0	0.0	0.9090909090909091	4.0	4.2105263157894735	1.0526315789473684	0.9523809523809523	2.1052631578947367	0.9090909090909091	0.8695652173913043	1.1111111111111112	1.1111111111111112	0.0	0.0	0.0	0.0	0.0	1.1111111111111112	1.9047619047619047	1.8181818181818181	2.1052631578947367	0.0	0.0	1.25	1.0526315789473684	0.0	0.0	2.1052631578947367	3.1578947368421053	2.2222222222222223	0.0	0.0	0.0	0.0	0.9090909090909091	1.0526315789473684
8.235294117647058	4.444444444444445	3.1578947368421053	4.2105263157894735	3.4782608695652173	1.0	0.0	2.3529411764705883	1.1764705882352942	0.0	0.0	1.0526315789473684	1.0	1.0526315789473684	2.1052631578947367	1.9047619047619047	2.857142857142857	4.545454545454546	4.2105263157894735	2.857142857142857	2.857142857142857	1.9047619047619047	2.0	1.9047619047619047	2.2222222222222223	0.0	0.0	0.9523809523809523	0.0	0.0	0.0	0.0	0.0	1.8181818181818181	2.1052631578947367	1.0	0.0	0.9523809523809523	1.1111111111111112	2.2222222222222223	1.0	1.8181818181818181	3.1578947368421053	3.0	2.1052631578947367	0.0	2.2222222222222223	1.1111111111111112	3.0	1.8181818181818181
10.0	4.2105263157894735	2.6666666666666665	4.761904761904762	2.2222222222222223	0.9523809523809523	0.9523809523809523	2.1052631578947367	2.1052631578947367	1.0526315789473684	2.0	2.0	1.0	1.0	3.0	5.555555555555555	5.2631578947368425	4.545454545454546	4.444444444444445	2.727272727272727	2.1052631578947367	1.1111111111111112	3.1578947368421053	6.25	5.555555555555555	1.1764705882352942	0.9523809523809523	1.0	2.1052631578947367	1.0526315789473684	0.9523809523809523	1.0526315789473684	1.0526315789473684	1.9047619047619047	2.0	2.3529411764705883	2.857142857142857	3.8095238095238093	3.5294117647058822	4.2105263157894735	1.1111111111111112	1.9047619047619047	2.3529411764705883	3.75	2.2222222222222223	2.727272727272727	4.444444444444445	6.315789473684211	5.2631578947368425	5.2631578947368425
9.473684210526315	6.666666666666667	5.555555555555555	2.1052631578947367	1.9047619047619047	3.1578947368421053	1.1111111111111112	2.1052631578947367	0.9523809523809523	2.0	2.857142857142857	2.0	1.1764705882352942	0.0	3.1578947368421053	5.0	3.3333333333333335	4.444444444444445	4.2105263157894735	4.545454545454546	1.1764705882352942	0.0	1.0	5.2631578947368425	4.705882352941177	1.0526315789473684	0.0	2.5	1.1111111111111112	1.1111111111111112	0.9523809523809523	4.761904761904762	3.1578947368421053	1.1764705882352942	5.2631578947368425	8.421052631578947	5.714285714285714	4.2105263157894735	2.1052631578947367	3.1578947368421053	1.1764705882352942	1.1111111111111112	3.3333333333333335	3.1578947368421053	3.5294117647058822	3.1578947368421053	6.666666666666667	5.555555555555555	6.666666666666667	7.0
12.380952380952381	10.526315789473685	8.0	3.1578947368421053	3.8095238095238093	5.555555555555555	3.0	4.2105263157894735	4.0	2.1052631578947367	3.1578947368421053	1.9047619047619047	1.0526315789473684	1.0526315789473684	2.3529411764705883	2.5	0.0	2.5	5.2631578947368425	2.1052631578947367	0.9090909090909091	1.0526315789473684	2.0	3.1578947368421053	3.3333333333333335	0.0	0.0	0.0	1.0526315789473684	3.0	4.444444444444445	6.666666666666667	5.714285714285714	6.666666666666667	10.0	13.333333333333334	7.0588235294117645	2.857142857142857	1.0526315789473684	0.0	1.0526315789473684	0.0	1.0	1.9047619047619047	2.0	3.3333333333333335	4.444444444444445	1.1111111111111112	2.1052631578947367	4.0
14.736842105263158	9.473684210526315	10.526315789473685	9.0	7.777777777777778	5.0	4.0	4.2105263157894735	4.2105263157894735	3.0	3.1578947368421053	5.0	2.0	1.0	2.2222222222222223	1.1764705882352942	3.75	4.2105263157894735	3.1578947368421053	4.0	2.3529411764705883	3.5294117647058822	2.2222222222222223	6.315789473684211	4.444444444444445	3.1578947368421053	1.0	0.0	3.1578947368421053	5.0	3.8095238095238093	7.777777777777778	5.2631578947368425	9.411764705882353	12.222222222222221	12.222222222222221	10.0	4.761904761904762	2.0	2.2222222222222223	1.1111111111111112	1.0526315789473684	0.0	0.9523809523809523	2.0	3.3333333333333335	1.1111111111111112	1.9047619047619047	1.1111111111111112	3.1578947368421053
12.5	12.222222222222221	10.526315789473685	10.0	9.473684210526315	5.2631578947368425	4.705882352941177	3.3333333333333335	2.2222222222222223	1.25	5.0	3.75	6.0	4.761904761904762	1.1111111111111112	2.5	7.0	6.666666666666667	7.619047619047619	8.421052631578947	10.0	5.882352941176471	4.761904761904762	4.2105263157894735	6.363636363636363	3.8095238095238093	1.0	1.1764705882352942	3.6363636363636362	5.454545454545454	5.2631578947368425	3.8095238095238093	2.857142857142857	5.2631578947368425	6.666666666666667	10.0	11.578947368421053	5.0	2.0	2.0	1.1764705882352942	0.0	0.0	2.2222222222222223	1.9047619047619047	0.0	1.0526315789473684	2.0	3.1578947368421053	5.0
9.473684210526315	9.473684210526315	8.235294117647058	9.523809523809524	10.476190476190476	7.368421052631579	5.882352941176471	3.1578947368421053	3.0	2.2222222222222223	2.5	3.5294117647058822	7.368421052631579	9.0	5.555555555555555	3.75	3.8095238095238093	8.0	6.666666666666667	10.526315789473685	10.588235294117647	8.235294117647058	6.315789473684211	5.555555555555555	7.777777777777778	6.315789473684211	8.0	3.1578947368421053	2.0	2.0	7.0	5.882352941176471	4.0	4.545454545454546	8.421052631578947	10.0	7.368421052631579	5.0	3.3333333333333335	3.75	2.2222222222222223	0.0	0.0	1.0	1.0	0.9523809523809523	2.0	1.0	3.1578947368421053	5.0
6.666666666666667	6.315789473684211	9.0	9.523809523809524	8.571428571428571	6.315789473684211	5.0	5.0	1.9047619047619047	2.1052631578947367	2.0	2.0	6.666666666666667	13.333333333333334	10.588235294117647	6.0	3.1578947368421053	6.666666666666667	5.2631578947368425	6.0	8.421052631578947	6.315789473684211	7.368421052631579	13.68421052631579	7.0	7.368421052631579	7.619047619047619	5.0	2.857142857142857	4.0	3.3333333333333335	4.705882352941177	5.2631578947368425	6.0	11.578947368421053	8.571428571428571	6.315789473684211	3.8095238095238093	3.0	2.1052631578947367	1.0	0.0	0.0	0.0	0.0	1.0	1.1111111111111112	0.0	1.1111111111111112	4.705882352941177
10.476190476190476	7.0	12.222222222222221	10.0	8.0	6.315789473684211	7.0	6.0	7.368421052631579	2.857142857142857	1.0	1.9047619047619047	4.0	7.0	9.411764705882353	11.11111111111111	4.444444444444445	10.588235294117647	7.777777777777778	3.3333333333333335	7.0	5.555555555555555	10.0	15.0	11.0	3.3333333333333335	5.714285714285714	5.0	3.5294117647058822	3.1578947368421053	3.75	3.5294117647058822	6.666666666666667	7.368421052631579	8.0	5.714285714285714	7.0588235294117645	5.2631578947368425	3.4782608695652173	0.0	0.9523809523809523	1.0	0.9523809523809523	0.0	0.0	0.0	0.9523809523809523	0.9523809523809523	0.0	1.25
12.631578947368421	10.526315789473685	12.941176470588236	10.0	8.235294117647058	6.086956521739131	5.714285714285714	7.777777777777778	6.315789473684211	1.1111111111111112	0.0	0.0	1.1111111111111112	3.1578947368421053	8.421052631578947	12.941176470588236	10.588235294117647	12.5	7.777777777777778	2.3529411764705883	5.714285714285714	6.666666666666667	9.0	14.117647058823529	8.235294117647058	5.2631578947368425	5.2631578947368425	7.368421052631579	3.8095238095238093	3.0	3.0	3.3333333333333335	7.777777777777778	7.619047619047619	9.0	10.0	7.368421052631579	7.777777777777778	4.2105263157894735	2.3529411764705883	2.857142857142857	2.0	0.9523809523809523	0.0	0.0	1.1111111111111112	2.0	1.0526315789473684	3.1578947368421053	7.619047619047619
18.095238095238095	17.894736842105264	12.941176470588236	10.0	5.333333333333333	4.444444444444445	2.2222222222222223	3.8095238095238093	3.3333333333333335	0.0	0.0	1.3333333333333333	2.1052631578947367	1.9047619047619047	5.2631578947368425	12.631578947368421	17.0	8.421052631578947	5.454545454545454	8.421052631578947	7.777777777777778	6.666666666666667	6.315789473684211	10.0	11.11111111111111	8.421052631578947	7.368421052631579	4.444444444444445	2.5	3.8095238095238093	2.1052631578947367	4.545454545454546	10.0	10.0	10.526315789473685	12.631578947368421	11.11111111111111	5.555555555555555	5.882352941176471	3.8095238095238093	3.0	1.0526315789473684	0.0	0.0	0.9523809523809523	1.0	2.0	5.0	10.588235294117647	14.0
17.0	20.0	17.894736842105264	10.588235294117647	8.75	4.0	0.0	1.3333333333333333	1.0526315789473684	1.0	2.1052631578947367	3.75	2.5	2.0	5.2631578947368425	10.526315789473685	13.333333333333334	7.0	4.2105263157894735	8.421052631578947	7.0588235294117645	5.2631578947368425	5.555555555555555	6.666666666666667	6.0	9.0	4.761904761904762	0.0	0.0	0.9523809523809523	3.0	3.1578947368421053	7.0	7.0588235294117645	5.555555555555555	6.315789473684211	7.368421052631579	4.444444444444445	3.1578947368421053	4.0	3.0	2.3529411764705883	0.0	0.0	0.0	0.0	1.9047619047619047	6.0	14.444444444444445	18.095238095238095
16.19047619047619	15.789473684210526	15.789473684210526	11.304347826086957	7.0	4.444444444444445	2.5	1.1111111111111112	1.1111111111111112	2.1052631578947367	2.2222222222222223	4.761904761904762	2.1052631578947367	1.1111111111111112	1.0	1.0526315789473684	6.25	1.1764705882352942	5.882352941176471	6.666666666666667	5.714285714285714	4.0	5.2631578947368425	7.0	6.0	4.0	3.3333333333333335	0.0	0.0	0.0	1.0526315789473684	1.9047619047619047	5.2631578947368425	4.0	3.3333333333333335	2.3529411764705883	4.0	2.0	0.0	2.0	1.1111111111111112	1.1764705882352942	2.5	0.0	0.0	0.9523809523809523	2.857142857142857	6.0	14.0	20.0
16.19047619047619	16.666666666666668	12.631578947368421	8.0	3.0	3.8095238095238093	5.0	1.25	0.0	1.0526315789473684	1.0526315789473684	2.1052631578947367	0.9090909090909091	0.0	0.0	0.0	2.1052631578947367	3.3333333333333335	6.315789473684211	7.0	3.0	4.0	3.5294117647058822	5.882352941176471	6.666666666666667	5.0	2.1052631578947367	0.0	0.0	0.0	0.0	3.3333333333333335	4.2105263157894735	2.0	2.857142857142857	4.705882352941177	6.363636363636363	5.714285714285714	3.0	3.5294117647058822	0.0	4.2105263157894735	3.6363636363636362	0.9523809523809523	1.0	2.1052631578947367	2.1052631578947367	7.0	12.631578947368421	18.0
16.52173913043478	17.5	8.88888888888889	5.555555555555555	2.1052631578947367	2.857142857142857	3.8095238095238093	1.1764705882352942	0.0	0.0	0.0	0.0	0.0	0.0	1.0	0.0	2.2222222222222223	4.3478260869565215	5.2631578947368425	3.0	1.0526315789473684	4.2105263157894735	4.444444444444445	4.0	5.2631578947368425	1.9047619047619047	1.0526315789473684	0.0	0.0	0.0	0.0	2.1052631578947367	3.0	2.0	4.2105263157894735	5.333333333333333	7.777777777777778	3.3333333333333335	3.8095238095238093	3.1578947368421053	0.0	1.9047619047619047	5.0	1.8181818181818181	3.1578947368421053	8.421052631578947	8.571428571428571	8.571428571428571	11.11111111111111	16.25
15.0	14.0	7.0588235294117645	2.3529411764705883	3.5294117647058822	1.0	1.0526315789473684	0.0	0.0	0.0	0.0	0.0	0.0	1.1764705882352942	1.0526315789473684	1.1111111111111112	0.0	3.1578947368421053	4.0	2.3529411764705883	1.0	1.8181818181818181	6.0	8.0	5.714285714285714	1.0526315789473684	1.9047619047619047	1.9047619047619047	1.0	0.0	0.0	0.0	0.0	2.1052631578947367	3.3333333333333335	4.444444444444445	5.555555555555555	2.5	3.3333333333333335	1.0	1.9047619047619047	3.3333333333333335	4.444444444444445	5.555555555555555	6.666666666666667	11.428571428571429	10.909090909090908	11.0	11.428571428571429	12.222222222222221
10.0	11.764705882352942	7.0588235294117645	2.6666666666666665	2.5	2.3529411764705883	2.3529411764705883	0.0	0.0	1.0526315789473684	1.9047619047619047	2.1052631578947367	1.1111111111111112	0.0	1.0526315789473684	0.0	1.0	0.0	1.1764705882352942	1.1111111111111112	0.0	4.2105263157894735	10.0	11.578947368421053	5.882352941176471	2.857142857142857	2.0	3.0	1.0	0.0	0.0	0.9523809523809523	1.0	0.0	0.0	4.2105263157894735	5.2631578947368425	5.714285714285714	3.5294117647058822	2.1052631578947367	3.1578947368421053	6.0	7.0588235294117645	11.578947368421053	10.0	11.0	11.818181818181818	9.090909090909092	10.0	7.777777777777778
5.2631578947368425	4.2105263157894735	3.8095238095238093	3.5294117647058822	2.3529411764705883	3.1578947368421053	2.0	0.9090909090909091	0.0	1.0	3.1578947368421053	2.1052631578947367	1.9047619047619047	1.0	0.0	2.1052631578947367	2.0	1.1111111111111112	1.0526315789473684	1.1111111111111112	1.1764705882352942	5.0	9.411764705882353	7.368421052631579	6.315789473684211	4.3478260869565215	2.857142857142857	1.0	3.0	1.0	0.0	1.0	1.25	1.0526315789473684	2.5	3.5294117647058822	3.5294117647058822	3.3333333333333335	4.0	6.315789473684211	4.705882352941177	3.75	10.0	13.333333333333334	15.555555555555555	11.0	14.736842105263158	11.578947368421053	4.705882352941177	1.25
5.0	3.0	1.0	1.0526315789473684	1.1111111111111112	1.1111111111111112	1.0	0.0	0.0	0.0	1.0526315789473684	3.0	2.857142857142857	1.0526315789473684	0.0	1.1764705882352942	2.0	2.0	2.3529411764705883	2.3529411764705883	1.0526315789473684	2.5	5.0	3.3333333333333335	7.2727272727272725	3.6363636363636362	3.0	3.1578947368421053	2.3529411764705883	2.1052631578947367	0.0	1.0	3.75	4.705882352941177	3.3333333333333335	4.444444444444445	3.1578947368421053	6.315789473684211	8.695652173913043	8.235294117647058	5.0	3.3333333333333335	9.473684210526315	15.238095238095237	12.631578947368421	12.727272727272727	10.0	6.956521739130435	3.0	1.0
3.0	3.1578947368421053	2.2222222222222223	1.0	0.0	0.0	0.0	0.0	0.0	0.0	1.0	1.9047619047619047	2.2222222222222223	1.9047619047619047	0.0	0.0	0.0	1.0	2.0	2.857142857142857	2.6666666666666665	2.2222222222222223	3.3333333333333335	6.315789473684211	5.2631578947368425	5.0	2.2222222222222223	2.2222222222222223	1.1111111111111112	0.0	1.0526315789473684	1.0	5.2631578947368425	7.368421052631579	4.705882352941177	4.444444444444445	8.0	6.666666666666667	9.090909090909092	11.11111111111111	6.315789473684211	5.2631578947368425	8.88888888888889	11.11111111111111	10.0	7.368421052631579	4.545454545454546	3.0	2.0	0.0
4.2105263157894735	3.0	1.0	0.9523809523809523	0.0	0.0	0.0	0.0	0.0	0.0	0.0	0.0	2.0	2.0	3.0	1.0526315789473684	0.0	0.0	1.0	2.1052631578947367	2.1052631578947367	2.6666666666666665	4.444444444444445	3.1578947368421053	2.727272727272727	1.0526315789473684	2.3529411764705883	2.3529411764705883	0.0	0.0	1.0	1.1111111111111112	1.1111111111111112	4.2105263157894735	6.315789473684211	8.0	11.0	8.88888888888889	11.428571428571429	11.764705882352942	10.526315789473685	9.0	7.0	5.2631578947368425	4.0	6.315789473684211	3.3333333333333335	2.0	1.0	0.0
5.2631578947368425	1.1764705882352942	1.8181818181818181	0.9523809523809523	0.0	0.0	0.0	0.0	0.0	0.0	0.0	0.0	0.9523809523809523	2.0	3.0	3.3333333333333335	1.1111111111111112	3.1578947368421053	2.1052631578947367	1.1764705882352942	0.0	2.3529411764705883	2.1052631578947367	0.0	0.0	0.0	2.1052631578947367	2.1052631578947367	0.0	0.0	0.0	0.0	3.1578947368421053	6.666666666666667	8.75	9.411764705882353	16.0	14.117647058823529	16.25	18.0	18.94736842105263	14.736842105263158	8.571428571428571	4.705882352941177	4.2105263157894735	5.0	5.333333333333333	1.0	1.0526315789473684	1.0
10.0	4.0	1.4285714285714286	1.6666666666666667	0.0	0.0	0.0	0.0	0.0	0.0	0.0	1.8181818181818181	1.5384615384615385	1.6666666666666667	3.3333333333333335	1.6666666666666667	1.6666666666666667	3.3333333333333335	3.076923076923077	1.6666666666666667	0.0	2.0	1.8181818181818181	0.0	0.0	0.0	0.0	0.0	0.0	0.0	0.0	1.8181818181818181	3.6363636363636362	10.0	10.0	11.666666666666666	16.666666666666668	16.666666666666668	16.666666666666668	20.0	21.818181818181817	15.384615384615385	9.090909090909092	5.714285714285714	4.615384615384615	5.714285714285714	3.3333333333333335	0.0	1.6666666666666667	3.076923076923077
[truncated: 9 more columns]
