# Supplementary material for: Iso-orientation bias of layer 2/3 connections unifies spontaneous, visually and optogenetically driven V1 dynamics
Source: Nat Commun. 2026 Jan 21;17:1901. doi: 10.1038/s41467-026-68578-y (PMC12923880; doi:10.1038/s41467-026-68578-y)
Supplement: Supplementary file 6 — Source data [file 41467_2026_68578_MOESM6_ESM.zip › source_data/figs6/F_example_spatial_smoothing_frame.csv]

-1.0935440037357698	-0.9890450300938369	-0.8772919434452704	-0.7606078131761125	-0.6435128903318295	-0.5323919102442946	-0.4357021531901228	-0.36451567408109564	-0.33120343805726626	-0.3439209356573661	-0.3960081299541474	-0.4733838193484596	-0.562237395242351	-0.6520852267153024	-0.7344948486904612	-0.8026476323490213	-0.853014719676127	-0.887773845132136	-0.9111172414742179	-0.9299764694247602	-0.9498288095024503	-0.9714840095560779	-0.9913051773462107	-1.002581518056247	-0.9996944377028378	-0.9818121163290552	-0.9529216918603239	-0.9195891657928819	-0.8872932360518152	-0.8598704674237984	-0.8387700575102992	-0.821955741885221	-0.8067417096207756	-0.7913860256895505	-0.7754191068864817	-0.7602910069941453	-0.7442932492847792	-0.721540358991239	-0.6849225978005624	-0.6332340280945394	-0.5717576789214919	-0.5092011615243692	-0.4507644272279692	-0.39442838378298106	-0.33229021143645177	-0.25861611420980946	-0.17653139748730834	-0.09817746959018045	-0.04128094443078325	-0.023355908557762407
-1.1463575065996179	-1.0588442857582394	-0.9638826834877362	-0.8638142739192256	-0.7626622650597855	-0.6646858165264787	-0.5765080834969847	-0.5071956524730151	-0.4674414819331538	-0.46560178590720536	-0.49791609960882965	-0.5535336217456488	-0.6201583410467625	-0.6866630056284476	-0.7449717901670959	-0.790472682048325	-0.8206177511800462	-0.8355198836673248	-0.839918531389693	-0.8417498750101882	-0.8480124819505835	-0.8605989736496734	-0.8754134446134688	-0.8850449387138108	-0.8829033260098738	-0.8674813327025515	-0.8438971733640693	-0.8187622034752319	-0.7976800719702003	-0.7834546664410009	-0.7751175251035968	-0.7686265640904205	-0.7593905788260845	-0.7448492691998404	-0.7259969054809192	-0.703403469818952	-0.6749930938427565	-0.6362680862642794	-0.5832220674978265	-0.5161571686701565	-0.4396531996144023	-0.36079383744491456	-0.2840825237920283	-0.20908546413611767	-0.13109853202146943	-0.04661675790478769	0.04110162724136415	0.12119406628505668	0.1759141929188676	0.18702319701778639
-1.1989256770251435	-1.12721613600061	-1.0482840209607727	-0.964110405613641	-0.8781032599379153	-0.7938364000154441	-0.7158036724564509	-0.6517872476124438	-0.6096786521117112	-0.5958072403438673	-0.6089084154716462	-0.6416785999933539	-0.6823582507390097	-0.7215301197042787	-0.7531694524911999	-0.7727533174198545	-0.7790263373882951	-0.7721020350593547	-0.7560732124319144	-0.7387975016569568	-0.728786569881585	-0.7300596924258602	-0.7393145229476814	-0.7478092185010723	-0.7478846368296407	-0.7377455474517166	-0.7226023165870005	-0.708967519132702	-0.7015736929689412	-0.700997173138213	-0.7046338386388098	-0.707083389212862	-0.7029249243558953	-0.6895550142603419	-0.6683415159740549	-0.6400655633727399	-0.6018180827554024	-0.5494530823049156	-0.4816889216620268	-0.4002102028003933	-0.30911531736925507	-0.21409553116140023	-0.12030974625574542	-0.029808426836322063	0.05793944138593415	0.14526001501518826	0.23080657547999084	0.3062390369343199	0.355572919384785	0.3600409386651791
-1.244465847987737	-1.1857892923475228	-1.121425884305783	-1.050881107637451	-0.977296087609276	-0.904217003621663	-0.8354021979848496	-0.776748309006476	-0.7341421432518569	-0.7116624086381915	-0.7086846164623594	-0.7191261721199076	-0.7343243585918712	-0.7462812241781979	-0.7504595491536508	-0.7433073066029439	-0.7242502634940378	-0.6939543652328164	-0.6560290515317102	-0.6183971123262627	-0.5912794078994922	-0.5803386650749823	-0.5817893141376181	-0.5871699289567043	-0.5892710277292932	-0.5869147210968212	-0.5838199695945403	-0.5850995976248672	-0.5933599943657824	-0.6070813897544922	-0.6215490909519974	-0.6314420627007032	-0.6311122323075015	-0.6189505621827265	-0.5963156392393862	-0.563391888369467	-0.5179051483610836	-0.45657147341135057	-0.37897445556063325	-0.2870313803189894	-0.18504910108002065	-0.07773281359215681	0.02811135954335428	0.12632499742059025	0.21450030796494995	0.2944246527697902	0.3689436086513309	0.43337757086700834	0.47348429923789004	0.4705507355509942
-1.2782462111632211	-1.22971300130388	-1.175906086252984	-1.1161100891722924	-1.0521994019491283	-0.9871200397104426	-0.9242876035590623	-0.8691933094312614	-0.8259794391189874	-0.7973364392710646	-0.7818750696176239	-0.7731171494179996	-0.7656210651882702	-0.7526719070056522	-0.7306617366350648	-0.6977833014610343	-0.6528023210961827	-0.5970835005072948	-0.5356714347132341	-0.47795388096960956	-0.43430577485120914	-0.41043846794485817	-0.40213796901225407	-0.40203527950812923	-0.405064438687733	-0.41106791574914975	-0.4223247459690035	-0.4409659579356457	-0.46609388336589364	-0.4936129755908936	-0.5179160092331243	-0.532864525408216	-0.5346842674718909	-0.5228729195638139	-0.4984182830212975	-0.46152449904713316	-0.4108942579401971	-0.34512005655235084	-0.26395419190897346	-0.16883160031803787	-0.06343430147752963	0.04658321496674366	0.15271175332110618	0.2463143221025174	0.32313484704059947	0.3870556762310095	0.4433115788012076	0.4909183214430569	0.5162650178759853	0.5019325916442279
-1.2961007228534913	-1.253646841766725	-1.2067944230314254	-1.1542445332317852	-1.0973584772192866	-1.037592020971414	-0.9788335792564148	-0.9254941873991156	-0.8821423910017757	-0.849225435589508	-0.8235964455002764	-0.7988876275778097	-0.7711570554920636	-0.736074831146447	-0.6900687744700015	-0.6312943738616904	-0.5596605380362597	-0.47781710393512633	-0.39276239562210213	-0.31575389802881193	-0.2565765165932706	-0.2197162831091684	-0.2012561097656816	-0.1947497291429632	-0.1980385906288888	-0.21189785576757583	-0.23814044277525548	-0.27444314367366063	-0.3156854316981647	-0.35484491897327153	-0.3853783745938309	-0.40248874673071117	-0.40393197019079485	-0.38987158269461575	-0.36203386484545225	-0.3209894300005317	-0.26643459367660505	-0.1984160323357596	-0.11797105188607299	-0.02677390424077355	0.071379923448599	0.17045973741508405	0.26107795798083616	0.3348456938290457	0.3886433990810185	0.42801046850348046	0.46079923398954764	0.4848208169583707	0.48824646407091593	0.45529696459570684
-1.291968162916335	-1.2528572921635364	-1.2098439945317343	-1.1621124320090621	-1.10958324958462	-1.0544180741598475	-0.9995373348670806	-0.9492266501827833	-0.9064031615049711	-0.869790379637679	-0.8352748608756179	-0.7963122989384305	-0.750051391360509	-0.6934109482804229	-0.6237139844086955	-0.5394651000316525	-0.44104794842346984	-0.33376197288458376	-0.22734839950846952	-0.13343730701025835	-0.06097611980541924	-0.01299991404375866	0.014846210319616759	0.026724891518199703	0.023162708025115344	0.0016552923950157766	-0.03780849001938767	-0.08953961421061245	-0.1427657981959644	-0.1878992242044464	-0.21859682080325715	-0.23266141639281462	-0.2300637992765796	-0.2110944718148408	-0.17736800227366611	-0.13006269117750086	-0.07034253677389352	0.0005442490331139642	0.07939773845437259	0.16205949388000737	0.24404624623437676	0.31885068136941114	0.3786491658158018	0.41794508472959585	0.4369030706020835	0.4434220022967761	0.4442567430020636	0.43708579851798085	0.410747747708187	0.35397919109756876
-1.2606180364541697	-1.2238097455770962	-1.1834768097563246	-1.1385517123834907	-1.0898475464681252	-1.038851710437226	-0.9892392096451152	-0.9437539151968507	-0.9032366474151502	-0.8639335318260535	-0.8211379280431004	-0.7689267678981611	-0.7047801176723228	-0.6265536358769059	-0.5323259227897464	-0.42191991611245305	-0.2982913039980612	-0.16913682165695965	-0.04549039206869941	0.06100139005286967	0.14260802321911284	0.1980512595288099	0.23109987352427233	0.24514602826224757	0.23988572822585863	0.2124735231012879	0.16383066934783058	0.10368224035648105	0.04723769212190443	0.0060205296177253355	-0.016102798327777737	-0.01945103693714149	-0.006884728411101667	0.020848415516015035	0.06356171153683135	0.12100817426024918	0.19063028221378778	0.26779377372528285	0.3465709275758328	0.4197226002861176	0.4802886631278128	0.5214333995191794	0.5384502140409301	0.5307584971840337	0.5033944608932631	0.4658615466751917	0.42477723659755695	0.3770863148914559	0.31472763701404954	0.23066391433283923
-1.201719022609845	-1.1663587336781456	-1.1287059232269365	-1.086871349010497	-1.0411896041066016	-0.9946111495902042	-0.9506653090472744	-0.91164573255301	-0.8756975559685743	-0.8366567635235485	-0.7885772432353061	-0.7253067043654651	-0.6435516312222569	-0.542445708970721	-0.42307851179339157	-0.2884987729183733	-0.14386963386008858	0.0018411001881293654	0.13689649607653984	0.25018069443967045	0.33545724317165865	0.39183370338731005	0.42416244376407414	0.43606696816205126	0.4275405779138189	0.3979246704323019	0.3486060642109985	0.29294064558022853	0.2478956701908526	0.2240966040849554	0.2227363042587277	0.23907326576678578	0.26888934251166313	0.3113721858653771	0.36802150056512	0.4404239342418996	0.5253912206992555	0.614640959787646	0.6975835680488236	0.7626358822585467	0.7995695512363418	0.8011828691730785	0.7664347580545704	0.7012375197158269	0.6159954122639972	0.522637683136446	0.42809152004062245	0.3315410997232498	0.2282763724247095	0.11542701172420877
-1.1202043743738257	-1.0869637786913038	-1.0524118167742353	-1.0142873251855031	-0.9721010571236629	-0.9293136549963879	-0.8914872002622792	-0.8608515262443319	-0.8319613889993697	-0.7963187247682183	-0.7468322419720864	-0.675669867354902	-0.5787307160925859	-0.45639064508341726	-0.31394721378321294	-0.1588166978773997	0.0008481445265527749	0.15553509105497434	0.29443573593864997	0.40805696268042396	0.4906814272401688	0.5424512160847579	0.5675228200162046	0.5727901354348406	0.561975013048805	0.5369231517487154	0.5018552491436966	0.46939128633900973	0.45479778227576734	0.4650725806329414	0.49647053896356985	0.5413751198462008	0.5944238525030188	0.657250126092405	0.7335894565556889	0.8265348188825941	0.9330084715166124	1.0408976167110933	1.1328576588112518	1.1918101045460694	1.2037955487131649	1.1615748696418462	1.0680456629180086	0.9359694112185742	0.782687672102064	0.6232699887164973	0.4668549814493899	0.3158073365805508	0.16920297689471783	0.02717019688240316
-1.0280818495387372	-0.9980140032748555	-0.9675466187038402	-0.9329077500038977	-0.8934756291725284	-0.8548348166356368	-0.8234737392807424	-0.8009668926275955	-0.7801007645955402	-0.7497372588309016	-0.7017685748820505	-0.6279927765005087	-0.5219068954686251	-0.3848442134753308	-0.22549280547239212	-0.05661933466059653	0.11021223947490973	0.26518259103176445	0.39992478251315644	0.5069833080832438	0.5821668116699825	0.6252281364765326	0.6417329727853565	0.6415331321287104	0.6338486587078819	0.625246071957283	0.6220596892271306	0.6340990208928875	0.6697480044097751	0.7287907931763705	0.8023372054558741	0.8808413392418367	0.9610077166249533	1.0474734604071516	1.147936618844681	1.2664004451569297	1.3982830155591908	1.5274429343970493	1.6299711509189299	1.6827031980126779	1.6681161710387493	1.5790020318918503	1.422615828793759	1.2185353624342559	0.9917050331567334	0.7624263034472668	0.5425296397117322	0.33688197339560433	0.14690632668104348	-0.025135074244146644
-0.9354662170328417	-0.9099185531822619	-0.8839077617558002	-0.8519060777253534	-0.8150564184270973	-0.7803528335062737	-0.7548367279323653	-0.7391773250355353	-0.7258275879120385	-0.7023649027534405	-0.6602742296851248	-0.5892468575940728	-0.48196047783437557	-0.3397856430008561	-0.17446680247337812	-0.0015676082900519378	0.1636942953651417	0.3113040490948272	0.4348050697949866	0.5297766332115217	0.5940775236926308	0.6283630309677743	0.6405141531128065	0.6436003014638036	0.6517408824222491	0.675625160070149	0.7225803218411424	0.7977152431063841	0.8987035167365747	1.015750619040538	1.1359855774391998	1.2497443761774152	1.3574602255532953	1.4691088335499538	1.5944180448822558	1.7380665079956454	1.8927647102919545	2.0378717130861324	2.1445957620065372	2.185382043542676	2.141002761296284	2.0055082501974706	1.7891765061593106	1.5170176509534683	1.2204855450174417	0.9255122940564157	0.6470155479747371	0.39127841984194073	0.16045959147041533	-0.0419021282669358
-0.8526372755471655	-0.8318576519124268	-0.8099075633534013	-0.7803134491194631	-0.745002790100509	-0.7130634755911296	-0.6918171665170512	-0.6818985326213636	-0.6752058276332911	-0.6607484707443368	-0.6276612835201371	-0.5635763315472042	-0.4620782700809355	-0.3259074994213959	-0.1666068683439727	-0.0005565114120071472	0.15616247051802004	0.2919218296938382	0.4010111733681701	0.4810963905275163	0.5322553264212077	0.5611537384725259	0.5782971620372068	0.5977854733677124	0.6369174506095074	0.7090186883975923	0.8208329042085873	0.9700621739477899	1.1436003705882378	1.322201864920734	1.4885525393678678	1.6346567997714958	1.76655967140959	1.8997176069990753	2.0459668567240974	2.2075766195034565	2.374283337511427	2.5217607088399867	2.617797188050732	2.6347388074711393	2.555252917406644	2.376264524318581	2.1101160633218172	1.7845396603014352	1.4338119538713803	1.0870298717109612	0.7619892443402314	0.4653373413734654	0.20004466183261665	-0.030072995173576263
-0.7867864298991933	-0.7694188106586412	-0.7508372920102051	-0.7239190477765467	-0.6907683561753765	-0.6614686689668334	-0.643189428371043	-0.637180731598572	-0.6363247712570151	-0.6296284141576769	-0.6053832936646403	-0.5503207533927399	-0.45923497393472457	-0.33624535746635403	-0.1918122588001651	-0.04042953411746814	0.10210033774633222	0.2238812400501866	0.3180573003075587	0.3829041421219279	0.42375763937078276	0.4521781684000327	0.48178564692929315	0.5287384947169852	0.6105707221913742	0.7412479651068137	0.9240950733764447	1.1501820837726395	1.3966432412746579	1.6345219941142437	1.8426645527309962	2.0151852892597537	2.1655604636947836	2.3135852028229538	2.4718314902694023	2.6390894379118977	2.8011056582467417	2.9323673402853285	3.000689088394123	2.9806153965323956	2.8603687344456183	2.6415349772377534	2.33948719489231	1.981239505509624	1.5992592358366868	1.2222215145372446	0.8679793228078859	0.543804275422305	0.25304225579748313	0.0005686972206786827
-0.7402479190484483	-0.7267021518838223	-0.7110161903418148	-0.6874755250099845	-0.6584333285526415	-0.6318626388657853	-0.6161205029915002	-0.6121716837075171	-0.6141769799806827	-0.6120579117489477	-0.5933484211599677	-0.545462784899632	-0.4650545443261101	-0.3573911724919129	-0.2313065215322064	-0.09877938051354311	0.02631385226432348	0.13259358952040054	0.2119410476638026	0.2645573717610651	0.2989182279092098	0.33141803145504545	0.37910036922506	0.4590213423747078	0.5882593243631807	0.7788567225642631	1.031386225127494	1.3299104344899075	1.642459702543324	1.9327775416250996	2.175887438568175	2.3687955131461647	2.530133258118054	2.6842692347583816	2.842584136257314	2.9994387625345933	3.1385973582659332	3.235768869126254	3.262426317918469	3.1979502419254464	3.036724751264443	2.78580573704288	2.4619317756492594	2.090597317157308	1.7006551161538648	1.3165739552665978	0.953326842134253	0.616914835174432	0.31116795773285605	0.04257867388998412
-0.7151273450425015	-0.7059470984113008	-0.693527453426657	-0.6736471133438112	-0.6489634115343763	-0.6258991397331627	-0.6111701633673647	-0.6070354726902754	-0.6088936012104901	-0.6065431142222316	-0.5877982087315659	-0.542407441331389	-0.4694255951353552	-0.37450851220994075	-0.26579953318265814	-0.15293276951915336	-0.04741793685661334	0.04140212556418965	0.10714549903897494	0.14974360904520662	0.1811293822523381	0.22076171062766858	0.28843511021485385	0.4013543669999477	0.575551736992331	0.8210203603742181	1.1344924792748856	1.4947559966977797	1.8621251519880437	2.1944644547808174	2.4648837195968305	2.6721851405129198	2.83764753901218	2.986891811498019	3.1307268835523683	3.26086518142433	3.3604665870418704	3.4097740110416837	3.3881128941682315	3.281120485519338	3.0871953548643	2.816409589558052	2.4860681261746302	2.118873900245311	1.7399453315601725	1.368489383055662	1.0139389617525494	0.6794523573445861	0.36917118371219365	0.09156474132347814
-0.7108931592822942	-0.7064694211895639	-0.6978424773677673	-0.6809198418161923	-0.658858037265254	-0.6379331566063198	-0.6237061539160171	-0.6179098885846844	-0.6156591688958007	-0.6077398780487927	-0.5836369003455598	-0.5354785952748478	-0.4649814394101591	-0.37828430835944254	-0.2837715361721694	-0.18890072542022315	-0.10271641560465013	-0.031745638626899185	0.019094756046597865	0.05265719541431164	0.08277541243063817	0.13082307215584557	0.21681565545237058	0.3583951000550127	0.5697943785795191	0.8595513014561872	1.221045195384235	1.627616666089567	2.0355252562336057	2.3989165569288553	2.689548936493989	2.905803315753555	3.0687445439935668	3.2024009111816856	3.3170453154592177	3.4058030895671028	3.454316155129916	3.4493391094944807	3.3799388526467484	3.239139170406177	3.0270585204705025	2.752465564239494	2.4310262062964036	2.0830280206263754	1.7290495129315733	1.3830345288955699	1.049274990683118	0.7276834185774634	0.42236932333992555	0.14353856204606275
-0.725837013088566	-0.7252833738420337	-0.7193536594113281	-0.7034416012764817	-0.681610362730649	-0.661105678002598	-0.6466367288182908	-0.6378467021096872	-0.6284385957300772	-0.6105673591920343	-0.5769927775743672	-0.5230077166171491	-0.4506813544898649	-0.3678741983487431	-0.28269705202774975	-0.20226927824063887	-0.13336545835327088	-0.08090185420108387	-0.04530211648811792	-0.020558045320618484	0.008943402274502747	0.063736521855316	0.1635920105422154	0.3257440199529137	0.5640970254754983	0.8847647739425311	1.2776455810086467	1.7133597064415855	2.1461762438987186	2.529260540400052	2.8337002845213166	3.054879735448262	3.210166044509657	3.3206661873081096	3.3963172027891244	3.4344673044801426	3.427586390819268	3.3705515851776635	3.2608783228732428	3.097560006023563	2.8810032416914697	2.616846737653216	2.317414346357478	1.9994783287841227	1.6790823628297202	1.3650172472444386	1.0579413322137505	0.7561005202618174	0.4637068895750773	0.19216467535217568
-0.758385330444914	-0.759623951613433	-0.7538404888481941	-0.736990676097814	-0.7137675928704231	-0.6920353065780096	-0.6753580910479968	-0.6603992106662858	-0.6417175464482908	-0.6128711320097772	-0.5700955726303305	-0.5092884952929119	-0.4333480838373544	-0.3506943189467504	-0.2705450216436221	-0.1996893476390854	-0.14534503126708775	-0.1090250050931545	-0.08729933019846804	-0.07041264118752875	-0.04303945648838089	0.015142778317685733	0.12302253877281712	0.2976539299130249	0.5516058496747651	0.8886379771247748	1.2961294192889232	1.7428773337193793	2.1845699090173585	2.576423655317209	2.8882040776461206	3.111567749616081	3.257177733607525	3.342008097712014	3.3762661202745465	3.3629776176723594	3.3043746626516466	3.2045485198309622	3.066420978414438	2.8914764193116946	2.6803721395886493	2.4355025074028442	2.165030935366939	1.8821529093946918	1.5977234093668324	1.3162485027659703	1.03691702742014	0.758937524821499	0.48686618112825697	0.2311659259180918
-0.8067216739177665	-0.8075044766094894	-0.8005528885445533	-0.7823026716067998	-0.7576981042452473	-0.7328672158691474	-0.7098274571098071	-0.6857148691472724	-0.6559311576515228	-0.6187454894114741	-0.5704713049139947	-0.506073034974008	-0.42699686556845906	-0.3427616962771367	-0.26385616815344953	-0.19892103891115015	-0.15418137660951928	-0.1290970134413908	-0.11675370181569693	-0.10616156061284249	-0.08141875521595239	-0.02321407675012515	0.0874841073241145	0.2671444809897361	0.526635478486539	0.8670076593816135	1.2738251273461505	1.7164698942685819	2.1533139466323505	2.5431343293172537	2.8558079651459347	3.0780851456767873	3.213753805592908	3.2746877363404847	3.2716451395482555	3.2137614176739744	3.1130446028346843	2.9817925590439827	2.8271098390469156	2.6503663678733544	2.45139223783768	2.230387353708915	1.9919925070541513	1.7436722444772799	1.4925125870737264	1.2409783470510056	0.9884063210236621	0.7358629622023954	0.48864080438033264	0.2554367421142667
-0.8695645008091092	-0.8677597433538561	-0.8592060504998936	-0.8408338568519445	-0.814825632754933	-0.7854592882882714	-0.7537947273903515	-0.7183068912980616	-0.6789558198550583	-0.6372954061249985	-0.5891184212183865	-0.526106642727691	-0.44806857223786306	-0.3630511565255715	-0.28393843044226746	-0.22087484120048123	-0.17932614728146773	-0.1582902560622058	-0.1500381586263089	-0.1419722587363359	-0.1184555413392666	-0.0603817309861338	0.050453506000065526	0.229571790445956	0.4863543960515949	0.8200705350716729	1.2156993163095582	1.644316059460318	2.0673228403844677	2.4465296242874506	2.7519204021800996	2.9676285641224114	3.0917575241427246	3.1318423993369944	3.0991420929281266	3.0078015728947785	2.876888492934061	2.724764607314956	2.5618815301714637	2.3905991874826444	2.2091934222408156	2.0157997431730355	1.8101069015063613	1.5944120731125464	1.372315057343146	1.146469348639986	0.918503331336301	0.6908754341244554	0.4695087758547737	0.26196586426873375
-0.9446001289330243	-0.9388931424841485	-0.9286176765329327	-0.909695729819539	-0.8825237104544568	-0.8482785365466287	-0.8081014124841439	-0.7637480007828598	-0.7187946163146287	-0.6769173582871932	-0.6332651496867616	-0.5768931037775947	-0.5043309864659058	-0.42291676471482537	-0.3444988138473176	-0.28029234075289045	-0.23688885750151767	-0.21406632813528428	-0.20307466490603984	-0.1920125999169605	-0.1651436775989562	-0.10480086995673986	0.006237484669536546	0.18244568019431298	0.43111808603790097	0.7515090117460489	1.1301309052536048	1.539259553659098	1.942878415169414	2.304781036650571	2.5950956996449523	2.7964911209190846	2.905313253743359	2.9273749889465486	2.8736229306043555	2.761337894251533	2.6123813046892423	2.4483059206262885	2.282590500269492	2.1198981828049757	1.9587566451560383	1.7944664354654598	1.6214786166541346	1.436598533438725	1.2405017572327857	1.037234345807943	0.8311655162861848	0.6265497610977662	0.42985738244927496	0.24842114816804983
-1.0253346001179886	-1.0159028816425337	-1.0032060143127384	-0.9830368293106468	-0.9537231932599672	-0.9157120775264198	-0.8706675436832348	-0.8222677880054549	-0.7770243365015402	-0.7390432760212613	-0.7022202445479772	-0.6549609616787733	-0.591950718565138	-0.5181437751811396	-0.44392366644015574	-0.37957379892299237	-0.3329780128274647	-0.30417216215557946	-0.28510220434147615	-0.2643176810199155	-0.22824788280346092	-0.16114414323397608	-0.0476347647221183	0.12442637308902002	0.36227640139387457	0.6651779373674302	1.0218618726123643	1.4071498775013278	1.786666476049023	2.12540936225859	2.3940660990762437	2.575218794837319	2.6659739230499584	2.672543662372876	2.6065080768786926	2.4853154349144053	2.3301956403102047	2.16298764121759	1.9993551250847108	1.846937448423164	1.7052793176426744	1.567865467097592	1.425238484546338	1.2683984726716067	1.0962680622903467	0.9131915981276997	0.7263477927987323	0.541858948664325	0.3665943975406221	0.20851848950723972
-1.1003841311473788	-1.0887383341762147	-1.0738949559982014	-1.0517611671914837	-1.021129020217443	-0.9817452592588585	-0.9360845453580268	-0.8896226939578608	-0.8481553286621334	-0.8159472790171091	-0.786404999842555	-0.7487586498854013	-0.6964902654920263	-0.6332708934825189	-0.5667370380346862	-0.5060495136557177	-0.4580826317255588	-0.42248568297842004	-0.39237497976554314	-0.3584286817270245	-0.30885774878590205	-0.2312867089849615	-0.11373725402267656	0.05423785240132655	0.2793174230951994	0.5620949416764192	0.8925779825071574	1.2489160992560417	1.5992364506517296	1.9090319163074352	2.150939857880841	2.309579840732164	2.3830281366347874	2.3785658899177418	2.3077932791690854	2.1873541401867374	2.037003446372446	1.8767597703449077	1.7227157186137068	1.5831189971357646	1.458206152174778	1.3424112285153875	1.2236263641955494	1.0906123306484488	0.9390242251258836	0.7735792770877347	0.6025083210423621	0.43359883166105806	0.2745660808588042	0.13404408672282428
-1.158102366685386	-1.1462504660252202	-1.1302645461597185	-1.1079160124878975	-1.0775297459424582	-1.0399092191326182	-0.9982196159051175	-0.9573740191705011	-0.9227179100543907	-0.8963770730004316	-0.8730134239040224	-0.8429680697183395	-0.8014301134783026	-0.7495782031787621	-0.6934094947123973	-0.6391971250793524	-0.5925972288746086	-0.5519586163387351	-0.512175285343904	-0.4658323717151246	-0.4033604835134616	-0.31556368292584563	-0.19414334881158146	-0.0302953186612927	0.18141991068433064	0.4427232621833668	0.7446446178727925	1.0679054668149328	1.383720164269961	1.660363366100216	1.8725409935657107	2.0081713087023227	2.0669413194979547	2.056127502624056	1.986780351371572	1.8752616635548653	1.7385711742703591	1.5953149818459218	1.4587590710394505	1.33554322801358	1.2256765381425565	1.1244462205604246	1.0217005723266588	0.9058089348019587	0.7700825269715634	0.618310427217492	0.45830196827766795	0.29936960315078087	0.150378285416158	0.020234403538936435
-1.1928425636686593	-1.181151246220014	-1.1655998825907612	-1.1446944294541965	-1.1174526433249403	-1.0841701407857622	-1.048888138970333	-1.016245741489604	-0.9887283072072345	-0.9677404924955555	-0.9489348332454923	-0.9253191296550329	-0.8929631197971926	-0.8521511579777277	-0.8064850134711259	-0.7603133942634444	-0.716707111737012	-0.6742602806171075	-0.6282978151472947	-0.5733806934847607	-0.5025931119259729	-0.4087042354130967	-0.2853350729797725	-0.12696769166746544	0.07143105097134303	0.310613129609289	0.5830305429076507	0.8713792631712748	1.1496588668163397	1.390134823988433	1.5714030583513452	1.6844425251377277	1.7306068835039512	1.7169848023782779	1.6541560313501387	1.5567222154101845	1.440873204633236	1.3219280631949792	1.2087548535540003	1.1045387697354512	1.0081539236215717	0.9168150134958698	0.823429468014436	0.7175652546366438	0.5925293739023003	0.44908298979223915	0.2952275631907253	0.1411639755934963	-0.0021580242814351613	-0.12702153089937515
-1.2036899248176325	-1.1929229373152193	-1.17885486631798	-1.1610137862045518	-1.1381346785323871	-1.110856887874178	-1.0828943160583526	-1.0578667727193416	-1.0370446571296594	-1.0206946046588532	-1.005967516920668	-0.9881356974193332	-0.9637497538601035	-0.9322108828744522	-0.895788964249461	-0.8571435574963103	-0.8180047170566782	-0.7760626783922796	-0.7279987771103912	-0.6693000965418907	-0.5949350014939793	-0.499515415359496	-0.3784503848778128	-0.227739157763285	-0.04436327718284456	0.17203244973292703	0.4142191143151921	0.6666444361243475	0.9066782370167981	1.110817254552971	1.2619039022016103	1.353679391928142	1.388519246808261	1.3741369611407357	1.3207287192179453	1.241476913657826	1.150063883535867	1.0580809385257797	0.9700955802012772	0.8852952778330099	0.8020504162268933	0.7190573912052616	0.6308211570253743	0.5299523143916585	0.4097460933781646	0.2702257342431564	0.11915300018007122	-0.031508055580775914	-0.17024494063395126	-0.2908454221288696
-1.191872518331983	-1.1828402080003446	-1.1716266813774783	-1.1576391356670745	-1.140100449441341	-1.1192148821577559	-1.0984535856213222	-1.0801539929002846	-1.0644628438828876	-1.0519995750582056	-1.0410124705478296	-1.0278519142077807	-1.0099386646850457	-0.9862639431808689	-0.9571541487646595	-0.9249795703294399	-0.8902903167577452	-0.8505517737765851	-0.8033085976532892	-0.7449184301173802	-0.6713846964255591	-0.5785032798813301	-0.46329372091600574	-0.3233758506570736	-0.15741361708878773	0.03413305824105632	0.24424847085062928	0.45980031499128654	0.6620907798700117	0.832126777263609	0.9565792818242244	1.0308214998969436	1.0576648929594503	1.0446933805427412	1.0021533283919104	0.9414777183798124	0.8734534223955236	0.8060044053174489	0.7396123771768758	0.6725725266668361	0.6027665733752562	0.5285774017618358	0.4452008820773459	0.34563906780981957	0.2260150109909954	0.08782324176198057	-0.06023904895773349	-0.2051456361485767	-0.33719965703090005	-0.452109303119826
-1.1554975673674532	-1.1496272478524718	-1.1427150780420248	-1.1338993253782115	-1.1224978862485546	-1.109019233848208	-1.0952254944571171	-1.0827038715284196	-1.0711934473886706	-1.061521211013569	-1.0530108110194314	-1.043094454149377	-1.0301864866046289	-1.012479433382843	-0.9896179161721386	-0.9627346357362045	-0.9318591313932515	-0.895383288771383	-0.8507975240156284	-0.7955118145995115	-0.7262984647927571	-0.6398112906860379	-0.5338617666054151	-0.4078777338585511	-0.2615607630593883	-0.09740725286363675	0.07877927373191332	0.25664842011243977	0.4225378634949242	0.5623409081874341	0.6658971859562646	0.7288877991954007	0.7524531644825335	0.743470923721609	0.7114107515856417	0.6664883076494484	0.6172194735297718	0.567501935354482	0.5168941059048031	0.4641222641785614	0.40704079887781847	0.3426382088870866	0.26406117911774035	0.16481932162506602	0.0446021568117699	-0.09119945149807628	-0.2325662453669398	-0.36793500731048456	-0.48961046600011615	-0.5971615176026698
-1.0899242993804943	-1.0887701727518817	-1.0876121396993073	-1.08575499198547	-1.0822371709416507	-1.0769321213156766	-1.0707252690171472	-1.0637680544849653	-1.0562016202524738	-1.0485587067830544	-1.0412739337407302	-1.0333813716437636	-1.0238323583490367	-1.0104916359728582	-0.9923142670020229	-0.969618114604065	-0.9426427844492689	-0.9095240164503482	-0.8692975462542377	-0.8195141248831805	-0.7572254612482235	-0.6799538740214107	-0.5861632003415119	-0.4765194374989239	-0.35236008534290336	-0.21662078995451417	-0.07436777495650393	0.06743834105309597	0.20012378850742488	0.3144278805513229	0.4021790805486519	0.45841605340293706	0.48218832657986777	0.47802229989101047	0.4549390220411609	0.4217446422861156	0.38478254207041485	0.3459926781353228	0.3054717116550403	0.2625053637443687	0.2160487040841594	0.16012318635344538	0.08634789813526361	-0.011005147750251361	-0.12921029209818607	-0.2584263193842203	-0.38854126789962157	-0.5104303738104341	-0.6198030489360753	-0.7194135670742317
-0.9885704760395707	-0.9937138795410358	-1.000160561367138	-1.007231045617497	-1.0138261708665912	-1.0182299742509875	-1.020274014209632	-1.0193505878973868	-1.0161595762020303	-1.0108843168421644	-1.0047333160380105	-0.9979668294981832	-0.9903846784373586	-0.9797808910518926	-0.9649254500111523	-0.9455574861563749	-0.9218191519615211	-0.8930085257849127	-0.8579601565709389	-0.8147568998631839	-0.7612995557630879	-0.695408580504662	-0.6160993751469168	-0.524674040252081	-0.4235460062729186	-0.315568977905597	-0.20485663662831852	-0.09485144946512004	0.009672290236289268	0.10258062543271344	0.1778041937392966	0.22937589915938666	0.2540410340711562	0.2546861319268317	0.23895208479343202	0.21375735857322675	0.1837639733929984	0.15061912945374106	0.11488989098669314	0.07779490848297581	0.03760214793282145	-0.012148376792621028	-0.08092799314724872	-0.17359346288453115	-0.2849122585624215	-0.40335785764824844	-0.5187295110238067	-0.6257145443122942	-0.7233731875258914	-0.8168507441035421
-0.8438974361428483	-0.8567088699075246	-0.8737086984213864	-0.8926942699806787	-0.9119682558968415	-0.9283119091689026	-0.9403669321772241	-0.9473302223882346	-0.9494961045966805	-0.9476044411526348	-0.9429230798156609	-0.9372194929133016	-0.9300309894344722	-0.9205602032921538	-0.9072230013833982	-0.8902552430840078	-0.8692987921178601	-0.844354233838037	-0.8151873187831457	-0.7796544409551166	-0.7361670420650044	-0.6829182745571786	-0.6191239878594722	-0.5464353228284139	-0.46767563990224775	-0.38551880857366133	-0.30206538976818725	-0.2187265548117946	-0.13769417160159486	-0.06280047016902109	0.0011799038824271137	0.04829472563943582	0.07426051332399633	0.07950714628314076	0.06968242800379117	0.04976104575566786	0.023299860314573075	-0.008046024722026895	-0.04230198091776399	-0.07791028216157934	-0.1161479582931779	-0.16263044454275608	-0.22626006470626933	-0.3112808426560692	-0.4117735338738783	-0.5162586954864226	-0.6163466772169913	-0.7096967832820831	-0.7982827213219291	-0.8880561398012992
-0.6467561897471085	-0.6702163996005664	-0.7017158557166832	-0.7369739699981616	-0.7723202051692082	-0.8037363817249551	-0.8288935465020613	-0.846425659403064	-0.856469950191014	-0.8597502317977305	-0.8579661870720319	-0.852898786663846	-0.8450505260832986	-0.8342489643781711	-0.8203163041265848	-0.8036472059716708	-0.7838640231101353	-0.7622200464574432	-0.7386058808728883	-0.7118609623656169	-0.6794607151666584	-0.6390931830637449	-0.590802738422286	-0.5365401185233208	-0.4788574357385599	-0.41957945127016166	-0.3593837198531388	-0.29814791807044133	-0.2364523915385078	-0.17662807910359388	-0.12242759406002708	-0.07890335812926974	-0.05140724451211643	-0.04148560708502044	-0.04653308802573385	-0.06298852014884317	-0.08837032587044139	-0.1203398213014049	-0.15641863549671947	-0.19423184120730788	-0.23376549066064012	-0.279350493163822	-0.33840468923612754	-0.41455795423377767	-0.5025348887876018	-0.592333072143075	-0.6782922011831264	-0.7604286508542167	-0.842447989144126	-0.9305047333331591
-0.3902546528860586	-0.4281656145185194	-0.4790458000762164	-0.5356898076034693	-0.591976471243823	-0.6428759149163784	-0.6851460783397022	-0.7168231384554519	-0.7378331924524678	-0.7492550726265886	-0.752292900458909	-0.74847171434962	-0.7390196028057638	-0.7247316547296461	-0.7078978015837537	-0.6883963723099175	-0.6671870458855007	-0.6466575377934006	-0.6282707960679598	-0.6101710777245248	-0.5890036515570742	-0.561701508502678	-0.5287519546677305	-0.49213009341465114	-0.4538103185764926	-0.41525464759112907	-0.37548143225001196	-0.33255481028757605	-0.2866499943665052	-0.2386137090773287	-0.19117942790213488	-0.14943782796178343	-0.11912903613201084	-0.10424736926417741	-0.10494739921924545	-0.11969757140106452	-0.14578874273116743	-0.18097211523225262	-0.22179716143470932	-0.2643356676589738	-0.30779024493357826	-0.3542236471973519	-0.40967143659085287	-0.4770630856418656	-0.5527619541278432	-0.6291207930674929	-0.7028769974610164	-0.7755682428121885	-0.852682839866832	-0.9397133491893539
-0.07368173675182364	-0.12961560925103693	-0.2049373385604649	-0.28784609495608876	-0.37034568253490346	-0.445929254533	-0.509982549823922	-0.560057107619096	-0.5956066969941232	-0.6179745080290923	-0.6282974082834301	-0.6273521278674752	-0.616146020559157	-0.5976202274655654	-0.574796806137773	-0.5494008510907176	-0.5234459776395429	-0.5018560671652575	-0.4868555107038582	-0.4767680643939196	-0.4660388376165219	-0.45143541408405086	-0.4326929291385343	-0.4120184783894902	-0.3921228969516032	-0.37254988254688737	-0.35086258633312534	-0.32349618159779525	-0.28967841038839803	-0.24993499977186023	-0.20609741083980757	-0.16338959825677954	-0.12859250303998118	-0.10787595008921477	-0.10463127175974442	-0.11903049247788458	-0.14847549665436788	-0.18940849845922766	-0.2374842325453507	-0.28765331866297056	-0.33682349696903713	-0.38575747661269183	-0.4384066774779835	-0.4978824233810182	-0.5623537845415089	-0.6269186584089496	-0.6895334331067879	-0.7537978776711204	-0.8264159887170447	-0.9131349977850102
0.2939657681173295	0.21730362273717635	0.1139146828851322	0.0003162620479395782	-0.1124943548173816	-0.2170633205725688	-0.30658802646716393	-0.37821828937446134	-0.4312945141393364	-0.46732759140205443	-0.48730933669247123	-0.49108375191824366	-0.47980909536923017	-0.45673125091748007	-0.4264419696530282	-0.392863964926725	-0.36024405922939784	-0.3357156486601601	-0.3225971298569424	-0.31838564149562676	-0.3168650766793596	-0.3130709600073228	-0.3060736258155826	-0.299151431331001	-0.2952754195805114	-0.2933911852652122	-0.28789706522898195	-0.2733274150267994	-0.24837769413663027	-0.2130141701681728	-0.16930955208733614	-0.12290156567391454	-0.08202050892366397	-0.05460857519746518	-0.046855426581043906	-0.061896142706775695	-0.09711966557013617	-0.14728616564185	-0.20686488766212383	-0.2680224949861951	-0.326106198786197	-0.3793660014658475	-0.4305147644518038	-0.48288810574365937	-0.5367924155203175	-0.590022446823366	-0.6416192168339114	-0.6972893460912817	-0.7653703538008719	-0.852026703377871
0.6940731945987602	0.5964436985498542	0.4634861589722825	0.3171222818718404	0.17140016277673092	0.036416695021117475	-0.0804898788849329	-0.17533210051204778	-0.24810299664026123	-0.2994952095214934	-0.33021552346919136	-0.3406461624314639	-0.33129598888039297	-0.30516415814501835	-0.2677135182545258	-0.22548378347874104	-0.18646510031133307	-0.15832680451114967	-0.14522385628027829	-0.144788596532746	-0.14973925237652957	-0.1537658196898701	-0.15558423619750522	-0.1593749799151983	-0.16898156241180062	-0.18230905622917085	-0.19066162938556172	-0.18596242947314873	-0.16621857678031732	-0.1316755846389099	-0.08471364606820578	-0.031979206317293486	0.016840479124509266	0.052364686833262765	0.06490233421072945	0.04844493890069825	0.004022434616335143	-0.061160927180127764	-0.13790054370129387	-0.21611844450264986	-0.2874125441066837	-0.3480866536395257	-0.39952593993406643	-0.4456806051301894	-0.48897503942668186	-0.5295591486518668	-0.5692757752085666	-0.6155822104320499	-0.6779536720727526	-0.7639087726481304
1.1050214273606003	0.9874710629569069	0.8264220498255426	0.6483179854398083	0.4706643060564017	0.3052303303019862	0.16053207922260215	0.04105068526106821	-0.051980891289525745	-0.1196284805655949	-0.16133726405714652	-0.17849308112811466	-0.17283601248873184	-0.14629023473010289	-0.10436809103272919	-0.055371845822342024	-0.010368389148351842	0.02252031868620112	0.0378635456316889	0.037453044033529066	0.029281940219077773	0.02043791035646742	0.012571369027002156	0.0006580776714468855	-0.020153531515103882	-0.04624316770848188	-0.06579294514360869	-0.06833606143642508	-0.050329765489376004	-0.012867645931633302	0.04055120994890068	0.10183803550601947	0.1601289875614534	0.2042025153873939	0.22159447605491692	0.20194126867962853	0.1439310709801051	0.05694333134715243	-0.04484520831354967	-0.14591581519477267	-0.2350951521916294	-0.3064566002101336	-0.36064089909550034	-0.4019049141393537	-0.43481050642587366	-0.4624320012574446	-0.48984519840911567	-0.5255266031230811	-0.5803082269995392	-0.662352069417045
1.5027469651009084	1.3681904282073505	1.1842514772001047	0.9793245603296656	0.7729577795713749	0.5787083321641655	0.40615732117503983	0.2615017324488584	0.14731563433178899	0.06417928954181495	0.012121558567478347	-0.010807277439954787	-0.008180707187671084	0.01726482603186984	0.06074498330395641	0.11344202266416864	0.16434374244083408	0.20364465221173444	0.2247563172097423	0.22789527704004825	0.21975740580461714	0.20840600151439284	0.19568162753530446	0.17644178199838562	0.14578611255995821	0.10865941916216881	0.07906792079959518	0.07082658646497665	0.08863434299188593	0.13061062435417767	0.19175765338643394	0.26226407834492	0.3301555272490349	0.38251056292136526	0.40385104548876605	0.378609452941498	0.3030055517039328	0.18904519763751299	0.057797805879541794	-0.06989583464833576	-0.17992749465940322	-0.26479877810965785	-0.3243018498929426	-0.3631774926530718	-0.38748088485691234	-0.40394905022067423	-0.41943346820340144	-0.44399738318861903	-0.487728885898179	-0.5607466216599334
1.861183418721669	1.715687650321918	1.5171320724991941	1.2927292705310203	1.062592771460971	0.8417140043100317	0.6417384231864248	0.47154843599231083	0.33653905165238773	0.2392813730731523	0.1801734926183098	0.15470765966939726	0.15764069543500667	0.18387171590325382	0.2284022139122806	0.2835274875469566	0.3397048066185859	0.38700537155027354	0.4169656906277044	0.42786935342638216	0.4235074044588256	0.4110065643078657	0.39321303249486494	0.3663240705995298	0.32614618381043337	0.2784012828543597	0.23872206243173935	0.2232014720975931	0.23809100642410383	0.28215296286402136	0.34811461567387125	0.4249603878793812	0.5001636343830607	0.5591492821754825	0.5823786279319456	0.550875976610091	0.45814530374095686	0.3184573130640624	0.15879776875564183	0.005113143561507212	-0.12599127911237779	-0.22591710272258458	-0.29317268809601355	-0.3324541478516329	-0.35130019164019194	-0.35875458824890294	-0.36313236894949913	-0.3748089483410375	-0.40383751501216525	-0.46268717186582814
2.1552046228344057	2.0070603596519336	1.8035598661427508	1.5688795527637152	1.321555133490926	1.0772749201950405	0.8513343009903507	0.6563071253048396	0.5021219569235957	0.39299662118601164	0.33014747073613654	0.3080169225678313	0.31715634260746434	0.3493290046275849	0.39784144897293094	0.4562035308708064	0.5171819024212211	0.5721288739034303	0.6119604223301655	0.6322140090309056	0.6343196187646184	0.622784830422322	0.6006902842348789	0.5660972852333928	0.5165116210819666	0.45772774618774964	0.4059122890503093	0.3783171160268386	0.38444381536737343	0.42433275529311826	0.4890322248757678	0.5669293591746817	0.6448338943202566	0.7067417972384662	0.7307815138876848	0.694201428606673	0.589091972830064	0.43085710216680045	0.24968766414686602	0.07518401888149628	-0.07425689544924685	-0.18806040335969101	-0.2640533615137056	-0.30561309559888716	-0.3212245971481912	-0.32040503786180696	-0.31290719944952833	-0.3088223857214925	-0.3194936439981579	-0.3599476266073221
2.3707722128702655	2.2272155485162344	2.0272077827472916	1.7900872180044896	1.5318784227273357	1.2695431267233104	1.0213997144808142	0.8046172302279172	0.6329681248857042	0.5135047372155445	0.449234518527701	0.4351472586013682	0.4576907635157078	0.5028606793200068	0.5604398542601529	0.6240529724328205	0.6891085128166657	0.7490616671184925	0.7959331812963508	0.8241982693974199	0.8334347301100743	0.8258692684456583	0.8031052737690318	0.7633790591937311	0.7049075496270785	0.6341575367939478	0.5673004968573397	0.5229761283994031	0.5138883128812799	0.5421730385995882	0.5995560273081505	0.6737428421607857	0.751238241027992	0.8135437699578144	0.8368693119094218	0.797191193125366	0.6859373640091982	0.518724431103447	0.3259937774420686	0.138583454363412	-0.023283353031866162	-0.14795551818982644	-0.2309496919557936	-0.27467141237034975	-0.2866125293808148	-0.27646261841524433	-0.25413007457125925	-0.2303614061563515	-0.2186535738201199	-0.23801385431592423
2.512015842509769	2.3778329293379197	2.1851633261743433	1.948576513917437	1.6830383797472777	1.407353616437772	1.1426364146284615	0.9084859580776014	0.721470620151112	0.5919171674622897	0.5260131017700562	0.5202975638003179	0.5599741695937541	0.625048724313836	0.697957964743564	0.7703721731412825	0.8388508792217507	0.8997242351659357	0.9477738707230371	0.9798726964044976	0.9954113104930616	0.9950493261205742	0.9770297443589148	0.9364110753631728	0.8708223932813719	0.7877682633748404	0.7045877103142965	0.6409358434130655	0.6127975323258577	0.6250193490734827	0.6722251477076543	0.7418831651019404	0.8184772224734019	0.8809362992417296	0.9032911160937622	0.8619958570695959	0.7496932703575925	0.5815294264804314	0.3866274788635779	0.1947820962302765	0.02728005572578489	-0.10273137361898256	-0.18909830964639926	-0.23237952164071005	-0.23779405682028154	-0.21475086048816552	-0.1728853584748327	-0.12471920256769728	-0.087099594121058	-0.08309754896715543
2.5932107596481524	2.4716887392478792	2.285404279281745	2.047287170793631	1.773232328970058	1.4855608228880732	1.2081563322928563	0.9614729726430669	0.7619911118372106	0.6222077828773476	0.5523800778200928	0.5516916218892685	0.606635833718077	0.6932640315416018	0.7871690180166774	0.873744784513758	0.9476647941083153	1.0067208025441832	1.0505459744026884	1.0811068122461218	1.1007727844422301	1.108850292954678	1.0988591131414946	1.0612060076125005	0.9908468552768094	0.8966055647979191	0.7977814621745123	0.7162035698409608	0.6693123050373148	0.6663039000323993	0.7044671640412002	0.7716907222611242	0.8494147956327619	0.9131603192354429	0.9358160610903323	0.8956169325725234	0.7868088841027174	0.6239713694585682	0.4339808007660576	0.24518757020185855	0.07921922240276798	-0.04966274871369434	-0.13437183543855338	-0.17253307829137488	-0.16729627813032447	-0.12586645724138334	-0.05876300522406827	0.019032984068438924	0.08654297578069194	0.11639698228988087
2.6243556814856897	2.5190986860252553	2.3368652469954823	2.0914162690550637	1.8041485963016628	1.5027901769712086	1.2139244577200659	0.9580073572761173	0.7494397413981422	0.6015884419410799	0.526218789018591	0.5259842287113993	0.5898784084459486	0.6936825817992444	0.8092109751565003	0.9147736920296864	0.9980538942310919	1.0562334277518568	1.0941271495425648	1.1206982245500816	1.1416372995306614	1.1557586447986459	1.152915357785407	1.11886001365623	1.0462961937751498	0.9436910514428065	0.8328763546753426	0.7372872813254455	0.6764749573252308	0.6619900931738075	0.694642352094294	0.7621583170261764	0.843507518432656	0.910846556374821	0.9367952013185772	0.9015271674809288	0.801041981019805	0.6490467023178017	0.4705306918120183	0.2915397251703064	0.13431231135556043	0.012671228513611105	-0.06444374617500215	-0.09250226556258952	-0.07114512011781093	-0.005981036750215688	0.09249641542452902	0.20572567776619652	0.30785652220004717	0.3652853290986711
2.6051764844805367	2.519141902579782	2.3383312673967414	2.0811575159411917	1.776617362287043	1.459256627375874	1.1586720726269883	0.8954752923817172	0.6824071524578322	0.5309293309798565	0.45219036317311595	0.449304908890468	0.5136157736782523	0.6251330538850745	0.7558916657837458	0.8787365821526303	0.973881568216547	1.0355948594865738	1.0720856487399464	1.0962630349242726	1.1172506318361215	1.1332880476263218	1.1334112810814372	1.1020762757399372	1.029770615895725	0.9238348205516118	0.8052493872478772	0.7000604142043665	0.630209462858319	0.6097132348257714	0.6406218701879365	0.710935498093878	0.7972128600111855	0.869974663856784	0.9025613895474184	0.8771875365434826	0.7907327580736847	0.6555384542078562	0.49449847923277884	0.3330397818006723	0.19134239666846334	0.08378390754415883	0.02022238950315222	0.007562677428985233	0.049321499175792066	0.1424297745384562	0.27622136176999407	0.42909315325924796	0.5685142144336073	0.652946784510452
2.5251577055532635	2.459671081382484	2.2809878005860784	2.0126704857053475	1.6912640064487374	1.3585545014435456	1.048234265480601	0.7806434471373164	0.5678660874708037	0.4182548503126209	0.33937615420237466	0.33267866638248333	0.3899157907055076	0.4965334317996752	0.6299352077149768	0.7614087078821432	0.866567238242513	0.9365323173271023	0.9791653533931933	1.0077310081836837	1.0304468354294296	1.0468598491525047	1.0472383292051963	1.0170600721814615	0.9462448193204596	0.8400039629640563	0.7181749513505086	0.6077077138166816	0.5334710067145289	0.5115987382302895	0.5442333293395418	0.6182120718495346	0.7090110459348906	0.787384802208384	0.8288136158697708	0.8178272675403405	0.7512012190986739	0.6393796837800436	0.5037696380532917	0.3673801230723864	0.24906357656206	0.16287514585832114	0.11900886486162411	0.12632912338434849	0.1906126428398809	0.31143664381127767	0.4784031401634321	0.6673532828913045	0.8393117509111109	0.9445149848814042
2.3734101753093024	2.3261837124686773	2.1528909577907385	1.8789016882595495	1.5482023659908377	1.2076304769407038	0.8928763182157339	0.6258021980925635	0.4176318728326664	0.2733104678277501	0.1963376724001314	0.18399676850417226	0.22873117324992023	0.32049686054968923	0.4432882578546105	0.5722671466252408	0.6829635413338174	0.7643271109097877	0.8200257698461474	0.8594472989988563	0.8885954752164102	0.9069651330791876	0.9080661250956011	0.8793148919335944	0.8107901660985628	0.7058818286345663	0.5838617840290301	0.47251243386437874	0.398455592177115	0.3779698671475234	0.41283403700794014	0.4893131722115906	0.5829532747849501	0.6670871692264894	0.7197082264060473	0.7275286778223575	0.6862448845088038	0.6046013031178117	0.501012799643563	0.396647135752658	0.3090545677257136	0.2513034776510455	0.2331371026726678	0.263058504075286	0.34861268219552377	0.49055713849701565	0.6794586654541339	0.8899580874309296	1.0788465519244936	1.191616132659791
2.1499598628337395	2.1157262810840716	1.9485548216011588	1.6769989021056462	1.3489096591313414	1.0125752888707964	0.7032584423213402	0.4431115061183937	0.24344897486487505	0.10584338941289553	0.03032292119966795	0.011060593145614942	0.04102922254287333	0.1134790472213608	0.21776625159055282	0.3360369970490556	0.4475788564664201	0.5396514959983353	0.6106313778758187	0.6640810857416105	0.7034644054145279	0.729023399769227	0.7352096934966446	0.7100047717144111	0.6445802187694146	0.5427553690863837	0.4232405795134185	0.31443919142680404	0.24326613019776286	0.22517136218579853	0.26120929763845335	0.33787781195169314	0.43332935220437885	0.5242887870002118	0.5917766300467093	0.6230433087641857	0.6121733203892412	0.5646766883852689	0.49668236159960366	0.42791599958701876	0.37540224113280624	0.351251848563246	0.3624497103423773	0.4160291600625225	0.5179558603315528	0.6694490432322535	0.861273153078429	1.0686688521879981	1.2497425294760534	1.3507650012280676
1.8658238194024728	1.8370633913760968	1.6757248293964058	1.413456042365444	1.0995446629615935	0.7799619637910682	0.48735752472749455	0.24181621835004105	0.053442922198640996	-0.07574423311903956	-0.14983000302344443	-0.17501362103499063	-0.15797062083704874	-0.10362249997707865	-0.01896207774004192	0.08455402619520566	0.19218958053907925	0.2906840658989469	0.3736501518676762	0.44011513484078635	0.4924519090480528	0.5307443541935046	0.5474235514819735	0.5294360727351712	0.46882775369528185	0.37120209880660904	0.2568121175394859	0.15369107699552012	0.08648223703040701	0.06985699612339911	0.10539186290008012	0.18141067959647994	0.27921032410625407	0.3794772249826026	0.4651268210912741	0.5232867449058155	0.5453534439341274	0.5337461438084659	0.5023961567874912	0.4699995577455551	0.4534892192726214	0.46373375674311396	0.5050328562648015	0.5796193548068388	0.6905127299576946	0.8369167449657179	1.0086730914366167	1.1843658445844205	1.3286129345071103	1.3953357855234325
1.5364950099809436	1.5066902538411122	1.351642741716907	1.1042576414828835	0.8133833742853603	0.5204051461564718	0.25311289886028865	0.02812659037049024	-0.14462338178514328	-0.2636139018813943	-0.3330029751801572	-0.36066769121439796	-0.35238601777862877	-0.31259196783147686	-0.24534346673931554	-0.1572893432857705	-0.05820395547113394	0.040143734146215256	0.1291582060039711	0.20632961100172806	0.2730890480675628	0.3277088071139629	0.35894851032204783	0.3511255486430781	0.2966994323280744	0.20450819605853313	0.09729228374830642	0.001506600361207862	-0.060720080463406226	-0.07631612603264352	-0.04210330443380787	0.03327543796894428	0.1353222170052886	0.24745568228745501	0.35402379795645106	0.4402449097536347	0.4957086511875591	0.5200814034417397	0.5245243838066399	0.5271648849268726	0.5443328078391673	0.5860990755010932	0.6529843470209431	0.7422388509896513	0.8515973165544369	0.9761972778642642	1.105531333683739	1.2233384548696373	1.3053617444345336	1.318105599326089
1.1808647206668577	1.144277136596177	0.9971315587805843	0.7703655271636057	0.508168536597871	0.24682428689712105	0.009361197913198753	-0.19053866709396658	-0.34395342805193707	-0.4491107049278902	-0.5102314917102982	-0.5360116150185875	-0.5327790141066355	-0.5036352333139719	-0.45093326479674145	-0.37785101902505874	-0.29061415137359115	-0.1983128611143792	-0.10829835546424546	-0.023264567657722494	0.05684633457489034	0.1277272456576503	0.17407054518104192	0.17740512650194665	0.13057731731239816	0.045605632492981746	-0.05303368165371839	-0.1402618259002349	-0.1965736334088807	-0.20972796648931646	-0.17509490938083594	-0.09760582514496677	0.01129848030046529	0.13716797161274474	0.264905405215599	0.37875311577415355	0.4667496725505452	0.5257663841379102	0.564632803919966	0.5987394952457655	0.6437593347853481	0.7085068711298467	0.7911733911660825	0.8835601201221054	0.9771349430090044	1.0628887454036193	1.1317836340082992	1.1746015893391182	1.1796470161751378	1.1280059475283681
0.820093386780326	0.7717900849321885	0.632565471219044	0.4294733885423145	0.19863823162405564	-0.02941074683073585	-0.23588343815985718	-0.4087325810011029	-0.5402101177990198	-0.628884089879806	-0.6790999882274518	-0.6997570372124345	-0.6980901381190624	-0.6761580085173907	-0.6347349732133958	-0.575144395673512	-0.5009078903933517	-0.4176343256493772	-0.33049316486902647	-0.24206446082118974	-0.15297973020554595	-0.07066860263159847	-0.012980457144173863	2.9904343093659105e-05	-0.037525241148477884	-0.11220565754507669	-0.20006953994809953	-0.2770186434586632	-0.3253102433836544	-0.3326172039919716	-0.2930368909804359	-0.20861011927680986	-0.0888447202200547	0.05275514113549058	0.20108157955876507	0.34076704224115617	0.4585929951287698	0.5503592610004111	0.6199349670834196	0.6788566578071595	0.7403194218048932	0.813882357920122	0.8966754112891558	0.9760357712544355	1.037935478296608	1.0712949639497322	1.0703493941743563	1.0332486002230172	0.9602186398787893	0.8460945368445633
0.4774935243520306	0.41211771742434167	0.2774456595423774	0.09544222298185989	-0.10532636844830895	-0.30186926512259504	-0.4786853615211909	-0.6249758841956615	-0.7340680582527309	-0.8051240052118672	-0.8431831708196028	-0.8569868335186624	-0.8532872061136517	-0.8351790497716909	-0.8018457722317869	-0.752853441979199	-0.6901910474516916	-0.6167053768642906	-0.5357905908395862	-0.44932379079138096	-0.35929219480683655	-0.2743317740539573	-0.21268085495379313	-0.19276840894610636	-0.21932462969949848	-0.28054334940024717	-0.3540746441259245	-0.418188741014413	-0.4550572292258157	-0.45210038983780587	-0.4017855181924591	-0.30461222827017276	-0.16881217944018032	-0.008775496213127005	0.1601644816668283	0.32342927863548676	0.4686392307058558	0.5883692234417317	0.6821039157006522	0.7551572777937835	0.8185201565955521	0.8823184359785856	0.9451789763180902	0.9930624587109927	1.0093574454025778	0.9836208277046623	0.9137512029529397	0.8049079425173035	0.6661736169129022	0.5024048337012831
0.17134380198420554	0.08424237269907618	-0.05180458514565885	-0.21859163226622724	-0.39547187952169527	-0.5649176629991985	-0.7152145934024972	-0.8374026306725965	-0.9260050218170692	-0.9807583612336251	-1.006640053480828	-1.012005869519078	-1.004199942442476	-0.9862404713934886	-0.9577357742931589	-0.9170195480334062	-0.8638872333337003	-0.8002974741243141	-0.7280420616659887	-0.6486815128362372	-0.565859051565319	-0.4877761755051005	-0.4298536367100995	-0.4068743423323922	-0.4229726218527925	-0.4684902841063628	-0.5252060600386868	-0.5732776506842686	-0.5954396423919245	-0.5784820843318148	-0.5130905438236808	-0.3983872837457802	-0.2427521721044364	-0.06157640664599616	0.12898730984249657	0.31496669524492626	0.48337708076939384	0.6249089182229806	0.7335792867503353	0.8095316361857593	0.859975962921721	0.8960825776641707	0.9191504855970375	0.9191200441476146	0.8814664837651102	0.798398082956452	0.6708887416939772	0.5089689693233613	0.32632259845879524	0.13241770755917345
-0.09507058133043685	-0.2053613270460639	-0.3472683677945465	-0.5057163698369754	-0.6651268728730485	-0.8130339976655068	-0.9405862567014527	-1.041977141114008	-1.1138912174829112	-1.1552649941367217	-1.17086006204502	-1.168211411261794	-1.1544624891110278	-1.134035702394762	-1.1076627814007396	-1.0730399034391667	-1.02885507351221	-0.9750169394562158	-0.9131434032854392	-0.8453122803030714	-0.7753390269000225	-0.7104884862958345	-0.6617790859453402	-0.6400736126939278	-0.6480681990087681	-0.678492140660632	-0.716920520846562	-0.7466677711641733	-0.7520414097525534	-0.7190127130079251	-0.6374529689012265	-0.5050985873225649	-0.33035800505140667	-0.12879068534235313	0.08269964049673555	0.2889599624288698	0.47566212849713296	0.631010666578901	0.7460536522900629	0.8158833042999452	0.8438705370105809	0.8400997631508003	0.810865049863481	0.7539117300416672	0.6624292790492244	0.5320892537102231	0.36560895254100223	0.17376627684195883	-0.028993881166184607	-0.23321349127499008
-0.3359157597595598	-0.46533069984764375	-0.6131542266690656	-0.7660716501686311	-0.9120389697523674	-1.0422572796924559	-1.1511522396982217	-1.2356678053197243	-1.2938304125431994	-1.3255798454289662	-1.3337734126584584	-1.3249472771031292	-1.3058076654120787	-1.2819800969210629	-1.2558904091002139	-1.226215903827121	-1.1901499313618784	-1.1466307358167276	-1.0964114107175218	-1.0427832304073767	-0.9885173118681493	-0.9384352331963266	-0.9014399315655018	-0.8841632990976235	-0.8870981706496904	-0.9040706741778565	-0.9245319911926759	-0.9358418552724852	-0.9243781022170331	-0.8764736147528503	-0.7814215767171658	-0.6365463091064367	-0.44910114800666573	-0.23368633950919346	-0.008188744346847064	0.2105533819048524	0.406613301200081	0.5671661903967162	0.6808098881405538	0.7397689174357894	0.7429519365609604	0.6986355815754284	0.6178441135311956	0.5089412140846615	0.3738459136432175	0.2124120029777983	0.026761115755470497	-0.17391453716531868	-0.37738052264002087	-0.5757830435514292
-0.5760500162201324	-0.7142718034332811	-0.8614107143886409	-1.005859026781957	-1.1381068374124519	-1.2524457686908592	-1.3454227853514302	-1.4158629252341404	-1.4633823929902638	-1.4878736179321617	-1.491952939926238	-1.480513911124624	-1.4590279359200309	-1.4337251506697741	-1.407917025198937	-1.3816585517236712	-1.3525686967197565	-1.3187948670379657	-1.2811852008854692	-1.2420126964766254	-1.2028165365270573	-1.1670678744334801	-1.140744813490712	-1.1280636965432935	-1.1273167768018206	-1.1332476870261465	-1.1380582671016095	-1.1332010039253029	-1.1075416691236237	-1.0486759545715532	-0.9467366104715409	-0.7988152640079275	-0.610367437578739	-0.395149789487375	-0.1705760060778263	0.045995465025205275	0.23865000974460499	0.39344230318379214	0.49904269409601004	0.5455231770174463	0.5290192383154368	0.45555196950582505	0.33960057878106514	0.1969596715544739	0.03723392243229699	-0.13708172371225394	-0.3241725976527326	-0.5170922215400976	-0.7071286281288088	-0.8893071110203565
-0.8342941154220715	-0.9668669827512888	-1.102632207125436	-1.231998959401419	-1.3476306177270114	-1.4459540805862308	-1.524369998588042	-1.5828023570650884	-1.621485964907047	-1.64093773538303	-1.6432529051187639	-1.6323650942415	-1.613044803472233	-1.589956950841083	-1.5665698396545689	-1.5432902204296588	-1.5190754100801873	-1.4937139571726399	-1.4671868565458719	-1.4402827969432568	-1.4135117807457056	-1.3889854700209967	-1.370680396674151	-1.3600587656254963	-1.3558454540395775	-1.35302529446112	-1.3463846046404389	-1.3295809184638065	-1.2942776028648808	-1.2306664981301834	-1.130128049429529	-0.9902312439491264	-0.8155269459421791	-0.6177431018912798	-0.412666576805034	-0.21562327951905905	-0.04167863349856714	0.09640399466694337	0.1873885597930614	0.22208385557401364	0.19514491204629997	0.11100782674925504	-0.015752741750851722	-0.16653700160968393	-0.32891027167133435	-0.4982545589160991	-0.6722945253554501	-0.8463584912845622	-1.0149169557882982	-1.175173573261656
[truncated: 9 more columns]
