# Supplementary material for: Iso-orientation bias of layer 2/3 connections unifies spontaneous, visually and optogenetically driven V1 dynamics
Source: Nat Commun. 2026 Jan 21;17:1901. doi: 10.1038/s41467-026-68578-y (PMC12923880; doi:10.1038/s41467-026-68578-y)
Supplement: Supplementary file 6 — Source data [file 41467_2026_68578_MOESM6_ESM.zip › source_data/figs6/H_model_frame.csv]

-1.4374776733373338	-1.5475455221221321	-1.6212457201707522	-1.6557913803166084	-1.6490188468291138	-1.6003133604894886	-1.513581382803617	-1.3958847893295776	-1.2541882487082052	-1.096013864266798	-0.9282364052914317	-0.7605577877659628	-0.6026985360445477	-0.4631545448127808	-0.3472464462611716	-0.2608633860516462	-0.21007962438075134	-0.19768128796612175	-0.2198559879197748	-0.2675334653927098	-0.33111411749355246	-0.39700784461465105	-0.449497290880729	-0.4753510140459846	-0.4674119947433504	-0.4276877438293005	-0.3668055801321869	-0.30103502031822355	-0.24488160632095815	-0.20585251657249334	-0.18368791352976577	-0.17226709127423473	-0.16421815445257767	-0.15418391781361074	-0.13962165849779754	-0.12114624343781906	-0.10049979610519791	-0.08005151653348108	-0.06174424174319543	-0.048595446941300705	-0.044293451716784275	-0.05322689493058069	-0.0767354198648774	-0.11371506592185424	-0.16228183402566201	-0.22342599739453836	-0.30297816456770393	-0.40752331899899763	-0.541075146805175	-0.7014695208947426
-1.31045000702651	-1.448773660851007	-1.5493170790177677	-1.6061457663234304	-1.61632264549109	-1.5788744964506904	-1.497283184868355	-1.378814213442629	-1.232385734705066	-1.0670874339125676	-0.8930349716430989	-0.7213345340328811	-0.562618730869459	-0.4232343274163765	-0.3083474505309315	-0.2228929807977708	-0.17319563840398222	-0.1616223936902611	-0.18524842991849227	-0.2365566678840768	-0.3050791379756298	-0.37606537603146895	-0.4323196667264607	-0.4609442087931767	-0.457428960511393	-0.4248581693403629	-0.3750141134631412	-0.32318671427942264	-0.2814635178516899	-0.25568122449016	-0.24371840118371646	-0.2391751954048245	-0.2342615458773013	-0.2247675230969642	-0.2090277397906044	-0.18586580940716768	-0.15483986187069135	-0.11812610822241613	-0.07947525911507179	-0.04497546113225452	-0.01998952288737349	-0.008688290316012356	-0.012270322301262251	-0.028473353240364117	-0.055014876048669045	-0.09343788292899717	-0.14859800275041854	-0.22591994849371386	-0.32775963016554593	-0.4533930692588571
-1.1488426608900657	-1.317003676627621	-1.4466864176148913	-1.529592241012091	-1.5609542034756612	-1.5392479204765985	-1.4672089227692815	-1.3520743981413228	-1.203440685832662	-1.0325931629393454	-0.8519865169481324	-0.675581699402355	-0.5143863414418848	-0.37599184906993427	-0.2647151719793949	-0.18461919573323696	-0.14040380423161203	-0.13352537365649622	-0.161603395288528	-0.21694082006695342	-0.2886961631143127	-0.3626858204475764	-0.4229998351606172	-0.4584023734385459	-0.4659397639212889	-0.4499890693422248	-0.41986765010114313	-0.38755550960980784	-0.36179267953718786	-0.3453185248435821	-0.3358396157656261	-0.3274490010738424	-0.31431644781589085	-0.29374742035516455	-0.2661109132736816	-0.22929520668703574	-0.180428095957606	-0.12149913716122651	-0.05937419111578328	-0.002978658972016007	0.041268839727955045	0.06961455179546294	0.08299555707505751	0.08469428212851056	0.07659155024073797	0.05844683014548089	0.025748408391870176	-0.02499117132146001	-0.09573709486806223	-0.1870959365229699
-0.9681581448837621	-1.164576945371509	-1.3235786728107684	-1.433706584390828	-1.488664644289258	-1.4856813121745829	-1.426205759728326	-1.31685440048774	-1.1678496871241266	-0.992197024006466	-0.8051997434697694	-0.6222133355878813	-0.45725161114330537	-0.3193799165223028	-0.21424963535017705	-0.1430041860477088	-0.10773800712315798	-0.10932960318993484	-0.1437290680151198	-0.2027323518943622	-0.2756196224107931	-0.3506709087880286	-0.41422677146659503	-0.4584471593306095	-0.4818633149613228	-0.48822833927760795	-0.48424083587565225	-0.47626498421631963	-0.4688563655874699	-0.46130342223285464	-0.45058171824010973	-0.4325154618853251	-0.4040074843009087	-0.36533730761511174	-0.31856327784236954	-0.26167868458458254	-0.19065818450510363	-0.10766305937965849	-0.021680191724524584	0.05598031018845576	0.11812064169626169	0.16251801654046347	0.19134714203228062	0.20882647554495626	0.21729859576939253	0.21670874904882947	0.20508255232997977	0.17973359200767428	0.13903628460879763	0.07956876634178105
-0.7840337718927722	-1.003963374268928	-1.1880878826888452	-1.3241151593859652	-1.4030879166988812	-1.4201215003870449	-1.3748536933499689	-1.273027853063829	-1.125063984033482	-0.9458719879868245	-0.7521449240705327	-0.5620160237247961	-0.393145377252811	-0.257477299685435	-0.16002715284101532	-0.09986788981305819	-0.07616569569222813	-0.08717551199812647	-0.12740545042011334	-0.1885366265685546	-0.260982998017773	-0.3347283367533987	-0.40082960436757586	-0.4538529686146004	-0.4938700486842004	-0.5240337216900819	-0.547916257229808	-0.5669207426931032	-0.579695369480264	-0.5829310148493257	-0.5721299823126068	-0.5439842279205389	-0.4979862656257413	-0.4381855395769492	-0.3681868275697354	-0.2874800879964735	-0.19290332497815674	-0.08688005368048318	0.020067467351415777	0.11629687435511137	0.19469710366058277	0.2537229849488794	0.29663965392221103	0.3282027701173841	0.35158123432795535	0.3676921126729622	0.3758605239637553	0.37445460703790817	0.3599123239276375	0.32712071605725407
-0.6069974465003973	-0.8433165967334119	-1.0466078569073733	-1.2038945433241766	-1.3053527689229611	-1.3425673781843643	-1.3131726156987347	-1.2208862696299514	-1.0763992528406476	-0.8950272988296546	-0.6955146656674288	-0.499002814018523	-0.3274494311166795	-0.19501287415332533	-0.10601369220772379	-0.05747457450227516	-0.04581882511762204	-0.06567981058380394	-0.11084435259681509	-0.1729465338956555	-0.2433569494204894	-0.3144685796144469	-0.3803604559597994	-0.43958593366794496	-0.493651762423008	-0.5448352635869195	-0.5942055831440395	-0.6383413403043458	-0.6715059141778962	-0.6871340838363023	-0.679338938752277	-0.6443383765914287	-0.5836067873239311	-0.5030264034813837	-0.40905255858517486	-0.3035356481676079	-0.18520516876017237	-0.05846896780087953	0.06581608070515416	0.17688298175111053	0.26779614397138307	0.33845777400652566	0.3924149855386805	0.4355347682803753	0.47210835715989347	0.5037289738761737	0.5298950639749285	0.5481165530615493	0.5540828072014581	0.5414046113666132
-0.440597146775153	-0.6853056911084846	-0.9002961097549914	-1.0740876734157976	-1.194740267315951	-1.2521154870230282	-1.2401070328471984	-1.1602729674305565	-1.0222531022495365	-0.8411652336370873	-0.6385977065627927	-0.43908031310441203	-0.2665283015356999	-0.1369814681909679	-0.054480790282818756	-0.015908134573386055	-0.01471053152989981	-0.04352751623154699	-0.09372365388395472	-0.15699408181428218	-0.22485095744939007	-0.2912760488261814	-0.3540803115294691	-0.41533676340780723	-0.4781373856473292	-0.5450592716120154	-0.6142324826159404	-0.6788735331638951	-0.7297303767387056	-0.7568229685936778	-0.7527857457709782	-0.7142838505992385	-0.6429652650269697	-0.5453933583533658	-0.42904916244638935	-0.29898390025732646	-0.15801619334495334	-0.012262287997775597	0.12656391487949684	0.24873624628775742	0.34836182777128205	0.42481907546268693	0.48378711603834224	0.5331481836626547	0.578301723675631	0.6214681775827523	0.6607869578329043	0.6929124567815939	0.7127688690323342	0.7154321327571385
-0.28324801847438874	-0.5267076189568565	-0.7463036905330279	-0.9311000267550855	-1.0686658183218702	-1.1448806813119372	-1.1513941497145925	-1.0867705016136093	-0.9592521093976569	-0.7831964611343794	-0.5836829521419035	-0.3860623923156365	-0.2150162143047055	-0.08711431791767985	-0.008521889497080923	0.023311157581801693	0.015583364816971557	-0.021772745179413744	-0.07731094702416515	-0.14179409937780285	-0.20677851725056726	-0.2677767892251117	-0.32641870337507717	-0.3869765576112478	-0.45426443140066275	-0.5302627902786076	-0.6117085414237108	-0.6899619395974499	-0.7525366885947362	-0.7866516070798881	-0.7838255696752736	-0.7413658997421344	-0.66132793824804	-0.5491885429772421	-0.41287447970625274	-0.25979949388885	-0.09649859487130776	0.06726856072594509	0.21923524436656386	0.3494734341799474	0.45246802785919366	0.5280166671811548	0.5836530047675985	0.6304057838564016	0.6756670865150236	0.7216272993852758	0.766165769575657	0.80472959285552	0.833623736281881	0.8500549828129492
-0.13231340213648096	-0.36449497245893164	-0.5804476561692602	-0.7710265944905582	-0.9214847597104111	-1.014902324966004	-1.039612071600671	-0.9935610502022854	-0.8820958629438115	-0.7194603863714382	-0.5305276059233248	-0.34125476659748016	-0.17498604311474564	-0.049704822064770546	0.02621227957617535	0.05293587425271101	0.03867453661522689	-0.0047430518048218245	-0.06451238015545072	-0.12948406867238255	-0.1916026602383996	-0.2488245799779195	-0.30443063191460135	-0.3644270703930997	-0.43384044817598777	-0.513985919321433	-0.6008985368213733	-0.6842481443164169	-0.7498154026009205	-0.783395555783675	-0.775939211666557	-0.7249936043164749	-0.6327157554372276	-0.5045191654200557	-0.3481604976990811	-0.17269465070099485	0.012198493920676803	0.19326289926000115	0.3564265743041181	0.4911785252751352	0.5915161157110006	0.6582984836945912	0.7018013918100711	0.7357243485390127	0.7699303916431801	0.8078351963811512	0.8479444298128066	0.8865775311400921	0.9215318492010411	0.9528368353177108
0.01106641584713725	-0.198534646959205	-0.4016346775275329	-0.5904334553126609	-0.7480977830907519	-0.8550686376769312	-0.8978807504683899	-0.8731714067749208	-0.7851404681388217	-0.6455095690564779	-0.4769508777436687	-0.3034523622759194	-0.1480307346512007	-0.029252591284680447	0.04199089996586445	0.06438636790947312	0.045914948985072895	-0.0008111112758172277	-0.06180669868391221	-0.12547698736164978	-0.18535495543962185	-0.24067239059055473	-0.29578096289030004	-0.3564276188266318	-0.4274488872597167	-0.5092405664259674	-0.5961435662194148	-0.6762932476072446	-0.7350748448667258	-0.7586090151885668	-0.737448703121615	-0.6696740016572489	-0.5582906874204757	-0.40923504962471124	-0.2308479694832208	-0.03256253426801134	0.1733308359773807	0.3704131505024351	0.5425155676407744	0.6766272909125952	0.7670321194552618	0.8165550867434204	0.8388312365039283	0.8501268248016938	0.8629108762176851	0.8832479713976636	0.9116087093192777	0.9458340834201622	0.9855210349379551	1.0330852097085168
0.14022200454090808	-0.03656277277598358	-0.21599987624805445	-0.3923471565196145	-0.5481942085788127	-0.6629925383242972	-0.7224503518548656	-0.7219982248392031	-0.663552054564844	-0.5552075392300471	-0.415873299657004	-0.26681779876636635	-0.13003366141210554	-0.02473141261863525	0.03727363266475631	0.054170192572232094	0.03305930699312859	-0.013896153649610825	-0.07344451485050409	-0.1351730586272326	-0.19316918200912114	-0.2476418858295148	-0.3033076394419013	-0.36610444740139897	-0.43919484533056197	-0.5207592485573856	-0.603149895248556	-0.6733616290521041	-0.7167334831714728	-0.7204902624925466	-0.6761736100346446	-0.5828789031691629	-0.4449953797399665	-0.2694459235128443	-0.06525857644343197	0.1567970201764253	0.3823328153326033	0.5929925853577225	0.7693864381326987	0.8973484184547129	0.9706702989994674	0.9953460387158571	0.987888190529198	0.9683919617404688	0.9524664429017099	0.9491176184460308	0.9614113590651102	0.9894025637040584	1.0337079579782242	1.098148895864749
0.2443002717461902	0.10988109693375207	-0.034947476448563615	-0.18600577190761555	-0.32877991625084185	-0.4434258251497292	-0.5161905855133775	-0.5405562048411565	-0.5149703790225011	-0.44305121721286367	-0.34020754429287825	-0.2236981623084592	-0.11450331050882628	-0.03064828944998995	0.016281886188444988	0.024998683400581416	0.001490834328048571	-0.04424248679083777	-0.10185008323033745	-0.16159469511258123	-0.21870069966883177	-0.2734800684018747	-0.3309045781487747	-0.3959928841604979	-0.46969169514800146	-0.5482929757948012	-0.6219159500021496	-0.6761205588574335	-0.6974441532554579	-0.6743607254337108	-0.6001933207504356	-0.4751927716452795	-0.3048416379329984	-0.09756592517582564	0.13547977162768773	0.38132577231980597	0.6236510111364946	0.842463742746842	1.0168009619124423	1.131414012387757	1.181542102337044	1.1763358858416073	1.1354454484160754	1.0815748418089324	1.03344161129708	1.0034145451940597	0.9973023683195178	1.0178302342230459	1.066876676703496	1.1493606290009835
0.313441752213492	0.22767770391501507	0.12818339771842763	0.014448516356034679	-0.10221799943401923	-0.20689585870627686	-0.2866047285218197	-0.33229045472052693	-0.3384241748672153	-0.30429109873028226	-0.2409814388089681	-0.16267381680643972	-0.0875252098523921	-0.0321466672209431	-0.005380275691781832	-0.008150345820902405	-0.036294753496223416	-0.08338629637366236	-0.14133021890648384	-0.20215498303094556	-0.2611191877393308	-0.3181893000512497	-0.37784903036874085	-0.44346373695950836	-0.514813357290855	-0.5864221003905943	-0.6460220095226693	-0.6794072296878113	-0.6739679165431156	-0.6202033328754977	-0.5131798975376821	-0.3543728994234684	-0.1496457800479088	0.09172342455940055	0.3556112665411328	0.6248110316984158	0.8802561879070665	1.1005379268009083	1.2648008789347462	1.3586674567096706	1.3812699303414067	1.3448305426703862	1.2706971170194314	1.183362836731821	1.1037060682744895	1.046484091444379	1.021092738937303	1.0331902747341062	1.087079958280427	1.1870857789499316
0.34224261552444274	0.30814093306525264	0.2604009948992473	0.19389231317758893	0.11331325673005961	0.029317711259372905	-0.047216924739760316	-0.10607172387981464	-0.1377478603098004	-0.1376364200090466	-0.11280284113971795	-0.07368806951979914	-0.035258962621054706	-0.01125748559726449	-0.008357440997025142	-0.026824602491723838	-0.06494892716152582	-0.11890752888116936	-0.18267401230179614	-0.24942890118834304	-0.3146133745980167	-0.3767237431912658	-0.4388018615347513	-0.5030421726963423	-0.5680213247180764	-0.6275535634538625	-0.6689195456494611	-0.6778957038839848	-0.6433962930907318	-0.5572204191839112	-0.41672108428167265	-0.22441937632342926	0.014170591859465238	0.28873133388070393	0.5822930434163072	0.8731033892199397	1.1376593083407178	1.3531057856415292	1.4997266875862794	1.5675131066778467	1.559840851940852	1.4929744921118053	1.3895503025789502	1.2734015297323313	1.1657900750103576	1.083160160509	1.0387976556791771	1.0419016458209713	1.0982329924069043	1.2125700662812144
0.3314409567234818	0.3464866517934269	0.3514144730129442	0.3357682310509425	0.2986985708771151	0.24465924827151334	0.18247320264558076	0.12246209280393501	0.07569834970694332	0.050064772449348996	0.04221203910390163	0.045765697978232905	0.04959887824182	0.043226199347743265	0.02128306068025823	-0.017813758417117884	-0.07289617137151945	-0.14112942252079522	-0.2178084088797704	-0.29642452951620607	-0.37181433182756474	-0.44152533004151984	-0.506365403011243	-0.5669580566646197	-0.6221206641887719	-0.6654269434755337	-0.6846705654703245	-0.6669905551949813	-0.6020962472843765	-0.48339123474253454	-0.31012157403928003	-0.08591860719358205	0.1840006599980014	0.4892574196502482	0.8088332491846755	1.1162898152893255	1.3841260457267173	1.5886185573432812	1.7131755463046263	1.7527774616791862	1.7161161326821377	1.6226860963423846	1.4951988990699272	1.3557428571986507	1.224318944689314	1.1196990010066188	1.05745605330828	1.0496289049473002	1.1039002602358288	1.2249144147323947
0.2838640094853756	0.34228599899309264	0.39504899598447285	0.4288066016768685	0.4367368455163708	0.41898526700604205	0.38095445110983	0.33217488798890626	0.28339815167171434	0.24377856053021166	0.21354604622943307	0.18918057988519715	0.16448917133183402	0.13144096802246574	0.08432550181953878	0.020957834464742864	-0.05774512625659763	-0.14812858599275774	-0.24389263487140445	-0.33886189717618864	-0.4271271891342746	-0.5054670368233117	-0.5726687107373502	-0.6281191643336642	-0.6705865358903511	-0.694720758696273	-0.6894201483016539	-0.6428935532850133	-0.5466030180773711	-0.3962927171303086	-0.19205992287442097	0.06236967898526788	0.36118069281371146	0.6921040124720452	1.031306978373743	1.3473695588637122	1.6098450566658056	1.7973334905636673	1.8978105269272885	1.9115426370553759	1.851159679208914	1.737157360868051	1.5914211376272709	1.4339584851582197	1.2840046558676488	1.1607391932090103	1.0810228370807498	1.058375566308346	1.1023461356386637	1.219350928118325
0.20354752298461617	0.29851500388722363	0.3915097421061016	0.46799501318074926	0.5179473196140146	0.5376788188992385	0.5298786789425559	0.5023131519405479	0.46427515618922066	0.42446757106201366	0.384259213413236	0.34373383554893105	0.2988966971875266	0.24387900949347832	0.17258408861360364	0.08222403209707674	-0.02549582162221487	-0.14315687349331233	-0.2625276144303499	-0.37613928831069315	-0.4782382360882898	-0.5640109195644359	-0.6316736353433254	-0.6799875028380993	-0.7081623968729621	-0.7111874004658985	-0.6792312921451004	-0.6024956424902992	-0.4747347522475207	-0.29370499206656386	-0.06039430584132817	0.22130257727861	0.5442289673760009	0.8940419963668157	1.243960730728499	1.5589141093203431	1.8081061983289615	1.9733841828866736	2.0492800465435246	2.0412194476961747	1.963304520382167	1.835550916795493	1.6776631667752957	1.5079897447846486	1.3445241255080718	1.20543030071928	1.1074081453246465	1.064164857183675	1.0878261719140454	1.1880741424491015
0.09338570993404188	0.2176689840881347	0.3425977966256652	0.45332499916173025	0.5387091490666216	0.5930203398496788	0.6171843536801761	0.617567002091104	0.6007958131925885	0.573722043604353	0.5372158985610233	0.4923477847377308	0.4374110748173822	0.3663775837553967	0.2725818996874274	0.15398053432649733	0.015056409755184118	-0.133219234871197	-0.2783888759651748	-0.4116881424508122	-0.5257511744193142	-0.6161574927835685	-0.6809681548033945	-0.7199531186998651	-0.7321610273152046	-0.7126910794794967	-0.6531208377195903	-0.5458058788220241	-0.3873510489677036	-0.1773827789851516	0.08221934996070057	0.38632460182721695	0.7262459260989192	1.0861674699050328	1.4372323251096764	1.7428051599927297	1.973273771117142	2.1149748426401804	2.1675549181531797	2.141210304141964	2.0509825397193238	1.9143135047855864	1.7490842307898402	1.5713883597946903	1.3974159605160428	1.2434787839094223	1.124928486897598	1.0559575967868169	1.050401497341021	1.1209877250629174
-0.046411794155416415	0.09981309731403477	0.24842281900856505	0.38537564933912444	0.49931164671768263	0.5841220955400224	0.6402290932961512	0.6725976054747921	0.684575474188746	0.679662045856452	0.6576627503272433	0.6199120300415442	0.5646550165436175	0.48416123194465843	0.3718674738802601	0.226698336278336	0.05612180032123482	-0.12379587468888623	-0.296261806944091	-0.4487469962410162	-0.5732181123217708	-0.6650760529502734	-0.7243735997105829	-0.7513783751174904	-0.7458354565964447	-0.7031205762785975	-0.6163227488720693	-0.4798524540502528	-0.2925571622001201	-0.056366519526360605	0.22510932783299029	0.5451636689833608	0.8937518637941912	1.254479546996781	1.5985844952404877	1.890212008136817	2.1016400499487276	2.221726448232828	2.25467699732691	2.213126596836882	2.1130033680556504	1.969678231535885	1.798387132842795	1.613863940427384	1.4295037891231683	1.2598378748269627	1.1188946286801202	1.0204502091999794	0.9796663194762809	1.011142744483197
-0.21173893854881934	-0.0515085778654229	0.1123976637175074	0.26785549856273655	0.4050171343199634	0.5179512265296892	0.6063583469612335	0.6724939519406814	0.7170776554968894	0.7395923427590596	0.7386915602619759	0.7162907063516937	0.6686451309755513	0.5861215530064386	0.46105568821467674	0.29279636711590395	0.09269913351336877	-0.11818862758966896	-0.31785858700550823	-0.49008519914822585	-0.6244442508789247	-0.7172728724332619	-0.76962207626005	-0.7836694377178586	-0.759577299759915	-0.6943260651919462	-0.5819770893392977	-0.41934668688194954	-0.20729804022763884	0.05038929064300011	0.3480476218320196	0.6770326966343678	1.0266108526150128	1.3813115330188246	1.7140137531328519	1.991071506962243	2.186497472316552	2.2907236395572306	2.309073823892881	2.2556124505768005	2.1459818130251116	1.9950120238639397	1.81731591496791	1.6250388443962318	1.4296957195054785	1.242927924770171	1.0781488054162345	0.9482800893855068	0.8689611892540612	0.8548508553042535
-0.3912723023772755	-0.22655264496607172	-0.0556643925675277	0.11141117088604054	0.26720189505748326	0.40658263638681574	0.5268825955457996	0.6274796478410264	0.7049936556122672	0.7562369633035282	0.7796434760799158	0.7767175747249265	0.7417772453368473	0.6636980363691836	0.5324090947132896	0.3475099233439901	0.12325015097930303	-0.11568279232641318	-0.3420347613629979	-0.5347229606502518	-0.6813278006991459	-0.7769975678501861	-0.8243805471120186	-0.8272290861030811	-0.7869747134291454	-0.701611589517943	-0.5673036800160891	-0.3831869197108288	-0.15302354343605773	0.11836404659793853	0.4241645565768323	0.7545224464033177	1.0994331932505979	1.444885351748262	1.7661910709189288	2.032212721580029	2.217611266285071	2.312216507760571	2.3213907172828803	2.258634565719769	2.1395511192384236	1.9805455442829887	1.7963249743778016	1.5971914433149217	1.3910658414442973	1.187658698263502	0.9986767724823088	0.8373904400391223	0.7182648165428492	0.6556445531619107
-0.5694549549850952	-0.410150473065437	-0.2414125727720992	-0.06945827985061094	0.10016710880114552	0.2624394546439588	0.412719993781217	0.5460675732801974	0.6554812913926831	0.7354617342063771	0.7837371102401136	0.800916528627367	0.7811933560293258	0.7120473039378713	0.5819026200878835	0.38953105995390297	0.14894343214181965	-0.1128426208093041	-0.3638859660815812	-0.5780493664122005	-0.7394281376237993	-0.8426064723135934	-0.8902647565243289	-0.8869687079822022	-0.8359473870937209	-0.7359656850836219	-0.5856397229714794	-0.3879835312018353	-0.1488085238794251	0.12598305831273013	0.4290888699596582	0.7528590154690088	1.088934939058743	1.4248335757106767	1.7379907427959023	1.998493270924454	2.180517607198317	2.2723661389031107	2.2771765943807054	2.207574266150799	2.080689288549442	1.915023080841551	1.7261716782911296	1.522393450488739	1.30902093132834	1.092227126693546	0.882940134895632	0.6927543681909597	0.5358229582403514	0.4262143444731715
-0.7323954866064478	-0.5878456114074775	-0.42974079080157623	-0.2606582357482818	-0.08356880643752415	0.09597270148944953	0.27146151473442526	0.4344815181626639	0.574457368642343	0.6823434913072675	0.7549334201359562	0.7918967138462385	0.7876788441887911	0.7306786672571747	0.6086879614174985	0.4179552637239583	0.1700293580242604	-0.10772828610080963	-0.37933353897262345	-0.6139006058673985	-0.7924377373711068	-0.9080101352240104	-0.9625375684694926	-0.9608496713083727	-0.9066699970926793	-0.8006140696664121	-0.6438686229849668	-0.44217569225698544	-0.20406918392352502	0.06292272774304641	0.3532304882187573	0.6621717403529324	0.9852862596036446	1.311794577250703	1.6199661290188734	1.8802871526723597	2.0659172768748126	2.1624035836499154	2.16818163350942	2.0953069573996563	1.963466805322151	1.7936443191635107	1.6030745279601448	1.3991419140658041	1.1838665100456334	0.960409953573199	0.7372082819988475	0.5243680259806239	0.33505231606573266	0.18414951994057846
-0.8706187381979724	-0.7473399391074587	-0.6068053931651497	-0.44792945675213985	-0.2718808175095013	-0.0830236288880157	0.11051425635635581	0.2985508001706214	0.4669343733384458	0.6027972915081865	0.6994234475625242	0.7549489942750122	0.7661663735800404	0.7227285027903619	0.613086746746431	0.4312594317387788	0.18447911635561273	-0.10076001966330989	-0.3865718307074565	-0.6384833399107818	-0.8345843015020968	-0.9663844451907154	-1.0345419745675262	-1.0428381178070045	-0.9954169094781596	-0.8933244493384399	-0.7400291660481264	-0.5436792529898367	-0.3155801097915553	-0.065294467443879	0.20388507171246864	0.49218300865882203	0.7987889466026226	1.1152474001180779	1.4201085099688864	1.6839212457712218	1.8789412268261132	1.9859131649117046	1.9987512049747225	1.9271284125905457	1.7932828240538483	1.6225065946133959	1.4339121205809515	1.234633883807985	1.0238627386009982	0.8014687428206885	0.5722562339852411	0.3443941130101338	0.13094995383305197	-0.051455312053709
-0.9782115346284689	-0.8791549853481	-0.7602438158316669	-0.6186821130636863	-0.45232342594848307	-0.2643980282068618	-0.06125168594038084	0.14527342464398119	0.3388803558797519	0.501946639157893	0.6230024229485047	0.6975236406711233	0.7236716119530024	0.6939508393830326	0.5981229279670046	0.42894878921859236	0.1915553375033496	-0.0921689266289481	-0.3849827571181375	-0.6498902700825969	-0.8630963039853105	-1.0139145357851225	-1.101187346786408	-1.1279031117978728	-1.0962612034491392	-1.0077251247896213	-0.8666100400303872	-0.6831416636002671	-0.47156068733244555	-0.2427839847352068	0.001476072248597804	0.2669232443863849	0.5559646262748624	0.8617130110327196	1.1633407714829118	1.432193936602526	1.6387586309526985	1.7594480120971998	1.7838123978070248	1.7190685044030984	1.5879209499644966	1.419454069529791	1.2355082685967018	1.0444301406505445	0.8434395598543807	0.6286192943159993	0.40076895683203656	0.16615810485936783	-0.06159417583670496	-0.2640601694605843
-1.0518932798603893	-0.9771073500349798	-0.8823312414551153	-0.7628540363984412	-0.6145602623106854	-0.4369164877887379	-0.23363045691811093	-0.01579655486414422	0.19764804053833815	0.3860989938088502	0.5325381467658675	0.6276020240212251	0.6696629831384715	0.6542778067819502	0.5729662081673988	0.4192884727736214	0.19638108585260214	-0.07841381713349355	-0.3718973030411259	-0.6469067876216528	-0.8770223865608027	-1.0492602134744764	-1.1607828565318752	-1.211847097347368	-1.2031643933308265	-1.135292943054915	-1.012779103576833	-0.8477784316427157	-0.6564328019014208	-0.45067018340139575	-0.2301193816334002	0.013278891471636122	0.28549385875960515	0.5807124441063358	0.8791768348999335	1.1526128328419027	1.3702334997111345	1.5055298877610224	1.5441218225560707	1.4912254179680613	1.3690187038095958	1.207493547764844	1.0313076485140331	0.8503745218335419	0.6617674667666876	0.4587284423751941	0.23784633004294065	0.0040355869475937325	-0.22823583548887522	-0.43905955856379303
-1.0915819327448684	-1.0410359177989166	-0.9715163032867965	-0.8773743274806081	-0.7521238137214398	-0.5915217834444215	-0.39582991028223663	-0.1743892818887157	0.05376758905228271	0.2650465813512332	0.43722535766406634	0.5556382022220243	0.616309018089238	0.6164358482850801	0.5508067012871195	0.4144524247422017	0.20835250141407258	-0.05410533832545415	-0.34479521478793224	-0.6282333724700988	-0.8760551671048525	-1.0722660758825928	-1.2108061189072017	-1.2902958244313247	-1.308848455881336	-1.2660848698585907	-1.1667780465657607	-1.0240649682106033	-0.8548371271889881	-0.6706680264750005	-0.47053070629557087	-0.24556637345470628	0.01135171353251059	0.2968347458936468	0.5923757624703576	0.8701231679287809	1.0981315090639254	1.2468709746431683	1.300896467212676	1.2639578853401245	1.1575416152322973	1.010211343372254	0.8458645078235142	0.676518406554752	0.5005061883050224	0.30975114086204397	0.0987680794016324	-0.12824616028213856	-0.35628562957713233	-0.5644341874357216
-1.100058982386629	-1.074633123981719	-1.0315653503149456	-0.9638497934607134	-0.862797909008753	-0.7214336722057535	-0.5380954356316331	-0.3187018847058863	-0.08068114857033654	0.15027966721596758	0.3475427043175357	0.4911629393858749	0.572907436924143	0.5902843731810157	0.5409640033654662	0.42193548768469546	0.23274576867568061	-0.016985626270371548	-0.30384921023537137	-0.595508631354531	-0.8619966200848397	-1.0830480502252775	-1.249914631875621	-1.3581739535902293	-1.4047450969442463	-1.3887279784751987	-1.3153425532864578	-1.1976239030077842	-1.0510325432872454	-0.8860132659687276	-0.7023421192937437	-0.4917536739549303	-0.2469901208421787	0.029886248446912442	0.3230726219920771	0.6058137715591206	0.8436887280629259	1.0066334329884399	1.078130293334137	1.061613073542214	0.9772650961735045	0.8505681186903568	0.7021473261422148	0.544570770718815	0.37825869584679006	0.1968291035014081	-0.0041256837484745755	-0.2203117379666538	-0.43698766138785106	-0.6335992031324352
-1.082096571058506	-1.0834174572314823	-1.0678073026424657	-1.0255523560395694	-0.9462457725298369	-0.8232395066117436	-0.6528599115070142	-0.43812122173206464	-0.19444336568539933	0.05180041339263456	0.2713891257344084	0.4395629482174834	0.5431498922893574	0.5784561331257891	0.5454943875351581	0.4423915829180256	0.2688699741571308	0.030974827616805214	-0.25167979236686977	-0.5508812502038011	-0.8352119752528882	-1.0808043934738993	-1.2741467499157133	-1.4085688852079798	-1.481173617390109	-1.491352450265802	-1.4448591462880047	-1.3528273615488704	-1.22850444545228	-1.080742831017175	-0.909830591696962	-0.7092608015892321	-0.4734651016572002	-0.2030622819350822	0.08922737260713197	0.37747329262599294	0.6272361032576381	0.8071284866438395	0.9000166624903733	0.9082394228161677	0.8498614734504162	0.7465023419378677	0.6154984192338888	0.46781768979069177	0.3071505545886661	0.13083649659295343	-0.06181157288128678	-0.2655999719981724	-0.46666265909298804	-0.6459027457228568
-1.0462998121549558	-1.0743198985409528	-1.0844676663881883	-1.0646236398707645	-1.0040282518564645	-0.8963060700260705	-0.737238062099149	-0.5282427215421139	-0.2827639877255266	-0.026719676073893417	0.20959580471735578	0.39835990709743385	0.5224608079080103	0.5762542022018364	0.5594272448319803	0.47143545101248563	0.31189032244359866	0.0852315142651521	-0.193292310025988	-0.49758004372623527	-0.7966410491534537	-1.0628408590790666	-1.278443669405514	-1.4351204918915923	-1.5302763941575694	-1.5645694968714847	-1.5434894616926818	-1.4765552733749927	-1.3740204908406448	-1.2420876198800956	-1.081348733487936	-0.8877882877454694	-0.6574043476127999	-0.3901839990520536	-0.0964398016185874	0.1995343201142633	0.463928396416457	0.6645943999696335	0.7823835396932263	0.8175515583286547	0.7853227410569574	0.7042380809469593	0.5888170259483477	0.44932564614952625	0.29129892235156574	0.11684919078170442	-0.06994862971215758	-0.2623013353012565	-0.44657344727850334	-0.6068450607292627
-1.001732764328667	-1.0532597492882065	-1.0846006159429045	-1.0824060795454393	-1.0374325859275646	-0.9423417191284336	-0.793112788018582	-0.5909483437743344	-0.34809126422061626	-0.08858612732405705	0.15749349525814485	0.36134892577496985	0.5031034766537168	0.5748114885010273	0.5742535833793003	0.500506933685257	0.3537074929841648	0.1376589840304973	-0.13477715912515886	-0.44070234605393027	-0.7487041520688476	-1.0285556995378284	-1.2600672823912098	-1.4331757298916246	-1.5462437322243088	-1.6013249078910807	-1.6043420742227796	-1.5622610476608476	-1.4811720985136219	-1.3645173601026908	-1.2123479369968682	-1.022629910847605	-0.7930229692403439	-0.5238519143933629	-0.22388497900830845	0.08328448108202437	0.36432067772954135	0.5867170461475785	0.7297444922777919	0.7908139487716312	0.7822620713628996	0.7202321923165429	0.6178044832305276	0.48450627290164194	0.3272717850765303	0.15299072231489522	-0.03063314689353322	-0.21398856816962744	-0.3842717899205979	-0.5273059987179002
-0.9533905115697358	-1.0232785528307653	-1.070617004646802	-1.0819822187104673	-1.0495457304789215	-0.9661060430361152	-0.8271216081510907	-0.633504913243129	-0.3967821607509166	-0.13947810274682923	0.10986446409279688	0.32246356013744476	0.4778568923508023	0.56501289996939	0.5792906278260375	0.5186899516551965	0.38390757073647275	0.1791575396947283	-0.0843918206497683	-0.38555874821294234	-0.6937358250150297	-0.9780119365350186	-1.216684318462566	-1.3996960061750505	-1.5260895482250538	-1.599174894749385	-1.624993791686598	-1.6076975693487052	-1.5477656786707208	-1.4453687286211367	-1.2998205599550818	-1.1101159659228925	-0.8758096350889669	-0.5981989442761639	-0.2868925331845326	0.034504812126099696	0.33252614257636576	0.5742627360741603	0.7388769055485984	0.8217411361121163	0.8324535522287215	0.785723834824017	0.6941272214827345	0.56576084197073	0.4091810640031512	0.23427443697702482	0.05153091185970374	-0.12724639014567032	-0.2883073554413745	-0.4184750396064312
-0.9003771133018463	-0.9840174315240129	-1.0429344920885273	-1.0651595371034284	-1.0440046958437716	-0.972646325291384	-0.845469271372997	-0.6629443978677948	-0.4357978907631084	-0.18512167491672152	0.06202195963161531	0.2781831555856359	0.4418133814587582	0.5398200480877476	0.5651288773777251	0.5156878905854565	0.39287006963558035	0.20095509040833814	-0.04890039645488433	-0.33661758342795145	-0.6337389736983883	-0.9106763354457337	-1.1468892273304445	-1.3328850009429913	-1.468320483746103	-1.5568226219721943	-1.6035748914788006	-1.6094143964306682	-1.5696541319799413	-1.4799151629836924	-1.3381945495725867	-1.1443033484667362	-0.8994622661999117	-0.6077219503536501	-0.28106298875336255	0.055750369360976514	0.3685381836368592	0.6246576859269343	0.8038675826396091	0.9010098478733067	0.9251414718612583	0.8898408156880757	0.8063242493705676	0.6824044380930384	0.5274102182207248	0.3527245309256311	0.16989115846654798	-0.007680650999521923	-0.16456105192112064	-0.28738491323248766
-0.837196322901167	-0.9314333979423601	-1.0002999952714753	-1.0328319538119528	-1.0227852748063821	-0.9641379943385734	-0.8504612295382946	-0.6818460673838022	-0.46775939477590056	-0.22778050194850888	0.012527689206898668	0.2262777059193814	0.3915173394615378	0.49389185709280065	0.526253070561555	0.48668329243218056	0.3769917323047467	0.2016815341261694	-0.028282865450761144	-0.29346917919915666	-0.5680724301469252	-0.8263484710074733	-1.0506589329564382	-1.2325808591716156	-1.3717156139704472	-1.47203192345668	-1.5361042974131505	-1.5608878951415917	-1.53747285733229	-1.4572411984242593	-1.31653825515948	-1.1147061635730462	-0.8553551202114472	-0.5461289207521919	-0.20314239618416116	0.14690893213815606	0.46946478000836095	0.7325347143044898	0.9175588286294802	1.0205934689664158	1.0508073493342351	1.0214483150558122	0.942543994543324	0.8221638210408512	0.6702560610452194	0.4980050879055187	0.31610671925400075	0.1383987254156583	-0.01836750592014975	-0.13965717393000937
-0.7607623723673246	-0.8637033832469061	-0.9426431457072243	-0.9858136075313045	-0.9872437341236753	-0.9417677940651661	-0.8433804156063714	-0.6918086881450491	-0.494888344634451	-0.2703518843115797	-0.04203782345316347	0.1632071576668495	0.3232651140649943	0.4247613825008488	0.4615911052094898	0.43301346863448487	0.3402902729286595	0.18727231753743218	-0.015564507886205205	-0.2501897180552358	-0.4933109750655042	-0.7240983910232054	-0.9279395501987386	-1.0984041618188012	-1.2357212450514532	-1.3420069404473864	-1.4168490866218684	-1.453398607364297	-1.4396898221119445	-1.3640918356690155	-1.2206248498465484	-1.008685966374354	-0.733723678301915	-0.40814478676610755	-0.052429888874220704	0.30472895927190075	0.6289439080721246	0.8900434540849479	1.0715089667072086	1.1715328616811942	1.1998285319319295	1.1694396573012542	1.0904889921611511	0.9722336896242342	0.8240946441887156	0.6560894411445667	0.47681164898230005	0.29914807460238996	0.1399169409128381	0.014319262397897914
-0.675456270593583	-0.7846515459066072	-0.8732939233263015	-0.9272373097047805	-0.9402540826785433	-0.9084191702039169	-0.8274387735166772	-0.6963694871298368	-0.5214713587999845	-0.3177848531146233	-0.1073962952765321	0.08372787466491047	0.23440785853555307	0.33313549433541706	0.37528587579463135	0.3607286899806921	0.290301953105461	0.16663395980881326	-0.0017885573472056144	-0.19860886782147213	-0.4040204360419907	-0.6006424453998525	-0.7776493495177036	-0.9304602766486744	-1.059108141191746	-1.1640101704518355	-1.2409558223887	-1.2798799359146538	-1.2667235368439713	-1.1884084420143064	-1.0377239879997533	-0.8148238902590442	-0.5273272891718063	-0.19177824088790296	0.16833449336435924	0.5223304249124812	0.8374413508793701	1.086067135890589	1.2544550311156446	1.3424268120432858	1.3607072911791582	1.3223004397960902	1.2386729154879923	1.1193674272342002	0.9732922309226256	0.8082613194686101	0.6316965717083444	0.45424028754898177	0.2908443888333504	0.15618536740070665
-0.5927215795780866	-0.7037312122933355	-0.7986845991801734	-0.862008180142907	-0.8869432343529646	-0.870398390522382	-0.8093439063298301	-0.7025673801338387	-0.5544110577699543	-0.37663965932057303	-0.18890668167137248	-0.014953518453406174	0.12587263205889934	0.2231695306119934	0.27318626771342525	0.27633361358808955	0.23319748305226096	0.14536589293263025	0.018810741023050786	-0.13376174131063412	-0.2963551133565364	-0.4554321936504296	-0.601693910875003	-0.7312339165013741	-0.8438687625431975	-0.938073182533883	-1.0066210929446644	-1.036471541153988	-1.0131361834559551	-0.9235589707527007	-0.7614887590958421	-0.528468375968776	-0.2350355174290589	0.09985282919703872	0.4506707068010256	0.7874377616788559	1.07957410988649	1.3038895978395029	1.4490332707972073	1.5169900605013478	1.518429770012068	1.4670116740517025	1.374393174311071	1.2495977690732958	1.100352608283618	0.9338085935566584	0.7567980740028382	0.5780714881996813	0.40930839015448184	0.26237169542678845
-0.5232260222537117	-0.6303412827027995	-0.7266922896543327	-0.7974675830802038	-0.8349142942401134	-0.8357119442279888	-0.7971263567493765	-0.718024174520364	-0.5997501267928895	-0.45099892224948385	-0.2875229852664474	-0.13075399763398973	0.0013330904614726083	0.09909409233045896	0.15903503168846572	0.1827708041842494	0.17116033542885523	0.12493974345152556	0.046264409123406944	-0.05687749149075993	-0.17390179844026668	-0.2934732978861653	-0.4061295523345037	-0.5072246536665312	-0.5956968994056688	-0.6688933821245724	-0.7174182552678289	-0.7269844399217037	-0.6830254534908808	-0.5743240525151969	-0.3973955118394611	-0.15742095163272182	0.1326366577068514	0.45239301194138026	0.7775229498318812	1.0803971707512816	1.3350414100121568	1.5227514044880426	1.63578183750304	1.6771006093691763	1.6574234717444498	1.5897589991007972	1.4846784439970755	1.3495773001960016	1.1909311914991976	1.0161647762824115	0.8337048736284806	0.6507273351177182	0.4752955978821649	0.31482741243198537
-0.4700550920236162	-0.5691465086818608	-0.6636572388804739	-0.7398806162381923	-0.7897474714598868	-0.8092475202709967	-0.7950913927101668	-0.7446313611257065	-0.6570025923254259	-0.5368995538487322	-0.39733658452882753	-0.25723857266277755	-0.13271902789149082	-0.0336091300532488	0.03771421462877762	0.08326097503272589	0.10570865362323552	0.10335861098055416	0.07521209743472819	0.022800232385906085	-0.04765611506055794	-0.12638648223525964	-0.2024799088165903	-0.26982547925035066	-0.32594619069289843	-0.3675871916512084	-0.385410664496046	-0.36513507742107315	-0.2929798751497122	-0.16080692407543223	0.030763728534611137	0.27233780279770825	0.5483584500284313	0.8394049925163274	1.1234908481968906	1.378085409863738	1.5832661777210968	1.7258097282937706	1.8008127197148014	1.8114680170328856	1.7675963090465883	1.6808695478595492	1.5604037288555712	1.4109145228200854	1.2375147613315443	1.0491510704010165	0.8561110005260675	0.6654103120175886	0.48189091256684496	0.3079728695086653
-0.43004066806899366	-0.519489186602624	-0.6104291450370696	-0.6911380489865059	-0.7529836385361149	-0.7909674750944918	-0.8002940274718218	-0.7769884510108666	-0.7177276926864322	-0.6242087158733414	-0.5068325849276265	-0.38205128350709516	-0.26517924247299396	-0.16452093043090582	-0.08197707352338467	-0.014579404195821242	0.040020586360786106	0.07935738551230591	0.09788993249902941	0.09303437982454607	0.0677305588547389	0.030995303598543956	-0.005218016410710446	-0.03288004209892092	-0.0490049894577492	-0.05072499261467042	-0.02999832638336037	0.02593669492704627	0.12846770560249565	0.28230291025034204	0.48250313855899457	0.717988120245307	0.9716026332825786	1.2249528958619784	1.459497171862028	1.6589232937721565	1.8098777840857374	1.9043608143484765	1.939996339202997	1.9189471693888702	1.848775167350072	1.7401473153398155	1.600394559017665	1.4328054870354634	1.2413958667700733	1.0363940847585937	0.8299097600956464	0.6294290701705167	0.43668652250623335	0.24966990067557976
-0.3954977386355553	-0.47633934034121744	-0.5639767545752074	-0.6478669088927285	-0.7200704360184444	-0.773461816674476	-0.8027145343463977	-0.8020667005013096	-0.7668503792009186	-0.6969899060829421	-0.6001953971827738	-0.4902958643226108	-0.38084105173495486	-0.27932111072651306	-0.18657688549194082	-0.10021069841138364	-0.018396379212278893	0.05424076889614964	0.11052164273405851	0.14608327928164158	0.1624233217138242	0.16831521978598601	0.17554620078132138	0.19241621359444966	0.22122921664210496	0.26342420600274613	0.3249393372714975	0.4159133163406951	0.5450585810068928	0.7133084326887884	0.9137448851139932	1.1348472378846353	1.3605985216902847	1.5737850830329156	1.7593631260992304	1.9058247696361885	2.0062833344210342	2.057089488352479	2.056626824002715	2.005148089889271	1.9077174353540516	1.7742534311459568	1.6114487665506887	1.422307788526253	1.2113069675303743	0.9894664480169915	0.7694504636327649	0.5582127062119988	0.3553914374892407	0.15457945860264133
-0.3561371356895431	-0.4312084478410858	-0.5163557438492425	-0.6028981455435639	-0.6816763869119554	-0.7455644818060699	-0.788461357720962	-0.8046701217784106	-0.7887119332708205	-0.7397066215007176	-0.6627204405507997	-0.567329303963221	-0.4649376995514183	-0.3627260949527843	-0.2618657731536345	-0.16132982852424962	-0.061128258582423926	0.03387306770944152	0.11703302119288915	0.18414687915295558	0.2373653013396752	0.2843611412461817	0.3357775461004924	0.39805571969314235	0.4713283904581779	0.5548065463796403	0.6525975752427515	0.7722346111019259	0.919446792528642	1.0935497844469753	1.2876292946778622	1.4907048281076043	1.6881354747032666	1.8643549560938255	2.00722282778801	2.1096590967988416	2.1695166789466707	2.185551240755867	2.155405376978082	2.076692886406919	1.9527043516279494	1.7925145556475557	1.6040887939757724	1.3920139718581819	1.161891529752579	0.9245937827269223	0.6919205289914988	0.47040190684989225	0.2561342944507475	0.039647241786853187
-0.3004962889383283	-0.3721526659208041	-0.4572329944720661	-0.5455885423734229	-0.6279390941410912	-0.6968656985775958	-0.747456951413857	-0.7748060230256474	-0.7743282302561948	-0.7442262702396513	-0.6859590232738659	-0.6048289687236585	-0.5088950672310408	-0.4053473626215722	-0.29836534467097553	-0.18891991850357048	-0.07902452763679485	0.02697882921156202	0.12527764543387643	0.214043848764722	0.2962256987317706	0.37880884719966446	0.469744402862601	0.5724869967846353	0.6840904691959167	0.8012302133558353	0.9260925600034927	1.0645436064512093	1.2213185004218738	1.3955960365230657	1.5812657955435014	1.768596964717652	1.9429545698520065	2.0900417025948723	2.200387652666648	2.270459836291439	2.300967601288141	2.291585309962987	2.238514374015586	2.1374460514113593	1.9892583144311715	1.8032931680555861	1.5896215927662258	1.3551158393347646	1.107054817507688	0.856008118813441	0.6132046754013889	0.3821514048880074	0.1560682206739777	-0.07736641250896763
-0.21821856961758357	-0.289425846805859	-0.37644939117282783	-0.46773186677341716	-0.5527478824611524	-0.6241837515306365	-0.6781693700121375	-0.7127776312279751	-0.725258252215838	-0.7125231367805407	-0.6721322368528098	-0.604181469295937	-0.5135856539547882	-0.40861804807778346	-0.2962952687923781	-0.18215370775331532	-0.07054061390920528	0.035995087602148465	0.13722389015749994	0.2360730192540612	0.33664854222064416	0.44518725179716445	0.5665304728537023	0.7000956506714439	0.8401438367022527	0.980517543364799	1.1221754429453856	1.2710036550952684	1.4318027935645332	1.6047599484101112	1.7851443407265795	1.9634235808938867	2.124389907481743	2.253759446826972	2.344074896689954	2.393756444868921	2.405040803428951	2.377807533572953	2.30782459542417	2.1889092344480043	2.0207369924979854	1.8120306381562516	1.5750989377654754	1.3201762835151978	1.0562785450915422	0.7952654930693502	0.5459374013967543	0.308230621186075	0.07219094190386913	-0.17625457855629667
-0.10417626525008934	-0.1765187997096929	-0.26818043954929943	-0.36585848106577723	-0.4570335995227764	-0.5330263586898523	-0.5909893272695333	-0.6314075794586876	-0.6547724599829439	-0.6571396695616114	-0.6315571817518658	-0.574320810006523	-0.4882958935477605	-0.38199208486665065	-0.26636150004429315	-0.15210336743767236	-0.04547835251270745	0.05227980060534002	0.14587503412108216	0.24309721563433023	0.35086930678395495	0.47440985176304723	0.6149319182551597	0.7680144729979901	0.9242230316969278	1.0765541775442575	1.2266381482658242	1.3807134134539354	1.5444715861378269	1.7184556425540773	1.8989313953642701	2.076570867524662	2.2355024316505583	2.360258358241949	2.4434861864420117	2.4835676496013304	2.4836527159398445	2.4442559947061073	2.3615814565464226	2.2290376888748833	2.0452938050903176	1.81766725123162	1.5608269575357365	1.2884227990486363	1.0135935297781995	0.7484197492327808	0.4989374745600482	0.26039012989522486	0.019768442310253362	-0.23832755688683327
0.04164564101401951	-0.03323662569387133	-0.13427653168390713	-0.24474060412294707	-0.34947710577749924	-0.4370885208410101	-0.5034457946539521	-0.5508512183660256	-0.5820638629946365	-0.594009614115271	-0.5776453526928674	-0.527601182704693	-0.4454123588058223	-0.34027044345964436	-0.2261197659354768	-0.11736302857410831	-0.022357006115116543	0.06017193468442526	0.13931698759540964	0.22752654788261317	0.3342484360260882	0.4631833871806051	0.6120256849470148	0.7719796811027939	0.9317597032752278	1.0853442918442018	1.236558493365133	1.3937211958989721	1.5613179493679223	1.7397379709281389	1.9257692971855924	2.1100180441086516	2.276128906243538	2.407468116320685	2.494653668851486	2.5346838881663	2.530231971936925	2.4826072739320293	2.389766813780831	2.2463043836068457	2.050181651676232	1.8084054928994049	1.5364649047466155	1.2528190015014082	0.9749509814779497	0.7147185917885729	0.47367796034517745	0.24211015090500232	0.00394279162817132	-0.25698909144696247
0.21345780145320709	0.13273407507744178	0.01733721841918616	-0.11348103360534074	-0.24089980480146447	-0.34880244389596565	-0.42955500151260456	-0.4851982893194412	-0.5201487114563804	-0.534388438026207	-0.5205613904333272	-0.47417757028387164	-0.3969084333032892	-0.2977088502053259	-0.19215786753568684	-0.09647761662000537	-0.018283406643209172	0.0457937298185531	0.10901146934399764	0.18658702471419003	0.2880544636620552	0.4151451121307944	0.5615317407226815	0.715692041740938	0.8666604873914682	1.0120877247816997	1.159176780222418	1.3169617645708278	1.4890909117911117	1.6747271538604296	1.8694742837831604	2.0636974558560066	2.241500523159089	2.385556027458376	2.48399580028744	2.5314678181634283	2.528868273165633	2.477033041948193	2.3753885594402773	2.2216011608014297	2.0156090273598646	1.765186469538014	1.4864144140374207	1.2013994559112564	0.9301496452612092	0.6839996238215952	0.45912830282599065	0.24125507139373964	0.011368991962885636	-0.24676374877636945
0.4020769733333921	0.3091820434067504	0.17322121101172774	0.015183700543159342	-0.14201653501857897	-0.27638424644909537	-0.3759325715781999	-0.4398166300362503	-0.47466366373420193	-0.4846564277666763	-0.4677351706133722	-0.42300455563355704	-0.3521790162008059	-0.2641558975775609	-0.17480618926502436	-0.09881849293356512	-0.04156801447152836	0.0038479097151186813	0.05286403250742509	0.12062325833043507	0.21507767332289665	0.3344135336235413	0.46929338264137616	0.607071382385941	0.7402202959411325	0.8710234878626829	1.009929594030402	1.1657435452793783	1.3405778047413437	1.5320270919105599	1.7344390111878751	1.9377137195884337	2.1264196058683242	2.2833544196156703	2.395997830986125	2.456110027427201	2.460703281138382	2.408292185557232	2.299350581743841	2.1361549834466262	1.923795370727111	1.671713551899248	1.3967395465086971	1.121422288923173	0.8665147462084256	0.6405213105894622	0.43567226381963753	0.23386367140072456	0.014865093168318253	-0.23681047346059214
0.5951039155642915	0.4809638453671718	0.31685231909914147	0.12647726708542076	-0.06283734590813404	-0.22490630887381194	-0.3428344246875515	-0.41371009353458443	-0.4454813058520145	-0.4482022759618132	-0.42560764813401397	-0.3813311356178011	-0.31781514016959905	-0.24386223228632092	-0.17493683138032223	-0.12282202809207861	-0.08863755123600708	-0.06219819085336714	-0.02707051156502648	0.030783232707528186	0.11622636272717068	0.224280685697983	0.34267602576077894	0.4594235795749654	0.5712711773733576	0.6848281756831247	0.8121423467930614	0.9615422830067936	1.1342256007126588	1.3262458106504673	1.5307635439866853	1.7374723687288882	1.9315061096639465	2.097844093820985	2.2233045502095434	2.297224560729465	2.311303573032166	2.260309698845973	2.146027128055486	1.9763894271848443	1.7625496354986179	1.5173469491211244	1.2574014238662887	1.0037904364015178	0.7728639460685705	0.5701904114836133	0.38453193923403284	0.19682603952083844	-0.01195837042130977	-0.25613897619042675
0.7735908203237966	0.6292270089603698	0.4303577200693239	0.20645121604598704	-0.012189534438487474	-0.1971218666610862	-0.32898581719089415	-0.40390456028218347	-0.4317085540690169	-0.4260913566901188	-0.39754714354624143	-0.35345083858722703	-0.29756627423549586	-0.23900599807640763	-0.19168171104454088	-0.16452670649300483	-0.15472188627616376	-0.14888861839265716	-0.12989919805185815	-0.08481411766809653	-0.010037046354043221	0.08623619146145127	0.18936594214242586	0.288183709642632	0.3812923280657941	0.47824808781514233	0.5915448253635437	0.729603686012752	0.8928293634695719	1.0763515274347313	1.27333043610199	1.4737394094000251	1.6647146289535606	1.8336740266390092	1.9677540963720068	2.05242152344344	2.073194947136271	2.022620552721079	1.905164098211771	1.7341586321914588	1.5264035389380757	1.2977350009256192	1.0648005358575348	0.8433532700030333	0.6438090666031128	0.4657859099226138	0.2963788055642708	0.11807955797858259	-0.08433597579358368	-0.3210633858763239
0.9137829461872086	0.7330381432130126	0.4973447491535456	0.24264586987149342	0.002534706424236836	-0.1955886271373432	-0.33369987799354406	-0.40881526796123147	-0.43182081277615236	-0.4193476943272112	-0.3855204079907027	-0.34257970751117905	-0.29587759298877125	-0.2541985818192103	-0.22843497298028503	-0.22545217196375683	-0.23970173926178562	-0.2560542493750846	-0.25621124067129386	-0.22640886910837085	-0.16342957527104424	-0.0761838936992447	0.018510552669255442	0.10710214351948898	0.18838922860576615	0.2717858349295703	0.37031274096491035	0.49164831943406967	0.6364034820732816	0.8003624073570069	0.977574454867799	1.1596815389507396	1.3373989852740826	1.5008973704189295	1.6364823555685553	1.7242840672451905	1.7459536095482677	1.6936065590317124	1.5751292060060396	1.4093066475632772	1.2162362313505635	1.0146559137648241	0.8190546133097895	0.6392957073485218	0.47694561730718643	0.3247610847326192	0.16848288863103625	-0.004964393309339337	-0.20388564437185178	-0.43356529469569055
0.9943610889753522	0.7752268921373439	0.506374790988409	0.22901456846041257	-0.022028065848723133	-0.22216279776654538	-0.35809028989261593	-0.42929276446157777	-0.4473690698156991	-0.4299281922276987	-0.39400664586367806	-0.3543567745166273	-0.31942702421718105	-0.29533764078127756	-0.2902727189476068	-0.30905523430296367	-0.3454373362241546	-0.38359562115218093	-0.40332177993681384	-0.3891145665339068	-0.33590693837214797	-0.253059898552214	-0.15985541297715142	-0.07307344514427808	0.002815489960647469	0.07650630576703196	0.15954749781927205	0.2595446707934755	0.3779262863250591	0.5117135475353705	0.657407474706936	0.810410938475502	0.9650566741184698	1.1137049939146944	1.2406533207836847	1.3223263451379756	1.3388095783408964	1.2835320122679144	1.1680915326070855	1.013790025367678	0.8439447811963153	0.6773213058900769	0.526152150639037	0.3928431074218816	0.2702700828945071	0.14405467490715992	0.00027064399766231544	-0.16896765041865394	-0.3647172914926531	-0.5864660493049697
1.0015259009115909	0.7480245888555808	0.4553782485123963	0.16757408979195346	-0.08332439718755376	-0.277141657372562	-0.4054890760445496	-0.4700268860111548	-0.4837670254403691	-0.46460609443037576	-0.4304717420210329	-0.3976426854322147	-0.37535291877284765	-0.3682716003117258	-0.38142969949387606	-0.4176064536349031	-0.47185466264625353	-0.5273042457056392	-0.5636949870792609	-0.5621037620747316	-0.5154150790509172	-0.4333353908234784	-0.3373447907498692	-0.24846883844937667	-0.17373395785290607	-0.10756310756532664	-0.04036898451870004	0.03571270207357884	0.1221548078065038	0.21849734623612546	0.3252564532833804	0.44196334551966043	0.5668867259974858	0.6926261851205412	0.8018094187106868	0.8696848540415948	0.8772224679556357	0.8208739274778271	0.7133129915617136	0.5767694554013814	0.4343592756430251	0.3054077615783719	0.19847303124971996	0.11003102342795627	0.025150417828240297	-0.07485608057771494	-0.20387791330160837	-0.3657674029699314	-0.5556085532042302	-0.7672538228912652
0.9341632125521264	0.6571172269688533	0.3542996401151452	0.06758719951304297	-0.17503865968979068	-0.35862596390459756	-0.4780190044947945	-0.5372311454760448	-0.5489771690693098	-0.5319435784721547	-0.503857559696063	-0.4805725550494999	-0.4705684553152132	-0.477371705389051	-0.5034201954834443	-0.5505108595438812	-0.6135318053590715	-0.6791559546791751	-0.7255818263228064	-0.7325685465188707	-0.6904465309812641	-0.6085206406697913	-0.5102541159095441	-0.41866091395692145	-0.34406643254114233	-0.2844570827360844	-0.23254504404897247	-0.18180052965776378	-0.12922869928944838	-0.07260732814169443	-0.006725520653749257	0.07256400222962314	0.16574545611925348	0.26478161531275823	0.351656951174219	0.4027347392079207	0.4024453158740423	0.34894512379526965	0.2541998828893273	0.13808599163512794	0.022489378044331678	-0.07377984065534607	-0.14387847551727265	-0.19571082473964813	-0.2485257235610891	-0.32348985511280837	-0.43467681115106677	-0.5842425110888838	-0.763605589187944	-0.9622848564767404
0.8053230121614502	0.5194313887567513	0.22005549053231221	-0.05618676810551019	-0.2867985582847396	-0.459910066316918	-0.5728817656342222	-0.6305800195696577	-0.6456006072470246	-0.6352448164184935	-0.6165615676755518	-0.6040131103098442	-0.6046167466168056	-0.6203875213656082	-0.6522052699065971	-0.7012491139272515	-0.7639039834616014	-0.828963290016475	-0.8776525492188216	-0.888124768647641	-0.8504288436571098	-0.7717146281986123	-0.6747132167666177	-0.5830329501910628	-0.5094790685884296	-0.4559784840267585	-0.4185954657264338	-0.39206470398563936	-0.37200974968169875	-0.35269525902654875	-0.3240799815329302	-0.2784514653372048	-0.21417235261162096	-0.13991869147802122	-0.07415283396703647	-0.03740370500919771	-0.04189357331836036	-0.08829148602710138	-0.16735689528980238	-0.26327982580042386	-0.3568069450841066	-0.4297753219555654	-0.4759097723477203	-0.5037506985187794	-0.533098147430295	-0.5860088448374252	-0.6774864728213758	-0.8102179122135373	-0.9736223769134817	-1.1545658876076241
0.641047654728049	0.3595660361195726	0.073467009666309	-0.18728873299667123	-0.40510728816989827	-0.5699838895782076	-0.6801428759302822	-0.7413067013542037	-0.7647221704066886	-0.7650544803381907	-0.7577974006261816	-0.7561996542113655	-0.7653258204666196	-0.7854621026098186	-0.8160137588355934	-0.8583743326259907	-0.9107546465540368	-0.9663291595859921	-1.00916478519756	-1.020110060285922	-0.9869055752375859	-0.9150273255375737	-0.82406146150966	-0.7366497666329945	-0.6670614542239233	-0.6203005893007033	-0.5955412533483231	-0.588711909111706	-0.5954235125727236	-0.6066226398505205	-0.608464345333589	-0.5900717337598181	-0.5493588787920523	-0.49532639270308987	-0.4459667316162708	-0.41915117638742	-0.42427854634889617	-0.4614647016519398	-0.5239487002626932	-0.6010897284142994	-0.6775047679459855	-0.7373681234093635	-0.7734253489599253	-0.7911007340492289	-0.8071093379371237	-0.8425845530005107	-0.9150730414251284	-1.027701531870748	-1.1699549905351523	-1.328056914950899
0.4710338717043339	0.20365829792160595	-0.0632959740681577	-0.30738078478251946	-0.513418369461494	-0.6723441116444726	-0.7828218355559303	-0.8508352739851653	-0.8859603408100807	-0.8995037049798172	-0.9047290499390577	-0.9131056628599061	-0.928686577398743	-0.9494930503597386	-0.9741135963558604	-1.00358556180913	-1.0391776580731122	-1.0788812969153734	-1.111703375020098	-1.1206988121639903	-1.093179146284252	-1.0303090915724908	-0.9491760698274091	-0.8696090235929176	-0.8068894972790076	-0.7680415267790103	-0.7532101422792719	-0.7603203191000897	-0.7851168311456397	-0.817016016134111	-0.840313506984291	-0.8423895299901805	-0.8198950392424306	-0.7811784332771821	-0.7437400707771837	-0.7234767615515237	-0.7276396963057097	-0.7551865096360479	-0.8020555402274849	-0.8619643152761441	-0.9251709765616476	-0.9793148208644097	-1.0165696597887444	-1.0351221489744915	-1.0467733405440098	-1.071402971311557	-1.1278513974147215	-1.2198213862869864	-1.3380178804477045	-1.4697329567066149
0.316421862930565	0.07068581600879097	-0.17385276127696553	-0.399878072550564	-0.5943483522064792	-0.7483821322522181	-0.8606986434947523	-0.9362881102031131	-0.9833444752245766	-1.0101625512921353	-1.0268879640167776	-1.0441153857907683	-1.064050808329921	-1.0836445980369058	-1.1002580467778038	-1.1153896169470356	-1.1328033323677271	-1.1553551762409877	-1.1769085351428283	-1.1831127851076915	-1.1608599148795222	-1.1092672340992595	-1.0402812272685513	-0.9715227146867876	-0.9173480792526081	-0.885781063701527	-0.8780350651946878	-0.8931461974639238	-0.9271628841098682	-0.9696850957373644	-1.005500636752928	-1.0214320247669066	-1.0121954939732576	-0.985222372378931	-0.9571102318547688	-0.9416173483892558	-0.9439869652318557	-0.963405920177035	-0.9968990705266384	-1.0419134614897974	-1.0944030731925725	-1.1468575503869212	-1.1894691829294064	-1.21538286729109	-1.2296386106310564	-1.250158162736907	-1.295013268087546	-1.3686672475286998	-1.4627886435558737	-1.568200493034556
0.1879083288380208	-0.031609385800665614	-0.2505539504025131	-0.4559074866358321	-0.6367455333526957	-0.7848835230804266	-0.8977582024528232	-0.9791549170252061	-1.0354793097462416	-1.0729369267550215	-1.0990532523541419	-1.122482338514221	-1.1450163021777173	-1.1627138946506335	-1.1730266472063917	-1.1766496759536205	-1.1799040762104966	-1.1888578320164986	-1.2006367318797848	-1.203463356633936	-1.1856206312144677	-1.1448749099630549	-1.089345650478394	-1.0325417064481788	-0.9880461316888685	-0.9629754061633227	-0.9595704893624158	-0.9771850032860014	-1.0123590924672434	-1.0564054634830444	-1.0962337784086749	-1.119281677186257	-1.119446560489185	-1.1026425246418334	-1.0827541554917788	-1.0712389829780675	-1.0722733340596888	-1.0858690195268434	-1.1102284326806346	-1.1443330183494518	-1.1881348128486813	-1.2379124191860267	-1.2848425655542937	-1.317970823522494	-1.3385297046174955	-1.3601821823840827	-1.3989518358907254	-1.457933046806744	-1.532160757359122	-1.6144239106111697
[truncated: 9 more columns]
