# Supplementary material for: Iso-orientation bias of layer 2/3 connections unifies spontaneous, visually and optogenetically driven V1 dynamics
Source: Nat Commun. 2026 Jan 21;17:1901. doi: 10.1038/s41467-026-68578-y (PMC12923880; doi:10.1038/s41467-026-68578-y)
Supplement: Supplementary file 6 — Source data [file 41467_2026_68578_MOESM6_ESM.zip › source_data/figs6/G_experiment_frame.csv]

-0.3589165752158488	-0.43511584785528873	-0.4604822449802858	-0.4763315914041494	-0.6210389041775854	-0.7313056522357978	-0.5386148394159609	-0.534721907720463	-0.5989646473138863	-0.6337233494706199	-0.6722823806722261	-0.582368777381265	-0.5700069975711286	-0.5323333435124049	-0.6880050554751572	-0.6599874463807355	-0.7247159736053581	-0.738512257861949	-0.7865866184624181	-0.833193503198877	-0.8560484826915773	-0.9366482770897868	-0.9398214631159718	-0.9093104833613641	-0.8200647829859949	-0.8535367842000153	-0.898923902336734	-0.9356231614706658	-0.7978689689500993	-0.8828895004123127	-0.9136986392567645	-0.8963585923008884	-0.8678856216047199	-0.7547535895308898	-0.7229473267825302	-0.7145843296427308	-0.60564816308415	-0.6033171239332502	-0.6446730165303892	-0.6420895177666356	-0.6400783482695688	-0.7219637733444404	-0.7211005321447576	-0.8261807344544032	-0.8095613889747245	-0.8107110963744094	-0.7777365971315102	-0.7777365971315102	-0.777154227133347	-0.7478634483974453
-0.4932147502813969	-0.45392871817401426	-0.4636596216177823	-0.6050131611609116	-0.729725682227503	-0.7258594053837115	-0.6259799464871395	-0.6307291305528362	-0.6885897614842278	-0.6972495479041471	-0.7355369740535026	-0.6224043974529431	-0.6667094190950923	-0.6012174083841542	-0.6564894873352205	-0.6291668507528723	-0.6926983169787394	-0.6670392068755551	-0.8327699321417514	-0.870863725398032	-0.925491681529138	-0.9248464784401066	-0.9079752745647743	-0.874357797756154	-0.9280032827227082	-0.9154274541748711	-0.9382629355123198	-0.8396536716396157	-0.8808648288051322	-0.8684274397582539	-0.8921995658235397	-0.8618354956885967	-0.8305621007761099	-0.7232256221562723	-0.7131878315681139	-0.6276897095029152	-0.5957268511288577	-0.5992327931316997	-0.6440991282175794	-0.6420895177666356	-0.6395034418039361	-0.7211005321447576	-0.7211005321447576	-0.8081235133822942	-0.8086987625046306	-0.8107110963744094	-0.777154227133347	-0.7774454289241352	-0.7765717227782815	-0.7472741664583793
-0.47521588565108114	-0.48431388936971004	-0.48468457943679294	-0.4481107843078682	-0.4018743642958154	-0.4911411528034776	-0.6255228366298147	-0.6255228366298147	-0.6531140036167732	-0.6570802678836449	-0.6907020679436335	-0.77832560221189	-0.7185358547073268	-0.7989565509698802	-0.8511658890639946	-0.8482943749747925	-0.8878597788996878	-0.7803332275681704	-0.8294178442571135	-0.7968328790883737	-0.8723261308547008	-0.8327169807071951	-0.9488006238049372	-0.8627029154901464	-0.7680329176618081	-0.8506129762203805	-0.7468455118817657	-0.7639787009896266	-0.6704913811073882	-0.67131680020457	-0.6406531273179914	-0.6377779574799363	-0.6377779574799363	-0.6265342686958267	-0.6265342686958267	-0.6210389041776052	-0.6210389041776052	-0.6239326482448783	-0.7089844280789719	-0.709273574974628	-0.709273574974628	-0.6994242162736328	-0.6994242162736328	-0.688954076197774	-0.688954076197774	-0.688662628560074	-0.7936992995298503	-0.7936992995298503	-0.7908045015878983	-0.8041342334075382
-0.46963037013944714	-0.4837577578022062	-0.4681389296853612	-0.5339797469977474	-0.5026199164441852	-0.47088626451672405	-0.6114848315435264	-0.6668470137565379	-0.6823567385910272	-0.7007783331473411	-0.7265628010091761	-0.7391542139114036	-0.7915698790056725	-0.8715163032482631	-0.8338869456707306	-0.8998456965872891	-0.7986498446977995	-0.8322459422146398	-0.8724543032365231	-0.8869619376522192	-0.8242125533545482	-0.7807837594031304	-0.8590995898919994	-0.8405198620587535	-0.8785390131722544	-0.7564104928936671	-0.6545482922356813	-0.7065615395182252	-0.6594604834710724	-0.6033080142304424	-0.6406531273179914	-0.6377779574799363	-0.6360513248744382	-0.6265342686958267	-0.6265342686958267	-0.6210389041776052	-0.6210389041776052	-0.6239326482448783	-0.7089844280789719	-0.709273574974628	-0.709273574974628	-0.6994242162736328	-0.6994242162736328	-0.688954076197774	-0.688954076197774	-0.688662628560074	-0.7936992995298503	-0.7936992995298503	-0.7777365971315102	-0.8041342334075382
-0.4690711772674764	-0.5691871303032084	-0.5428719603344119	-0.5658741939168289	-0.522301235745274	-0.4961166171451578	-0.6836902580947586	-0.6649578451960886	-0.7007783331473411	-0.7126226678416101	-0.7317668024095696	-0.7745180168069982	-0.7709315377002606	-0.865066257342428	-0.7967167344146483	-0.7846550150595042	-0.8287647513876736	-0.8421688787147803	-0.8784161370214759	-0.8036368427589347	-0.8029403303298636	-0.7709728357328891	-0.8890835820371796	-0.8511099821135143	-0.7823378862117726	-0.8750346498380761	-0.7456068630282979	-0.6842139516313792	-0.7942965208332354	-0.7451154668744786	-0.6372025409215277	-0.6343235428408208	-0.6308645258950941	-0.6265342686958267	-0.6230648628721724	-0.6210389041776064	-0.6210389041776052	-0.6221967879803242	-0.7089844280789719	-0.709273574974628	-0.7095626892001647	-0.6994242162736328	-0.6994242162736328	-0.6886626285600752	-0.688954076197774	-0.688662628560074	-0.7936992995298503	-0.7794829014492658	-0.7780277317612792	-0.8041342334075382
-0.5719322819013668	-0.5127403109141427	-0.5768886932940627	-0.6292535507630667	-0.5710099258308541	-0.48991508716902393	-0.667884991497896	-0.7347733610156146	-0.705525276635375	-0.8273024486250429	-0.8183879880337307	-0.8466520212223767	-0.9177158918706247	-0.849867281189666	-0.7848368226672089	-0.86122326318513	-0.835487551394855	-0.85282802907783	-0.8443920147430041	-0.8856409897252407	-0.8347003351739317	-0.7582918684380421	-0.9012883398086081	-0.8564387839144377	-0.7916823388510156	-0.7176626574183302	-0.8002423312154961	-0.7594217842771596	-0.6850967710889098	-0.840826626838351	-0.7822357264557094	-0.7811116959845092	-0.7794247107671168	-0.7718192967483793	-0.7718192967483793	-0.7715371745704322	-0.7715371745704322	-0.7726654743822026	-0.7101408196630249	-0.7104298359114167	-0.7101408196630249	-0.7000046396678976	-0.7000046396678976	-0.6892454907746559	-0.688954076197774	-0.688662628560074	-0.7797738347353198	-0.7797738347353198	-0.7768629917533326	-0.7906700193638874
-0.5397260538815599	-0.5778200059648754	-0.6296263278505254	-0.622184472778127	-0.5444965999555683	-0.57259228195061	-0.7924206132354807	-0.7207457825356776	-0.7939679333465217	-0.8212232535266083	-0.8114940328416346	-0.9450891139034603	-0.9143636506823235	-0.989793812560527	-0.9270442518353679	-0.8500951561587593	-0.8075801014333696	-0.845566300028523	-0.8388239020794568	-0.8580576550788755	-0.8314024625392612	-0.9183042175577787	-0.7332847179265012	-0.8541860019532802	-0.8120919028522189	-0.7983520069944842	-0.8897441835934276	-0.8323039209778904	-0.8292727272585834	-0.8325793017222394	-0.7822357264557094	-0.7794247107671168	-0.7760473539451458	-0.7718192967483793	-0.7718192967483793	-0.7681492505405212	-0.769843779983575	-0.7726654743822026	-0.7101408196630249	-0.7104298359114167	-0.7104298359114167	-0.7000046396678976	-0.7000046396678976	-0.688954076197774	-0.688954076197774	-0.688662628560074	-0.7797738347353198	-0.7797738347353198	-0.7637225403236367	-0.7894697060797695
-0.5740927713733559	-0.6415270263054256	-0.634562559951945	-0.6239640843107795	-0.6456547084618757	-0.5955839167567245	-0.7765301101819109	-0.8663536340453987	-0.8669001942629506	-0.9134142753982876	-0.9384333492682249	-0.9564752875956046	-1.0040050931343203	-0.9829426073932037	-0.9163940200898192	-0.8819279881228141	-0.8868298746421078	-0.8088340960753458	-0.8486239593810152	-0.8663909033411857	-0.9245064643948624	-0.9111183200288094	-0.7262848694697466	-0.7165381460361039	-0.8632309637366947	-0.8157253176578353	-0.8004312854734409	-0.9615001057199674	-0.9593363903937199	-0.9419571391908341	-0.9269223879982931	-0.9258253406249126	-0.9258253406249126	-0.9217070342494355	-0.9217070342494355	-0.9197827884453171	-0.9230805718409875	-0.92253124912234	-0.711296688790837	-0.7115855744804913	-0.711007770469792	-0.7005849316703349	-0.7005849316703349	-0.6895368722963446	-0.688954076197774	-0.6886626285600752	-0.7657711001517478	-0.7654785502453294	-0.7640152932545925	-0.7897698380372972
-0.5404968262538602	-0.5884870812540721	-0.568766343083311	-0.6606270834705529	-0.6316248563911643	-0.5749403348680845	-0.7682457176501791	-0.8499356458714743	-0.9062281378694266	-0.9236008693380013	-0.9573244566643191	-0.9844531697452635	-1.0106113423087733	-1.0857735599014489	-0.9078967102905902	-0.8641427825207135	-0.7977719167126472	-0.8130524304674867	-0.8597605911355308	-0.9059495421925533	-0.781818805844988	-0.8697502919487635	-0.7780180278145368	-0.76645358510007	-0.7573908031057084	-0.9029502403230549	-0.8937958837062082	-0.9093104833613657	-1.0593362845699525	-1.0636340349303182	-0.9252766327050082	-0.9225312491223389	-0.9225312491223389	-0.9184074025793061	-0.9184074025793061	-0.9214322343924622	-0.9197827884453171	-0.92253124912234	-0.711296688790837	-0.7115855744804913	-0.7112966887908356	-0.7005849316703349	-0.7005849316703349	-0.6892454907746566	-0.688954076197774	-0.6886626285600752	-0.7657711001517478	-0.7657711001517478	-0.7628440783594569	-0.7762283983490001
-0.5207792809353998	-0.5102762323260087	-0.6051859212933152	-0.6072398436415138	-0.5921164002822326	-0.5958696266093835	-0.8423356827304402	-0.9273160800914175	-0.8651760182056777	-0.9687593253947506	-0.9896250958489065	-1.0265817233734655	-1.0697355109090985	-1.069294585061448	-0.8552502723337189	-0.8112857525073959	-0.8951935118767741	-0.8607817925931958	-0.9015475271450287	-0.795649076187023	-0.8479523072766223	-0.8476786192723393	-0.7199490896349648	-0.7579581778878114	-0.7414525791009136	-0.892127796939697	-0.8926839511924027	-1.0566462500404519	-1.0561078788163498	-1.0553000940885506	-0.9252766327050082	-0.9225312491223389	-0.9225312491223389	-0.9184074025793061	-0.9184074025793061	-0.9197827884453171	-0.9197827884453171	-0.92253124912234	-0.711296688790837	-0.7115855744804913	-0.7112966887908356	-0.7005849316703349	-0.7005849316703349	-0.6892454907746566	-0.688954076197774	-0.6883711478559305	-0.7660636162412786	-0.7657711001517478	-0.7628440783594569	-0.7750211904415348
-0.6823567385910272	-0.6576788673409782	-0.7720357877626977	-0.7589710313233102	-0.7568509872576105	-0.7149792979984557	-0.7818466956618827	-0.7777365971315136	-0.7914751720815897	-0.7752251512022841	-0.9395577821502866	-0.9374162596873732	-0.9666394031937621	-0.9358632587276766	-0.5730833154434876	-0.6690066292376606	-0.7589330566243482	-0.6514335245587441	-0.7412499539051427	-0.7624926082161725	-0.8753846731523298	-0.875384673152331	-1.006327281357312	-1.005777491530688	-1.0060524021191395	-0.8621896575046365	-0.8621896575046365	-0.7211005321447533	-0.7213883116481378	-0.7219637733444361	-0.8579636659965602	-0.8548600302593915	-0.8548600302593915	-0.8576816774138898	-0.8576816774138898	-0.8666894658759756	-0.8666894658759756	-0.8697783554348868	-0.9065471803731445	-0.9071000893854867	-0.9071000893854867	-0.8571176042197448	-0.8571176042197448	-0.8055332594133542	-0.8049572842789432	-0.8043811769946794	-0.6800954019361105	-0.6794902888822912	-0.6761596220519667	-0.6959181541475405
-0.7581472745938915	-0.7197004145559865	-0.70179907122337	-0.7259473404468242	-0.7145570881960025	-0.6713369290763886	-0.777303565580564	-0.848067535330109	-0.8523789115634064	-0.8480435299254556	-0.8654447998125503	-0.905302680592134	-0.932259323062445	-0.9020187069707372	-0.6759392607591179	-0.6556220593498556	-0.672416948015927	-0.7489751080723606	-0.8479523072766164	-0.8837704129198298	-0.8714615833213902	-0.9958597857233628	-1.0060524021191395	-1.0055025495865944	-1.005777491530688	-0.8619081483855796	-0.8621896575046365	-0.6988436614429069	-0.7211005321447533	-0.7216760587128712	-0.8579636659965602	-0.8548600302593915	-0.8548600302593915	-0.8576816774138898	-0.8576816774138898	-0.8666894658759756	-0.8666894658759756	-0.8697783554348868	-0.9065471803731445	-0.9068236504130848	-0.8907368626468214	-0.8571176042197448	-0.8568355195973709	-0.8055332594133542	-0.8049572842789432	-0.8043811769946794	-0.6794902888822912	-0.6794902888822912	-0.660356123546198	-0.6956067335158906
-0.664160506723053	-0.7881221615299981	-0.7628161856858883	-0.7173002059155453	-0.7358075774813098	-0.6977547667175227	-0.7770699256094753	-0.8517143149609158	-0.7580348404150791	-0.9134259907056632	-0.9210603973388091	-0.9284092664019951	-0.9426213172361317	-0.9128119601170226	-0.7340901574842614	-0.665809009294894	-0.762437804711434	-0.7053533214898808	-0.7502878864463809	-0.8714615833213908	-0.8293202665138861	-0.9630637372786186	-1.0002726879343506	-0.99999711774918	-0.9997215160954479	-0.8401356569209819	-0.8590913003583367	-0.6985533347249231	-0.6988436614429069	-0.7211005321447533	-0.8579636659965602	-0.8548600302593915	-0.8554246160143381	-0.8576816774138898	-0.8576816774138898	-0.8661274359609197	-0.8666894658759756	-0.8697783554348868	-0.9065471803731445	-0.8904585816896359	-0.8907368626468214	-0.8571176042197448	-0.8401356569209819	-0.8052452883620375	-0.804669247158385	-0.8043811769946794	-0.678885033524266	-0.6618799035136537	-0.6600512596553821	-0.6952952750790053
-0.796711737372298	-0.7811518485550973	-0.7630726506444659	-0.7259165635196091	-0.7621005262647189	-0.7916961493628933	-0.7582648140841944	-0.8343226748328398	-0.9122834853597818	-0.9189495584635029	-0.9083394943204297	-0.9110618452532421	-0.989868126755269	-1.0382551176883432	-0.7240603262165207	-0.7064740066451807	-0.8087850384994097	-0.727424196327572	-0.8049572842789432	-0.7922523166694334	-0.8767742773916868	-0.8411598736136113	-0.9047296039968135	-0.9073073982298572	-0.9289682439691481	-0.7643080123334478	-0.7643080123334478	-0.6270157647711909	-0.6279111103574442	-0.6282094903718407	-0.8585275471603369	-0.8554246160143381	-0.8554246160143381	-0.8576816774138898	-0.8576816774138898	-0.8661274359609197	-0.8661274359609197	-0.8692170253334517	-0.8765044153070253	-0.8770640964902812	-0.8770640964902812	-0.8264663094499375	-0.8264663094499375	-0.7913837275329921	-0.7736571840211162	-0.773073872547357	-0.6618799035136537	-0.6612704993985358	-0.6585264003644046	-0.6787336974438486
-0.7995545205948834	-0.7632797764555966	-0.745660307405627	-0.7276671013772948	-0.7732887924415258	-0.8383849910058117	-0.8017790469516423	-0.8387477298758702	-0.9104880069468811	-0.9093104833613695	-0.8987760496212146	-0.9051732878641804	-0.9999787452846838	-1.095320523266725	-0.9296628589676404	-0.891571517299936	-0.8193171355797629	-0.8032285657946319	-0.8894942942676889	-0.8270067728291638	-0.8261195355687155	-0.8317333928193517	-0.9018622179562666	-0.9041563939261008	-0.9038697388229001	-0.7640152932545882	-0.7643080123334478	-0.603929223159867	-0.6276126960898024	-0.6282094903718407	-0.8585275471603369	-0.8554246160143381	-0.8554246160143381	-0.8576816774138898	-0.8576816774138898	-0.8661274359609197	-0.8661274359609197	-0.8692170253334517	-0.8765044153070253	-0.876784271718688	-0.8605001237889011	-0.8264663094499375	-0.8261807344544062	-0.7742403608586443	-0.7736571840211162	-0.773073872547357	-0.6612704993985358	-0.6606609514627515	-0.6420003856577925	-0.6771657645743353
-0.8092528412198242	-0.7637664554215878	-0.736704358772163	-0.8818842119498911	-0.7665299908752516	-0.8295024919477363	-0.9135469307606701	-0.8827853298380436	-0.8925070066193767	-0.8965127962720153	-0.9043967885962344	-1.088663560988248	-0.9835677819625348	-1.0823459453202955	-0.9198711797407259	-0.91074026006597	-0.8706802268417999	-0.8446856379657274	-0.7843619850266218	-0.7534968089218521	-0.7528878318876109	-0.7049329380736647	-0.8053275691756103	-0.8275980894524722	-0.8278936953176417	-0.6637072534438466	-0.692468942000024	-0.5272289089913325	-0.5315662864034062	-0.5318758274213987	-0.8590913003583445	-0.8559890735636076	-0.8554246160143381	-0.8576816774138898	-0.8576816774138898	-0.8661274359609197	-0.8655652786664287	-0.8686555680904322	-0.8463758295012782	-0.846659102658581	-0.846659102658581	-0.8124346698659325	-0.7954345814404429	-0.7599136690065015	-0.759327180111056	-0.7416691605939251	-0.6435350106786727	-0.6432281583538719	-0.6416933516022737	-0.6768520633854563
-0.8021042604096112	-0.822369948592922	-0.8156669533535638	-0.7754535677030119	-0.7730414624057625	-0.8418066372661884	-0.9250354949154403	-0.8915293697924764	-0.9178054287900067	-0.9584197212467992	-0.9793134097996512	-0.9800826099770322	-0.9922683566022287	-1.0918236845357963	-0.9970046461287103	-0.9846688874622715	-0.9742927111899736	-0.8833673060032786	-0.8674282373644201	-0.87616232560583	-0.7998423811710361	-0.804797267735473	-0.7999530879997	-0.7993552131908028	-0.8252319833686995	-0.6634027849199783	-0.666749964993001	-0.5275389572901811	-0.5312567091923692	-0.5321853322526936	-0.8590913003583445	-0.8559890735636076	-0.8559890735636076	-0.8576816774138898	-0.8576816774138898	-0.8655652786664287	-0.8655652786664287	-0.8686555680904322	-0.8460925241172217	-0.846659102658581	-0.846659102658581	-0.7954345814404429	-0.7954345814404429	-0.7599136690065015	-0.7419644692652728	-0.7413738176202582	-0.6429212696958383	-0.6429212696958383	-0.6401576357126867	-0.6601710319031955
-0.7663122283332348	-0.7529346814651947	-0.8383849910058068	-0.8669001942629468	-0.8429821413795466	-0.8328546521015198	-0.8917738153155759	-0.8592962698027108	-0.8826365071168034	-0.8768023258845008	-1.008354731832077	-1.0612175042642282	-1.0896224824686616	-1.0846622872515588	-1.121246927912557	-0.9737149529127958	-0.9574816777016981	-0.8650134077873837	-0.8641072403057837	-0.7849188843065734	-0.7883466730312885	-0.7917698041467153	-0.7966630156890411	-0.7993552131908028	-0.8029403303298652	-0.6606609514627522	-0.6637072534438466	-0.5278489693133412	-0.5315662864034062	-0.5321853322526936	-0.8590913003583445	-0.8559890735636076	-0.8559890735636076	-0.8576816774138898	-0.8576816774138898	-0.8655652786664287	-0.8655652786664287	-0.8686555680904322	-0.8460925241172217	-0.846659102658581	-0.846659102658581	-0.7954345814404429	-0.7954345814404429	-0.74255498372491	-0.7419644692652728	-0.7413738176202582	-0.6429212696958383	-0.6429212696958383	-0.639850383367122	-0.6589076995603143
-0.8443920147430042	-0.8283410323007252	-0.9756787699646169	-0.9741652763369072	-0.9791719024218635	-0.9365834090917214	-0.8783316561278428	-0.9546184109870829	-1.0248003461108477	-0.8711063304073627	-0.9073764972955849	-0.9044430156487921	-0.9863939375491042	-0.9852440407576449	-0.812828159398557	-0.8088159267146082	-0.8088159267146082	-0.8044878735010276	-0.8044878735010276	-0.808198090152864	-0.808198090152864	-0.8122113104938633	-0.894732400846132	-0.8953291163600586	-0.8956274199751592	-0.7987571961492845	-0.7987571961492845	-0.7044834863762949	-0.7047831296050066	-0.7044834863762949	-0.8689363126073347	-0.8692170253334469	-0.8692170253334469	-0.870058972820999	-0.870058972820999	-0.8703395584379122	-0.8703395584379122	-0.870058972820999	-0.8511870948200048	-0.8517525149775477	-0.8517525149775477	-0.7590338847469454	-0.7590338847469454	-0.6621845516543743	-0.6615752194305013	-0.6609657434114126	-0.69996318521192	-0.6987192397318789	-0.6971634587594052	-0.6623803779108329
-0.8123817707602521	-0.9032963284516534	-0.903812403796089	-0.9383475869676567	-0.9368234120889801	-0.8922626337254278	-0.9657521272732138	-0.943433577309956	-0.9545423242322665	-1.000918729132436	-1.0328423960941941	-0.8987042322438915	-0.9817910700405779	-0.9670608307577647	-0.8112857525073913	-0.8072710499968923	-0.8072710499968923	-0.8029403303298633	-0.8029403303298633	-0.8066528329353485	-0.8066528329353485	-0.8106685240150587	-0.8950307766525661	-0.8953291163600586	-0.8956274199751592	-0.7987571961492845	-0.7987571961492845	-0.6948763575617117	-0.7047831296050066	-0.7044834863762949	-0.8689363126073347	-0.8692170253334469	-0.8692170253334469	-0.870058972820999	-0.870058972820999	-0.8703395584379122	-0.8703395584379122	-0.870058972820999	-0.850904336543799	-0.850904336543799	-0.7602068625496206	-0.7587405554307184	-0.7578603637103692	-0.6618799035136596	-0.6612704993985403	-0.6606609514627562	-0.6993412879174048	-0.6987192397318789	-0.6645878352426425	-0.6623803779108329
-0.8490541517922229	-0.8684839863443509	-0.8422769054463575	-0.945447858418986	-0.845886463593173	-0.9539525712981938	-1.0407853033395644	-0.9704769624252306	-0.8986084724846802	-0.9446808232399028	-0.9655808085623434	-0.8814073141428387	-0.974870331922029	-0.9600979170445136	-0.8112857525073913	-0.8072710499968923	-0.8069619604998962	-0.8029403303298633	-0.8029403303298633	-0.8069619604998962	-0.8066528329353485	-0.8106685240150587	-0.8950307766525661	-0.8950307766525661	-0.8959256875044168	-0.7888693348533686	-0.7984581342754344	-0.6945755540845634	-0.6948763575617117	-0.7044834863762949	-0.8694977062741625	-0.8694977062741625	-0.8697783554348808	-0.8697783554348808	-0.8703395584379111	-0.8703395584379111	-0.8700589728209976	-0.8700589728209976	-0.8475087288249543	-0.759327180111056	-0.7599136690065015	-0.7555116904253036	-0.6630982804854548	-0.660965743411414	-0.657000640760927	-0.657000640760927	-0.6984081590378256	-0.6652181907766751	-0.6645878352426425	-0.6623803779108329
-0.8763877991293398	-0.8754406722906334	-0.8746763394306022	-0.8518553048365668	-0.8806116282495681	-0.9239928843815773	-0.9500828746431371	-1.0404887992543579	-1.0011846958313628	-1.0156545602552578	-0.9459346416502249	-1.0126916303574183	-0.9075300438255749	-0.9015859229490931	-0.8094336111747863	-0.8054159418609366	-0.8054159418609366	-0.8013918331806602	-0.8013918331806602	-0.8054159418609366	-0.8054159418609366	-0.8094336111747863	-0.8833673060032786	-0.8836670584393203	-0.8935385364999043	-0.7864664181914265	-0.7864664181914265	-0.6921678562356841	-0.6918667351575127	-0.6915655787592936	-0.879670942031987	-0.8799604220518326	-0.8802498681965374	-0.8802498681965374	-0.8802498681965374	-0.8802498681965374	-0.8799604220518326	-0.879670942031987	-0.8555254214068491	-0.8558177339287404	-0.8558177339287404	-0.7632205993814221	-0.7598822534000002	-0.7577555586167761	-0.6623803779108323	-0.6582758016839702	-0.7383418349126288	-0.7373888053247353	-0.7367532539166594	-0.7012295465146638
-0.9003698565413644	-0.8758705058501249	-0.8775558330673441	-0.8801051493582098	-0.9245064643948596	-1.0074264849144487	-1.0136521480033327	-1.1216901261888634	-1.0328423960941926	-0.9459346416502249	-0.8831424678182043	-0.944358174907328	-0.8941355409102271	-0.899799884550113	-0.8094336111747863	-0.8054159418609366	-0.8054159418609366	-0.8013918331806602	-0.8013918331806602	-0.8054159418609366	-0.8054159418609366	-0.8094336111747863	-0.8833673060032786	-0.8833673060032786	-0.883966774526313	-0.7864664181914265	-0.7864664181914265	-0.6819098877740312	-0.6915655787592936	-0.6915655787592936	-0.879670942031987	-0.879670942031987	-0.8799604220518326	-0.8802498681965374	-0.8802498681965374	-0.8799604220518326	-0.879670942031987	-0.879670942031987	-0.8558177339287404	-0.8526004043088283	-0.762007164470848	-0.7604895527621139	-0.7565395027399415	-0.6601710319031914	-0.6595394429478336	-0.6585917699367833	-0.7377065215165005	-0.7364354186854826	-0.7018739992631008	-0.7002625634430967
-0.809380672750985	-0.9085822775272409	-0.8881963852311917	-0.9149877833168886	-0.9618695480571248	-0.8673075517109604	-1.0436917134013663	-1.0055025495865864	-0.984514805339909	-1.078862248458725	-0.9682193798132367	-0.929987452357569	-0.8977145352438356	-0.8337111035942286	-0.8106685240150587	-0.8066528329353485	-0.8069619604998962	-0.8029403303298633	-0.8029403303298633	-0.8069619604998962	-0.8072710499968923	-0.8112857525073913	-0.8719497133054384	-0.8815680276865535	-0.8815680276865548	-0.7741154057252869	-0.7837603956092787	-0.6794902888822886	-0.6788850335242635	-0.6788850335242635	-0.8893554559338686	-0.8893554559338686	-0.8896544826432476	-0.8896544826432476	-0.8890563930007821	-0.8890563930007821	-0.8887572938374044	-0.8887572938374044	-0.8647113887312428	-0.8644093329062816	-0.8613867508936756	-0.8598740787038528	-0.7651968035537889	-0.7598485102776359	-0.7592185561568023	-0.6609544554620547	-0.7780613220581284	-0.7780613220581284	-0.776762171679448	-0.7751372932014801
-0.8083434771483641	-0.8423980207594257	-0.8484995930335646	-0.9644810757468255	-0.8201570303826097	-0.9043343009934143	-1.145390181431583	-1.129204307397573	-1.101977692271777	-0.9797745616941824	-0.9580633072768905	-0.9229178223832978	-0.8294259060654775	-0.8239055467925444	-0.8106685240150587	-0.8066528329353485	-0.8066528329353485	-0.8029403303298633	-0.8029403303298633	-0.8072710499968923	-0.8072710499968923	-0.8112857525073913	-0.8716485380824937	-0.8719497133054384	-0.8815680276865535	-0.7741154057252869	-0.7741154057252869	-0.6788850335242635	-0.6788850335242635	-0.6785823524654871	-0.8866625846923584	-0.8869619376522148	-0.8869619376522148	-0.8866625846923584	-0.8866625846923584	-0.8857643080883492	-0.8857643080883492	-0.8854648099568724	-0.8604792581619708	-0.8610842901681887	-0.8610842901681887	-0.762052116875329	-0.761737433286368	-0.7595335527956036	-0.6570232511809398	-0.6563674686947318	-0.7764372796111566	-0.7757873700497628	-0.774812192024571	-0.7394532517594412
-0.7687806785354103	-0.7615657712102759	-0.8924597105288727	-0.926867547293937	-0.909310483361368	-0.8946295042656903	-1.135422103564777	-1.1183514018325864	-1.0641607716616592	-0.9615501689435836	-0.9600979170445147	-0.8701421126118549	-0.8272805479135116	-0.8242125533545472	-0.8122113104938633	-0.808198090152864	-0.808198090152864	-0.8044878735010276	-0.8044878735010276	-0.8088159267146082	-0.8088159267146082	-0.812828159398557	-0.8716485380824937	-0.8719497133054384	-0.8719497133054384	-0.7741154057252869	-0.7741154057252869	-0.6788850335242635	-0.6788850335242635	-0.6785823524654871	-0.8851652755159896	-0.8854648099568724	-0.8854648099568724	-0.8851652755159896	-0.8851652755159896	-0.8842664542708665	-0.8842664542708665	-0.8839667745263118	-0.8601766868677683	-0.8607817925931994	-0.8607817925931994	-0.7614227105917045	-0.7614227105917045	-0.657351080047777	-0.6566953807325621	-0.6560395150595361	-0.7757873700497628	-0.7751372932014801	-0.7741618641248249	-0.7384639923811467
-1.0391042523069283	-1.029886491463905	-0.9377112183842486	-0.9449530246035264	-0.8873954190059027	-0.880140082266899	-0.9024359623951349	-0.8989914891947578	-0.8941035621941077	-0.8537708240916297	-0.8537708240916297	-0.8222711993174174	-0.8231598025279793	-0.8267110620586213	-0.7789425077797264	-0.7798465628164571	-0.7801478425393783	-0.7792438954430755	-0.7795452471198385	-0.7765301101819136	-0.7765301101819136	-0.7756248665233704	-0.774719298288393	-0.7762283983490034	-0.7762283983490034	-0.7504504610941397	-0.7504504610941397	-0.7225596505024715	-0.7213266473426909	-0.7197845554513483	-0.8746586437459153	-0.8728530193520933	-0.8716485380824969	-0.7563818231473876	-0.756066434538938	-0.6392585355321163	-0.6379377727682766	-0.6395886211738611	-1.0707405163066783	-1.0695415136055004	-1.0683419062254098	-0.9647420743193111	-0.9647420743193111	-0.8640468173720325	-0.8578395949631862	-0.8591476686416958	-0.7272519405416934	-0.7262181613929685	-0.7265628010091717	-0.7265628010091725
-1.10219675742647	-1.002549530188766	-0.9074409880056434	-0.9348613175866998	-0.8692170253334571	-0.8523178066451176	-0.90214910688638	-0.896979987011304	-0.8949668420189246	-0.8540633429821138	-0.8540633429821138	-0.8225674354534346	-0.8231598025279793	-0.8287803032016295	-0.7789425077797264	-0.7801478425393783	-0.7804490862950437	-0.7795452471198385	-0.7795452471198385	-0.7786410841233455	-0.7765301101819136	-0.7756248665233704	-0.774719298288393	-0.7762283983490034	-0.7762283983490034	-0.7504504610941397	-0.7504504610941397	-0.7428185619719634	-0.7213266473426909	-0.7197845554513483	-0.8740569152115943	-0.8710460777854604	-0.8638051109230477	-0.7557510066932877	-0.7538576152280069	-0.6372771391558971	-0.6372771391558971	-0.6372771391558979	-1.0650398643174643	-1.063537420758153	-0.9828389914468987	-0.9644288726698083	-0.9584703653133336	-0.8575124689008918	-0.8516168258596708	-0.8526004043088331	-0.7144726378661482	-0.7137800399059313	-0.7137800399059313	-0.7137800399059321
-1.0473512899702346	-0.9670898012178556	-0.9714823183124494	-0.9093104833613728	-0.8593731289837996	-0.8389993997123812	-0.90214910688638	-0.8975548694664593	-0.8660270600732404	-0.8610734873179309	-0.8552330745053647	-0.859906502770868	-0.8326186393496677	-0.8361564900050535	-0.7825567860423192	-0.7825567860423192	-0.783459547068716	-0.7837603956092863	-0.781954765789884	-0.7816537017739266	-0.7807502940898938	-0.7786410841233442	-0.7771334257201991	-0.777736597131509	-0.778038128805684	-0.7704890164366699	-0.7510600232963627	-0.7431242785034858	-0.7415953280665835	-0.720709922352191	-0.8722508519202401	-0.8632007417839477	-0.8619915618230662	-0.7538576152280069	-0.7456365544878336	-0.6352942286259179	-0.6352942286259179	-0.6352942286259166	-1.0581207648046487	-0.9778602076198222	-0.9766139121051831	-0.9524972367971337	-0.8689363126073322	-0.8509608907699757	-0.8450496827032002	-0.8450496827031995	-0.7141263623416734	-0.7134336705493879	-0.7134336705493879	-0.7134336705493886
-0.9888930781028998	-0.9937265297999923	-0.9250022326687102	-0.8593731289837966	-0.9158805793212965	-0.9027227844883706	-0.8767742773916892	-0.8732937991327263	-0.872713243529787	-0.8695177536966469	-0.8695177536966469	-0.8735840259127853	-0.8782230335974396	-0.884009588143282	-0.7628440783594526	-0.7625511899613696	-0.7619653115149044	-0.7631369328819393	-0.7628440783594513	-0.7599136690064971	-0.7590338847469424	-0.7587405554307141	-0.8467400319279471	-0.846446650811641	-0.827893695317636	-0.821678621816744	-0.8210859039696974	-0.7930689306883731	-0.7915698790056717	-0.7903699946729666	-0.8653153900814289	-0.8635029447513393	-0.859874078703854	-0.7453198276956686	-0.7453198276956686	-0.6329789169689317	-0.6253569028058898	-0.6273474102024307	-0.93702499640225	-0.9357576188386397	-0.9341724727204244	-0.8259065517695219	-0.8249123874471909	-0.800263926706839	-0.7127407910357537	-0.7130872542625104	-0.6971012078853965	-0.6960551672505433	-0.6960551672505433	-0.6964038948597299
-1.0070285553171445	-0.9250022326687102	-0.860500123788903	-0.9158805793212965	-0.8822750432047879	-0.8929520522042587	-0.8767742773916892	-0.8712612589935413	-0.8700990584254824	-0.8695177536966469	-0.8698084231031268	-0.8788022986621241	-0.8811180034392582	-0.8848764043401129	-0.7631369328819393	-0.7640152932545887	-0.7651859665161523	-0.7634297535347069	-0.7631369328819393	-0.7628440783594513	-0.7602068625496162	-0.7587405554307141	-0.8476199679281722	-0.8482064191988004	-0.8484995930335661	-0.821678621816744	-0.821678621816744	-0.8130704513789455	-0.7918697607638865	-0.7903699946729666	-0.8653153900814289	-0.8635029447513393	-0.8547240923143392	-0.7453198276956686	-0.7453198276956686	-0.6253569028058898	-0.6253569028058898	-0.6273474102024307	-0.93702499640225	-0.9357576188386397	-0.8443920147430024	-0.8249123874471909	-0.818939090977503	-0.7117011196207982	-0.7117011196207982	-0.7130872542625104	-0.6971012078853965	-0.6960551672505433	-0.6960551672505433	-0.6964038948597299
-0.953918673113061	-0.8711811247273675	-0.9190165971385894	-0.8808286588843042	-0.8628229363205271	-0.9501995654753684	-0.8511366046275629	-0.8479132108323728	-0.8773538816541809	-0.8764844243524685	-0.8848764043401135	-0.8926640906991222	-0.925276632705002	-0.9312372421681107	-0.74544652315059	-0.7437356012791918	-0.7445912062076413	-0.7445912062076413	-0.7425943464790289	-0.7423089527021705	-0.7411670571256166	-0.740881503087207	-0.9153099636352616	-0.8969799870112997	-0.897842260418633	-0.8906474186179907	-0.869517753696645	-0.8619483659285493	-0.8596146709272463	-0.8590309043494735	-0.8619915618230662	-0.8589660329264296	-0.8568459677470156	-0.7475360864230538	-0.7392945076496984	-0.6276790133319601	-0.6266840770301416	-0.6200414246648467	-0.8156144243173283	-0.8149489611931156	-0.8136175045895394	-0.7878483752705014	-0.6974497933212037	-0.671877934261224	-0.6729338553072994	-0.5797858528929659	-0.7051067049193398	-0.7044115667846651	-0.7044115667846651	-0.7044115667846651
-0.8912933304466734	-0.9289682439691415	-0.8831424678182012	-0.8569866403415926	-0.922917822383301	-0.9164193724077535	-0.8508437413034554	-0.8455663000285221	-0.8482064191988054	-0.8842985606596855	-0.8851652755159881	-0.9286844713018712	-0.9332208917787408	-0.9385969893907112	-0.7477259615079075	-0.748864913973362	-0.7468714118158497	-0.7477259615079075	-0.7474411435569344	-0.7445912062076413	-0.7443060365703944	-0.743165037929778	-0.9167362542954912	-0.9175916311424047	-0.8984169418014916	-0.8909356155506498	-0.8894942942676815	-0.8625314470929976	-0.8604900635977993	-0.8590309043494735	-0.8638051109230465	-0.8607817925931982	-0.8586632772162538	-0.7431016340953597	-0.7411987833727988	-0.6296677442262103	-0.6220360015874811	-0.6220360015874817	-0.8222593491424744	-0.8146161633498208	-0.8132845298966188	-0.7058016544140893	-0.6981468220870517	-0.6789092464714681	-0.5870704546260068	-0.5870704546260068	-0.7054542032419053	-0.7047591594367937	-0.7047591594367937	-0.7047591594367943
-0.866689465875974	-0.8932399801004378	-0.87561466153135	-0.9399679402475537	-0.9104967272397458	-0.9164193724077535	-0.8470333784820696	-0.8455663000285221	-0.8482064191988054	-0.8851652755159881	-0.8860316864573158	-0.9295356906744993	-0.9352029345448093	-0.9388796147082303	-0.7480107475196656	-0.748864913973362	-0.748864913973362	-0.7477259615079075	-0.7477259615079075	-0.7445912062076413	-0.7440208349293742	-0.743165037929778	-0.9175916311424047	-0.9181617168243491	-0.9173065386424019	-0.8918000044711434	-0.8909356155506498	-0.8625314470929976	-0.8604900635977993	-0.8590309043494735	-0.8644093329062791	-0.8625962254352182	-0.8604792581619708	-0.7437356012791864	-0.7434186374530393	-0.6250250033943054	-0.6227005210231172	-0.6233648707978255	-0.8222593491424744	-0.8209317743345795	-0.8196034950093736	-0.7047591594367966	-0.7047591594367966	-0.5928835890335248	-0.5859790540789175	-0.587434153801864	-0.7182785752156815	-0.7172411543994648	-0.7175870081511105	-0.7175870081511105
-0.9044430156487965	-0.8625314470929989	-0.8596146709272474	-0.8335035721667213	-0.8278936953176405	-0.8332086294077726	-0.8767742773916911	-0.8770640964902748	-0.8776436328893746	-0.8244665992578539	-0.8244665992578539	-0.7735113687766411	-0.773793270657285	-0.7735113687766411	-0.7995943801794385	-0.7998733795745787	-0.7998733795745787	-0.8004312854734325	-0.8004312854734325	-0.8004312854734325	-0.8004312854734325	-0.8001523480041912	-0.9203327269965643	-0.9219818033199584	-0.9208825422984703	-0.8627525799859327	-0.8621896575046467	-0.8012102227189415	-0.7986128258930331	-0.7960127428767868	-0.9125712775006244	-0.9119787275273078	-0.9048569658845974	-0.8208334074407387	-0.814061402052878	-0.7335731144518959	-0.7275198889581673	-0.7211325092472076	-0.7407716660722338	-0.7232470282356774	-0.7119410813109385	-0.6426969819265573	-0.6426969819265573	-0.5967611433253813	-0.5967611433253813	-0.614817604191774	-0.7478398797450065	-0.7461305694530704	-0.7478398797450058	-0.7086062636033569
-0.9041563939261021	-0.8622399236310159	-0.8593228047887979	-0.8335035721667213	-0.8278936953176405	-0.8423356827304312	-0.8770640964902755	-0.8773538816541834	-0.9018622179562654	-0.8247523700594502	-0.8250381082127195	-0.773793270657285	-0.7740751410879514	-0.773793270657285	-0.7995943801794385	-0.7998733795745787	-0.7998733795745787	-0.8004312854734325	-0.8004312854734325	-0.8004312854734325	-0.8004312854734325	-0.8001523480041912	-0.9206076500510947	-0.9219818033199584	-0.9211574037438675	-0.863596724397204	-0.8627525799859327	-0.8150178104017987	-0.7989015581155607	-0.7968797359383086	-0.9125712775006244	-0.9119787275273078	-0.9057483145834959	-0.8282002126262341	-0.8208334074407387	-0.8112857525073908	-0.7281577480603314	-0.7281577480603314	-0.7407716660722338	-0.7292123187651197	-0.7142728692496716	-0.65431076429299	-0.6426969819265573	-0.6505590624015232	-0.6123941921599519	-0.6151636220419365	-0.7481816037981222	-0.7502309828595534	-0.7089399410411044	-0.7106076758365172
-0.9007143279053982	-0.8616567739795716	-0.8584470005440141	-0.8382179224673405	-0.8311430540982778	-0.8423356827304312	-0.8776436328893746	-0.9015752955989542	-0.9021491068863775	-0.8250381082127195	-0.848641112872344	-0.7743569800739009	-0.7743569800739009	-0.7743569800739009	-0.7995943801794385	-0.7998733795745787	-0.8001523480041912	-0.8004312854734325	-0.8004312854734325	-0.8001523480041912	-0.8004312854734325	-0.8001523480041912	-0.9219818033199577	-0.9222565416092028	-0.9214322343924651	-0.8770640964902885	-0.8630339933590175	-0.8153046617451366	-0.8132960125189002	-0.7989015581155607	-0.9199661149926509	-0.918784436879175	-0.9072331785526652	-0.9042625540114846	-0.8275871404157024	-0.814677795914439	-0.814061402052878	-0.743418637453035	-0.8132076833013814	-0.800366918035918	-0.7483393070832294	-0.7378042723644547	-0.7209234209400165	-0.6851402251417434	-0.6935456136463883	-0.6915308276710281	-0.8575124689008982	-0.7149387039324838	-0.728550197429567	-0.8173668179049609
-0.8978422604186349	-0.8587389696032296	-0.8584470005440141	-0.8382179224673405	-0.8393951194607289	-0.8517222278696708	-0.9018622179562654	-0.9021491068863775	-0.9027227844883718	-0.8483580651484227	-0.8492071117772755	-0.7746387876203968	-0.7979197332437221	-0.7979197332437221	-0.8107302537003663	-0.8110080184839924	-0.8110080184839924	-0.8112857525073981	-0.8112857525073981	-0.8110080184839924	-0.8110080184839924	-0.8107302537003663	-0.9397760029104215	-0.9403214695635045	-0.9285670385106696	-0.8834913459030561	-0.8823747626662164	-0.8227512885199602	-0.8207486052915128	-0.8184578607392453	-0.9018622179562641	-0.8964049704493133	-0.8287803032016275	-0.8210859039696993	-0.8148538806046367	-0.7391470935341713	-0.7382283977256361	-0.7327092479604757	-0.8010820191958278	-0.7636249484896172	-0.7326182975987978	-0.7233699115136276	-0.6870104671926623	-0.6723863946945303	-0.6795463238461364	-0.6834433621987079	-0.8541758410849412	-0.8557502802440469	-0.8673702161487464	-0.7326182975987916
-0.8909356155506516	-0.8584470005440141	-0.8584470005440141	-0.8449792265834797	-0.8432171756799358	-0.8543558274626585	-0.9012883398086016	-0.9015752955989542	-0.9258449350642467	-0.848641112872344	-0.8492071117772755	-0.7973612696403947	-0.7976405169454617	-0.7973612696403947	-0.8107302537003663	-0.8110080184839924	-0.8110080184839924	-0.8112857525073981	-0.8112857525073981	-0.8110080184839924	-0.8110080184839924	-0.8107302537003663	-0.9397760029104215	-0.9414120376629601	-0.9411394412761993	-0.8834913459030561	-0.8834913459030561	-0.8370097031332572	-0.8213209640494051	-0.819030743395289	-0.9021491068863775	-0.9018622179562641	-0.9012883398086016	-0.8278936953176392	-0.8210859039696993	-0.8196034950093716	-0.7519740921704644	-0.7406775162834396	-0.8159101289859998	-0.813136526946028	-0.7970509584846934	-0.7727281429377642	-0.7291142375675523	-0.7316631226893703	-0.7335731144519008	-0.6996177053402299	-0.8832981272014968	-0.9650431917037686	-0.8300385274047491	-0.8318754905640399
-0.8903591880292624	-0.8584470005440141	-0.8587389696032296	-0.8476199679281741	-0.8520149877998409	-0.8663181389573078	-0.925560800358111	-0.925560800358111	-0.9258449350642475	-0.8489241284134652	-0.8725831003289515	-0.7979197332437221	-0.7979197332437221	-0.820987104013575	-0.8218169024516147	-0.822093440800625	-0.8218169024516147	-0.822093440800625	-0.822093440800625	-0.8218169024516147	-0.8215403335408145	-0.8212637340631591	-0.958524500908982	-0.94604152660054	-0.9471295433091014	-0.9035039579773633	-0.8890667061188118	-0.8421228618492571	-0.8404196403392272	-0.8395675930348706	-0.8851652755159946	-0.8207486052915073	-0.8201761156264711	-0.813296012518894	-0.7481580380983246	-0.7410784403382918	-0.736051771576972	-0.736051771576972	-0.8121782607336231	-0.7912699615238576	-0.7741154057252901	-0.73516368073968	-0.7145344678455022	-0.7179328150866757	-0.6993412879174081	-0.7002740772922097	-0.8806678972800241	-0.880067628277119	-0.9598073626227748	-0.9716917150652595
-0.8877635972342296	-0.8584470005440141	-0.8584470005440141	-0.8505508435025296	-0.8523077132775337	-0.8666091836852028	-0.9258449350642467	-0.9261290368291386	-0.9266971415580979	-0.8723027686715724	-0.8728634002656346	-0.7981989185403382	-0.8212637340631538	-0.8212637340631538	-0.8218169024516147	-0.822093440800625	-0.822093440800625	-0.822093440800625	-0.822093440800625	-0.8215403335408145	-0.8215403335408145	-0.8212637340631591	-0.9582538108906177	-0.9585245009089832	-0.946857584610004	-0.9032271147180727	-0.9018424312807348	-0.8435413245489755	-0.8418390724032364	-0.8398516411547121	-0.892405889736779	-0.8918496727958479	-0.8221792568335479	-0.8213209640493996	-0.8213209640493996	-0.7499248589169376	-0.7499248589169376	-0.7505135260422541	-0.8811180034392568	-0.8660270600732397	-0.8071165100063981	-0.7960643579722296	-0.7948666149514018	-0.7516694391275403	-0.7565395027399427	-0.772000644378302	-0.9754478151580811	-0.9754478151580824	-0.9754478151580824	-0.9247081985349327
-0.8854541129235324	-0.8584470005440141	-0.8584470005440141	-0.8508437413034542	-0.8561100120771009	-0.8669001942629398	-0.9261290368291386	-0.9264131056585126	-0.9269811445336186	-0.8731436684870052	-0.8731436684870052	-0.8215403335408097	-0.8218169024516104	-0.8215403335408097	-0.8218169024516147	-0.822093440800625	-0.822093440800625	-0.822093440800625	-0.822093440800625	-0.8215403335408145	-0.8215403335408145	-0.8212637340631591	-0.9579830907688254	-0.9596069600485702	-0.9593363903937171	-0.902950240323062	-0.902950240323062	-0.8432576965946982	-0.841555250642316	-0.8398516411547121	-0.892405889736779	-0.8918496727958479	-0.891293330446668	-0.8213209640493996	-0.8213209640493996	-0.7499248589169376	-0.7502192095443899	-0.7505135260422541	-0.8811180034392568	-0.8660270600732397	-0.8575708874280425	-0.7966630156890411	-0.7963637046414687	-0.7577555586167773	-0.7644334530058109	-0.7726050425174562	-0.9771794403809397	-0.9771794403809397	-0.9889792093367107	-0.9380316406956541
-0.9247081985349309	-0.922148612380495	-0.922148612380495	-0.9252766327049983	-0.9252766327049983	-0.9281168273095277	-0.8562712542747565	-0.8568355195973733	-0.8573996568234346	-0.9277448512825549	-0.9277448512825549	-0.9961263103121073	-0.9966592712753564	-0.9966592712753564	-0.8471311529873479	-0.8482259651953756	-0.8482259651953756	-0.8490467584881184	-0.8490467584881184	-0.8476786192723311	-0.8476786192723311	-0.8465835663007182	-0.934041242179302	-0.9304844026049971	-0.9304844026049971	-0.925825340624914	-0.925825340624914	-0.9282930067656239	-0.9282930067656239	-0.931853029639488	-0.7081167913158899	-0.7072488603222954	-0.7072488603222954	-0.7193731736054608	-0.7193731736054608	-0.7320133950765393	-0.7331594044306696	-0.7337322157971887	-0.8084111544281313	-0.8086987625046275	-0.806972619392079	-0.7968797359383002	-0.7968797359383002	-0.7844242102229891	-0.7844242102229891	-0.7841338128335064	-0.8012102227189365	-0.7986128258930287	-0.7991902571809598	-0.8503387235691311
-0.9247081985349309	-0.922148612380495	-0.922148612380495	-0.9252766327049983	-0.9252766327049983	-0.9281168273095277	-0.8568355195973733	-0.8568355195973733	-0.8573996568234346	-0.9277448512825549	-0.9277448512825549	-0.9958597857233684	-0.9966592712753564	-0.9966592712753564	-0.8471311529873479	-0.8482259651953756	-0.8482259651953756	-0.8490467584881184	-0.8490467584881184	-0.8476786192723311	-0.8476786192723311	-0.8465835663007182	-0.934041242179302	-0.9304844026049971	-0.9304844026049971	-0.925825340624914	-0.925825340624914	-0.9282930067656239	-0.9282930067656239	-0.931853029639488	-0.7081167913158899	-0.7078275136843607	-0.7196611478560024	-0.7193731736054608	-0.7199490896349587	-0.7325864642049496	-0.7331594044306696	-0.734018573171832	-0.8086987625046262	-0.8089863376174463	-0.8092738797722561	-0.7980352619537523	-0.79716866722357	-0.79716866722357	-0.78471457416811	-0.7844242102229891	-0.8023637601627834	-0.8009217555935488	-0.8492071117772755	-0.8514698209627637
-0.9249924320991829	-0.9247081985349309	-0.9249924320991829	-0.9252766327049983	-0.9278329559730328	-0.9281168273095277	-0.8568355195973733	-0.8568355195973733	-0.8573996568234346	-0.927470727534238	-0.9277448512825549	-0.9958597857233684	-0.9963928054944816	-0.9966592712753564	-0.8471311529873479	-0.8482259651953756	-0.8479523072766152	-0.8490467584881184	-0.8490467584881184	-0.8479523072766152	-0.8476786192723311	-0.8465835663007182	-0.934041242179302	-0.9315793654447342	-0.929662858967648	-0.9274707275342391	-0.9269223879982936	-0.929662858967648	-0.9299367374768049	-0.9324002662467062	-0.7104298359114093	-0.7216760587128712	-0.7208127201972304	-0.7228267226949501	-0.7337322157971882	-0.735449877176113	-0.7374523517366354	-0.7374523517366354	-0.8500558688596983	-0.8500558688596983	-0.8438249202214364	-0.8432576965946891	-0.8387152544986595	-0.8318860439201714	-0.8307460237359237	-0.8261807344544001	-0.8155914802548007	-0.8542953162550807	-0.8520351768698411	-0.8635967243971968
-0.9850694550937487	-0.9847921461002712	-0.9847921461002712	-0.9850694550937487	-0.9875638074254581	-0.9903322975134314	-0.8571176042197466	-0.8571176042197466	-0.8573996568234346	-0.927470727534238	-0.927470727534238	-0.9958597857233684	-0.9958597857233684	-0.9958597857233684	-0.8465835663007171	-0.8476786192723311	-0.8476786192723311	-0.8487731907961682	-0.8487731907961682	-0.8476786192723311	-0.8476786192723311	-0.8465835663007171	-0.9419571391908325	-0.9384118033575276	-0.9373198952320325	-0.9351346149701455	-0.9351346149701455	-0.9378659102611743	-0.9389575745619309	-0.9425021190917657	-0.8179421542707639	-0.8171110704269061	-0.8168339811895845	-0.8287212057937096	-0.8300997812778805	-0.831477596504243	-0.8430213153024437	-0.8452140725662178	-0.846857374696725	-0.8405521548657442	-0.8364314460951496	-0.8364314460951496	-0.8292727272585823	-0.8248571445061887	-0.8237520293807118	-0.8237520293807118	-0.7782994271264001	-0.776047353945147	-0.7752023084160756	-0.8160025295383159
-0.9875638074254581	-0.9847921461002712	-0.9847921461002712	-0.9875638074254581	-0.990055591055185	-0.9903322975134314	-0.8571176042197466	-0.8571176042197466	-0.8576816774138872	-0.927470727534238	-0.927470727534238	-0.995060035470282	-0.9958597857233684	-0.9958597857233684	-0.8465835663007171	-0.8476786192723311	-0.8476786192723311	-0.8487731907961682	-0.8487731907961682	-0.8476786192723311	-0.8476786192723311	-0.8465835663007171	-0.9419571391908325	-0.9395032239152067	-0.9384118033575276	-0.9351346149701455	-0.9351346149701455	-0.9389575745619309	-0.9400487514581559	-0.9425021190917657	-0.8179421542707639	-0.8190498372267422	-0.8292727272585823	-0.8300997812778805	-0.8320285098634591	-0.8441179351750223	-0.8452140725662178	-0.8460358591727232	-0.8498672811896687	-0.8490467584881225	-0.8493202961143838	-0.8449400834336341	-0.837805772222906	-0.837805772222906	-0.83312997212077	-0.8267899216842022	-0.7808306100959673	-0.7909300118505573	-0.8259617715335622	-0.8259617715335622
-1.0461260458437067	-1.0458556868302264	-1.045585297236608	-1.0458556868302264	-1.0482878176887702	-1.048557901714289	-0.8573996568234346	-0.8576816774138872	-0.8576816774138872	-0.9271965731078669	-0.927470727534238	-0.995060035470282	-0.995060035470282	-0.995060035470282	-0.846035859172718	-0.8471311529873479	-0.8474049011775636	-0.8484995930335738	-0.8484995930335738	-0.8474049011775636	-0.8476786192723311	-0.8465835663007171	-0.9487606591657781	-0.9463135762607919	-0.9460415266005394	-0.9438640369933115	-0.9444085915203777	-0.9471295433090992	-0.9490324057995034	-0.951476763743748	-0.9202319141566409	-0.9204976845264294	-0.9215604781572483	-0.922622811455147	-0.9342781810926584	-0.93691940669194	-0.9379750986337604	-0.9482442571364885	-0.8465129011818522	-0.8425347567811754	-0.8420038573058156	-0.8358903746168108	-0.8316286654853481	-0.8308287846501652	-0.8244205041351073	-0.8241531356702726	-0.7440116343435335	-0.7440116343435335	-0.7511779861692668	-0.7531039372460896
-1.0488279552114912	-1.0458556868302264	-1.0458556868302264	-1.0482878176887702	-1.0482878176887702	-1.0509872847905175	-0.8573996568234346	-0.8573996568234346	-0.8576816774138872	-0.9271965731078669	-0.9271965731078669	-0.995060035470282	-0.995060035470282	-0.995060035470282	-0.846035859172718	-0.8471311529873479	-0.8471311529873479	-0.8484995930335738	-0.8484995930335738	-0.8476786192723311	-0.8476786192723311	-0.8465835663007171	-0.9498474640721016	-0.9463135762607919	-0.9463135762607919	-0.9444085915203777	-0.9444085915203777	-0.9495758082476076	-0.9495758082476076	-0.9531049751600202	-0.9228883228876491	-0.9223572712705265	-0.922622811455147	-0.9355991504484852	-0.9361273384870088	-0.9390303348484297	-0.9513953246152965	-0.9521824555737375	-0.8846434191132637	-0.8846434191132637	-0.8739210207882735	-0.8741830962134508	-0.8733967867217614	-0.862888751731349	-0.8626254796162883	-0.8626254796162883	-0.7594217842771654	-0.7558527618987907	-0.7558527618987907	-0.8018614783084288
-1.0488279552114912	-1.0458556868302264	-1.0458556868302264	-1.0482878176887702	-1.0482878176887702	-1.0509872847905175	-0.8573996568234346	-0.8573996568234346	-0.8573996568234346	-0.9271965731078669	-0.9271965731078669	-0.995060035470282	-0.995060035470282	-0.995060035470282	-0.846035859172718	-0.8471311529873479	-0.8471311529873479	-0.8484995930335738	-0.8484995930335738	-0.8476786192723311	-0.8476786192723311	-0.8465835663007171	-0.9498474640721016	-0.9463135762607919	-0.9463135762607919	-0.9444085915203777	-0.9444085915203777	-0.9495758082476076	-0.9495758082476076	-0.9531049751600202	-0.9231538055727024	-0.9223572712705265	-0.9228883228876491	-0.9361273384870088	-0.9366554124645194	-0.9503454211630028	-0.9513953246152965	-0.9527070683616871	-0.8849043610911987	-0.8851652755159972	-0.8851652755159972	-0.8744451439057777	-0.8744451439057777	-0.8639415610058921	-0.8631519959233976	-0.862888751731349	-0.7594217842771654	-0.7566768285884559	-0.7558527618987907	-0.8018614783084288
-0.8018255085944028	-0.8007101919874546	-0.8007101919874546	-0.797919733243719	-0.797919733243719	-0.797081991323353	-0.9609593572481092	-0.958524500908979	-0.958524500908979	-0.961229746508165	-0.961229746508165	-0.9687884644715163	-0.9687884644715163	-0.9712130673745587	-1.005967088395181	-1.0064978802908937	-1.0067632324102884	-1.0184098735386145	-1.0184098735386145	-1.0292118821361813	-1.0292118821361813	-1.0286860809855345	-0.8569671630727027	-0.8515075153542251	-0.8515075153542251	-0.8536928132419397	-0.8536928132419397	-0.8651342051160782	-0.8667643935760778	-0.87219062712561	-0.9961263103121032	-0.9958597857233645	-1.0043740111050528	-0.9824244833292618	-0.9901847246757051	-0.9768350757976539	-0.9853646200889559	-0.9856150348950551	-0.9665093916341051	-0.9665093916341051	-0.9665093916341051	-0.9677709747440998	-0.9677709747440998	-0.9680232127791105	-0.9690319030984842	-0.9690319030984842	-0.9191085020231735	-0.879941746943846	-0.8794187866674822	-0.844922405680461
-0.8021042604096038	-0.8009890675514121	-0.8009890675514121	-0.8001523480041894	-0.7981989185403364	-0.7973612696403917	-0.9609593572481092	-0.958524500908979	-0.958524500908979	-0.961229746508165	-0.961229746508165	-0.9687884644715163	-0.9687884644715163	-0.9712130673745587	-1.005967088395181	-1.0064978802908937	-1.0067632324102884	-1.0184098735386145	-1.0184098735386145	-1.0292118821361813	-1.0292118821361813	-1.0286860809855345	-0.8569671630727027	-0.8528735515317687	-0.8553305272928577	-0.8536928132419397	-0.8550576498597445	-0.8651342051160782	-0.8667643935760778	-0.87219062712561	-0.9969257076595957	-0.9971921146520685	-0.9670898012178568	-0.9909593816224552	-1.0002359470609856	-0.9780913049225518	-0.9861157868030306	-0.9866164351321639	-0.9665093916341051	-0.9665093916341051	-0.9677709747440998	-0.9677709747440998	-0.9677709747440998	-0.9690319030984842	-0.9690319030984842	-0.9690319030984842	-0.9193658173893544	-0.8929799176629876	-0.8817712376000048	-0.8451875588059882
-0.8034975557237093	-0.8034975557237093	-0.8015467258497373	-0.8015467258497373	-0.8007101919874546	-0.7987571961492909	-0.9609593572481092	-0.958524500908979	-0.9636618982777986	-0.961229746508165	-0.961229746508165	-0.9636618982777986	-0.9687884644715163	-0.9712130673745587	-1.005967088395181	-1.0064978802908937	-1.0043740111050543	-1.0184098735386145	-1.0184098735386145	-1.0315765619495219	-1.0292118821361813	-1.0286860809855345	-0.8569671630727027	-0.8588752100878347	-0.8553305272928577	-0.8558761923081052	-0.8610540420690268	-0.8664927698924014	-0.8702927963743895	-0.87219062712561	-1.0117993777898346	-0.9681325077951214	-0.976198337889135	-0.9974052190872396	-0.963478917713561	-0.9878676030084166	-1.00034379771319	-1.0010903239067597	-0.9856150348950486	-0.9856150348950486	-0.9856150348950486	-0.9868667204647029	-0.9868667204647029	-0.9868667204647029	-0.988117758967789	-0.988117758967789	-0.9380772381800317	-0.9252766327050038	-0.8898570285463435	-0.8903777845668751
-0.8878597788996845	-0.888667557022506	-0.888667557022506	-0.8859739351798298	-0.8851652755159966	-0.8851652755159966	-0.9682493349612792	-0.965821770629065	-0.965821770629065	-0.9633917792718579	-0.9633917792718579	-0.965821770629065	-0.965821770629065	-0.9682493349612792	-1.0033113745226494	-1.003842751345198	-1.0054361795913924	-1.0194658688406157	-1.0194658688406157	-1.0326267826939923	-1.0339389119015323	-1.0334141464152111	-0.8924336972926192	-0.8870517364659735	-0.884895663469198	-0.8892059289957023	-0.8892059289957023	-0.8945831994037672	-0.9020917317742542	-0.9074409880056448	-0.9842374328072164	-0.9850139958361449	-0.9857903098469459	-0.9672664200993321	-0.9808527196229953	-1.003825611984786	-0.9637631851695426	-0.9767015631972372	-0.9703630482000962	-0.9703630482000962	-0.9703630482000962	-0.9703630482000962	-0.9715832797159253	-0.9715832797159253	-0.9715832797159253	-0.9728028982041161	-0.9012883398086017	-0.8755421675004091	-0.8407923194942447	-0.8407923194942447
-0.8905513454949467	-0.888667557022506	-0.888667557022506	-0.888667557022506	-0.8859739351798298	-0.8851652755159966	-0.9682493349612792	-0.965821770629065	-0.965821770629065	-0.9633917792718579	-0.9633917792718579	-0.965821770629065	-0.965821770629065	-0.9682493349612792	-1.0033113745226494	-1.003842751345198	-1.0041083958555441	-1.0194658688406157	-1.0194658688406157	-1.0339389119015323	-1.0339389119015323	-1.0334141464152111	-0.8924336972926192	-0.8905513454949427	-0.8908203408159436	-0.8892059289957023	-0.8905513454949416	-0.9004846856820937	-0.9042328296491225	-0.9074409880056448	-0.9844963148262689	-0.9974052190872423	-0.9556326740253946	-0.9793468834549143	-0.9931154523392371	-0.9752402979445117	-0.9759710406169567	-0.9776752511105118	-0.9708512143993223	-0.9720712006486443	-0.9720712006486443	-0.9720712006486443	-0.9732905740551231	-0.9732905740551231	-0.9732905740551231	-0.9732905740551231	-0.9135616279310711	-0.9140612794135808	-0.8778247101845921	-0.8520881723989474
-0.9720386756373934	-0.9720386756373934	-0.9702165792007957	-0.9702165792007957	-0.9694352619707441	-0.9694352619707441	-0.9755175021145019	-0.9730971970805896	-0.9679797253310577	-0.9655518915090038	-0.9655518915090038	-0.9679797253310577	-0.9628514512303155	-0.9652819824206842	-1.0006527331145683	-1.0011846958313606	-1.005170681336899	-1.0205214004274767	-1.0205214004274767	-1.0349880982572044	-1.0386566359813387	-1.0381329031024509	-0.9239500811898512	-0.9220917023291134	-0.9199661149926567	-0.9204976845264249	-0.9242154489317862	-0.9295167779026664	-0.9332208917787447	-0.9387665685030383	-0.9591792716279975	-0.9591792716279975	-0.9725590235265241	-0.9958597857233662	-0.9640079444073514	-0.9847228138885372	-0.99247569957622	-0.9535652821289777	-0.9564238132849509	-0.9564238132849509	-0.9576138784435099	-0.9576138784435099	-0.9576138784435099	-0.9588033621748858	-0.9588033621748858	-0.9588033621748858	-0.8659741329696374	-0.8654800922039917	-0.8304004603291225	-0.8203582856313538
-0.972559023526522	-0.97333933625079	-0.97333933625079	-0.9707373177310061	-0.9707373177310061	-0.969956168053236	-0.9755175021145019	-0.9730971970805896	-0.9730971970805896	-0.9655518915090038	-0.9655518915090038	-0.9628514512303155	-0.9628514512303155	-0.9652819824206842	-1.0006527331145683	-1.0011846958313606	-1.0027798805987143	-1.0205214004274767	-1.0205214004274767	-1.0373470889281653	-1.0386566359813387	-1.0381329031024509	-0.9273976226870464	-0.9220917023291134	-0.9220917023291134	-0.9242154489317862	-0.9242154489317862	-0.9316341007315901	-0.9369194066919342	-0.9421933120785929	-0.9730624798071378	-0.9730624798071378	-0.981605286932484	-0.960579071503041	-0.9698747838424859	-0.9932012599516699	-0.9671135040646558	-0.9675875124506238	-0.9744502577556658	-0.9744502577556658	-0.9744502577556658	-0.9756315309976552	-0.9756315309976552	-0.9756315309976552	-0.9768122292429352	-0.9768122292429352	-0.9080966871432996	-0.8714020947571288	-0.8625137799789907	-0.8396536716396115
-0.9746393001314825	-0.9735993847476256	-0.9735993847476256	-0.9709976451226358	-0.9709976451226358	-0.9702165792007957	-0.9755175021145019	-0.9730971970805896	-0.9730971970805896	-0.9655518915090038	-0.9655518915090038	-0.9628514512303155	-0.9628514512303155	-0.9652819824206842	-0.9993223130715413	-1.0011846958313606	-1.0027798805987143	-1.0205214004274767	-1.0205214004274767	-1.0373470889281653	-1.0386566359813387	-1.0381329031024509	-0.9273976226870464	-0.9220917023291134	-0.9220917023291134	-0.9242154489317862	-0.9242154489317862	-0.9353350136447871	-0.9369194066919342	-0.9421933120785929	-0.9740690791438007	-0.9740690791438007	-0.9828590464921453	-0.9706071435676612	-0.9715832797159293	-0.959516773505893	-0.9680614283787217	-0.9690089829694921	-0.9744502577556658	-0.9744502577556658	-0.9744502577556658	-0.9756315309976552	-0.9756315309976552	-0.9768122292429352	-0.9768122292429352	-0.9768122292429352	-0.9080966871432996	-0.8743577977561514	-0.8718949568971103	-0.8399032827912417
-0.8728724416710076	-0.8739210207882753	-0.8739210207882753	-0.8718234184757662	-0.8718234184757662	-0.8702490504194021	-0.7975414327414856	-0.7978116531932631	-0.7907764711461188	-0.8060035411086284	-0.8054468715659605	-0.8207486052915043	-0.8141570593133782	-0.8138700765789705	-0.8672513684548813	-0.8585275471603284	-0.8582456225768846	-0.9495758082476019	-0.950390684947249	-1.047020809301232	-1.0558757847736135	-1.0646980121994352	-1.228911338716767	-1.2286612585937118	-1.2356532348201177	-1.1626154455896784	-1.1631123051407424	-1.0940503184858492	-1.0984973099212973	-1.1004710692414248	-0.8371874191501059	-0.8400202794175937	-0.8724955000937606	-0.8506129762203783	-0.8721413512046357	-0.8663010176155732	-0.8944252115666209	-0.8937141410327941	-1.0589696403441684	-1.0678509833633918	-1.0703499984710982	-1.0265817233734646	-1.0251937509120423	-0.9588033621748817	-0.9518962555428669	-0.9377831885500363	-1.0653777835096725	-1.0599747219848352	-1.059974721984836	-1.0519650885865957
-0.8731346280716179	-0.8739210207882753	-0.8739210207882753	-0.8718234184757662	-0.8718234184757662	-0.8702490504194021	-0.7975414327414856	-0.7975414327414868	-0.7924017211493635	-0.8112857525073981	-0.8057252217660517	-0.9197827884453142	-0.8141570593133782	-0.8138700765789705	-0.8672513684548813	-0.8588094397523314	-0.8593731289837881	-0.9495758082476019	-0.9506622500080194	-1.046759871225465	-1.0558757847736135	-1.0646980121994352	-1.228911338716767	-1.2286612585937118	-1.1381389601551402	-1.1633606952225526	-1.164850480267589	-1.0997311026285528	-1.1017038322596744	-1.1017038322596744	-0.8377027240207102	-0.8420785218782177	-0.9842374328072109	-0.8721413512046357	-0.9010448359455745	-0.8703725664221073	-0.8965571937694201	-0.8948991447176767	-1.0619337689334831	-1.0728463904416135	-1.078057660868052	-1.0279688936545892	-1.0270442025639668	-1.0163845852792972	-0.952850124979967	-0.9394618911079679	-1.0658470361654027	-1.0613853981158006	-1.0595043109956204	-1.0522010502090815
-0.8744451439057799	-0.8747071638696594	-0.8741830962134519	-0.8739210207882753	-0.8726102275155257	-0.872347985600763	-0.8029403303298732	-0.8024009622316525	-0.800512261521053	-0.9079752745647794	-0.8071165100064046	-0.9200577731296934	-0.9186825414290012	-0.8158782659364365	-0.8672513684548813	-0.8599366903148021	-0.8593731289837881	-0.9493041221584221	-0.9517482078569579	-1.047020809301232	-1.0558757847736135	-1.0646980121994352	-1.2344062275827925	-1.1371344621590918	-1.1403975080939868	-1.1695618597696242	-1.0776728710607313	-1.1240282930381242	-1.1254928249906306	-1.1284191541505746	-0.8702080378852766	-0.9827807055290404	-1.0050213257187766	-0.8832037893514928	-1.010338614510506	-0.8979774916244515	-0.9245744301575836	-0.9245744301575836	-1.0897976530073197	-1.0918236845357987	-1.0954212424799876	-1.097217972242638	-1.0509709335699795	-1.0342012515604952	-1.0200976441984346	-0.9701929066140208	-1.0698319525439959	-1.0674886923456521	-1.0620904231305568	-1.0609152655174583
-0.9416494355392323	-0.9434335773099652	-0.9434335773099652	-0.9419043927463543	-0.9408844042119375	-0.9406293405203014	-0.9069841671468829	-0.9015475271450342	-0.8053660544370527	-0.915176800894852	-0.9077081457928327	-0.9285670385106678	-0.9230805718409846	-0.9225312491223382	-0.8683747917773229	-0.8596549256341307	-0.8596549256341295	-0.95066225000802	-0.9514767637437428	-1.047020809301232	-1.0569153900896084	-1.0657337767514448	-1.1541526062059955	-1.1541526062059955	-1.1608756031486016	-1.1081038477250058	-1.1174265920357094	-1.1483186509130467	-1.0571584582251052	-1.078451877970539	-1.0103095106350612	-1.01366868417237	-1.0265817233734646	-1.0026429616780839	-1.0399575369672243	-0.928550919844947	-1.0301703993909082	-1.0544761887506506	-1.069515058201818	-1.0633340761664583	-1.0333060921974673	-1.0321866726493383	-1.020288602424912	-0.9686536933111745	-0.9545885733272476	-0.9525064944529843	-1.0161523286215184	-1.0126657855336936	-1.004977573330972	-1.0038105500220331
-0.9431787797046287	-0.9434335773099652	-0.9434335773099652	-0.9434335773099652	-0.9421593233427673	-0.9406293405203014	-0.9103436956731322	-0.9072427554110506	-0.90258400377678	-0.9223572712705248	-0.915176800894852	-1.024212113631237	-0.9252766327050058	-0.9228059258645431	-0.8683747917773229	-0.8599366903148021	-0.8605001237888981	-0.95066225000802	-0.9517482078569579	-1.0478034526270537	-1.0569153900896084	-1.0657337767514448	-1.1541526062059955	-1.1553990669067524	-1.068191912763629	-1.1174265920357094	-1.126712571684338	-1.0815813899523903	-1.0837455598024581	-1.1062316934826861	-1.0151068960639116	-1.0429812327208976	-1.1499643055123385	-1.0399575369672243	-1.0753401634029112	-1.050034880023787	-1.0582448129132138	-1.0586877891945217	-1.0807321567026498	-1.0838021129280697	-1.0916780799602597	-1.0475886348835166	-1.0395651947386053	-1.0303945134908818	-0.9743946542535671	-0.9642814696956993	-1.0219520250006735	-1.021256799893669	-1.0159200495354006	-1.0087082556581457
-1.0085429041970266	-1.0087909271329918	-1.009782763591038	-1.0095348427615156	-1.0082948557245945	-1.0082948557245934	-1.0073024063913023	-0.9147300086279466	-0.9139565222003945	-1.0189379291731036	-0.9194344302634143	-1.0315765619495274	-1.0257921133135168	-1.0257921133135168	-0.8692170253334475	-0.8610634294495813	-0.8607817925931984	-0.95066225000802	-0.9528336821176525	-1.0480642767840456	-1.0569153900896084	-1.0665103045384043	-1.0764275355220936	-1.0809076898248413	-1.105890420628465	-1.1383900174222699	-1.0726634595188156	-1.1202367477631436	-1.127326140342503	-1.0387139123148974	-1.1476993434436227	-1.1497379079822911	-1.1780924339746788	-1.0678509833633967	-1.1864278705347722	-1.069735510909091	-1.086430344753854	-1.1816684278571619	-1.0554078145235082	-1.0215613994634036	-1.0309387034123387	-1.0233087896749467	-0.9781271876211195	-0.9696585211158077	-0.9501578908191979	-0.9411394412761879	-0.976458080119028	-0.972788553313158	-0.9670437891493061	-0.9647420743193106
-1.0085429041970266	-1.0110219850660362	-1.0110219850660362	-1.0102785287037443	-1.0105263729948057	-1.0090389245364342	-1.0125082094759146	-1.0125082094759146	-0.9152455309528219	-1.0212336222585865	-1.0120376710056265	-1.0370850935563487	-1.028160164571861	-1.0278971631295373	-0.8694977062741637	-0.8607817925931984	-0.8607817925931984	-0.9517482078569579	-0.9525623588712107	-1.0480642767840456	-1.0579545424432077	-1.0667690908486338	-1.0779218598208287	-1.082399197301705	-1.107612154421526	-1.047904420194211	-1.076523971919695	-1.1285056299371365	-1.0644390006434064	-1.0644390006434064	-1.1751828823587736	-1.1780924339746788	-1.2050000559653284	-1.1692916076336994	-1.1967783313764098	-1.088618313985114	-1.205923247004986	-1.2071709190149402	-1.0802681852266536	-1.0817600946187704	-1.0461260458437056	-1.0497998951069314	-1.0426631396476012	-0.9859011915274611	-0.9743422269272642	-0.9672015411856655	-0.9919918716357072	-0.9862924980389899	-0.9810371940213946	-0.976458080119027
-1.0085429041970266	-1.0110219850660362	-1.0110219850660362	-1.0105263729948057	-1.0105263729948057	-1.0090389245364342	-1.0159725016122305	-1.013003413782819	-1.0048194935713473	-1.0242911383132676	-1.0202135849311376	-1.0373470889281704	-1.028423137188949	-1.028160164571861	-0.8694977062741637	-0.8607817925931984	-0.8605001237888981	-0.9517482078569579	-0.9525623588712107	-1.0491072887782438	-1.0579545424432077	-1.0667690908486338	-1.0821506778274024	-1.082399197301705	-1.109086927023647	-1.0680709434065583	-1.0976452191315387	-1.0399000425588742	-1.0644390006434064	-1.0875656059593084	-1.1758546405563532	-1.178316094886261	-1.206768098589623	-1.1957023132147022	-1.1989288683712194	-1.1854487827246944	-1.2090411642607541	-1.2077945023979113	-1.0811208197328461	-1.0936616920411144	-1.0936616920411144	-1.0508793646658632	-1.0508793646658632	-0.9885608288993187	-0.9812397834352437	-0.9680952759792317	-0.99676898393461	-0.991080873923225	-0.9890298733357822	-0.9801220630479409
-1.0500994097603724	-1.0622571727317207	-1.0622571727317207	-1.0758006034852026	-1.0758006034852026	-1.0765239719196908	-1.2056042893636008	-1.074594499738828	-1.0770060951825806	-0.9973553818315508	-0.9881177589677825	-1.0326792816558796	-1.1529054801584349	-1.2781417624418634	-0.8558761923081104	-0.952019621745908	-0.9463135762607862	-1.0469369394551693	-1.0472071761999544	-0.9730971970805868	-1.0041083958555455	-0.9244807879496102	-1.0061440320149675	-1.016640041702008	-0.959685506894964	-0.9532151793319974	-1.013668684172371	-1.0031100648461264	-0.9508858691130289	-0.9626686660434491	-1.1401542674556755	-1.145659001087045	-1.165151331382277	-1.1375333584667073	-1.1537565324164456	-1.1283843383247507	-1.1483531719406634	-1.1466955877744072	-1.0225505298972764	-1.023399764764271	-1.0238242696218933	-1.0129759051050393	-1.0123362397053723	-0.9952155632009603	-0.9971477155275397	-0.9773236866865432	-1.0407130494268575	-1.0383274458313392	-1.0352877814243926	-1.0381104548473161
-1.061044182072741	-1.0622571727317207	-1.0622571727317207	-1.0758006034852026	-1.0758006034852026	-1.0765239719196908	-1.2056042893636008	-1.081340804721638	-1.078451877970534	-1.00084150750266	-0.9946127478566863	-1.0962748592976517	-1.1558974650092053	-1.281565547283943	-0.8813880278156482	-0.9541898453895173	-0.9495758082475995	-1.0490979781855443	-1.067656144629373	-0.974979865168848	-1.0022482695346766	-0.9244807879496102	-1.0064005771934665	-1.0161291017222436	-0.970040174700413	-0.9561634089847885	-1.0486591753530023	-1.0073099264836627	-0.9610547921830785	-0.9626686660434491	-1.1416968974221133	-1.1511508188722568	-1.1315279691767082	-1.1535437984086714	-1.1688113027945868	-1.1415080585198865	-1.1514579796935691	-1.1483531719406646	-1.032510114217641	-1.0257336133455803	-1.0331444305616755	-1.0180871157680336	-1.0165974675156988	-1.0153198913976804	-1.000150216181156	-0.9990783231620527	-1.0472071761999588	-1.0469909892487168	-1.046774782740125	-1.0459097610791648
-1.061044182072741	-1.0622571727317207	-1.0731463666820096	-1.0758006034852026	-1.0758006034852026	-1.0765239719196908	-1.0815813899523863	-1.0847067795656304	-1.0871081253736294	-1.074594499738828	-1.0008415075026622	-1.1110518572836054	-1.2330896852547664	-1.1621184801604938	-0.8851652755159966	-1.0223674658083006	-0.9744421090462625	-1.0956218380280036	-1.113032673514456	-0.9931929214145152	-1.0431037444477296	-0.9247460982479785	-1.0074264849144592	-1.0789175538393667	-0.994612747856697	-0.9815660964884518	-1.0602098926685712	-1.0466175293574915	-0.9631295762452939	-0.9963144276107546	-1.1795018158919854	-1.1295943975176728	-1.1475793725406633	-1.177039623020963	-1.140676986474711	-1.1537322209386653	-1.182280903054277	-1.1824850255636448	-1.0804517643656444	-1.0833516141599142	-1.0775483668895347	-1.0773408454303752	-1.0742258458878733	-1.066733149988101	-1.0681919127636244	-1.0644390006434032	-1.0434812226089099	-1.0424284906976025	-1.0413752953135877	-1.0399000425588782
-1.0904659266579941	-1.1024193350835547	-1.1024193350835547	-1.1050409925827895	-1.1157357256705622	-1.116446985610505	-1.1626875769316005	-1.162919984969084	-0.9864208817043373	-0.9735343752359137	-1.0895070404236538	-1.0010903239067532	-1.12109649012587	-1.2518114572430594	-0.9699561680532366	-1.0641799609109928	-0.9958597857233629	-1.1321414686033708	-1.1321414686033708	-1.0099451806436175	-1.054315526847054	-0.9816470893740002	-1.0744336396372396	-1.077174815205235	-1.0275662493967068	-0.9927175772357772	-1.067723122243641	-1.0723926959156058	-1.0130762293534967	-1.0458079732418126	-1.165003786459664	-1.172401584080087	-1.1799862927663256	-1.1454516286461798	-1.1806472768232292	-1.1957146133903012	-1.1436421008371058	-1.1687291073743091	-1.0569153900896067	-1.0579334830399836	-1.0617982759154414	-1.061391750623857	-1.0715341179898332	-1.0628142857673135	-1.0642359718894967	-1.0662654807782845	-1.042411415551317	-1.0413866836888952	-1.042001575473738	-1.0403615127811165
-1.1012267099646271	-1.1024193350835547	-1.1024193350835547	-1.1157357256705622	-1.1157357256705622	-1.116446985610505	-1.1691862589240174	-1.0470045015061142	-1.04889546381635	-0.977431865784771	-0.9735343752359137	-1.080378219797408	-1.142754114037635	-1.2703812493994178	-0.995086698078062	-1.1278224115685225	-1.061588012872739	-1.1391699166954246	-1.134226167987295	-1.0517128279571835	-1.0948091134139428	-0.9816470893740002	-1.0754307967588452	-1.1021967574264797	-1.0405731969465952	-1.051257063765632	-1.1246996500956807	-1.0938479837553476	-1.046030628506935	-1.057358613383698	-1.1774608046204358	-1.2067551032127577	-1.1609537463529962	-1.1806472768232292	-1.2122971176111008	-1.175506345711858	-1.1768992121966482	-1.1792850435301534	-1.069914241349187	-1.0735574130429004	-1.0818349533841554	-1.0870692040300272	-1.0975031382613807	-1.1100828733091022	-1.1150563039374162	-1.116446985610514	-1.1362246129170235	-1.1358306880907965	-1.133662918315792	-1.1340572072818396
-1.1301559210685994	-1.131333990838875	-1.141910084340369	-1.1444881092711083	-1.1444881092711083	-1.1557045493276388	-1.1169062268599534	-1.0693634851129448	-0.9480770413426831	-0.9329805350209169	-1.0055025495865875	-1.1114636512322973	-1.2295280867329121	-1.219707173830836	-1.0362290422224976	-1.1655950159078714	-1.0999182425089449	-1.2146132225617403	-1.2083140266335213	-1.0685798074953266	-1.1111195843067916	-0.9948289472094434	-1.1171817286296284	-1.1425118773738767	-1.0620146239988475	-1.0571508627208543	-1.1390724434759039	-1.1297702425631049	-1.0575801941441083	-1.1242149998038746	-1.1634245626814101	-1.1667149167271975	-1.2005803524275342	-1.2173291635017844	-1.1818669328805993	-1.2059579136609084	-1.2159548278436765	-1.1655816029551034	-1.0459837554376914	-1.049964687804372	-1.0670074217696166	-1.07627018351992	-1.090194702164823	-1.105398265917956	-1.109280907433753	-1.1164469856105117	-1.1335954675145334	-1.1324433160443765	-1.1320591398370718	-1.1316749007454188
-1.1301559210685994	-1.141910084340369	-1.141910084340369	-1.1444881092711083	-1.1550050963805147	-1.1557045493276388	-1.1269869274724178	-1.129728724781352	-0.9554713422440062	-0.9507033935908193	-1.0726408208382425	-0.9929594306930516	-1.1171580308196631	-1.235354014848371	-1.10071767330132	-1.1722851506922083	-1.1459092537054636	-1.2183844991428041	-1.2151164160222068	-1.1095952556039905	-1.110103474654368	-1.016384585279299	-1.1381473291638822	-1.1422696156546048	-1.0957328700567033	-1.068191912763636	-1.1673313412727668	-1.1548779006118146	-1.1199026022968603	-1.1270138233747296	-1.1965262805449823	-1.2013903150709921	-1.2153176626649456	-1.1886060238403997	-1.2059579136609075	-1.2206443062605168	-1.1930362882888423	-1.19726092300121	-1.0905857601445172	-1.1001465510043598	-1.1036489914268666	-1.1282139165753793	-1.140879314054057	-1.1519532781046862	-1.1739449249500242	-1.1754539660352803	-1.1262247489640982	-1.1271627797216468	-1.1243475636551081	-1.1247231206504797
-1.1301559210685994	-1.141910084340369	-1.141910084340369	-1.1550050963805147	-1.1550050963805147	-1.1557045493276388	-1.1269869274724178	-1.008941231637332	-1.0145259038416088	-0.9509420126800106	-0.9509420126800106	-0.9982740909184975	-1.1171580308196631	-1.240700842893843	-1.1009642516290656	-1.1927313927897119	-1.1658431416113355	-1.237896142121724	-1.2153679715813184	-1.110103474654368	-1.110103474654368	-1.015106896063914	-1.132801823782481	-1.1451751034769415	-1.0959719982655058	-1.0977721563244816	-1.1682300014733336	-1.1684205818029194	-1.1263682367459056	-1.1373191448116544	-1.1971348442268355	-1.2019976009571376	-1.2197406494121716	-1.2049754902899705	-1.2108637725104283	-1.1893815304779092	-1.2016693581191458	-1.1982199931781652	-1.1017038322596757	-1.1030656118530138	-1.1123824259931643	-1.1408793140540563	-1.1485221359372755	-1.1745109300862169	-1.1773388914780687	-1.1953567486860557	-1.134279597473151	-1.1322216835983743	-1.1344665910927452	-1.1314729036952507
-1.1848936324171095	-1.2424154860068979	-1.2428645255284398	-1.2961180610026486	-1.300937792217019	-1.301156627275958	-1.1452053500084403	-1.1501906811258777	-1.1501906811258777	-1.1540357164115236	-1.1540357164115236	-1.1479259383655505	-1.1479259383655505	-1.1427086965715305	-1.099317256852356	-1.0964501821724038	-1.0695221698983832	-1.113996185664834	-1.1066284603461212	-1.1454087217093747	-1.1383900174222774	-1.1408991121797303	-1.6558155768171625	-1.5156691741711013	-1.4187933311038332	-1.4050288287624533	-1.1979143327052506	-1.2090096911826866	-1.192781886568272	-1.238965515393942	-1.232958850285855	-1.2581816489165385	-1.3247473358181547	-1.2915627618266523	-1.308717732167627	-1.2552330475995426	-1.2723797691084262	-1.2783137355913452	-1.3053754119554684	-1.3061072845791735	-1.3088496980522746	-1.2518680723492757	-1.2547849985314496	-1.1791016049669298	-1.204642883137486	-1.204461440876521	-1.144570090763685	-1.1445700907636842	-1.1427541140376387	-1.1478353030303798
-1.2367950601104745	-1.2428645255284398	-1.2437623407281018	-1.299843299401923	-1.300937792217019	-1.3013754411740355	-1.1452053500084403	-1.1501906811258777	-1.1540357164115245	-1.1540357164115236	-1.1540357164115236	-1.1529054801584304	-1.1479259383655505	-1.142935775095122	-1.1038496908650026	-1.0988396524451873	-1.0950153403649008	-1.1420273288759415	-1.1152219043372757	-1.1085954385817114	-1.1491601046033513	-1.143656016445616	-1.5220353457635398	-1.5248830477155402	-1.4305234526560322	-1.4074019948522687	-1.2125049067441616	-1.2211765980436982	-1.1929910633577736	-1.233011711751019	-1.2375473893708882	-1.2611424431135607	-1.229216955262184	-1.3053347454171031	-1.3296542102765179	-1.281274924179448	-1.2982272156888763	-1.2792395213817906	-1.3062902157164944	-1.3083014815683134	-1.252050489271479	-1.2551493527955186	-1.2705809104920711	-1.2042799843702665	-1.2050057249302533	-1.205368509761985	-1.1465660395447272	-1.147110093920307	-1.1525436890754468	-1.1501906811258764
-1.2379202474961413	-1.2482461465691952	-1.2948018067770526	-1.301156627275958	-1.3066206344401123	-1.307057185103762	-1.1671066220473025	-1.1671066220473025	-1.1713725842388785	-1.1751828823587747	-1.1745109300862149	-1.1702507200774817	-1.1655329803542263	-1.1648582370730425	-1.181898948231007	-1.1772841893685861	-1.1197633610160038	-1.0983619515279084	-1.1954439944331912	-1.138390017422273	-1.1179162424712703	-1.2277814502891353	-1.372826665160994	-1.4038748026875736	-1.2941726597336114	-1.2787259061340543	-1.2171280923865107	-1.232220442455955	-1.1938275817110255	-1.2373246287824238	-1.2581816489165396	-1.1915729396979848	-1.2437561071129892	-1.3137827312219728	-1.2679191238078649	-1.3145068221445941	-1.3208768950711076	-1.3272290082302252	-1.347615563237873	-1.258244020995842	-1.2732933188565851	-1.2954138446452341	-1.2100795352170717	-1.2232554514396292	-1.245821382493901	-1.245821382493901	-1.1780924339746766	-1.1814897588293773	-1.1807749452540939	-1.1816684278571603
-1.1347470535809483	-1.1872449177171172	-1.1928080346997123	-1.1992445602492392	-1.2453256633551288	-1.250533706344204	-1.1509313935748517	-1.150711947681871	-1.1548779006118128	-1.1559729705960122	-1.1557539976687892	-1.1537823170407144	-1.1489556387490936	-1.1489556387490927	-1.1700262823600605	-1.119659794971236	-1.2173551068841395	-1.2096240493305286	-1.1360403659920904	-1.2346556832185107	-1.2171280923865098	-1.2138414459491798	-1.4165730776787746	-1.2642635654600807	-1.33797457287036	-1.2930456110204374	-1.2320350466588867	-1.239201607025162	-1.2165070267213327	-1.2601907632784688	-1.1749091474577074	-1.2024192334560238	-1.272560282590153	-1.2392758214227937	-1.2971254866375386	-1.3562195453124781	-1.2857289157140936	-1.2997050100207577	-1.3351511380444174	-1.337084578340826	-1.3495241238455105	-1.2644580204390528	-1.2986696397372188	-1.301280063358355	-1.2151918855715524	-1.2355285645714769	-1.16820808705607	-1.1669805505523045	-1.166278810633526	-1.1697853983023012
-1.186799291288315	-1.1928080346997123	-1.1985795420578775	-1.250100155041579	-1.2509671755153966	-1.2511838793089975	-1.154877900611814	-1.156410854866249	-1.1610036877462788	-1.1603481218798317	-1.1603481218798308	-1.1603481218798308	-1.154877900611812	-1.1533439397270033	-1.2131659295081536	-1.1945854156361482	-1.1894717665596892	-1.2822591425489382	-1.2109902374452937	-1.2055206283878148	-1.3086426096824355	-1.258510815667184	-1.297572363584904	-1.155704549327634	-1.2080291407184858	-1.1912517071496722	-1.116001575228438	-1.2514202600399127	-1.2206443062605086	-1.2601907632784688	-1.1753072966646343	-1.207528922650764	-1.1843709305477745	-1.2899511607445897	-1.342041202079429	-1.3079070681410534	-1.3319837322551444	-1.3456769934025377	-1.3658877270178098	-1.385745076610655	-1.2988437616645223	-1.3014539845918929	-1.334943723914505	-1.2517038846808297	-1.2517038846808297	-1.2650103589370023	-1.1799247281374428	-1.1806223650918137	-1.1841074101834062	-1.18306244572898
-1.0864170781739373	-1.0927235868110239	-1.139933808816335	-1.1502729940975784	-1.1513702235769792	-1.1969934750105222	-1.1373191448116589	-1.1401023967004957	-1.1452320377999126	-1.1450185269482962	-1.144164288759315	-1.1443778775292681	-1.1394604010722809	-1.1360334517790638	-1.2025802001305388	-1.2983648941391663	-1.2774686270927327	-1.2241551600523906	-1.31750916324187	-1.2987482771045458	-1.2473500874010057	-1.2460053408457858	-1.1860444060917565	-1.0434549099572472	-1.0761472450149259	-1.1950295478571928	-1.118005258884098	-1.2681671666461714	-1.2297202351350522	-1.282025495062417	-1.099504399831678	-1.1372091355994705	-1.206833776808331	-1.301529189633835	-1.284110734612245	-1.350222892531794	-1.3776508641081087	-1.3021495358689983	-1.353543539388777	-1.353373598996655	-1.3745165534837835	-1.3867718552719284	-1.3044693914481789	-1.3245315497214643	-1.338085797378115	-1.2547538924281887	-1.169213850713367	-1.1687005899180578	-1.1692138507133676	-1.1676737288941899
-1.0875444724383565	-1.1438988937485604	-1.1447791128336502	-1.1513702235769792	-1.202150930761214	-1.2025802001305406	-1.1567327762196944	-1.157794801895089	-1.1605538094328625	-1.1654271511869694	-1.1652154784356297	-1.1599174048315397	-1.1567327762196935	-1.1554577074979118	-1.274831653560406	-1.268167166646166	-1.3030295364706301	-1.295178936922997	-1.273394971348915	-1.3222835150872467	-1.3209824220435502	-1.3185951316740891	-1.0784819890861805	-1.0721729064973722	-1.1141494353736543	-1.0648942143196196	-1.1386106213117808	-1.2729592369494067	-1.2455173454058117	-1.286447737331109	-1.113267077592724	-1.1501662091430844	-1.2273766347306232	-1.2250781796090295	-1.3050575513676241	-1.3805819616276036	-1.3308275550712143	-1.3337439534131017	-1.3917887427254285	-1.3919557770632744	-1.3926237886168427	-1.328053467756219	-1.341753116564245	-1.3440837467737654	-1.2907733888404258	-1.2922688100796647	-1.1979460136770355	-1.1974390660844902	-1.1949026616273806	-1.199635037419106
-1.0877698869453134	-1.1447791128336502	-1.1449991159051847	-1.200862644336467	-1.202150930761214	-1.2027948049328925	-1.1567327762196944	-1.161402078960542	-1.161402078960542	-1.1654271511869694	-1.1654271511869694	-1.1603416938516187	-1.1601295589853882	-1.1556702673001467	-1.2771180727889015	-1.2750396048088133	-1.2671240773832708	-1.3030295364706301	-1.2962414206387143	-1.34471700167806	-1.3244503345427832	-1.3240171374343348	-1.0791819648847327	-1.0812806546021632	-0.9834135331052184	-1.0960951760910491	-1.1500534864004597	-1.27420768579641	-1.245312883981444	-1.2834335062552917	-1.1178368466149378	-1.1507534660522214	-1.22794466221043	-1.2434611393085975	-1.3235154366295285	-1.306665412748149	-1.3492911524711904	-1.370809897372004	-1.3926237886168427	-1.392289807996779	-1.406107856496084	-1.3422527413124503	-1.3439173535168547	-1.290939595461133	-1.293265209919507	-1.293099173689099	-1.1992973312854203	-1.1991284597330383	-1.199128459733039	-1.2011541052649581
-1.2606985686513124	-1.197208598651736	-1.198283917061768	-1.1300242177202324	-1.140316356165663	-1.140316356165664	-1.3551187355666505	-1.3553194161637714	-1.3555200787497088	-1.3671277743607697	-1.3673273785637339	-1.3750980302929323	-1.379271021207947	-1.379271021207947	-1.2365037452459535	-1.2412198196162112	-1.239375553732116	-1.189013472441166	-1.1759863350994737	-1.1114706380656683	-1.09931023395719	-1.0555852258143328	-1.0994619664111502	-1.0837091423032144	-1.0821280838569143	-1.1008073411248411	-1.1213409466448905	-1.2271298720132435	-1.3252180700586542	-1.3858127953289974	-1.1897932458336682	-1.219082207006618	-1.2178888096419842	-1.2274762988233565	-1.360156699926746	-1.3589748229727046	-1.3543760607100117	-1.3797375120965605	-1.3568590403283336	-1.3590087270230433	-1.365610198291035	-1.3303166913781712	-1.335211181189673	-1.2854721385464267	-1.307805361527203	-1.307966394884994	-1.2778154186660708	-1.2760196905498058	-1.2653795620870745	-1.2589715694408132
-1.1862117438238253	-1.1984989208040642	-1.2008626443364643	-1.138390017422271	-1.1405302960965051	-1.140958117365915	-1.3553194161637714	-1.3553194161637714	-1.3667285123458337	-1.3673273785637339	-1.3675269649002297	-1.3790724847620939	-1.379271021207947	-1.379271021207947	-1.254699259676102	-1.244290303051788	-1.2440857320871819	-1.2055072065589325	-1.1906890795436413	-1.16711984142527	-1.1132027336965553	-1.1006161335697053	-1.1771162071692922	-1.1273332905479658	-1.1019279019034998	-1.103047931434459	-1.179068250945124	-1.2516303557429687	-1.328063624047997	-1.3877913535067896	-1.1897932458336682	-1.2184961465995066	-1.2190294148813894	-1.2295035252530648	-1.3613736024903393	-1.363039638431289	-1.363796739175999	-1.3802287105394502	-1.359504514974311	-1.3637967391759995	-1.3294999058318115	-1.336840310818636	-1.3504784851202898	-1.308449426106362	-1.3113454462954997	-1.3123099615752953	-1.2807508279912425	-1.278631190322075	-1.2768361063207954	-1.266855777271255
-1.1883721054165717	-1.2085816147247457	-1.1291644986402916	-1.141813525610499	-1.1520541178631576	-1.1520541178631576	-1.3663291788362175	-1.3731081382623078	-1.3731081382623078	-1.3780795366001861	-1.3850208781239506	-1.3854168720263378	-1.3899657322931165	-1.3899657322931165	-1.293865768837406	-1.2992636476957369	-1.2763847126328054	-1.2652637400813116	-1.2487862481070522	-1.2140210896530845	-1.1996747643120191	-1.1843993014922785	-1.2303127995003396	-1.2096516570941729	-1.1801520116666318	-1.1575052064352873	-1.213713299932178	-1.2963572978142457	-1.3519053945116732	-1.3998224851897947	-1.1832559931522302	-1.2190822070066214	-1.222637609995965	-1.2392460758594364	-1.3591131125786056	-1.3696292121800313	-1.3705485138576876	-1.3986518278704176	-1.3937756356959965	-1.3342331358331088	-1.3477250694630991	-1.3694975290672056	-1.3135953411808563	-1.326089540248205	-1.345335261980381	-1.3456519904315085	-1.3176074390545045	-1.3161639058191288	-1.3065166813761628	-1.3007085137412957
-1.2173413490662301	-1.1471527595025395	-1.1580071490698796	-1.1705015366326246	-1.0919651204064809	-1.1021263458420858	-1.3088282018726793	-1.3090270337293586	-1.3090270337293586	-1.3163715295798204	-1.3207272176201883	-1.3213205233823457	-1.3280337524706416	-1.3323669566224803	-1.2407340140929042	-1.239738669343553	-1.2482845412689434	-1.2389420824178166	-1.236151848117947	-1.2088690462432972	-1.1959175568551557	-1.1853408579766433	-1.2220906003855925	-1.200717351333088	-1.1252918648099182	-1.1203341979211867	-1.1375333584667082	-1.1904796948719003	-1.2453128839814414	-1.3234946418038234	-1.1927586435370539	-1.215563606932993	-1.2220682707018886	-1.2412629425897332	-1.3724689008922952	-1.382750165910028	-1.377115953202386	-1.4052986350747587	-1.3792661790664913	-1.3816617507039661	-1.3939185060662937	-1.340102771029548	-1.3694363878341937	-1.3752258910972472	-1.3161042049629623	-1.3340549189143602	-1.3060519769021226	-1.3008512701935562	-1.2934235122090791	-1.290096840871149
-1.145659001087039	-1.1580071490698796	-1.1690226491275404	-1.1008585783535056	-1.1023375742994967	-1.1025487838710866	-1.3090270337293586	-1.3135953411808603	-1.3203315936286535	-1.3207272176201883	-1.3250745014212257	-1.3323669566224803	-1.3323669566224803	-1.3323669566224803	-1.2449097494297632	-1.251258173027647	-1.2627199647644565	-1.2727510955698138	-1.2705912496078415	-1.2944318643897257	-1.2899564249793138	-1.2821519643828805	-1.316173343677468	-1.2900595395844958	-1.2202309124821877	-1.1622500401387064	-1.1764077075249442	-1.2251867458072703	-1.2612062611032253	-1.3256666630356113	-1.1929562018709265	-1.2184961465995001	-1.2232068085212737	-1.2423623044481937	-1.3736791050088153	-1.3916216958049619	-1.3941010492499486	-1.4138613378606686	-1.4013667383199462	-1.42074097957758	-1.3642600572193786	-1.3728806087548915	-1.4019429879079528	-1.3476949175854855	-1.3490852506109225	-1.3578706890022116	-1.332344075795131	-1.328450946069708	-1.3220515923019538	-1.3159474826964
-1.174300081522822	-1.1867075340441162	-1.1095081213414875	-1.1294285887009945	-1.1308897596593785	-1.0541926854492318	-1.2536342988584388	-1.2536342988584388	-1.2579841260962934	-1.2585766433255903	-1.2652811137571425	-1.2700018451106259	-1.2700018451106259	-1.2766728466015693	-1.1921658674524154	-1.199269186882571	-1.2348496855334983	-1.2483892346551388	-1.2645316732998364	-1.2879645025704283	-1.2807508279912534	-1.2866373884210407	-1.3002561417179437	-1.2680360616517297	-1.1961204825343275	-1.1466955877744054	-1.1166569355791107	-1.1323500218889928	-1.1788080731445145	-1.2213469054330255	-1.1824623461708519	-1.21380229097711	-1.2273766347306259	-1.250773265247887	-1.3824764970984438	-1.397460860653147	-1.4031932722442106	-1.4363211037494197	-1.385982455136929	-1.389866943106267	-1.4122636409766254	-1.4260516710856033	-1.3738117451960916	-1.3934274659727617	-1.4027938180681814	-1.345263271997364	-1.3226234496487752	-1.3162003700533111	-1.3083762461954576	-1.3003707120141854
-1.1772502233587532	-1.1168668668330917	-1.119174876177268	-1.1315156975526852	-1.0648562831704005	-1.065482069871268	-1.264493374109008	-1.264493374109008	-1.264493374109008	-1.2758890368371991	-1.2758890368371991	-1.2762809754708273	-1.2872279146143042	-1.2872279146143042	-1.2365949690284683	-1.2470388737077234	-1.258971569440818	-1.302323390281713	-1.3223858840336689	-1.3296542102765148	-1.3535293781825775	-1.3535293781825775	-1.3951699289251065	-1.3176395070769482	-1.2611424431135707	-1.1695901700832696	-1.1660983290632012	-1.1693849125111668	-1.1879895593989636	-1.2076579223421784	-1.1870221152025515	-1.2104716871703567	-1.228701813975165	-1.2513207342879187	-1.3895237464834556	-1.4054439017595306	-1.4078871014147394	-1.4310476336327353	-1.4174825946820377	-1.4220773170368686	-1.4277309703852616	-1.3894878274890154	-1.4046020911005608	-1.410769219603764	-1.3755952255006567	-1.3778312302840037	-1.3576259490866003	-1.3528096133612786	-1.3369328395222388	-1.3326799845455117
-1.1778819099258004	-1.1193845830508486	-1.1195942712423026	-1.063186714164167	-1.065482069871268	-1.0658991696401192	-1.264493374109008	-1.264493374109008	-1.264493374109008	-1.2758890368371991	-1.2758890368371991	-1.2872279146143042	-1.2872279146143042	-1.2872279146143042	-1.250316940960782	-1.2608903768472528	-1.2712241438898004	-1.32443830241528	-1.3248112684672009	-1.366012989090991	-1.3654637108741001	-1.3987239871184465	-1.399440297801154	-1.3828699642299718	-1.3149442022508133	-1.2243556186265503	-1.1704110194881814	-1.1851369864246921	-1.190228408299448	-1.2080617008875325	-1.1816684278571672	-1.2138022909771107	-1.2273766347306265	-1.2524152794789505	-1.3884938379921652	-1.4066056917015766	-1.417727888511958	-1.4419003695596389	-1.4213121950698444	-1.4243710892105361	-1.440815991031001	-1.4053551019965727	-1.4097175131828061	-1.377086144999485	-1.381850383046812	-1.381255411276209	-1.3607810379753769	-1.354767501174991	-1.3519053945116746	-1.3351111733728607
-1.3984451770132578	-1.3412043807510348	-1.3419882479595022	-1.2674459958454083	-1.2846913576055463	-1.2837150038108687	-1.2850817816319948	-1.2856672918420717	-1.288007823829889	-1.3447967208493485	-1.3463169744778918	-1.3856714022528578	-1.4035173047089753	-1.4011090723069979	-1.300062240311235	-1.3008162080395644	-1.321452347890676	-1.2838628032326902	-1.3033615398349006	-1.273654729322266	-1.3023828637242847	-1.3032747777791411	-1.300429066796456	-1.288107927901308	-1.2294587164718256	-1.247231831180132	-1.1844459551804287	-1.2431210800484493	-1.19083862844503	-1.186156165129844	-1.0601717584583286	-1.0902845455222137	-1.2652975221072427	-1.264008885590849	-1.311641613246495	-1.3810723109943015	-1.4238360894059505	-1.4057920980142669	-1.5236653550326562	-1.558238302737822	-1.523715215633152	-1.5032710178503068	-1.5277524053414677	-1.47189926105966	-1.3714618172350357	-1.3682453278143083	-1.3487008498010389	-1.359155638628788	-1.3554799476733044	-1.3529770211975054
-1.335316631231717	-1.3419882479595022	-1.3441424708565661	-1.2844961204199186	-1.2864477373311056	-1.2837150038108687	-1.285862428366194	-1.2872279146143066	-1.3446066166053674	-1.3465069336718	-1.3544707009491401	-1.4040726785069777	-1.4046279128630925	-1.4040726785069786	-1.3098442697546504	-1.3261161631916076	-1.2897669048326192	-1.3090324073204378	-1.3368139019269194	-1.3061265411855547	-1.309864028557718	-1.3182065293937075	-1.3344666718508962	-1.3137776668308585	-1.2838628032326926	-1.3147194480650568	-1.250316940960786	-1.1933512680100886	-1.2429222527993322	-1.2104828905329839	-1.0888783705550944	-1.127147571398313	-1.276564000279822	-1.278128533199417	-1.3143053685764439	-1.3812401534954426	-1.42287276201568	-1.401999474888252	-1.5173736609820028	-1.5586798259254988	-1.5350746038392695	-1.5160474836926032	-1.4370754960823102	-1.4879714165799618	-1.389794494906641	-1.3695617255566728	-1.3566568266424823	-1.368976755871888	-1.3730683222766218	-1.3617983964061902
-1.3384586863908436	-1.3659591442654513	-1.284886578008843	-1.2887874651159825	-1.3108951981117454	-1.3110881726132024	-1.332979683889752	-1.3569299420938532	-1.3646683255800431	-1.3914498629868195	-1.4166238513048766	-1.422872762015684	-1.4487808597919953	-1.4491435858583928	-1.379155210435235	-1.302995188513469	-1.3225120078956836	-1.3727960479453558	-1.3143053685764439	-1.330926937408217	-1.375924883187511	-1.3804096510354567	-1.322985108577171	-1.3068389203125628	-1.343840898419366	-1.2978600322238838	-1.232483836238056	-1.2698872209718792	-1.2184961465995074	-1.2026159689809064	-1.1275429558184387	-1.1450704638127023	-1.2824614012961106	-1.2844169654280972	-1.3150151726051709	-1.3591443380790567	-1.4146674283774778	-1.398675587882508	-1.5271030279131375	-1.4749833742591734	-1.5411663921072425	-1.5206228330763623	-1.466610789066967	-1.4075457412333412	-1.4105622566574882	-1.4040932452286767	-1.3954383587553583	-1.399048674634299	-1.403229278195762	-1.4026531126260322
-1.404203334427893	-1.3237881281427308	-1.3514402253431541	-1.354849221856444	-1.271033202930948	-1.2945884528373677	-1.3169659828089588	-1.3177143306888877	-1.3244383024152762	-1.349475590141776	-1.384971373921181	-1.386604430210623	-1.4080847068912972	-1.433446235041013	-1.3622940610707948	-1.3729736219370325	-1.386251438712805	-1.3286355096405709	-1.382476497098441	-1.3994549416450837	-1.3303125034911607	-1.3642238167728726	-1.3237782879977416	-1.3859169739401433	-1.3563278274861437	-1.3064827588153656	-1.326322660191517	-1.2587847885726573	-1.225103120945656	-1.193612828790616	-1.1507534660522205	-1.1624677101718404	-1.317340187795555	-1.303910955576761	-1.3086188862733792	-1.3545629106630175	-1.377279891180054	-1.3569437763224272	-1.4297139452687857	-1.4773715762660016	-1.4524306843358237	-1.5381192880930248	-1.4872627680752541	-1.437952070828707	-1.3597559595562194	-1.361335820461537	-1.3819150442957213	-1.3770731847867057	-1.3836214211229678	-1.38418992229817
-1.345366936840229	-1.3514402253431541	-1.3763195111622109	-1.2960997849296911	-1.2972326227084807	-1.296288630573917	-1.332257635011581	-1.3584944603079367	-1.3840636012760232	-1.3864230388118328	-1.4206233580000505	-1.444781854785191	-1.4470772586913656	-1.4534212298835416	-1.3971681416721373	-1.4335758146031083	-1.3629372175511634	-1.3812710704686315	-1.4340349648492536	-1.376872125662305	-1.3849294848877272	-1.3986268491212481	-1.4110811680324868	-1.3834209533241355	-1.3615161996695833	-1.3028448733687599	-1.321039503287391	-1.2640579275705064	-1.223047047704791	-1.2833085058098093	-1.2184591828378661	-1.216747639583408	-1.3452296758804483	-1.3115887863130091	-1.3063046570178691	-1.3318573043385664	-1.3743271581802237	-1.3541983108992408	-1.4281887387006502	-1.4764763077435463	-1.4638967571954098	-1.4671831349065223	-1.4101315780281711	-1.4756204845217866	-1.396942848981463	-1.3935492328694494	-1.4090607592321416	-1.4100441837075515	-1.4212523047441434	-1.413132097986976
-1.4092494501178554	-1.4151509413508305	-1.3356004696215917	-1.3608811265748966	-1.3605141131094223	-1.2797948119870064	-1.3163286800495775	-1.3188768110001123	-1.3468970696070552	-1.3558617060411897	-1.381480554460397	-1.407681708933675	-1.41640496746559	-1.4377183285699655	-1.3788582545062276	-1.3847134131150667	-1.4303317541599125	-1.4467800140282125	-1.3906191499673948	-1.436599381198597	-1.4538814006801912	-1.3835005958789632	-1.4080487799373458	-1.3967026388219266	-1.356197182036141	-1.3924568045952814	-1.3273916474435883	-1.2755673957348515	-1.298811687578828	-1.2745580045468061	-1.2751632424901649	-1.2413471465985728	-1.3599634797937241	-1.3197861601892376	-1.2918316544186996	-1.3149787778305546	-1.3297286356938935	-1.3116199438113352	-1.3366963888282095	-1.3875153814622692	-1.4707768250708775	-1.4708997234833152	-1.449123435987049	-1.4131320979869741	-1.4237662972364136	-1.3445297613762062	-1.3916003697604218	-1.3918775923437976	-1.399211384272584	-1.3917389853841204
-1.4140456130879642	-1.356105241771691	-1.3603305837550466	-1.3636318061478379	-1.3050093867737969	-1.3048263519592078	-1.3580078828203381	-1.361223287495995	-1.3628292553191923	-1.4122221053645203	-1.4221434772614883	-1.4259608616257453	-1.4787178177939466	-1.4795638304531817	-1.439242549361948	-1.4484514906422845	-1.45362497069669	-1.4237949301890127	-1.4488413183105509	-1.466511713954302	-1.4307276222144254	-1.4449231798825883	-1.4057920980142606	-1.377507784884574	-1.4257614804380079	-1.3751477548118196	-1.3137639929180946	-1.3311708572455447	-1.2904707762828413	-1.2609198843702214	-1.3073874917225203	-1.2984107850956654	-1.3900480532551882	-1.3237829421257248	-1.295950685142388	-1.304234907430391	-1.32637705137022	-1.308323769385383	-1.3433639103411605	-1.3952434022182094	-1.377086144999485	-1.4899544016909454	-1.4579915692940766	-1.4282285401388362	-1.359064992183813	-1.3617359559460485	-1.425713707424408	-1.427487437779343	-1.4225720629131609	-1.4283056004505303
-1.4140456130879642	-1.3603305837550466	-1.3603305837550466	-1.3055584023261582	-1.3073874917225234	-1.3048263519592078	-1.3610447752960533	-1.3619371936058562	-1.3717303065751405	-1.4221434772614883	-1.4256141001224103	-1.4768554303904164	-1.4804095139630358	-1.4824378126061175	-1.4532915667544382	-1.4541249813118615	-1.4793100612248349	-1.4532317196401465	-1.4684483663048458	-1.4356825692268125	-1.4528580656230663	-1.4530164702301556	-1.425127696191338	-1.4223086674383967	-1.3823001340350964	-1.4231939179785804	-1.371041744180579	-1.3772084325210996	-1.3097865122622068	-1.2904707762828407	-1.3123186490293948	-1.3037278318257786	-1.399806093702757	-1.3317552781704403	-1.295592805611875	-1.3018017869587781	-1.3243637017893233	-1.275095393374669	-1.340885286571767	-1.3949408494905104	-1.377980217399767	-1.3994815172625954	-1.4750630232449076	-1.4480591716080518	-1.3834066833598537	-1.3896588408516566	-1.4266689706849702	-1.4427097946289007	-1.4410838683613576	-1.4326640003323743
-1.4226892232901511	-1.3824286751641024	-1.38587877568358	-1.3479747236370223	-1.3658596006787738	-1.369063720540289	-1.3975193998070632	-1.397695007985368	-1.4351301733577082	-1.3922678338237477	-1.4234136292823856	-1.4031184887796215	-1.4410143574621488	-1.4436264520826518	-1.3639616600148854	-1.3641265686658535	-1.3924735035633735	-1.3548446061337363	-1.382140555392736	-1.3622175942736052	-1.3973061425833235	-1.3990074471128204	-1.6614898480940365	-1.5652917302763345	-1.5567658988267923	-1.3921943757217272	-1.3243317293357058	-1.340420239487082	-1.2268916221933879	-1.2992137263016967	-1.4756694438916491	-1.4509563150075884	-1.3933006220487631	-1.3876630680674829	-1.409254441147301	-1.4062781811589524	-1.427413998040841	-1.360826078400329	-1.3675554757756678	-1.4047204383692755	-1.4245452471389246	-1.4466279983249088	-1.371934999372106	-1.3716887247682321	-1.3604682321848056	-1.3706307264942879	-1.3841543952367399	-1.3856519600008017	-1.3803378510136597	-1.3628069581206617
-1.3672941124373836	-1.3856973249908113	-1.3960164048825463	-1.3558617060411884	-1.3667500959040455	-1.371019528946769	-1.3996257793337619	-1.411524190199587	-1.385057354198885	-1.4213846917066277	-1.4574554657171208	-1.4190152335025328	-1.4449313329754794	-1.4452574318144171	-1.3665987367982153	-1.3826830760295803	-1.3551676837146545	-1.383416863770571	-1.4128857711670724	-1.3852047412169137	-1.4005529539310024	-1.4031778409426743	-1.6807939426861975	-1.579766057240163	-1.477371576266002	-1.4438478705389521	-1.3979249500207092	-1.2908327497460481	-1.2984063079701207	-1.343750947907067	-1.4547914843031249	-1.3847134131150654	-1.4506134814000824	-1.4075068917821938	-1.3423491473103712	-1.3165341306469387	-1.3211722115894062	-1.3695617255566808	-1.369123012687024	-1.4003984518008334	-1.423649430975173	-1.4451833227039066	-1.371077481265821	-1.370149652055438	-1.361569114274713	-1.3720004906582763	-1.3872845159896026	-1.3870125066788639	-1.3845629221411955	-1.3702196329744865
-1.3714983415836546	-1.3940287392555528	-1.3434810747109798	-1.3681741490283423	-1.3811267477886844	-1.383778925882911	-1.4464952840978933	-1.386604430210612	-1.416304158390535	-1.4497877537149717	-1.4186852167131276	-1.4483529517794047	-1.4888396496569172	-1.491714325022961	-1.4207841059159627	-1.3583958939351903	-1.383257365309842	-1.4241884209687108	-1.3867598967576817	-1.4051830078298206	-1.4505032734746968	-1.452616665110315	-1.6231761100641153	-1.6231761100641129	-1.5379776137671395	-1.4107692196037596	-1.3600232450157976	-1.4000894151806365	-1.4128857711670624	-1.3698184930241448	-1.4311912133573126	-1.4814505879427533	-1.4399135965336027	-1.370911957313013	-1.4021867635043663	-1.354732760709371	-1.3305657519303593	-1.3803924192417032	-1.359858581863734	-1.399162046359852	-1.4208102730712693	-1.4414227024450763	-1.3620535696997933	-1.3680492020464163	-1.3610187410744639	-1.378700181148015	-1.4015183479391389	-1.4013832181295787	-1.3931246652340985	-1.3916321366061455
-1.3938479539479705	-1.350307863036297	-1.3647905369218025	-1.3888975077406245	-1.3395429145542035	-1.3526668662582526	-1.4281405570485948	-1.4387391292450846	-1.4496207654375601	-1.4153823288665068	-1.4648965217898189	-1.4995205626259567	-1.4455590300315166	-1.4772746066399094	-1.4067392381684842	-1.4205841494120142	-1.4277868008907233	-1.3890905892537144	-1.4383874657223976	-1.4649542278289727	-1.4073117307173253	-1.4385322642416756	-1.5713677611914705	-1.5727953078939227	-1.492879450959051	-1.491287450179895	-1.4596407565227967	-1.4012857938451422	-1.4323043704380949	-1.3789732098921912	-1.4506391957840137	-1.4178888477567608	-1.4279070463971375	-1.3721584861845386	-1.3598222698939497	-1.4001250754544183	-1.343418099623354	-1.317869444901149	-1.3576545867063499	-1.3935896636416418	-1.4125709802164068	-1.435479360200374	-1.3578874093846751	-1.3666478017638135	-1.361981805158905	-1.3771979237011884	-1.4532012611048615	-1.452277150554283	-1.452277150554283	-1.3573620566042994
-1.3422212367339654	-1.3637209606497527	-1.3811267477886837	-1.3418232460516017	-1.35179432489257	-1.3578949775166593	-1.4467800140282114	-1.4830957132146685	-1.4280713712919777	-1.4644117307744362	-1.5126794270788517	-1.4807181064866246	-1.4903932461667952	-1.502504181622154	-1.4359006262862513	-1.4695930158667565	-1.4104187064470335	-1.4371721942999236	-1.4855610668610317	-1.4474137704488392	-1.4530201539217071	-1.4674126965338055	-1.5002452952853118	-1.5243331592578042	-1.448360352085189	-1.462456783249889	-1.4283551762866824	-1.4064020453977042	-1.4512512683754963	-1.415270866149735	-1.4099572318441218	-1.4455357704732894	-1.4388733859046057	-1.347741275929578	-1.3100507407118642	-1.3337439534130997	-1.393124665234102	-1.3321125756889702	-1.3563941841556406	-1.384115483993687	-1.4035474448505354	-1.4276269188435713	-1.3531371387098696	-1.3642633985075117	-1.3606058721308492	-1.3814289611615465	-1.4550483114225403	-1.457552528703993	-1.4591326620121117	-1.3651796772504585
-1.3642558128732016	-1.3850155263714483	-1.3379628647067943	-1.3655408107137261	-1.3752341158098444	-1.3236060784985961	-1.4310271214778219	-1.434798137824608	-1.478748193177064	-1.5079324565443324	-1.4804052863639259	-1.5133155184902791	-1.5413257065598354	-1.4880716457316536	-1.4234538670725483	-1.4255934578335874	-1.470199093806302	-1.4877892147846317	-1.4506613218724802	-1.4885348741251736	-1.5111755099552218	-1.4532612547843649	-1.5497048175226074	-1.474609980770808	-1.417012371879471	-1.438377341240877	-1.4410688078535079	-1.4128577915672669	-1.4703283531265068	-1.5371273712109903	-1.4263357864152508	-1.4571384953188804	-1.4469309069860485	-1.3454550060485224	-1.3882362861646806	-1.3843178150147906	-1.307498973694712	-1.347076714623153	-1.3469184566740005	-1.38520474121692	-1.4005313961417172	-1.4223763379250647	-1.3451975399929168	-1.3597681871424203	-1.361706686379186	-1.385651960000798	-1.506268547969276	-1.5066549267155027	-1.4234757101364124	-1.4246549138658697
-1.3719079655524749	-1.3333920194796893	-1.3455019667459802	-1.3721230074631647	-1.3344296150227177	-1.338710263406851	-1.472960538574947	-1.476499267950511	-1.5039686606333034	-1.469428140798438	-1.5042066935511236	-1.5425418991883262	-1.518273600593625	-1.5296403885319134	-1.4727420518006613	-1.474983374259174	-1.4895700870466533	-1.4614028668989072	-1.488389904880804	-1.5136128725847418	-1.4866956825851432	-1.5005467475279717	-1.5095447201964667	-1.5194831542992284	-1.4703188290173004	-1.4107463617460068	-1.41663585468149	-1.4957324758360149	-1.5565884725342578	-1.5389466079921026	-1.447205601869828	-1.4493333604296172	-1.4355000966769629	-1.3983587667554227	-1.3317861579761614	-1.3201675340383014	-1.3252478331423772	-1.3435074052335907	-1.347393196980379	-1.376007103119941	-1.394638255448809	-1.414037237275135	-1.3433167881614367	-1.3579394196468197	-1.3625319410233738	-1.3797920950602724	-1.52000679957713	-1.5215420915053446	-1.4319780143818746	-1.4448647762281321
-1.373683776337203	-1.342874925253216	-1.349174657692107	-1.3210213545359186	-1.335457715152288	-1.342299708854855	-1.4766599826135298	-1.477302722538708	-1.5131535502806401	-1.497698970163018	-1.5180861441714804	-1.4970251610788883	-1.5299387046785755	-1.533664164862834	-1.4770731943695252	-1.4776699172293695	-1.5042066935511138	-1.487809931005218	-1.5044225612037276	-1.4780292281442242	-1.5026590108487776	-1.5029404901308183	-1.52756798252357	-1.45011056159317	-1.4969746800440542	-1.4556388087965608	-1.4567391160578795	-1.5486462003891195	-1.5074360592686231	-1.6043634525123618	-1.478598580450451	-1.4324289663282872	-1.392216014795325	-1.3736626440592543	-1.384214184355073	-1.3350482032034647	-1.3422080639566856	-1.352905159856147	-1.346443615730192	-1.3739753812928015	-1.389639481509987	-1.4108101850425068	-1.342013804234368	-1.3552639105666093	-1.360743503593947	-1.3814289611615447	-1.5228206655527114	-1.5239707330766359	-1.4362820151358004	-1.3592731609573598
-1.4125709802164144	-1.3773057750196769	-1.392610606125001	-1.3659144106526375	-1.4012896618885855	-1.409093186799774	-1.4044891173438687	-1.4057842034742905	-1.455549384493269	-1.4243449946754616	-1.4642185726299732	-1.4526166651103178	-1.4983048226596951	-1.5000770754114954	-1.4767608904029585	-1.479965079468098	-1.495048477899314	-1.4567141152262661	-1.4678983559423942	-1.4230155037820935	-1.4510972421328452	-1.4527876598925216	-1.48452048119125	-1.4856304215069274	-1.5089460199461973	-1.4813504096479535	-1.4959845749029528	-1.4676244692315874	-1.494374927555695	-1.4962259188508515	-1.44377541799162	-1.3993435186578334	-1.301979447971492	-1.1762245115046694	-1.1400072973338853	-1.16716791125838	-1.1893009445900486	-1.2869353795547036	-1.3203315936286446	-1.3451768809647207	-1.3054222248555556	-1.394335620084655	-1.3489960205904432	-1.3137388753730745	-1.3388920102529123	-1.3293731941448188	-1.4208529942895556	-1.4430469956755294	-1.474513954945622	-1.4186291089443683
-1.373333399510528	-1.3905531771144075	-1.4169822397684786	-1.3830855849307662	-1.402619867725469	-1.4102530599923637	-1.406755020399571	-1.4214269803095851	-1.4002590137901523	-1.4535843144008638	-1.502923327809066	-1.4601478586230974	-1.5022903516046078	-1.503175028208003	-1.4790916779407248	-1.4836004785596364	-1.4519650250271312	-1.4674692514837961	-1.4855610668610337	-1.4423425611550047	-1.4544767721002703	-1.4561645802679661	-1.49158664257731	-1.4979403463583898	-1.4714026537690164	-1.4946337015697346	-1.5176182469861699	-1.4877513079965343	-1.5017694152276406	-1.5050623826003224	-1.481214446002524	-1.3503269458029676	-1.2508703437814943	-1.2511461931671193	-1.140446582797615	-1.2319555867371428	-1.2565596188044994	-1.3228924988069894	-1.2629858348652327	-1.2869240402275197	-1.3077828908439015	-1.3175782859110365	-1.3435290545427103	-1.308709740532616	-1.3345795756053596	-1.329783314022663	-1.422558114834027	-1.4465513660008855	-1.404165227248368	-1.4230012300218375
-1.3926106061249979	-1.4225684657854225	-1.381575800481299	-1.4044475956237776	-1.4416676729388123	-1.4481901387228642	-1.4428553916900222	-1.4004172941014983	-1.428255721194904	-1.4706663158969209	-1.4530692692162794	-1.5008150858170668	-1.5292567783311226	-1.5382676987767752	-1.51131896047778	-1.4545567166582372	-1.4690422216185128	-1.4934909419736662	-1.445453067821706	-1.461500720227341	-1.4845204811912551	-1.4849367753145415	-1.5201689098578568	-1.4746781704505696	-1.4905760205397964	-1.5200234934191081	-1.4880166416054386	-1.510845842829595	-1.5329164207558539	-1.5383664421676808	-1.4763111825207174	-1.4435223057677211	-1.3542773889619404	-1.2419998072008138	-1.2288787211129226	-1.2345780777026054	-1.2558282217173329	-1.3248633053294576	-1.2929485721718192	-1.3052647594290565	-1.311868877815294	-1.3125218074562903	-1.3334467683791795	-1.3707915685320242	-1.3270477678277177	-1.3225268334204427	-1.433544081539544	-1.381112594350389	-1.4115381506654083	-1.437725226239007
-1.432184139635534	-1.3839239110129187	-1.422806878079423	-1.44688719824528	-1.4027071345238962	-1.4288065748269352	-1.4219952191168963	-1.4351217516135335	-1.4654481853437793	-1.4341310690188966	-1.484074363181589	-1.5318767505133233	-1.49403653556582	-1.5193369980067437	-1.4963160241427997	-1.50054674752797	-1.5123489159362755	-1.4616409690148815	-1.4928312256888823	-1.5060624510443927	-1.4512320334983106	-1.4708562549197182	-1.497604511280847	-1.5021877569832167	-1.5178856292487095	-1.482570808585678	-1.5153042894998474	-1.542250852094042	-1.5018847538263267	-1.5211583711497476	-1.4826982554254038	-1.4243710892105392	-1.3680258525913989	-1.2645795463841387	-1.248065056503364	-1.2331368379074499	-1.3717141550563827	-1.3169659828089546	-1.3342103855243572	-1.3329663513003627	-1.3328107985786655	-1.3088372400640116	-1.3165917157136524	-1.357024474282468	-1.383963144058992	-1.386196278721416	-1.3579506781794735	-1.3838602093368175	-1.425312373160742	-1.384811205704936
-1.406937519551542	-1.4233009595576533	-1.4648965217898113	-1.4238360894059552	-1.4387139552068116	-1.4465124593332337	-1.4376131784917583	-1.469593015866755	-1.4326089256971646	-1.4825866408980017	-1.5310037814623696	-1.4989472602616958	-1.5260434618900796	-1.5372691017131765	-1.511367861885381	-1.5338198161188843	-1.4799359717373601	-1.495318249362665	-1.5267113774156855	-1.474541788954239	-1.479173969870047	-1.4844752270200223	-1.5074330741110198	-1.5261580531168368	-1.4854946614000946	-1.5128139407039094	-1.5462573567544668	-1.5146246441238729	-1.5300940612684453	-1.5383583422950982	-1.4565146085457201	-1.4184898773751478	-1.3759178356233905	-1.2828219700980568	-1.2671632018451033	-1.245700040175275	-1.3656101982910347	-1.2920547114824732	-1.3048388320763515	-1.291098235873817	-1.2633650003809516	-1.3025288373638833	-1.3042812271882012	-1.336068392382466	-1.375182667108117	-1.3814289611615465	-1.3594053661868486	-1.3871267546490336	-1.3563107500833664	-1.4068692061257617
-1.4522568360466594	-1.4658657806505058	-1.4276851883133312	-1.4590273553488484	-1.4791535554319768	-1.4318474583866572	-1.4237596502477243	-1.4341310690188953	-1.4645040802280038	-1.5128826354980287	-1.4947593997542787	-1.5334390879814923	-1.5573001906634056	-1.5161288069211354	-1.4962846545777349	-1.5000081815925392	-1.5250776247721647	-1.5417649668732412	-1.4949039436494276	-1.5153441572741904	-1.5252256607420622	-1.4703009965306448	-1.4825708085856775	-1.4873532467305692	-1.512420464733414	-1.5378479886313616	-1.5087144468082108	-1.5421619131500024	-1.560074316502181	-1.5188702920213029	-1.5364851279067733	-1.4289026670700615	-1.3721921904463978	-1.3888687239643063	-1.2879799745437222	-1.3575171837188607	-1.3480879253021387	-1.4000585091452968	-1.278087375064179	-1.3218597566966614	-1.276962253534536	-1.2938839651087004	-1.3655802357383389	-1.395438358755362	-1.4330987738529612	-1.4370137715882165	-1.2808179335569345	-1.3163715295798215	-1.370928923346187	-1.4173743681391422
-1.4698997269824619	-1.4350438489487112	-1.452858065623069	-1.478370857418408	-1.4572890619919572	-1.4689794640710219	-1.4602982179861717	-1.4627025603432326	-1.5052378666874853	-1.4640433678921376	-1.5093097849501904	-1.558423137513006	-1.5353452776079186	-1.547096480246456	-1.5260307979804142	-1.5294315425823868	-1.5429809102357577	-1.5021877569832143	-1.5196228054899603	-1.5300165194704556	-1.4966223540909074	-1.4984714259441225	-1.5066412265233375	-1.5124204647334152	-1.5303163008246123	-1.503304013305493	-1.5300940612684482	-1.560576722691542	-1.5390962969089235	-1.5470345781376196	-1.5333425400807104	-1.510262941380795	-1.4594380226228085	-1.3757383971230077	-1.368540913354084	-1.3641815355079794	-1.3508917220256975	-1.3994846534945447	-1.3095439146637826	-1.2733615896729042	-1.2903238144558058	-1.294193279371142	-1.3505483807382925	-1.3851528839370002	-1.4257196420166751	-1.4376926455690429	-1.2793411533306012	-1.3162394075800068	-1.3751799289085953	-1.352183654621535
-1.479229803251423	-1.453174863364474	-1.4615533145787507	-1.4393243953739048	-1.4623728530240385	-1.469899726982464	-1.4631530797941312	-1.4652542746219799	-1.5108270904078427	-1.4972153348723176	-1.5243331592578009	-1.5067368769596072	-1.5491635446768368	-1.5488880514592214	-1.5275277884723129	-1.531740978630832	-1.5513386943510512	-1.5197563764167357	-1.52255945346522	-1.4905356933976632	-1.501373921896808	-1.4999231606640007	-1.5149112676963417	-1.5151732901928334	-1.5382368405345879	-1.5210304491642472	-1.5408948060767953	-1.5238820876053778	-1.5486434512143605	-1.5559300832622016	-1.5600391436375096	-1.5630518567574878	-1.4243081548051952	-1.4374699980448429	-1.433804984229704	-1.407051573868922	-1.3949247551031643	-1.435876925481016	-1.32570613493762	-1.2861442626297772	-1.2943479206731094	-1.2879989627304433	-1.3455656143848131	-1.3754029898565752	-1.4226493215428644	-1.4938227729905311	-1.2728857774585414	-1.3146533396313602	-1.3751799289085958	-1.3659144106526366
-1.4582373934871233	-1.4262230108795928	-1.434342600577524	-1.4020973822377947	-1.4344353711499025	-1.4406642869465316	-1.633570755111637	-1.6423587976690195	-1.5915495584742645	-1.664668442856397	-1.603136516369444	-1.5837296065401663	-1.5249414226807163	-1.5292956160597861	-1.493687588711111	-1.4973346060458128	-1.5099838783857382	-1.4711033139311427	-1.4791102646062702	-1.4329134387462974	-1.4493702591300286	-1.4491058046974736	-1.4477830531031728	-1.4411572868559737	-1.3792629180265006	-1.3518571592400883	-1.3950770033300783	-1.3889078782744169	-1.356642685140862	-1.3761573047681965	-1.3619506613384518	-1.3649384882358921	-1.3607045521537062	-1.3941260790829908	-1.4156059155900755	-1.3987167712994633	-1.4654417829065232	-1.407455900840994	-1.3867463783596796	-1.3282137551862345	-1.3087928521547967	-1.329028262707829	-1.3311591546254948	-1.429956494253057	-1.4461593857565438	-1.504550472602153	-1.3850047136076467	-1.2802810335542614	-1.2806630715698606	-1.3520561230335801
-1.4193291060590645	-1.4338749772403379	-1.4572890619919596	-1.4208529942895525	-1.4362602989385889	-1.441877625866105	-1.6359840505293404	-1.655753114860827	-1.6364738062420239	-1.5908717996036987	-1.5401918145247235	-1.5964304267610976	-1.5358104046375638	-1.536758828070232	-1.5004364858429848	-1.5060893343670196	-1.4622615363264242	-1.481905747247602	-1.4951684032530774	-1.4512205459215557	-1.4571573167204714	-1.4580793668245107	-1.4534652209841654	-1.459395906456374	-1.4224269985717466	-1.3721921904464103	-1.334923564998236	-1.4005166014589403	-1.3632511449388773	-1.3823308209218863	-1.3740019324310742	-1.3847555974343517	-1.3815473041212627	-1.4366403013777378	-1.3765357679634709	-1.4384907327656533	-1.4219024554470117	-1.4339789021416578	-1.3569540783519078	-1.3598996294665389	-1.3540079772570277	-1.259585763250588	-1.349039622067475	-1.4305385026566373	-1.4409272340237103	-1.4942132579769942	-1.3818018198922786	-1.2421072707223155	-1.2549811965052575	-1.3298832036899622
-1.4360563680701421	-1.4596013434880506	-1.4205468072508527	-1.4414227024450736	-1.4666039745208663	-1.4706480669148192	-1.570367908305217	-1.6282883265101138	-1.5640290229826095	-1.6135536783141866	-1.5907650013964356	-1.5362169231656755	-1.4693529509575853	-1.4784933852748066	-1.531212567212875	-1.4676244692315958	-1.481240482252816	-1.5100581007893767	-1.4517489120309883	-1.471732703319952	-1.4897184270854495	-1.488939528662083	-1.4847806743723897	-1.4284502778237895	-1.4488845019443606	-1.3974175406830627	-1.380578583116899	-1.3466932241594707	-1.396752639463464	-1.4155475908037252	-1.3986457010334956	-1.411109287004169	-1.4248353232857516	-1.4032972123572018	-1.4293855286181107	-1.4349812193121747	-1.4213305611101632	-1.4487549484871516	-1.3199111670135244	-1.3520208470556034	-1.318429909351099	-1.3254078856435445	-1.2987044651939865	-1.329877479138834	-1.4338368702111404	-1.4784056499808425	-1.4077254110605508	-1.310489897969673	-1.2155034132081246	-1.3107393220506656
-1.4749542336578985	-1.4274257385718516	-1.4577406997613755	-1.4784155906106986	-1.43541522055636	-1.453609464663725	-1.5508317627292547	-1.5680840911545038	-1.6038234386900296	-1.5735411443791372	-1.5310619904392102	-1.4797182841750693	-1.5314782651818848	-1.4591718706426247	-1.506772744781268	-1.5107145724552424	-1.5228886535396016	-1.47395638796401	-1.4986556962427982	-1.5159073294616539	-1.4535433254516923	-1.468231072675223	-1.4588371457518285	-1.4612860362615228	-1.3928642235155861	-1.4522243324420128	-1.4116850039424502	-1.3828340254121503	-1.3625734552094382	-1.3928789663165908	-1.4381152346306982	-1.4486816129431441	-1.3879341811175057	-1.3879341811175063	-1.4232605671202887	-1.4287696151537868	-1.4265726604167108	-1.4572890619919556	-1.344633775341813	-1.368848773285703	-1.3144564094132398	-1.2779715019660656	-1.3389383355261466	-1.338493573421328	-1.3987600658605719	-1.366068705411578	-1.4246214699820998	-1.3340168438186717	-1.2498748459511007	-1.365506796407093
-1.4450594490222513	-1.45954631760679	-1.4920904885062536	-1.4493333604296108	-1.4631635558839402	-1.4732600196974668	-1.5743611871406227	-1.5053315853051144	-1.5710886287606318	-1.526847467456311	-1.4836604906141015	-1.4498765720759519	-1.4739090991681745	-1.482304808483269	-1.520668415971091	-1.5383664421676815	-1.4800924212068352	-1.502142870305638	-1.5265242395439762	-1.476561587290596	-1.4815446286693128	-1.4853699762711672	-1.4814170009825178	-1.4975659554504706	-1.4500682653406003	-1.4028056416472765	-1.3679414332906223	-1.436517538551842	-1.396684242075448	-1.4162209831112278	-1.4661004106314044	-1.416511372045591	-1.4333870418335313	-1.4396526581365783	-1.4076655227414119	-1.4340190981904053	-1.4430145216025254	-1.3978773555869022	-1.2851085729766214	-1.2997907504323174	-1.3287236846669608	-1.2809207297305316	-1.2721537146574107	-1.2667702256694402	-1.2997671410777927	-1.3421586176240068	-1.4515077172462774	-1.3461072091550421	-1.27728011349241	-1.3093583812700234
-1.4828842668932927	-1.498452565838695	-1.458318239917064	-1.4854884840446327	-1.5019747979578895	-1.4562828058504165	-1.555078078447595	-1.5701341087040168	-1.5118257426242474	-1.467711799166645	-1.4481208528986056	-1.4889450537493902	-1.4195514054095517	-1.4671473676936313	-1.4968453170193114	-1.500851979728693	-1.5239707330766352	-1.5467173017224054	-1.4930005015009955	-1.5188702920212989	-1.527258462630864	-1.4646121241254022	-1.4572890619919534	-1.4625944218325762	-1.4871833850278309	-1.4393609843680488	-1.4212415550261457	-1.3866044302106235	-1.4312438440067758	-1.3952938236567862	-1.4287650521880988	-1.445782711199761	-1.4023387772327562	-1.4135094969594757	-1.4038707405351476	-1.4318474583866612	-1.3735062589687546	-1.4154914654965933	-1.3205902787149069	-1.2995298765396228	-1.330056685723653	-1.253205458721598	-1.2259458730550388	-1.2882281843909855	-1.287338135437498	-1.3234001585467494	-1.4722735729161065	-1.372667581337447	-1.2249969687436908	-1.3642914651302531
-1.501405312898771	-1.4633102158599192	-1.4808381301613536	-1.5011102194911912	-1.4768900761182726	-1.485986617269242	-1.492554713422994	-1.50565019820304	-1.453298815206771	-1.5156118218088241	-1.4692307801123778	-1.4222303095402313	-1.3967092716250142	-1.4082203442061205	-1.5252478652587893	-1.5312402456182965	-1.5434282712313026	-1.5042698407417527	-1.519873584895257	-1.537853279606614	-1.4926653225631974	-1.495898144243288	-1.492540886883519	-1.4905489438271051	-1.4314711065265104	-1.4859893983700412	-1.441667672938815	-1.4150049863373872	-1.4088629807981619	-1.4310180049030754	-1.4652376064386563	-1.4775704747891913	-1.4420595688085338	-1.3953325393398108	-1.3760852092422267	-1.4174937449936875	-1.3730285055790434	-1.4068269158039493	-1.3373994752339935	-1.3093099565852468	-1.3270477678277142	-1.248511239703218	-1.2892062043686972	-1.2207190610427971	-1.3024216499097105	-1.3040423178293503	-1.438093836790476	-1.3092850660017679	-1.2623538515462114	-1.316292257308743
-1.511414588861631	-1.4811290691325036	-1.4875198859149599	-1.4640333720212795	-1.4815852359065844	-1.4874045162938807	-1.4982161719109648	-1.5097691899893317	-1.4636035062393684	-1.4536533431531669	-1.48350155249375	-1.4654417829065232	-1.4115170674789197	-1.4101989686629526	-1.5334035929344734	-1.5369620071208194	-1.554288128961248	-1.520500405668385	-1.528382743817622	-1.4935361723037281	-1.5030924737066744	-1.5030924737066744	-1.5058151087792235	-1.5064334113537639	-1.4463504679348225	-1.428030291219228	-1.4603271320612217	-1.4519133773218222	-1.4196109720141745	-1.4368176133397639	-1.476177802997195	-1.493637518318874	-1.4639474056410198	-1.419130138464539	-1.4186704826684409	-1.3835706550141682	-1.4049307092121819	-1.3855356564292582	-1.3787053329440089	-1.357660644617354	-1.2813547067715176	-1.2784913645322644	-1.2320350466588836	-1.2396285195494001	-1.3108070955732984	-1.313302003787119	-1.4730410281751223	-1.3702196329744816	-1.234584412945084	-1.3020973769398345
-1.5619218708463805	-1.5308819436138814	-1.5473080855599655	-1.5275679825235742	-1.5660384540800618	-1.5796600846015516	-1.4873243988733564	-1.5009754895487644	-1.5490737138307284	-1.5290150596663794	-1.56054198564584	-1.5421619131500097	-1.5713499107947824	-1.5733482248007844	-1.4245422616905217	-1.427108252550845	-1.4491798551593431	-1.4255665011413776	-1.4396109928296519	-1.4124468675979505	-1.4403199964408653	-1.4422799794550838	-1.536782732486869	-1.5295994399456274	-1.4657850255313418	-1.5215125769830975	-1.46514954599719	-1.449899072155166	-1.4118668306708784	-1.4276560537714031	-1.410149524648132	-1.4168309003942043	-1.4257843916173787	-1.374312759047803	-1.3783408817286182	-1.3088213452896067	-1.3167336864068713	-1.3127809830424415	-1.2854721385464343	-1.285330198341487	-1.2338795100083337	-1.2513838953632948	-1.2516345574602226	-1.2962414206387134	-1.263231585984455	-1.3091912729333737	-1.2766936889201959	-1.2994845632028031	-1.3601899978780652	-1.3904102292012996
-1.512179463389754	-1.5423651698800824	-1.5728284952587457	-1.5408832834840904	-1.5705432411525966	-1.583458547713369	-1.490169834341209	-1.5111911028652878	-1.4858930636961236	-1.5489671861221284	-1.5840121629168158	-1.5527761068955157	-1.5804519917686952	-1.5788339238740217	-1.4324871086592257	-1.43772522623901	-1.4123178804227712	-1.4391109474114012	-1.4607580764731734	-1.4335691696833004	-1.4499804166654457	-1.4529068067241946	-1.5453710471703903	-1.5541621679838846	-1.5151279424241961	-1.4590780223961373	-1.4181809289643916	-1.4715291154470171	-1.4218213785447	-1.4370754960823162	-1.4205085308788101	-1.4286464117567874	-1.377765881909649	-1.387406193575251	-1.3943807525415977	-1.333052168882264	-1.3313217752310085	-1.3261225893721378	-1.3215323804358925	-1.2641486524537686	-1.285688974506263	-1.2922177008457376	-1.2974817710010673	-1.3312352205667606	-1.3170376438903848	-1.3321445053109062	-1.2858665800249207	-1.3041018560407414	-1.3641230600980407	-1.394480638020187
-1.5293177442191708	-1.5619285423350364	-1.5242262201772234	-1.567131399065858	-1.5962957117958285	-1.6051685345350588	-1.5153441572741893	-1.4689631438452682	-1.5080874870851828	-1.5605419856458411	-1.5297118638817935	-1.577713000483146	-1.5959476584211336	-1.6013752574823987	-1.4591853134396133	-1.41193817630848	-1.431094690205995	-1.4639743758505028	-1.4296318457050166	-1.458990901859227	-1.4796711854394733	-1.4847206325597493	-1.507298737748295	-1.5349293501797732	-1.4653873010289526	-1.4961935026966635	-1.4705981855836532	-1.427539511744611	-1.3864878231555209	-1.4011322408734619	-1.4630404586518173	-1.3996257793337556	-1.411438466105636	-1.4257783623827673	-1.3642004892775275	-1.3689717123622673	-1.3729399451990498	-1.372033543522979	-1.3235154366295343	-1.322492549246327	-1.2783642427172668	-1.2810306324467937	-1.2923306907964662	-1.3217038691729797	-1.3799256434705962	-1.3210470330456419	-1.292685796631585	-1.3184703874292538	-1.3002036283938394	-1.336062465751002
-1.5574405913306353	-1.5190641463880568	-1.5475100529313646	-1.5899544159621113	-1.5545652169710689	-1.573822548615645	-1.4763111825207225	-1.495432830569136	-1.5339555877850395	-1.5115430828289584	-1.5508845737151689	-1.599403197056549	-1.5512398463717039	-1.5635605236469545	-1.4318474583866576	-1.43786033503181	-1.4575370315416116	-1.4291391839341931	-1.4611770347818234	-1.489279082880173	-1.4507169839987297	-1.467525930499745	-1.493848278512487	-1.4967794121290483	-1.5126555690695485	-1.4747842390387664	-1.4347534601208685	-1.3938221262716928	-1.4433554753753375	-1.3902672720757334	-1.4509563150075946	-1.4556243273762877	-1.466809118892928	-1.4084501375385718	-1.42488751739585	-1.4275415211422098	-1.3578654744844665	-1.366146409142344	-1.3340897658142228	-1.328106386878864	-1.2838858960236732	-1.2867006019303422	-1.2998011929528965	-1.3184474706988876	-1.3662418150988018	-1.3749033534041386	-1.3125903461439559	-1.266589309106761	-1.3326293067924593	-1.3535782195150823
-1.5164085353968015	-1.5450274171719012	-1.5781659700356059	-1.5475682530411128	-1.5752864600387129	-1.5896060691663128	-1.4922575704935321	-1.5160901182103668	-1.4851709056842355	-1.5449469131942415	-1.5798298038581617	-1.552845559921878	-1.5731214698155334	-1.5772756545746065	-1.4449792917312494	-1.4618719473740869	-1.4243299399952787	-1.456559296014246	-1.4893989128541585	-1.463008583688186	-1.477833143074784	-1.4879740902869465	-1.526914225459067	-1.4641872539951108	-1.4945586283415409	-1.4400904747808874	-1.4046047808815643	-1.3770756858862827	-1.40644849269771	-1.4219484730008753	-1.470892206425334	-1.4830957132146707	-1.425772541037135	-1.435924793838961	-1.4499720018563205	-1.389701168315325	-1.3891484962040093	-1.3902537027850876	-1.3414369123185688	-1.3382353664743276	-1.3728023901174458	-1.3790945452424987	-1.3941260790829908	-1.404553889670364	-1.3638337632824526	-1.359366807136497	-1.2870166430752352	-1.2997794376473404	-1.280028975530863	-1.3111653577960618
-1.5419891699405242	-1.5714975777535054	-1.5337766559836268	-1.574621170704196	-1.6012027756494656	-1.5563079662737795	-1.4578159636462709	-1.471340052521052	-1.5085857843317754	-1.5645917169059549	-1.534244450475117	-1.5762989294729601	-1.5940537857242782	-1.540656506251487	-1.4179012287503605	-1.4234656287492484	-1.4510782717023993	-1.4844804487033083	-1.4559762260471576	-1.4922051096832536	-1.5111430292675565	-1.4689681003712005	-1.5155226039899987	-1.5195090163140508	-1.4609651419513305	-1.4072633734140365	-1.3827060280587335	-1.420595155401899	-1.3733930077360836	-1.4114579971341223	-1.4567438575626424	-1.4619722105432431	-1.4786623778848023	-1.4901838420286064	-1.4324979485846654	-1.44406610680417	-1.4456829454361748	-1.3803924192416976	-1.4024846290816413	-1.344822496454493	-1.375924883187515	-1.3835154570922545	-1.3901744798787241	-1.3903143648523162	-1.3496009990789526	-1.3522252960146937	-1.3121894196993227	-1.3408368486654312	-1.3095990849198436	-1.3410867770359838
-1.5653550786146038	-1.5267113774156837	-1.5485114866703478	-1.5919832980472755	-1.5673095434582491	-1.5822796283503877	-1.4793100612248424	-1.4938678325426327	-1.535818874559266	-1.5083074270255	-1.5450527647364896	-1.5935693277202756	-1.5521861281791787	-1.5597979426574298	-1.4409326793400172	-1.4479051867366486	-1.4711084560381782	-1.4499988338706389	-1.4784240307324705	-1.5119576055385808	-1.4905258782125508	-1.4976644856520203	-1.4783423903622899	-1.4775451614419641	-1.4156803816024106	-1.4615758546271043	-1.4138160749242459	-1.3759963296465665	-1.3608904566394857	-1.3798429762774056	-1.4928669790093088	-1.4992929816814018	-1.5071921891741753	-1.4562170054107824	-1.4672340567055422	-1.4716040458849244	-1.416976589951825	-1.4175132579033485	-1.399625779333756	-1.3987453898330144	-1.3710134005674246	-1.3764366528717358	-1.3697323127975443	-1.369333943114515	-1.3962475811108166	-1.3271818871300747	-1.2707876838924475	-1.2993695996598895	-1.3492459817457636	-1.3656101982910291
-1.575446703171918	-1.5477030261649563	-1.5599319465684474	-1.544061169607473	-1.5733102309030855	-1.586297054248425	-1.48413013294567	-1.4981385995270662	-1.5436814530269727	-1.5320014314158652	-1.5558067878119073	-1.537124536505411	-1.5629314299195363	-1.5620882515427748	-1.4483936531517143	-1.4530286547247118	-1.4820771479132626	-1.4698997269824674	-1.4897380184074853	-1.4769903032439005	-1.5014544912191556	-1.5078708531549752	-1.4929820356913375	-1.4930951363057983	-1.4352719846628095	-1.4113251827329987	-1.4330817041678956	-1.418349459273188	-1.375731724074061	-1.387379019897282	-1.5018580503630465	-1.5082574384385627	-1.5194109173713186	-1.4717105215458712	-1.4771338855293272	-1.4245850527307593	-1.4298206701185685	-1.427257843019315	-1.422337397969196	-1.4494509337827404	-1.400856599100756	-1.417290939886264	-1.4015483756650495	-1.411826199804565	-1.359423511391987	-1.3605948612473493	-1.304213637835968	-1.3135953411808594	-1.3667937028638577	-1.39130093044083
-1.5412243260059268	-1.4992232362649276	-1.509447117353372	-1.4850961859691838	-1.5183150781086843	-1.5397915433225797	-1.5234596678413894	-1.533530780803307	-1.4957916445792647	-1.4771806165682864	-1.507669485816567	-1.4895351820334495	-1.443871176443601	-1.447050108208935	-1.473041028175124	-1.4761778029971888	-1.425319637080389	-1.4095811441912647	-1.4338605428373707	-1.4198340617158314	-1.3773735646010696	-1.3839209175539993	-1.5319878302146328	-1.529987516104776	-1.4795336213842378	-1.4636035062393675	-1.490100941415531	-1.4801733389274345	-1.4498811483819936	-1.4629621930785814	-1.417298606397977	-1.4188007282104065	-1.4246920266920355	-1.4440750925374666	-1.447994747071465	-1.460659038214233	-1.4717850514109394	-1.471994431191219	-1.576595783507658	-1.5464688379810174	-1.464147000543823	-1.4190152335025237	-1.405872477180016	-1.3914042007693583	-1.3789089708501467	-1.3809816707738942	-1.2553752232772402	-1.2657339408924053	-1.3035886478574683	-1.3323013642941097
-1.497064667154665	-1.5068956785205783	-1.5324079492927076	-1.4991314261050341	-1.52432405826641	-1.5418627277843855	-1.5252478652587904	-1.540514527802065	-1.522379773773277	-1.4930385867364617	-1.4530692692162872	-1.5012317334174818	-1.4537596001877318	-1.4542467614522216	-1.4770215471929895	-1.4871210105959751	-1.4680008967025302	-1.422230309540241	-1.377324599441175	-1.4334752929409948	-1.3829867613735713	-1.38916823686438	-1.5363154615126182	-1.5386421141339446	-1.5089533710676277	-1.472985956664924	-1.439005319790355	-1.4899690475442462	-1.455466252752493	-1.468620612192233	-1.4267235446322801	-1.4282192532010152	-1.4484180736118866	-1.4532804524141936	-1.4604485669949985	-1.4781620903513182	-1.4812914931128511	-1.4820210391344517	-1.5347742379596412	-1.5693626566061754	-1.4894319682335835	-1.4465013105115956	-1.4309167255020343	-1.419622210815628	-1.4153531637098484	-1.3932548746204858	-1.2789247964992658	-1.2822105977706129	-1.3203315936286506	-1.341857622450286
-1.5164146160474374	-1.5302823654125337	-1.4925223532986212	-1.523671720280036	-1.5521887034538058	-1.5655383029038636	-1.5479809689242834	-1.510071500166407	-1.544185144114273	-1.508781348266043	-1.4875796042504104	-1.4498583987661793	-1.4708667638827413	-1.4772625568577213	-1.5019443219023463	-1.4675259304997457	-1.4851488189921955	-1.4403608472928469	-1.4238069038587529	-1.379831082071182	-1.4032164189946426	-1.4104956095060313	-1.5525492112782506	-1.5066365292945993	-1.5244451849742156	-1.4885704791242584	-1.4666453314385275	-1.442879666491175	-1.475965283132096	-1.4881515445553646	-1.4564457549536034	-1.467488324587026	-1.4728317490243303	-1.4845204811912505	-1.4967676954940698	-1.5043098330082487	-1.5122368180494734	-1.5113117881781486	-1.5826313745435752	-1.5392163468568032	-1.4598598533056868	-1.4799140130158526	-1.4083028222856546	-1.376059174172724	-1.379309199261732	-1.3563107500833698	-1.3180435250837517	-1.322617341132564	-1.2596489797077124	-1.2830313063725878
-1.5530227052462395	-1.5049307601822184	-1.5224970132871536	-1.5529611457699894	-1.522820665552711	-1.5412750168824492	-1.5192465816203071	-1.533746204287347	-1.4911716226808385	-1.548915602377772	-1.510567849057669	-1.4769010323447016	-1.4411222295650465	-1.4538262465807763	-1.4845597576318954	-1.4932615755305672	-1.4362265177604128	-1.4885644037094201	-1.4462235851858098	-1.403447873177098	-1.3790306853570082	-1.3965486823906068	-1.522035345763541	-1.5228024055560332	-1.4730960982921586	-1.5217776753780023	-1.4844845900293906	-1.4625345462278654	-1.4431206017931892	-1.4611851275029728	-1.447210335695684	-1.4489800692526154	-1.453242371705361	-1.4679405583752274	-1.4794639903573965	-1.4845887315999033	-1.4967371551147157	-1.503141194777222	-1.5479051699343809	-1.5056501982030368	-1.5035248004405788	-1.4564166695948135	-1.376039990242396	-1.3481640759300766	-1.3497087254532005	-1.3419581042865751	-1.3629719521154433	-1.2757122581081195	-1.306308149344868	-1.302671059030049
-1.5214522907440489	-1.5297958989254057	-1.5538619757163323	-1.519622805489966	-1.5474755915938703	-1.5640902559495353	-1.5402143966266741	-1.5591332682607968	-1.532976186492054	-1.5077833629684387	-1.468327375934383	-1.5205678985619853	-1.4681196220820683	-1.4733371435413753	-1.5033307828330749	-1.5199705766447535	-1.490525878212545	-1.4446051855936677	-1.4037950090414928	-1.454577273357772	-1.4000812820552784	-1.4105320363360452	-1.5334035929344716	-1.5434101856719848	-1.5061058415046196	-1.474231371615578	-1.4398567360897194	-1.4935340641313546	-1.458448077921429	-1.471889743817723	-1.4618455781300126	-1.4694874168020262	-1.482950129430245	-1.490007782548335	-1.5024305703963705	-1.5165988217247426	-1.5191191028896527	-1.5206298573886057	-1.5236481896405318	-1.482950129430243	-1.4762822843179506	-1.4326063448977486	-1.4226248201116947	-1.4077548101868644	-1.33300091710951	-1.3883617638656724	-1.3415963486032243	-1.3282308975507808	-1.2563120952257676	-1.2607962842741745
-1.5550196278099304	-1.5672011424751628	-1.523970733076634	-1.5540361995793532	-1.577962145688702	-1.5377289382370518	-1.5116201755365128	-1.5250231449705307	-1.5584708496685407	-1.5283998851663538	-1.5101490087766436	-1.4710856560372094	-1.4913830578396083	-1.451543451485014	-1.486947738877116	-1.4943283875500597	-1.5149525140900664	-1.4677267242963452	-1.449143585858379	-1.4067890764089706	-1.4253281328624157	-1.3935736308374578	-1.4977370839833857	-1.503718071344527	-1.5227466635551714	-1.489002208999182	-1.4671273620474456	-1.4406794578272184	-1.4738779436353562	-1.440848320053175	-1.4396755065172862	-1.441114474881207	-1.4523878940683639	-1.4626880259089197	-1.4749641039052546	-1.488981412037437	-1.4942021160806833	-1.5054041388626884	-1.4977089816923366	-1.5235476467365217	-1.448667867264502	-1.3983270821492833	-1.407446606798828	-1.3841543952367354	-1.3869671685531588	-1.3676738189084254	-1.38468306281512	-1.3720890934512227	-1.287760381662961	-1.27792933643582
-1.5749863978581413	-1.5293295984965487	-1.5407680541493425	-1.570225033823047	-1.547158380564662	-1.5649114645795217	-1.5340750597476382	-1.544911490485063	-1.5062079332676281	-1.5591356821226563	-1.5237545279842748	-1.4904431881437354	-1.4651209255880966	-1.471645453705046	-1.5122139825806147	-1.5156366038809814	-1.4618831956959488	-1.5133575348637087	-1.465966720343877	-1.4233009595576485	-1.4065541967075723	-1.4170173072721985	-1.514766452127387	-1.514010034981577	-1.4676221604617021	-1.5143193410547395	-1.4740516696451824	-1.454124981311856	-1.441892539790136	-1.4544883052661306	-1.4551461530500038	-1.4574930389978007	-1.4630949534788211	-1.4839496256215174	-1.4932994321303628	-1.501609950812299	-1.5210098158740817	-1.5220989832417704	-1.5197219072932284	-1.4882776639730015	-1.4877600079736815	-1.4509563150075901	-1.3682676461181729	-1.3495241238455098	-1.3400565900564887	-1.3507662285142632	-1.343238853151986	-1.3278214230595442	-1.3253706017027187	-1.2951909678293156
-1.585280319750448	-1.541655160236961	-1.550253690551389	-1.5273834118046337	-1.5511162799699096	-1.5699392560823702	-1.5370026406215542	-1.5489156023777704	-1.5143151763491418	-1.5057532687882091	-1.5335209973886283	-1.5179991305536455	-1.4743195193118916	-1.4746680684106195	-1.517687571499762	-1.5217836581247808	-1.4708140274843584	-1.4579664836372208	-1.4751700469785545	-1.461943580432872	-1.4162398467453767	-1.4189042850958742	-1.520053952025404	-1.5202694929271974	-1.4749885240662428	-1.4590032590425221	-1.4818020244158783	-1.4748190890178738	-1.4433536123840818	-1.455214772077544	-1.4547377415939802	-1.4573910528753982	-1.466144493086819	-1.4878754196917867	-1.4944026614469341	-1.5158535547604801	-1.5234843995993572	-1.5253631818041025	-1.5375845327601345	-1.5092912585026865	-1.4363828875579083	-1.39280444568939	-1.3861616861632542	-1.3751189670678559	-1.3797077390061474	-1.365829911380567	-1.3664213390697457	-1.3456702618608631	-1.3393944102332302	-1.3193160896260447
-1.488934229075306	-1.512589106080752	-1.5064157480215017	-1.5252582877079897	-1.5424488476148082	-1.5488908627936915	-1.5558141857396712	-1.5565390583607428	-1.5298392705651775	-1.5116913355910329	-1.5675306044982114	-1.5585687595085933	-1.5420352361582839	-1.5540501964355387	-1.4532201164386236	-1.467540774760356	-1.486898230130338	-1.4578436917923288	-1.4732062343469772	-1.4348235574917088	-1.4463590619438977	-1.4465781977827799	-1.3931246652340967	-1.394117594425492	-1.4213044128031849	-1.4085876229123977	-1.4289667262327457	-1.417748998590683	-1.4562521631477858	-1.4631900034934475	-1.5092226940783056	-1.5113471791301964	-1.523447099134134	-1.4898858955798027	-1.5002104120546924	-1.4644040348101368	-1.4808496761008791	-1.4831322574060815	-1.5137677162365193	-1.5150591875361452	-1.493399748921235	-1.4918451394004497	-1.4363211037494172	-1.3425660085197686	-1.3161976832351248	-1.2785088432261593	-1.38561857762381	-1.3468258855208823	-1.3906191499673926	-1.3487064194214087
-1.5215029395004245	-1.5232562509665881	-1.5223797737732694	-1.543317171811662	-1.5507455379078892	-1.5585176443480129	-1.558108771941498	-1.569304692327332	-1.5423928930886763	-1.5248156900178922	-1.5149804842809977	-1.568450434587423	-1.5483318551811267	-1.5590831129577463	-1.4614631520575478	-1.4728167997436894	-1.441702052572398	-1.4660357816523684	-1.4829860769509664	-1.442410864179808	-1.4506282598185785	-1.4500813918512945	-1.3932350126660522	-1.3962123184996258	-1.439532603412263	-1.4089108656226075	-1.4413165400645134	-1.421334776245355	-1.4541768884306359	-1.461949024876219	-1.509121475947937	-1.5123581040293654	-1.5373782975156998	-1.4896849318345808	-1.5045061170875587	-1.4675033104796262	-1.4803531452987257	-1.4836281534975713	-1.5324679150936156	-1.5283263422858864	-1.5079963291706993	-1.4494214401685204	-1.4583427382444758	-1.3635758938802207	-1.3281063868788576	-1.289250250416717	-1.4017070059447065	-1.360081236694398	-1.3227415827886084	-1.3558380731295394
-1.5471583805646631	-1.5540799037448068	-1.564051873974847	-1.5688366109713876	-1.580812523360393	-1.587261267199855	-1.5774538584726159	-1.532954634333979	-1.5691657827094248	-1.5475630692898923	-1.5325682853686686	-1.521442615017595	-1.5641041870138241	-1.5851746689695383	-1.4872323922521786	-1.4424840436306434	-1.459063381884029	-1.483753414595244	-1.4442761774131092	-1.4570709965453432	-1.4649076651439124	-1.4641470005438166	-1.3988554576685486	-1.427940469404228	-1.4435268953705866	-1.4154732244642658	-1.4570782657442256	-1.4325814675282262	-1.4576000357134888	-1.4676310548896594	-1.5138736036466791	-1.5311755411161174	-1.540073902472281	-1.4956055438845708	-1.5183340669278729	-1.4727918840478422	-1.4848178422814349	-1.4902622537610237	-1.4969746800440513	-1.4966789817717598	-1.4752820429234332	-1.4740533851060913	-1.4243886279865217	-1.3955510405966824	-1.3701619295686196	-1.3349376042626306	-1.4227758000667796	-1.381053309157842	-1.3433113264970409	-1.3670524473764192
-1.5193770133377262	-1.53639305727535	-1.5384649341702132	-1.540656506251487	-1.5595567144060574	-1.5694247594392579	-1.5456091206487017	-1.5547548607725064	-1.5218667245445054	-1.5735306695572324	-1.5536677587867371	-1.5506883189002472	-1.5256471037232318	-1.5513386943510517	-1.4686860822041254	-1.4787059415889046	-1.4964299413729554	-1.4602308167935663	-1.473906797050471	-1.4868521347644825	-1.4346648592740854	-1.4374786503340855	-1.4333649693817816	-1.4347731487124933	-1.4616790010311016	-1.434724419126007	-1.4638136734266418	-1.440326023663593	-1.4830525782958768	-1.4959225860501566	-1.5387764416433691	-1.541669699900441	-1.5543934348979251	-1.5160521008354788	-1.5302008999906678	-1.4856106061199355	-1.5066119991563267	-1.5144474514021578	-1.519330192604379	-1.5217674192019792	-1.5022903516046076	-1.5015100137852533	-1.4612247946694252	-1.4363968497596296	-1.3474204778486252	-1.3183246410944292	-1.3759376731542952	-1.4113529697586629	-1.3684192362314118	-1.3177143306888859
-1.5601597339022528	-1.5650980727301467	-1.5655792499242867	-1.5802031384816961	-1.5839030660167381	-1.5912836133259276	-1.5664564110276735	-1.586401136806422	-1.549544938252284	-1.5402753245072274	-1.5212152229257903	-1.576660731856201	-1.553319183405409	-1.568878945265031	-1.4916303242603666	-1.5036094736301955	-1.463603506239364	-1.4811441166404806	-1.4937248817686175	-1.4490206346037915	-1.449235794767284	-1.4478368755439717	-1.4413687222159004	-1.4492357947672836	-1.484026469359624	-1.4543360625775454	-1.4834793965592632	-1.460914336719884	-1.4919471691345336	-1.49999236958684	-1.5423674877358617	-1.5503260964355299	-1.569601895271241	-1.5239789750695922	-1.5389600011571831	-1.5007166989761425	-1.513176124976609	-1.5167925478972681	-1.5625911395486916	-1.5579976458233935	-1.5340091819654502	-1.48174314572594	-1.4954133247389332	-1.413431302473475	-1.3842389242091762	-1.3525505470689894	-1.4117342341765338	-1.363265244660069	-1.3157181842038619	-1.333991577581068
-1.5340319772745643	-1.540365380645796	-1.5487016682781518	-1.5532135173814778	-1.5571239885254138	-1.5730471284842906	-1.5290551096084555	-1.5445284206779057	-1.5782495846235893	-1.560275767155845	-1.545860391709704	-1.5323210348476155	-1.5767251919977479	-1.5419990413562834	-1.4729327828503398	-1.4813597861374714	-1.4968319341962573	-1.514319341054736	-1.4684073533725204	-1.4775586762318	-1.4751149960111059	-1.4210519930469248	-1.4743707221124966	-1.4811660501095145	-1.49827226772188	-1.4670686777594462	-1.5055471227007349	-1.4797718159249684	-1.5020243944355594	-1.5330782913168781	-1.5666477057035986	-1.5732397579890147	-1.5843115994586887	-1.5381741272547729	-1.5600702643583886	-1.5160111325080103	-1.5260502460967291	-1.5423247725624363	-1.5184704122832233	-1.5172212902489264	-1.5034329907074353	-1.511120859628566	-1.4746605733184062	-1.4497933197714594	-1.3602185923326968	-1.33339808777321	-1.4332686506333276	-1.3856368381315212	-1.3426412613889223	-1.3564116946149334
-1.5592539580087799	-1.5802031384816966	-1.5783284826261699	-1.5766868005312755	-1.5964198611915312	-1.6004837080887562	-1.5580344919944067	-1.561165933016731	-1.5321072868773915	-1.5782864607663487	-1.561985619773708	-1.5579331969913746	-1.544386587380561	-1.5610251996783786	-1.4960823640543321	-1.5042066935511142	-1.5165483860212137	-1.4768152380447876	-1.4850849285387229	-1.4891023723636259	-1.4372785574189948	-1.43695945259755	-1.4917413754230548	-1.4920578400258726	-1.5167048183394012	-1.4893030494046422	-1.5145989826314263	-1.4887820124660462	-1.5363790648042555	-1.5422678176729694	-1.5772636483849882	-1.5797135058959497	-1.591531007402423	-1.5545197152482257	-1.5664792251756794	-1.5213776482993753	-1.546566815432311	-1.5491657309890232	-1.5248967294901434	-1.5352153089465794	-1.52566277000061	-1.5378809100430388	-1.4978090944388984	-1.4746099807708017	-1.399515749791255	-1.3646553314517043	-1.3786356421834955	-1.4077852977565457	-1.3572695391146798	-1.297098771399276
-1.5724595007245592	-1.5952573262588563	-1.5890852086043432	-1.606969648273855	-1.6081257576497436	-1.6087035748200087	-1.5652183772159196	-1.5700711582691516	-1.5416527696089926	-1.528253226986244	-1.578986102430058	-1.5682237834951738	-1.5552056205357572	-1.5634990968915685	-1.503993285943916	-1.5099607448867622	-1.524173363266322	-1.4875174277400307	-1.4891023723636303	-1.4435448712226049	-1.4437569751425687	-1.439298477800488	-1.4958518145246147	-1.4958518145246147	-1.5218087043587416	-1.5044129675436582	-1.520544276289869	-1.5088177930807802	-1.5395749720045515	-1.5447581788881706	-1.5793217185267967	-1.581377796207367	-1.5938671633944999	-1.5594866752888839	-1.568514404320296	-1.5359459193723384	-1.5485884669770276	-1.550319791802927	-1.5428268444905193	-1.5460535776078221	-1.5383583422951035	-1.549550487127728	-1.5088929014216659	-1.4283838241087532	-1.4062175586307988	-1.3730532194751408	-1.39714578699629	-1.3413896831824528	-1.2916556555997507	-1.3058544826427696
-1.5767544773295703	-1.6181107885855908	-1.6230690483107557	-1.6169822797526079	-1.601119372789802	-1.5828433242063176	-1.5844812300228344	-1.5781736611375072	-1.5229200783721453	-1.4981785614053775	-1.5332093278271903	-1.5232406027181509	-1.505563398106966	-1.5316623699332912	-1.5219521997098637	-1.5333509612672123	-1.5466780725230296	-1.5096017910007513	-1.513051769903709	-1.457183666410313	-1.461079919787681	-1.4566566122279911	-1.4943859500421661	-1.4969746800440535	-1.5113117881781468	-1.4910287285919446	-1.5053730660184599	-1.4850576199487175	-1.506900012890825	-1.5096895420894936	-1.5554945400744682	-1.560167513685276	-1.5743185024692063	-1.5447360550962257	-1.556751871049337	-1.5257585058827086	-1.5437763884842932	-1.5470964802464537	-1.550316787244913	-1.4912674035556142	-1.4923207139459602	-1.4477341977421707	-1.4218286815497438	-1.4207789206823893	-1.4063235988524676	-1.4374655972984438	-1.3196234614967262	-1.3233323612991643	-1.3230204676665829	-1.314821611834315
-1.6108778593858522	-1.6329506028716003	-1.6364205492319157	-1.6407778183642605	-1.6232941461894144	-1.6021427256575165	-1.5933476283520172	-1.597487514272028	-1.5493420861445832	-1.5105546504831338	-1.4806510773938564	-1.5372159538723713	-1.5153065876622565	-1.5386188018172942	-1.5304015270533209	-1.5414410648041	-1.503629721075461	-1.5182685172448034	-1.5225368443649667	-1.470633102635415	-1.470318829017299	-1.464339002827724	-1.49852643364619	-1.5029686360435563	-1.468765686182298	-1.4990773353041087	-1.5183129336413554	-1.492697433836829	-1.508394851688139	-1.5120777013698758	-1.5597784897772258	-1.564539149922485	-1.5253694573570642	-1.5515693218629871	-1.5649796712078095	-1.5333081970874194	-1.5458639043362103	-1.5506953283109883	-1.4936605508430185	-1.5013008998342214	-1.4375589445730026	-1.4611770347818196	-1.4334462350410078	-1.4263718710189577	-1.4102033636329188	-1.4426303952040982	-1.3342131129127155	-1.3333857344441276	-1.3347162841916715	-1.3241195370009844
-1.5678837616158652	-1.5908822302165218	-1.6065223039318561	-1.5988284417365108	-1.5781736611374981	-1.5679971082750717	-1.6175125413401168	-1.5584127425663776	-1.5707806029383158	-1.5316545738725749	-1.5048696470485334	-1.4901009414155317	-1.540754711405069	-1.561997362789308	-1.5566973311422632	-1.508031793901427	-1.5227448391286422	-1.5388035153399187	-1.4861851789102476	-1.489095330726747	-1.4903413444620421	-1.4870170492249852	-1.5194179806444725	-1.4749442015573115	-1.4847934699538892	-1.5130654696992263	-1.4797138950887145	-1.5105854115518544	-1.524770059411398	-1.5298063921443572	-1.5722888687066234	-1.5242992109192497	-1.5346872388970516	-1.5606783857397535	-1.517990066433009	-1.5437763884842906	-1.5555158593955654	-1.5613614955466373	-1.5121419614416547	-1.5171636209762822	-1.4521090884971113	-1.407578409561316	-1.4470882884786944	-1.4434764462242065	-1.4222303095402284	-1.395220327617885	-1.349640600441695	-1.348263292937132	-1.2914411094643299	-1.3455051491708652
-1.5510247446971364	-1.579207433594771	-1.5951927222504445	-1.5859469721658586	-1.5677788056259216	-1.5628779046968642	-1.5870497747217764	-1.581198376668411	-1.5282078942513517	-1.5666942883624735	-1.5277269845899524	-1.5161705231199474	-1.504206693551126	-1.5334562233113975	-1.5406606313927003	-1.54992213495754	-1.5630253226147777	-1.5170610940139795	-1.5271876548753238	-1.526983548883376	-1.4664958326432267	-1.4689719193261133	-1.492865220663078	-1.4972461052000594	-1.5093239074632236	-1.4812276041465084	-1.5004104016116084	-1.5297077538629944	-1.4914483114401538	-1.501798708152937	-1.5350746038392769	-1.5401039929775766	-1.5525300020776585	-1.5180861441714777	-1.533117392675282	-1.5586292393602148	-1.5135643727688013	-1.524344127068074	-1.5200954038743948	-1.4629346577377877	-1.462265604148839	-1.4174547186562334	-1.3948267996650479	-1.3881586059372486	-1.448947116700214	-1.4142111353405078	-1.3668125734476166	-1.3089747112532921	-1.3093749473712326	-1.3156424027688782
-1.6069118261717619	-1.625722835430205	-1.6339337155690374	-1.6363045626144748	-1.616175233941955	-1.6041795326781378	-1.6106220759783618	-1.6160664890942713	-1.5604556992916723	-1.5240072330914574	-1.4909750065735818	-1.5464045952014023	-1.5264978394737396	-1.5519022961391478	-1.5609832444736917	-1.5739173160726263	-1.5301450157833107	-1.5424405761682258	-1.5490166193764974	-1.491845139400453	-1.4887820124660482	-1.4838719952881039	-1.5113471791301973	-1.5203277912674125	-1.4787041697301726	-1.50520461071705	-1.5242756657891816	-1.4959888620482575	-1.5087695855225578	-1.5134695745246576	-1.5422282647755063	-1.5511849288526414	-1.5063329492263033	-1.53015775422319	-1.5451050431406883	-1.5111931659187972	-1.5215125769830906	-1.525569975770707	-1.4776021160588693	-1.482721930496944	-1.4144966099062528	-1.4370754960823098	-1.411379210912691	-1.4068269158039417	-1.3885304276301969	-1.4241353426083951	-1.3267008704837577	-1.329634624230928	-1.3345795756053593	-1.3345795756053607
-1.5924392288414129	-1.612748061097001	-1.6276664897721111	-1.6247975908407248	-1.6015969991503098	-1.594058189379362	-1.5737862404839327	-1.575528331822099	-1.5869254874808165	-1.547638047325762	-1.518868091303978	-1.5037798572641088	-1.556801451574094	-1.5221207945245192	-1.5479051699343827	-1.5548674538138718	-1.5699249661880608	-1.580601289742026	-1.5288699544448856	-1.531976904597146	-1.5250552971514935	-1.4675661534233948	-1.4853597021070173	-1.4906895643624611	-1.4999103930502635	-1.5276353033824535	-1.4916459246481308	-1.5176713016611703	-1.5275083537164444	-1.4854635331409551	-1.5032395217187327	-1.510868404121057	-1.5223093270733108	-1.5464328737339517	-1.5018728400142187	-1.5272661520204949	-1.5357270067000992	-1.4887742718175596	-1.4896240300529735	-1.430987933545165	-1.4331838291339902	-1.3871891135338383	-1.3637317670140146	-1.4237086893344295	-1.4091828474323884	-1.3837730356619868	-1.3421436373622027	-1.3501064462309755	-1.2924290793728295	-1.2986329807829662
-1.5517494822954778	-1.5804164430847727	-1.592645522402217	-1.5811628404800426	-1.5674728293957758	-1.5598410162610101	-1.6044976541723104	-1.5954602874732742	-1.5404783073040658	-1.5760394113940237	-1.5380844917573107	-1.528714315997311	-1.523368702828423	-1.5500248157331435	-1.5720245516503968	-1.5800040348508333	-1.591917299930126	-1.5451563680552034	-1.5500281822324746	-1.5485379884000838	-1.4929984538887329	-1.489684931834579	-1.507398407462489	-1.50849447082607	-1.519721907293236	-1.4903611166865376	-1.5042558081921682	-1.5310037814623698	-1.4983971633284916	-1.5024654725830835	-1.519814811092224	-1.522692842322252	-1.5341666071317774	-1.4996795808862906	-1.511193165918796	-1.534788556480419	-1.495186433413868	-1.4997012642890313	-1.4950922742527528	-1.4401389021585562	-1.4430857700578852	-1.4006913048937726	-1.373804802792721	-1.3656925932357684	-1.3606502703038306	-1.3920392895141558	-1.3553124964430328	-1.3019336980099132	-1.3096861931068275	-1.324929034383454
-1.5658627498943076	-1.6062798098987292	-1.607648939299274	-1.6064905030232917	-1.5989979925226863	-1.5696177102537492	-1.6162740880205213	-1.6116784018792725	-1.5548818449778474	-1.5231771849672946	-1.555116634483892	-1.5474102323603072	-1.5332224988984537	-1.5606767640342385	-1.5795061940839032	-1.5894408847187553	-1.6003155037517929	-1.560331711503312	-1.5581562610448023	-1.5054041388626884	-1.5036077220094455	-1.4952046572948192	-1.5119782474853556	-1.5111824513291037	-1.5247700594113884	-1.5024869776903436	-1.5096516134851814	-1.4890693644931705	-1.5028525317917316	-1.504883456417385	-1.522596969916887	-1.5264285377471185	-1.539214734388335	-1.5093893043575324	-1.5152700289113328	-1.4870737560448082	-1.4995133342455174	-1.502705926607382	-1.4463132695961993	-1.448778152655083	-1.453794141315116	-1.4065908325727212	-1.3824451955850328	-1.3806788804669887	-1.3648020349561893	-1.3943179650793598	-1.3093606275281553	-1.3145256764841378	-1.3241045435633092	-1.3356200037378516
-1.562531391954518	-1.536373804453166	-1.5448070833012737	-1.5169727047862764	-1.5353500579143318	-1.5372422225100282	-1.4653422115491714	-1.5244682326037802	-1.5196228054899588	-1.5569183526745896	-1.5985658123956346	-1.5962074456147186	-1.5956357128353185	-1.5718246803647173	-1.4700011300302527	-1.491794122732311	-1.5104858888617534	-1.5457262277248192	-1.5468029285522067	-1.5473899916766611	-1.5392546296228697	-1.5223959332646264	-1.5463135862303223	-1.5409234264422478	-1.5460199271247863	-1.5764427095289448	-1.5887597624997634	-1.6269830397509768	-1.6426599181757016	-1.6498488262095556	-1.492512169942745	-1.495764336129416	-1.5090093518635854	-1.4786460197467715	-1.4891519832482516	-1.4607784009333553	-1.4794502061033115	-1.484209761917112	-1.5954934619743075	-1.5367772996883042	-1.5403762280616897	-1.4994193631022563	-1.4848407145245865	-1.4866011539272457	-1.4704150049939844	-1.4965887606989694	-1.345724455902045	-1.3442099679017674	-1.3449768047325714	-1.342758096365071
-1.5568237624345889	-1.5189759238085427	-1.5416084795978513	-1.4911501539731618	-1.5339824561223332	-1.5378725733109397	-1.471308456850513	-1.4566348003500253	-1.527262846935341	-1.561997362789307	-1.5301906981140219	-1.6031459926799805	-1.5987489189165227	-1.5748207793654472	-1.4768854815552828	-1.4972083484962941	-1.5325664267025019	-1.554422208292636	-1.5543246968862043	-1.5594866752888887	-1.550420587431665	-1.5292144945219484	-1.5512019800075536	-1.5488569451569258	-1.5639567827505625	-1.5844376935983997	-1.5998605927065859	-1.6337563156785042	-1.6468642300063656	-1.6537596467251652	-1.4952863825059561	-1.499965784305774	-1.5250985781746023	-1.4854664887726274	-1.4981973667398691	-1.4656729276477543	-1.4807577894030168	-1.484489411264737	-1.5424958438642067	-1.5482910277389954	-1.4875631786887582	-1.5184121942477915	-1.4964332940300695	-1.4925349611967451	-1.4777188216794033	-1.505307758923261	-1.3504537935506198	-1.3522276293456956	-1.3510378470496491	-1.349757070977858
-1.5305671638488172	-1.4846300400155186	-1.5330554612821874	-1.483407579217825	-1.495761040258734	-1.5320874140276832	-1.4804969796855647	-1.4694660882908228	-1.5389393239549207	-1.5694879499360548	-1.5379776137671524	-1.5364281905111636	-1.5357426440603017	-1.577015238440241	-1.5032083154215383	-1.5293131554490915	-1.5526663217016363	-1.571128207904807	-1.5864557555853842	-1.581647686186543	-1.5683206615110024	-1.558805619575576	-1.5677393272922233	-1.5770216704731186	-1.578082689331903	-1.5969952670709824	-1.62132190510521	-1.649103076801176	-1.6638750756292273	-1.6692376338294477	-1.5094842820331187	-1.525664242892614	-1.5364774714560454	-1.494621417037715	-1.5153360457088576	-1.4783287940248697	-1.4910972823686335	-1.4983334900352887	-1.5637596830740108	-1.5679507399164319	-1.5076676414563397	-1.4700873945789676	-1.5143226087411874	-1.5124912540649882	-1.4926612428181334	-1.460974707001534	-1.3697178567580834	-1.3668145662370152	-1.370508127591796	-1.3600987356420147
-1.507298737748296	-1.4619435804328642	-1.4949039436494258	-1.4643643603565168	-1.486421864127613	-1.491579487734981	-1.4202146240364513	-1.4801733389274279	-1.4775824767042944	-1.5077248794878966	-1.550858471896673	-1.5455021926160188	-1.5465908939498236	-1.522139552600996	-1.4774710278015	-1.4905588290153695	-1.5149362235918693	-1.5449288404566697	-1.5543541055569103	-1.5477222787753742	-1.5419387153274098	-1.5376874895117545	-1.5351714341503353	-1.5313918115138339	-1.533718520552214	-1.5611567350429434	-1.5745071001975808	-1.601428055228595	-1.6250423000160155	-1.6352272373230516	-1.5380713378305917	-1.5441546279785257	-1.5547822118546153	-1.5216699830924862	-1.533264833937373	-1.494903943649435	-1.5147567768244734	-1.5260328298813932	-1.5770333650284727	-1.5223722969526372	-1.5258499511038306	-1.4852349668084526	-1.4702807321640625	-1.4647854333657746	-1.524954819990186	-1.488264257031861	-1.385608131926882	-1.3857035821580743	-1.3823617227270362	-1.383165018862055
-1.4557075942325615	-1.4279156953818828	-1.4627183696180073	-1.4242235160437349	-1.4726080145792562	-1.4860991051584698	-1.4302203900382071	-1.4150853864801267	-1.482976625289804	-1.518987078587121	-1.4852965584642845	-1.5583256168282473	-1.5552703697580739	-1.530273649673731	-1.496186061557369	-1.5153271615784634	-1.552626046354107	-1.571462960778056	-1.576502450892515	-1.5848435957715854	-1.571938894827227	-1.5588596795580187	-1.5512810335852136	-1.5532022213846377	-1.5614436931387046	-1.5798238773825197	-1.594094152219566	-1.6264340686137702	-1.6385497742757258	-1.6434317126849443	-1.550407060815033	-1.5608182220167184	-1.5787323944940872	-1.537423706125736	-1.5489339694596678	-1.5169616228959906	-1.527860762665603	-1.5337908280640333	-1.5448770490800976	-1.549313611873197	-1.4851020464319407	-1.51411327172011	-1.49254842864326	-1.493058025817384	-1.472939766582114	-1.5045160971577098	-1.40336353250876	-1.402422107560604	-1.3991701828632808	-1.3966627252190411
-1.4224597783691848	-1.380064989782057	-1.4413668281486405	-1.4047682948704945	-1.4287568702948668	-1.4385655093148595	-1.430220390038208	-1.418797092347563	-1.4154131413532003	-1.4513862337742311	-1.4949039436494393	-1.496560691153995	-1.5019228385231258	-1.546847846174872	-1.4751980465052255	-1.489750875116376	-1.516259934164482	-1.5389293083633881	-1.5570259439780407	-1.5544770565028005	-1.5403560586038971	-1.5416868358057219	-1.522788710456848	-1.520294750214389	-1.520582662350437	-1.5378824210722717	-1.5586292393602157	-1.5805764074755142	-1.5926720306313176	-1.6087541262918317	-1.579835547964918	-1.5859843071707374	-1.5960407661502873	-1.5555358864427449	-1.5738588561274478	-1.533061856861732	-1.5441518382354678	-1.5608597427281758	-1.5644551366208264	-1.5052985086100985	-1.5106585870725924	-1.4695298641001082	-1.4536996064064498	-1.5126991842930693	-1.4998103774690978	-1.469693581646221	-1.4204326249198584	-1.4189042850958822	-1.4196924816008112	-1.414947369857801
-1.4013639131973974	-1.3618370100273727	-1.4026986048382544	-1.380968126515525	-1.4143505865461818	-1.423780737177155	-1.3661594404404538	-1.4248968945115856	-1.423373527159873	-1.4578248930876563	-1.5056222460103903	-1.5079166158406236	-1.5135705889015245	-1.4928981185174512	-1.500335407694363	-1.5191427165807425	-1.5413066980713306	-1.5720682709911749	-1.5815092929436194	-1.5755317329478336	-1.577681855278012	-1.5670033485797037	-1.5470016919139398	-1.5395952433180085	-1.5406412947246466	-1.5633378432365723	-1.5713186722402295	-1.5953608904440115	-1.6188580925615912	-1.6250800058998722	-1.5957671317610438	-1.5974995520187678	-1.608680465172193	-1.5726785445947606	-1.5820123155543826	-1.5427914055965029	-1.566788894553713	-1.5727015879425357	-1.5740430936480343	-1.5193517096119105	-1.5255782936241358	-1.4843674118117312	-1.4675525171635737	-1.4626332414017036	-1.455883369400931	-1.4833598959005572	-1.4318474583866547	-1.4333911241749036	-1.4337546370008032	-1.4328573474084438
-1.3642207967090854	-1.3490581568511226	-1.3799500908235665	-1.3715802043276453	-1.4103444526763227	-1.419015233502523	-1.3670379466398574	-1.4258756456425732	-1.4229380856672942	-1.4648855672506227	-1.5119023897456823	-1.5159329753851276	-1.5196228054899594	-1.5004104016116147	-1.50749184364232	-1.5313039045971686	-1.550884573715163	-1.5888647031651768	-1.5923936776708278	-1.600173752202129	-1.5948048548437268	-1.576747286772079	-1.5550437388917795	-1.5470016919139407	-1.5487072397500068	-1.5732858058961448	-1.5785226155918146	-1.6122500685707013	-1.6233433831370279	-1.6297343797892412	-1.597317258801699	-1.5997768921128797	-1.6115796367289938	-1.5796600846015525	-1.5854455086050938	-1.5563569617667516	-1.569747294266661	-1.5735065929053065	-1.528639849694683	-1.528639849694682	-1.533762692224652	-1.4937154214581827	-1.4767391362173268	-1.4776240212835636	-1.4638036659244464	-1.4852028887470858	-1.4413687222159048	-1.4426303952041037	-1.4413668281486411	-1.4405844384763602
-1.3662222023608648	-1.3353855831273005	-1.3599828025592602	-1.3317833438242366	-1.356111582600987	-1.375317495663097	-1.3816184638401952	-1.3861616861632522	-1.4736903871131568	-1.4596457362392798	-1.4734595261280259	-1.5043588647945279	-1.5458241320024793	-1.5390410669948675	-1.5038734401257816	-1.509959107737441	-1.524815690017889	-1.558777175158046	-1.5662823134827561	-1.5950372669833344	-1.599776892112875	-1.5966791087735264	-1.5931201733708906	-1.5692400380004419	-1.5564554317694934	-1.5376964169971956	-1.535070134642505	-1.5462096806912027	-1.5553400974946232	-1.576616414374664	-1.4779548614249862	-1.489330950398008	-1.4997223002183349	-1.521181281747562	-1.534883820889543	-1.5612195550413863	-1.5791331085370703	-1.587056356895356	-1.6590723615614547	-1.6209058724621928	-1.5830120223793231	-1.5604363564027055	-1.5440611696074786	-1.5245327646529263	-1.4292469631294284	-1.4425524996151158	-1.481908002036772	-1.3998458220127803	-1.3140526725693393	-1.3046588155818581
-1.2961296037096022	-1.3326879861915222	-1.3616053182819827	-1.3270477678277135	-1.3515415252054674	-1.359533005191181	-1.378954700528	-1.3835033666211787	-1.400285841758251	-1.4613580850990222	-1.4776400849747853	-1.5126612891491023	-1.5536419923918126	-1.5464704986531481	-1.5072036638885524	-1.5144173694942615	-1.5358208291518194	-1.5675768234516827	-1.5763402615537387	-1.6029610511525216	-1.6074108232178028	-1.602597390073741	-1.5975906927348325	-1.583141573471356	-1.5695171141480717	-1.5488223516828818	-1.5467698073716007	-1.559612384884835	-1.5671145887743458	-1.5800193511775682	-1.4940689077779823	-1.495738657720642	-1.5110770160151734	-1.5298696949243098	-1.5413393244777696	-1.5660710874243895	-1.5805596953417695	-1.5898979457190843	-1.611176912002688	-1.6318082909366252	-1.5966522915316312	-1.573076505611192	-1.557168163701635	-1.4754177878555645	-1.4517489120309939	-1.4590222597363383	-1.4193369523002501	-1.4126803618231014	-1.3238629285169272	-1.3099333504488289
-1.3248112684672	-1.2651588961251465	-1.303686784812806	-1.3163851969311404	-1.2599084090668817	-1.2683227051643762	-1.3736175850748533	-1.3836141934766046	-1.4051202922183263	-1.4734134243649013	-1.4873289183963276	-1.5226425491339846	-1.498058561613648	-1.5616349770881206	-1.5191501033745387	-1.5332861820591626	-1.5473297874859286	-1.578364549308525	-1.5946722401604683	-1.6193514497126906	-1.6221458949088545	-1.6218756269646728	-1.6189003848508239	-1.6084991345320596	-1.5872668744055993	-1.5766164143746668	-1.572101420222116	-1.5770765893456276	-1.594307150359867	-1.599867934705796	-1.5139293778405747	-1.520172984743027	-1.5303260086175232	-1.5415208884473823	-1.5540117570882148	-1.5697472942666624	-1.5868786310350136	-1.5945959579448759	-1.6234402789212155	-1.644643900623407	-1.6113306457058272	-1.5956933517256247	-1.5160958953017865	-1.501298010863535	-1.4764716439218972	-1.4272731067809001	-1.4533860363658366	-1.4408288468270192	-1.3614501891837911	-1.3371411562921154
-1.3066055794648643	-1.2422784733842458	-1.2459331428514937	-1.2560414667366013	-1.2641194363597859	-1.2694889058285077	-1.301419201414609	-1.389148496204012	-1.4090679043303027	-1.406862862629075	-1.498940046780531	-1.4685810576973206	-1.5163041964805954	-1.5161637749660544	-1.467516933928942	-1.4770325027571622	-1.4938678325426265	-1.5320618801568875	-1.5452574118576712	-1.5738588561274518	-1.5842716203199017	-1.587430609600652	-1.600826402769322	-1.5850843814043658	-1.5617523473815447	-1.549760324941416	-1.548382888388094	-1.5501274915785752	-1.5670403417331333	-1.5815601658168739	-1.5475944037140106	-1.5508506802472906	-1.5531090692833933	-1.5649041347820927	-1.56885124350115	-1.5804705617400487	-1.5931787883160948	-1.6002551616197094	-1.6350245739668716	-1.6010056363116727	-1.5687460301930407	-1.5544250346438397	-1.5440611696074815	-1.5328022391641394	-1.507878003638531	-1.4627025603432409	-1.473982535445293	-1.4026531126260384	-1.388706259378483	-1.307064460233771
-1.2207614210090525	-1.287026284316817	-1.281930005087744	-1.2800739746738106	-1.2736822921726203	-1.271586564057382	-1.3129206081654516	-1.3208920404496367	-1.3451927195700395	-1.4159028620437524	-1.4388629317875377	-1.4822361580076862	-1.5273139964935603	-1.5239387950556806	-1.4721847589762813	-1.4831006965497044	-1.5040191546549342	-1.5456253519671805	-1.558646380396819	-1.5931049513948452	-1.600467890069404	-1.6007367802966064	-1.6199185606950701	-1.612177643748151	-1.5918452996380212	-1.5716793076349262	-1.5696794248359887	-1.5804746133485847	-1.5957118477888415	-1.60091602144093	-1.570553417574168	-1.5723437101412563	-1.5762770573546427	-1.576991430149135	-1.5794006665726366	-1.5875006063687584	-1.596277615102053	-1.6007849361275834	-1.5821346453979601	-1.6087324615236969	-1.582366104694069	-1.5684849228560849	-1.5609682219491177	-1.4937904909441746	-1.475502571931685	-1.4927324753583755	-1.4489800692526134	-1.4365339073252918	-1.343640003970483	-1.328835368071393
-1.2472729511626397	-1.3048080476627673	-1.2759543646312421	-1.2581651893338273	-1.315652602811193	-1.307870868006632	-1.3213402975503623	-1.3345238771290788	-1.355038458284132	-1.4281124505974483	-1.4509563150075886	-1.4901873062814215	-1.4682290663120712	-1.5375968176322385	-1.4174780180452693	-1.428311704998145	-1.44820957972438	-1.4889589076377765	-1.5120895761541708	-1.543970497140362	-1.5528381885634612	-1.5624784202992148	-1.598841780026018	-1.5864342511903204	-1.5671477074308164	-1.5547336328256074	-1.551031439200658	-1.5564471105364726	-1.5698368786017334	-1.579400666572638	-1.6047540157186915	-1.6044896423723543	-1.599548588961539	-1.5999019048178826	-1.5945074126391445	-1.6000785405996845	-1.599813581390742	-1.6058111781271096	-1.5809935128242811	-1.5517949116594791	-1.5850451247423578	-1.5201494085149512	-1.5148979758514876	-1.5094190739293514	-1.4926078915988727	-1.451451721796479	-1.472783714905163	-1.3920570868430222	-1.3837730356619857	-1.3775530943009862
-1.333853560919937	-1.2988380529612003	-1.2771385073093355	-1.3104448601297904	-1.2890635238478834	-1.2816632939761372	-1.2630463238780474	-1.3486270510233147	-1.3706581300324105	-1.3654156801186805	-1.4590506613594045	-1.4275783597729452	-1.4769612906035625	-1.4763706876699194	-1.4237162955157792	-1.4322293615450634	-1.4543612649488646	-1.4984261051152252	-1.5168697993269888	-1.5531090692833907	-1.571359235647557	-1.5728805042665117	-1.6239642575889446	-1.6070438653662213	-1.5914946662123173	-1.5745794590645457	-1.5711801913339543	-1.5803814243962921	-1.5912286297087872	-1.6066917424843905	-1.626146096651829	-1.6236149529930788	-1.6181057369094185	-1.6131965177950602	-1.6051064620199116	-1.6023734631142652	-1.6073959294923552	-1.611352606748122	-1.5715777546146144	-1.5464369961486717	-1.5219915055173467	-1.5184813903650227	-1.5162362431660488	-1.515216305768441	-1.5046350867513814	-1.4558064695042716	-1.4921512141951172	-1.4220723007092806	-1.4100956843507289	-1.3317701034228522
-1.3061839994392186	-1.3399830581436352	-1.3149220962745614	-1.3423082483023197	-1.3232443956740205	-1.314494671486733	-1.2770261151753948	-1.2840959917800676	-1.3042861628441704	-1.371243856214154	-1.3922844208003156	-1.432558169418806	-1.4798968576103084	-1.4765635552406735	-1.4204553998870868	-1.432133891977813	-1.455400609663924	-1.5035138382893767	-1.5211812817475574	-1.5615793066639045	-1.5764556730673835	-1.5785086753477637	-1.634677105473237	-1.6172299297793424	-1.6044896423723498	-1.5861675785697809	-1.583855010100709	-1.592735728153164	-1.6006083593818023	-1.615915535443849	-1.6351114320905626	-1.631895282397106	-1.6263205459202903	-1.620993316662877	-1.6121430519097943	-1.608803598733957	-1.6102982185518298	-1.6133720442452575	-1.5705191767150528	-1.5410656337700297	-1.517515104959502	-1.5136456250902148	-1.5149872195235934	-1.4548698830622016	-1.4444124393192284	-1.4605472279054648	-1.4424498148367633	-1.4323717756493557	-1.3476214515776697	-1.3394364616346375
-1.2280378635757145	-1.229438341591813	-1.258323607894865	-1.256337438157452	-1.26231296677215	-1.2289032720406035	-1.2213242442891357	-1.2311608363402857	-1.2636481573477467	-1.3094567073169374	-1.3925995497810835	-1.419015233502523	-1.4330466499344892	-1.4192132198590084	-1.5299960684199705	-1.5466764631046255	-1.5855260593616385	-1.5724060719685888	-1.593194897847571	-1.5752944025342839	-1.6054588494844704	-1.6131965177950551	-1.5626515883518606	-1.5641566325568668	-1.570430938115959	-1.5870432893248798	-1.5866930484267892	-1.6001356843096837	-1.60222296766617	-1.602396814895236	-1.6147899164704136	-1.6212607704719482	-1.6204853179428724	-1.6233272467854674	-1.6147899164704158	-1.604047650247448	-1.5929012350047886	-1.580642271662957	-1.6570665512885665	-1.61126476120602	-1.5653068320635495	-1.5076569494819723	-1.5325953998449917	-1.5102482041686618	-1.5296197343425275	-1.5054633702342517	-1.5070961162813339	-1.529533481831831	-1.4769090668756775	-1.4915866425773168
-1.2533298052647515	-1.2521571262727604	-1.2293306427973147	-1.235310375343876	-1.2400262577574013	-1.2531682107451991	-1.2005353461855546	-1.26498256703403	-1.2723078924764664	-1.3301823373717543	-1.3311953768233142	-1.414107034743861	-1.4264429860263126	-1.411577883815735	-1.529901991080287	-1.546022939217551	-1.5866256877739169	-1.5641244502175329	-1.5949930246614843	-1.566968308547973	-1.607043865366221	-1.6182808546070222	-1.5678704263181356	-1.5719304969138317	-1.5845027311381208	-1.5955189523220596	-1.5974365554044665	-1.6097721194249084	-1.6114171967228537	-1.6115037441859394	-1.6257355706225038	-1.627711773198296	-1.638163230251491	-1.6351701870155413	-1.6285704119280795	-1.6211746231991477	-1.6075188792242099	-1.5979592364523274	-1.6106497398842485	-1.634677105473237	-1.5866930484267903	-1.5176628130009626	-1.4880474028231871	-1.5157676112357275	-1.4643676535204493	-1.5057532687882054	-1.4670585240126428	-1.4748413698595786	-1.4989400467805285	-1.50843137923904
-1.2298886637050295	-1.2398352065382132	-1.2801364618849769	-1.2328820408607317	-1.2357467330635994	-1.2718786771151502	-1.2388092910314499	-1.2363734192667921	-1.2379238186411738	-1.338699227071173	-1.3360776115558646	-1.3428146861179961	-1.4171040604186944	-1.3991263705687331	-1.5227400394760673	-1.541910500724747	-1.5711788140116192	-1.5503110512587985	-1.5941840566465983	-1.5672374012060597	-1.588300020860749	-1.620293661232208	-1.5792367256970812	-1.5890560521768125	-1.594646739610236	-1.6102917562139902	-1.6176395437744489	-1.629600315005356	-1.6305439490355267	-1.630115077080395	-1.6455845961042237	-1.6531494059302905	-1.6557779161556587	-1.658318485387627	-1.656540412023985	-1.649327926350508	-1.6386758942562518	-1.6320014582611198	-1.6495664188585801	-1.5949956678408796	-1.5453813987417515	-1.5449414128119963	-1.5063133490469702	-1.538341296194642	-1.4748476022220203	-1.4663179540552855	-1.4900868407026109	-1.5062854402880075	-1.5365556297728236	-1.4730924871796303
-1.2765986337652238	-1.2961512898484793	-1.287585406272192	-1.247109041942615	-1.2557798287315387	-1.2886869795194345	-1.225141623603227	-1.2264562507735939	-1.2886142346441793	-1.3045822824888553	-1.333213238271974	-1.339795180613483	-1.398306783960218	-1.3783514957126388	-1.4873369144523627	-1.5092943225030577	-1.563505712165656	-1.5435088323219959	-1.5773958643240125	-1.5541922488922986	-1.587855938923287	-1.5989301440684285	-1.5343545544992978	-1.54009559246711	-1.549512850994528	-1.5740482765699386	-1.5794239308958786	-1.5909959810288687	-1.600276918260439	-1.6010484942541623	-1.62177508364598	-1.6251673951961234	-1.6309217809579977	-1.6400287739569162	-1.6408700148062727	-1.6340462274131289	-1.6294846626764599	-1.6260146180630062	-1.6856529740747292	-1.6296861174536614	-1.5808089911984247	-1.518832659445625	-1.5272675171628813	-1.496457181561789	-1.5059875018331121	-1.4840720751606833	-1.4555820318851782	-1.4846547783397683	-1.5072987377482967	-1.5285690432761547
-1.2522573923510245	-1.2762341803771715	-1.2742884076767587	-1.2508086776558558	-1.2696266901186302	-1.2367711865228892	-1.2334196529049613	-1.2292229389568357	-1.2702812172923303	-1.3343806461334853	-1.364626455340002	-1.3411492547774035	-1.391903580184258	-1.3676374973380645	-1.4735721849080687	-1.4921292410345983	-1.534882419972986	-1.517853221044732	-1.553612433157798	-1.5315119707837674	-1.5777055628637178	-1.592824347604245	-1.5376244138274722	-1.5467008141754848	-1.5623833146134822	-1.5853905584324917	-1.5918570389831277	-1.6136963481251863	-1.6162508792190269	-1.617526983474691	-1.6346368155444957	-1.640028773956919	-1.6539497379316501	-1.6616251747020345	-1.6625410005704635	-1.6676123711497899	-1.6627074710979612	-1.6590420423175873	-1.6684498889501822	-1.6839730108769118	-1.6301610762402678	-1.5515116673175926	-1.510386361582075	-1.528909777765999	-1.4681160781345302	-1.4411331565729828	-1.4395309150958542	-1.4547782620130982	-1.4842518619713116	-1.502908712047
-1.2873647091176323	-1.2532733799402636	-1.272953115415692	-1.252662016338975	-1.2166105492868324	-1.254428745307787	-1.254464760473886	-1.2293583838783528	-1.2673552029328006	-1.3198060481024028	-1.3226425386551415	-1.3501901426219802	-1.394650076304066	-1.3561589919238999	-1.4299766432725458	-1.4725097418112656	-1.5049206350487487	-1.4854664887726243	-1.5359459193723353	-1.515124407815084	-1.5416116646631193	-1.5577988855076637	-1.485739402902048	-1.4947263597953073	-1.5113558462136427	-1.5347550328095467	-1.5516846262889832	-1.5686527812485476	-1.5743074620838806	-1.5817384535007533	-1.6086804651721958	-1.6156563151259808	-1.6272037844151972	-1.6371937081691272	-1.6485409253900947	-1.6506874761202126	-1.6476321048907445	-1.6491190599375636	-1.7261724726170293	-1.6685255663596812	-1.6154884936516536	-1.6041295377993547	-1.5477030261649616	-1.5072987377482905	-1.5007401947478822	-1.4853719065632527	-1.4718635711879173	-1.4286464117567792	-1.458693850745921	-1.4826362480626971
-1.3098666827121226	-1.2927646225830545	-1.2524522839308792	-1.237336523486968	-1.27062880453063	-1.2441880198524915	-1.2559784501303823	-1.2818913532429268	-1.3230204676665847	-1.3546451833903128	-1.345310515684592	-1.364044115863777	-1.398814182871454	-1.4291468826233336	-1.4117765388412666	-1.4302721410102572	-1.4866651430074551	-1.4679937010170985	-1.5073923670046854	-1.4893309503980063	-1.5295045741777307	-1.5421562412060772	-1.4851151626483892	-1.494903943649435	-1.5123248954508879	-1.543887593239171	-1.555917754037498	-1.5755050096704777	-1.5878686282699983	-1.5901628818436597	-1.625701185426108	-1.6324544270803618	-1.6436617117375882	-1.660319724224663	-1.6693352468414069	-1.672930541083106	-1.677986096199361	-1.6773344580903988	-1.7627801748314356	-1.7068469074381798	-1.6498621407437095	-1.5759927506818114	-1.5777272381391398	-1.5399191741417155	-1.5435170772093834	-1.5154293268675407	-1.4337166821730511	-1.4657698836135324	-1.4924361973650004	-1.523520515306681
-1.2615108223880032	-1.2527535836123476	-1.264673208208615	-1.2579698121847833	-1.2395597499945792	-1.2220187562828673	-1.2829802759243227	-1.2631965385209054	-1.2800247411158996	-1.3739167464074302	-1.3607435035939497	-1.371658128568047	-1.4088367933457353	-1.4192163132547075	-1.4028193296349092	-1.418124074745461	-1.4631184277541036	-1.4555637676700763	-1.4852773202326504	-1.4790764663474463	-1.5198062141925377	-1.5354301086273823	-1.481901946311989	-1.491705205097686	-1.5100337137097177	-1.5441479525158577	-1.557384432171828	-1.5835282518621305	-1.5906723787589805	-1.592793964210344	-1.6334530612744302	-1.6410934876742678	-1.652337168794548	-1.6708885234548452	-1.6782304077283314	-1.6879793304717796	-1.6900855610738135	-1.6900045918440056	-1.787884017775144	-1.729857087590963	-1.6831106030859067	-1.5978794930014248	-1.598976849284465	-1.5605494210476871	-1.5627480804775962	-1.5290051987706812	-1.4644763758024733	-1.4177278885119524	-1.4526402405531327	-1.4826331476480867
-1.3217366297150963	-1.3126030169338994	-1.3300044260563104	-1.30517118782129	-1.3134975662861383	-1.3091912729333652	-1.2968661783637303	-1.2815224224067152	-1.3204319824123214	-1.3608310828359103	-1.411081168032485	-1.4654745951987755	-1.4640960537045433	-1.525563990417117	-1.4430390021021966	-1.4552451028035693	-1.465542742228244	-1.4956687538429794	-1.5149858465719972	-1.5463030453185773	-1.565634763378017	-1.5787323944940823	-1.5493136118731912	-1.5617591597209586	-1.542631297873368	-1.5978721319158773	-1.634742260203546	-1.616676333264984	-1.6543676080667638	-1.6582080902118381	-1.5733781148951829	-1.5790250708573483	-1.5902741205003617	-1.6111855733544487	-1.6131742669189673	-1.6318095161935195	-1.640329763749682	-1.6434343043644513	-1.5419797041566705	-1.5584923409356932	-1.5814300775036294	-1.605846652404886	-1.59236623243924	-1.5344063555863354	-1.5299891511088424	-1.492397869889711	-1.5319722099788091	-1.502949285767908	-1.4964571815617844	-1.4850328318542025
-1.3452903490981514	-1.3253706017027145	-1.3455122628101328	-1.317600467684921	-1.3247139789326077	-1.320429072655432	-1.3184514305917419	-1.3031541276240644	-1.2827296097272929	-1.3200304004399201	-1.3677265333726545	-1.4285971284652528	-1.4887772229430491	-1.4895561796477872	-1.4563159865172408	-1.4629243661592204	-1.4751166314975939	-1.496433294030068	-1.515838281227938	-1.5420976011518048	-1.5578487808165733	-1.5650795637448511	-1.516043211103821	-1.541339324477769	-1.5785086753477633	-1.6324171554054614	-1.6132339474560045	-1.661701100712669	-1.6924822428692823	-1.6502688685057294	-1.5748123455758514	-1.5818008997789605	-1.5959598357212637	-1.6122630153244104	-1.6168153362321733	-1.6309884336434097	-1.6441689160279918	-1.64865260972263	-1.550376424873796	-1.5691286913084042	-1.5913015197459373	-1.619244957007876	-1.6032119920014427	-1.5443215077821513	-1.5407531416649902	-1.5094190739293532	-1.5499381791537294	-1.5191427165807443	-1.4464635756172484	-1.4462428446476634
-1.3628931505349886	-1.339733890956971	-1.3717668845817268	-1.3359715887763963	-1.3424482163495277	-1.3427377776761154	-1.296518508372379	-1.3505927406019826	-1.3264559695663434	-1.3709558661542562	-1.4214513279248204	-1.4130598408225197	-1.4803210578675858	-1.4803210578675876	-1.4308779364103885	-1.4345598462341083	-1.436301756946841	-1.443159175135144	-1.4621700083173723	-1.468565683885636	-1.4808271089800413	-1.485466488772621	-1.541021550507689	-1.565400643798642	-1.6038713067653103	-1.5972505954179108	-1.6436061023445583	-1.6320871625683784	-1.665499987032257	-1.6858948164478353	-1.5736312847283034	-1.5841533051834842	-1.5948740409409554	-1.6101075803608411	-1.620780242035002	-1.6341888393826836	-1.6409019989833522	-1.6521513530864138	-1.5662481034312965	-1.5838001504184733	-1.6046888308454756	-1.634661419772726	-1.6171460305330914	-1.558160501091934	-1.5530652526713435	-1.5266727831498113	-1.5632437729711897	-1.541781859702422	-1.4811872522524596	-1.480827108980051
-1.3795761993877285	-1.3651836346236712	-1.3852596476052852	-1.3529449963196565	-1.3743628425852514	-1.3769306174633464	-1.3511188201098734	-1.3362619870752521	-1.3830485926700433	-1.3699294036444913	-1.424099613021283	-1.4184389033256566	-1.4885853914339908	-1.4915111903240992	-1.4248660478490613	-1.4198794462776454	-1.4201674419015127	-1.4232370547632984	-1.4174780180452726	-1.4138228306453402	-1.4145928472913845	-1.4149777548554627	-1.513656294359582	-1.5303025039161888	-1.5745848762068402	-1.631874193889497	-1.6127576376822215	-1.6701663271137468	-1.6499228382797926	-1.6652469435450976	-1.5641591255347114	-1.5712671936215807	-1.5878446792985061	-1.605041933999201	-1.609941686350543	-1.6280298732839593	-1.6391030184084716	-1.6456373656422567	-1.573072883795563	-1.5919525594541206	-1.6136473268253997	-1.6389416706349094	-1.6252318438717588	-1.5677088720775916	-1.565129918696215	-1.5323326380574462	-1.5775884169231515	-1.5006334450768093	-1.5152700289113246	-1.4558728757578188
-1.4019499013173227	-1.3780415621354203	-1.3976201179652064	-1.3749337152871741	-1.3867936923925677	-1.3907644745476204	-1.3764553270671198	-1.3685506487064674	-1.3569765236719926	-1.3447636604000508	-1.4037269474799956	-1.4095318659300164	-1.41769001404051	-1.4209070228792169	-1.4932335499201586	-1.4863528202247345	-1.4772068032650938	-1.4604014437928134	-1.4478304490534293	-1.4353775319733326	-1.4231411940939889	-1.4183428336434254	-1.5094511842266038	-1.5252942921439308	-1.5685877871447091	-1.5622986278983075	-1.6067797787140017	-1.6033527189606005	-1.645414285327275	-1.6626303577289039	-1.559322255182496	-1.5675468788920188	-1.5818849591754358	-1.6016303104417355	-1.6068702910078339	-1.6227598957402884	-1.6367292710486925	-1.642699434615417	-1.5700332146419698	-1.5890213035816545	-1.6098587344504112	-1.6390223460757718	-1.6238314302880963	-1.5649605735719423	-1.5610568533147486	-1.5300522320321166	-1.5343191774286986	-1.5219847607848216	-1.4800687174656422	-1.5055455842231582
-1.4118966126882682	-1.3834332820797484	-1.4148475730482737	-1.3841425527566513	-1.398214115950716	-1.4184556106690644	-1.417989149748241	-1.4105123272079338	-1.4014125948771297	-1.3931246652340972	-1.4001901927327658	-1.4083580450179094	-1.4167758892476379	-1.4257196420166687	-1.5132883309889353	-1.505753268788205	-1.4949039436494302	-1.4729487016180276	-1.4402983692111986	-1.4184473798613002	-1.3955169988925933	-1.385836082736832	-1.4614379193417133	-1.485700809031024	-1.4602628402440754	-1.5180861441714801	-1.5655721745762634	-1.5589762564244645	-1.5940941522195637	-1.6165061619643861	-1.552855993984333	-1.5654301643836588	-1.5766669736807681	-1.5911112132985104	-1.6028791048254287	-1.6182204283158157	-1.625890539170579	-1.6345168100987746	-1.560144866977723	-1.5761901908635152	-1.5984519657836551	-1.6282651583904255	-1.6093609545078518	-1.552722086314438	-1.5472748939533463	-1.5209063384811696	-1.5471431437293839	-1.5418169443836052	-1.5067368769596028	-1.4762699926583278
-1.42093524624245	-1.3992438886495568	-1.4188259652107218	-1.3891581090692524	-1.4201340530336317	-1.4260915112073644	-1.3757571451058426	-1.3724738418378395	-1.3621232816162427	-1.3667399208240558	-1.371347022526495	-1.3847379821017471	-1.402683982443492	-1.4129397308221228	-1.525758505882717	-1.5178410678425636	-1.500211861320882	-1.4662519594338754	-1.4361082795430469	-1.3986847704275625	-1.3719826295893751	-1.361000791838082	-1.4333522215546124	-1.4581258464414517	-1.4304562716866014	-1.4848824806077032	-1.467653163739078	-1.5230434250373501	-1.5567806278939296	-1.5805444155615158	-1.5571973561474557	-1.56288732824903	-1.5799507504309016	-1.5981297546636122	-1.6010472870000731	-1.6189639209644222	-1.6306599106205832	-1.635418465054825	-1.5413132078466605	-1.5614659668098982	-1.5830648937860001	-1.6105948185395655	-1.5947904951815968	-1.5353650816651512	-1.5317869024341126	-1.5013876965119866	-1.5701634849364563	-1.507111467057949	-1.4726193257313296	-1.446079552537122
-1.423524611732502	-1.4062030395432248	-1.4207179170180892	-1.4040431693982458	-1.4246036572713952	-1.4298067497797844	-1.3867909887607164	-1.3788484009109436	-1.3760383458978098	-1.3810938914544126	-1.3882828929960715	-1.4080487799373365	-1.419934305489114	-1.4314818603312711	-1.5743955035624715	-1.5552134405943656	-1.5349735588560804	-1.5026365725173931	-1.4726315501401661	-1.4287856846532156	-1.4018825698023996	-1.39180326794993	-1.4020705318239552	-1.414347363919019	-1.3940545645243603	-1.4506845013442484	-1.4893920656054258	-1.4761778029971862	-1.5210070260055926	-1.5292075463985912	-1.5622935631040933	-1.5680545775155743	-1.5793617282970958	-1.6015470312283406	-1.6032119920014405	-1.6239962332779205	-1.633942827668449	-1.6377936973844431	-1.5308722074145644	-1.5476365637675817	-1.570608620328169	-1.596976682845398	-1.5831454507589016	-1.5243576017298512	-1.5217000741264264	-1.485887117930738	-1.5869921038808454	-1.521111854943556	-1.4942544991244004	-1.472904544054337
-1.4454593940676455	-1.4118115937548599	-1.4295883799889069	-1.4172426069160138	-1.3865111450564966	-1.4058304425216834	-1.417359937532012	-1.4071247432795402	-1.3995330405101176	-1.4089724303002689	-1.4134927412314466	-1.435500096676968	-1.4492342579839714	-1.4608093623772018	-1.301270533041431	-1.3457105585961846	-1.3767431177614102	-1.4648291961476632	-1.5082559384569554	-1.5058857808873787	-1.571224953824784	-1.512472546556569	-1.401387079095801	-1.4074944043135529	-1.3838436343239935	-1.372867572506098	-1.4246385403612614	-1.4303571398525716	-1.4293389249838917	-1.4536970513521985	-1.5965651331471706	-1.6016626959159534	-1.6056007667061263	-1.611003643119976	-1.6097769314641173	-1.6051908935422716	-1.6090405617472305	-1.606338337876799	-1.5306379727341795	-1.5138858871302647	-1.4799021433442865	-1.4762636784226115	-1.4977907642822907	-1.511861491422876	-1.5316943683935076	-1.52677942351274	-1.3731140808856883	-1.4249618334406657	-1.4679572460398793	-1.488323629999315
-1.4608726300491452	-1.4242137498233842	-1.4446051855936644	-1.4266491971815582	-1.3986982162283992	-1.408787731119642	-1.420393697772626	-1.412663173643885	-1.4080487799373427	-1.414874661200126	-1.4201180738964279	-1.4422414966532102	-1.4546677205394205	-1.4645941171808297	-1.3191334590286121	-1.3645805692430482	-1.3949968041357586	-1.4843470017457636	-1.4685021376467007	-1.5270710252526665	-1.5324079492927065	-1.535646978425566	-1.4238819516269774	-1.432943887730009	-1.4089321099658372	-1.3998962453794415	-1.3974015180137123	-1.4611836863356553	-1.4591682374400567	-1.4891851574612471	-1.6189191811509427	-1.6233129032578497	-1.6321538190529294	-1.6334484390636188	-1.6341763117059893	-1.6340954494462123	-1.6323966211904686	-1.630534419499923	-1.5373188966933589	-1.5266690774050418	-1.489858739405222	-1.4855183128930816	-1.498664798951567	-1.5040721564273196	-1.523654192053348	-1.5202743913333212	-1.3867018881252964	-1.439758372528172	-1.4796782657067373	-1.4995160190753511
-1.4752419256356744	-1.443388899361189	-1.4742409171935638	-1.451048225031871	-1.4137691944755466	-1.4230562854444093	-1.4270899346515653	-1.4230562854444067	-1.414414117377578	-1.4219549153816922	-1.429378490581565	-1.4518621167393644	-1.4645040802280118	-1.4723234158870946	-1.3530779184997885	-1.3842775208437905	-1.4259679862892045	-1.4502611991398866	-1.495594409147928	-1.5047731735031302	-1.5028801762267598	-1.5228262229122482	-1.4607191691215615	-1.413116293805172	-1.4474699470379635	-1.4385899455431785	-1.439545924876991	-1.451641821103969	-1.510803269529031	-1.540446002019136	-1.6183935939065517	-1.6229688257460315	-1.6296931695536756	-1.6350412319681973	-1.6348020579681646	-1.633526002210849	-1.6354397946594716	-1.6340843721814218	-1.5189672974068316	-1.49573247583602	-1.512470096288771	-1.494648510228065	-1.5080819335195028	-1.5059549144084936	-1.4539387162113357	-1.5133762085447295	-1.3976871452303812	-1.4542667545583774	-1.4337010049875976	-1.5166362874833137
-1.497221799856922	-1.4761778029971855	-1.5021125052601043	-1.4745417889542463	-1.4428781252419598	-1.4507751096505994	-1.375355745335397	-1.36655697642985	-1.3607027965798346	-1.370358602650027	-1.374985970966838	-1.397521873258367	-1.4141156855439456	-1.423994342326176	-1.3673793274122512	-1.4023807629690233	-1.3902193600589212	-1.4229248445431564	-1.4703303101300922	-1.4785274195650737	-1.4743227923330247	-1.4924164440585355	-1.4334687447153984	-1.4405702678807277	-1.4188364805422407	-1.4731282218837527	-1.4758342673915037	-1.495239873278964	-1.5043304603090555	-1.5368401019999314	-1.6208136976116574	-1.626348833625557	-1.6339162300781775	-1.6385535129022613	-1.644276990264408	-1.6438071575436692	-1.6418483845175482	-1.6457640978511512	-1.5732633346420224	-1.5438181587523028	-1.5479160960805647	-1.516843383603019	-1.4600977365342707	-1.449506251826021	-1.4540318507451255	-1.451713428752336	-1.4173819064784445	-1.4057270833156605	-1.452701945509135	-1.4768840578859068
-1.519989607276232	-1.5035695466282568	-1.5317869024341042	-1.5070300399538528	-1.4628827792861254	-1.4672035730503987	-1.3798805012434028	-1.3724883862477304	-1.3679485674396994	-1.376926601350128	-1.3828304821169484	-1.4046487640193384	-1.4200119559817563	-1.4295936857092229	-1.3775515973889976	-1.3638992589687313	-1.4096911125626073	-1.4392697579696079	-1.4327118064480988	-1.4452149970414527	-1.446282967982622	-1.3917678625485068	-1.4412881295416	-1.4536343616209375	-1.429802883003382	-1.4313215789941591	-1.4414227024450803	-1.5182107791774713	-1.5300023400961524	-1.5639749032388153	-1.5502868995695422	-1.5603057024716287	-1.569329970176834	-1.576584925076156	-1.5831874542531086	-1.5858540783921673	-1.586010834274738	-1.5871861341306972	-1.5809888916073176	-1.6078159824771032	-1.542926882962082	-1.5028682219198564	-1.491015969733122	-1.4716953110559086	-1.4688824529329136	-1.4639799107403109	-1.3766915870423966	-1.438892141695653	-1.483977368875737	-1.4994511284523755
-1.5278607626656011	-1.5185382171882007	-1.5598156789524498	-1.531611101841217	-1.4807404490581066	-1.492416444058533	-1.3255570152309422	-1.318649416365656	-1.310876435822199	-1.3205184247255257	-1.329375093020316	-1.3519640123656607	-1.367111139870646	-1.3799740285962325	-1.33627245117775	-1.3715526334275925	-1.3637637535455578	-1.39590080772165	-1.3897365346434853	-1.4040076419390377	-1.340780554649243	-1.3623209460346382	-1.373962351451728	-1.387239183419042	-1.4223195502593182	-1.424649530809298	-1.4383217925785372	-1.4671316299340391	-1.5396015845613262	-1.524952175790985	-1.5458749896002395	-1.5535862517804553	-1.5694715370003394	-1.578185380858287	-1.585239157734361	-1.5901860434531072	-1.5919610131987876	-1.5929635992470839	-1.648862613981218	-1.612956300005546	-1.600414107917936	-1.5497181463585705	-1.4733420108547284	-1.443529933553119	-1.4384204800115385	-1.4242137498233847	-1.4191098615536115	-1.4178958457182085	-1.4679228736457046	-1.4871210105959782
-1.5356121736383128	-1.5363643667321225	-1.5719304969138232	-1.5443252805665058	-1.5042950991014261	-1.5015528445051896	-1.3341153794301088	-1.3243450512465633	-1.3191168137846159	-1.329188995600714	-1.3359715887764059	-1.3597799051830486	-1.3776987889147803	-1.389232941131006	-1.344920023088252	-1.3898669431062731	-1.3756071568209711	-1.3575468169133849	-1.3508341362386767	-1.3629719521154608	-1.3082819869773885	-1.3156911971484837	-1.3573920614540922	-1.368025852591404	-1.3479870226306687	-1.4106251798352913	-1.427347361407445	-1.462173832231039	-1.484000001267961	-1.523903494586189	-1.5345382337611795	-1.543905396591126	-1.5564864049629676	-1.5713018512901342	-1.579513854056649	-1.583646207512605	-1.5898296829762049	-1.592419849165925	-1.7018117127676597	-1.6688488025176125	-1.5950828909088917	-1.540088536012886	-1.5113582603265787	-1.4750296495529547	-1.4642430825523136	-1.4572890619919578	-1.4754401450320804	-1.4678030066965095	-1.5217284452874353	-1.5341666071317817
-1.533881932061086	-1.5427206928276322	-1.5806422716629525	-1.557139430734413	-1.508710770843858	-1.5073870168708063	-1.3372700229694139	-1.3282582774453846	-1.324997728322764	-1.334115379430112	-1.340883133798148	-1.366562132073189	-1.3811562338290324	-1.3933959261589106	-1.3500387787057255	-1.399713501672263	-1.3846881886726687	-1.3673615195984383	-1.363371360756284	-1.3135953411808692	-1.321497166466299	-1.2644933741090045	-1.3450448882333268	-1.3545416785000617	-1.3363985541120065	-1.3400598664406371	-1.4191021891602924	-1.453913879665637	-1.4808744996631131	-1.5184906350220857	-1.5498944892909332	-1.5585760573191747	-1.5736074837198306	-1.5886096844739783	-1.5965271399068697	-1.605474660363455	-1.6078945864547223	-1.6110665321725262	-1.7420513104161974	-1.6998086020027983	-1.6256088855367843	-1.563894654192713	-1.5339680405037315	-1.4969163765390334	-1.4825284049546945	-1.4728563711451352	-1.4481972178031857	-1.5113251972407054	-1.5565218023482104	-1.5663041520194774
-1.5041605101092979	-1.519351709611908	-1.4534011193713448	-1.442543822214275	-1.4033192905104142	-1.4073660567958608	-1.4363480799923436	-1.4059255225939256	-1.3870642293253537	-1.3180884115044194	-1.3303983536157806	-1.3135953411808596	-1.3518062798130288	-1.3937488872516348	-1.223426072562904	-1.255738348213878	-1.2824539989911123	-1.310175784191693	-1.3624161342130052	-1.3943396554946967	-1.4243132576618467	-1.3903074555499966	-1.3294349978170603	-1.3215290914832056	-1.3787911944536633	-1.4183001346628576	-1.443908050348091	-1.4422293685999092	-1.4401401375368612	-1.447864476282455	-1.5366494159941888	-1.5707635106664857	-1.6076678362498762	-1.5927166576596734	-1.5987959187506247	-1.557686270280639	-1.5691245789610981	-1.5706250582049064	-1.5358706344652917	-1.536682630964342	-1.5357113692259305	-1.5713449126568713	-1.5426459931905767	-1.4692010443727388	-1.424356020573096	-1.368226781448165	-1.4233315419101809	-1.463514697117332	-1.4415948467318922	-1.4798865643019903
-1.500277574788684	-1.5177244174447482	-1.4532201164386283	-1.4406600134400798	-1.4060179576323397	-1.4098803100341755	-1.4417366737713175	-1.4153869843018227	-1.3336510873128629	-1.328072087589469	-1.3385677065604402	-1.3228179930394162	-1.3606925997947197	-1.3983804682788257	-1.2279790836091493	-1.2657822610087786	-1.2922925389752276	-1.319108316514767	-1.3153469524358012	-1.346639395682278	-1.3783178845894772	-1.4004151552538204	-1.3494427461891532	-1.3349343348527287	-1.3830646227253092	-1.421159138778641	-1.440157145071514	-1.4364487883704178	-1.4284383903565487	-1.4496550204819247	-1.5441390518666063	-1.5758338881696974	-1.5635045398400975	-1.5986460237400753	-1.6068744971375855	-1.5670972530222824	-1.5781116187885247	-1.5832620084075844	-1.5374510629477018	-1.5294315425823943	-1.52858447564311	-1.5656594355598568	-1.533466316660884	-1.46307799967849	-1.415023830837453	-1.3587479868635566	-1.4404215385822645	-1.4254406988781816	-1.4624955337288799	-1.4462566013024534
-1.4949039436494327	-1.517272173619581	-1.4514998410498425	-1.44182637160734	-1.4069167817705028	-1.414183809409322	-1.4505096549926768	-1.3650974502411157	-1.3443055852364272	-1.338845684023311	-1.2899991153083226	-1.3337439534131006	-1.3762039680929579	-1.4074374400340088	-1.305592109463123	-1.274088815398746	-1.3051686387781152	-1.3333097412590453	-1.3290500167038626	-1.3668414687195494	-1.3972009281219127	-1.3675429310353955	-1.3221487520510604	-1.297584605548009	-1.3404202394870772	-1.4198194424511972	-1.4329864321785495	-1.42201611705961	-1.418430169891201	-1.4349619482954135	-1.5516801916183758	-1.528393809767256	-1.5712629162119562	-1.6079940809604496	-1.5664961930398194	-1.5807256967006067	-1.5884742975952737	-1.597824222891327	-1.538353642355009	-1.520697816426249	-1.518598486423205	-1.5460851881857356	-1.5192019114081439	-1.4469007745384557	-1.4088410613420606	-1.3487611343214805	-1.4090231548369616	-1.457903768234732	-1.4373849153838107	-1.4899746268909162
-1.488493764428094	-1.5133789546606518	-1.4497782118709142	-1.4398521711732728	-1.4072762090977062	-1.411764123425884	-1.4048489395938861	-1.3757857875524349	-1.3587699750559075	-1.2929854432258119	-1.3002481734942701	-1.345892760874037	-1.328044409403219	-1.3635426480840067	-1.3136841068242844	-1.2876888024517537	-1.3181467042232557	-1.2913444067771835	-1.2913444067771804	-1.3301809346010518	-1.3592870776657744	-1.3325119433972545	-1.294535537951646	-1.3279538238669766	-1.35117018934234	-1.3548932920441419	-1.4143384023420447	-1.3981538649549496	-1.3989512265280821	-1.4114951056122231	-1.4963195978618826	-1.5312579736247554	-1.575737727695373	-1.564165482614999	-1.5753446629509928	-1.5890691726188528	-1.5503518401590546	-1.5531915528883546	-1.5198503658067308	-1.5138546664724026	-1.5011102194911996	-1.5210150980151909	-1.4914104109578559	-1.4274003006754663	-1.396057106672436	-1.3512853901590938	-1.3837003883198402	-1.4242098700799906	-1.4736687449359411	-1.4749718861841168
-1.4849554134829195	-1.5072078584117854	-1.448236657974529	-1.4411984096841537	-1.4092520149538428	-1.4152583742873908	-1.416869240684756	-1.3915868927793102	-1.3090624403064397	-1.3036851844399928	-1.3140573706984902	-1.2958394583701083	-1.334195679684168	-1.3697751222176275	-1.319534929332368	-1.295650906782141	-1.329137030583737	-1.3042349074303916	-1.3038006135536335	-1.2877603816629588	-1.3250437355217868	-1.2932652099195037	-1.2830313063725918	-1.2938097234039256	-1.2996036235867259	-1.3471677620748639	-1.3383473035590872	-1.375869629686372	-1.3717141550563885	-1.3874414292777224	-1.4891531784331846	-1.5255258239257026	-1.5165483860212183	-1.5576108147545404	-1.5720495342408605	-1.5366233646773353	-1.5510247446971377	-1.5559529149718212	-1.5185605393237087	-1.4959136750066886	-1.4785876327735268	-1.497719660605916	-1.4668832601074844	-1.4029592192712679	-1.3817246980543014	-1.3409835236204595	-1.3972803551875301	-1.3912762751017758	-1.4440192858081728	-1.452160146690182
-1.4814112861346151	-1.5087522872539552	-1.4490529099766225	-1.4420057562712638	-1.4120331084604747	-1.4199981157008306	-1.367830411261836	-1.3428845273568437	-1.323186115185525	-1.3166429888506084	-1.2636361320906755	-1.306564584665828	-1.3486031157622347	-1.32051095177908	-1.327047767827725	-1.301031581262174	-1.3369545171242714	-1.314805894632475	-1.264126832874654	-1.3080531004010731	-1.2837325318090134	-1.2586171517109188	-1.253040498791485	-1.2575162407552682	-1.249091107696689	-1.2752559663435472	-1.3123186490293939	-1.3492911524711904	-1.4049152162535594	-1.4172595766062062	-1.4186934677351182	-1.455944887370121	-1.503819876746857	-1.5457311230450583	-1.509662500467575	-1.5294617473086405	-1.5416598529433652	-1.4978579282448334	-1.5104244528115127	-1.484624562205605	-1.4585047971817702	-1.467131629934042	-1.4405936266675234	-1.3831554575206686	-1.3684122381667514	-1.3304455093316159	-1.3541673194484993	-1.3499993102837016	-1.4150839675219993	-1.43208734905981
-1.4783287940248728	-1.507843933475094	-1.4492342579839605	-1.4443364220421324	-1.4138255047792354	-1.4182107309933658	-1.387409331023498	-1.3571604382272764	-1.3379532415129327	-1.268663171358945	-1.276739034386262	-1.3198770749309687	-1.2972552736858871	-1.3349025995333672	-1.3355027964913837	-1.3129819558669158	-1.2889848317948183	-1.3251554899835762	-1.2744894139413336	-1.2641268328746533	-1.2447563459030568	-1.273543532212516	-1.221364917978045	-1.2144759689235214	-1.2504787943891398	-1.264567901672312	-1.2949204195840822	-1.32794174551986	-1.3751477548118236	-1.399794385423407	-1.4016534694967493	-1.4376773732134973	-1.488679833681687	-1.4801986459088332	-1.497051335966887	-1.5178014569300144	-1.4793864014253642	-1.4871590439994595	-1.4970513359668924	-1.4773529285967744	-1.437990239488602	-1.450956315007597	-1.4162809327325476	-1.3668366528668934	-1.3595859719525254	-1.3322366939270887	-1.3090324073204316	-1.3618277428191983	-1.3757787771974856	-1.4533332450272556
-1.4794502061033155	-1.5029322118514452	-1.447329354239917	-1.442812805669494	-1.4112260550135063	-1.4194620524835388	-1.397579541161962	-1.3659352455976141	-1.3485330298790594	-1.27933207923414	-1.2852479552779223	-1.26688201245267	-1.3048531979925921	-1.3415754453804043	-1.3381384807475036	-1.3755795262975452	-1.2939632804824857	-1.275271224337192	-1.2822954526948058	-1.2717074671800919	-1.256783620197728	-1.2253094606711614	-1.227391201290597	-1.2212374235572119	-1.1928314301461418	-1.2573834450262273	-1.2807199950400678	-1.3110753081595306	-1.3638922211472604	-1.3775970875113939	-1.388888692748792	-1.4292869940564419	-1.4754724228004024	-1.4719944311912223	-1.4876022483393372	-1.4545110901222957	-1.4736534369245626	-1.4782410168430031	-1.4970513359668942	-1.4635246883240358	-1.4314373282077897	-1.4391709588800088	-1.405664484186463	-1.3566568266424925	-1.3521261764958155	-1.3259140459238237	-1.3166928751081999	-1.3749070778174113	-1.3861020792601717	-1.413845412118541
-1.4497435521755953	-1.4701730635416923	-1.4099333972035566	-1.409072469242031	-1.3918756936768508	-1.4067284283561305	-1.4103896072938578	-1.4075068917821885	-1.393300622048761	-1.376078876415508	-1.3590801987407588	-1.3513838769658257	-1.355056358198166	-1.3603305837550428	-1.261303830613677	-1.2288279816982255	-1.2102582456353541	-1.203009389817403	-1.1643110795814253	-1.180874238072018	-1.1705250034660033	-1.1522801269787553	-1.2551586944489561	-1.254929327620849	-1.2154606430275887	-1.1834781657032012	-1.1593600547007572	-1.1134866084795176	-1.1876162076949917	-1.2335502940412626	-1.358182169181962	-1.3585352794516177	-1.3666067719013397	-1.3603305837550497	-1.3878628346462116	-1.4103149293990669	-1.4575975076503254	-1.4394021462570352	-1.4002513855374332	-1.4049888546564997	-1.4029522942498829	-1.3996257793337619	-1.4270441392360405	-1.39275783711107	-1.4289209698783947	-1.433857161049237	-1.2635740005861686	-1.3504848745610571	-1.3871829467917978	-1.460097736534281
-1.4594268743048595	-1.4823472164792255	-1.425982837626199	-1.4234793506259773	-1.4110675578079854	-1.4217461461789709	-1.4283866630617852	-1.427000818370948	-1.4161437708187032	-1.3974315904959242	-1.3759015499506486	-1.3622940610707854	-1.359348197318079	-1.360509153054908	-1.2565470825405276	-1.2239752464644138	-1.2077550400854722	-1.1400072973338904	-1.163422022034019	-1.1202078854435045	-1.1728288159573668	-1.159149821903469	-1.2090963805484813	-1.2078158185118473	-1.2254472837840142	-1.1882339025223738	-1.1565684731059596	-1.1643964580548163	-1.2317966586486528	-1.2725749610793369	-1.337918958549495	-1.3405848350751464	-1.3544406935020832	-1.354272293916988	-1.388648975270048	-1.4169985765062694	-1.4150577422759794	-1.450182772818065	-1.3931246652340983	-1.3862819463664013	-1.3881108013689318	-1.3841652902626527	-1.4149897821347677	-1.383475268793425	-1.4253490384149812	-1.431664666961649	-1.288813448546132	-1.309210356687124	-1.4057801062968611	-1.423796937973542
-1.478849717900895	-1.503713349818216	-1.4452321723710273	-1.4480476673655545	-1.4306202106789896	-1.4514775070235795	-1.397894013755086	-1.3977207626806238	-1.3881710349563436	-1.3660496028298836	-1.3409534853706822	-1.3179986377693613	-1.3072899776482496	-1.3029561075367637	-1.2484468390218277	-1.2126122652031133	-1.196636706932695	-1.1308279295774675	-1.103596825136836	-1.1237841156659523	-1.1133980426686463	-1.1097161224983216	-1.1658927635821423	-1.1648724741804586	-1.1785106914165453	-1.1962016478265212	-1.1562794982060016	-1.2115850355459286	-1.2671405509227258	-1.3009434765122307	-1.2532482241685738	-1.2570324048757453	-1.2829077246391583	-1.3465160879249156	-1.3382764551400987	-1.3720200526170347	-1.4250541529573288	-1.4136592834780262	-1.357542621876586	-1.3549403376912033	-1.3534585708066709	-1.3601543813842472	-1.3363985541120091	-1.3708217723145972	-1.357723355829581	-1.374801060744611	-1.2545116947187491	-1.3455224251127769	-1.377853578987515	-1.4487897074843712
-1.4967311667545289	-1.5180193079374171	-1.460493034436125	-1.4656167760936074	-1.4496527915741158	-1.4693829148415194	-1.3677948026967923	-1.3691807429985972	-1.3610259837079393	-1.3406833700754361	-1.3103085559311727	-1.2783478501765275	-1.2585168788203025	-1.2505907464533774	-1.230343091919494	-1.1972830598699413	-1.1273526853707245	-1.1229700079343303	-1.091944423001959	-1.0608161293334113	-1.060090893535965	-1.0477280282870478	-1.1188952379470951	-1.1155282343923358	-1.1297872752868978	-1.1400179336389384	-1.1547376945845564	-1.201309331569451	-1.2478512163411892	-1.3340958322233325	-1.1703109313942175	-1.241969097352076	-1.2735785330933171	-1.2911572285708632	-1.2875720252458993	-1.3239687161079219	-1.3781930388279746	-1.3600945952784027	-1.3057788529803624	-1.3113454462955036	-1.3104795047017364	-1.3176395070769369	-1.3107286452143676	-1.2986478735547222	-1.2993080213440678	-1.3220125160037253	-1.2349731330178968	-1.3228309727282694	-1.4103110376648937	-1.4255179999158292
-1.5102048588438808	-1.5362110321428553	-1.4763543882183137	-1.4768742503604328	-1.464726082436693	-1.4774655785200712	-1.375406827754186	-1.3818738655073783	-1.3808404024769705	-1.363371360756281	-1.3340958322233272	-1.2975604437151225	-1.2684992080601223	-1.2536915871999466	-1.2242462797507083	-1.1903562027379169	-1.114884895264155	-1.1100877905189677	-1.024650049018	-1.0520987082729494	-0.9971477155275479	-0.991899702952609	-1.0121024239886613	-1.069719181779583	-1.0829087380931202	-1.0949718467219294	-1.1051068101545443	-1.1471864423074116	-1.1908386284450398	-1.2758712198405926	-1.1107737889053024	-1.1853678757540023	-1.2183007600000477	-1.2370783945503145	-1.285001405701579	-1.3165300657631394	-1.3135159712958717	-1.2931851233737004	-1.2489584253052841	-1.2573499868145406	-1.2603886905985406	-1.2224927914224137	-1.2195995058249227	-1.229435391007133	-1.2436793383255846	-1.288037198733967	-1.264976792050649	-1.2985153432948904	-1.3912751879993945	-1.3980796248663894
-1.5246770057631973	-1.5461731455979006	-1.4847257065799788	-1.4838264802323256	-1.4667970139653952	-1.4880820613438845	-1.3203315936286408	-1.3284408252627256	-1.3360005045763614	-1.3252180700586547	-1.2982105268229993	-1.2588818195014893	-1.227888111651046	-1.2121872050481088	-1.2168538762307697	-1.1859706556638745	-1.1083496559572055	-1.042443899871345	-1.0181076208363768	-0.9883946871840227	-0.9322876098888941	-0.9288313694934852	-0.9591431079364454	-1.0224831996542845	-0.9815990939168341	-1.0009422969857265	-1.0153035078107073	-0.9969358249176744	-1.0408485237236629	-1.1268954791019234	-1.1253722855327455	-1.137609858600853	-1.1688535735955141	-1.1819177105103267	-1.2243183253301755	-1.2445424235321636	-1.2309981558572818	-1.2597031638495708	-1.1912919008691583	-1.1967942686275914	-1.205640561013167	-1.1743222770084356	-1.1951495689738256	-1.2230976580674544	-1.1962054866550105	-1.2491448805978709	-1.250450337472973	-1.2830313063725933	-1.3693370297530671	-1.3790631414338428
-1.5381567885537684	-1.552233490342386	-1.491048855089832	-1.4888529671233393	-1.471793656456155	-1.4862022753450128	-1.252672468371899	-1.2682554061466715	-1.281452757414853	-1.2803120120015459	-1.254892442364768	-1.2173987609549328	-1.1850559555780271	-1.1657636170188201	-1.2191380145093886	-1.1834085864764878	-1.1066899532399195	-1.040779135407794	-0.9537185027862018	-0.9249021497155877	-0.9317274698666191	-0.9205914789595522	-0.9759942351920788	-0.9791321197435894	-0.9506655615903754	-0.9129662314459932	-0.937183372417954	-0.9253748672250873	-0.9744617851515175	-1.001255188113712	-1.087045263997208	-1.099092513857388	-1.1248912284726853	-1.1840770399465403	-1.1579729795641425	-1.1682403288858527	-1.1964956122496884	-1.1588711534658902	-1.2049083827238098	-1.1404563437615338	-1.164010205748935	-1.1429835782946898	-1.1780924339746701	-1.16012955898539	-1.2088390485937126	-1.2113028290290568	-1.2278823538110812	-1.3127518933879259	-1.3461155543657084	-1.4061078564960856
-1.545847167652345	-1.5586265067184633	-1.4964790501977803	-1.491967007691771	-1.4721378303828345	-1.4821809069054612	-1.2438601583137097	-1.2643696338670383	-1.2835572457411646	-1.2874979135179638	-1.2671963066345455	-1.2304432870768682	-1.1958264946798567	-1.1750622898339154	-1.2235172211305398	-1.1855133506871731	-1.1033670426253717	-1.0390206267140647	-0.9504391809265087	-0.9236846847191372	-0.870639684630444	-0.8624907714559567	-0.9846997027100738	-0.9952078004363275	-0.9692255975024955	-0.8813155851454214	-0.8461961761671902	-0.8403272637406584	-0.8918000044711534	-0.924621249920074	-1.1009114155820017	-1.109607214957427	-1.131098424166005	-1.129670980439345	-1.1491601046033402	-1.1504092298908366	-1.1173759327303647	-1.1293994531261555	-1.1582816180171975	-1.1177167675482866	-1.1356816864569919	-1.1226271414062838	-1.1063332721516932	-1.159544654875822	-1.1521335914666295	-1.2220024713079216	-1.2471316907239796	-1.3363333709060223	-1.3684356984595405	-1.370525570254912
-1.5574199447528123	-1.5139096739947762	-1.4418649903788694	-1.3724408574801876	-1.3331198194322968	-1.2772656811854475	-1.3888669489525454	-1.341735583849716	-1.3570244742824702	-1.3170097242593195	-1.3165722715698405	-1.2648115324846714	-1.2643696338670443	-1.2056968039007714	-1.0898977446417473	-1.0475235121015438	-1.0056184927842529	-0.9733021841905878	-0.9170247676401941	-0.9192780304734037	-0.9112884009257635	-0.9012883398086108	-0.8343333404437585	-0.8303946335595769	-0.8313558666968656	-0.8532673389089679	-0.8683682617172599	-0.957639073535184	-0.9855620080392694	-0.9996761198631533	-0.8415584043949824	-0.9425602839211239	-1.0670837135735183	-1.0676441035100346	-1.0079392750401408	-0.9898597010522594	-1.1092603690865916	-1.1501143158984921	-1.0329020693350528	-1.1140272243854161	-1.1515722886418904	-1.0916256601209104	-0.9951477403089175	-0.992946867473015	-1.1610784335578326	-1.2942633847355356	-1.207027188684092	-1.275011710013063	-1.3506345648110414	-1.3539419696802388
-1.4947237860092244	-1.5102100448482232	-1.4376153399607419	-1.4266708396781664	-1.3261534347832264	-1.3248112684671935	-1.3781430985612815	-1.386865607791405	-1.3487377482777965	-1.3140333714945385	-1.3195452774271779	-1.2735435322125102	-1.2231779917252743	-1.223089137666574	-1.0474312517890298	-1.0074728258567252	-0.9773855039050944	-0.9376025535310691	-0.8793275613411524	-0.8818714861728221	-0.8746096713080989	-0.8564090518161245	-0.7026377193317515	-0.759537132077839	-0.7765849630060517	-0.787217575841432	-0.8064525822634008	-0.8363439633528342	-0.8622664271787358	-0.8741116238480399	-0.7979749591684359	-0.9044111704389675	-0.9709108724267195	-1.0139990162756158	-0.945392670386932	-0.9731727736972721	-1.0314574671855508	-1.118305530391194	-0.9999097352662946	-1.08743318395274	-1.1360898566060194	-1.0927145894814483	-1.0078313282926947	-1.0229117671365862	-1.1258762421630626	-1.2641486524537702	-1.2209479247959403	-1.2324246477045115	-1.3096234243102935	-1.3637455543683163
-1.4934622628332224	-1.507916615840618	-1.434156429140204	-1.419015233502532	-1.3743049756942125	-1.318716727567649	-1.3582152373674297	-1.370175778522302	-1.3290763502069813	-1.3059599786175284	-1.2643696338670436	-1.2342578044093326	-1.2459883136757859	-1.1930747287861814	-1.0346594868821912	-1.053644741035644	-0.9590244021605419	-0.9142413614264376	-0.868842734634277	-0.859936690314806	-0.8428794757633139	-0.834638946002713	-0.5886434857273176	-0.6066578450412421	-0.614396303051019	-0.6287348154144243	-0.65986898688414	-0.6850230864511114	-0.7038938685464461	-0.7147360769541097	-0.7195125200398301	-0.8221295087671902	-0.8763583907040345	-0.9082655990215734	-0.8798849087910089	-0.8938669068074369	-0.9334943724755885	-1.0187556373607012	-0.9435485382564927	-1.038819036197028	-1.1075345092697153	-1.0286895405802519	-0.9730657486625004	-0.9403387291788495	-1.0588223479687848	-1.1947334691731435	-1.1974761635758855	-1.2660377519679273	-1.2785742855148294	-1.3313873447275109
-1.4943634257708902	-1.5076518325897919	-1.4229441340555302	-1.407437440034015	-1.3605984323506537	-1.3605091530549058	-1.3228413092269662	-1.3389086874614509	-1.3114639177381087	-1.2944141922867212	-1.2676376578981563	-1.2497680760276217	-1.2217859210828188	-1.1776947614300093	-1.0335672148850574	-1.0436917134013723	-0.9543411842347873	-0.9168476995823575	-0.809319108122861	-0.7956976938508511	-0.7771673155751322	-0.7685174471125977	-0.5987461377892954	-0.6032199521318279	-0.6158220452316874	-0.5893369473512811	-0.6124310389942074	-0.635607235406627	-0.6679725126951975	-0.6258529261251299	-0.5918929383318733	-0.6879108478278635	-0.7852704969159032	-0.8503965071351482	-0.7989822730210859	-0.7938296461465392	-0.8773438896271651	-0.9558710852729727	-0.8652601521648935	-0.9767046451048479	-1.0120675849377956	-0.9706325027182519	-0.8822970070771318	-0.9416334998301256	-1.0132601462821855	-1.1506433666161628	-1.1930918647059867	-1.1973376632410313	-1.2553147588398725	-1.3050895883719178
-1.4967946946011013	-1.5000475497577272	-1.4147211572748544	-1.3917864544964598	-1.401936642705007	-1.340510323703728	-1.3062975326540565	-1.3187167275676512	-1.2895899080881112	-1.224245111572273	-1.2043534874564532	-1.2036288919063178	-1.181844877604688	-1.1394551808748503	-1.0132568024634627	-0.9725590235265186	-0.9478546183370091	-0.8528766204312664	-0.7917698041467179	-0.7278879040697548	-0.7055534798162351	-0.6864869365760249	-0.6177554338845173	-0.6274971716921897	-0.6009095068074053	-0.6238064988490621	-0.593494747685404	-0.6258529261251266	-0.5898121076976477	-0.5997284801070449	-0.534445515040903	-0.6581704703475284	-0.7414826321807371	-0.7352540620376184	-0.7166449986782278	-0.7476821454406143	-0.8097530434723067	-0.8783195871932915	-0.785447417340943	-0.8560807858089009	-0.9205794542326282	-0.9156684428197226	-0.8709707599477484	-0.8865457541830707	-0.9704895103091539	-1.0526444812409763	-1.1167063328518598	-1.1754276539386501	-1.233226615787172	-1.2751920903160494
-1.4355913348474698	-1.4371572131648127	-1.4659112751752288	-1.4354874244089881	-1.3810516172056284	-1.377282136821907	-1.2795184176151622	-1.2983422542580143	-1.2725703257771843	-1.2098080063723935	-1.2007674892455698	-1.1467339710577953	-1.1354583202682267	-1.1041080964975996	-1.002770609316573	-0.9642920592877624	-0.9376332483135063	-0.844574717704631	-0.7374026198970902	-0.6640149593373579	-0.6340354673379851	-0.618238556906467	-0.6422809763794062	-0.5950331869961993	-0.6094595127398844	-0.5802849184634021	-0.5635658850239261	-0.5901905635708594	-0.5549760631767475	-0.5793458761567063	-0.4996879272965683	-0.6236285089984577	-0.6902287709642074	-0.7171137227930546	-0.6759307624061502	-0.6861022338709929	-0.7960295479078633	-0.854672940430713	-0.7157179973705279	-0.8008496336378716	-0.8977833111604795	-0.866152338716803	-0.8577547886381741	-0.8371383369441109	-0.9313539719544571	-1.0204686348566585	-1.113197700379018	-1.1615385532964404	-1.2095242398576658	-1.200159852377047
-1.4373241400350274	-1.4337388428179632	-1.4562200260272962	-1.4230333458522992	-1.3660255281103308	-1.3573417106207946	-1.2711019435199686	-1.2816176793762861	-1.260880282080785	-1.1991934117886653	-1.133105872249145	-1.1429694144854279	-1.0822015815266135	-1.1025055256171459	-1.0319887673809904	-0.9437433522194942	-0.9149733023100546	-0.8258919881120489	-0.7170031203173127	-0.6389284078787093	-0.5560866036539034	-0.5358640378757713	-0.581496452235089	-0.5370349414316982	-0.5582164927729116	-0.5355102254751114	-0.5097051456042913	-0.485049545414675	-0.46403884291029435	-0.4735470938897508	-0.5115288784361728	-0.5718538887805439	-0.6837577094580247	-0.6958165368332766	-0.6921484301350933	-0.6851626761146067	-0.7907159023416418	-0.8400767782617498	-0.6597166115283929	-0.7611118835480682	-0.8178159314485708	-0.8203299850896575	-0.8363576803618683	-0.834894538245049	-0.8825608948997763	-0.9748006263718214	-1.0892617456770748	-1.1325087943532792	-1.1738736404658392	-1.2131467720932196
-1.4377799141333742	-1.430856083099547	-1.4519386461810029	-1.4145420558612698	-1.4146316083855743	-1.3488059835848798	-1.3127746934191693	-1.2776913957531009	-1.253418152647245	-1.191542529056995	-1.1252487996788811	-1.082144616051561	-1.0775258654392295	-1.0496379325849403	-0.9841035174527425	-0.9553820289840236	-0.8732744494714666	-0.7914655639337137	-0.6785469300153193	-0.6061631646731485	-0.5202043572827193	-0.4883423836493376	-0.47167392586512447	-0.478787989961959	-0.44492464799313103	-0.42911614179290297	-0.4000725819837124	-0.4420120589299856	-0.41220013015532403	-0.3677452827828607	-0.46041491865017414	-0.5697065013127371	-0.6759891880165355	-0.7315072800356051	-0.6698936008748024	-0.7124877264297246	-0.7467540982387588	-0.8623946872630962	-0.6306534611532943	-0.7350563487807352	-0.8124455747869338	-0.8283074848040977	-0.7968901798159992	-0.8092504764102653	-0.9147359347867073	-1.0141812490622668	-1.1002584588785076	-1.14186211897531	-1.1345467266534064	-1.166558022797653
-1.4618012423091908	-1.4361682321110816	-1.4341889325294992	-1.3950227949333076	-1.3501702531734734	-1.3627730537344058	-1.3244181403277135	-1.2904498050153617	-1.287705127733731	-1.2271217049948309	-1.1452960872580549	-1.0774117084554011	-1.0623565229146887	-1.0226718675481343	-0.9139477311821207	-0.8344143975975571	-0.7147704717589696	-0.7020659325874645	-0.6990104300110105	-0.6829323850121685	-0.5898638996266561	-0.504418786587253	-0.3271852423010964	-0.3781262850898289	-0.37882853514732984	-0.40895419468607747	-0.437080062293672	-0.48408501930814685	-0.5122019860862017	-0.5770884252878817	-0.526420733835361	-0.5651257750695051	-0.5594323722240322	-0.6257134709329745	-0.6386345226425806	-0.6296940997579803	-0.6334693906013462	-0.6420410741893824	-0.763298363840864	-0.7337503406362115	-0.7718192967483753	-0.8651140726364158	-0.937326474452198	-0.9444465791642324	-0.9657205694706295	-0.979301750328019	-1.103971556135346	-1.063854682231336	-1.0631322519863744	-1.0793358326000593
-1.4563855062807889	-1.428962215085188	-1.4291426537692518	-1.3887799716368718	-1.3474408822260109	-1.36105455715604	-1.3288595151053177	-1.2984328124244124	-1.3002408343160796	-1.2351928802469923	-1.1596787083504552	-1.0865050892188453	-1.0159283456032866	-1.0300316515952275	-0.915763873262977	-0.8336805210992208	-0.7104857707689648	-0.6924241016772309	-0.6922383262817745	-0.6776128895662622	-0.5900551224908467	-0.5080324025789711	-0.3832385368329676	-0.3731049434906446	-0.374712779439264	-0.4041882985629106	-0.4334451396044358	-0.4800302032152047	-0.5079985414898373	-0.522111039142714	-0.4638464089566055	-0.48512260138389507	-0.5285583448838751	-0.5829501663071203	-0.5877858148782723	-0.6286621394785822	-0.63202147580231	-0.6544271380787537	-0.6887696195085188	-0.7337503406362106	-0.7758361190688352	-0.8161580252139665	-0.8936238316916036	-0.9568085723894447	-0.9793782645868716	-0.9861129738794037	-1.0964039981717755	-1.0941308939177663	-1.0923404284855411	-1.1112260865776555
-1.4460584971372101	-1.4214609297272516	-1.4243560205730879	-1.386423038811825	-1.3442524067838952	-1.3600590332090436	-1.336994356495659	-1.3214971664662998	-1.3118192947697112	-1.2518727498879734	-1.1783608244860346	-1.108727311385704	-1.0293057630726095	-0.9933122088080306	-0.9139477311821207	-0.8283534571852004	-0.6983379097868032	-0.6755568071113923	-0.6788270760766604	-0.6706904425178273	-0.5901507286863472	-0.5157315618103434	-0.48971854990538505	-0.4247730719613108	-0.42537084903437267	-0.39173767178891244	-0.42339910660936053	-0.4091215306683855	-0.4404595234086555	-0.40101035333728496	-0.44079048260381065	-0.45526909461593157	-0.4783413711489782	-0.509861235428859	-0.5629541557589104	-0.6085894834733114	-0.6802319016755161	-0.700911288197893	-0.6731164813044542	-0.7279801324437803	-0.7210259173480028	-0.7770244034629732	-0.8586668392626505	-0.9236297715172503	-0.9932232432299272	-0.999071095301401	-1.0567441226632603	-1.05318706436511	-1.0446282884364055	-1.0758006034852046
-1.4405125723675116	-1.4177460253523835	-1.4204648626563536	-1.3872391834190352	-1.3490789040198827	-1.3658449594304092	-1.3025945764897828	-1.3305322732645712	-1.2706091079700046	-1.2100795352170683	-1.136681677316568	-1.0676948789012293	-1.0554796254448258	-1.0202886024249125	-0.9138568888177475	-0.8198802779946299	-0.6824591839592822	-0.6573545673654039	-0.659331119113107	-0.6598015039154924	-0.5923487081072762	-0.5226320660882877	-0.5487155366064613	-0.48085936632337795	-0.41808889562529084	-0.437893678166141	-0.3474488308667035	-0.387729268349376	-0.35826217364008645	-0.31296338799336854	-0.3654966715691254	-0.4185317937993965	-0.4175894131724323	-0.4878094835844668	-0.5412734844474179	-0.583923419174598	-0.6737982586486152	-0.6998136287546961	-0.6639692988626898	-0.6579123904285848	-0.6757346706687499	-0.7464847353407987	-0.8331811911007148	-0.8891141693452165	-0.9473495326619232	-1.000718487667419	-0.9984934535566207	-1.0399862836534948	-1.0253942854165496	-1.0668872230707813
-1.4302932464716982	-1.4102063967761016	-1.4155685386157433	-1.3861509239241243	-1.350533918017344	-1.366657403392039	-1.3046725912634949	-1.2791591391374573	-1.2835196826811515	-1.2250431349956963	-1.1538878400378965	-1.0852538059715717	-1.01506178875018	-1.0294530935110493	-0.9102204374707307	-0.8132290298141375	-0.6658179023037434	-0.6331373247364918	-0.6384542148661416	-0.6491498624890227	-0.5923487081072721	-0.5313534559591282	-0.5567644824137872	-0.4861784022559281	-0.4188878757143799	-0.42467342958541815	-0.32930934220393887	-0.3588753891950907	-0.3261822992884652	-0.2794624030529109	-0.3722906149312775	-0.35517199661950477	-0.4003927609549002	-0.39895046568585024	-0.5164746030901622	-0.5779441560234161	-0.6832283671087624	-0.7309771351620046	-0.6473772973212868	-0.5992291886103737	-0.6296757280299782	-0.6523681729245812	-0.7431520690923067	-0.8515873493424241	-0.9553107767315505	-0.9936875623890641	-0.9858884467650766	-0.9626058078839452	-0.9973357826289906	-1.100717673301326
-1.4158875192855203	-1.3964233891346185	-1.407839278739429	-1.3789732098921923	-1.3440700710815467	-1.36548377821217	-1.3151239894790072	-1.2885130824472841	-1.2269420232519728	-1.1717314666144791	-1.1043175663817748	-1.0400807346203553	-1.0195683378093607	-0.9973872546136296	-0.9127665183515266	-0.808877702004275	-0.6522173767203587	-0.6145378114860969	-0.6240926338018896	-0.6404452432192013	-0.5930172921855782	-0.5420704181783907	-0.5163153974615947	-0.44007425196909616	-0.4152906051946597	-0.354242808560244	-0.35434402257304304	-0.3181648558082326	-0.3287026239587865	-0.27653441746273694	-0.3967247770607068	-0.37459056748021136	-0.3557222912644687	-0.35901998520722356	-0.4217345920420279	-0.565959842736238	-0.6391512486533026	-0.7071598251166147	-0.6377998062268339	-0.6002346573264951	-0.5867283581336928	-0.6217609783852733	-0.7098582666007456	-0.8075801014333701	-0.8969097144039885	-0.933044632464902	-0.9225312491223377	-0.9473108322691525	-0.9758381946862862	-1.0894585471000477
-1.3983270821492846	-1.3814481660505336	-1.3921157418171364	-1.3650974502411148	-1.333743953413095	-1.352805485338556	-1.253873858738171	-1.282581393192121	-1.2294562909003333	-1.1711033861414462	-1.104137401692607	-1.0389963775901903	-1.0329479348163455	-0.9966685660626434	-0.9134026265997618	-0.8044259900795072	-0.6422809763794102	-0.6016791927272632	-0.6077325557248882	-0.6335174639585655	-0.5964530285653851	-0.5485182474094314	-0.4134146202787087	-0.3885411142094011	-0.357884155944306	-0.3389164074962394	-0.33014903392031225	-0.3339244745549938	-0.33667625428223696	-0.33942527830031666	-0.40130691023861326	-0.3840638270579675	-0.35984964241344325	-0.307751234469143	-0.37638198474693824	-0.43110112809851314	-0.5263789609790469	-0.6022246555693545	-0.6436631787409357	-0.6048102358117561	-0.5429045971703086	-0.5809544071383119	-0.6687663193533275	-0.7569605111798986	-0.8887572938374093	-0.9157981652481616	-0.8872096505987325	-0.8987009302451906	-0.9751590907239828	-1.0960670993569952
-1.382496172109776	-1.366649776186516	-1.3778501165270118	-1.3547256838816797	-1.3237381855922075	-1.3445258825276518	-1.2475770829214832	-1.219777167673359	-1.2228054652189089	-1.173076782875632	-1.10107249740173	-1.0420674473644196	-1.033574675115253	-0.993791671590875	-0.914583533682583	-0.8024758813929299	-0.6362432296825978	-0.5954189242858717	-0.6014867925030781	-0.6314260093396058	-0.5984551258368167	-0.5537994943233552	-0.3619743742009871	-0.39273582554072994	-0.3541415908034725	-0.3267773677228007	-0.31078242505175663	-0.30954819065982464	-0.3101653768884167	-0.35922081090006475	-0.3868508881576058	-0.35960844515378726	-0.28113833385640286	-0.2959649354746806	-0.31693235080553156	-0.38292138878470094	-0.48668130183594255	-0.5853479526958396	-0.6426493126714706	-0.5544124174169756	-0.5501834049385194	-0.5893303574645231	-0.6198550399620824	-0.7578958352219648	-0.884985537420201	-0.9077971919404896	-0.8569295513627948	-0.9257392143709291	-0.948035853427192	-1.0756800206604669
-1.2464789332272113	-1.2772936309926615	-1.3514402253431501	-1.3958202989929407	-1.2465365793855163	-1.150782172608598	-1.1102354616874883	-1.1618150855740716	-1.1840493689403713	-1.140845821843906	-1.0661788907376377	-0.9495885927296653	-0.8362502284395581	-0.8059441272101161	-0.7374272126864725	-0.7361070636905072	-0.6800690956312928	-0.6403657537182731	-0.5567644824137905	-0.48478010977668057	-0.4055842339543371	-0.36498901137663603	-0.3315883947989481	-0.29919388443111994	-0.29962623833035	-0.2404366036371131	-0.24407133079130405	-0.24883869284651147	-0.19986240271070294	-0.17248611520795942	-0.40083034092497	-0.3993631278291069	-0.40563339470633036	-0.3990505058262136	-0.41936691276012394	-0.4047856911121023	-0.38275948222398276	-0.37743231807346295	-0.5695623571992835	-0.6190679054735769	-0.6525817594395672	-0.7031137402249253	-0.7475252976397363	-0.7604153350935361	-0.7926308386774443	-0.7896393502764155	-0.8730502492701373	-0.8834184027386773	-0.9576940866306364	-1.0295151765376256
-1.223562152194822	-1.3166772679548049	-1.3288672765968794	-1.3601417949686463	-1.2241551600523817	-1.1294425089035998	-1.1559499217809952	-1.1448105431097395	-1.169358596129359	-1.1153444411393492	-1.0503818161440241	-0.9330342638745636	-0.8171488529481938	-0.7924929962081887	-0.7822357264556974	-0.7257105852929655	-0.7301579081107764	-0.6374902651517291	-0.607348632233309	-0.5256393418640778	-0.44071008875124285	-0.39711529874283896	-0.3091942749336704	-0.319382813164388	-0.2522093906079785	-0.24164764022599555	-0.22579685137998104	-0.2186522720751828	-0.22329598965020023	-0.18582779780516565	-0.3618145125616226	-0.3669765473972877	-0.39149438795256897	-0.3449646749619697	-0.38549089358042166	-0.40525489315347485	-0.404902999235898	-0.4095911654942729	-0.5097028195293556	-0.5840098770606814	-0.6130012748940304	-0.7062459999955891	-0.7343829814449191	-0.740976691329575	-0.7770870219502327	-0.7767268593490371	-0.8253815928921567	-0.8971317948451322	-0.913619285212022	-1.0303945134908836
-1.2565021603632103	-1.2704930261135068	-1.3629145642832388	-1.3258978457577781	-1.2355285645714775	-1.0877608707767261	-1.1279252708971963	-1.121499671043948	-1.1347470535809536	-1.0911429062121565	-1.0256508548585273	-0.9050667240382736	-0.8348286894714875	-0.7638475400986843	-0.765322509799195	-0.768243420856985	-0.7248580847347418	-0.6285559532169533	-0.595901015918158	-0.5034412905919148	-0.4539093910645295	-0.4592268284750496	-0.2992173947744644	-0.2528331072160982	-0.22398622705393167	-0.2519819592048578	-0.22362437622377426	-0.2572688669310893	-0.24553185934098434	-0.20441109760440432	-0.2659675727093193	-0.28660302722409897	-0.34704703170261464	-0.33790557008059613	-0.36439613262820825	-0.3640431674984272	-0.38969030981628516	-0.4150977592152846	-0.4903867175502527	-0.5556022977624829	-0.5974498345002014	-0.6007651654527172	-0.6654341760775384	-0.7130295136513529	-0.7506849254203772	-0.7465245560031573	-0.8202421788086424	-0.8365151223700492	-0.9124088183384771	-0.9621858295833158
-1.2170275502506178	-1.231060905408008	-1.309289234492201	-1.283715003810878	-1.190386628946873	-1.0920912587843923	-1.088238443221672	-1.1446083067190458	-1.167144563177607	-1.122671087535416	-0.9918974548920416	-0.9210101603712558	-0.8002485368354612	-0.7730307816998557	-0.7361175437596302	-0.6878329427411456	-0.6508187426657999	-0.5566594123237251	-0.5153873459148952	-0.4596756205435706	-0.39461382992881694	-0.3833056442710929	-0.2569971852383799	-0.2525544881795375	-0.22114684430405127	-0.23696245695000126	-0.24788586719499686	-0.21692634580756787	-0.2648165777785599	-0.2182657621487127	-0.23101357783723653	-0.2783134138292382	-0.2521066332023021	-0.3057876338898841	-0.3852574024697935	-0.36396011025045694	-0.4255841413732339	-0.4772609908986407	-0.5104107346597688	-0.487448389098911	-0.5582780755205791	-0.5786422163737746	-0.6051335709452025	-0.6970043701893281	-0.7201167770285557	-0.7592981743899752	-0.7607027190798332	-0.8252508707383512	-0.8990035834895835	-0.9856124265409937
-1.17645585951197	-1.2654722993804863	-1.275039604808823	-1.3020285857886738	-1.156620645318555	-1.0594598078521642	-1.1221230368590094	-1.1113167390727587	-1.1343208830607285	-1.076484299192212	-1.0018642553377712	-0.8795744411632089	-0.8137065484650267	-0.7292047956250918	-0.6900224347251136	-0.59022347019227	-0.5525923995961317	-0.4622415798190499	-0.4085077478253192	-0.38592863541007816	-0.35273891778074534	-0.3291703144331818	-0.2696523963049665	-0.21430516146017747	-0.24253736433188966	-0.20156462153890883	-0.21602515016725848	-0.2512605539891898	-0.23661063960480472	-0.2537817107863162	-0.1965026996807621	-0.20953542694729577	-0.2851633949326969	-0.32366407320595486	-0.32871438333679975	-0.4196216145580091	-0.45529239448642045	-0.45310840169293254	-0.49854842001231053	-0.5178068389108172	-0.49330793109430454	-0.5284825074400339	-0.5766737280520732	-0.6336333744629745	-0.6966606200543044	-0.7349749621910884	-0.7395885941765311	-0.8147913256184842	-0.8795141262084248	-0.955927985669263
-1.203214626289198	-1.212738042671793	-1.3016585806941643	-1.2615740836449583	-1.1655076414136956	-1.0620711101560925	-1.0700411715233602	-1.134212276121681	-1.081837570780756	-1.0905857601445104	-0.9565119862082498	-0.8276966286252485	-0.7469177901076813	-0.7184295821966838	-0.6548047097371446	-0.560875903565337	-0.47315120332409094	-0.37475296319160406	-0.3062391763982831	-0.262897193718905	-0.2639402907157036	-0.2817394972349148	-0.251469110991	-0.1995133734892862	-0.1732933380878268	-0.20688806397763193	-0.1865185507586347	-0.2458760907625161	-0.24551338868294068	-0.21389815132482848	-0.1722258853095326	-0.2036964396675475	-0.25951719958329517	-0.34056338713951345	-0.38315910939281883	-0.38543973712990764	-0.43907118698001674	-0.44957212322896234	-0.48038859527643696	-0.48588000331904524	-0.4920697075737559	-0.5565424015916572	-0.621334786123125	-0.6454831808691981	-0.6833114162747572	-0.7655110574606283	-0.7552710784292697	-0.7764920012026294	-0.8854206703205862	-0.9516577298443807
-1.1729520326357634	-1.1804252280569865	-1.2573449646471662	-1.2222223087516528	-1.125949874665937	-1.0226057974640648	-1.0243420639525946	-1.0793157145494243	-1.0991727288587816	-1.0444201923486425	-0.9050550712765348	-0.81950344543724	-0.6912573821557413	-0.6526217996574913	-0.6587297669371918	-0.6200187502334341	-0.4765869531064225	-0.374287140968271	-0.29017696180418007	-0.28977741940922974	-0.2727612359102323	-0.27530083189101134	-0.2323941475633219	-0.18742783420612774	-0.18160523563023842	-0.17660877586866477	-0.1761635841554927	-0.19962200647599435	-0.1567303388052588	-0.1974443313234138	-0.21099327955015396	-0.25473844609593027	-0.2647821728965023	-0.31464751978204153	-0.38025614835510374	-0.404150076430877	-0.4099449691703484	-0.43081046965458814	-0.48521906296246475	-0.48830098419762624	-0.54026573067821	-0.5809699986004359	-0.6222093708440927	-0.6750173528696666	-0.7364036329792706	-0.7440208349293729	-0.727211190159087	-0.7886078381349961	-0.837560203534908	-0.9023876522285723
-1.1356451208661251	-1.1572007427168236	-1.2286906811965823	-1.2651623910013352	-1.1048262671033544	-1.000725611652117	-0.9999787452846763	-1.0478556197361104	-1.06848794340552	-1.0110728113062093	-0.9212948229174386	-0.7838328838672143	-0.6493761091808387	-0.6151516911567354	-0.690839115036239	-0.6562835775385734	-0.5073732535756544	-0.40532707087547704	-0.3755317927638506	-0.3018693084657115	-0.3340539375722121	-0.3293598960135989	-0.2275544770102459	-0.18946216181122402	-0.12398474135891464	-0.1362886717308562	-0.16486129581320255	-0.13434401436593965	-0.17183885104303057	-0.16249292070910895	-0.1773378907412776	-0.22898634761609674	-0.3233968564580785	-0.31625700891654435	-0.3979535228427148	-0.4239996640311421	-0.4420719127233819	-0.4527937778006961	-0.49570643171387424	-0.5002130048486728	-0.5426870106487	-0.5647694051063554	-0.6530360924886025	-0.6915788171454027	-0.7349728652397461	-0.7352590831267579	-0.7020035707353797	-0.7649474221422478	-0.8134349110413817	-0.9257043994346686
-1.2486338843484523	-1.2124660171534098	-1.1026543815754928	-1.0705674581751865	-1.0309235886930437	-1.0393729461199939	-1.0115769495068079	-0.972764393305154	-1.0178295734073914	-0.9996714033225146	-0.9042362159869985	-0.8041784411427237	-0.68090078350272	-0.5621982938483392	-0.47520947220430776	-0.4092810914308504	-0.3134304663066327	-0.28168837121664336	-0.22107375700148557	-0.28016753581354487	-0.2829334717229995	-0.30436200692008536	-0.17360353182990737	-0.20859532552887405	-0.24286103359873512	-0.21717776461505967	-0.16595369109683794	-0.15856854617843255	-0.10140706224452833	-0.08408863019740416	-0.18424271239556272	-0.21931908981599077	-0.23473791150793677	-0.24808465554345724	-0.30149462274479877	-0.3478843991810087	-0.4442218560557291	-0.4421272504994404	-0.44247428016356444	-0.5122137952146095	-0.573867414715611	-0.6211333824189574	-0.7046993619101914	-0.7061603860442559	-0.7131786213566966	-0.6803247757373294	-0.7588090019749842	-0.8353221681401206	-0.8836199087801031	-0.9768520180475421
-1.18733665370976	-1.1468157420404355	-1.112980106975573	-1.076048543300558	-1.0279592632920456	-0.9820553410500538	-0.9861525045328103	-1.0106552419463515	-0.9787125671642352	-0.947394409006277	-0.9109528225106759	-0.7286891754276625	-0.66832927569986	-0.5409690022176016	-0.46272548972319394	-0.44923781913172994	-0.37225624084955455	-0.2740705674756567	-0.2206234299673192	-0.2240799806630521	-0.2938493689039687	-0.26265306282128925	-0.1750181255051155	-0.22213030704736111	-0.20890404864360118	-0.21374395107705327	-0.19153996279774757	-0.12650496523674357	-0.08006829619538088	-0.06743682326368573	-0.13326356432564376	-0.15567290706530518	-0.2257246636832939	-0.22769922061073347	-0.27051358212317733	-0.30855140052502583	-0.39602090357437636	-0.4483221393197405	-0.4780483324074778	-0.5546626923604628	-0.6201884456599935	-0.6732183557776393	-0.7066607398231969	-0.7145479089474754	-0.7246686014696205	-0.7448763438464963	-0.7902283975719114	-0.7984278900828262	-0.8917738153155695	-0.9547567444533311
-1.2040504748562175	-1.161383641598012	-1.057658210637722	-1.0188315939623935	-0.9695637149449411	-0.9787518547016337	-0.9965908571907763	-1.0092969487867463	-1.0248278677805414	-0.9791058628182235	-0.8533452806306185	-0.7170572637204097	-0.5781372666641247	-0.5033983679060595	-0.5146356224386351	-0.5058517982046633	-0.4360550167515347	-0.33864660638091615	-0.2988171128260508	-0.2514677627443031	-0.20746151378366653	-0.2515373445761417	-0.2300465204576497	-0.22774013118810305	-0.17981725094743206	-0.14966711767991306	-0.1593285268628848	-0.12942140015105566	-0.10452412862244304	-0.09883424702881732	-0.17503773523165536	-0.19517804450615675	-0.18843362280020534	-0.2305116142808155	-0.25466122184062334	-0.2822085476252009	-0.35646343928128144	-0.4041688329258828	-0.5122258503123985	-0.5880465856703438	-0.6069232194589056	-0.7243385002328155	-0.7639325621624885	-0.7824641768940892	-0.7969888916585562	-0.7705024571119105	-0.7637521460913151	-0.8158261255267291	-0.8712746144526154	-0.9056253891294014
-1.1412370891565697	-1.0923893773269464	-1.0525599330334479	-1.0052886841708917	-1.0136154005541957	-0.9557160193307372	-1.0496829232759972	-1.0506275320733727	-0.9836521865148358	-0.9174144153742456	-0.8390145532144796	-0.683915329542712	-0.5949021222784641	-0.5188635559436878	-0.5814574236943847	-0.5767193282107789	-0.4979455988717815	-0.4149311212642034	-0.3298375836112468	-0.2512273316349917	-0.2397636969783302	-0.22799649052833806	-0.19939655647565568	-0.21579344009784573	-0.18843362280020856	-0.13375773568842178	-0.10557003661605131	-0.0966259409849171	-0.13667678446714165	-0.1433854512169626	-0.15454870177615607	-0.16198685517167546	-0.19999213182786893	-0.2249386773498956	-0.23007821016447896	-0.24491386060083678	-0.31745827657574077	-0.41188878605542895	-0.5481327321075287	-0.573751170564598	-0.6529253726382995	-0.7253582121996565	-0.7759922508981312	-0.8030321891785279	-0.7707681542537664	-0.8064673381212716	-0.7713723245657557	-0.8046496070605965	-0.8238949596872966	-0.8654312572499812
-1.123571766904634	-1.078028561297489	-1.0884620974515193	-1.0251839736119732	-1.0257216659937305	-0.9577725098586328	-0.9824317816208628	-0.9805700048401966	-0.9738777156416112	-0.8861760587448098	-0.7974377788354707	-0.7015256665511932	-0.5375226649740038	-0.4550484490876287	-0.6070528688696168	-0.5410835708672367	-0.5522872576079823	-0.4194402790875652	-0.38176162203745806	-0.2625981304168778	-0.2196527777696894	-0.16302357523866168	-0.180332400302501	-0.15313745657090852	-0.14587212791205373	-0.10834199128881628	-0.09118327771951315	-0.146779879933761	-0.11832199563421524	-0.17247891753339506	-0.15508134258823997	-0.21862687648790494	-0.18250465239179495	-0.19834845423181469	-0.1942295291134525	-0.24849177706830547	-0.3152005673684608	-0.4077808997455975	-0.5363519773463724	-0.5640165419317853	-0.6501886769564577	-0.7271185732310587	-0.7322999457563044	-0.7707519731928683	-0.7448515505393225	-0.7803332275681671	-0.7689966571903519	-0.7726084376043579	-0.8277034242870845	-0.8911525886810805
-1.1235686439856676	-1.0633500932260462	-1.063350093226049	-0.9822394121578225	-0.9723360309472745	-0.963175662461429	-0.8994510306683511	-0.9642881457482435	-0.9556473703853704	-0.8621816148299605	-0.7678468207450128	-0.6742189530908104	-0.5861335721903201	-0.4987601896582384	-0.5546692605161484	-0.5730170168677884	-0.5246801108677	-0.4361291477300047	-0.3586253178923175	-0.28035785034246297	-0.1340625722029639	-0.09994889033719345	-0.19256710893432225	-0.15973525631839328	-0.10061322043006138	-0.05825686901755262	-0.030898117548695068	-0.12803083795836417	-0.14843806999116604	-0.19677604791346312	-0.1758600738476732	-0.17337537948047768	-0.18558048897283347	-0.1918508657446949	-0.23830142620183267	-0.29216270628290747	-0.35728072817394935	-0.4005519476971098	-0.5411290258784314	-0.5684546054197825	-0.6045473131204966	-0.6910304584495175	-0.7036385587237974	-0.7452074312780801	-0.7292479118147585	-0.7169101322302402	-0.7923541096953342	-0.7947534653012233	-0.821018540786295	-0.8990185234188801
-1.0994954427338426	-1.1021452625933243	-1.0219758771945635	-0.9986998943038959	-0.9777181989261462	-0.9589782372396972	-0.8126136204709011	-0.8744374370165079	-0.8679783475472298	-0.8517566720027859	-0.7614090261090772	-0.6709473595668253	-0.5106662703458809	-0.5015504465514494	-0.47984887567064277	-0.5218035692155436	-0.48398072535208	-0.41923341403489806	-0.3768473649503089	-0.21107029949084444	-0.10324070450030659	-0.013425272229035083	-0.1602760333591256	-0.12637691321748892	-0.05869575413879708	-0.0032001274414757536	-0.022644822988785087	-0.09947748061667909	-0.16084379384557532	-0.25392992226885835	-0.1651509711407396	-0.2143016565590172	-0.22941953254271155	-0.2258046618995837	-0.2732377904825687	-0.33031708329322446	-0.3964278851265525	-0.4982184716525932	-0.5005066471571883	-0.5295146627013476	-0.5672905393624598	-0.6043432803674529	-0.6738782601646418	-0.666926012160011	-0.6581859931299863	-0.6910304584495216	-0.7687324425692732	-0.8196034950093731	-0.8383799853695274	-0.8938023469648126
-1.1018158697380105	-1.024872538475834	-1.0079431014219167	-0.9734907111533491	-0.9444410983963857	-0.918140447348563	-0.7878978430573436	-0.7850518667619457	-0.7725161695028615	-0.763416835690583	-0.7534072626435404	-0.6659168832898764	-0.5144812284422943	-0.5078908115447645	-0.4720547418498415	-0.4949823613826134	-0.4844917268350806	-0.43828114586711187	-0.3509468241942356	-0.19166667948507335	-0.0987547410189478	-0.040092115766720046	-0.1387243583054775	-0.10062986385804826	-0.026911207096201758	0.03262047068229695	-0.026179360325394103	-0.08462416074210163	-0.1945972855846829	-0.28085617066188845	-0.204408650260791	-0.19771548359448454	-0.21155831358825766	-0.21278671573707558	-0.2508022672335979	-0.3142186564988004	-0.4397738758223515	-0.49306598118257744	-0.4585381248518943	-0.485364681027048	-0.5248176052014739	-0.6188876123675484	-0.6353045602104893	-0.6327927754943942	-0.6218802302957374	-0.6123292483468581	-0.7785448775063961	-0.8276237956981446	-0.8874361192065725	-0.9461902086614106
-0.9264819658699329	-0.9059103432996405	-0.8850427282325313	-0.7871704949244237	-0.7782406298626386	-0.7695319369364014	-0.6773577121255446	-0.7423089527021614	-0.7390635894410192	-0.7221206949298001	-0.7240814010674621	-0.68756178925351	-0.6678677075489962	-0.6316837432708101	-0.5078046618548016	-0.3761965064135259	-0.2904954286952513	-0.28290388046909426	-0.2834934807703052	-0.27313138247577445	-0.192243386893717	-0.05158558164883841	-0.23978922398183705	-0.20935648080642902	-0.13650187588259335	-0.12923520872095326	-0.08820627829616705	-0.1623260367479299	-0.21441025621206022	-0.2055342034469718	-0.26840412915527	-0.22825146296803211	-0.2165007056226538	-0.22309757077553174	-0.2527324124202568	-0.31767625280805306	-0.42516531254460893	-0.4460393680098981	-0.5756745497790952	-0.5581126602673621	-0.56009543332498	-0.5509593212115014	-0.617149660265772	-0.6721419550830816	-0.7677464826035714	-0.8145982697407048	-0.7362595778879664	-0.7800960120306107	-0.8062999777766358	-0.804226048602651
-0.9901766540264343	-0.974387486521903	-0.9420039781775156	-0.8489415437034008	-0.8292939371919177	-0.8259830095796309	-0.7711030789551591	-0.7668015065766198	-0.7720145936570559	-0.7087478290421935	-0.7306062240735365	-0.6301305882195769	-0.6192171314915405	-0.5926761992012375	-0.5115690155124716	-0.3784035106856726	-0.28826223355859565	-0.28269965567195193	-0.3390306013527038	-0.25847079173999843	-0.17115101480510406	-0.11050728568105027	-0.20291752616375705	-0.16545049453052404	-0.14548214585153257	-0.12843444688210534	-0.14395192089583342	-0.1555346788367063	-0.2090205562520829	-0.26386289290499987	-0.272582115020009	-0.23575115851872455	-0.24575613614809805	-0.23229102172969948	-0.2692979767016705	-0.3254139048142254	-0.37395294389329237	-0.4490658285707681	-0.5124207334714617	-0.544285627003625	-0.5391762329326082	-0.5766178785311075	-0.5914464889351289	-0.6460683499267478	-0.7514619948485664	-0.8045577400473732	-0.7492828056313913	-0.7983520069944862	-0.8357081270555297	-0.853500776107651
-1.0812500859242962	-0.9841121573765336	-0.9826083464903452	-0.8931120162954669	-0.8813108810025481	-0.87654883907241	-0.7807691183832112	-0.7880060504550437	-0.8151881323471418	-0.7688880311782944	-0.6763088485628345	-0.6064289336296596	-0.6160334068401556	-0.5238935970322386	-0.4934031792268768	-0.3508694629592422	-0.2635300259210286	-0.24550753908589787	-0.29324577385309925	-0.27380440631100234	-0.18209708705000294	-0.060741876323475746	-0.1715592508426139	-0.1277245204807453	-0.15179736671742486	-0.12259352414413534	-0.19154541309513853	-0.20564673398061903	-0.26129933984994563	-0.3169374309413425	-0.2318935322315892	-0.2807642885420877	-0.2600536683457252	-0.24983669329421135	-0.3021354679606801	-0.34611450505060204	-0.3876643177838016	-0.40891286010444666	-0.5006045207323474	-0.5258332425641238	-0.5041003840190731	-0.5316237297394543	-0.6019898090185876	-0.6615367304628803	-0.7195876256025863	-0.7282120265731358	-0.8141508879873893	-0.8201391763130651	-0.8231725400644904	-0.8185317884469714
-1.0235271241002684	-0.9536785937797636	-0.8723479856007569	-0.8731346280716112	-0.8149859360032967	-0.8257908492619566	-0.8280250644813327	-0.8527304781563524	-0.8150581508561298	-0.804740151669004	-0.7430969024024997	-0.6200129196334461	-0.5686581050279642	-0.49214503641801527	-0.48418148759251795	-0.4224109371731311	-0.3166800514225329	-0.28865414421558183	-0.3208305262697114	-0.2947690777681755	-0.18866759797950314	-0.12863590194861518	-0.13338670292347032	-0.13765477873432896	-0.15214142955402304	-0.17441637812424324	-0.23845790164534642	-0.25527126761067803	-0.3233385712300782	-0.3231180898523609	-0.27664295629105434	-0.23955947255255522	-0.22667037875180424	-0.2823736503001266	-0.2635665561684123	-0.3078072361458767	-0.42002975766685535	-0.4461255851797483	-0.48735897317564186	-0.5005066471571832	-0.5224379311293615	-0.5362828580597184	-0.6019789037954013	-0.6175407968033156	-0.6871242294975622	-0.7020659325874565	-0.8168339811895782	-0.8345593718682406	-0.8058732678106952	-0.8290380521511227
-0.8540777282692452	-0.8034795826403762	-0.7632205993814236	-0.7104930538635471	-0.742799453467886	-0.6706861191753576	-0.8752602260876902	-0.8388617709171425	-0.8178143131659668	-0.82299826177967	-0.7022241773569528	-0.598879977040703	-0.555079933013158	-0.5489680452592003	-0.5433745786874884	-0.3962055601715381	-0.28635547072447404	-0.31444436463119035	-0.3335995778388249	-0.28394476467734114	-0.23806562755918376	-0.10099572639077369	-0.19312213528716488	-0.19152205671936534	-0.1944929081769441	-0.21077676234666398	-0.27899994468889383	-0.30586594371032133	-0.2630829311384585	-0.27031703060945733	-0.28282266029777237	-0.2567025001928876	-0.2595843423617168	-0.2482012018992714	-0.2865089413462766	-0.33677496870095913	-0.3773296999539916	-0.45101546047240954	-0.4887356464189631	-0.4887356464189623	-0.5454112751471589	-0.5491040014499421	-0.6112811723819311	-0.6324719471725231	-0.6644067472107537	-0.6872173040014173	-0.765400738725484	-0.7907274668227667	-0.8289500433036633	-0.8678968015121171
-0.8253144468469844	-0.735708789087565	-0.7095446205180858	-0.6964307180969691	-0.6538769613179323	-0.6869662771707937	-0.8507085619875022	-0.8096441506676431	-0.8053097623624962	-0.8114082724460485	-0.6902672328046133	-0.6535403106341602	-0.616966784598644	-0.5412694339162691	-0.5586060100299175	-0.4772196911106372	-0.356030371783757	-0.3701161069264111	-0.36858718269281693	-0.3692478191756567	-0.25010851829208125	-0.16867940542852594	-0.2368995452805211	-0.23154929700153082	-0.2924729799968461	-0.310112807145521	-0.26304741746985444	-0.24250235728460715	-0.21642872846080155	-0.23697903021866348	-0.2590811640304234	-0.282970849697454	-0.2703633423621586	-0.25817184927833475	-0.25143485431649704	-0.29572829304065457	-0.3857327884940063	-0.42776063495723693	-0.48794906293192103	-0.4840126658086683	-0.5249105566156775	-0.567012337774079	-0.6303837423620093	-0.6599299597156667	-0.6444227191713453	-0.6739668911625892	-0.7675661179625338	-0.7935854182753589	-0.8413287739285528	-0.8310280771675085
-0.8487014303580721	-0.8512783003122103	-0.8673851360195841	-0.7935346080531519	-0.7659395226360206	-0.8173377570065721	-0.7697773492354474	-0.7996189990188427	-0.7909178388883324	-0.7882087611936383	-0.7361175437596257	-0.6971718709238125	-0.6542479815235324	-0.5733108144999925	-0.6130736759723049	-0.5230454542977921	-0.39911533823356105	-0.3894228933353986	-0.4407735274285818	-0.3725341185298785	-0.3011864082047938	-0.2224189005846069	-0.26892855457294274	-0.3274217133974776	-0.3246066154389818	-0.34749397315803954	-0.3088805597311715	-0.2439614168474975	-0.17372149551560895	-0.14188980675208188	-0.26771375183177126	-0.23077888186768944	-0.22247429035652933	-0.2782168515529878	-0.2547945708738229	-0.29748539688635733	-0.41469059478615633	-0.433229260057023	-0.49649073124854165	-0.48026770825185205	-0.5672072850385802	-0.6033171239332448	-0.6023452432036661	-0.6389284078787141	-0.6350374645489745	-0.6692849743989705	-0.7144726378661519	-0.7360673493527764	-0.7808454048708481	-0.8773230550580902
-0.9728191556447102	-0.9897697790163538	-0.932213524650231	-0.9460755344666527	-0.921233513775802	-0.9125847428849677	-0.7202781261996887	-0.744835611856964	-0.7281397823825215	-0.732180553557022	-0.7365747486042961	-0.6884877441059246	-0.6355690079428727	-0.6274749548733138	-0.6212661245336197	-0.5473182691174049	-0.4139427765616276	-0.40596130303151234	-0.4390774706571609	-0.42502100331604553	-0.2989130197110046	-0.21451996631448203	-0.37582674586378917	-0.37168588035765004	-0.3680995145594558	-0.3314703976437187	-0.301026069329095	-0.18554507215554067	-0.12369149394590906	-0.040211646882879794	-0.26501894508726903	-0.22818473946944967	-0.21936251751458943	-0.22843852445194351	-0.25426988209340046	-0.31622702816885967	-0.3584905761167549	-0.429551587139759	-0.4506546564430513	-0.5374251274605546	-0.5573443527348236	-0.5874302433265574	-0.6427044242805491	-0.6300952295327484	-0.6301893578064603	-0.6717206324049404	-0.708817012310138	-0.7343501046433167	-0.7704380827031195	-0.863734394478494
-0.995099373640864	-1.0241186402199713	-1.061217504264226	-1.015519762175266	-1.0285466446824438	-1.0468468537495221	-0.9624715835738453	-0.9142254284351027	-0.8916498741329679	-0.8217638642072927	-0.7296624630472431	-0.7237272095308689	-0.6376709986728757	-0.6483965218232921	-0.7387937882518362	-0.7031175795553494	-0.617268641543533	-0.5369761734879122	-0.4316021135402127	-0.39450838534473265	-0.39394008572176553	-0.4001848493947308	-0.23134572667831077	-0.23029691276647163	-0.17659257117840277	-0.16642158271723978	-0.15990663653222828	-0.24362477847005093	-0.25815249459423584	-0.3004569276270533	-0.37375770090338434	-0.39306846199235496	-0.3884177674101159	-0.4297843659785482	-0.45989129134191525	-0.4958795815143444	-0.5391823264331874	-0.5026693295724016	-0.482337938771494	-0.5428816941697787	-0.591172683172703	-0.5521539418886884	-0.5809699986004342	-0.6157652827999036	-0.6921546208864096	-0.713844741067506	-0.7196795280886067	-0.7335189500238637	-0.760612287075217	-0.8058732678106945
-0.9687797697835865	-0.9978220714009944	-0.9576248609514231	-0.9744502577556639	-0.9829039452451024	-1.0175663202290124	-0.9128548044404697	-0.8718012512217754	-0.8475873832510432	-0.7716820520545732	-0.752278708640402	-0.6760533787824765	-0.645662307522887	-0.6051983460635784	-0.6926404307648775	-0.6529300885803988	-0.5656163785376755	-0.5385389563343058	-0.4336429037269889	-0.43975602152854026	-0.3754626227849834	-0.3835762181218007	-0.2661964069637558	-0.2001806413812222	-0.22048898996440192	-0.20383444456255032	-0.20360812011673085	-0.2275311252249265	-0.3050000143387543	-0.29097819572181943	-0.40025141569919914	-0.4263105642951127	-0.4041915042656168	-0.44183681748167103	-0.4720281638676392	-0.45694652268664115	-0.4860485913339019	-0.5008814626362184	-0.5112532723134463	-0.5181398244422273	-0.5720762745188563	-0.5915330302232458	-0.625230641716912	-0.6059710505734645	-0.6818667005985294	-0.7032615010735683	-0.7017883101015714	-0.7165529869480419	-0.7463743074013983	-0.7843747832421097
-0.9058040131581587	-0.9217239440042339	-0.9447303166546437	-0.9600632258030566	-0.9566688742509576	-0.922045513490435	-0.8068846821778756	-0.8371874191501131	-0.8058014767094684	-0.7297771929927316	-0.70927357497462	-0.6333225277192115	-0.5986746719073652	-0.6201298243597246	-0.6521542004776387	-0.6108243974149661	-0.5803329005344823	-0.47211204348154245	-0.4225132173871463	-0.4147635443321873	-0.39988596251338004	-0.39149571108671416	-0.27618257276772423	-0.2726616708277104	-0.22976705932539826	-0.21416572340091047	-0.22007698082701638	-0.30977679425296933	-0.33554765261161756	-0.37747789356295747	-0.42876012844466194	-0.3938832492197022	-0.426205566260366	-0.4580418064818092	-0.4330444807276191	-0.46548475948942664	-0.4360375352130808	-0.44839858278679107	-0.5256517189283261	-0.5363239492175431	-0.5286205438619225	-0.575868877478902	-0.6104809660284423	-0.6088151660893454	-0.6744376989838405	-0.6947441405963081	-0.6749957723499076	-0.6951163350474341	-0.7202308735557578	-0.7580788795416378
-0.8491213626404299	-0.8552898012194912	-0.8643826791562165	-0.878122278002011	-0.8707964441717841	-0.90151790711572	-0.7700912874052405	-0.7860506127664392	-0.7648103026776323	-0.7545520229074217	-0.6542797807790609	-0.6431534067718642	-0.6139852211980998	-0.5592807919588723	-0.6646508777242094	-0.6176015314350859	-0.5754365493446023	-0.5145494292050706	-0.43694915918930205	-0.41994330885124714	-0.39306846199236095	-0.3774238539700576	-0.31290474229763493	-0.31278627418705424	-0.26559823555011636	-0.31985238538469296	-0.32639308063973876	-0.3541576938788591	-0.3773843861744177	-0.4232982133610172	-0.39450089205732997	-0.4160036313526824	-0.39590145175759167	-0.4308216208118887	-0.4150605094037414	-0.3937272450494955	-0.4191927433841346	-0.4375729807582289	-0.46384640895660595	-0.540876604527619	-0.5631712372577021	-0.620551054343745	-0.6118520028852081	-0.6690212994455496	-0.6952233946855918	-0.7147960396721191	-0.7087139062403486	-0.7260069076380351	-0.7549368180148001	-0.7970009047122015
-0.7895050175782032	-0.853805239864929	-0.8575835869261126	-0.8438046644581438	-0.8948517555010037	-0.8449709569551839	-0.7700912874052385	-0.7193342556753839	-0.6994242162736344	-0.685654185121979	-0.6490958867093275	-0.6350398997332762	-0.6017668640795188	-0.6098807556594076	-0.6514889682944826	-0.6014630384063655	-0.5372907101147505	-0.5317474855374947	-0.49261720460433195	-0.44811765790289715	-0.39835029621042173	-0.43297540774677146	-0.4148325845742749	-0.35902786047187124	-0.3755212410046967	-0.3505196790090162	-0.3673357358810653	-0.38700260690828114	-0.46832540515432547	-0.45697015036451444	-0.36521954057945927	-0.40066365211505145	-0.38298430773257924	-0.43849944913132005	-0.43459252759582	-0.425886030995299	-0.41135087324590963	-0.43378396512906064	-0.4827289082593854	-0.56801658543845	-0.5934791798583005	-0.6158630395522736	-0.6150808828226291	-0.6878329427411447	-0.7076526597024004	-0.7262787607440758	-0.6959014120643511	-0.7116973924396827	-0.7393149913173017	-0.7812748927755718
-0.7702610984560374	-0.8288531024351679	-0.8836409944531601	-0.8612484877053693	-0.9028948617072974	-0.9247081985349325	-0.7534467615285491	-0.7082184216412266	-0.7399165562905112	-0.7228842422784217	-0.6894525284127878	-0.6702269052380652	-0.693794081583743	-0.6478271318466741	-0.6609503117720503	-0.6003128442379039	-0.5886385467815003	-0.4921560438891664	-0.5030893041339274	-0.4287296378843977	-0.4346283020886431	-0.46030241661081933	-0.4069490589162123	-0.4069490589162102	-0.35647249286931354	-0.39607886353299177	-0.4049807130726115	-0.4209335692281887	-0.4393395329192796	-0.4899726075323778	-0.4147754880596342	-0.3938551571761127	-0.4022022931836716	-0.42123295468928695	-0.43917800749815694	-0.4533580001555419	-0.4523286141221446	-0.4857077393541681	-0.4843723167626849	-0.5167468456686231	-0.5744799207235776	-0.6609724417316705	-0.6766589975028838	-0.6939771478310309	-0.7324258919012339	-0.7500283707209016	-0.7304928914683514	-0.7516296990774642	-0.7762677541106875	-0.8133677777164835
-0.8129756442623414	-0.8535503523314469	-0.8940576789641329	-0.865561262798888	-0.9023212242018214	-0.925844935064244	-0.7288041821106868	-0.7519281878880121	-0.7831669065191972	-0.7625155660886166	-0.724839137041551	-0.6996686210885887	-0.7256557546495406	-0.7417080189577147	-0.6410988618122834	-0.5794672662679242	-0.5554625068537509	-0.5067880332749176	-0.5004765314873204	-0.47606598937438516	-0.47198113638982836	-0.4240715639313531	-0.4575313423778888	-0.37855701992392465	-0.38641065358904236	-0.3629654127883583	-0.3562020144997905	-0.37482869249944584	-0.46018012643524986	-0.44132433717141767	-0.3959687856771747	-0.44788394581603036	-0.4714104759032487	-0.5111676637176771	-0.500697838698411	-0.5381335939956645	-0.5573376820959288	-0.5886075659089296	-0.5019904975712237	-0.5391888216875752	-0.5945700151583899	-0.6502664934227322	-0.6665995855225498	-0.703261501073556	-0.7318590852046036	-0.7480576872029682	-0.7078589584889757	-0.7231893244807881	-0.7525568047863467	-0.7950228746442259
-0.8313697948930073	-0.8749463752760559	-0.890083457706906	-0.9304605936249344	-0.9001401821998878	-0.9222055211112542	-0.780666628864798	-0.7927025782625109	-0.7596284756106338	-0.7429259800782567	-0.7646956152387163	-0.7405387959101956	-0.7719885549411077	-0.7150876169032337	-0.5805666467901082	-0.5833699781499194	-0.5603880500522849	-0.49215156832945445	-0.4771740996950604	-0.4410635354598426	-0.4307475465272215	-0.43498573446853855	-0.43818975605663024	-0.3572457464952173	-0.37200038361460563	-0.3165043843812422	-0.3175841065289322	-0.3457381324885731	-0.42813908571356096	-0.41868555892164255	-0.44189639603944764	-0.5117760653910237	-0.5478794056402337	-0.5364688285033353	-0.5937509074092878	-0.6552016614827668	-0.6847873983897979	-0.6623135682687882	-0.4670895070418054	-0.5160908604789561	-0.5753692281420787	-0.6324552321973897	-0.6558196547157298	-0.6946482790362474	-0.7253317313301555	-0.7432653660408034	-0.6922464037524192	-0.7050273780394263	-0.7303993882743405	-0.7748899374169337
-0.8814753823306414	-0.8655123152533328	-0.8748286709641501	-0.8575124689008933	-0.8028225908372272	-0.804588103976631	-0.8935854492203309	-0.842306708186169	-0.7459619176093397	-0.7266792227873508	-0.6842869428674636	-0.6389284078787076	-0.6436157552525147	-0.6530817387666349	-0.6919831728289089	-0.6596447184966574	-0.5773531491847153	-0.48144300729581585	-0.44680039341274946	-0.5040278312695923	-0.5114516661995134	-0.5570480330211142	-0.3729775215799159	-0.35767201948642485	-0.4101046962974354	-0.4963671341413875	-0.5314586114788739	-0.5222631975158492	-0.5837168488636587	-0.5478399132031574	-0.5511358579411811	-0.570009723129692	-0.5700876581762306	-0.5297082800192647	-0.5091357929662617	-0.5285463637654434	-0.4711815752554929	-0.48969047197178117	-0.6319976917253698	-0.6459671351928756	-0.7003848458191748	-0.8132003223927614	-0.8815369941608692	-0.9102308947557399	-0.9127142853989701	-0.9647420743193091	-0.7350693232140068	-0.7452397696179747	-0.7634072300714483	-0.7747657455834889
-0.8765867293010876	-0.8518877051073311	-0.8674020018524382	-0.8265927679561018	-0.7956300311594048	-0.7989340892451338	-0.8808865305036974	-0.8367373475459301	-0.7391596761050943	-0.7144258466173532	-0.6739893438647195	-0.6868549149455252	-0.6785581364431774	-0.6776216088439712	-0.6859592553521244	-0.6344675686067248	-0.5456097000573292	-0.5063084865315358	-0.4719047709638209	-0.45914646573138324	-0.5472934928206442	-0.5212094871225756	-0.38962037266138133	-0.373486890387664	-0.439716689913064	-0.4584568376100399	-0.4842010604424977	-0.5333422906763785	-0.5901576565358829	-0.5512603285626352	-0.6962927114943985	-0.718934889603784	-0.6931140068956835	-0.6942026782986286	-0.6803564684249999	-0.6719952801876284	-0.6666788776083972	-0.6126177838020452	-0.6538867869292856	-0.670524535562839	-0.7291256221858822	-0.7859678794047618	-0.8087656433792313	-0.8546958824355937	-0.9255574574007889	-0.921529226093003	-0.8059782406251845	-0.8152590285005584	-0.8294920485565693	-0.8395288566933067
-0.8580175719345029	-0.8157494242563277	-0.8534316286711738	-0.8104524581514061	-0.7501155688505439	-0.7799950854851443	-0.8050586979354696	-0.8317375496395735	-0.7345755048778815	-0.7037585287133507	-0.7237670829312334	-0.7129046646290799	-0.700702542415492	-0.6832372479349506	-0.6295088833050121	-0.5657434922722122	-0.527254747735257	-0.4836298050507203	-0.5237754858215394	-0.5187523830157929	-0.5520837114072501	-0.6083606723535943	-0.4490969656085403	-0.4500827853489956	-0.4674861633256543	-0.47976875752257353	-0.514632228735181	-0.5448348926181585	-0.5014086499983783	-0.5176940937878981	-0.7029220911113659	-0.7136714814252265	-0.7388774610015977	-0.721616819321638	-0.6672972722577819	-0.7140336891042885	-0.6887544580957173	-0.6893872480758944	-0.6361841835606342	-0.6556866070879604	-0.7214962205985253	-0.7892807157566488	-0.7668282274827258	-0.8277939767645341	-0.8565466045641975	-0.8664829516118319	-0.8046116357692825	-0.8107956128876689	-0.8169643799428687	-0.8228253065938484
-0.8387027179347706	-0.7963897331030895	-0.8157494242563288	-0.7906100172853373	-0.7291097478449284	-0.7334700294007006	-0.7865214401537318	-0.7560664345389329	-0.799687383418748	-0.7542640786609641	-0.7521618737697295	-0.731161403379474	-0.6827586939724197	-0.7256053537254886	-0.622302765691803	-0.5500489359387329	-0.5810594782429982	-0.533259215440064	-0.5137089297070894	-0.5412293783296228	-0.6069159122935401	-0.6131560787415105	-0.49578692083705816	-0.5216511044274127	-0.47642454588530536	-0.5014046462213851	-0.45527329150194146	-0.4718416848386306	-0.4748681431200294	-0.5510782896188222	-0.5793942683606697	-0.5781869619565767	-0.580601019482803	-0.6131071943090964	-0.5889727277760544	-0.6027673615423336	-0.6292430492256329	-0.6122979785265542	-0.6971250851115769	-0.7070455186235185	-0.7013864348050985	-0.7025926207889435	-0.7500105594571947	-0.7617492346266423	-0.8056556371091165	-0.8190844444251355	-0.8105656378299171	-0.8145750741313362	-0.818680664013033	-0.8180652543525277
-0.7992496911084028	-0.7744304981168414	-0.7928647645703761	-0.7498407524681405	-0.7103728493763052	-0.721704426385253	-0.7637843923551422	-0.7274002726087467	-0.7648039312895759	-0.7185248415613832	-0.7620914495746949	-0.7069836004752377	-0.6989908567972495	-0.7194143147723762	-0.6043350980545859	-0.6038229305064389	-0.5700396634079467	-0.6228334045488507	-0.6442157095679802	-0.6475495088314251	-0.5987116941320103	-0.6368705117766428	-0.560048784165586	-0.5201243478899598	-0.5076631981699354	-0.47836788259402896	-0.43416642566241215	-0.4357938019145599	-0.49429130781506786	-0.4772848854847962	-0.5589078454045691	-0.5977038180540128	-0.5800647541795471	-0.6453067156375172	-0.6751283662185885	-0.6419416907819765	-0.6347910756166737	-0.6838807044482779	-0.7034430241639478	-0.7040149598058436	-0.7462303108185098	-0.7256312354054885	-0.6953116685709395	-0.7031833292734609	-0.7488427314660737	-0.7714785478285918	-0.8275712144584282	-0.8309015116749727	-0.8345489976308209	-0.8340129366962629
-0.7716450485332227	-0.727686302370551	-0.7654700700335311	-0.7218815724731787	-0.662798029684047	-0.6665272402260289	-0.6368228559593332	-0.6695739387367147	-0.7039673519593979	-0.7016726251881591	-0.7235274011471317	-0.7046846792682904	-0.6679616406583064	-0.6721419550830859	-0.5682632406725373	-0.5777071371788612	-0.6378139167780985	-0.650082266357212	-0.6459933878238643	-0.6309771966668721	-0.5731403487379387	-0.5567558112919121	-0.6444282855878215	-0.5424227743515371	-0.5491395622757591	-0.4685399636083751	-0.43719680834673075	-0.42311907136627164	-0.46788857234682246	-0.5143038674208293	-0.6710257405437928	-0.635567327994668	-0.6523954679243852	-0.694732694628145	-0.7547327672745919	-0.7763289729653392	-0.8098967747370577	-0.770164011193292	-0.7616680125244999	-0.7391426561875555	-0.6786718815558562	-0.7003431593008735	-0.707609543186084	-0.6962295369808355	-0.7343513264239425	-0.7521634526551969	-0.8031662474155224	-0.8107227461170854	-0.8176951040943381	-0.8229676988431482
-0.745371065589023	-0.7020981187560188	-0.717807528126406	-0.6914924354457345	-0.6336499641994582	-0.6361648477428009	-0.5529679993956638	-0.5761511696898148	-0.6041550806845428	-0.5905689647499618	-0.593333364023515	-0.6113950706848894	-0.5485012852062473	-0.5335891982680828	-0.534136759894047	-0.5545667954237062	-0.5647306903786935	-0.6129192698105783	-0.5882075682976011	-0.5588566123570026	-0.4744718232811806	-0.49554869143494895	-0.649095886709329	-0.5722168002453302	-0.5368569658508247	-0.47797249697701694	-0.4399880408324315	-0.43086109843473697	-0.45468096873012326	-0.4832089278355873	-0.5581979333063702	-0.5966159548808357	-0.5995864181978012	-0.6739587560773007	-0.7053162316112792	-0.6939207422559357	-0.7133521650572848	-0.7370570299056756	-0.762542575083838	-0.7206875744468527	-0.7040639269533447	-0.6868187641313693	-0.6531271024795371	-0.6938066738602235	-0.7862844139115032	-0.7965744907788164	-0.716985287247825	-0.7246737929794699	-0.737632536357546	-0.7548477154056218
-0.7059549267089976	-0.6841346109811606	-0.6959136410750058	-0.6766010749153712	-0.6206596260191336	-0.6234397164779785	-0.4830933377837974	-0.5191030637368093	-0.5373126839188692	-0.5870653317417992	-0.5643958616469215	-0.4880345723657583	-0.47915762817472624	-0.4596575510801395	-0.4840126658086685	-0.5251314394652746	-0.5455492967017003	-0.547336651380865	-0.5464714958457952	-0.48354707167003735	-0.4314854033412006	-0.39907607372110854	-0.6141735041839165	-0.617101420522854	-0.5196622915716756	-0.47578810056525933	-0.43694335953759195	-0.43145710415475813	-0.4464482684499159	-0.5428816941697611	-0.369775462860033	-0.3869232413239036	-0.4420392203335429	-0.5092607964923868	-0.5156018031208502	-0.5794981576629298	-0.5878336524460399	-0.5942275732504994	-0.7112841278032696	-0.7283102559434057	-0.6944853061651811	-0.6538258952155345	-0.6755791932871358	-0.7645547064135947	-0.7750815645427201	-0.859123977779889	-0.705777527383732	-0.7144485924702753	-0.7268021066761413	-0.7545283530483085
-0.7018836167334205	-0.690967590043521	-0.6967423204443584	-0.6633586560677562	-0.6665560440653873	-0.6527148551616054	-0.6586192436113488	-0.6633586560677518	-0.6434460717148637	-0.6534385276695499	-0.6408185703995631	-0.6840922949666878	-0.7209566302268554	-0.6825246774024337	-0.6312325138638114	-0.5594676968798491	-0.5121478930467115	-0.4935081994181464	-0.5370428086540938	-0.5232666389152786	-0.49268216170697965	-0.4726960888039154	-0.3381205294122422	-0.4116846949339415	-0.4583634612008272	-0.42841478573330144	-0.38748600317896864	-0.38866635135031813	-0.42022660068001283	-0.5190335262802342	-0.4751125560262545	-0.49592213709279015	-0.5368473315033474	-0.4845497890006583	-0.5310709454904453	-0.5263153125571179	-0.4938003642006723	-0.46320269504630923	-0.7486208957336993	-0.8196034950093771	-0.8218890458366881	-0.7593355594797708	-0.7809912344383109	-0.7242562265697421	-0.596827967078676	-0.5392355753451348	-0.6942914295318952	-0.6890755029556233	-0.7058981602621359	-0.6652915783330354
-0.6900412755961827	-0.6705885029543701	-0.6869818737358605	-0.7174242592767983	-0.6502721472429354	-0.6431881314591056	-0.6967423204443592	-0.6948188537407465	-0.6644951229136978	-0.6453067156375228	-0.6346736223480606	-0.7298091659917155	-0.7670871563312618	-0.7226299353681246	-0.6754399349462444	-0.5348306551684909	-0.5037494890973224	-0.5002717359004943	-0.5762197763977441	-0.5847449966471363	-0.4935014846959216	-0.47836036329274934	-0.39353408461611433	-0.47372039654273895	-0.5131611591479522	-0.49238734369137377	-0.39318487512985983	-0.4016695825361299	-0.49783082951350144	-0.537199484727875	-0.5423712129683973	-0.5622062935234606	-0.5453444183632015	-0.5829029643223053	-0.5724477178076441	-0.574809203456971	-0.5347170257642595	-0.5991666133280985	-0.7429034869189123	-0.8057644235403284	-0.7972826028296431	-0.7961023052964111	-0.7959842450745007	-0.7271610230739834	-0.6625100263938151	-0.6691565829637103	-0.690191362320304	-0.6961698226542014	-0.7099864003399621	-0.6681549797731285
-0.6660599927413674	-0.7167713377451871	-0.6663116777575113	-0.6984081590378355	-0.6918667351575245	-0.6244188169030286	-0.6334168442858621	-0.6978555495259109	-0.6557702682941412	-0.6906572625000525	-0.6691719087535376	-0.7444607088196101	-0.7765301101819155	-0.808198090152864	-0.6855517951614363	-0.5464165276167711	-0.5423949584672058	-0.483952574124582	-0.5918551198065956	-0.6304249558653962	-0.5533818984249268	-0.46662333524595645	-0.43323957991653245	-0.4535774813088101	-0.5043463917872745	-0.5019071937797144	-0.4844065667092474	-0.44325914668062105	-0.5449319527204143	-0.5816349359186921	-0.5948357042272331	-0.6154095586027113	-0.6758603613914163	-0.6616704370678778	-0.6667615127587359	-0.6926503484256512	-0.6734391003577126	-0.6615713129909278	-0.6974910700381848	-0.7502309828595546	-0.796266623138568	-0.8398827677486067	-0.8176689516530448	-0.797896785128325	-0.791463063176896	-0.717815993655131	-0.7459318452523234	-0.7560792213266544	-0.7047591594367891	-0.7421377010564636
-0.6405244565091744	-0.6927789784948902	-0.7059053620452499	-0.6707179930592988	-0.670717993059301	-0.6607281880725812	-0.6607883315769267	-0.6461029015265172	-0.6718085909752828	-0.616201399990791	-0.6632554485491204	-0.728344676523389	-0.7459129383345883	-0.771356173950781	-0.7506380342878128	-0.6167137305020444	-0.5292103783178722	-0.4839719141244453	-0.6073112129402067	-0.5776544634175802	-0.5937013805172947	-0.5181647332483293	-0.43211319222135114	-0.534469786716962	-0.5380704940340698	-0.5425533040179249	-0.4883886528649584	-0.5235785559364077	-0.5763078251606125	-0.6205108744000354	-0.6614820147667304	-0.629367582372472	-0.7023669350308382	-0.7161400154515416	-0.7332548819391334	-0.7166518142301418	-0.7079882275160724	-0.713232669283917	-0.6965564482828646	-0.7411345272712995	-0.7706906190627548	-0.8621785459077499	-0.8907665440971055	-0.8564217375549149	-0.8352764268770186	-0.827341869422302	-0.7827310282480174	-0.7894855033902686	-0.7520571730163382	-0.7942402950013882
-0.6897487653715682	-0.6711895139975451	-0.6879534462183043	-0.7211563724955175	-0.6533081681988664	-0.6479577676733744	-0.6553736901807703	-0.6443775227501367	-0.6710083411669638	-0.6229713917970031	-0.6716451192710806	-0.6650846537282153	-0.6856212745079914	-0.7055764599561449	-0.6743410773211924	-0.630992719812443	-0.5245587782400782	-0.550010197086507	-0.5661563813356252	-0.5990868060421861	-0.602751710046584	-0.5118583174643677	-0.4673536274268736	-0.5611419673881239	-0.581586121254713	-0.5380925411797378	-0.5672769055595744	-0.5590645520701616	-0.630525158519207	-0.686209730129333	-0.6082145865609588	-0.6425536691753818	-0.6649104481904162	-0.6957105445933506	-0.7434262756003763	-0.7421885963245569	-0.7499142190984642	-0.7583340791723364	-0.7361979736971841	-0.7780454827868513	-0.8053128400923124	-0.8858818227535415	-0.9074615396348938	-0.9363090911031414	-0.9108701985405194	-0.8972151824040369	-0.839432840944831	-0.8492361338928756	-0.8131833642678763	-0.7927841795549138
-0.6703412765108531	-0.7232972993828067	-0.6723718019356025	-0.7060349906775528	-0.7029220911113693	-0.6972052681997859	-0.6831188343976463	-0.6812871488055009	-0.6516693590948576	-0.6302700896171894	-0.618232518421785	-0.6332230167144065	-0.5801011146136231	-0.6139432491430323	-0.7407228480983327	-0.5760968176484114	-0.5251392166949838	-0.5031378567575227	-0.5546350613974728	-0.6294124458964309	-0.5860070443877461	-0.48283061452206966	-0.5025691668713015	-0.5405689006717871	-0.5811982492513875	-0.5571057177496688	-0.603243367354355	-0.6193287052363917	-0.6909308835544475	-0.756742219235168	-0.6275303688838235	-0.6738298210051977	-0.7163050800330671	-0.7598822534000067	-0.7629172951656866	-0.7791434368874546	-0.803736328769363	-0.8198012002640934	-0.787452598008024	-0.7698769947031519	-0.8614705587920087	-0.8845734056015397	-0.9133611219130747	-0.9441022945447972	-0.923883734765674	-0.9124120437351739	-0.8896096309458494	-0.903195967903077	-0.866925341722261	-0.8459957783115163
-0.6608502961470625	-0.7162295254793293	-0.7309971828719724	-0.6959042107485458	-0.6983756558922523	-0.6893890111771566	-0.7349073581138698	-0.6657927925528012	-0.6470431784661765	-0.5780527825072502	-0.5156618415115705	-0.46692221733319045	-0.5083377754290052	-0.47553296411432694	-0.6740325417880215	-0.5752982752134203	-0.48427304748753114	-0.4855545565865278	-0.5614916503630168	-0.5735240557848955	-0.4979214831890125	-0.44684230532896163	-0.45966745217106786	-0.5953198890577776	-0.6309282074304025	-0.6241784681509897	-0.6206010334082317	-0.6458998813807316	-0.6791516516377791	-0.8015299307206482	-0.6520102087806762	-0.7003825191476449	-0.748362497916764	-0.8056258145228903	-0.8178234448898695	-0.8498672811896643	-0.8197011866159419	-0.8399385199999407	-0.7731711004780291	-0.8180580975366925	-0.8590515102116663	-0.8926640906991301	-0.9296826584413336	-0.9155746633025682	-0.9019659166075275	-0.8945993783097637	-0.9678332581752431	-0.9873517677184287	-0.9457628101334687	-0.8623371019225445
-0.7269604042376303	-0.7145250997629505	-0.726432261179627	-0.6935606434195555	-0.6964247129189653	-0.6862558347667015	-0.6701999936130317	-0.6849223084536323	-0.615048287863415	-0.5801347080450289	-0.44097010261462644	-0.43166474781260744	-0.40277983941385537	-0.3594504664004402	-0.7185289240261971	-0.6134213367543809	-0.4963534954887768	-0.45095563819628864	-0.5743772384323578	-0.5480785852654084	-0.5253484642158246	-0.4567281507842081	-0.460271844589406	-0.6073552067410132	-0.65144811513069	-0.657815778838669	-0.5938615140834352	-0.6224443408586274	-0.7159531666456775	-0.7968901798159975	-0.7280650458930864	-0.724859186340484	-0.7708732334467775	-0.8363528903037915	-0.8523077132775385	-0.8887252453493348	-0.8673075517109505	-0.8853555721910297	-0.819985256639886	-0.8664738182926818	-0.9125120289328742	-0.8976934975213029	-0.9444312786565477	-0.9355802844799478	-0.8722862775861216	-0.8674033907982703	-0.986131052002234	-0.9941624394452786	-0.9655909120300092	-0.8805937542896194
-0.6609842144948723	-0.6631619112459419	-0.6219626986116283	-0.6822166228782552	-0.6991766427903088	-0.6948188537407423	-0.7784926084936693	-0.7344059466059828	-0.598373437584576	-0.5847571857038194	-0.5234611397423579	-0.572276569090554	-0.6228062243797533	-0.7246774838120758	-0.46503687245764924	-0.5313565767637155	-0.5675386622259402	-0.5560389978664382	-0.6653811887058766	-0.6192431657929758	-0.602879822354567	-0.6126195930555153	-0.4508377237247198	-0.5008870932646783	-0.5831648809699509	-0.6721705271432937	-0.6308823309840943	-0.6524253203588669	-0.6789426830240962	-0.6520042120760196	-0.6172188957221302	-0.6825074033436715	-0.7002813068919785	-0.7917039482067094	-0.8003820634636416	-0.8894942942676868	-0.9083568367729453	-0.9124548950323633	-0.909687352273337	-0.918996485728366	-0.9313539719544492	-0.9514416334729894	-0.9476413833445321	-0.9447640880557977	-0.9326609653587782	-0.9204976845264199	-0.9308870194068329	-0.9344336262837302	-0.944113906503498	-0.916656669202363
-0.662055311377873	-0.5878298867176248	-0.6273669174397806	-0.6066905450327011	-0.6303879234718578	-0.6971268407811977	-0.7264361006817583	-0.673831303054171	-0.6243705633368208	-0.5452386938737797	-0.5010194096064196	-0.5579752479373675	-0.6160775079343861	-0.7111411214423242	-0.5288368906129164	-0.5123928938952115	-0.5295559265952081	-0.5984260506497768	-0.5971981365045133	-0.6133984505119343	-0.5872347121189928	-0.5991493729360845	-0.41143024313912013	-0.5214642686614398	-0.6116776448587026	-0.6270932960635562	-0.6671870599922995	-0.6310765057919134	-0.6650080893707367	-0.6370400472599331	-0.6728070039391991	-0.6794480663826478	-0.7539838853112921	-0.779722496004302	-0.7948630913366426	-0.8695177536966531	-0.9019578513134846	-0.9105496712109404	-0.9032727145730113	-0.9182455417871997	-0.9287378898455718	-0.9484760920042808	-0.9482906258728092	-0.942905966914328	-0.9341538178276259	-0.9234036453727502	-0.9385338098503796	-0.9405813255531045	-0.8965186471507556	-0.9230550246757699
-0.5858378446785529	-0.5913033521260473	-0.5578419927721378	-0.6145267130629765	-0.6319428296830287	-0.6320723631988381	-0.6767611283600158	-0.6359978631507979	-0.5925666556852217	-0.5259625018174611	-0.4960659309815668	-0.4989015588969683	-0.5676847035345874	-0.5946388820112869	-0.46528932707763015	-0.5237480663951644	-0.521752082590682	-0.5623422842808808	-0.6204303180685192	-0.6031762236416844	-0.5595179378762356	-0.5645851179046639	-0.4797230315900579	-0.524450336168355	-0.6029000694144442	-0.6277619075056541	-0.6703311425522955	-0.6473937560591081	-0.6338296795511175	-0.6882253951021814	-0.7104978349896708	-0.7200676444600634	-0.735365705093464	-0.8142595451842003	-0.8391008723007419	-0.8578629594624766	-0.9293955504022477	-0.9508356431999306	-0.8939037798872481	-0.9060104145295319	-0.9198410230684099	-0.942162322367895	-0.9482906258728163	-0.9481978875187225	-0.9332208917787378	-0.9286444066294613	-0.9461567513354465	-0.8949266961691996	-0.9016620430931106	-0.9266641158196373
-0.5884164320236775	-0.5937053621256274	-0.5573089047016775	-0.6184359813890812	-0.642027082552932	-0.63983257052064	-0.5465396238935681	-0.59218321726859	-0.5495112885880499	-0.5096456388693947	-0.49820491125679894	-0.5172881716929304	-0.5243362890165646	-0.5704162669417401	-0.4471242412480461	-0.4915582867629151	-0.5351606270703029	-0.540503019271411	-0.5696753668535032	-0.5944255354015403	-0.6080582170309856	-0.6092862496515724	-0.45560692295573585	-0.5062348256565652	-0.5827072542183336	-0.6124080466307203	-0.6604381961392773	-0.6558208561891751	-0.6536002899265875	-0.6626958445349428	-0.7297403160735001	-0.7448559779333392	-0.7705898197592684	-0.8483512443242025	-0.8694266936178391	-0.8966370715906461	-0.9106610411919072	-0.9185565780731182	-0.9286844713018733	-0.9459346416502296	-0.9127002253274727	-0.9368572929674357	-0.9408603993526143	-0.947548620305349	-0.883660087865297	-0.8727199949583019	-0.8981095707552386	-0.8999799316046826	-0.9105208599819955	-0.8795810965164049
-0.5877381024391878	-0.5221551439173646	-0.562368890346469	-0.5453279209743307	-0.5705469923387559	-0.6394451108390498	-0.4738826271554249	-0.5231173413220481	-0.49111015281802356	-0.5224419203468652	-0.5279254050597425	-0.5066937563356325	-0.45535107643489053	-0.5096260417611458	-0.416898548285261	-0.4479698717381986	-0.5526961076343248	-0.522353384044149	-0.5844321247923217	-0.598804541214429	-0.586975049761786	-0.5544739886148995	-0.5415886051791838	-0.5675941830178797	-0.6390575932686186	-0.6598466048080508	-0.6564654208028078	-0.6646508777242245	-0.6819430676724836	-0.6856514095442974	-0.8283983074737639	-0.8391726431020681	-0.8559959564011568	-0.826696810053665	-0.8482523402727714	-0.8687401330378957	-0.896152059253502	-0.9095999510743744	-0.9115977270812927	-0.931898637363872	-0.952875669921008	-0.9268675472939342	-0.9383475869676603	-0.8880789696289361	-0.8845068687240836	-0.8768753809317434	-0.9011949051264052	-0.9035297092559766	-0.8569295513627956	-0.8797674391362184
-0.506924136126535	-0.5162054092540813	-0.4868811859217807	-0.5458557863044184	-0.5654438790962265	-0.5755097438935378	-0.4606692537005361	-0.5033761114260794	-0.5522002328327301	-0.5976224289916874	-0.5473448100430882	-0.527925405059735	-0.5065653392672786	-0.41762451495283665	-0.455918883620565	-0.4657784882394724	-0.4793889440234895	-0.4982498970664197	-0.5274220580938541	-0.5978991414672704	-0.5621115417118503	-0.523555578122658	-0.6426638511882125	-0.6586312632521283	-0.6359116205380135	-0.6550964165763528	-0.649346225403718	-0.6712227784557474	-0.6346853484919083	-0.6526389908862096	-0.8456097814462822	-0.8693383111209954	-0.8874607786409833	-0.8503007815119338	-0.8836853348510474	-0.9072585221088658	-0.8684458345723739	-0.8797999915270326	-0.9522583101889031	-0.9726530504011692	-0.939350584286648	-0.9150514646606402	-0.9335941048878158	-0.8847890645452895	-0.8275131387718208	-0.8204623768251884	-0.8486411128723343	-0.8540129111457476	-0.8577756771642486	-0.8780898500411106
-0.5052694908478783	-0.5130900059165485	-0.4789092167301735	-0.5432154039760873	-0.5726377147526647	-0.5643958616469114	-0.4355169912697143	-0.5516071333535567	-0.604043744909425	-0.581092499720911	-0.6067886425490789	-0.5311082689242158	-0.44926065954834027	-0.42886331368441366	-0.39351495101210293	-0.45471330901911666	-0.4501626440413677	-0.5472042962267893	-0.5606062026201006	-0.5202457663488368	-0.5609073393011698	-0.5121126857899739	-0.6796688616305968	-0.693529629505331	-0.660260573063363	-0.6701270275826204	-0.6610592057369504	-0.6289798322750423	-0.6594263644320218	-0.6909080536441571	-0.8805103407684469	-0.890416836839783	-0.8679310310386542	-0.8943345102723245	-0.9178978047280977	-0.8928467043331263	-0.9141892225949112	-0.9225580482077771	-0.9382802740009574	-0.9561427009416742	-0.9320875745973093	-0.91157083070017	-0.9270546458232685	-0.8861055524026846	-0.8323608987958567	-0.8206531994393237	-0.8495843728849025	-0.8502444422384597	-0.8581516406055858	-0.8241288280289846
-0.5002993735943969	-0.5113275083868537	-0.4760659893743805	-0.4671984753550781	-0.5655748519281023	-0.5611181144873897	-0.49850427436022005	-0.5198731960957946	-0.5830920820565314	-0.6410618715146547	-0.6657818290637804	-0.5997599008572198	-0.5215481857412217	-0.44018537645290445	-0.3474501881964358	-0.4213845729374052	-0.48649855888821586	-0.48696550753265844	-0.5816029264055262	-0.5266595455149887	-0.5562358472021837	-0.5083377754290052	-0.7505723852467987	-0.7422168833586749	-0.7075645056453355	-0.638049412537717	-0.6375017734573392	-0.664741397569095	-0.6422277948497936	-0.6582064376280189	-0.932015827998537	-0.8810167366959284	-0.9025937186812171	-0.8810679956892353	-0.9027758960242963	-0.8825007439422838	-0.9117510636314723	-0.9205171300084485	-0.9892522880937527	-0.9543433873915229	-0.9234761387635522	-0.9643692106378062	-0.9241530120474467	-0.887233412453392	-0.833215410092367	-0.8256094865966553	-0.8500558688596969	-0.8502444422384606	-0.8557068608119434	-0.8232809512446475
-0.43232363209487873	-0.4269884533235367	-0.45143417912944456	-0.47836788259403473	-0.42397302241211	-0.36563115147256814	-0.5135595534040232	-0.4634494703086756	-0.41512623201312465	-0.38760087036681323	-0.40028293250894786	-0.41971899632983006	-0.4267759118408283	-0.4877496864629181	-0.5421988868091405	-0.5342183213584868	-0.5277656860645229	-0.5234569811568283	-0.611161758263607	-0.647827131846679	-0.763529007087372	-0.8121328866243807	-0.6233541568247023	-0.6961603440618284	-0.7075645056453321	-0.77895998051106	-0.8317989773984337	-0.9110415663492516	-0.9224481172011584	-0.9875054893584908	-0.8744948966643109	-0.8772695173229802	-0.8504483211259282	-0.8420562968552204	-0.8734550404314311	-0.8731026556061624	-0.857236545968505	-0.8682496161850901	-0.8709707599477461	-0.8828533600981202	-0.905684657525706	-0.8855458542106689	-0.8983560995277905	-0.8601168718988629	-0.8638191642681842	-0.8582161169920337	-0.8427849115852436	-0.8408928741667683	-0.8425957724633878	-0.7960915727779337
-0.3905162430025607	-0.3890608106454688	-0.5133610556487668	-0.5404612385601134	-0.411416364649046	-0.358625317892323	-0.5088144541159709	-0.4554983399093096	-0.4090071926241277	-0.3822991659846931	-0.393949302339782	-0.4081792339330546	-0.4210272237286718	-0.4846439583775614	-0.537055265041715	-0.5129273628032732	-0.5103577375377476	-0.510324990208355	-0.603914412147915	-0.6350627903540268	-0.7594961823604419	-0.8003887376909504	-0.6396471803680159	-0.6230015755320963	-0.7136068610933493	-0.7838475913753964	-0.8348958868246638	-0.8458167425890349	-0.9189866063787606	-0.9253799702094497	-0.8749061478494745	-0.8825019938098888	-0.85485297212596	-0.8419546942262087	-0.8794672135601712	-0.8770640964902794	-0.8592067520956961	-0.8733462522734233	-0.8764844243524667	-0.8877635972342323	-0.9081660630686393	-0.8829758098485048	-0.8973147878054857	-0.9086508237407076	-0.8620161731012559	-0.8566944652774713	-0.8357771905054296	-0.836440926799265	-0.8329306054838364	-0.7871219863928969
-0.39704422632027375	-0.33323099883277457	-0.4754180407684987	-0.5110562511418648	-0.38764562950674064	-0.3341708882224036	-0.4270804251528336	-0.44486008844732944	-0.4019398163924104	-0.36606494444650495	-0.38640888730179357	-0.40291758879321243	-0.40476032652602056	-0.4096243971702941	-0.48755568425389195	-0.4911950328734335	-0.48579357605973045	-0.4950690183775619	-0.5872731784276706	-0.6350627903540248	-0.671408497125471	-0.7156265509331435	-0.6468239662514604	-0.6364201293581572	-0.6510073128978248	-0.7216349539751667	-0.7688148175901681	-0.8440631156429702	-0.9137325727697746	-0.9142980916928635	-0.8732607331643336	-0.8901767462117751	-0.8562853624693414	-0.8494621186041819	-0.8892557723146941	-0.8842774174749296	-0.8570394393990719	-0.8771618591334175	-0.8760012605139326	-0.8884367902360596	-0.9074028202386102	-0.9305756682168933	-0.8931451369757964	-0.9034616192601881	-0.9023279736553186	-0.8505031592016765	-0.8197943831014068	-0.818553350283958	-0.8203669600628228	-0.8248476197378494
-0.31911717721994787	-0.3474794001300626	-0.4274302893523939	-0.48145946535808337	-0.3686728287459126	-0.30739553062085534	-0.4079675038716353	-0.3560239055805191	-0.3189494576382292	-0.3577776087809912	-0.2979455046757546	-0.32039736629471943	-0.39856903294059165	-0.3905124090392791	-0.5202673006023362	-0.5309201711657268	-0.5232232077550801	-0.537956121515857	-0.5699254529132879	-0.6184945757755206	-0.6656803536714654	-0.713318203668714	-0.5908031856950505	-0.65295779456658	-0.6643478833566293	-0.7304982344043871	-0.7758853123305364	-0.8435148539725364	-0.8451393512461478	-0.9046253939132458	-0.8731578584395435	-0.8843461098616273	-0.8615984514796632	-0.8565429535710971	-0.8918462389685341	-0.8847707113253556	-0.8638305931347738	-0.8740315379036216	-0.9242218429807729	-0.9351313224123087	-0.9021491068863797	-0.9224331428288557	-0.9316152041637512	-0.8903930992573412	-0.8861166123541244	-0.8829758098484999	-0.8437226975950018	-0.8467809660799833	-0.8009217555935505	-0.8030364124930962
-0.30154760295742494	-0.3501166410930944	-0.3594145955566193	-0.44222293219791503	-0.343402683993522	-0.21263329090108501	-0.40458853685910784	-0.35058689042424906	-0.3077931817778317	-0.2804767170989876	-0.29429835820080313	-0.31194895442390647	-0.32280644604262704	-0.38892468355091164	-0.4724193399110686	-0.47170403722407905	-0.48039322242232835	-0.506000638279707	-0.5444450251225129	-0.5125900465801723	-0.5696253467861884	-0.6220686868390023	-0.6081849644812312	-0.5945301594706744	-0.6785371731354077	-0.6706231558733295	-0.7778522573739569	-0.7740677238479212	-0.8367991971361967	-0.8313928298161952	-0.8686271364930596	-0.8790149062417649	-0.8572057490976456	-0.8516896968615834	-0.8886575860639704	-0.882500743942278	-0.8595021482858091	-0.8710932636981045	-0.9175950657899458	-0.9265226173754313	-0.941901321131151	-0.9077844712596249	-0.9181617168243511	-0.9237605152139718	-0.8715209704802097	-0.8685531710012144	-0.8290482855368769	-0.8320285098634518	-0.8326049169918764	-0.7927347367231425
-0.29579095408510175	-0.27533382259711886	-0.3958952057664008	-0.40127600200938446	-0.3180390267020537	-0.1952765778009458	-0.3119471145942071	-0.3362631746253315	-0.29494855236099543	-0.2607090166320938	-0.20927638711802682	-0.2269607895812233	-0.30293564352516245	-0.3028008933461683	-0.49079090582289236	-0.5076132680140255	-0.43628264478957224	-0.4576398897920449	-0.4979831556479859	-0.48809737099232753	-0.5511027357600617	-0.6176524616549974	-0.6236020974700641	-0.6074711985622376	-0.6164150088547682	-0.6801550532648791	-0.7165306052153761	-0.7734000830598823	-0.8291832028290478	-0.8206678774994307	-0.8487593384676737	-0.8701726315821142	-0.8419242126298424	-0.8377854173598503	-0.8787665454865756	-0.8730035383403894	-0.8427074346445556	-0.8586158543046764	-0.9477827836302194	-0.9060274658478827	-0.916152090828033	-0.9326474715749212	-0.886416660475648	-0.8946791156529499	-0.8913198257838341	-0.8876674118226684	-0.849609891424189	-0.8046893438436314	-0.8107044135518596	-0.8184445363272329
-0.2152667551236386	-0.20910650271226122	-0.35259904532926556	-0.36758098577415754	-0.296009329967081	-0.1854752075408755	-0.2951999524861003	-0.24352468896130713	-0.2076715134461148	-0.24823095471807105	-0.18981871930663455	-0.21284966688429593	-0.29267585927669026	-0.2845490691615211	-0.46016964416086426	-0.45683296794566475	-0.3936610587554434	-0.4277701140223988	-0.39679871035942954	-0.47086445924307335	-0.5417165706414787	-0.5289587149702867	-0.5604579742620822	-0.6247645603543212	-0.6298675080619826	-0.6862024788552326	-0.7184000473941612	-0.7708391580795572	-0.7615558672739635	-0.8093623476517056	-0.8303021409925742	-0.8446001562947812	-0.8270659107861178	-0.8243148805023283	-0.8649127388536788	-0.8543986271836724	-0.8299868663443675	-0.8393348547973423	-0.9250825480544995	-0.9301237588555721	-0.8935313427946582	-0.907476396127415	-0.9102752432291032	-0.8644740622501548	-0.8642798691524392	-0.8590309043494678	-0.8277963231291343	-0.8310076037726033	-0.790858388692454	-0.7984650896067799
-0.2547881137662961	-0.25543972429842043	-0.3167521866970675	-0.3473352849021381	-0.2752407970930906	-0.17491510504902183	-0.2865792898885684	-0.23528078326441582	-0.1903282635456308	-0.1678543200371101	-0.18066448624023	-0.2041834855331752	-0.21339899879694835	-0.27490148128628855	-0.5080705932133138	-0.42745909967771356	-0.45371527970660636	-0.4120937785412624	-0.38337744573244475	-0.4594703324296337	-0.535339202518873	-0.5140735222453211	-0.5630401887788467	-0.5525608782987232	-0.6340735968133528	-0.6897748777449791	-0.7186336315017868	-0.7691675907822298	-0.7563211745388345	-0.8097898984278564	-0.8199188149707298	-0.8303021409925777	-0.8147201674233939	-0.8139586550028102	-0.8497659967272232	-0.8438906268078843	-0.822003485896051	-0.8263974991808303	-0.9099940901131244	-0.9160406062534684	-0.9259558079645953	-0.889838203982194	-0.8924628446351978	-0.8457619604307841	-0.8477177194008148	-0.8418458296703194	-0.8155948543948157	-0.8210684689667159	-0.8280884283154136	-0.7877310291939061
-0.4282742911628416	-0.32369130469355745	-0.29656301802078766	-0.2001419306285244	-0.16803263705645008	-0.13947636015402906	-0.1644608637942564	-0.15292393964716514	-0.19113580123711038	-0.18400783719706013	-0.2023679991454135	-0.2481250952718694	-0.23821784373607263	-0.2667335874223307	-0.2438665932425899	-0.25709595045698985	-0.26584726371924183	-0.30905662877779105	-0.3860592267082154	-0.4924294863417352	-0.503681691747559	-0.48831700986800575	-0.4622338619744531	-0.4853704970135628	-0.5559966678602455	-0.6147607201479859	-0.6157189756896622	-0.6810695707327801	-0.6999153523143306	-0.7380241980433183	-0.7863789270474019	-0.7996579523860757	-0.8398084966889761	-0.8387330145229674	-0.8650662573424185	-0.8546230054338823	-0.879066856103755	-0.8856644794118251	-0.8708219545634819	-0.8622754771058252	-0.8596858525876886	-0.8671485909119266	-0.8607817925931969	-0.8684398525339793	-0.8652601521649036	-0.8657572491401216	-0.8319787335298539	-0.8382427486206916	-0.7977601848697341	-0.7852747112868077
-0.431075207269971	-0.38424294285116495	-0.2897513452181837	-0.2694276952300276	-0.216103470370091	-0.19033410923125468	-0.14870678705975035	-0.10965891978115758	-0.1738827818752955	-0.1554606388677976	-0.17513538964358424	-0.22841562212187155	-0.1890027177872995	-0.24377696249043956	-0.22079868460509908	-0.2864195462933925	-0.310078346168395	-0.3764038735679836	-0.46400516796528796	-0.48156918318330977	-0.4978289718239655	-0.47595674217676914	-0.45827167780400224	-0.4797230315900591	-0.5469112004827585	-0.6052531505089891	-0.6088461194393557	-0.6750261345012829	-0.7508383812520013	-0.7918425002618859	-0.7766675871628349	-0.7949917223787378	-0.8293599821603508	-0.8187729624191984	-0.851575834983005	-0.8879944269382362	-0.8683331925819568	-0.8754607210569166	-0.8463965578981624	-0.8454947131139492	-0.8383686921288115	-0.8443920147430068	-0.8400767782617541	-0.840076778261749	-0.8487998816507636	-0.8468974416927738	-0.8276942542330252	-0.8321778329119196	-0.7897698380373032	-0.8319301413901077
-0.3960110564907196	-0.3674826329946696	-0.34523820600546895	-0.22986274752880265	-0.24088848714349534	-0.22782679049301618	-0.09823540824186791	-0.06558046991098972	-0.061901853454182316	-0.10241514172015614	-0.12274638043217295	-0.10935266610461133	-0.13514583829675644	-0.18142942571922382	-0.20792049270827603	-0.23023863379854118	-0.34082418654079377	-0.3170479215776205	-0.42643655654781104	-0.46051029711925234	-0.47257718985273	-0.4589253440282372	-0.445464731988389	-0.4705203866465914	-0.5348809150838875	-0.5963315212776192	-0.6589371843544778	-0.6554303479210891	-0.7353866937173859	-0.7710388039178928	-0.7511988904102629	-0.7676700004338305	-0.805161442480781	-0.8477201940718339	-0.8273763621099602	-0.8649643321924886	-0.8824340938372105	-0.8438844362027844	-0.8026344833676194	-0.8011046898070597	-0.799267707387264	-0.8014107230417622	-0.8029403303298662	-0.8104727856983062	-0.8106760521068093	-0.816360831157876	-0.8072673262535848	-0.812590356110369	-0.8322773766509295	-0.7954655577433174
-0.45602697339796716	-0.4250103009193804	-0.37929300109484815	-0.24241650650137866	-0.25351993791751676	-0.22667965284049593	-0.044432575771116194	-0.0768648706519703	-0.06855006117499199	-0.031064390073774255	-0.046450475674069354	-0.10804925811809861	-0.13580516978413465	-0.1117523285530027	-0.25756452357591675	-0.29671190763478716	-0.3410417303880996	-0.3514454980542596	-0.4465149358750492	-0.5142268513029452	-0.4503828460581306	-0.5427779711284505	-0.49815660178587445	-0.5273134712162374	-0.5908157186667031	-0.5751451023310664	-0.6373828518378915	-0.7006994474650277	-0.7109627412985983	-0.7496190039267713	-0.7675406808887054	-0.7911238349356731	-0.772494119511541	-0.8142369727066858	-0.8486554435466159	-0.8263413744028694	-0.8438780908166061	-0.8513708704676372	-0.8023210459969404	-0.8043847336179294	-0.8062406036209392	-0.8108742837245364	-0.8124169436585594	-0.8280980443666509	-0.8279958719305411	-0.8311612765160314	-0.8277927606600705	-0.8368605852937365	-0.807971015598995	-0.7710937760903935
-0.4137230847251798	-0.3416744871285791	-0.28796939487511236	-0.3293598960135976	-0.25650683780844286	-0.3011813954350395	-0.06193854387662779	-0.08765928263445903	-0.07551453727093069	-0.11929989030619768	-0.1280065503590178	-0.10433335491454027	-0.12827871705248553	-0.1062352707251856	-0.238818652707201	-0.2716641734146132	-0.35649475121754587	-0.353338463906407	-0.4187473942021418	-0.48683545105286374	-0.5127714871434715	-0.5105959398504795	-0.4899150871690125	-0.5063727020404848	-0.5686138673225724	-0.6237800032799448	-0.6161276160978494	-0.674341077321192	-0.7496963263413774	-0.7787362744299862	-0.7445034651122299	-0.7601392055128333	-0.7912315079807684	-0.7736719496526044	-0.8090700558226511	-0.8390785229965793	-0.8039850265558747	-0.8160718277162889	-0.7680236846644755	-0.7685468346951442	-0.7686514517174717	-0.7856463806824316	-0.7875161220038212	-0.7984987497038679	-0.8113886091554476	-0.8172444728323522	-0.8155495088650342	-0.8198060221484473	-0.7727470187041809	-0.8086745076746794
-0.42466512588816707	-0.35297568416705405	-0.2986056135393951	-0.3292408986416889	-0.2250469400625563	-0.26921527452154553	-0.1149873261823609	-0.15301450651161475	-0.139594173411222	-0.10246940637934074	-0.10819156270824529	-0.15223995629687528	-0.17244400855180886	-0.14049715770146465	-0.21273729029331326	-0.2677524706399867	-0.3548616488206573	-0.39500145748644633	-0.4610529032046028	-0.44895132963142326	-0.4853516919447394	-0.4965951799597878	-0.4554983399093011	-0.5698631259982895	-0.5474272820606215	-0.6042805486468845	-0.6600430195914371	-0.6531983867068945	-0.7223650053876153	-0.7595625636744423	-0.7592471938331108	-0.7258999911741896	-0.7552292514372868	-0.7959645678321268	-0.7686355608029538	-0.7989161765866305	-0.8183418179104981	-0.8212847426911465	-0.7849032928006477	-0.7930989026179951	-0.7961391979794208	-0.809201997323063	-0.8242701128902649	-0.8367750986062032	-0.8470627112368001	-0.8510633920284102	-0.8332013464297342	-0.7943625160147859	-0.805894932353258	-0.7694831921185066
-0.36093510633929127	-0.37833352524638086	-0.31864340329407764	-0.31248823033460194	-0.22913816972743328	-0.25745465284352076	-0.18037027522204901	-0.14669635773514864	-0.20645877729249776	-0.1607719288672424	-0.16213868432731723	-0.208883726361174	-0.15303878844028962	-0.18502501874203864	-0.2311162762061211	-0.2849430587433073	-0.3673592399504749	-0.43162753517466995	-0.5146659869607899	-0.5197554063762192	-0.47382990328487345	-0.4890257211636461	-0.5226181997767619	-0.5456730756312463	-0.6101928414377125	-0.5847607972652861	-0.6435018392058227	-0.7019770966644311	-0.7063044607790131	-0.7415953280665842	-0.7282405751972734	-0.7425128086691498	-0.7307565999412562	-0.7673232990978484	-0.7924156076538195	-0.7665967231457069	-0.7840345554233094	-0.7851004491743973	-0.764933585878709	-0.7690672615962364	-0.7820601297070018	-0.7943574014500933	-0.8034627327579511	-0.8294450527561096	-0.8353314399155867	-0.8403805945371476	-0.8101540508804382	-0.8131365269460226	-0.7877047925349039	-0.7451786235096793
-0.32390990325935926	-0.33102268085217174	-0.24837492419234283	-0.26311079068183313	-0.2612667443724518	-0.2160567455122003	-0.20246390949467558	-0.2595795544560126	-0.21616825565019135	-0.19095037979754473	-0.18942534080485088	-0.21325359787068301	-0.2485263087721476	-0.20215114629767642	-0.2541255753551258	-0.31558801846469825	-0.33342138215264855	-0.3981779121483631	-0.4736883761809512	-0.5086347556986099	-0.5419658967183419	-0.4823654017776052	-0.515805706786322	-0.5365621389242382	-0.6000999601021891	-0.6495782078215296	-0.6372414244386958	-0.6903525647513118	-0.693130414327219	-0.7286024764200513	-0.7191674578286167	-0.7321510922834357	-0.7653151635020937	-0.7531533013884782	-0.7705820658002197	-0.7490378747249862	-0.7719585606446988	-0.7720656814974493	-0.7603681045359211	-0.7657820701153587	-0.7712902918315186	-0.7956152711638417	-0.8022087843673535	-0.8275833082415107	-0.8388360201700712	-0.8420270865235807	-0.8027339191812847	-0.8033531017502907	-0.7546697916053596	-0.7334044178315157
-0.4857004036914093	-0.40641137203086325	-0.39135523101052766	-0.4060758013561126	-0.3639505789293059	-0.3307978439982249	-0.19207603291545197	-0.12617307322949642	-0.07304736629062532	-0.08676136105987202	-0.06058287862613757	-0.17308393806771027	-0.19910721996349964	-0.3320884217403774	-0.291458360435389	-0.3606667565694319	-0.4106025026939379	-0.48465531630173286	-0.49210704787920095	-0.5722435391073234	-0.6917135196496594	-0.689456494488179	-0.4589301541610748	-0.5543277755678421	-0.6602605730633597	-0.6683047089870529	-0.6885897614842346	-0.6741034248418777	-0.7553886424956073	-0.7485232818711517	-0.7356155551451253	-0.7428346532324078	-0.7115255489707561	-0.7063806349484884	-0.727446279561082	-0.7188080664589127	-0.6811464475874943	-0.6815848864775887	-0.8756937435077379	-0.8535457861416352	-0.8160270911371326	-0.7979197332437203	-0.8041939136661888	-0.7865866184624081	-0.7787918004510639	-0.8025170385636047	-0.8516666366488153	-0.8473044148319645	-0.7928890916152239	-0.7549096738895471
-0.4743906403240723	-0.46231503604978413	-0.38451251243137785	-0.3802205974530966	-0.3511877582021655	-0.36175955796300296	-0.21231549110542033	-0.15467044400738145	-0.1033388919975486	-0.10684198014342693	-0.18645868379550687	-0.22636637772865956	-0.2563849588013019	-0.3073059347929484	-0.3197732024281814	-0.39464162460105456	-0.3694178972915843	-0.45514208048952154	-0.48083860860774635	-0.4857644003461643	-0.5270291976576834	-0.6266615881939979	-0.4712781451023885	-0.5582909332752276	-0.6598646834095908	-0.6627589332350617	-0.6784898594869677	-0.7149706231563305	-0.7256312354054815	-0.7225391053300014	-0.7219107757174585	-0.7313195072881699	-0.6942473646178972	-0.7421792176662205	-0.710829958358365	-0.6763437069046666	-0.6640992037973317	-0.6728018888337118	-0.8668208311281934	-0.8334052617849989	-0.8053728745484311	-0.8379309896254538	-0.7900549302723734	-0.7716077080670916	-0.8090700558226583	-0.789785033640858	-0.8298834475944238	-0.8290458502539486	-0.7749910028498023	-0.8000128676597477
-0.41165702521194325	-0.381367891909012	-0.3842648416567287	-0.3715385075609752	-0.34327209357984567	-0.3772300479951831	-0.2649470478098375	-0.28366723377376823	-0.2262393277894905	-0.23949167343826439	-0.23796575824269894	-0.28722677149801223	-0.3392821140216643	-0.3971680141725449	-0.4151099143059853	-0.4030007467963066	-0.39923760566423017	-0.41902101611395076	-0.3740060028391548	-0.4034352881014034	-0.4625759984219026	-0.48252048169169626	-0.48460349538019865	-0.573662365200389	-0.594505542419059	-0.6494763919584168	-0.6538657709928569	-0.683238870000347	-0.6839476146836975	-0.7298206029766205	-0.7428226384342393	-0.7545520229074217	-0.7245214929146421	-0.6932273651909167	-0.6788462302493028	-0.7123853953658271	-0.6682122707463641	-0.6974983267763075	-0.8371204886297907	-0.8584470005440238	-0.8390103277279656	-0.801564371244184	-0.7521720970356963	-0.7434146751550698	-0.7697079734898769	-0.7523866651943025	-0.7781640744107896	-0.7855266805202388	-0.8000817260123873	-0.7608993975432669
-0.4508083776903991	-0.4174367227687686	-0.3905320047948061	-0.3808321443680085	-0.4096124568314582	-0.3548500364850717	-0.2941987584891972	-0.31969255849785577	-0.3412831942629039	-0.3699817646787411	-0.36721202691696964	-0.35732194460926314	-0.4199433088512419	-0.40798680015360955	-0.4328798127567668	-0.4294361349909732	-0.34983726176314905	-0.3963261454571069	-0.27809034802101606	-0.3314216989278557	-0.31542575925069477	-0.35004475459622064	-0.45283250272937875	-0.530693748789253	-0.6011642073958776	-0.6450336812806805	-0.6267670029323964	-0.6363628344055011	-0.7059444288992868	-0.6835924558374232	-0.7453540703335078	-0.704875013171564	-0.747953792872188	-0.7183877529020098	-0.697078570829335	-0.6732135567723949	-0.693881257615759	-0.7025926207889484	-0.8554023321653115	-0.8197113361746596	-0.800796003149511	-0.7604703366583859	-0.7629441716898991	-0.7564856133493933	-0.7231798288011613	-0.7606841691882371	-0.7683013700783562	-0.7905854006343815	-0.7654155920459358	-0.7347343257518772
-0.4481107843078674	-0.4058886381244103	-0.39706319191961786	-0.429660432711935	-0.3823630442498985	-0.3930684619923565	-0.30752547073008923	-0.322891576950415	-0.4537724867249989	-0.48020196038204316	-0.49680656448396976	-0.4149087957831039	-0.40819834856001813	-0.40925899896277973	-0.40485900928432067	-0.4121515788497757	-0.3386592579350902	-0.30262199070954865	-0.29411736381037856	-0.26127191917608134	-0.24968339683596938	-0.29243071160794093	-0.4689707969590225	-0.5466913573183089	-0.6202468193405979	-0.6391830814869456	-0.600765165452709	-0.6036445529758945	-0.6543901313272372	-0.6845588919708909	-0.7144258466173493	-0.7288902271660513	-0.7590695576181703	-0.7398532429828995	-0.7188426097026767	-0.6866442983607413	-0.7227557551886155	-0.6798588041562188	-0.8285470158298431	-0.7828851001699572	-0.7622094440074489	-0.7895081865346287	-0.7366848623450023	-0.7172761796948587	-0.7402224098286971	-0.7284398271508663	-0.7233576234521215	-0.7466960840281237	-0.7167288545843666	-0.7720656814974566
-0.43719170991705764	-0.47744683205373173	-0.4462024180403726	-0.4739029052906314	-0.4185336400877179	-0.4258350688785883	-0.3274550602493306	-0.3417008488250554	-0.4697710292158479	-0.5099965471954081	-0.5424776180203388	-0.4721246049366216	-0.3897475297866548	-0.3048118377744013	-0.34547627760855165	-0.35575707628649267	-0.3813772900478484	-0.338460098254112	-0.3241960384462278	-0.28655189441570317	-0.2792862023232916	-0.3117013138081357	-0.4297128351143479	-0.5009799128793196	-0.6205108744000227	-0.6305101283674832	-0.6472014604746155	-0.6391760075576721	-0.6755620013067583	-0.6337947221968765	-0.716274410687651	-0.7533299804374926	-0.714308864748035	-0.7565395027399426	-0.7432791608463787	-0.7096159435208546	-0.6757110095418309	-0.6826635835383218	-0.7874942617001643	-0.8068968841763695	-0.7866030089642693	-0.7492152581287416	-0.7540275927217553	-0.7379142375799708	-0.7020350871298907	-0.6850279673364499	-0.7309227191541262	-0.7078275136843726	-0.7494341986782028	-0.7363589713796056
-0.46552690971038624	-0.42881315468559034	-0.4539359286369361	-0.4764567216839788	-0.428932209808543	-0.44834473604250874	-0.2210758832044653	-0.33671398243424927	-0.46096914613408657	-0.5038065103497753	-0.5435244152463613	-0.3934832932986299	-0.33761835966341897	-0.2508192041429653	-0.3227626214697429	-0.32362745112528457	-0.33725577955937563	-0.29360180855794377	-0.26665410613448987	-0.31391442776957845	-0.38068522743311667	-0.4070025145247363	-0.4313202669686543	-0.5028020767182619	-0.5480961265635155	-0.614105651547015	-0.6294950744120491	-0.5991314140734864	-0.6317377217377923	-0.6522650558821147	-0.7392151318797722	-0.7538181545378457	-0.7493562220171756	-0.718166441923437	-0.6910515235769459	-0.7403102987994482	-0.6993249201617161	-0.7047042795226324	-0.8108413633053697	-0.7845044457093385	-0.7573686950239839	-0.7237999563903206	-0.7273358614808068	-0.7094959734321503	-0.6851402251417442	-0.7085975960771806	-0.697418105693778	-0.7209622369469356	-0.7300948797350774	-0.7205576698377592
-0.398203802028486	-0.44933532878715327	-0.4526485543474285	-0.5070937851575392	-0.4414665765164794	-0.45123554983949793	-0.2235348200662943	-0.23353743145195333	-0.35422031604895815	-0.5098198887931105	-0.44312739114406646	-0.40766786760460116	-0.25767583555506884	-0.18589091666337829	-0.27393925986303036	-0.27532364584485014	-0.28809656820335466	-0.3228359226598413	-0.29213481480674225	-0.3264270669829864	-0.3795758927774565	-0.4090093064804999	-0.4431273911440668	-0.49943710745832515	-0.5436786184308638	-0.6052195745342376	-0.6131892416021842	-0.5807127276235098	-0.6179205109961945	-0.6399186648119631	-0.7253659357348105	-0.7350444227281987	-0.7005849316703272	-0.7618408952192076	-0.7256312354054885	-0.7121632479877372	-0.6863452106994046	-0.6911771933626927	-0.801602484873275	-0.7761807563431826	-0.7388408984578809	-0.7182652776145751	-0.7204805891661847	-0.6947760936538642	-0.7395089129326399	-0.7013760272798266	-0.6742268834113938	-0.7094988615966535	-0.6991339552906042	-0.704657966443845
-0.46109716692510266	-0.4181680504138024	-0.4283859136572023	-0.4618686223535885	-0.39632614545710493	-0.3995799251669618	-0.3407780386581038	-0.3368988428840581	-0.3778141158385671	-0.34849323298906415	-0.3973914482104808	-0.49843444247137203	-0.4549863892667753	-0.4828306145220716	-0.31302320531785377	-0.38997004044543987	-0.36864549011844433	-0.36208395137370986	-0.30633430607149026	-0.2799332846175121	-0.26289719371890663	-0.22603657658603468	-0.49343216711372617	-0.5747870113395446	-0.6387933435462682	-0.7042195924129384	-0.6757424366348862	-0.6804886491342425	-0.6581912402466291	-0.660931402454467	-0.6380616228460527	-0.6578017768593434	-0.6935642616851379	-0.6933018994241589	-0.7097488139499869	-0.6928106722431879	-0.7086874323900064	-0.6983493016879722	-0.7614730688510537	-0.7645304561967198	-0.7838085280450161	-0.750707136707119	-0.755867221517663	-0.7145625718871832	-0.7186063305657018	-0.7162482491192252	-0.5423401950891464	-0.5526097361491022	-0.5148663841014387	-0.5699013715872674
-0.4285680246600195	-0.45033250439342115	-0.4622283284118365	-0.4073370830831783	-0.42833195248189215	-0.4277956546711651	-0.29520752483549334	-0.2959444676440025	-0.37493195634714954	-0.31327492233569726	-0.3631605550782134	-0.4565219485117353	-0.4180012737967659	-0.4339331830969302	-0.2833836079100986	-0.35307276831791845	-0.3324109714782481	-0.31609018881912804	-0.34088351839205294	-0.31433348040587483	-0.3760864684545713	-0.3359565209228279	-0.46545798680708744	-0.5374176244259051	-0.5979540231060624	-0.6487550882674054	-0.6908391150362319	-0.7066323247833919	-0.6783574806370855	-0.6297470751590657	-0.6307443383524568	-0.6453583276950141	-0.6786117813526364	-0.6635988167166917	-0.6981993302791022	-0.716274410687656	-0.6864323538866854	-0.6931645591863395	-0.7367659665003516	-0.746358543962836	-0.7623793463323557	-0.7281493562134297	-0.7454240184983171	-0.7498086584833922	-0.6968521892798965	-0.6982101789451022	-0.572531895364644	-0.5959229825340534	-0.5620362951964903	-0.6167720017159553
-0.49529384193062015	-0.43011884263439015	-0.453418328468105	-0.4710692372245808	-0.4074910175372538	-0.41031923422464045	-0.3168683720433061	-0.3376183596634243	-0.27886040794752576	-0.34215728223366887	-0.3980391472663759	-0.35423931835508143	-0.4329569482885518	-0.4546332629953334	-0.31445200329275774	-0.27086037323483286	-0.3483096306944717	-0.39430994501831057	-0.4056123259217974	-0.4684517198727792	-0.4200102372081911	-0.4840707859876732	-0.4644417067779225	-0.5363794212680887	-0.572255880028767	-0.642032947743061	-0.6802398855022813	-0.614657116549707	-0.6717911968818026	-0.6219363090348695	-0.6453235389965715	-0.6645389984590776	-0.6438759151010297	-0.6783679318464304	-0.7216520810296508	-0.6822784282841308	-0.6938996477977198	-0.7118862975202721	-0.7342352546466939	-0.7467405094433844	-0.7158572710419465	-0.740881503087199	-0.7605664669606145	-0.7137207958427995	-0.7185014746964519	-0.7211156792432097	-0.6581896218189212	-0.6838015596245167	-0.597184532960165	-0.5795350845966797
-0.5027242319724917	-0.5331480048252292	-0.4754255385918301	-0.48317453792952375	-0.505946515579488	-0.4399256325415921	-0.2629561186570684	-0.278996081940082	-0.30087882624944307	-0.25500797532887526	-0.33776031636021997	-0.3880362292091105	-0.3400764952413314	-0.40688669270687444	-0.2222849330960124	-0.2696709011500568	-0.3389545760802782	-0.4036416708308117	-0.49675678044903204	-0.5271588930640266	-0.5453538840315973	-0.6061869197354929	-0.524156470840339	-0.5288230567236174	-0.5498155328651771	-0.5991294800347741	-0.638928407878706	-0.6610521704037933	-0.6473045226287717	-0.6147875135116947	-0.6416012342946444	-0.6042982197065522	-0.6518278520682637	-0.6864490106988086	-0.6617317976851876	-0.6956240356538268	-0.7003431593008684	-0.7067424313058857	-0.714377772524497	-0.6738657504389126	-0.7073974459649138	-0.7330742457951208	-0.7152804317107517	-0.7319560810723743	-0.7358504981404363	-0.7399675146372867	-0.7314975226132137	-0.6925560918156002	-0.6917533167644488	-0.6133015921641759
-0.475942837667967	-0.48746984847488695	-0.43683461375689703	-0.45566896843983884	-0.46350617942718497	-0.4789430464753394	-0.2296231733258077	-0.2862016109054314	-0.31244288870005754	-0.347889720613482	-0.3447254882694369	-0.4034793177350611	-0.4349553737747121	-0.37849470113621664	-0.25910311666037356	-0.318461465348799	-0.40120535330594226	-0.4349654036845962	-0.435867942796469	-0.49391755237102775	-0.5203986557641164	-0.5501958544974159	-0.5420198714311556	-0.516786139175626	-0.5203986557641186	-0.5549983041689551	-0.5970398825444999	-0.629863521794136	-0.6329344664861283	-0.6979855860071984	-0.5894335971184681	-0.6099883359882283	-0.6466847207257684	-0.6994656794458346	-0.6759505120565334	-0.6959225400836706	-0.7135458798456485	-0.6607498528295922	-0.6261978281131109	-0.6446612255836947	-0.6867174671115308	-0.7296294575857688	-0.7152445698321542	-0.7386422657281548	-0.7529701346244837	-0.7103142333301163	-0.7783070320778542	-0.7361938373623871	-0.7108709030320359	-0.6424687393615921
-0.4525959953539015	-0.46333604847391435	-0.4946276429253416	-0.43376418863409555	-0.4521224570170355	-0.4626763158726529	-0.3102229041620145	-0.3153432509014218	-0.37305042395930726	-0.41414640251412704	-0.38229032118367945	-0.45239100545589495	-0.409424144855048	-0.4396892863988823	-0.36999824279952304	-0.3201881453093147	-0.395562976405742	-0.359716999620288	-0.45639401877228447	-0.43195475621955987	-0.45187466530847603	-0.5041035045230807	-0.5713529886300012	-0.5228436888298312	-0.5978348115224336	-0.5341299629918791	-0.5733437743769391	-0.6277963396930828	-0.640818570399566	-0.6919990502840636	-0.5839637777639676	-0.6263667708972992	-0.666939464545648	-0.6427458884330326	-0.6913676567489184	-0.7110077704697819	-0.6586896677529882	-0.6578173565217273	-0.5896859435836127	-0.6227835740219534	-0.6687173645945117	-0.6549969751901404	-0.7063013302852061	-0.7415073330762801	-0.7062241666333794	-0.7181664419234389	-0.7557339554215359	-0.7257585694465106	-0.6940490631413916	-0.6669079299467047
-0.46588688000501033	-0.41476955112567887	-0.4269957143713363	-0.44573653459202284	-0.39278744421124157	-0.396157740385765	-0.43063004521453513	-0.44737212600444354	-0.38471317168360064	-0.4612618901422372	-0.504226629286038	-0.45621490689719607	-0.5389852961334274	-0.5514578459715398	-0.4307641379010165	-0.40792891089541994	-0.3805614401618332	-0.36108733151474565	-0.37974658906155695	-0.3444447288744919	-0.3889908572953702	-0.3458035922995131	-0.6070053307749286	-0.5546818713291966	-0.533057839585438	-0.55862853056887	-0.5969934280712466	-0.6329323828510786	-0.6701442028494433	-0.7237778415644586	-0.607540601039239	-0.6313141193961715	-0.635437968717467	-0.6754877007327807	-0.7092735749746197	-0.6811151276647028	-0.6886209904840802	-0.6842452338434029	-0.5684288085699133	-0.59461071224112	-0.596741785331832	-0.6558345229103463	-0.7073453116339151	-0.6971250851115738	-0.7184064472433622	-0.7345755048778786	-0.6887209207327522	-0.6379899208900537	-0.6878417957108685	-0.6395071753738985
-0.4565219485117353	-0.4219081990455108	-0.4246227329307045	-0.38839980025727183	-0.39767301012371403	-0.39615774038576423	-0.4329569482885418	-0.4334553093171445	-0.4661447600344618	-0.46626713509658274	-0.49115393800329116	-0.49399978306389897	-0.5409910350359405	-0.5520722500053395	-0.3988455415766864	-0.4733553417088139	-0.44183189982752746	-0.35941238810471327	-0.37535873875539466	-0.335547652611619	-0.3131781108179498	-0.2536804984156761	-0.5996533883095393	-0.6086872391686938	-0.5930650416558789	-0.5836933938892174	-0.6397909109665462	-0.6116255866685989	-0.6557417980459923	-0.713540250734067	-0.5989021636341403	-0.623809304246457	-0.6648844923184632	-0.6592602131070342	-0.6885739205420945	-0.7298071216943331	-0.6760990245760062	-0.6737129481728397	-0.5203986557641161	-0.5640396620861482	-0.6037892453121	-0.6089186290900693	-0.6645528109764265	-0.7283570463058051	-0.7007041534841227	-0.705825450714482	-0.6307051180564045	-0.6443181269123837	-0.5964443581444127	-0.633133621808072
-0.45720413753428035	-0.4105113961846295	-0.4122154619656644	-0.3661845993466498	-0.37043814342037984	-0.37111809561051506	-0.3480582272953339	-0.34906904976461484	-0.36318150172722086	-0.3438958888334402	-0.35433052758764705	-0.3375745382721975	-0.35421128211943487	-0.3631402950517862	-0.3941197545841546	-0.41046740609645677	-0.44673770868302454	-0.4532412318313408	-0.4716974823992639	-0.4610169383939503	-0.476912503927743	-0.46979344607375534	-0.6087432841154977	-0.5792690920281357	-0.5474607283111544	-0.4664998329155148	-0.48328824480210547	-0.5499870837188666	-0.5475199014085855	-0.546831259632012	-0.5278220131860112	-0.5635658850239241	-0.5782482988485536	-0.5760279190773003	-0.5914161718786008	-0.5995864181978035	-0.6535316375551753	-0.6558099227602125	-0.6189865306010027	-0.5587371128127188	-0.5702339770122745	-0.5397569142838797	-0.5812190782017498	-0.5757706817686874	-0.6217765198546866	-0.5906610000113175	-0.8148213179299931	-0.8036273027974556	-0.7198012316960005	-0.6404730435875075
-0.4602718445894107	-0.41034093061262217	-0.41204510364011615	-0.4416954960514368	-0.37043814342037984	-0.37043814342038056	-0.348900605255652	-0.3480582272953339	-0.3636841731249865	-0.3364181798185115	-0.35036011359469776	-0.39143815415581196	-0.3535607608036841	-0.3584359044042902	-0.3923849035958877	-0.41140753865982643	-0.4434886409248451	-0.43159851289863077	-0.4652068955299781	-0.4877804791678708	-0.46503687245765435	-0.46845651294794194	-0.5271170793914108	-0.49520648105368553	-0.5460756990516669	-0.4549304324613	-0.5099820674401729	-0.4838813526004648	-0.5551421247215881	-0.5886647610797515	-0.5489083479960968	-0.5456874928748734	-0.5425548958033231	-0.6044454402296754	-0.5806538847733186	-0.578984337704683	-0.6391830814869369	-0.6512513439198496	-0.5644272344271967	-0.5666223998881341	-0.5132650620310893	-0.5451519424133884	-0.5704380549594515	-0.6107965859925572	-0.6506633498288867	-0.6076023962119865	-0.7440872546088194	-0.7465474662383379	-0.6730337173358852	-0.6860775381495792
-0.45976080351812226	-0.4860378233242144	-0.4140886963099721	-0.441021399479988	-0.4443901957781735	-0.36907773045867487	-0.34063411485124817	-0.3450235203202159	-0.3556303151769588	-0.3893643162006119	-0.34572067627492403	-0.3844166685288981	-0.39616335405641534	-0.34721006387712405	-0.3663878225140865	-0.37735586715339253	-0.4196978906991886	-0.4567695371458428	-0.4450313935100486	-0.4726018965629396	-0.480727898068535	-0.4427773841819667	-0.4889259140563581	-0.4154776780049789	-0.45069671988019844	-0.43132505669053134	-0.4767765245667947	-0.5950126338231934	-0.6478271318466712	-0.6385038962942781	-0.539399924924722	-0.52492064497623	-0.5391195067726345	-0.5542873044522376	-0.5893038094670795	-0.6085715061830866	-0.6079272381976314	-0.6094732141767993	-0.5110562511418592	-0.5179364898825678	-0.5297082800192668	-0.5412994752078484	-0.6317622017432577	-0.6420652473551716	-0.649578207821534	-0.6634199390307732	-0.6328157251643559	-0.6466099334755354	-0.6657750206636003	-0.6354327242864626
-0.44164133381194404	-0.47115091743294335	-0.4726772506208449	-0.4222476649594754	-0.4280120683647161	-0.4286894251695393	-0.3814664087175131	-0.3862033201761175	-0.33437552005705057	-0.37154730019524934	-0.38571051523451894	-0.3596154662198233	-0.373111644774476	-0.38098097370336836	-0.36816018390424265	-0.3992067386687409	-0.3865413556629764	-0.4246911083396866	-0.4607718013362187	-0.4381706742764475	-0.4464014415326013	-0.4464014415326001	-0.4120937785412591	-0.32692503563234915	-0.3590512320914537	-0.38123323304625206	-0.49164399114282026	-0.5876159844569822	-0.7049329380736633	-0.6789495347230633	-0.5134657720033805	-0.5028020767182619	-0.5320305843599885	-0.5475610645201213	-0.5343508533770065	-0.5599371257435751	-0.5745962570726042	-0.6362140276923578	-0.4248085601389722	-0.4318165156845976	-0.5200100445722057	-0.522729128239051	-0.5866810868762826	-0.6558099227602232	-0.6433815890575251	-0.6388010616975726	-0.591703840241173	-0.6196672712918421	-0.608961519902505	-0.6026591739493761
-0.5224326363405126	-0.4704722677590734	-0.47182939516073674	-0.5003388555167423	-0.4269957143713363	-0.42818142350172944	-0.3804502829342534	-0.37858640040365726	-0.39042574680591313	-0.3591567980193045	-0.3712131601664016	-0.4090433070961277	-0.3630781633671683	-0.3742606714066807	-0.3507943190112471	-0.3667037473254522	-0.39504490012604127	-0.38242755502128445	-0.4259379721630861	-0.44751071827677885	-0.40900930648049527	-0.42715706595072234	-0.4053032982665828	-0.3221502126387415	-0.34832999042653046	-0.44808260238457975	-0.4456860590416738	-0.5757706817686861	-0.5880705058846499	-0.6259708050773659	-0.5342058961414446	-0.5315662864034139	-0.5047630131225307	-0.536532779118965	-0.538851078681139	-0.570869041661234	-0.5880507457233036	-0.6022395822021833	-0.4802019603820436	-0.48742454514552436	-0.4986790132835758	-0.5815524317313582	-0.6384189856405601	-0.6224489729113671	-0.6810860769607194	-0.6737038437260159	-0.5378274465198681	-0.5794464234033724	-0.567626506226731	-0.655482347768252
-0.5038998697820815	-0.5298772435675203	-0.45618078899500214	-0.4821549217838407	-0.4845190991560965	-0.4880614461935431	-0.41885108576375185	-0.36397013453509286	-0.36771663896561335	-0.39935565174990895	-0.35209928049591355	-0.3885343378501924	-0.39798109710450474	-0.4044257819728525	-0.35118775820216275	-0.3256056127693902	-0.35746157058214434	-0.3956855983545266	-0.3829025418121828	-0.40466270133820065	-0.42500287826453864	-0.4259379721630881	-0.3795306042125359	-0.40277742154918306	-0.42547046568472685	-0.4301367055622841	-0.4669122930393067	-0.5186593427700735	-0.5541669163593043	-0.49870513116966186	-0.5006371444580889	-0.5113486991932557	-0.489557735922668	-0.5195633614085089	-0.5373505375230374	-0.5156638624155658	-0.5471596967996453	-0.5622358573292418	-0.4870902036254603	-0.505250064017378	-0.5165867140019711	-0.5221056812944215	-0.5952673914200464	-0.5913796403005614	-0.5817651039141551	-0.5756402160726536	-0.6067144940623262	-0.5805861247046026	-0.6386807845636724	-0.6483138510487341
-0.5040704837316136	-0.5322416019710562	-0.532916745313748	-0.48063398821332265	-0.4867125347107378	-0.486712534710737	-0.4123858095721356	-0.41289678808718483	-0.36345884910924636	-0.3946416246010538	-0.4047331030639955	-0.37538697077372263	-0.3891983407980058	-0.39384182525716227	-0.31117657800669907	-0.33125499294325383	-0.33118666789640566	-0.3720402189445294	-0.39616602284659524	-0.37830752824205777	-0.3945927035461643	-0.38590886794275076	-0.5324491438694835	-0.47786416594850445	-0.4711396080142335	-0.5029540653215554	-0.43250355685076153	-0.4404957155691513	-0.3717978783579924	-0.42965436499960297	-0.47809717442758304	-0.49062624391773496	-0.4841399324509757	-0.5396867764848463	-0.48949887348018767	-0.5497222852515902	-0.5283610836303587	-0.5373742368950758	-0.5877872626606101	-0.5266530087444159	-0.5437436916406614	-0.5538926785128071	-0.5628230524158965	-0.5816349359186926	-0.5240739619484052	-0.5286609415384862	-0.6366675321930668	-0.6700029805918404	-0.663939809376905	-0.6575441652655694
-0.581851878988643	-0.5324104039502444	-0.5325791951664028	-0.48316839682829205	-0.48654387284646816	-0.486712534710737	-0.4123858095721356	-0.41051139618463234	-0.4202102296178446	-0.39312466206081315	-0.3963261454571071	-0.3723824712272535	-0.3875380293142637	-0.39301321333428113	-0.3064704860028759	-0.3215687100758086	-0.3569742734589568	-0.35177102950391653	-0.37446244108585175	-0.35937062420273874	-0.3808436669296531	-0.37973439682461224	-0.5226909402757346	-0.5620362951965031	-0.45732918672233125	-0.4541416019977487	-0.42563423422561014	-0.32173600422225357	-0.3327549827956968	-0.2574010667743093	-0.4425596149514912	-0.46777482112390234	-0.5190868648330041	-0.5048096844790405	-0.5312336049639809	-0.527110351524333	-0.500455581255259	-0.5293041930407681	-0.6297359579943215	-0.5699406747747928	-0.5755059619945634	-0.5315662864034084	-0.5478343419010767	-0.5093421058611848	-0.5307552045118201	-0.47914977450763363	-0.6579419904399567	-0.6914977076515191	-0.6714084971254705	-0.6640825761774429
-0.5840444068457681	-0.5200595073395244	-0.5209072971302242	-0.4594200553956148	-0.46333604847391874	-0.46622680756834545	-0.587533335723753	-0.5886901807547701	-0.5896813556831085	-0.5140627523717071	-0.5135619050227298	-0.43697327339682546	-0.4383233247341385	-0.43815460530410283	-0.32606510044623194	-0.3358991948297305	-0.360499024582422	-0.4103611559024957	-0.43021572489253795	-0.45689486144631064	-0.46981358309123944	-0.4820289262732531	-0.4633700755280353	-0.44248734393606703	-0.4322258521611617	-0.38605119050165093	-0.35895540718143293	-0.44293756250714306	-0.5118629263414262	-0.6122058126640476	-0.4780195071901628	-0.4978911437942223	-0.4730586979929864	-0.5259883529116919	-0.48042961775338944	-0.5509831896526408	-0.5424385503946089	-0.5486430554924836	-0.7278879040697549	-0.6479617262319051	-0.5895013940801542	-0.5725455120689625	-0.5122766907753077	-0.5114573145598705	-0.627664596684103	-0.6469257543865693	-0.5593573726623668	-0.5871613841535769	-0.6352115744689713	-0.6405153494291651
-0.5855612372646055	-0.5198899168699516	-0.5217548160875238	-0.5290323180207818	-0.46367629958773965	-0.4662268075683447	-0.5867067049539002	-0.5876986305827435	-0.5878639150123803	-0.5123928938952064	-0.5125599269777501	-0.5128939616459828	-0.4376483836154319	-0.4376483836154327	-0.3148316439924458	-0.3311560947828875	-0.34957432114249243	-0.3908576390008039	-0.41315945701870993	-0.43593167001194866	-0.4593218657036338	-0.4565710950397167	-0.51913381392627	-0.4921126534005052	-0.3678527786632972	-0.42547046568472474	-0.40706533106736625	-0.4780971744275865	-0.5780127627468226	-0.6031841510831228	-0.46478321143800044	-0.49196835268111716	-0.5398671270656448	-0.5096160375872558	-0.5305529899859759	-0.49789340794008957	-0.51705589979124	-0.5222075585260848	-0.6933442061942795	-0.6249797411019131	-0.5681265430396264	-0.5414355403112365	-0.5031777302305519	-0.551304222598344	-0.6251981735889856	-0.6429301655306365	-0.5483580444765114	-0.5725978033400281	-0.6166721074083741	-0.6159929298364037
-0.581514404236215	-0.5865719700364674	-0.5146272307276576	-0.5258191411733202	-0.5288633005646263	-0.4568630646887483	-0.5790894454276735	-0.5792552734955412	-0.5832320054495992	-0.5862106012765215	-0.5046980052261449	-0.5095517241419381	-0.5102205079368084	-0.4319045502773582	-0.39548401564043983	-0.4077532393681912	-0.4317937476498979	-0.45248996804867103	-0.48560149675386044	-0.500871123606394	-0.502976011234801	-0.51041073465977	-0.5256995194613883	-0.5117016108881379	-0.4610529032046021	-0.4144526227800316	-0.3927874442112408	-0.5061259708320411	-0.5472582839988939	-0.5585713069511469	-0.49917520933841525	-0.5036816917475576	-0.48718098399584625	-0.558160544698307	-0.4844065667092463	-0.5378625403215362	-0.5514438805800462	-0.5378625403215339	-0.6449554994778628	-0.6547878635395321	-0.5235981832108929	-0.4896376185894399	-0.4902226816549683	-0.5426065937034693	-0.5755059619945497	-0.6350498522018808	-0.5720379064920985	-0.5948661070655982	-0.5823580097039068	-0.623406387026957
-0.5165964577391021	-0.5207440401578478	-0.5285033200410886	-0.46020680840343636	-0.46280702692121756	-0.46505851235663065	-0.5961545247551573	-0.6013513912589025	-0.5214158409962959	-0.5231102834095717	-0.5266650918531333	-0.44866429793430485	-0.4486642979343071	-0.44832213931972764	-0.4241139655395612	-0.4379858753083014	-0.46418062751343464	-0.48100466581941315	-0.4924377534821069	-0.513517966539694	-0.5130258058769808	-0.5146659869607871	-0.513517966539694	-0.49012195286230376	-0.42309614321879263	-0.489746627543559	-0.4823238609866476	-0.4978207117244569	-0.4765174971367501	-0.5039866747371873	-0.5371010787084487	-0.531875827421402	-0.5229545492060338	-0.5082763888576846	-0.5019698583672603	-0.46730810853526883	-0.4813971236780124	-0.467740506790427	-0.6403208487164718	-0.5797016815918106	-0.5732788530122315	-0.46776593980915404	-0.5220439076736226	-0.5203986557641145	-0.5644965046292013	-0.6585174279410959	-0.5748572857346901	-0.5449784309429242	-0.5887297418708954	-0.627856473687209
-0.5854022815449146	-0.5157315618103337	-0.5207440401578478	-0.5278145253241779	-0.4567359264523308	-0.4638464089566006	-0.5939721160821403	-0.5958188880676506	-0.5966578990372311	-0.5193810804196581	-0.5224326363405082	-0.5239570988071007	-0.4440414803821518	-0.4478088197604715	-0.4224173819265404	-0.4288587378143948	-0.43899809681647	-0.4636792840556339	-0.4758520906778911	-0.470856261725859	-0.47168954758986104	-0.474520781110977	-0.49496393561190305	-0.4684352864071001	-0.47956113282878193	-0.537441383962599	-0.5405283072758412	-0.4859243323878392	-0.4944594806736626	-0.45665062023011427	-0.48859567817615845	-0.48361870681917873	-0.5494398819147939	-0.5012336221261305	-0.51295658847146	-0.4563618713667255	-0.46428602626401755	-0.4675076856307184	-0.6126106598542962	-0.5546110559818513	-0.5189852512719381	-0.5190063523963813	-0.49684243769735564	-0.5499935418860978	-0.6203788502182853	-0.6377483435660192	-0.5432154039760817	-0.5577049232843942	-0.5766837601549507	-0.6224489729113759
-0.516348440924227	-0.5258478760035636	-0.4523555735181558	-0.4590792640034892	-0.46719599389373434	-0.46772449328441135	-0.6140862455027816	-0.5324604172844621	-0.5341790513375433	-0.5400140702939435	-0.4593395086082331	-0.46246047670936385	-0.46644310266492595	-0.46644310266492595	-0.45703360652742203	-0.47115091743293974	-0.4777587506815002	-0.4875556842538839	-0.48839856759252337	-0.48873564641895634	-0.48249278950995234	-0.47708177469839536	-0.5130973985487692	-0.5331480048252328	-0.5353133867727219	-0.5927509810834567	-0.504868682946979	-0.48493167757168465	-0.42581553781246084	-0.4198705077044529	-0.5173418316218793	-0.5132760684544244	-0.5675386622259422	-0.5148273049074069	-0.5208427131553657	-0.45505038843392115	-0.46310210078881	-0.46369756384899274	-0.5519762588089785	-0.6157041829671207	-0.4948416522702778	-0.47222171986879546	-0.47628511295238535	-0.5223180171436447	-0.5505359715049163	-0.5621712947653588	-0.5482298751283002	-0.565958242154582	-0.5855465860972883	-0.5499431677625294
-0.5105264519760468	-0.5142328299925737	-0.5174056146548759	-0.4511151613073482	-0.45448066320454505	-0.4571346632463684	-0.6060932428576731	-0.6079661419093582	-0.5295361764356199	-0.5338354137950252	-0.5352096962998685	-0.45829837875223656	-0.4598599221211853	-0.46003337086756213	-0.5349411426506825	-0.5418461670565329	-0.5589465955568147	-0.5556022977624744	-0.5544307901495582	-0.5522537510826127	-0.5403319740527699	-0.5293703205831809	-0.5060254441493438	-0.5544907991471033	-0.5448557981723594	-0.5750543195983018	-0.5977038180540111	-0.5200467084369447	-0.473355341708814	-0.36842413307554894	-0.5362218689540156	-0.5423362084387597	-0.4974511837451859	-0.5667726287066784	-0.440917059930351	-0.4897279091509361	-0.4212397508913202	-0.3705656473657042	-0.6224632121330066	-0.560601497086177	-0.5638011276535935	-0.45943531369951934	-0.5042028929901345	-0.48227417409447654	-0.5074754559197893	-0.594513503182483	-0.5745617072171348	-0.5734865957315316	-0.5397904577908388	-0.5625019166406091
-0.5803329005344761	-0.5131743922881217	-0.513350827859026	-0.4443714918845314	-0.4525327285352201	-0.45518865303329153	-0.6055822188857654	-0.6071149907678461	-0.6091572872753542	-0.5326323309144902	-0.5334917316271534	-0.45465124145437646	-0.4598599221211861	-0.45985992212118676	-0.5313974305936159	-0.53730098360433	-0.5425188633353029	-0.5514159495752392	-0.5467193383741473	-0.5376379319431909	-0.5305529899859664	-0.5151369790564413	-0.47774621564626146	-0.4954714668852931	-0.6093974523891672	-0.6307145309814517	-0.5541944566040861	-0.48621924833154373	-0.4200187552438487	-0.36010172354915176	-0.5140100360446582	-0.5279451725663076	-0.5622696799201474	-0.5009109540744877	-0.4922724058059603	-0.4282298087322366	-0.4311393917235851	-0.4280765858602263	-0.614191359847405	-0.5549983041689607	-0.5242697007572659	-0.5247754300248206	-0.47236344885324116	-0.5387088408107211	-0.5616937279052326	-0.5615566885061188	-0.5614962276798593	-0.5578478718186168	-0.5600104705347225	-0.5255297395414745
-0.4407415362411928	-0.46186862235359005	-0.46222832841184414	-0.49227240580596004	-0.495826681290933	-0.5015036812775284	-0.5065463139891623	-0.5203986557641119	-0.5278145253241846	-0.5613561920883352	-0.562036295196491	-0.573909724527992	-0.5739097245279914	-0.5611861388559014	-0.6241950695294985	-0.6155480324403886	-0.6063707942013432	-0.5752632787539546	-0.5661132272929084	-0.5324604172844591	-0.5247127315872041	-0.5247127315872049	-0.5066380289352886	-0.4695916875984926	-0.5434338434170263	-0.685694838828143	-0.7153890231796347	-0.6310114646193075	-0.6202076977945501	-0.5800842566568457	-0.5079886509483575	-0.5045940237773369	-0.5216846868638881	-0.5110562511418706	-0.5194500809107717	-0.5177549767490076	-0.5429952529324577	-0.5520722500053363	-0.720668802055201	-0.5870880541357028	-0.49786270029786195	-0.49792148318901686	-0.4711971827394138	-0.5201160350874311	-0.6236612182888781	-0.6258674345922259	-0.712474248913994	-0.7052670946200643	-0.6441904371330722	-0.6150035299417038
-0.44110408078028307	-0.461508868054735	-0.46294759584534895	-0.4699503588262638	-0.49653696812057935	-0.5020352801994259	-0.5060254441493408	-0.5193622327513311	-0.5262640822291615	-0.5550568986746903	-0.5615262343375481	-0.5553977863295623	-0.5669617935316807	-0.560165588754019	-0.6147150715605281	-0.6110468781180415	-0.599005698580333	-0.5664526866414419	-0.5582935524397777	-0.5255747051451453	-0.5235054975822838	-0.5203986557641119	-0.4315475032931816	-0.5110562511418631	-0.5978062622232533	-0.6189667883847014	-0.6634964713672192	-0.5695058505501897	-0.5522537510826191	-0.5137288646310825	-0.5045940237773354	-0.5031378567575213	-0.5203986557641154	-0.504067592060878	-0.5194500809107703	-0.576389752628355	-0.5392939704189312	-0.5493063042436468	-0.5857821957565632	-0.6182417246305376	-0.5848871987815895	-0.4896202758452623	-0.5604579742620958	-0.5264178418896028	-0.5701447395702868	-0.582225646488337	-0.6921354295087379	-0.6775855817472083	-0.6172282883625602	-0.6613859278829856
-0.439109481615088	-0.43910948161508956	-0.46222832841184414	-0.465822737894452	-0.4719221924277267	-0.4958266812909345	-0.49907075469137374	-0.5020287178968198	-0.5184982375944943	-0.5267809973933825	-0.547717135487106	-0.5513042225983464	-0.5393282653372778	-0.5523282094497812	-0.5715393249601177	-0.5684885231149748	-0.561356192088341	-0.5547159669290787	-0.5235054975822838	-0.5216073044732514	-0.515731561810339	-0.5159045635340973	-0.4738826271554297	-0.4726521328372145	-0.45501167307059504	-0.5864321434566343	-0.5410424442310909	-0.5335917164973594	-0.5077117008524088	-0.5498772924574498	-0.4998990755411307	-0.5013570146194357	-0.5125080902481834	-0.5636186136486965	-0.5169188892089408	-0.5742223657434957	-0.5938183967834835	-0.5433034592570197	-0.5205515363698603	-0.5249812452100759	-0.5670730606027617	-0.6076145524671691	-0.6006922157135116	-0.58517609364422	-0.5583041927689901	-0.5268472612770705	-0.6546515584501205	-0.6543789267171177	-0.664718767905493	-0.6206308905733167
-0.48646602531573796	-0.48283061452207676	-0.48573933890181886	-0.5144736335262787	-0.518604590639554	-0.5202193038249097	-0.5043376496404147	-0.5191666358378028	-0.5496224762643136	-0.5576156949744623	-0.5598702614827396	-0.5773210040424952	-0.5690420236605878	-0.5574421868317371	-0.573874599448772	-0.5709415956063634	-0.5685237202605801	-0.5591767542284246	-0.5567480399792026	-0.5602169466378941	-0.5614299853567003	-0.5640274733508361	-0.5288476502546614	-0.5098427896186172	-0.5120959202656806	-0.4726649201019676	-0.502363851907101	-0.49058881934020016	-0.5577706033038073	-0.5946198339141874	-0.5572808444467363	-0.5600223219943951	-0.5078271002306373	-0.560294645670269	-0.5786033372586709	-0.5664670695446787	-0.5890486149888581	-0.599346607917914	-0.4401619579473242	-0.5231949771195129	-0.6390794884597825	-0.6847520586822238	-0.6504907992644805	-0.5788620834616036	-0.4953632280871955	-0.4516550154422413	-0.6898191166289168	-0.6959570790686667	-0.6441344480917258	-0.6011077809215619
-0.45779435354559844	-0.4801008066555635	-0.4821029383419749	-0.48446716169279125	-0.5119559884950516	-0.5186045906395556	-0.5015036812775224	-0.5068148988306398	-0.5202226879359673	-0.5463138480480529	-0.5544907991470995	-0.5485780943120204	-0.5510143428091979	-0.5525793153297319	-0.5447451546331337	-0.544222049692069	-0.540033477279494	-0.5473591261252868	-0.5463138480480567	-0.5518838866234204	-0.5584830643219884	-0.5645466634535526	-0.5314287010004943	-0.5314287010004937	-0.4610738279634906	-0.5004852924445878	-0.44883536091724163	-0.5292103783178609	-0.5684218986564223	-0.594295995042656	-0.5579261547132989	-0.558893823827438	-0.5725643842266683	-0.5539516493610657	-0.5718313615890651	-0.6290735702705892	-0.5879703638694743	-0.5991932042182533	-0.5077786331016556	-0.5013678111905435	-0.5896645592330054	-0.6289375961128566	-0.7041228522796367	-0.615588990860959	-0.548669286982629	-0.5230202933789214	-0.679282248406425	-0.6720044476131305	-0.6155095939523996	-0.6629530426444085
-0.5040738289938388	-0.5048096844790438	-0.5271559511778384	-0.5293438121369795	-0.5371688352818342	-0.5382588615165268	-0.5148331024065835	-0.5336371410679519	-0.5471648429258508	-0.557795864413756	-0.5741896030428213	-0.5736623652003925	-0.566974846258747	-0.565035806546143	-0.5476974127424262	-0.5475199014085839	-0.5487622301159698	-0.5521313197743256	-0.5843621063962954	-0.594495285245853	-0.6089282630878071	-0.6142984912595623	-0.6237471084054727	-0.6382555648629143	-0.5542044866217689	-0.5142873441509577	-0.4641865953233778	-0.6236486776213916	-0.6539575302292371	-0.6870988449569162	-0.6149411872696667	-0.5545365114557461	-0.5643705753670261	-0.6161528581911013	-0.5683598674704727	-0.6249048224733167	-0.64522204929677	-0.6534879726468297	-0.49022951668526554	-0.5956624325212208	-0.6086872391686938	-0.5744004685479936	-0.5544253017692681	-0.5577388228537214	-0.5411893221358756	-0.4940390286369778	-0.7070697268156071	-0.6551733124840567	-0.6702161826711286	-0.6298614366670003
-0.5003914971694134	-0.49707303968247657	-0.49762640304376976	-0.5249662823181698	-0.52715595117784	-0.5318940345895962	-0.4942654341260911	-0.5085353651849259	-0.5354210610396882	-0.5484073387223876	-0.5484073387223876	-0.5616831866662512	-0.5585030771668343	-0.5441449164815697	-0.5016808927114239	-0.499512650207967	-0.5076344692408912	-0.5384509670029313	-0.5487622301159706	-0.5889094152118042	-0.6005912050201188	-0.6070200374686265	-0.7945670900784145	-0.7116077951051752	-0.6353940339114811	-0.5113965512654151	-0.5485654326011903	-0.6069663977457009	-0.7365943412624293	-0.8465629002941782	-0.6110826321751427	-0.6104389841404623	-0.5619557658412678	-0.6128377417319644	-0.6287433480833021	-0.6160821361918494	-0.6412327323316336	-0.6505826009968363	-0.6057814435180935	-0.5273839376756195	-0.48050374055981	-0.4422498683676861	-0.4282298087322431	-0.503469224031541	-0.5473508318966456	-0.5981434865766054	-0.6789426830240847	-0.6897866015813738	-0.6500470449839902	-0.6132945796554087
-0.47335534170881166	-0.49319627613871575	-0.49282676640820616	-0.5211300048080375	-0.5246011615827609	-0.5289792940974122	-0.49354086888310295	-0.5076344692408904	-0.5137545497933818	-0.5475199014085876	-0.5469872957745496	-0.5553191238606079	-0.5540798802329288	-0.5429004129831168	-0.48464893839641565	-0.4948087288738014	-0.49752354290879375	-0.5304230521419482	-0.5416553229882397	-0.5848871987815891	-0.5998952474628656	-0.607193570196144	-0.8790108008890877	-0.7836896109464911	-0.6212082495332151	-0.5976643570068545	-0.528694272323786	-0.6938066738602088	-0.8120716255180629	-0.9191480907588905	-0.6089901950809479	-0.6051228202973742	-0.6229615358076653	-0.6110995681363594	-0.6188334379160676	-0.6134450119661584	-0.6389284078787055	-0.6479802904256852	-0.6963798462016783	-0.5379046522687881	-0.4285856476534123	-0.41224790995518423	-0.38148228267448486	-0.45176312660418366	-0.5775096051230802	-0.6737737415577123	-0.6655333108188148	-0.6639923580755187	-0.6100768623059905	-0.5978759219655968
-0.5772612580166185	-0.617005922886853	-0.6212220731574717	-0.6521745620304598	-0.6579597947947905	-0.6594040823673963	-0.5485917490301341	-0.5763078251606083	-0.5873842372965222	-0.6145190420664353	-0.6146954692746383	-0.5905912219398288	-0.578813042023283	-0.5511234777628516	-0.6487153255268966	-0.6527970957160985	-0.6662390401099229	-0.6401516115067655	-0.6497424637066458	-0.6237991616415535	-0.6351543508185566	-0.6373851388435096	-0.6127274632576437	-0.6110279889843324	-0.6232395347665228	-0.585224239692182	-0.5929642361967209	-0.5591136990583436	-0.5737774079385098	-0.5779283554330268	-0.5664587480173903	-0.565476622915512	-0.5842370688941484	-0.5748092034569717	-0.584408171340997	-0.577030017172345	-0.5991270791571257	-0.60380460374961	-0.5088716214459541	-0.5249023898194765	-0.5534541359598297	-0.5489861943829766	-0.565871127060966	-0.549271587576289	-0.5607033472479773	-0.5589250330424541	-0.6354755253007863	-0.5696753668534948	-0.561892850568369	-0.5678909858291358
-0.5780062288504327	-0.6135178615524869	-0.6173728157430731	-0.6471018498595799	-0.658140374891438	-0.6554303479210892	-0.5431584254655875	-0.5754125251135381	-0.5818518789886414	-0.6101044768527218	-0.6113413086911792	-0.585779271427591	-0.5779185961973334	-0.5518463828057995	-0.6519103018681068	-0.6529744180158852	-0.6680025192792407	-0.6391031865760596	-0.6506126008570531	-0.6196576769085518	-0.635154350818556	-0.6349826722983227	-0.612387657006678	-0.6103478890407625	-0.6222240903433722	-0.5788130420232827	-0.5916197922601668	-0.6198751409150753	-0.5731126470067179	-0.5767667515355727	-0.5649854228291583	-0.5631835708962103	-0.5814722168386429	-0.5614725379716606	-0.5805727977261004	-0.6144168945393627	-0.5972537226658152	-0.603493029205066	-0.5055913080356182	-0.5211757074298669	-0.5488450312413433	-0.5339706207754416	-0.5581958687206359	-0.582051024040981	-0.5503128889533506	-0.550015416206015	-0.6262453282461765	-0.5615262343375509	-0.5528400538235563	-0.5327090272401387
-0.5804259244986801	-0.6050537079328969	-0.6171893757745724	-0.6418374741565962	-0.6461949616616431	-0.6489146740752155	-0.5391668736069866	-0.5511234777628479	-0.5723662198090453	-0.5930828304514748	-0.595927481121088	-0.5827449849350765	-0.5628461887744914	-0.5509427205420538	-0.651555499209349	-0.6574035288082315	-0.6687075735312459	-0.6377046271706016	-0.6502645810984002	-0.6200030524344708	-0.6289667627667171	-0.6353260179855154	-0.6060932428576745	-0.6067744525704029	-0.6152745991681865	-0.6394329256335802	-0.5894335971184672	-0.6140485111142561	-0.6265182172909104	-0.5706182943602357	-0.5562924067107765	-0.5580989788415073	-0.5682583587365888	-0.5976943051774812	-0.5764114717622112	-0.6093602352665446	-0.6230851652516181	-0.5958478239613886	-0.5804101579572569	-0.5919730605209745	-0.5332683142835672	-0.5661641489881186	-0.6323832172827064	-0.5696253467861897	-0.5720252368332845	-0.6164735356272054	-0.6789495347230584	-0.6219073653203971	-0.5900824389029165	-0.5104802593518463
-0.5604433286361086	-0.5908237755453817	-0.5913796403005724	-0.6214052292481093	-0.6221377247454642	-0.6234190959442523	-0.582337766350759	-0.6116875165167786	-0.6396414309783981	-0.6579345125743503	-0.6579345125743519	-0.6510232039904055	-0.6358958715775549	-0.6051937737549989	-0.6515554992093475	-0.6535063119981182	-0.6692362377628404	-0.6371799729658933	-0.6445154912180932	-0.618794037607079	-0.6265564935544092	-0.6289667627667195	-0.6428681506622935	-0.6452633266837955	-0.5890050285399709	-0.6135767851591857	-0.6266214896922238	-0.5889288312275552	-0.6001788081004001	-0.6045314664874023	-0.5731126470067194	-0.5770986908223757	-0.5508652493699692	-0.5811467483892665	-0.604316395528883	-0.5861641774131195	-0.606353199119098	-0.6136274377213411	-0.5988149462854104	-0.5282902797869523	-0.5964303972366672	-0.6299990514702348	-0.5618832873152382	-0.622982890404039	-0.6292535507630563	-0.6261201107464288	-0.6096843419752095	-0.6492830274274096	-0.5641483521531161	-0.572915263715697
-0.5574421868317474	-0.5911943651628808	-0.5915649023260832	-0.6113124679812334	-0.619023194319903	-0.6195730881626663	-0.5755880279790093	-0.5946975492789462	-0.6160077128150143	-0.6501358019266275	-0.6554556546439985	-0.6351818183281803	-0.6213979032519352	-0.6048325360720203	-0.6524424146504618	-0.6563412339348008	-0.6681788009112926	-0.6387536174042232	-0.6460846908584343	-0.6125673677532253	-0.6263842459313533	-0.6275897397271983	-0.6409846726719399	-0.640813379532103	-0.6485103847951341	-0.6072852432056419	-0.6193448444388929	-0.6464858849205461	-0.5964901183750536	-0.6030255976826976	-0.5686211062707541	-0.5689540763426223	-0.5852181120624702	-0.5661314137257908	-0.5874861067054453	-0.6215196952600353	-0.6015981838334756	-0.6087274629366729	-0.5924079983259531	-0.6061402285457536	-0.6289192913560196	-0.6959288921158011	-0.6339378073709186	-0.6517389202173294	-0.693790239859972	-0.6129483135726513	-0.6845788870933105	-0.7089844280789589	-0.613354892269547	-0.5998676262758602
-0.5416299068786473	-0.5664353683474762	-0.5720405352231868	-0.5950823913461509	-0.5915649023260785	-0.5902677927429488	-0.6338296795511179	-0.6548880014762926	-0.6786441270008172	-0.701295314424463	-0.7101585154737071	-0.7011177371944621	-0.6897271444299999	-0.6723664413095314	-0.650313306681783	-0.6586423212722632	-0.6672972722577922	-0.6329789169689382	-0.6445154912180947	-0.6108350940369228	-0.6175844611935039	-0.6213840965107982	-0.6772703231448919	-0.6163743228023705	-0.623454289545075	-0.6459472562207756	-0.5949986134238519	-0.6217162195011718	-0.6337093055495524	-0.636404346346491	-0.5835386015903351	-0.5527563042693414	-0.560617153648293	-0.5924876487277331	-0.572670369093836	-0.6057677808236499	-0.6208786207459215	-0.6255228366298041	-0.6134695176606526	-0.6718717580118342	-0.6940107926715272	-0.6358527877261572	-0.6956282120144747	-0.7140547132730876	-0.6310600734036174	-0.6301506525621124	-0.7089795270025361	-0.6854545209213481	-0.6572758443118177	-0.6479704095003983
-0.5438946115703766	-0.5649386370851474	-0.5653128997434302	-0.5856300069553811	-0.5871149919317932	-0.5834009506153249	-0.6113124679812295	-0.6443802322516848	-0.6631914999429745	-0.6956067335158881	-0.7000520153681387	-0.6907971626213725	-0.6868715817080597	-0.6588625691217447	-0.6524424146504648	-0.6536835856906559	-0.6694124350928321	-0.6335044208876157	-0.639277953497452	-0.6108350940369222	-0.6193122555616666	-0.6198303703985628	-0.6743410773211952	-0.6738238056211759	-0.6200030524344723	-0.6430393080952922	-0.6561845766060501	-0.6142560434909154	-0.6279730411016072	-0.6318548409692328	-0.5771232772479681	-0.5791508644525849	-0.5561042131003526	-0.5872027147137504	-0.609754202320452	-0.5913796403005587	-0.6146198590764479	-0.6192752434135579	-0.6879651017608336	-0.7035361691772518	-0.68450206287922	-0.7164157703184069	-0.7304896107126079	-0.7010350677349693	-0.7085257142547233	-0.6993841822296674	-0.7714690713956767	-0.7094205862901893	-0.7134625364547833	-0.6276897095029029
-0.5361488461342854	-0.5645643211794668	-0.5649386370851474	-0.5865582211859347	-0.5867438245811329	-0.5839583924308305	-0.6085531007338291	-0.6403833489355197	-0.6557918490313788	-0.6906188572119429	-0.6979192416875589	-0.6875857699669862	-0.6856212745079886	-0.6592235905616386	-0.6524424146504648	-0.6545697719479376	-0.6651803737858492	-0.6352553328798991	-0.6399769034472916	-0.6103151874596909	-0.6191395277025128	-0.6196576769085518	-0.6741686649603489	-0.6724439065281341	-0.6843212909675034	-0.6408133795321074	-0.6498763500012614	-0.6135767851591835	-0.62814193563218	-0.6318548409692328	-0.5761088959770773	-0.5747557776713886	-0.5939721160821503	-0.5833975718186969	-0.5954557416896962	-0.5887845945305945	-0.6138163652237992	-0.6189544494234893	-0.6871840634941536	-0.7005849316703257	-0.7262550892939269	-0.7101864559782288	-0.7229326788168634	-0.7826201482371761	-0.7022350441873674	-0.698633428137459	-0.7695711737311413	-0.699256951244742	-0.6927398889997313	-0.689861652086043
-0.557066803587263	-0.6552194489311106	-0.6548503343045836	-0.7444637939415825	-0.7431893198305013	-0.737537528480532	-0.5987799086364094	-0.600257452585981	-0.6022877123965179	-0.6037632745708633	-0.6041320348932737	-0.6045007431492745	-0.6028411459019161	-0.6022877123965155	-0.5777790351567378	-0.6073601507598856	-0.64177932480319	-0.620334840669753	-0.6238532550774671	-0.5791053908896159	-0.5813845946906984	-0.5634482558229778	-0.7631720731484836	-0.7630022240085766	-0.7675841550053679	-0.7104638356764686	-0.7157283417841193	-0.6602681857314013	-0.6660422696168189	-0.667907593410189	-0.65853215624221	-0.6603676271395608	-0.6746728573214472	-0.6458522768040237	-0.66062708347056	-0.6275584352696745	-0.6413583638849514	-0.6525069057337347	-0.6625381160404981	-0.6674232233674828	-0.6943606728680762	-0.684194743066972	-0.6943169404520633	-0.6803979051146274	-0.6980326665556066	-0.6974317642018805	-0.6147483951081678	-0.6207397004545597	-0.6326810842053406	-0.6080582170309787
-0.5572545018946297	-0.6535580180801213	-0.6544811669850334	-0.7491919654697337	-0.7406384531139242	-0.737537528480532	-0.595267391420046	-0.5958223131493307	-0.5924910158195962	-0.6002574525859817	-0.598595156902275	-0.5926761992012339	-0.5997034714848695	-0.5984103921100922	-0.5763185669075679	-0.6071796880025495	-0.6405324342849729	-0.6099277387016878	-0.6238532550774671	-0.6608581738891345	-0.5713764442796156	-0.5630953366714831	-0.7633419108948544	-0.7631720731484842	-0.7674146017252242	-0.7096137059666582	-0.7155586881133453	-0.6485103847951362	-0.6663815197211146	-0.6677380742406099	-0.6578643888950779	-0.6603676271395608	-0.6746728573214472	-0.636781553543103	-0.6534143875224647	-0.6793838190897905	-0.6403866546902894	-0.6423297090413288	-0.6614337467438602	-0.6667934063194066	-0.6928022457689297	-0.6655333108188317	-0.6912538182625505	-0.7136828181571447	-0.6962295369808335	-0.697882454166472	-0.6127982506522978	-0.6154980622954216	-0.6262694078433256	-0.5967954161428312
-0.5566913668560548	-0.6568798129767158	-0.6513411156926122	-0.7464652484061898	-0.7440997236917772	-0.7344328204676029	-0.5893408923095605	-0.5830292568795478	-0.5876716443793908	-0.5852586291849344	-0.5861869749488152	-0.5837725916622153	-0.5832151103342452	-0.5902677927429433	-0.5754053614820962	-0.5928835890335155	-0.6294623125199423	-0.6925652819873492	-0.622622351073179	-0.6606848580134241	-0.6535688805710154	-0.5630953366714838	-0.7626624915435669	-0.7631720731484836	-0.7662274104823875	-0.6980238307762775	-0.7153890231796302	-0.6479979619865065	-0.6532881123125824	-0.6668903112580012	-0.6550244515423138	-0.6575304405091026	-0.6716852982327974	-0.6898886851783095	-0.6483206103935432	-0.6738525456625325	-0.6805211369559225	-0.6288603824453185	-0.6382916144488106	-0.6440171337966274	-0.6705700038370072	-0.6991857900192009	-0.6792726257127721	-0.7018061697631867	-0.712011241293929	-0.6769169702153488	-0.6655333108188313	-0.6682236163546049	-0.6060364673561983	-0.6154980622954223
-0.554061811148408	-0.655773022096158	-0.6544811669850334	-0.7435535205083236	-0.7400915057311636	-0.7360769611243205	-0.6234686601285301	-0.6260827851328371	-0.6337233494706206	-0.6266426130872037	-0.6268291956234645	-0.6316756464040165	-0.6230949991597265	-0.6221606119080503	-0.6434723907057792	-0.6739821651308958	-0.6231921561741578	-0.6892454907746544	-0.6915173904574757	-0.6474787374200275	-0.6502645810983965	-0.6305251585192064	-0.737738290953976	-0.7382529005862652	-0.7534724526471208	-0.6850081566266706	-0.6906678050276923	-0.6346392811935277	-0.6404707593027462	-0.6411559544967078	-0.6885056815208899	-0.6922025987029475	-0.6417860449602202	-0.6668647140807901	-0.6759995501562283	-0.6425575027471737	-0.6466753160739839	-0.6575149788905844	-0.6377936488713278	-0.6616804779959212	-0.634467568606714	-0.6642725997366594	-0.6968521892798915	-0.6675447493107967	-0.6785026936394994	-0.6800423275363153	-0.6670540389185277	-0.60317877654918	-0.6356024073654437	-0.6410427355750987
-0.5610056621874151	-0.6541119469611769	-0.6544811669850328	-0.7455556918262704	-0.7368073495777042	-0.7342500726149983	-0.6214128604721909	-0.6214128604721909	-0.615985230335161	-0.6219736941896322	-0.6208519058810689	-0.6112971462243341	-0.6195425415512619	-0.6191683164747517	-0.6414740192983956	-0.6714683790682786	-0.7069712964757812	-0.6762747533282474	-0.690818558438596	-0.7288018237978975	-0.6385788151513979	-0.6307005038650026	-0.7375667312792775	-0.7372235772269599	-0.7406530367674088	-0.6839777893182941	-0.6892969134449534	-0.6212115060666877	-0.6392712319105138	-0.6406420750760786	-0.6878329427411464	-0.688841984865328	-0.6957265151555266	-0.6573634501343538	-0.6661990983218665	-0.6849368866473426	-0.6331443648574553	-0.6448642843928105	-0.6282094903718447	-0.6355226409732191	-0.6549241614449687	-0.630957238200562	-0.6644302223019649	-0.6885897614842273	-0.6535871751894118	-0.6712540583265946	-0.651500439263911	-0.6539464174251625	-0.6571532572580556	-0.6909631599778495
-0.5608182310139289	-0.6585391112440993	-0.6513411156926122	-0.7440997236917788	-0.7386324041247196	-0.7355290322124625	-0.6591429412112741	-0.6683475699084587	-0.66891005348836	-0.6679725126951879	-0.6668470137565298	-0.6638432809660493	-0.6638432809660493	-0.6553765030056755	-0.7224312404609943	-0.6547071940482299	-0.6920449539388335	-0.7568001352565773	-0.677328874089829	-0.7151650482194145	-0.7189699550919807	-0.7103142333301168	-0.7110077704697852	-0.724494264434809	-0.7272519405416993	-0.6587776155696361	-0.6757199609510475	-0.6082345243098842	-0.6136061798088949	-0.6139523585200984	-0.7221668465012865	-0.6668903112580005	-0.6707877158065775	-0.6871600277825924	-0.6362359882493532	-0.6586990711215799	-0.6628684420355176	-0.6658662260425159	-0.6263523469711941	-0.5967738139344713	-0.615157331218369	-0.6441095636850359	-0.6261627679345025	-0.6494129783006345	-0.669783668631384	-0.6713560992843609	-0.6524984201567279	-0.6831188343976501	-0.6895675421128179	-0.6233591443694037
-0.5589431851708869	-0.6578017768593434	-0.6535580180801213	-0.7419142063816834	-0.7373550033952597	-0.7322389802260397	-0.6580135859302709	-0.6600836936943419	-0.6679725126951888	-0.6585783252661942	-0.65801358593027	-0.6610241037244655	-0.6527367279046893	-0.6519820113888738	-0.7092735749746203	-0.740524515442214	-0.6890135512452845	-0.755583620880022	-0.760446179064018	-0.7146457580396386	-0.7189699550919807	-0.6993661667059287	-0.710487635243155	-0.7106610254033146	-0.7267351033530227	-0.6570425363828932	-0.6629370577150134	-0.6061522007253027	-0.6115281416219919	-0.6129136844346182	-0.71725471817377	-0.7186107320435409	-0.6692633458279774	-0.6836243310707696	-0.6868235042146339	-0.6466535787764486	-0.6513446028795519	-0.6521813918655375	-0.599676111350613	-0.6077076735065958	-0.5982558515279179	-0.6293484445496746	-0.6562124412518624	-0.6264826745417043	-0.6479857602073958	-0.6462403136135219	-0.7001186359652662	-0.7030704102397961	-0.6690909431887363	-0.6777325312131691
-0.5636282983832932	-0.6589076995603153	-0.6557730220961586	-0.7415497707567411	-0.7357116882879817	-0.730409335585718	-0.6580135859302709	-0.6593311191131013	-0.6610241037244664	-0.6582018460881686	-0.657825312057783	-0.6544340354487798	-0.6534912243143421	-0.6523593971660714	-0.7085506464668886	-0.7401674776796301	-0.7756248665233679	-0.7540186729032385	-0.7595785491187941	-0.7132604682728366	-0.7167222859710574	-0.6995403114659648	-0.710487635243155	-0.7099673942406514	-0.7144726378661534	-0.6566953807325555	-0.6613780517503905	-0.6056313601532759	-0.6111816408519961	-0.6125673677532208	-0.71725471817377	-0.7177633077321347	-0.7253800197681178	-0.6826132383509771	-0.682950313425042	-0.6409458903104929	-0.648832611351487	-0.6518467087436323	-0.5973289140583576	-0.603694979907651	-0.6318204865419933	-0.6146666001851279	-0.6342240294625774	-0.6167077843865215	-0.6432226785178977	-0.6438582622229749	-0.6928022457689322	-0.695606733515894	-0.703070410239802	-0.6721805523525135
-0.4962280166100785	-0.5457803834317494	-0.6376281217061571	-0.592649194107507	-0.675276305005492	-0.672656811507989	-0.740456150388905	-0.7236282085579678	-0.7116716192301417	-0.6806939376247831	-0.6799473555061741	-0.6819999352974472	-0.6922383262817697	-0.7096426511974795	-0.737488095895982	-0.7387388252421816	-0.7510346277939688	-0.7122811245098617	-0.716697575322148	-0.6753959896402845	-0.6864465454974258	-0.6881962435592076	-0.7691061652224634	-0.7691061652224634	-0.7749780652000419	-0.7179328150866844	-0.718451437730692	-0.6627638813032145	-0.6688181527910045	-0.6693364298779604	-0.7358370329135127	-0.7366784727271266	-0.7380241980433129	-0.7674511730017819	-0.7677836149038905	-0.7963754430006419	-0.7965397742772071	-0.7962111009869814	-0.7976297772378852	-0.8008496336378721	-0.8111255250937719	-0.7582257634226364	-0.7654399090499918	-0.7081489312568066	-0.7161712732778455	-0.7179328150866823	-0.5440170621944828	-0.5367097424313115	-0.6236020974700737	-0.6688397497492483
-0.5144233040006544	-0.4638464089566039	-0.5435172955778323	-0.6329789169689373	-0.6887060377505684	-0.6803206736410673	-0.7459195535369333	-0.7221596456018106	-0.7138832046865876	-0.6810671474691203	-0.6795739832083362	-0.6825594456881419	-0.6920525374423548	-0.7105651088947803	-0.7369518807819864	-0.7385601872596667	-0.7505012635361673	-0.7014728793509097	-0.7145786312008418	-0.7304280120654683	-0.686271510155022	-0.6855712495677659	-0.7687603342264989	-0.768414455934173	-0.7737702594378224	-0.7149919632150843	-0.7177599174703141	-0.6528735891792253	-0.6684725768611901	-0.6689909233931967	-0.7358370329135127	-0.7365102070166217	-0.7378560212931511	-0.7669524282206368	-0.7677836149038905	-0.7843501905352289	-0.7965397742772071	-0.796046748235169	-0.7955346573522362	-0.7997231529791594	-0.8087208848373927	-0.7506690002272145	-0.7617552466090377	-0.7710367294728822	-0.7124841213398839	-0.7129653558874365	-0.5280773760164386	-0.6094732141767987	-0.6104389841404616	-0.6554303479210888
-0.45505331646391456	-0.5239401651491746	-0.5740927713733543	-0.5503007478650883	-0.635955367149012	-0.6013304568876158	-0.7413675333544695	-0.7276624032399004	-0.7142516163504237	-0.683864496797065	-0.6821864522835948	-0.6792005567357621	-0.6926098636301736	-0.7081660268056172	-0.7342691094616215	-0.7349847916274831	-0.7410599781188867	-0.7563621125087376	-0.7117506373687296	-0.7270902204376849	-0.7284961391146262	-0.6804886491342429	-0.7635671882850467	-0.7647798759043859	-0.7668574180660038	-0.7037162399332488	-0.7163763151376298	-0.6525258733934712	-0.6558272875963782	-0.6682997715312395	-0.7331425550870242	-0.7338164418971602	-0.7370149707775315	-0.7547859249311882	-0.7654556037242897	-0.7833592562451733	-0.7841850618621222	-0.7934156429585525	-0.7830892226631481	-0.7881071191013642	-0.8002059922295073	-0.8111255250937719	-0.7497026848972321	-0.7619155608750483	-0.7651197164469773	-0.6973594238684478	-0.5682583587365901	-0.5653128997434216	-0.6697007320302806	-0.6772170938577153
-0.3989545011475088	-0.47205219103327545	-0.5343508533770088	-0.5834009506153234	-0.5621299691020173	-0.5565036284293529	-0.6272023205318331	-0.6105462698444033	-0.7035460780219159	-0.667597400940043	-0.6696598408093191	-0.6647823230525944	-0.7814049696133972	-0.801849749110427	-0.7482833850532281	-0.7510081513613418	-0.7036655316329269	-0.7208127201972249	-0.731762636787886	-0.6832976609046307	-0.6904405394219169	-0.6916885040046273	-0.7327092479604763	-0.7353389068667545	-0.7536707755121373	-0.6887209207327456	-0.692565281987347	-0.6378794883329519	-0.647130296117339	-0.6474787374200246	-0.7033139548875188	-0.7065508984267894	-0.7170851658190137	-0.7348269378541722	-0.7373514243411567	-0.7644572286416178	-0.7646236518393741	-0.7639578933873785	-0.7934156429585525	-0.8017927122298801	-0.7394532517594524	-0.748832066730127	-0.763407230071458	-0.6959827838814702	-0.699927987506106	-0.701734178943162	-0.5679550395946066	-0.5881944525875371	-0.6955836638171262	-0.7013906748958665
-0.38413592539864216	-0.41168469493393756	-0.47149350365515363	-0.5389852961334193	-0.4850996912470069	-0.5664353683474674	-0.631861867955189	-0.6139235120501626	-0.5975595357082434	-0.6720951448530952	-0.6674098246055478	-0.7724079720491516	-0.7801216457305031	-0.8007586943086406	-0.7477380807121962	-0.748283385053229	-0.7588029687672605	-0.7090928619937109	-0.7206328212520466	-0.7344480488632977	-0.6845490983848034	-0.6882997597851643	-0.7297256822275081	-0.7320075467678409	-0.7377908069094311	-0.6855712495677659	-0.6890706459955055	-0.6312264689075845	-0.6474787374200253	-0.6478271318466738	-0.7028024843837595	-0.7038253232945637	-0.704166178860626	-0.7321313904366832	-0.7348269378541722	-0.7516096989475701	-0.7617929685258065	-0.7639578933873785	-0.790452357951575	-0.7920990580082226	-0.7994959024105627	-0.7333466838603612	-0.7481750326153638	-0.7537544090492383	-0.6846064272903668	-0.6917019558440428	-0.6323170199937651	-0.6271815927750418	-0.6233648707978313	-0.6548913496427831
-0.4327531892705508	-0.3922688105597929	-0.4146713614827228	-0.4809753623552011	-0.5399112108917895	-0.5269188244104246	-0.5141104471947553	-0.4951560838170994	-0.5867824903002927	-0.6602718030906191	-0.654434035448778	-0.7593144288446206	-0.8736356182244628	-0.8894750709640975	-0.7624556755498226	-0.7118559910893625	-0.7160928785915267	-0.7302262988400895	-0.6820232506603099	-0.6975006247390954	-0.6982266778699864	-0.698952525487483	-0.6998743519774281	-0.7128115016294615	-0.7198727000824444	-0.6600573572857906	-0.6769775484471796	-0.6164590846945275	-0.6259620221239877	-0.6263133171229129	-0.6729614552838731	-0.6838060212847688	-0.6846647467338978	-0.7038253232945622	-0.7148799607896318	-0.7319628239633236	-0.7344901504244702	-0.7341533184417485	-0.7994269656767533	-0.7319628239633251	-0.7368467273137357	-0.7485969711145495	-0.6827817814098502	-0.6883375133389338	-0.6935456136463906	-0.6933777752005005	-0.5413851466453187	-0.655191593061544	-0.648665058547001	-0.6691930177111697
[truncated: 310 more columns]
