# Supplementary material for: Iso-orientation bias of layer 2/3 connections unifies spontaneous, visually and optogenetically driven V1 dynamics
Source: Nat Commun. 2026 Jan 21;17:1901. doi: 10.1038/s41467-026-68578-y (PMC12923880; doi:10.1038/s41467-026-68578-y)
Supplement: Supplementary file 6 — Source data [file 41467_2026_68578_MOESM6_ESM.zip › source_data/figs6/B_spontaneous_activity_firing_rate.csv]

time (s)	firing_rate (sp/s)
0.0	1.0
0.05	0.9509904521556576
0.1	0.904382840091222
0.15000000000000002	0.860059446020169
0.2	0.8179083214514649
0.25	0.7778230044390035
0.30000000000000004	0.73970225068852
0.35000000000000003	0.7034497778428332
0.4	0.6689740222995528
0.45	0.6361879079470407
0.5	0.6050086262345181
0.55	0.5753574270208376
0.6000000000000001	0.5471594196736622
0.65	0.5203433839166831
0.7000000000000001	0.49484158994713145
0.75	0.47058962736924703
0.8	0.44752624251164264
0.8500000000000001	0.4255931837176695
0.9	0.40473505421803235
0.9500000000000001	0.3848991722140512
1.0	0.3660354378181788
1.05	0.34809620651570394
1.1	0.3310361688280385
1.1500000000000001	0.314812235873653
1.2000000000000002	0.2993834305376188
1.25	0.2847107839748819
1.3	0.2707572371858647
1.35	0.2574875474158021
1.4000000000000001	0.24486819914140498
1.4500000000000002	0.23286731942002636
1.5	0.22145459738752676
1.55	0.2106012077015132
1.6	0.20027973773658958
1.6500000000000001	0.19046411834773586
1.7000000000000002	0.181129558026942
1.75	0.17225248028679593
1.8	0.16381046411287362
1.85	0.15578218733452978
1.9000000000000001	0.14814737277106185
1.9500000000000002	0.14088673701722484
2.0	0.13398194173874586
2.0500000000000003	0.12741554735482294
2.1	0.12117096899062363
2.15	0.11523243458853233
2.2	0.10958494507234559
2.25	0.10421423646380283
2.3000000000000003	0.09910674385576852
2.35	0.0942495671510722
2.4000000000000004	0.08963043848047321
2.45	0.08523769121745503
2.5	0.08106023051159188
2.5500000000000003	0.07708750526606059
2.6	0.0733094814885226
2.6500000000000004	0.06971661694806695
2.7	0.06629983707420493
2.75	0.06305051203704458
2.8000000000000003	0.05996043495075476
2.85	0.05702180114526816
2.9000000000000004	0.05422718845386859
2.95	0.05156953846687452
3.0	0.04904213870407158
3.0500000000000003	0.04663860566086551
3.1	0.044352868685335896
3.1500000000000004	0.04217915464546809
3.2	0.04011197334783711
3.25	0.038146103670915296
3.3000000000000003	0.03627658037798032
3.35	0.03449868157631657
3.4000000000000004	0.03280791679103535
3.45	0.031200015623391895
3.5	0.029670916964953026
3.5500000000000003	0.02821675874037366
3.6	0.02683386815287505
3.6500000000000004	0.025518752407787944
3.7	0.024268089890730534
3.75	0.023078721778139962
3.8000000000000003	0.021947644058967954
3.85	0.020871999947389357
3.9000000000000004	0.019849072667360676
3.95	0.018876278590803833
4.0	0.01795116071208469
4.05	0.017071382442304293
4.1000000000000005	0.01623472170772913
4.15	0.01543906533745458
4.2	0.014682403726126671
4.25	0.013962825758241116
4.3	0.01327851398120038
4.3500000000000005	0.012627740014936982
4.4	0.012008860186509
4.45	0.01142031137864227
4.5	0.010860607081733413
4.55	0.010328333639342595
4.6000000000000005	0.00982214667769291
4.65	0.009340767710158364
4.7	0.008882980908164468
4.75	0.008447630030345401
4.800000000000001	0.008033615502201892
4.8500000000000005	0.007639891638883678
4.9	0.00726546400408221
4.95	0.006909386898362796
5.0	0.006570760970592411
5.050000000000001	0.006248730946430431
5.1000000000000005	0.00594248346814492
5.15	0.005651245040298658
5.2	0.0053742800761160375
5.25	0.0051108890395967325
5.300000000000001	0.004860406678683496
5.3500000000000005	0.004622200345021591
5.4	0.004395668396066119
5.45	0.004180238675501253
5.5	0.003975367068133504
5.550000000000001	0.003780536125608995
5.6000000000000005	0.003595253759483693
5.65	0.003419051998345725
5.7	0.003251485805850506
5.75	0.003092131956683475
5.800000000000001	0.0029405879676113788
5.8500000000000005	0.002796471080922229
5.9	0.002659417297686451
5.95	0.002529080458397415
6.0	0.0024051313686693954
6.050000000000001	0.002287256967784664
6.1000000000000005	0.002175159537989716
6.15	0.002068555952543531
6.2	0.00196717696061865
6.25	0.001870766507248922
6.300000000000001	0.0017790810866063125
6.3500000000000005	0.0016918891269733158
6.4	0.0016089704058575942
6.45	0.0015301154937715855
6.5	0.0014551252252722174
6.550000000000001	0.0013838101959247292
6.6000000000000005	0.0013159902839200673
6.65	0.001251494195137597
6.7	0.0011901590305040842
6.75	0.001131829874556217
6.800000000000001	0.001076359404167499
6.8500000000000005	0.0010236075164512441
6.9	0.0009734409748998982
6.95	0.0009257330728668984
7.0	0.0008803633135411373
7.050000000000001	0.0008372171056057398
7.1000000000000005	0.0007961854738124534
7.15	0.0007571647837406715
7.2	0.0007200564800458819
7.25	0.0006847668375364439
7.300000000000001	0.0006512067244499831
7.3500000000000005	0.0006192913773314941
7.4	0.0005889401869445776
7.45	0.0005600764946750613
7.5	0.0005326273989127918
7.550000000000001	0.0005065235709225682
7.6000000000000005	0.00048169907973915135
7.65	0.00045809122564409975
7.7	0.00043564038180382136
7.75	0.0004142898436688794
7.800000000000001	0.0003939856857541647
7.8500000000000005	0.00037467662543820985
7.9	0.00035631389343763917
7.95	0.00033885111062960296
8.0	0.00032224417091109285
8.05	0.0003064511297992655
8.1	0.0002914320984914153
8.15	0.00027714914311702347
8.200000000000001	0.00026356618892741144
8.25	0.00025064892918102223
8.3	0.00023836473849419152
8.35	0.0002266825904385561
8.4	0.00021557297917697838
8.450000000000001	0.00020500784494005702
8.5	0.00019496050315500157
8.55	0.00018540557704786962
8.6	0.000176318933548934
8.65	0.00016767762233930422
8.700000000000001	0.00015945981788484067
8.75	0.0001516447643109633
8.8	0.000144212722979121
8.85	0.00013714492263251275
8.9	0.00013042351198514607
8.950000000000001	0.000124031514634483
9.0	0.00011795278618379795
9.05	0.00011217197346594972
9.1	0.00010667447576557585
9.15	0.0001014464079417728
9.200000000000001	9.647456535811389e-05
9.25	9.174639053143304e-05
9.3	8.724994141513712e-05
9.35	8.29738612369358e-05
9.4	7.890734981481444e-05
9.450000000000001	7.50401362787951e-05
9.5	7.136245312959346e-05
9.55	6.786501156864906e-05
9.600000000000001	6.453897803721857e-05
9.65	6.137595190527848e-05
9.700000000000001	5.8367944253884724e-05
9.75	5.55073576973979e-05
9.8	5.27869671946143e-05
9.850000000000001	5.019990180033216e-05
9.9	4.773962731126745e-05
9.950000000000001	4.5399929762484854e-05
