# Supplementary material for: Iso-orientation bias of layer 2/3 connections unifies spontaneous, visually and optogenetically driven V1 dynamics
Source: Nat Commun. 2026 Jan 21;17:1901. doi: 10.1038/s41467-026-68578-y (PMC12923880; doi:10.1038/s41467-026-68578-y)
Supplement: Supplementary file 6 — Source data [file 41467_2026_68578_MOESM6_ESM.zip › source_data/figs6/C_calcium_signal.csv]

time (s)	normalized_amplitude
0.0	0.2518613627011505
0.05	0.2577549900335228
0.1	0.34876422112903527
0.15000000000000002	0.3313147458884105
0.2	0.25252471600872967
0.25	0.25828795541974553
0.30000000000000004	0.23098475702505702
0.35000000000000003	0.271765966006973
0.4	0.3691640180344628
0.45	0.37126762847137296
0.5	0.25322920608596894
0.55	0.20528549867211607
0.6000000000000001	0.3128959764119841
0.65	0.2932405645194021
0.7000000000000001	0.2652741082278271
0.75	0.2121161922755663
0.8	0.21598818118343588
0.8500000000000001	0.2357946237054433
0.9	0.3140838051362062
0.9500000000000001	0.32290715755918376
1.0	0.3512079504874672
1.05	0.33594574426815194
1.1	0.2954271994204761
1.1500000000000001	0.3018471146682027
1.2000000000000002	0.461198428937864
1.25	0.424538902943966
1.3	0.33623646267378776
1.35	0.31000181581984804
1.4000000000000001	0.3084050329717789
1.4500000000000002	0.2651496504934894
1.5	0.2803605120906048
1.55	0.31399446199093767
1.6	0.4062806681810633
1.6500000000000001	0.3707909458835911
1.7000000000000002	0.3001660984548885
1.75	0.30802445492022934
1.8	0.31554953744981684
1.85	0.2947964626371599
1.9000000000000001	0.329665676187572
1.9500000000000002	0.37663556199799897
2.0	0.2867435509450921
2.0500000000000003	0.24623024947845099
2.1	0.21145234935630483
2.15	0.25981618278334007
2.2	0.17547452549795614
2.25	0.1108650914959148
2.3000000000000003	0.07744088049194271
2.35	0.13604156581867535
2.4000000000000004	0.11467734008955403
2.45	0.1537520306534243
2.5	0.2196771937164578
2.5500000000000003	0.28459689269790434
2.6	0.21544879143030574
2.6500000000000004	0.2720646791812346
2.7	0.23948042582212067
2.75	0.3004850929578577
2.8000000000000003	0.3308248391839003
2.85	0.341541839816582
2.9000000000000004	0.3146003947579926
2.95	0.2435302198164307
3.0	0.24164429812139657
3.0500000000000003	0.19029455901642145
3.1	0.1902170789814852
3.1500000000000004	0.20377814408631878
3.2	0.28068200275054483
3.25	0.26172203177710945
3.3000000000000003	0.2189271624008342
3.35	0.23118342413779253
3.4000000000000004	0.3356211163259186
3.45	0.2852015994515838
3.5	0.22705148671235556
3.5500000000000003	0.267133375153571
3.6	0.2845832976280248
3.6500000000000004	0.2231551899020515
3.7	0.2745535113850052
3.75	0.31348410549027556
3.8000000000000003	0.3637940084224719
3.85	0.2959109065197747
3.9000000000000004	0.29487813111436206
3.95	0.31301936008915493
4.0	0.3564830454437472
4.05	0.34182126795862233
4.1000000000000005	0.2870846967269629
4.15	0.22807059730963833
4.2	0.17981279912996168
4.25	0.12343277716626326
4.3	0.09646345182572891
4.3500000000000005	0.09892910644575165
4.4	0.1920115110020726
4.45	0.23237566036178647
4.5	0.1652470048051396
4.55	0.2691325470134682
4.6000000000000005	0.20948284286341276
4.65	0.26786702236624027
4.7	0.2979760023820637
4.75	0.2857054723101568
4.800000000000001	0.2541196964374048
4.8500000000000005	0.2069489950406513
4.9	0.2587390776571766
4.95	0.24020603347359185
5.0	0.25519948442752477
5.050000000000001	0.3358668653732173
5.1000000000000005	0.3507766707216298
5.15	0.3275109312909611
5.2	0.33549860449657454
5.25	0.2607347765870222
5.300000000000001	0.29476999795113124
5.3500000000000005	0.32043908771183777
5.4	0.2662313179770791
5.45	0.3240055199720012
5.5	0.334852632940216
5.550000000000001	0.27285436840861366
5.6000000000000005	0.22017024339577262
5.65	0.36800503309649707
5.7	0.41455098238538635
5.75	0.43879084085551573
5.800000000000001	0.402536768154918
5.8500000000000005	0.3427635899618372
5.9	0.36669015452437487
5.95	0.3401223559650984
6.0	0.3566512011670849
6.050000000000001	0.30666456858967917
6.1000000000000005	0.2913378712633789
6.15	0.27636987784569544
6.2	0.31087067286486064
6.25	0.3751993879747164
6.300000000000001	0.45558817133762775
6.3500000000000005	0.4238624768442142
6.4	0.34025336755821545
6.45	0.4448352685178824
6.5	0.45290970917268075
6.550000000000001	0.4420915189456591
6.6000000000000005	0.4270993170489097
6.65	0.3123329639497921
6.7	0.2947298733152342
6.75	0.23070246584118292
6.800000000000001	0.23481839809032629
6.8500000000000005	0.2340176582551453
6.9	0.14956213209864913
6.95	0.08000098352671552
7.0	0.008943238227338184
7.050000000000001	0.06706682425141736
7.1000000000000005	0.08384110421656156
7.15	0.1383276050870408
7.2	0.14400804686472243
7.25	0.0923848374857055
7.300000000000001	0.22965782816857974
7.3500000000000005	0.18488889316526708
7.4	0.14616970328548293
7.45	0.22049965918479278
7.5	0.27622566025926293
7.550000000000001	0.3444570389494591
7.6000000000000005	0.2478450526896548
7.65	0.22167546397137913
7.7	0.32901266515445615
7.75	0.3415031747454509
7.800000000000001	0.43004530995351525
7.8500000000000005	0.3767156975433367
7.9	0.4082477597099311
7.95	0.36226014498172787
8.0	0.3430800626415222
8.05	0.26046802551219533
8.1	0.3130980772765504
8.15	0.2626179107843118
8.200000000000001	0.25204770445161095
8.25	0.17500460324024056
8.3	0.20622189972842883
8.35	0.22678812411028781
8.4	0.2353288935701941
8.450000000000001	0.13638316203726975
8.5	0.19600390089887373
8.55	0.29177581369132466
8.6	0.25687145572791564
8.65	0.24424622821475475
8.700000000000001	0.24803376253890802
8.75	0.30796552354450474
8.8	0.23364574059429297
8.85	0.22715913722528863
8.9	0.3003092468433594
8.950000000000001	0.22512431808956204
9.0	0.20639094879894557
9.05	0.3209696163498214
9.1	0.33678832049662655
9.15	0.31137912631285836
9.200000000000001	0.3132310389929623
9.25	0.42064891877903254
9.3	0.4469732091853022
9.35	0.4157511109339998
9.4	0.4043412963040756
9.450000000000001	0.3699371403491211
9.5	0.4320685180871414
9.55	0.45701662355661105
9.600000000000001	0.44621938002112077
9.65	0.39493222726130595
9.700000000000001	0.4606083685642759
9.75	0.42627209345350037
9.8	0.42106448072630037
9.850000000000001	0.4353817329944241
9.9	0.5255098284912224
9.950000000000001	0.3824129273675953
10.0	0.43759950820396815
10.05	0.42446447846199015
10.100000000000001	0.3696947389629988
10.15	0.3563909222206445
10.200000000000001	0.23105384502092136
10.25	0.23181130945649314
10.3	0.21072341129946284
10.350000000000001	0.30094339136863907
10.4	0.1942039368854738
10.450000000000001	0.16712896573952393
10.5	0.14917705689897726
10.55	0.12914215325543688
10.600000000000001	0.24502279681827152
10.65	0.19509758830012425
10.700000000000001	0.18630462423288108
10.75	0.2552741667917945
10.8	0.22448398102667314
10.850000000000001	0.11483972012810445
10.9	0.1261378237370019
10.950000000000001	0.1893312286937744
11.0	0.2440533282295501
11.05	0.17322902262286405
11.100000000000001	0.32273942028568525
11.15	0.28189030416107547
11.200000000000001	0.23140570963312604
11.25	0.17860747125802304
11.3	0.21311477748829222
11.350000000000001	0.2329336722615393
11.4	0.21845098385066428
11.450000000000001	0.23149789371609755
11.5	0.21079412854709884
11.55	0.1775952015134874
11.600000000000001	0.19443142640719496
11.65	0.19744213097657343
11.700000000000001	0.21219769437518368
11.75	0.24134450686046538
11.8	0.20596854531531303
11.850000000000001	0.16757843492109611
11.9	0.25967288784564463
11.950000000000001	0.24852617450145426
12.0	0.23031889070202188
12.05	0.306483911749029
12.100000000000001	0.37065775020513403
12.15	0.4135397958645896
12.200000000000001	0.43276683057491744
12.25	0.41513579377716336
12.3	0.4170764339039904
12.350000000000001	0.31022236677828435
12.4	0.2940101270638986
12.450000000000001	0.29696875481641305
12.5	0.21678382290555737
12.55	0.3041165806910308
12.600000000000001	0.31393926894402185
12.65	0.2650869080497791
12.700000000000001	0.20740715740930235
12.75	0.1680792965444017
12.8	0.17068465044092176
12.850000000000001	0.20902752150636852
12.9	0.25680651724850306
12.950000000000001	0.20168933744192305
13.0	0.198160717623878
13.05	0.22204498414263804
13.100000000000001	0.24068239733015695
13.15	0.22461804071293906
13.200000000000001	0.2408850186257693
13.25	0.2219050394424152
13.3	0.2181671655643122
13.350000000000001	0.1860824568983586
13.4	0.12859254154019992
13.450000000000001	0.11539753358102667
13.5	0.12299395088366692
13.55	0.12915296572029814
13.600000000000001	0.18267872792253706
13.65	0.20850927889356421
13.700000000000001	0.23166984467876445
13.75	0.25551475338104607
13.8	0.27166043869397843
13.850000000000001	0.23823293427501335
13.9	0.23035538268468825
13.950000000000001	0.22363528600392418
14.0	0.20675841246058524
14.05	0.26509715828926167
14.100000000000001	0.2501105382694611
14.15	0.1533072428145273
14.200000000000001	0.15455087869764844
14.25	0.22953671911547213
14.3	0.17018358454922708
14.350000000000001	0.17635002752068557
14.4	0.24487232697010472
14.450000000000001	0.31577982064958376
14.5	0.25841465733095764
14.55	0.2612058527897959
14.600000000000001	0.27707854220638567
14.65	0.31330862624481143
14.700000000000001	0.22749006517635134
14.75	0.20401417132009753
14.8	0.1885249590475309
14.850000000000001	0.1965160774528468
14.9	0.11315833969204987
14.950000000000001	0.08858899968215435
15.0	0.1030688527208591
15.05	0.0971790482485268
15.100000000000001	0.07952896681101795
15.15	0.1361596600550476
15.200000000000001	0.13961251695159646
15.25	0.1515562745296057
15.3	0.12626345793228544
15.350000000000001	0.048813512863638116
15.4	0.12919355825818382
15.450000000000001	0.12643220515073572
15.5	0.13555439626626434
15.55	0.08361454810112007
15.600000000000001	0.05562371544554274
15.65	0.07140188063710053
15.700000000000001	0.12261177738799202
15.75	0.1599824060715921
15.8	0.19755197446726108
15.850000000000001	0.1904159217782789
15.9	0.11941705756986717
15.950000000000001	0.10406193837148899
16.0	0.1168161362329044
16.05	0.21316882596711267
16.1	0.19861453100846538
16.150000000000002	0.30727979756524104
16.2	0.2413919689868733
16.25	0.25827610244464966
16.3	0.35094076912417227
16.35	0.3577091001497697
16.400000000000002	0.30865650738756056
16.45	0.2565574045511527
16.5	0.25332209108424253
16.55	0.32623820399529974
16.6	0.3341952119498804
16.650000000000002	0.366342605154936
16.7	0.4325309428832327
16.75	0.5966556151449777
16.8	0.5698680876282941
16.85	0.5930093641179637
16.900000000000002	0.6380208199767843
16.95	0.6793043635764391
17.0	0.6404244960901314
17.05	0.7438207924065908
17.1	0.8205487043982836
17.150000000000002	0.84366252104412
17.2	0.901920697395173
17.25	0.9115041862815133
17.3	1.0
17.35	0.8896864571345519
17.400000000000002	0.9201754698068149
17.45	0.8764577670829509
17.5	0.9376153937611778
17.55	0.9816704145960045
17.6	0.9899288041276393
17.650000000000002	0.8416231020423636
17.7	0.8290784156500454
17.75	0.8256437122326402
17.8	0.7469045404170482
17.85	0.7706321230665777
17.900000000000002	0.8135579166702126
17.95	0.7964890672367057
18.0	0.6854494004895765
18.05	0.8112149445186242
18.1	0.80705161907303
18.150000000000002	0.6956654616916574
18.2	0.8183875121962325
18.25	0.8090896129930881
18.3	0.8061408058952835
18.35	0.7909357320264346
18.400000000000002	0.7341385172836102
18.45	0.7682100521143852
18.5	0.7301052567719304
18.55	0.6939558444684846
18.6	0.6643852185302933
18.650000000000002	0.661040149868453
18.7	0.678187891972485
18.75	0.6885981260823917
18.8	0.6712879273300264
18.85	0.5794912623186352
18.900000000000002	0.6693889827274211
18.95	0.7328435800960617
19.0	0.6143807484036746
19.05	0.5575525302590698
19.1	0.6058744907973567
19.150000000000002	0.5821847061104009
19.200000000000003	0.5151300943440864
19.25	0.47978416032656507
19.3	0.45620326815932805
19.35	0.5216291928039603
19.400000000000002	0.5314922647592243
19.450000000000003	0.5012107774979095
19.5	0.5401908637774921
19.55	0.5800882551767025
19.6	0.5798410114010265
19.650000000000002	0.5187930420987186
19.700000000000003	0.4761748788202932
19.75	0.6093264810580551
19.8	0.5047807700719047
19.85	0.4564340971584508
19.900000000000002	0.4571681018989239
19.950000000000003	0.5732947060770832
	0.6403674082876545
	0.5756843653754122
	0.5324443404708624
	0.39692625629073053
	0.40136726999523026
	0.3424438441239448
	0.27638240269595843
	0.31427660324172935
	0.31895835782284804
	0.24732707126729345
	0.2031847957818186
	0.18936753112404367
	0.2847320864618387
	0.31701190586690575
	0.343478415288152
	0.4554503978038674
	0.5511085517776804
	0.449328972853193
	0.4810850561865466
	0.45612891265495803
	0.474018751814985
	0.43645505757774183
	0.37704339840376433
	0.3614144816406309
	0.3345181876988352
	0.4253909217273119
	0.41575668285803596
	0.39313437754089064
	0.3335801261478003
	0.26939542115687615
	0.19819697174746503
	0.1815486061235377
	0.22403675239691612
	0.35033466445920153
	0.2598469921094893
	0.2763955149173579
	0.3963665214059647
	0.35736702216444116
	0.28607228947529767
	0.366758348741983
	0.3627241129630921
	0.44273903635970147
	0.3388240376329886
	0.358070199769137
	0.3577942419023197
	0.3688221511818414
	0.40338085660415546
	0.45417603452680155
	0.4111327156075265
	0.4108400475840584
	0.427158116767367
	0.47712356472818607
	0.3767894491954092
	0.29022933430220177
	0.2500499997192581
	0.3086894428122972
	0.2994196356964622
	0.29501305546256407
	0.3207582363202931
	0.29318538077413353
	0.272607143764239
	0.26192075537630305
	0.22547280121826574
	0.2691641040112855
	0.33614085188208614
	0.3391657193335609
	0.3405876868853776
	0.36105337674659893
	0.34347238776602107
	0.37385942568246494
	0.2448839679327795
	0.3268817638489175
	0.3488897661102273
	0.3647106651150472
	0.3451496415903095
	0.3984344134254972
	0.29764330517958504
	0.21939974962612696
	0.20242735162726425
	0.20338643755799132
	0.12574382722716762
	0.14660238849906002
	0.21432769674690905
	0.23987046530062694
	0.2666043804997495
	0.2604026345006921
	0.2798617548107207
	0.34234211664306347
	0.32991453809615134
	0.33898901771158774
	0.2744858225256615
	0.27740393959649895
	0.2612688187777338
	0.17743611274904017
	0.2395862544710768
	0.2718444342348058
	0.23835335913643874
	0.26578261193930325
	0.23240171651295408
	0.20242167872113298
	0.20994794207714723
	0.17934328705096955
	0.3225256556785793
	0.31716478375543083
	0.2850264276084715
	0.30219551768300135
	0.3217379206336949
	0.2864497092656986
	0.4277458866423658
	0.39552465679270726
	0.44920409710896364
	0.597906722630277
	0.47711011598513653
	0.5214674694935242
	0.6065549915043007
	0.5742838547883036
	0.5072159144176844
	0.6719027654722162
	0.5402902258594207
	0.5447713412151896
	0.6261368395641898
	0.6645431250960785
	0.5815245074705129
	0.5525407214103931
	0.5780935084989814
	0.49140841879276553
	0.485751326544243
	0.4965091618454911
	0.4912448481844875
	0.36358631420374604
	0.35416347374275364
	0.29995672789871597
	0.28524215763225275
	0.25145961110055387
	0.19056775063334744
	0.22963632770941883
	0.22553532221238076
	0.10684924849801485
	0.1524268221240855
	0.16516823109725043
	0.21296448789050376
	0.15069950219538653
	0.22766196558347288
	0.2652168419473193
	0.28286007717823053
	0.36656610258216366
	0.3456635747996224
	0.2755115692813827
	0.30520604179796496
	0.3489918937275645
	0.43434552347739236
	0.45316989542124764
	0.447664642781781
	0.39827539185104655
	0.37287121937506673
	0.39295040386228675
	0.34757797320937245
	0.2470677320393613
	0.30110788260636834
	0.31348961043942514
	0.24790400195069656
	0.181928875908489
	0.18378490407540918
	0.184640960368725
	0.1683072119784151
	0.17078685647004546
	0.13610040679356944
	0.11511171112530505
	0.15340285829421688
	0.13730249262435187
	0.1679461586736891
	0.2882653115859433
	0.272587226499751
	0.1600291388843047
	0.24567542289579752
	0.31215144134751144
	0.2927557489725971
	0.21000708636703153
	0.14627018630008887
	0.18494994587975988
	0.14261851562745603
	0.16045112606198653
	0.09303031975237432
	0.10275224318058566
	0.22910281481998881
	0.24425823706815772
	0.19420115054369688
	0.18037280207662806
	0.13731189421697101
	0.1350164563310263
	0.11807265008519505
	0.09318367679477955
	0.08768587826665526
	0.27252503402657374
	0.3187044743739158
	0.2591229800741088
	0.35740496567992047
	0.38152000266667696
	0.30220429410548044
	0.3103113255253717
	0.44251718147775826
	0.44394660552633336
	0.38805354599901043
	0.35132393164385295
	0.36390299148747624
	0.4925046772465686
	0.6108726294829014
	0.6505515125905738
	0.49260674127878884
	0.4716908532617019
	0.48954651519125153
	0.5576543695861822
	0.5249022798197089
	0.4879022933706191
	0.4653907157430864
	0.47256909242504946
	0.4248955844435278
	0.4190965464853593
	0.41045395615349417
	0.4140952888654043
	0.43746997035427493
	0.3809214744240865
	0.3551284392917741
	0.3950545868797009
	0.35989063659179854
	0.3347514307048133
	0.36250669680273256
	0.37017490028271244
	0.42173905910042697
	0.36684170623231155
	0.3953221154461083
	0.3721109039561563
	0.35884248337500274
	0.2870731130469411
	0.23441543023304295
	0.22301449814369625
	0.26247912044692184
	0.3348770186170553
	0.3181255412330108
	0.2624257336147998
	0.4203626869562303
	0.35544624265933766
	0.3281541745097963
	0.4641243927447493
	0.4666884079065845
	0.3814120688946403
	0.3223609248609185
	0.28081364057625635
	0.15186629886905045
	0.28303426650274877
	0.3122721877674322
	0.3687539626678861
	0.3198760148242304
	0.2848349970678145
	0.18689036405729584
	0.2450363684720962
	0.23114643645875615
	0.23097888435831257
	0.14818935789924084
	0.13671359512329287
	0.11850804495426907
	0.15192886429674296
	0.18721645988000635
	0.1453640355291232
	0.1704080373236291
	0.28303199371840854
	0.30512088442165936
	0.20559252479782295
	0.1632650169195071
	0.19318394486321044
	0.2775717209408067
	0.2833902235986655
	0.16305947244859728
	0.16786540634287161
	0.18192848136567727
	0.16448768709771158
	0.2776431757469699
	0.33144259848026697
	0.2531752391114051
	0.25050332306852396
	0.2902003755332259
	0.2059415050006332
	0.20321798177480552
	0.2691812933677107
	0.23445023302455442
	0.2104962084525664
	0.24360856592569563
	0.1812948709080936
	0.142641919132431
	0.10227275585182345
	0.21382361138966458
	0.1868463077737268
	0.11600056505480123
	0.20311542378654726
	0.3906851853304921
	0.3407777185827077
	0.39467003443321114
	0.35217486546595683
	0.3312557097162392
	0.31535312885162337
	0.3908362057570957
	0.36381755080388106
	0.34286047927277696
	0.31697890425479325
	0.44832460078288977
	0.5178604840148352
	0.5392866085327993
	0.6251457483009982
	0.5357111088589116
	0.5213041532394279
	0.5253422785495956
	0.4787982351789543
	0.3698503885682062
	0.3556952380929674
	0.3713168882111784
	0.4027271324137364
	0.3703581184186119
	0.3740819543611113
	0.34462161672411595
	0.3161845861693438
	0.32167186529733527
	0.31814468991085215
	0.31226157310241787
	0.21819007269227556
	0.22323504091753765
	0.1707536437833904
	0.1434523965987457
	0.18288274909876956
	0.13025980474349788
	0.0922726728979313
	0.13318681868461255
	0.14840632069734108
	0.17172486355363437
	0.28903030508945193
	0.1535009924512598
	0.12159748410881735
	0.2760322232054235
	0.25745239294558875
	0.17662520913195262
	0.11374924664821452
	0.08075373999910475
	0.09136466378724831
	0.13361322047259086
	0.17254180729441784
	0.14132616174152632
	0.11755567818268803
	0.09989614601798644
	0.08814828194928626
	0.14809903856023315
	0.07477590239894248
	0.21021143783348384
	0.22223576353564584
	0.20120501628778806
	0.19967901026845541
	0.23664952730673502
	0.30600360620053
	0.33661481937549803
	0.4113363972658297
	0.32600969499243715
	0.41145279808152935
	0.4019158453896897
	0.37364956510192704
	0.41216507722113976
	0.34927684512435
	0.37844559050435866
	0.35509052554178633
	0.32571822336454015
	0.38566079293014743
	0.30230648806670773
	0.23110309839783333
	0.21368124875277938
	0.22829039346782837
	0.2144323742647245
	0.3242128455784529
	0.445359505723705
	0.40470371308107345
	0.33275899800463865
	0.3350290467199395
	0.3704661752414146
	0.38463972274026076
	0.37567750885451945
	0.3719823258232737
	0.4496176964095418
	0.4010804297801209
	0.34416367886037047
	0.35068790451638293
	0.3620277511000416
	0.4338457117370672
	0.4985986679465099
	0.5027698997117366
	0.5005915544031648
	0.5316066528020836
	0.48880896499133475
	0.4700748055008765
	0.5136568076616457
	0.5330100948827098
	0.5685871775478076
	0.5706403179095848
	0.49729454870195966
	0.5268895359059306
	0.5506336071071065
	0.5530566153133226
	0.4324108568462145
	0.3945461504559197
	0.3816854312147484
	0.3414299971216082
	0.39002611328481995
	0.3919579116817508
	0.5634776371456114
	0.4987134249630751
	0.45003963378536643
	0.4479101144801577
	0.5057026353625914
	0.497435147173043
	0.5770389444567953
	0.49467555452016143
	0.5791625976944942
	0.6483879805316644
	0.5731101105595306
	0.4874439412926564
	0.5538730176670525
	0.4739104466965516
	0.5061155281615048
	0.4896546111938464
	0.5078300647754509
	0.432444995477966
	0.49859861936532957
	0.38108353600188133
	0.40436289749726967
	0.5199462279573255
	0.4440395266185828
	0.42724575344482457
	0.3236271540825083
	0.4647314086642439
	0.44611653503515103
	0.4475935847939561
	0.48816192996837127
	0.5451510073412653
	0.4582666042908902
	0.4699311747390818
	0.46548318527710214
	0.4946764811459159
	0.3708904045021
	0.3638427533600872
	0.5156612228638351
	0.4984672475880643
	0.4639498077455396
	0.3674963112160304
	0.3972648449111606
	0.43601354281617266
	0.5076587330374627
	0.5515546566639409
	0.4344728435027982
	0.5192061548111069
	0.524839304925663
	0.45906314428380574
	0.6010387485020285
	0.6254205839510022
	0.5124866518978269
	0.4444045708525353
	0.5062850294806038
	0.4945850121345371
	0.4426868457886166
	0.47717825831813027
	0.500621301741194
	0.5408159039549348
	0.49498385471924394
	0.4831466792049158
	0.4498399342968316
	0.3967371271909083
	0.3962735108073201
	0.34350450696271917
	0.30363195693479633
	0.22625401115948673
	0.21141747520378115
	0.1434126229114039
	0.1626055487426118
	0.18834349266185121
	0.17400751380822263
	0.2495397081719535
	0.21010685831089992
	0.2351497931869543
	0.2233760554423462
	0.16467870771705703
	0.19904295717337658
	0.2170251368899678
	0.15668153274381552
	0.08306581318333298
	0.13380583027517615
	0.1468744602066182
	0.21394321919959422
	0.2155814700069685
	0.22779643178702944
	0.23903459613050343
	0.2059902535907214
	0.2694281767454549
	0.22958654952162683
	0.22966562079572364
	0.23283601311316726
	0.20632052622096758
	0.22687783911138154
	0.19890276399601645
	0.1807728430962005
	0.1808049594369653
	0.1746490743440457
	0.16449038509360012
	0.20206093457279353
	0.1564883147864621
	0.11829620166420066
	0.1102473433637807
	0.20304316580625395
	0.3128041923504698
	0.2095059718976491
	0.19548510349828524
	0.2993171206744235
	0.3049428454918151
	0.16032067460386681
	0.1650215690336851
	0.10855389075948525
	0.18052404824957502
	0.20327265670132832
	0.18377711449920422
	0.17913799432253694
	0.35384149553766053
	0.3000759115073257
	0.2824401063800942
	0.3140377318695161
	0.34747607821023035
	0.2801672103571264
	0.2888253346619287
	0.3923944433229524
	0.4015777904547178
	0.42377156450412945
	0.41409494700932703
	0.3515434435766449
	0.27834555678726036
	0.3090212062671577
	0.2957187584622897
	0.31575471213825007
	0.35407406278429837
	0.34080076435519724
	0.4222486726296896
	0.3438377678631918
	0.2685783145620037
	0.31576503257783683
	0.44958583027954413
	0.4914915636473594
	0.4295751987317957
	0.4788225195973245
	0.44891138128522673
	0.32098653215880185
	0.31660985983543527
	0.4152902158225482
	0.3926240951267862
	0.4117458755979423
	0.49385762771005065
	0.4939094795734516
	0.5229123946065891
	0.5067885751695663
	0.49654848108722865
	0.35995118206287263
	0.4148390016255518
	0.42886020710097156
	0.41009496163498216
	0.4224617672997506
	0.39557341300849486
	0.4021293221877182
	0.41351961028217227
	0.39450526712304484
	0.41743841903007317
	0.4680376749395988
	0.45107454356208765
	0.4087246524942683
	0.3315876079447942
	0.42331235827336144
	0.37534251653873024
	0.3535399006310769
	0.26473731187325544
	0.4263754154700035
	0.5290958524433166
	0.5296917461950194
	0.575067454213806
	0.5958003910456506
	0.4683214762074466
	0.5392293320918476
	0.8170556909734401
	0.7572175359215974
	0.8002694544266443
	0.8301339773784951
	0.7191333287085846
	0.7329934023023776
	0.719931539573014
	0.6459253393613117
	0.6573291298723118
	0.5940274384015549
	0.6289223286099284
	0.556721696499195
	0.5869776268988709
	0.48090054312095454
	0.4644153214268014
	0.48306835416181837
	0.47299051306154144
	0.44569106434229616
	0.34648472467179686
	0.2802725043805004
	0.261540376770739
	0.2369839354939672
	0.1610694124287562
	0.13864559811054675
	0.12208280414744331
	0.11224032928558943
	0.16758239229878336
	0.1767309573836877
	0.18540861022072028
	0.264468062677347
	0.3304233441537197
	0.27527769650560346
	0.25553341572704946
	0.24666949608823652
	0.2173782027777838
	0.1921927930201875
	0.19048636618570838
	0.13793750488229506
	0.10256344087123055
	0.12761707838922656
	0.07937203488266154
	0.052435434822951196
	0.03533310997001127
	0.04456559783050628
	0.0773524573210617
	0.11224100746832866
	0.1641662407761009
	0.15747611028411881
	0.17494121592664497
	0.2170903092219859
	0.18040954113502822
	0.1258051994720727
	0.04265315809819154
	0.06644703534207419
	0.05770819297595033
	0.03266978363779324
	0.13404808050303604
	0.19172763080109653
	0.19524078509834933
	0.1180914940984993
	0.08280012532645831
	0.1577134804516619
	0.13871598345089578
	0.1474761639512849
	0.21049967748239287
	0.09890138043269964
	0.18138532201853985
	0.20462920650472097
	0.14833310304833044
	0.19511377752690995
	0.2006635243890282
	0.1590780977388722
	0.17764572139959803
	0.12231101519864054
	0.0696482754495564
	0.14512079941090777
	0.14587981450113102
	0.11578412993378419
	0.24028587542160174
	0.2280961702830694
	0.32226860855582895
	0.30553727168127404
	0.4606585322214782
	0.45151327234375394
	0.5165847712350375
	0.5055754923240321
	0.44685091489632206
	0.3861257034169261
	0.426604359132304
	0.5027034686990887
	0.46156196010744166
	0.3993281814702796
	0.3891658642867685
	0.32684719296175435
	0.35069442859672023
	0.404783737745035
	0.3117347570681333
	0.3014014927194179
	0.31785123910144003
	0.34278027830115854
	0.24813585320389359
	0.2342585661612618
	0.3247858526531725
	0.1926293903498337
	0.22446274596101823
	0.31120838093841363
	0.25005390998733895
	0.22953582950633192
	0.2310782390092777
	0.24182611138866542
	0.17279482965098208
	0.3455842540474511
	0.36517347960907026
	0.3588210825377199
	0.2608282386513391
	0.1937363216852928
	0.2611068172850624
	0.2676310235929204
	0.1655816346316988
	0.17018542783213042
	0.13926721050287375
	0.1861126984983427
	0.11320418687492212
	0.05957464267626316
	0.14492229037443372
	0.17370117966514298
	0.17296573973184978
	0.26298644339689353
	0.2212390984373907
	0.23352918058804767
	0.140658643153826
	0.09600423312831566
	0.10719261859319323
	0.05299047575244347
	0.0868317663605861
	0.0
	0.05171664780620566
	0.030971639228687203
	0.09445146202530762
	0.1128972548782212
	0.1459514464323082
	0.22454535135333403
	0.2880861698644733
	0.25597075587347845
	0.25690602074914287
	0.2789253240343054
	0.2675222509664559
	0.18045156352393465
	0.2613197446250333
	0.23213206693679528
	0.29049824596695406
	0.22580456743418595
	0.2850777095863503
	0.24893835993063587
	0.247424316347634
	0.2088236725706272
	0.22335700318009036
	0.22743314195032208
	0.1945318422526805
	0.11549731526694261
	0.116923350295945
	0.12400617555173184
	0.16395741863643648
	0.13787945638807309
	0.10820849644328624
	0.13699605840391021
	0.08268010335049533
	0.09907894249946342
	0.13947891618300295
	0.1678271323846283
	0.15579005655292066
	0.11430915017324732
	0.17801201695225233
	0.24466030636182168
	0.19736626499353435
	0.20967664943143785
	0.23389347143588152
	0.20837362130606252
	0.20245617325774226
	0.2741819084971178
	0.2623768002036427
	0.14288495311887145
	0.20246560124739882
	0.30544780262472687
	0.28550819904749786
	0.24013270383992025
	0.2761868644445862
	0.282374181413888
	0.2936422717166617
	0.32020442785626924
	0.19365437133881175
	0.30204664450002777
	0.2215585082100299
	0.19231525119390327
	0.2332781077344375
	0.19972842795468904
	0.13293768095247321
	0.23053858036446226
	0.20029552626370775
	0.1824261744535351
	0.3309806023363047
	0.35999232955510335
	0.3263389905355748
	0.2959130157490896
	0.30140907198524924
	0.2420127826938366
	0.19516520088413092
	0.16064557723659997
	0.21005888004173956
	0.1918916533748899
	0.1548199360601483
	0.18283585439249675
	0.19621255279416797
	0.20964397325016706
	0.17928920439086776
	0.15339555654213022
	0.15600465715540926
	0.16123208229401004
	0.1701273889377228
	0.15756928455506455
	0.10477835442344233
	0.1435689501887458
	0.20187156229199535
	0.2522885737703664
	0.22862783268780046
	0.24819463143070208
	0.18886328919625014
	0.2278608714296815
	0.31902825649340816
	0.2766335334130244
	0.26818883844976416
	0.27720653145975827
	0.29064428036724427
	0.259005386490616
	0.18889889343209199
	0.20472150237084122
	0.18757217400000648
	0.231432095603814
	0.21475515512326154
	0.21277312462269568
	0.17041061829664336
	0.2747491645854812
	0.2925266584763566
	0.28198297613512613
	0.2526743055751131
	0.26606642434116057
	0.32043056398163583
	0.2908451457803914
	0.29968977711785216
	0.2657134240054298
	0.2641237194829916
	0.27092669601373925
	0.20242058631990084
	0.157923226184678
	0.2069067700027619
	0.17087476252516084
	0.222576892773828
	0.20545617225378815
	0.14655984527567767
	0.2461188793832287
	0.2936076410500028
	0.3362975027048192
	0.2741790638607184
	0.34160914994774255
	0.37190746517901135
	0.3914019923482131
	0.4124070372424026
	0.3820701595079561
	0.3738779351345036
	0.383328387648991
	0.4068958678601856
	0.37694421267893613
	0.3719911970112627
	0.4204366348684995
	0.481110134676718
	0.46960165501846135
	0.4761077930677994
	0.42942213394286305
	0.39701754737299033
	0.4166099363872885
	0.35170293026695393
	0.3637754251837756
	0.36349764578570565
	0.43205415968864025
	0.43817032137341816
	0.51088136077963
	0.5859443252843308
	0.626645863136008
	0.5735818399361443
	0.4933396989120802
	0.4081080553134528
	0.4153077379177832
	0.4166057475445861
	0.416391976631536
	0.4527844204399081
	0.4481399092108262
	0.35105370984428746
	0.33264648386339857
	0.4696850257733341
	0.36419275548381513
	0.4193119410413329
	0.4430046146543222
	0.5200264286722586
	0.4153283432763036
	0.4521958509632049
	0.4677689325066903
	0.5405188432632885
	0.4500007975457048
	0.44086572197978574
	0.5308491034753092
	0.47335800383239823
	0.41350791885205457
	0.4448528921128744
	0.44541828411325135
	0.4702778391135717
	0.49460449543371543
	0.5115093383180728
	0.3889163639524011
	0.40283454997821666
	0.4574037084882051
	0.4479966848539384
	0.3322674775651445
	0.2980535167586935
	0.41236931624074596
	0.3105919446363475
	0.36753834360515464
	0.3787329412192678
	0.4302015819433672
	0.41930752580038777
	0.4380322431682961
	0.49896888474540607
	0.5320186555021912
	0.48906456943398413
	0.45327035469217225
	0.4936529848820678
	0.5102478523593554
	0.40275453808900696
	0.40641741319022895
	0.4128764129136837
	0.38833335533871965
	0.32939761899455305
	0.2680773614925488
	0.35101952522443863
	0.3037690848852856
	0.21016647782881198
	0.20528214810504633
	0.2515833966370909
	0.28030873188208283
	0.25262906768957744
	0.30143912385953114
	0.35271034260781997
	0.3999355113202086
	0.3360746978834933
	0.2665939648528551
	0.2556130747373408
	0.2718936120353599
	0.2042449794434565
	0.24635229362060665
	0.3061952377785805
	0.3234108943556775
	0.2712431039300146
	0.263206575436839
	0.27034553056022625
	0.2901369622356155
	0.31606434427754243
	0.3242588449185315
	0.4159346272738991
	0.5434179262275692
	0.4874766693551179
	0.4866567312551096
	0.5400492586206526
	0.6136996964857188
	0.5560561393947943
	0.5393509394299957
	0.5197280954056582
	0.4681963481383905
	0.4257787004635794
	0.43489344671284325
	0.4306972606946087
	0.3675530015232309
	0.3791189345520019
	0.37777689717980933
	0.40164953033182066
	0.41073623170975787
	0.42876082185485254
	0.5033622352146385
	0.4739506914421857
	0.39428798333383647
	0.3329727901371219
	0.32014077286663317
	0.2491173244588016
	0.24081858147097093
	0.19523915220403196
	0.2492539438447824
	0.2528529624709144
	0.2001916887842828
	0.23345490679103742
	0.31841197848566377
	0.36150991363665685
	0.27989342767171027
	0.3025280280130788
	0.21523766816107853
	0.23235598038361582
	0.2425503561803014
	0.36936619659701836
	0.4430315889834399
	0.4556326879220771
	0.5026308675367012
	0.5355065278186729
	0.5487531742206184
	0.5797770154744034
	0.5889601000236713
	0.7025980834549979
	0.5798115098390865
	0.6458008452530543
	0.5675752658567601
	0.5210858398924827
	0.5081306381322328
	0.5923987799657218
	0.590529383978785
	0.5292478129513418
	0.5492002795805191
	0.732615316458547
	0.6517305075155013
	0.5352468769725235
	0.4430292759324834
	0.41638915788872216
	0.4727750444131365
	0.5062798182589283
	0.4679721722322714
	0.3527239239573215
	0.41241238714545225
	0.499238174791261
	0.4586515990242779
	0.45977935869986114
	0.5152728355284302
	0.43870891628041536
	0.3874537613554783
	0.33271093065357144
	0.3176236515856954
	0.3531993536552287
	0.31894562958866823
	0.4385439544054594
	0.36093808311253217
	0.44926936326758093
	0.46383292425306905
	0.4126615778570001
	0.4630954884235133
	0.4278580216878333
	0.3182461225755728
	0.3263620318451176
	0.26699048295824035
	0.30007326310123855
	0.2857454784566644
	0.3099114630071019
	0.3421527410988085
	0.32321122638925487
	0.3838441814859386
	0.3681716770129477
	0.34553652243526595
	0.42969551724598587
	0.38704272789302085
	0.32743732456382424
	0.3046657457842909
	0.4309144859649158
	0.38051337560640386
	0.33007432316815016
	0.3001649108830691
	0.30715971801198555
	0.3400932137151375
	0.36090599277448604
	0.3726140198765003
	0.3349153451595353
	0.3103663116703658
	0.25913232317009205
	0.21521874635171215
	0.2531794403643025
	0.2968901920482691
	0.2825563097875171
	0.34616491856352455
	0.44726042304737257
	0.468523690100231
	0.5367530649636886
	0.5369080687216056
	0.5535759119908034
	0.5074671756435539
	0.49756739298517644
	0.45742235331458836
	0.4312480349649008
	0.5347163460623864
	0.45800269126662213
	0.3250065833357678
	0.5204696533612011
	0.5086573996019524
	0.5009503596437861
	0.42994090368449833
	0.4980376460502468
	0.501408392318346
	0.5288609428500246
	0.4694369427746253
	0.4545015041500364
	0.428892131305067
	0.37881775869907897
	0.3905344694475575
	0.3649964629399047
	0.2996992862879175
	0.1957652655067649
	0.3211434085829541
	0.2809602539872464
	0.3023127756651332
	0.299717257094672
	0.35091036689646643
	0.33411032932300383
	0.3065479568677265
	0.16898361548503218
	0.1916798952258056
	0.21598685077090646
	0.17614731002822503
	0.25236376426633855
	0.25531163640419785
	0.2990434838644387
	0.33489583010520474
	0.2829717078015876
	0.2695712938201257
	0.33652226523551376
	0.3725240284411305
	0.4140288910966079
	0.40514003044574143
	0.39324015406890045
	0.40835493745671236
	0.3812746788073832
	0.4856616882100761
	0.6097679822833749
	0.5574230783078625
	0.5503068628430368
	0.4566504104852037
	0.40109232124343375
	0.35777397366623104
	0.29411086838860323
	0.44966264513847104
	0.5261735629743409
	0.4881736720892031
	0.4267829722260388
	0.43445881447523105
	0.43209348704082196
	0.4841895396221853
	0.41408557065960117
	0.4204811089777884
	0.3720508573282958
	0.3021796744689637
	0.317521557801462
	0.34387703103647854
	0.3111671724353638
	0.36069549091810876
	0.4375085655795724
	0.36879425495162815
	0.364335413648484
	0.31220367361728363
	0.37001807483088217
	0.33008976208158824
	0.29874908237922515
	0.3061459655574742
	0.35903060385613295
	0.35491654245302373
	0.274106460472827
	0.3228962505427351
	0.316690744264262
	0.33825242390522303
	0.2840487032403635
	0.29505445223912213
	0.26843569670137024
	0.16300260492591662
	0.17930522504297874
	0.21607753120983597
	0.19673205662048707
	0.12216347647225391
	0.07163838039480787
	0.1508533143705525
	0.1816071458895858
	0.18038113739355302
	0.16254120459864485
	0.04597891287011245
	0.02387843650465921
	0.1973106716650348
	0.29549383470422047
	0.23496929148472356
	0.15801992630263947
	0.14249182955317186
	0.04765158335237618
	0.11999216588149379
	0.16361534150575754
	0.1290301702801207
	0.054614789607396005
	0.03701704246254754
	0.055421638241034694
	0.10523979295443481
	0.13839098758522517
	0.15803518852604811
	0.15825237531010578
	0.20804761954571202
	0.28337524954242355
	0.2426684334016372
	0.1850556239957924
	0.24409776521480805
	0.3385414440152378
	0.3596879033356511
	0.4071038260483545
	0.3706551175264847
	0.33179974247176064
	0.2841136277305144
	0.3549678950557275
	0.429789742301417
	0.4041445150408365
	0.4273487758151496
	0.40404016184896135
	0.41347434573383246
	0.4920524323452218
	0.4484452387498252
	0.4995622227237115
	0.5684241777150252
	0.503523621733022
	0.521852836938497
	0.5899376626519169
	0.6281515437804983
	0.5919271676357214
	0.5454014294370615
	0.5370730421468424
	0.5334700651223613
	0.5742614746284883
	0.5765556154486141
	0.45848210600498646
	0.563550836888402
	0.5946387129858888
	0.5544294897908539
	0.45992482487906
	0.40741844936897503
	0.42736367514888873
	0.4470734715416084
	0.4709465716601049
	0.5482292346500307
	0.45060980697566105
	0.437172403747074
	0.4955523945490927
	0.47578542535758916
	0.4598082474062623
	0.3757529822145448
	0.3405266399470749
	0.27102135959888
	0.24695140994234158
	0.23188587766628152
	0.1717241245640425
	0.12554314842966732
	0.04472494838913255
	0.04703921168770498
	0.0922271740551862
	0.03203292064211578
	0.1630623235436786
	0.08298010018126512
	0.08569691993335746
	0.10484067008241245
	0.13992256424038313
	0.11057245146081593
	0.10786308223944702
	0.15022821516110638
	0.13870992805112578
	0.18526961978987236
	0.12966717938532113
	0.11567373753817192
	0.04489873060976992
	0.1682562872406888
	0.18452537966126278
	0.2789554978271278
	0.27410979586109085
	0.1845019658241709
	0.20602006645911075
	0.22181858657451659
	0.2300980406969018
	0.27429465304740064
	0.28400143386260684
	0.22215443568751553
	0.2874659064475185
	0.3312305202118854
	0.4309231401845753
	0.5259695402494016
	0.5845393453422948
	0.519101591214994
	0.4915254363777797
	0.5128559644754748
	0.5709652912543852
	0.6116425093031793
	0.5812838658538073
	0.5393170341458111
	0.5814200843324571
	0.6181729207760519
	0.6169816637761922
	0.6325661582629819
	0.5716254930092771
	0.6490462941199383
	0.6355512668076834
	0.545347222305761
	0.48136231631666737
	0.5219157203373257
	0.4898051938758513
	0.565005876861185
	0.4218217225428525
	0.4890147089749717
	0.5076640307388129
	0.5890581135373044
	0.5447746865207407
	0.5413105626970425
	0.5284493004301664
	0.4867465168401105
	0.5421695965986978
	0.4343695516079597
	0.40906899738105995
	0.4458913808807674
	0.3984355707000262
	0.3518848487436169
	0.4284521532211137
	0.4044780768544238
	0.37206113450400835
	0.43779142425412143
	0.44517526992565815
	0.5707193801052265
	0.48415425560209285
	0.46398020203068746
	0.40834101388125865
	0.3632465579794556
	0.46246163218824843
	0.48743779168744417
	0.4533968031266671
	0.465393011743449
	0.5458153419646279
	0.40924710051253077
	0.4277152199963095
	0.4567322014872541
	0.406742674388087
	0.38130863193707537
	0.4360391475591482
	0.48238293598457943
	0.45592554218682746
	0.36809543712227877
	0.3527308670234449
	0.4530821382131849
	0.40376923461001374
	0.33141085611869675
	0.22962674328952
	0.2216234718136954
	0.24831312079287562
	0.22979536787809185
	0.2851363097404318
	0.233870728308808
	0.13417743999610593
	0.23484886340745623
	0.15545482205611927
	0.15182039593459734
	0.16259011955936048
	0.15181307185075166
	0.13782215950368104
	0.1262885509602578
	0.11910838496125538
	0.09638173870158966
	0.09006314245298809
	0.09077571237372027
	0.15171219303895803
	0.1243449471856581
	0.15564710428375417
	0.2338773715219507
	0.3063157295824776
	0.2574453459873226
	0.22030689357524905
	0.21580538529508758
	0.16546083264875686
	0.22469102264334656
	0.35131288365660945
	0.33863140681366893
	0.39250239907978074
	0.3127642275781286
	0.23829091451862527
	0.24263655503329973
	0.2946633868594486
	0.34464828730318076
	0.2401530310566199
	0.2308946534592768
	0.15868318090977404
	0.14232514551426342
	0.15622300533887856
	0.15622048675437264
	0.15936644875357606
	0.22666949374695033
	0.2036496179532642
	0.14126036558590932
	0.22866600345301194
	0.184218670951463
	0.33435133173425774
	0.18137341239571844
	0.237391562326885
	0.19824718173536576
	0.2516737525931563
	0.40036347868803984
	0.38633817490532546
	0.3432072536485823
	0.36061823602855614
	0.4322424163595364
	0.3392718385608279
	0.3328932056741852
	0.31831366429485997
	0.356684082811426
	0.3690247762780707
	0.3237538509427614
	0.4127174780386073
	0.4500481115370483
	0.4328986505066075
	0.3293851154434585
	0.2969288808574692
	0.39665020621332736
	0.3632106255918748
	0.35842073735767227
	0.39525081887596225
	0.4670883717379657
	0.48124144915389216
	0.45765698859267223
	0.5650164008820229
	0.4941827032842515
	0.42193432728556074
	0.4478911502984208
	0.4436921237288959
	0.40646348975205693
	0.418748670655633
	0.4540891695088172
	0.39545443927225504
	0.3597129412671002
	0.3998196648854581
	0.3541908154075433
	0.33153165358420006
	0.3503765116249579
	0.28270869686997097
	0.22372967510039324
	0.24079794665162146
	0.27501381288046
	0.2609676225057855
	0.2880855686213242
	0.36134917758552687
	0.4040116276943754
	0.40250272375969093
	0.3624490460067132
	0.3786667720021419
	0.41508855698951164
	0.3418517187028846
	0.29004179965238713
	0.35262158406969857
	0.3906139209552668
	0.34134806326995687
	0.312730696901404
	0.2926830179083302
	0.2578043715978123
	0.319122671027028
	0.3537057804167426
	0.31162216097284107
	0.2873885898897348
	0.3376667605781108
	0.41108398549911845
	0.4477281389242752
	0.2824139469814234
	0.2847831214836613
	0.38056118065977446
	0.3335556772658272
	0.29787287249599187
	0.34306643496051953
	0.4052104180012216
	0.3632317090473325
	0.30560227975112425
	0.36223225080301874
	0.4275548169021165
	0.530593003998918
	0.49011508090611505
	0.4236691422583207
	0.4402297663401368
	0.4318883399739949
	0.37314643886129395
	0.36838094615087064
	0.41869659325438807
	0.45247872469907613
	0.46923190732106024
	0.46477983216823193
	0.5619823798050059
	0.5242384495482463
	0.5334969491738999
	0.5267019582904242
	0.5415490998953516
	0.6214831130382125
	0.5899504168252473
	0.5520060038628214
	0.6023770326970546
	0.5337886131323637
	0.5388510396298282
	0.571222479578479
	0.5034654680709689
	0.43488207182811633
	0.43298082574293006
	0.5118184910897519
	0.4896701357481147
	0.6430214119980548
	0.6765456872901388
	0.6139174238195938
	0.6797767285486571
	0.5616543186425277
	0.5162179683718998
	0.43526590134217163
	0.46657128892900157
	0.4504326918145811
	0.4457636531479906
	0.3673763681907542
	0.4022014969690836
	0.43149393814629505
	0.34930165749391145
	0.2982844626456905
	0.26235088974456083
	0.30543596421403785
	0.2980337223796754
	0.2825488090084052
	0.2589761185309175
	0.31693532087756354
	0.22072557185478034
	0.20358469280127128
	0.27442785833314187
	0.25572262954085573
	0.232352547803039
	0.3335174926671778
	0.3409019131627687
	0.30930458515701603
	0.3367981222395504
	0.2573071906903842
	0.20769472820356472
	0.2678580219230807
	0.34748933909340035
	0.34978315787088987
	0.36672823412006106
	0.3651202159057291
	0.35262614363743716
	0.3661866045986492
	0.38038083909457787
	0.2612812975242721
	0.30871646051131446
	0.36614938830911925
	0.3803764531240838
	0.3547885040389739
	0.40244729716007577
	0.33901126415149935
	0.3635734418062578
	0.35743109683824453
	0.3457808647023632
	0.26911098762328683
	0.21255605257120552
	0.17045058736788746
	0.20059871307015179
	0.11261673534014309
	0.10511500720266563
	0.1217012300536056
	0.1988959317200786
	0.11106095650128588
	0.20340135622636127
	0.18970032974136067
	0.23581563578838616
	0.24826408032002015
	0.24911222315745996
	0.2829376246777366
	0.28259280084397637
	0.18216762902680303
	0.2414815931135279
	0.23422960378817395
	0.16248042419536593
	0.199765241415745
	0.20433927639749935
	0.161842319431621
	0.2150830340699007
	0.17984562193217
	0.13153902266233697
	0.1394962408016616
	0.2103722505385397
	0.18980973512921112
	0.20502429201521788
	0.2339633516522071
	0.27448487928127113
	0.34525935599121016
	0.2769727569996801
	0.34139124486369177
	0.24093999953676862
	0.2808156483874317
	0.3404092647486838
	0.33399706336684976
	0.27577507943782514
	0.4430481157225327
	0.381816830537092
	0.4271538727551524
	0.4361821861084519
	0.39205278415155786
	0.35404020312576595
	0.3841692666042815
	0.41406033821814764
	0.3650059842185928
	0.3955196130944233
	0.3364340085349795
	0.2611453408866517
	0.31793470131414064
	0.3758844204093477
	0.3913967825077584
	0.3768382190726858
	0.3331592578474082
	0.2945796978172088
	0.2736116554183268
	0.2641348742340586
	0.25898381443991886
	0.29812172534634296
[truncated: 403 more rows]
