# Supplementary material for: Iso-orientation bias of layer 2/3 connections unifies spontaneous, visually and optogenetically driven V1 dynamics
Source: Nat Commun. 2026 Jan 21;17:1901. doi: 10.1038/s41467-026-68578-y (PMC12923880; doi:10.1038/s41467-026-68578-y)
Supplement: Supplementary file 6 — Source data [file 41467_2026_68578_MOESM6_ESM.zip › source_data/figs7/A_event_correlation_map.csv]

0.34891160473193455	0.33359222783611137	0.30777891521513395	0.2852756663791473	0.2778491975235995	0.2882246276377173	0.31163933165982466	0.34131218393602064	0.3719898143532808	0.4002939182863117	0.42486844769029164	0.44534230758984444	0.46032197845387784	0.4647674739315414	0.44988583987543845	0.40908980249962995	0.3460957972940708	0.27299946046918094	0.20014494123293597	0.13059285918973457	0.06255882825394028	-0.007949791575671217	-0.0835903137582787	-0.16079970082256717	-0.2294067554783312	-0.2798989664346795	-0.30909274152797545	-0.3200122484909422	-0.31849073896440727	-0.3081765091213192	-0.28833151189000084	-0.25654776968457566	-0.21210278021823759	-0.15621183370432934	-0.09311005464018948	-0.031808459563926895	0.017858495655854394	0.05141740278419931	0.06856937700538643	0.06861792461340362	0.04776227200179125	-0.0004350122708817949	-0.07870592620856091	-0.1732584562238002	-0.2530169617624179	-0.29769712020234007	-0.3106639181495838	-0.3039080420784123	-0.2881783727272835	-0.2713384904580856
0.28643278669972916	0.26834288886400537	0.2402339120037527	0.21969187946743565	0.22016558147064294	0.24367556583365665	0.28308034883274746	0.32798496313328845	0.3694274110833828	0.4026191498446374	0.42799078049765843	0.44824295845815443	0.4641145194911768	0.47135865103012975	0.461501808367602	0.42728224976186446	0.3698642272348419	0.2985357642987213	0.22281364560491548	0.14713619931972066	0.07099029297374375	-0.009219084960825692	-0.09560907337484834	-0.1824093492682452	-0.2562193228023778	-0.30643789284234896	-0.33115368322071365	-0.3354280865631421	-0.32681351074035714	-0.30989075785852715	-0.2840171943231267	-0.24571058924362238	-0.19292240006712486	-0.12698001636259731	-0.05460783283359755	0.011375296831845027	0.06043912910443153	0.09071983927325317	0.10457680991095052	0.1026411670086941	0.08130091490979963	0.03290553037703288	-0.04993837180858922	-0.15941838623697716	-0.2591442305465765	-0.3155387775804354	-0.33013097256520185	-0.3209439746365601	-0.3031203188475766	-0.2856729150409215
0.17803308923455977	0.15532012931589845	0.12586587474833852	0.11115983260404087	0.12454384113738552	0.16736987692614064	0.231561585202051	0.3013751380505682	0.3595673419196617	0.39888236117519943	0.4243501263441641	0.44386036219384883	0.46030770030194323	0.46982672954997484	0.4644122616218668	0.4371953411807988	0.38775501795851675	0.32190270483038375	0.24650785264367203	0.16574658558960062	0.0800381118958431	-0.012981750743093667	-0.1128891750413216	-0.20892159151121217	-0.2842514008000752	-0.3293727706261994	-0.3455992551339511	-0.3405193725692977	-0.3229396521876159	-0.2982412477962321	-0.26601545873307436	-0.22132197105474524	-0.15935065248845426	-0.08166630406303561	-0.0009534596591950626	0.06448784832843814	0.1064114847490563	0.1282582124361135	0.1352387219560345	0.12884213281107637	0.10573021402523633	0.05809436111607742	-0.023926079346957934	-0.13977319130686924	-0.2561380606539385	-0.3262671374029137	-0.344307021134127	-0.3333397578111437	-0.31317185761693384	-0.2943980415216413
0.034943982771367815	0.008219009899446425	-0.018803492600157762	-0.02479838633220376	0.0004563358519242044	0.05984485059793636	0.1500706788967658	0.2521542908803833	0.33356575046728143	0.3814770887320843	0.40864828699559635	0.4289730300575671	0.4468335698871375	0.45856703282720496	0.4568644183417244	0.4357397574192881	0.3942223665156092	0.33548498166980245	0.2631192675122772	0.17910373157388132	0.08341891225587832	-0.024355343584608783	-0.13766117225374683	-0.2377899048183089	-0.30678921011367133	-0.34078775290202684	-0.345736098325211	-0.33054745215579895	-0.30367425592141684	-0.27032621840477933	-0.23034345978132093	-0.17772411878284836	-0.10529222157942271	-0.01656079947113	0.06605709055948085	0.12116817153496955	0.14863631633734414	0.15791666652259168	0.1554213622399145	0.1422661015183993	0.11509834054540481	0.06663589479172276	-0.012523479548668006	-0.125044188765739	-0.24566668948139467	-0.3255742253216495	-0.34884507169201934	-0.33802754640159666	-0.3161226536619408	-0.2954685223658148
-0.1142640183757267	-0.14125893814701393	-0.16248012895567723	-0.16150197780385453	-0.13246327575522668	-0.06970273511958279	0.03459655394526906	0.16901166941961596	0.28125991865971617	0.3437859710005853	0.37722634031806623	0.4014151276802751	0.422288593130351	0.4369258648226358	0.43899637720171375	0.42345989241203935	0.3891203063762711	0.337282163527372	0.2686553766843366	0.18208520826547392	0.07559880907213952	-0.04830318620656575	-0.17213170195196079	-0.26793195507619416	-0.322800617998372	-0.342148750677668	-0.3354534967310267	-0.3107967980582744	-0.2746679395196397	-0.2309726413507963	-0.17896262053231465	-0.11226032272740767	-0.024333731340830077	0.07322470801619244	0.1462061364572632	0.18013688520017043	0.18791376077389277	0.18249227792953113	0.1690326762128524	0.14742288288894195	0.11407135487498538	0.0626631469217376	-0.014324435271344287	-0.11919765944533224	-0.23379054845628502	-0.31680628623107476	-0.3457825540439297	-0.3369066221196465	-0.313829385396489	-0.29069354073355974
-0.23319764006247592	-0.25755370210537953	-0.2738377290673652	-0.2714120808239927	-0.24804190390489486	-0.19734703443432738	-0.10185344313902851	0.049341484229261455	0.1970798429615346	0.2834609439600129	0.32968950939850544	0.3613274564589698	0.38697380585310076	0.4053512903999348	0.4113651224030126	0.4007040209434407	0.37202435500593833	0.32537713856057515	0.2593311493605432	0.16960914051953324	0.05170850531892804	-0.08702000122259812	-0.21378426004373527	-0.295971852048371	-0.33285813931346264	-0.33798149914118275	-0.3212412647186632	-0.28835621836978637	-0.24313609175322778	-0.187312742199082	-0.11875113125425954	-0.0312872259173234	0.07588371294505245	0.17511041634894797	0.227164021908353	0.2357269907566926	0.224006518260158	0.20452183752081177	0.18018381243609952	0.1495225832137819	0.10886623240893702	0.05310324703591293	-0.02295256280833079	-0.12020648352338895	-0.22516901024915995	-0.3061023961604471	-0.3393703735378546	-0.33302550805871833	-0.3087378530974048	-0.2823209538825837
-0.3073629548210199	-0.329468342327937	-0.3444179432690674	-0.3454729601326149	-0.33266464240450655	-0.3012867840195283	-0.23220142351088113	-0.09165068314214224	0.08472233437260701	0.20313822810386625	0.2685345724580684	0.31091597769272555	0.3428669495307625	0.3655074090969216	0.37509967341659345	0.36791676998081463	0.34242940014940815	0.29790886686358087	0.23166958507764662	0.13728158519925662	0.009098601531095624	-0.13737035795888392	-0.25548540048674667	-0.31844798380489137	-0.33848967398979335	-0.33210846049370585	-0.30733510366909617	-0.2672791695784745	-0.2130273360897067	-0.14375730785013385	-0.055794774098830234	0.05499753978828119	0.17726663146919203	0.2673147580056178	0.29598218359318446	0.28421737329552843	0.25765228834365966	0.2267901525125622	0.1929584123292366	0.15392249601960906	0.10613337367830704	0.04570279695494321	-0.030523630049984814	-0.12219928796578079	-0.2188369913889068	-0.29634317441413005	-0.33254156904664306	-0.3286119629556459	-0.3029043579355142	-0.27251513590505655
-0.34402357277976403	-0.3659111794920882	-0.3827715945775752	-0.3895208295584198	-0.387177750903674	-0.3730430984487273	-0.3315330979703533	-0.2215499448188392	-0.03997683622390873	0.10890687717935658	0.19704123026592374	0.25252635783566624	0.2918867274118321	0.3189302949479384	0.3313523812878864	0.3258944003671668	0.3007833422020881	0.2549144714924376	0.18528806413814056	0.08519745338826709	-0.04836508681216843	-0.1900263481656407	-0.2898214564425007	-0.33378483617946053	-0.34082374636679763	-0.32602022583678025	-0.29493068049500354	-0.24840981462548442	-0.1850225847065007	-0.10146796544429915	0.0070015487892077085	0.13938945590951143	0.2677372387443505	0.3416660356399863	0.35142800708515454	0.32664647276918796	0.2904919920805366	0.2515120271880179	0.2103783702485699	0.1646597758566865	0.1110327177069908	0.04654803231532535	-0.030393079783586532	-0.11845596429576899	-0.20936536924627688	-0.2846935726107734	-0.3240676370273179	-0.3233102652198901	-0.29682957482675126	-0.26250275393389794
-0.35871334345576844	-0.3822481438716622	-0.4026866928204147	-0.4149465347603442	-0.42016790182608005	-0.4167654824533681	-0.3933045143991093	-0.31466960147915657	-0.1547139562923562	0.008513879005963476	0.11736135209790971	0.18674400571799293	0.23419284429882656	0.26568587844306585	0.28020594983174046	0.27492299469928944	0.24810802405252363	0.19863473600158074	0.12396714588551509	0.01945645666484364	-0.11160502061360286	-0.23700081418505614	-0.31488326627166896	-0.3430485096712062	-0.34066647189489424	-0.3196742359104847	-0.283393112783429	-0.23077348143479248	-0.15811445359842324	-0.059805813415543814	0.06927915050240689	0.21981134940440408	0.34662577808968215	0.40334494472482524	0.39934717898797095	0.3665829564517757	0.32452282471947863	0.28020503936582414	0.23411074974960933	0.1838750124859606	0.12639373064369988	0.05936008481031978	-0.01781391330598954	-0.10328412253977239	-0.19057451082473933	-0.265501237724389	-0.3095313211600996	-0.3140730454142206	-0.28891663172075766	-0.2520688228862729
-0.3660126479536694	-0.39220713263055274	-0.41650958681864486	-0.4329149159809169	-0.4421893410862079	-0.4432699511778555	-0.4279774298911276	-0.3708561265221727	-0.24374177184441986	-0.08850880441087788	0.032053377128654685	0.11350051092942406	0.16898847763174882	0.20486279543731392	0.2208856503182066	0.2148461399271873	0.18535221290693824	0.13164195852954919	0.052240918479764926	-0.05364575310643968	-0.1750795929287539	-0.27816052560982857	-0.33415518899709706	-0.34881469850005475	-0.33873497334819985	-0.31253044957567433	-0.271525316987173	-0.21292639033193822	-0.13106056338748112	-0.01806644838843971	0.13111429784724077	0.296721258094875	0.41845753323165247	0.4600240438745585	0.4458891594018048	0.4077274389753082	0.3618807708948033	0.31425837202242385	0.26527283578095295	0.21268188768895627	0.15362866250312776	0.08617790242150095	0.010107339640202174	-0.07278236759332005	-0.15741652916406992	-0.23283097022380753	-0.2827023534753678	-0.29531902502482965	-0.2751141217563966	-0.23875389967704394
-0.37641377353981004	-0.4055609671397699	-0.43336838421575186	-0.4525298789427952	-0.4633131494852403	-0.46493041473996993	-0.45154431096717385	-0.40577610738245296	-0.30669969272598985	-0.17323540048441405	-0.05368009192204252	0.034791026356330364	0.0968971917489756	0.1366712510169891	0.15370705095404735	0.14623506155404542	0.11336074331288507	0.05491748893846728	-0.028821109230146656	-0.13348195626808423	-0.24079471929280924	-0.3190658804799567	-0.3532108894358756	-0.354386837138506	-0.3363681634125677	-0.30476140430218124	-0.2589903561007352	-0.194612925967784	-0.10425367323265405	0.02195597197263728	0.18886277561972104	0.36681874438570383	0.4841761845993983	0.514844354343231	0.4935912028358163	0.45167920945971013	0.4035114819588088	0.35426273889639165	0.30429817935661324	0.2515593778768436	0.19326155062624548	0.12752149481737146	0.05406187581338907	-0.025549884214552166	-0.10709900527969878	-0.18190882671529068	-0.23664457935445868	-0.25892863388453813	-0.2477740234403164	-0.21611110703133882
-0.3971989278584584	-0.4292438070114725	-0.4600732049594028	-0.48107170566087326	-0.4920581932235993	-0.4923518509836615	-0.4773814959477444	-0.43521407173010995	-0.35330417548684123	-0.24204579974679333	-0.13262259589139416	-0.043727622488303926	0.021936509041543747	0.06428069697886218	0.08141933192480744	0.07141517036986413	0.03365870407079457	-0.031226361695988022	-0.12013185343140066	-0.22221009974826644	-0.31270405266928786	-0.36514693807184656	-0.3771234818109633	-0.36372405069260844	-0.33652129657143615	-0.29871271627352186	-0.24793170716808205	-0.1783394944805376	-0.08134360565683761	0.0539865962773851	0.23202355672273076	0.4179557334933563	0.5354784858483355	0.563006794284931	0.5392766316148311	0.49599237922605705	0.44730634335742453	0.39823834225401056	0.34923954528922413	0.29839235338709336	0.24293765418700744	0.18068461016373838	0.11102708567252621	0.03549547213979866	-0.04153761042330442	-0.11258137984139839	-0.16750916658770934	-0.1964324474493644	-0.19545002572154344	-0.1719746523696039
-0.4329538068163728	-0.4677894110277877	-0.5011593159290895	-0.523445175051466	-0.5340473889809473	-0.5318429716573846	-0.5122607747087244	-0.4670581624884953	-0.3914855930493466	-0.29519110785543545	-0.19780513246627754	-0.11339985399760902	-0.04790395647102716	-0.005267826167514617	0.010443168745086452	-0.003654913498182873	-0.0483244255159909	-0.1217352805261858	-0.2167644949671651	-0.31526065393702396	-0.3882175916581921	-0.41664408374284134	-0.4081767788435523	-0.38031183470757396	-0.3432905705298942	-0.2987856641125102	-0.2431196294810617	-0.16948760453829326	-0.06888201378345411	0.06912976328529721	0.247763043508156	0.4340501496884313	0.5571509927716947	0.5924776772246567	0.5740080385170205	0.5338218604205585	0.48750446181988294	0.4407823299569926	0.39444168175157907	0.34683365744603695	0.29522440994247307	0.23716138621589136	0.17176240542516777	0.100867125731153	0.029731947123615696	-0.033949425727154904	-0.08226028876212191	-0.1089679775967482	-0.11153423796346774	-0.094591762288783
-0.4832101219075298	-0.5205653762025105	-0.5559753113020155	-0.5791586086121729	-0.5888134855056233	-0.5822093106262556	-0.5538967496606653	-0.4992954756790195	-0.4213715980582638	-0.3317048213353696	-0.24330547047759588	-0.16483786726600713	-0.10215377763212667	-0.061422570534288186	-0.048660437108409144	-0.06789385527753244	-0.12008603429617236	-0.20186941828798588	-0.30177518825294025	-0.39598012274340566	-0.45503346691587165	-0.4668568549843142	-0.444011813963617	-0.40477002049250593	-0.3592102744733328	-0.3088100581792927	-0.24940696511405497	-0.17383114594266819	-0.07333724737844287	0.06090734789701962	0.23047660086193533	0.40890843914522534	0.5391252634685285	0.5917414114278464	0.5878537853496902	0.5571643412431687	0.5171617692716849	0.47505226714442217	0.4323691324621385	0.38802687006639686	0.33967970996754165	0.2849975684887514	0.22331264854548014	0.157111530695089	0.09279907296211667	0.03859874964779696	0.001478427714041168	-0.0148315301046187	-0.01060270519397034	0.008075965947469971
-0.5385754348577412	-0.5777012116790261	-0.6145987549697204	-0.638490577175436	-0.6464309205927818	-0.6326120783954086	-0.5906236049570177	-0.5212195164324912	-0.4353093361439641	-0.34623440152202695	-0.26261729260710154	-0.1889191237073833	-0.12984669616174924	-0.09224896252578725	-0.08313876527871025	-0.10719772377763537	-0.16543595603140426	-0.25304137385908254	-0.35535202378400893	-0.4464707127124895	-0.49962734205609777	-0.5062329338544796	-0.47842268168781577	-0.4337571893521143	-0.38329550520169997	-0.32954631505084186	-0.2688991145237974	-0.19450452167935062	-0.09822468561802147	0.027127269463027383	0.18216668006225728	0.34815983816621	0.4835508886239418	0.557377791011285	0.575479820739538	0.5608447076482779	0.5314329183021606	0.4959523195344323	0.4571948674903646	0.4151345003490374	0.3684346080677584	0.3156374083598755	0.2569110051876049	0.1956986199395537	0.13907471590095455	0.09519543892320757	0.0701586925532375	0.06616717422403726	0.08092607452391982	0.10666669322621077
-0.5820201536026455	-0.6215227711568048	-0.6593167026278578	-0.6839179563458697	-0.6891507022007132	-0.6644858228308329	-0.603554584769613	-0.5158080388229876	-0.4200163577974153	-0.32923357156926464	-0.2480100256580894	-0.1778834627293585	-0.12254881771348755	-0.08866521325459492	-0.08334804456371858	-0.1116216394947078	-0.17470749296561688	-0.2669530319133015	-0.3720388628903882	-0.4642592203501308	-0.5197449829849572	-0.5306475448834969	-0.5062880838150642	-0.46279669289307185	-0.4122666054233168	-0.3589002995650419	-0.30045001139661914	-0.23095559966404397	-0.14316451349690978	-0.03095211443124783	0.10688422521379738	0.2590661783427717	0.39722259475424976	0.4919544339344363	0.5362924129003183	0.5432407300403808	0.5283825115267914	0.5013227720494079	0.4664546423966311	0.42552932513404995	0.37897892286402196	0.32701107526398715	0.27126707173514464	0.21609744640466477	0.168448405780488	0.13549246574718135	0.12189479677515587	0.12824871269825733	0.15084308199995006	0.18152025656940435
-0.5985189279024222	-0.635971299749668	-0.6730853109563458	-0.6971913737983344	-0.6966745943721484	-0.6546986858215601	-0.568933667007798	-0.46288811535525126	-0.3607909910941297	-0.2711968630022869	-0.19391001810462838	-0.12854675032625465	-0.07820778575557147	-0.049212743979155565	-0.048621174595638514	-0.0817668688601268	-0.15046802773498014	-0.24914215008996662	-0.3606952766347295	-0.4593973844456849	-0.5227706893450743	-0.5427964797937357	-0.5266577853384216	-0.48910842428395357	-0.4427902670684904	-0.39344824285444685	-0.34037332343938204	-0.27900716926774566	-0.2032719643318741	-0.10761452565347161	0.01075376316433973	0.1474474792810773	0.285184908743288	0.39845268485163604	0.4708842899123021	0.5038037954697066	0.5072368841797663	0.49038006435235687	0.45948557717030764	0.4188448009590858	0.3715191213821912	0.32013761971198323	0.26816666714404025	0.2206691351216751	0.1837272157057665	0.16267970839003035	0.16001580027441403	0.17444029129797037	0.20114491017264832	0.23253581469126128
-0.5829962606228636	-0.6139182503466931	-0.6452261632209688	-0.6625373907536212	-0.6465185615916871	-0.5756449453802802	-0.4621730104524385	-0.34618963260002156	-0.2483136799256949	-0.16779102827006906	-0.09990672072389756	-0.043325098393903215	-0.0011127448143491785	0.020401242566536387	0.014088233303723535	-0.02586742904643839	-0.10228056710932126	-0.21053436013483204	-0.3330914974155077	-0.442825225375774	-0.5168881136965665	-0.5474238327458384	-0.5410540074579063	-0.5117682680349217	-0.47222175807568556	-0.42908363096334345	-0.38311168488586544	-0.33134839392353205	-0.26917320037989667	-0.1917455553270897	-0.09489695218489894	0.022694635054042036	0.15371584074599823	0.27920923648211937	0.3780208330148176	0.4397184255924269	0.46526522442612345	0.46092273207231943	0.4344879719198753	0.3936311370058261	0.34504515034002686	0.2945658060601717	0.24770941018840434	0.20986526781283898	0.18571797824720773	0.178061945684699	0.18655291988578654	0.20780133149394633	0.23639198173296916	0.26575279250502104
-0.5385879484744682	-0.5555357925675858	-0.5694140139162012	-0.5637720680761606	-0.5122265543052572	-0.40134893051530474	-0.271103538072107	-0.1642543839613593	-0.08477887947770249	-0.02246635281813281	0.029520984430420484	0.07229863354327874	0.10236607057862761	0.11321654528461271	0.09741396240085781	0.04840344866065671	-0.038247375463217985	-0.15970389976831906	-0.2976634384489879	-0.4214451273427745	-0.5067614274372733	-0.5472073588261508	-0.5505372693690994	-0.5302733127033298	-0.49843255443072676	-0.4619651548268364	-0.42280515372519667	-0.37965853648120307	-0.32964215763862137	-0.269162832998156	-0.19389716107764213	-0.09918690513832415	0.015579713200391435	0.14046150144932154	0.2562787659371647	0.34461630598645787	0.39489879046836834	0.4059926387135672	0.3851635463914258	0.3441284314011644	0.29460621882911736	0.24620425079536123	0.20644614839542821	0.18064693647478464	0.17164697547736296	0.17928364638427047	0.1999714340884707	0.22826206888043213	0.25845874222950793	0.2852731417809188
-0.47077923080913675	-0.46358179532687727	-0.44194963566036444	-0.38820273069352884	-0.2796316512802303	-0.1362215946050335	-0.016831629643629605	0.06135948939157907	0.1131791282988951	0.15238786100356996	0.1848694161042376	0.21067592078510403	0.2259363121067387	0.22407676887221487	0.1972715987214355	0.13761774362129867	0.03806324805522399	-0.10097146671088854	-0.25876093724716953	-0.3980610773088196	-0.4931362865912347	-0.5418063088622213	-0.554388285644624	-0.5434980019737157	-0.5195249120762837	-0.48898697639896	-0.4548223111124135	-0.41744384847999677	-0.37585766760423867	-0.3281970346794081	-0.27129285648550366	-0.2000247794926503	-0.10972402984075344	-0.0020805564110457295	0.11129750811617509	0.2125107723049393	0.2830381200198852	0.31060265945404336	0.2973448302961774	0.2582584669710933	0.21063918780534166	0.1677584183880663	0.13847966398572545	0.12771715741644696	0.13642094932500337	0.16137546532446181	0.19590626798193392	0.23274558174582985	0.2660881167442204	0.2919031216984289
-0.38271260531419304	-0.3406204124988927	-0.26507815384063943	-0.14416082359062082	0.017650627011402152	0.16118798330450465	0.24748061678987684	0.2924394939654965	0.3183400540251467	0.3367811177217926	0.35131891368553625	0.3610158660978123	0.3620934930152583	0.3483016211479071	0.3113602125872556	0.2410708422188652	0.12629998792082064	-0.03544081801174973	-0.21759181135349961	-0.37223980468784457	-0.4744490433460847	-0.5295775539412659	-0.5509451485534812	-0.549437161282302	-0.5329370133517333	-0.5070315431187709	-0.47551903812458374	-0.44052161580881655	-0.40290023244383855	-0.36270276023936404	-0.3187080746176144	-0.2674342670913125	-0.20389124461069363	-0.12557738191419096	-0.03678608313577819	0.051301692115293535	0.12220864206355662	0.15825592828321614	0.154192690005006	0.12372209428283965	0.0861093505276808	0.055832721510614865	0.042085892590565506	0.04944336442997364	0.07760546801877238	0.1210899087020333	0.1708415695212284	0.2181216091310295	0.2570523542782837	0.28450977338276046
-0.2753291721769623	-0.1909198282778086	-0.05519867932600154	0.12202519530678545	0.29982166411542194	0.4177744859106041	0.47327622024672644	0.49571294370996266	0.5052541393442906	0.5101598786233309	0.5122374960657016	0.51023755217702	0.5009714676940146	0.47881779722749346	0.4348174382971645	0.3556487181544077	0.22434757584201293	0.03513589146752156	-0.17428308669984938	-0.3425121556948101	-0.44973561696502895	-0.51016614069592	-0.5392865799256739	-0.5459920409498025	-0.5355923276859185	-0.5126166061366313	-0.4815559171184847	-0.44606722601553483	-0.40875013324878345	-0.3714928833950566	-0.3352669589170712	-0.2989258774813088	-0.25895430754073495	-0.21192099538075204	-0.15829183509198338	-0.10382286774069464	-0.05798955394223671	-0.03174060461930253	-0.029861978560632673	-0.04495237614633845	-0.06391440737023789	-0.07516604006385746	-0.07017970943351576	-0.044295420147955906	0.002092280333142093	0.06270324811165348	0.12717111737370712	0.18569097584621252	0.23195904217140637	0.26308367724660087
-0.1526582559750127	-0.02808095473183997	0.1511795664771719	0.34682055179162163	0.5086122345696765	0.6026779073891093	0.6433928148156498	0.6574072941337964	0.6606480293184973	0.6593790004896577	0.6548454112549996	0.6461093097127668	0.6307780107933418	0.60377321970349	0.5553225733557995	0.46858503877471763	0.3200052700045365	0.10215274668218371	-0.13147122618833168	-0.309526774494183	-0.42076599185429353	-0.48566753921497074	-0.5203216778089492	-0.53222656309725	-0.5251099550015363	-0.502879471595029	-0.47049337778171557	-0.4327442396370719	-0.39371116927188926	-0.35689625630602145	-0.3251105359590344	-0.2991957876042126	-0.277216348420176	-0.2558169318212421	-0.23357931084691574	-0.21269671976074048	-0.19704413170587842	-0.1892499028469853	-0.18903590309525162	-0.19348400264693016	-0.1972671010716853	-0.19318134830857708	-0.17401689210845342	-0.13498914113254046	-0.07596700315528768	-0.002937496686196861	0.07335420804800474	0.1419818698600534	0.1955244034650406	0.2305900905672083
-0.02877305369065206	0.12187273516734741	0.31509396080997576	0.49984253724676214	0.6407584548919636	0.7240399814400552	0.7637260277586922	0.7791323987283093	0.7826612289626913	0.7798516933130778	0.7721717773562858	0.7592085492924124	0.7391345956397669	0.7071172765538224	0.6525059608552962	0.5554292955925103	0.38859707663393245	0.1494115068833651	-0.09557484288504343	-0.27720147837293246	-0.39129411912891066	-0.45912748217469207	-0.49601764593944014	-0.5090197366751216	-0.5017587458799825	-0.4782180570388017	-0.44350993669069116	-0.40298410505100984	-0.36171669716570126	-0.3244060898942162	-0.29511599997254806	-0.2759015618446701	-0.2658512770304092	-0.2619200011799076	-0.2613198242658809	-0.2631419327750092	-0.2675236069902457	-0.27366450243837037	-0.27968149315281116	-0.28402998725368356	-0.28430389794187083	-0.2757777743796471	-0.2524861850196115	-0.20970542913404677	-0.14635691468691597	-0.06721209940345041	0.017069728312610506	0.09385162190318266	0.15356570605378758	0.19153475209055304
0.07649040340616199	0.23621901241206242	0.4235544659846545	0.5905978148538064	0.7181669736498751	0.8006397797499226	0.8465842029812692	0.8682311226418512	0.8749826105025865	0.8721262489541901	0.8615851628576423	0.843422436067525	0.8160952532416418	0.774693044621914	0.7077729106198494	0.5944876762624463	0.41115208036484274	0.1671204393605833	-0.07114227402898668	-0.24871480516685363	-0.3634176572487042	-0.4321848098574605	-0.4683215942898567	-0.47926121358667645	-0.469665598794839	-0.44397632676070636	-0.40709213887836554	-0.3642161957617644	-0.3208086887820604	-0.28229029539374895	-0.2534196642962013	-0.23690520073922278	-0.23248269575485875	-0.2375920426893007	-0.24876878787845066	-0.2630781952065796	-0.27867951920334044	-0.29434350800904896	-0.3086938617675563	-0.3200962643957104	-0.3259549778809557	-0.322190411404964	-0.30380363902470403	-0.2662414841976953	-0.20699947732529758	-0.1284036367071199	-0.04006412015732873	0.04320809980411867	0.10826700514231707	0.14829449140234668
0.15079563545668023	0.3099984276505103	0.4866270947547054	0.6400519222227883	0.761294861537114	0.8475043692178776	0.9021170957723676	0.9313836507848371	0.9417731693257927	0.9380807193839455	0.9226469874591628	0.8960930097617404	0.8573256670696664	0.8014356875817327	0.7168393591534413	0.5852183232506522	0.39342383900770345	0.16166365822084294	-0.05637021821314082	-0.22356756044679166	-0.33655059797859077	-0.4051769994603663	-0.4396441976135014	-0.44789817161922013	-0.43599226439637334	-0.4088020324062825	-0.37058380004051034	-0.3258552724554347	-0.27994565059805	-0.23854347874244686	-0.20680128907054973	-0.18790803134943543	-0.18226810048677805	-0.18807504375745732	-0.20224599992253464	-0.22152375899721277	-0.24361476769647167	-0.2676114047982945	-0.2924232039795164	-0.315400213268907	-0.3324339940518627	-0.3392449295603393	-0.3317975585122704	-0.3061426109537046	-0.2586700290612808	-0.18836222991083756	-0.10153571902942847	-0.014066156665030475	0.056034116192201944	0.09827884349077051
0.19329325781915	0.3500405816861467	0.5186224517789607	0.6638576779781842	0.7824830148579702	0.8730334652430616	0.9355323200674469	0.9715354106596978	0.9844095403424958	0.9779076111646566	0.9547356123739869	0.9166610471891684	0.8636516052834893	0.7911300076157317	0.6884482759878737	0.5427864552809576	0.35297816719860114	0.14383016744499946	-0.04766663038231397	-0.2002078241626123	-0.30976526760232986	-0.37879640460456676	-0.41314152863535364	-0.4205600001252061	-0.40807143458180767	-0.38059463731297277	-0.3415456873135279	-0.29453946553989757	-0.24440930284036014	-0.1968566505459363	-0.15744298370725548	-0.13002437418528495	-0.11594166395385166	-0.1144878794131525	-0.12386661102785708	-0.14222977811822218	-0.16833709693223847	-0.2014397437283786	-0.23949606922846672	-0.27773804644213484	-0.3099361298074989	-0.3310522324990454	-0.33801374913718063	-0.32849453966406966	-0.2993624532573211	-0.24698503280502174	-0.17191115729528617	-0.08651804420841011	-0.012579965766961146	0.03343646532968843
0.20726071780679997	0.36297326971458876	0.5277520056326359	0.6688995424971733	0.7862800444804551	0.8795489835772848	0.9470685623226315	0.987111591638656	1.0000000000000002	0.9881257838564671	0.954969716028394	0.9043220104001153	0.8375357609799169	0.7503324038615939	0.6335483178167376	0.48091226539159515	0.3009950979650331	0.11836998908898425	-0.04443285723483024	-0.1789498110007086	-0.28313475077050493	-0.35397395309984037	-0.391389820474524	-0.4011955210342623	-0.39040690438368564	-0.36356607640326577	-0.3232172454430474	-0.2719073730004679	-0.21378582134450652	-0.15477384314375542	-0.1014640894567317	-0.059018008428497234	-0.02993276927332455	-0.01457009133961382	-0.012739860973085904	-0.02537337492074911	-0.05378952692716864	-0.09746795518858085	-0.15201032240451268	-0.20927943695992185	-0.2601614009147538	-0.2982991515309711	-0.3214453797426192	-0.3295905277409984	-0.32230147277764926	-0.29686383653759185	-0.24933682660421486	-0.18178248889872448	-0.1105633933226705	-0.058186615317956075
0.19275732735895687	0.34876683894117444	0.5132984046678993	0.6534515973693132	0.7701231526900466	0.863739963941996	0.9323058371220753	0.9721909237796148	0.9813935920121669	0.9617043925209673	0.9184608365812751	0.8576717204350287	0.7811982454946402	0.6843023712775123	0.5593239328563279	0.4063254381185958	0.2409313811151972	0.08551881563197665	-0.048238409869871116	-0.16159264855845054	-0.25698801549493566	-0.32976335653202643	-0.37373131926256026	-0.3898553789952891	-0.3833677681035588	-0.35789552852215306	-0.3147747577963795	-0.25504395365985605	-0.18223212240843592	-0.10378913365615097	-0.029279993212925397	0.033636078114599115	0.08151672107596365	0.11402896960660176	0.13036039359449195	0.12672390827123967	0.09826607024335111	0.04446124505793762	-0.02823737637006837	-0.10804917275220584	-0.1817505199934422	-0.24032828695158232	-0.28142661574047173	-0.307173701178125	-0.320691480202047	-0.3236288226670573	-0.3142634647387608	-0.28703484037780486	-0.23917348256143264	-0.1837522490676891
0.14577981462641013	0.30060410970776097	0.4661998095002403	0.6076077814940855	0.7241265418257169	0.8159271550002658	0.88137918079091	0.9164499209941368	0.9186296696368238	0.8910844195479805	0.8416419768749172	0.7769686235021191	0.6974716235191176	0.5971655753552033	0.47013231479175804	0.3223123145591083	0.17439204601130837	0.04577791973468771	-0.059719519601969334	-0.14984253866565841	-0.23173130426483055	-0.30336142321228077	-0.35544004551537706	-0.3820330857607075	-0.3834926810105498	-0.3607622246728984	-0.312424043582656	-0.23674076422458518	-0.1375568020364454	-0.02836311342783518	0.0736071468284136	0.15741515545627463	0.2210524200689513	0.26670146531466554	0.2943061446747772	0.2987434695425589	0.2731138508999635	0.2152225661125468	0.1300598508431451	0.02912863476070625	-0.0709019035489288	-0.1554316731730212	-0.21891831359322464	-0.2639447320120265	-0.2961654760079602	-0.3211377784217731	-0.3421385813436429	-0.35644359563894407	-0.3520149822585472	-0.3163966771168137
0.06574895624547945	0.2130299198685939	0.37544080146555064	0.5167351418270292	0.6324028697396963	0.7205079854267498	0.7798323320016646	0.8078103354896312	0.8040372623548787	0.7742230259542843	0.7269366233850245	0.6667389306363765	0.5912781840612424	0.49363617897493206	0.3702908963444286	0.23261066989314147	0.10450244317048876	0.0018202466363893498	-0.07742254086081551	-0.1443796955978418	-0.20890431206798063	-0.27296735490801194	-0.32947441353930285	-0.36828354059433493	-0.38226128093019696	-0.36524179260919437	-0.3077563259251288	-0.20096833387281618	-0.05429524000432255	0.09696395966081134	0.2215490093253704	0.31271203257517893	0.37738070724489947	0.4228039696202239	0.4503480343671199	0.45549563619667066	0.4329360539092234	0.3807671919504769	0.2994918004763276	0.19261111705052888	0.07215884605827337	-0.04221547100156125	-0.13584446272112863	-0.20634544251982878	-0.2588772258634223	-0.3007151511834699	-0.3379689244914151	-0.37167628061440444	-0.39439715916544554	-0.3900920383294393
-0.03590997218452964	0.09431252570182319	0.24241392666542202	0.3748773680716917	0.4845921348089316	0.5669782646243571	0.6205226318693519	0.6449356675585167	0.6428063695237872	0.620668216957253	0.5847059094479795	0.5358435141161774	0.4694548988205714	0.3790150723331412	0.26427406865362835	0.14126881819889248	0.03500666950486335	-0.04297402044297439	-0.09879379121690336	-0.14475972509637744	-0.19082382937692413	-0.24092100666594268	-0.29187949027580634	-0.33512094736398895	-0.35917530797511316	-0.3475973504950619	-0.2715946268732202	-0.10354050427775068	0.11279206324075718	0.28626459942142474	0.39721118709494124	0.466958214421621	0.5132217960178341	0.5440251551517378	0.5597345059480253	0.5572087736282607	0.5347660356881422	0.49241473574386374	0.42836093399680913	0.338303841124272	0.22149400962067942	0.0893997763981762	-0.036900471946809815	-0.1409710358322213	-0.21907775504765958	-0.2769483948842591	-0.32248980113143355	-0.359487704317731	-0.3854432036843737	-0.3921273726063252
-0.14022319213687695	-0.03347755014531317	0.08971958018311245	0.2020901227305252	0.29787327685075693	0.3721535937933708	0.4226888465695075	0.44996687886502484	0.45733305523583534	0.4495196942762141	0.4289144759046349	0.39335351980709926	0.33744903772150414	0.2565778134304771	0.15456447243395105	0.05070601667485959	-0.03181468058831864	-0.08640109583059989	-0.12190483414616796	-0.15016076323016922	-0.1793756848646657	-0.212676071742019	-0.2477414072796874	-0.2770370802154919	-0.2870800029687901	-0.2529817086268561	-0.13106797619509317	0.09365452470342141	0.3112614867023118	0.4438858717898003	0.5169471010740291	0.5600026702144983	0.586797425232204	0.6015674013682105	0.6037294731665079	0.5922081382047495	0.5678537856377599	0.5314915942027676	0.48130224877882766	0.41246858062938885	0.3193532047472179	0.19939965084249645	0.060368104595644886	-0.07457523955852792	-0.18172072488802088	-0.25619478148498487	-0.30648747938433013	-0.340341077531872	-0.359848795303343	-0.3625502091539568
-0.23224496558443047	-0.14902526299270577	-0.052960294409444754	0.03514447688244105	0.11246494008404145	0.1760905274579699	0.22388467325632774	0.25575293150706346	0.27341117668582254	0.27851685652232877	0.27022068387786985	0.24476732441285887	0.19765871304198923	0.1274688559128471	0.042241634697505866	-0.03805136773131876	-0.09520433727418638	-0.12780207236214614	-0.14598553706751122	-0.15995338208784496	-0.17531378591432667	-0.19281706746946586	-0.20823355931249538	-0.2121595711788224	-0.18899392097089907	-0.11597587528736678	0.024646626859110714	0.20714547835641064	0.3667790845428506	0.47384296450928853	0.538709764492152	0.5769845187827938	0.5979328649325634	0.6051357283507746	0.5994502911102009	0.5821500192959252	0.5553016531207342	0.519817201832161	0.47460593431045767	0.4172488906324962	0.3441766147949456	0.24905955454471657	0.1252622299437091	-0.01835374319272069	-0.14771148633089365	-0.2372438244504935	-0.29054351189874755	-0.3197078418520578	-0.33158114891924945	-0.32729102091319096
-0.30394958949776607	-0.24064074238731825	-0.16787634190968834	-0.10150988916423168	-0.04253303602527503	0.008425695781553529	0.05069391398802125	0.08376030566323733	0.10698754046052827	0.11887333882483112	0.11634263470057983	0.0957560502599999	0.05488488059974584	-0.0035645798254543663	-0.06831677204711999	-0.12213399662591275	-0.15399215005413733	-0.16694020611522323	-0.17100189243274103	-0.17400799400235192	-0.17878928555029872	-0.18346715738663197	-0.18188375176352858	-0.16436576341138875	-0.11892510814371732	-0.03484071748809075	0.08662071524687803	0.22379231619841844	0.34776234431378245	0.4430897694551333	0.5093180828269133	0.5516688042634176	0.5749092897098386	0.5816752848142985	0.5737163905710435	0.5536470940586568	0.5243429787760373	0.4873591861298151	0.44295029359742605	0.39074877197547925	0.32905809899831945	0.25197913083603457	0.1491785110699705	0.01735215483136431	-0.11734364217522994	-0.21602089716669265	-0.27159634660183124	-0.2974627804941308	-0.30395131527033575	-0.29445359264395216
-0.3526835266944406	-0.3051361830088351	-0.25073119098502605	-0.20192576672101883	-0.15915669877909489	-0.12151068120325982	-0.08777566217740074	-0.058053720508846315	-0.0346625450035941	-0.021732435358770036	-0.02357047930459093	-0.042720218581449566	-0.0782256650800134	-0.12343494382641768	-0.16617643667785298	-0.19471875076765874	-0.2053339961704416	-0.20352582286367923	-0.1977600341742252	-0.19329528085851796	-0.19048258905160323	-0.1855247636618841	-0.17178446389206425	-0.14164678393025684	-0.08806635818675333	-0.007210645241577308	0.09651040573602825	0.2090372030992782	0.313883267311034	0.4007425060926724	0.46668544011372665	0.5125055676133488	0.5396949280174449	0.5492007440239773	0.542297129960875	0.5216905452191662	0.49091373272759026	0.4527555727400539	0.408859072797024	0.3599888779238487	0.3047938660839473	0.23777385595540745	0.14921985430649248	0.03319867408572425	-0.09293018303340612	-0.19165323524026914	-0.24818208827585558	-0.27288772514075704	-0.2769172507249448	-0.2647071909565645
-0.37985202642979854	-0.34450238148794254	-0.30411491424907483	-0.2686755168548707	-0.2390121303625368	-0.21371089599976487	-0.1901663323461814	-0.167280831937931	-0.14765579477290217	-0.13676244391703504	-0.13950948250564574	-0.1571055192145487	-0.18572173237585443	-0.21644032177995934	-0.2391080274291177	-0.248388327608925	-0.24589295476349582	-0.2371752697860871	-0.22768055750676106	-0.21989125667782705	-0.21231758022920946	-0.2004412128493677	-0.1787187115604879	-0.14228462436779987	-0.08717752509960025	-0.011681245452992999	0.08077809794602894	0.1804624922469678	0.2755147896229857	0.3576232080359732	0.4232806784394285	0.4716335857910373	0.502493206208805	0.5155747688449046	0.5113234879351879	0.4921054309522923	0.46184224156995846	0.4242292804315816	0.3817856983314623	0.33549421323136536	0.28365198546594755	0.22088245704238182	0.13915180390042375	0.03469149950952219	-0.07810508352978018	-0.16905240630367077	-0.22322270555925544	-0.24696214230566427	-0.24972502261811483	-0.2358273180154979
-0.38893650644680305	-0.3626661788978646	-0.3324159500962624	-0.3065337507758621	-0.2866099901030371	-0.2715478148493575	-0.25810813438294233	-0.24372001497341278	-0.22978440434781752	-0.22162108605757247	-0.22422110438279858	-0.23794300268073112	-0.2575955937066879	-0.2745382610024324	-0.28213739770198665	-0.2803278253501509	-0.27370722172298195	-0.26678511847341063	-0.2614050105222376	-0.25631669557534625	-0.24788374983041647	-0.23176927598656494	-0.20478959812546524	-0.16485707568323582	-0.10981384299137377	-0.03825763276733248	0.047875343498971094	0.14146221395997147	0.23272704244869824	0.3139685848277709	0.38114217835333003	0.43249967019609087	0.466988460051814	0.4837824490303522	0.4830508162915735	0.4670014866403543	0.4394796029408837	0.4041811047837785	0.36356872128347956	0.31826472276804096	0.2662104969390129	0.2024303255294031	0.12132940501837672	0.023570787256065248	-0.0759952782230921	-0.1546893490755424	-0.2021498230381883	-0.2223743429976119	-0.22224121636899266	-0.2050056091311568
-0.38389975468316256	-0.3641034232150323	-0.3409058375895605	-0.3215984034711749	-0.30857576297648226	-0.30142813285570796	-0.2968181555700901	-0.2906074336992954	-0.2821804067814007	-0.2756421940528952	-0.27583155619438204	-0.28332155745159743	-0.2935463734239446	-0.2997689504294895	-0.2986143163835289	-0.2928821559488406	-0.2883337924605026	-0.28919504767125254	-0.2953700402462773	-0.3017309807164596	-0.30024705693330145	-0.28504309072961426	-0.2553049477025865	-0.2123222803430779	-0.1560436016791173	-0.08546533495933974	-0.0014037013740121709	0.09093466628441907	0.18309510571048418	0.2673395491862498	0.3387581877662681	0.3946232012619392	0.43335676717297916	0.4542628639925318	0.45795572626088304	0.4466464995830827	0.4235318602964225	0.39136628773317295	0.35149169868802066	0.3037413808756356	0.24621272337171787	0.17551886969503286	0.09033972036563824	-0.002907650406099281	-0.08897270737952243	-0.15288341545792244	-0.18971590600642768	-0.20249175407701986	-0.19560111425800397	-0.17094114899752919
-0.3680545217334698	-0.3530795480368058	-0.33512391634070215	-0.3206451073974593	-0.3126597777237321	-0.31146616692521545	-0.3137146480415072	-0.31380201065578084	-0.30875916803549325	-0.3012972409488475	-0.2965848131301056	-0.2966435804126579	-0.29898275423122406	-0.2991756826170745	-0.295491864439517	-0.290923051479357	-0.2910498479665485	-0.3005466140152519	-0.3202257371406648	-0.34481920771209745	-0.3624036116631856	-0.3605988681435484	-0.33570204367625667	-0.2914593523246481	-0.23177701447247714	-0.15796793188632025	-0.07107537900214006	0.024935642646420075	0.12267040881364105	0.21413889410711454	0.29316289000097584	0.355722492969221	0.3998714446098804	0.425656910519713	0.43471412868482223	0.42929451364732985	0.41135288967104333	0.38167874610463404	0.33951850174139536	0.2835415932828363	0.21307665302400983	0.12947069648592052	0.03873289851305952	-0.04770286321427828	-0.11782475435202645	-0.1648742993607644	-0.1882100156881515	-0.18989790557395445	-0.17196165766973412	-0.13489921390000637
-0.3433819836485881	-0.3326449178243604	-0.31939850541538645	-0.3091476665387173	-0.3051497264223203	-0.30815253439587303	-0.3147536074769725	-0.3178903984289157	-0.312405249555466	-0.30036882033296863	-0.28859389410854136	-0.2817226582716186	-0.27965818099129097	-0.2793968938847787	-0.2788687120890976	-0.2794098971838312	-0.2853068540141421	-0.3011257865418189	-0.3294604514456124	-0.3684767169968148	-0.4092118112029193	-0.4361554484580087	-0.4353618327810185	-0.40287791982140914	-0.34361430290305395	-0.26401246199906103	-0.16884077434778974	-0.063062861635653	0.04602657838928592	0.14981874984214746	0.2405021188429865	0.31244974504878936	0.36359668661189937	0.3952884205360975	0.41039794914385336	0.4111223709550539	0.397604343514413	0.3677657973593806	0.317832452154134	0.24529456308006714	0.15379676161156397	0.05497274702614327	-0.03627873913397292	-0.109191973942232	-0.15985758580988077	-0.1887160010090463	-0.19710695107524845	-0.18554477343271117	-0.15358209230101555	-0.10019277194613167
-0.3090713346662335	-0.3024422151096403	-0.29373926223967833	-0.2872240216901451	-0.2858167990543459	-0.2902343765756878	-0.2969419534425738	-0.2976500085361439	-0.2861457526617572	-0.2661556185921232	-0.24775253315652157	-0.23814808921154987	-0.2381118363820946	-0.24412715193923856	-0.25234037234253315	-0.2617204649058888	-0.27478172672060214	-0.2955312162686563	-0.32743714868129764	-0.3714734668269305	-0.4241288092636674	-0.4758516369379795	-0.5115115401480874	-0.5149207409856463	-0.4772479464955283	-0.4017174531860774	-0.2985569823904427	-0.17862371650339615	-0.05233274719061843	0.0695589511787317	0.17659027102018734	0.26103902532281936	0.3210836416826217	0.35975893537696535	0.3809139319925082	0.38624361773020094	0.37379928545849	0.33806937722897523	0.27190365492475405	0.17364652040144887	0.05813228145812839	-0.04812980506972741	-0.12806719396185093	-0.18029384376292779	-0.20976920958830286	-0.22070272834160012	-0.21423471634581576	-0.18892228868929165	-0.14185367623261916	-0.0703279198874328
-0.25897168849177116	-0.254984224436238	-0.24876607337299553	-0.24271569614927263	-0.23842810690562033	-0.23596353290816408	-0.23221148917638978	-0.22107398420924176	-0.2005901453321966	-0.17795000734392705	-0.16327572288465417	-0.16233321387383948	-0.17445880829798613	-0.19475184520276673	-0.21744100805036207	-0.2393729034920329	-0.2615945632491158	-0.2877751019355773	-0.32183125325240175	-0.36602870652885744	-0.4198070451076184	-0.47886661404685293	-0.534384266719034	-0.5720214723616078	-0.5737406881230452	-0.5270473360148438	-0.43420712220259355	-0.30901230931946355	-0.16783052399599196	-0.026410897658363578	0.0998444369594779	0.1995564675143536	0.2704808793710108	0.31685879667937045	0.34285179924915354	0.3490280894597995	0.331197592600833	0.280834067702806	0.1894581400998393	0.06298216967735945	-0.06618864981384652	-0.16378444313305415	-0.22282053191012835	-0.252719719046033	-0.2628840834119938	-0.25792186376580856	-0.23782387774821712	-0.19930057196423095	-0.13717248655163428	-0.047320861406710185
-0.18278097132971502	-0.17641932543729208	-0.16562463572666614	-0.15079456680134543	-0.13162925421604302	-0.10892615813773447	-0.08538304525097044	-0.06500191773415759	-0.05062380324068472	-0.04397380391047239	-0.047722527487541085	-0.06446534948066682	-0.09417538603873374	-0.1330970858065282	-0.1743743660981506	-0.21230966900064197	-0.24611231074297676	-0.27922987693213186	-0.3161573871155924	-0.35996020063045664	-0.4111038516121357	-0.4672194843390509	-0.5230065094126601	-0.5694082967029577	-0.5925471258239043	-0.5766999795115412	-0.5131352887677808	-0.4061024497889937	-0.26938479380333125	-0.12089620133446381	0.019095400742873463	0.13333892280729726	0.2158469672156503	0.26964296876898314	0.29812769858671057	0.30042259968742074	0.27054174084296356	0.19917332122466694	0.08231523009094625	-0.0608031312965249	-0.18725024416032104	-0.2688425652115092	-0.3089176429339626	-0.32152146711152624	-0.3167835196047651	-0.2988662579123217	-0.2668562346946426	-0.21591153898039445	-0.1388103161392907	-0.030948205706394925
-0.08112545820510635	-0.06748073587649159	-0.04715842358409195	-0.021687689164740197	0.007560782499669344	0.036360661549394484	0.058659181001975876	0.07032126915767643	0.07152256113250656	0.06437846449765278	0.049160133083838826	0.02378874155112018	-0.01430210948765255	-0.06521939762334886	-0.12327122889641365	-0.1790746559393561	-0.22711659873426884	-0.2691119129949237	-0.3101892254314333	-0.3543281442376352	-0.40240499887996534	-0.45247068627772186	-0.5004502361854571	-0.540351156567849	-0.5634896019363126	-0.558981214383253	-0.5177868380429735	-0.4372874516691757	-0.3225703844794108	-0.1855707951655823	-0.0451281703916705	0.07734631714207767	0.16901286154046496	0.22822040056510073	0.2563655604192156	0.25150339819062006	0.2073296751373896	0.11716396411140825	-0.014945476793803675	-0.16104560052059266	-0.2802080669226019	-0.3519923203546069	-0.382498041371433	-0.3854655743412457	-0.37088406108277105	-0.34290847203345126	-0.30031149881179997	-0.23711515612246412	-0.14450742555982005	-0.019156821521036035
0.02121400656557387	0.03904959926954921	0.062028026211131515	0.08639891430597363	0.10982653935252217	0.12910833270551567	0.1409925753323569	0.1438644134135851	0.1385067987888118	0.1269294219061106	0.11005350809548177	0.08615136864253874	0.05103170619213616	0.00023917805930373452	-0.0656834910749057	-0.13715712984649792	-0.20155613750757934	-0.2549376721423451	-0.3018454265473233	-0.34734022851053764	-0.39278966944486443	-0.4364930227265543	-0.4752683261886795	-0.5052639607595363	-0.5214186968851794	-0.5171678261319235	-0.4861427577872722	-0.42413040164239485	-0.33056920371282694	-0.2104988364387132	-0.07756164640634043	0.04659930744092623	0.14317311005431285	0.20457407466051045	0.2296020925881453	0.21608367361769473	0.1592009226632894	0.05642774055956537	-0.08237486452149555	-0.22768486761679763	-0.3438817813156405	-0.4144555694807946	-0.4442227252195311	-0.4447737798399164	-0.4252155280082716	-0.38969755086642827	-0.3369888249681928	-0.26052646429721804	-0.15118893133948189	-0.010021944010956385
0.10236585676148144	0.11903157264920078	0.1384633862546188	0.15672067118516642	0.17198784737859593	0.18257339757788377	0.18712082670780392	0.1850419978554349	0.1769586783257641	0.16459569410257494	0.14923247932455577	0.12974813106086402	0.10189119276361272	0.05907802953440281	-0.003977735833441813	-0.08371982385686443	-0.16417478905837712	-0.23188737597314815	-0.2873546305475877	-0.3359865572770484	-0.37998592946938053	-0.41832628881885114	-0.44907456013966307	-0.4703683706330128	-0.47966867106563615	-0.4730061249524834	-0.4456805795891092	-0.393075773754387	-0.3119660357059521	-0.20327979118094908	-0.07675066550629749	0.04677752124306007	0.1446708776915956	0.20494290319963238	0.22462599056666435	0.20194315650982836	0.13419590883654237	0.022411346422420694	-0.12067167399113612	-0.26655073223698084	-0.38393378831741914	-0.45856536388454333	-0.49374272746050346	-0.4981114993106467	-0.47849570788391227	-0.4379473356663622	-0.37491302849524266	-0.28297595181723656	-0.15569920011341967	-0.002758954467821678
0.16191755191430357	0.17513467004195749	0.18949772261719935	0.20180592761170466	0.2108450776573552	0.21573050811261663	0.21601382681661047	0.2116127900922982	0.20307725210317615	0.19177190310304543	0.1789712845679216	0.16414149036582376	0.14379944736627032	0.11148920177151632	0.05904824080798217	-0.017945303790477717	-0.10888983833632501	-0.19277755777490752	-0.2608333841222066	-0.3160443356371164	-0.3611937187305186	-0.39648466057747606	-0.4216500781002343	-0.43668797655177527	-0.44082492817636776	-0.4314393390341448	-0.4042448471509995	-0.3540485556935802	-0.2763879862525214	-0.17082563789479702	-0.04620490411581931	0.0761859183685922	0.172097210972208	0.22802677882973474	0.2406961578375076	0.20889830092900236	0.13139799065338525	0.011439911528349993	-0.13614460135963044	-0.2834923276265694	-0.4030069124560398	-0.48334370125504533	-0.5272914644188079	-0.540591147055354	-0.5261742154031777	-0.48367968065603245	-0.4097889382755352	-0.29971556410426997	-0.15518782605033302	0.0022565405964108574
0.2067942816647916	0.2158150568834974	0.2246782761704162	0.23149585211710363	0.23572668331926136	0.23697427354198664	0.2351212411974102	0.23028390774068885	0.2229473247140499	0.21405693682756502	0.2044714165713421	0.1939168535150123	0.17995169990972057	0.15760961335170884	0.11907130864838114	0.055362635993690755	-0.03387257499170737	-0.13071235933604453	-0.215431643414682	-0.2826040724905816	-0.33344729816169977	-0.36941541529231864	-0.39213747562123885	-0.4033619264355311	-0.4036000054110204	-0.3909105278128877	-0.3606545821913945	-0.30671609204248534	-0.22439349413174708	-0.11466339680700305	0.010917696491950532	0.1296777726466739	0.21884057437174081	0.2668918069498886	0.2714230240127059	0.231154575032796	0.1448030633693487	0.016938507373242945	-0.13511437018836267	-0.2829663291538636	-0.4028055664473038	-0.48727259808838436	-0.5399684327416225	-0.5645537146258214	-0.5594757816708832	-0.5183278855346712	-0.43369582252805544	-0.3049094965887344	-0.14826116457530056	0.0044622431918182204
0.24062362709852972	0.2451494521897478	0.24833257035331982	0.25013334650283636	0.25076772522008406	0.25008467405036516	0.24785705312475684	0.2440323383085417	0.238913790830322	0.23304557431119305	0.22672284382307858	0.21961978483718914	0.21032549090363292	0.19580083361514627	0.1704229519480529	0.12532163685659678	0.05182999023655885	-0.04611992432957031	-0.14709655104689015	-0.2319563522944359	-0.29441672928293067	-0.3355901783796608	-0.3589809888250183	-0.3680359838872063	-0.3643292343184684	-0.3462555456507023	-0.3085071744302205	-0.24431462583237623	-0.15037180354132668	-0.03263255241235005	0.09172533560518839	0.20029046491113695	0.27631929576575465	0.3131651019256703	0.3090230166667163	0.2612107001054053	0.16713696108593493	0.032165896339775374	-0.12321759996458408	-0.2695591877280962	-0.3868694136817994	-0.4720313170512544	-0.5300920602757694	-0.5638984659798446	-0.5686327921576053	-0.5314185528564164	-0.43907077705428316	-0.2969254239437492	-0.13743025520428415	0.0038789678962178227
0.26254472130017464	0.26291811228843276	0.2609201922362756	0.2588144985115393	0.2576450257657779	0.2570857062058276	0.2562125807504172	0.2544215350485545	0.2517823593635013	0.24858022861222495	0.24471549965724593	0.23984168854178686	0.233361843001292	0.22387991386884515	0.2082831222964777	0.18030958390856477	0.12937996569880467	0.046341136131837414	-0.06060597283219173	-0.16442345078799953	-0.2435010815798923	-0.29363668273934435	-0.3194331631845836	-0.32611567115950796	-0.31622321720450186	-0.2881737810149465	-0.2362458979596236	-0.1546195252849049	-0.045079434046689695	0.07762466453083186	0.1918101874992083	0.28078018173126285	0.33747913776527244	0.3602861859015563	0.34702645617517697	0.29256702309554167	0.19233948049212965	0.05214741884280478	-0.10445453821264321	-0.24735553540824454	-0.3599734003777495	-0.442478706847299	-0.5012328435864906	-0.5391601069052864	-0.5505466936096463	-0.5190133863738787	-0.4265804319920189	-0.2820040677810493	-0.12767614847700978	0.0011743735022154763
0.2673746490415697	0.2651534755741	0.25983448020692346	0.2560271481384703	0.2556203366475645	0.2576541406605965	0.25990156034293443	0.2608783123208689	0.26037366331744877	0.2587144072993609	0.25589909982693093	0.2517901248360136	0.24635278345178724	0.23932156978583186	0.22935768983059734	0.212777141109728	0.18112627330937164	0.12110522589484474	0.025200923003248103	-0.08776133540430954	-0.1822056772819082	-0.2415298324566304	-0.268634276912336	-0.269961905415188	-0.24859904266180616	-0.20285175364846803	-0.12808575086169002	-0.02378552720179123	0.09753176685386622	0.2126321230819422	0.3033358592700282	0.3643778724371533	0.39771880216729744	0.404653869443711	0.38175394783430616	0.32126100622264797	0.21676626206219626	0.07437896325660638	-0.08065464517052512	-0.21867346935491205	-0.32581149311258095	-0.4040427527758441	-0.4602100709789335	-0.4977532446450057	-0.5120840543461157	-0.487725710988641	-0.40486117190180854	-0.26900838840831814	-0.12329502935124936	-0.003717828522844553
0.24572526886383764	0.2429843764807461	0.23724556998177884	0.2348609715556677	0.23838968104535233	0.2459855710924603	0.2536399966247533	0.2584331726010025	0.2598197483832981	0.2586028610380181	0.2555066962422237	0.25089501130634273	0.24520917690763216	0.2386081361355585	0.23049709801974502	0.21862873280615347	0.1971846766691427	0.15504690452655323	0.08023211227129234	-0.020873637969414587	-0.11493171155705054	-0.17490500107222076	-0.19727297861011878	-0.18672932027494377	-0.1456480226593123	-0.07304794182973041	0.030363093296134836	0.15256199547084706	0.2689522167646211	0.35819003819678996	0.41516407840101693	0.445318818126672	0.4549045678681427	0.4456383757401578	0.41278312091136365	0.34693822448610817	0.24052683012744758	0.0994867798312494	-0.051237568386276314	-0.18375725756701625	-0.2860372249130417	-0.36045418552564307	-0.4134923564351222	-0.44892621073199046	-0.4642069995764352	-0.44774344382677134	-0.3813289008785783	-0.262520524129181	-0.1266165918915528	-0.012035723064004687
0.191448654889955	0.1868677844446495	0.18127336124943635	0.1819150852888537	0.19157221640647823	0.2075355558179081	0.22362537417643313	0.23463071736103405	0.2390856117990979	0.2384207439083298	0.23462921419274585	0.22905513868104127	0.22250722340260468	0.21499662638052244	0.20562964878815704	0.19260347064616626	0.1720820091230743	0.13734358465171345	0.08183426087254095	0.009848930152790184	-0.057386885852553866	-0.09757313208056408	-0.10171614466807687	-0.06943178677355408	-0.0016547595916228052	0.09909763707265998	0.22178074102226866	0.34188821017059384	0.4336669781971257	0.4881124179802944	0.512026876311255	0.5154416433314768	0.5049650664623969	0.48154187647921803	0.4396682514352802	0.3697015158360653	0.26401701549934015	0.12778646400968283	-0.016342875705976815	-0.1433316628083349	-0.24227274004032512	-0.3148177263058207	-0.36628671504296906	-0.4002270067580755	-0.4160975065314692	-0.4070442864536557	-0.35917102840040066	-0.2630224903055821	-0.13908939191049108	-0.02609801149032579
0.12069041268523654	0.10879212028231351	0.09790974225530079	0.09656085451282552	0.1076114347572984	0.12858074470661854	0.15220760285372253	0.1708254043823035	0.1805861115604723	0.1823682399576835	0.17913310477583777	0.1733114947185458	0.16600724416351986	0.156841395985714	0.14444931349477763	0.12750046809376778	0.10465305523179332	0.07452517444100167	0.03753115869928674	-0.0006527427364043349	-0.028132559889932997	-0.0322513006967681	-0.005393542620365151	0.05448819323624595	0.14535287425751775	0.2598587144297752	0.38124008681019333	0.4845690285798167	0.5508881500870724	0.5790693135664204	0.5802629354579867	0.5658119589191026	0.5420046122649061	0.5091173855286937	0.46143904909754946	0.38977783347350525	0.2871525687443897	0.15793150888665064	0.021487709587271916	-0.10042949544856017	-0.19758537035915877	-0.2703419574361087	-0.32226067382965645	-0.3562183748962211	-0.3730307719980202	-0.3700279047503966	-0.33881836204492083	-0.26781286927509174	-0.16075146903948048	-0.04859024548212057
0.06261780145133158	0.04199450304477386	0.021957094259310708	0.011942169198179342	0.014431932390542072	0.02782276977623756	0.04659918200300722	0.06390861665138912	0.07466690976752836	0.07781152121192378	0.07513227639940706	0.0688885266982164	0.06033883937856594	0.0495199936665859	0.035950904826698646	0.019819899572116502	0.0022271070250127712	-0.015052985812660229	-0.029099423990075125	-0.034933505406551095	-0.025537706007665688	0.0058937088877338475	0.06307121256208924	0.14533328635826048	0.24788876331115833	0.36169123083985066	0.4720854535370486	0.5598801310016458	0.6109671150527107	0.6255754602813794	0.615182512917787	0.5919287780386874	0.5624574080544642	0.5266722576568954	0.4784214817965266	0.408521748716716	0.31030253091187576	0.18773008074807807	0.05794064271411295	-0.05983969789426372	-0.15608891583899207	-0.23009246336856856	-0.28372674776358303	-0.3188601097905926	-0.3369849294003316	-0.3384490398924573	-0.31988216546343695	-0.27207076958866394	-0.18707192503631295	-0.0795170235885528
0.026412695392897995	-0.0002542281949834436	-0.0279562045825232	-0.04726510073610616	-0.05643510741828291	-0.05715363187924614	-0.05372826973637941	-0.05079488713406758	-0.05158786609647556	-0.05719885498986106	-0.06737007523649283	-0.08082836255998614	-0.09534632829622627	-0.10800270555513942	-0.11636601243874346	-0.11998399775108297	-0.11960801252646988	-0.11485928696768706	-0.10317588827112252	-0.07989748326672172	-0.03965559720527078	0.021106673018513655	0.10221455529551403	0.19964354966130404	0.3067207139186948	0.41499768437147105	0.513404608545055	0.5882632217757778	0.6290861537179787	0.6361628977537885	0.6203446691240386	0.594556596685924	0.5662407955755315	0.5347180406112695	0.4921553527451229	0.42767386788185807	0.33412285641355666	0.21569827120230348	0.08945750709084935	-0.026097382268097682	-0.1219824900219586	-0.1970677588729621	-0.25231886798410946	-0.28881565565409584	-0.3083277923862178	-0.313042936696673	-0.3029182793620785	-0.2719849592790363	-0.20874194668667131	-0.11200173514850774
0.004653580101571235	-0.025617249609979634	-0.05834307531515284	-0.084452214549248	-0.10287386196798372	-0.11561060357998554	-0.12666085148768413	-0.13980103077302497	-0.15700510450790103	-0.17857758730736206	-0.20420188661002642	-0.23229117918972453	-0.2582127774105061	-0.2746232436395654	-0.275961979644875	-0.2637399224363195	-0.24305762274092627	-0.2160864596895235	-0.18074135730584187	-0.13215804412030902	-0.06563574952316008	0.019969330754659124	0.12104442877368873	0.23060021529603478	0.34049174673279	0.4428687432672354	0.529446731137927	0.5910833836087309	0.6210948618457104	0.6209134035860695	0.6014407037622145	0.5765687884495015	0.5546042903740943	0.5338278938313398	0.5031106763332794	0.4477273901767139	0.3588313388791002	0.2415814159127023	0.11479081323554492	-0.0017076379246585536	-0.09829057273034264	-0.1738639826361966	-0.2296414842846498	-0.26682736277685265	-0.287555009633527	-0.2948126616161928	-0.2897507240386648	-0.26828432611152786	-0.2192869718868168	-0.1345035866714935
-0.01194870430020811	-0.04394076558467369	-0.079044497811181	-0.10879239966357447	-0.13288635899622026	-0.15357009624832738	-0.1746506160521499	-0.19957277589539005	-0.22976116729237395	-0.2647487219687402	-0.30317790196744815	-0.342099219372533	-0.37591380912973926	-0.39652270443829046	-0.3978560226222847	-0.3812665758153386	-0.35200060922460014	-0.31246123697744016	-0.2607482965346384	-0.19238274515638334	-0.10367992633419754	0.004292700740014941	0.12448416879531468	0.2463889501363461	0.35983539329856784	0.45696183811018887	0.5317132614811755	0.5789088122328027	0.5959122328714971	0.5867032697872145	0.5634905619597799	0.5412042283355986	0.5285953188347802	0.5225294404647911	0.5076590955747642	0.46406043315340423	0.38084270749607835	0.26414107990925295	0.1343284923791644	0.01376765592134779	-0.0853135361932699	-0.1612034942905554	-0.216394635987458	-0.25343056592317825	-0.2750226447040433	-0.28413988241842847	-0.281675412234636	-0.263615240968023	-0.21973627646843852	-0.14186907179905783
-0.029602332403862647	-0.06159756321390013	-0.09635942380702567	-0.1264706110843349	-0.15261039512785066	-0.1773941092172126	-0.20454626575172352	-0.23714446237517392	-0.2759310937046622	-0.319376775499752	-0.3645102072070504	-0.40722050802033927	-0.4425923464529475	-0.4651868064312283	-0.47104039722323926	-0.4603071954872011	-0.4352575062961121	-0.39597255181139884	-0.33919160642831897	-0.2601128465032916	-0.15532129426553248	-0.02737087682737938	0.11269415790526459	0.2489431150610698	0.3675621863269634	0.460322796913474	0.5234131777318589	0.5553195916320876	0.55772582490744	0.5383593535145771	0.5114790361644906	0.4922471905454811	0.48862231366459186	0.4954716981133288	0.4936249695173628	0.46039716962390587	0.3860238442911652	0.276104463844798	0.14744877381494448	0.023019069221928885	-0.07995614501869909	-0.15687835231974315	-0.21117589312731366	-0.24744188301401518	-0.2693019091738163	-0.27927590530471386	-0.2772220391144556	-0.2583600198186021	-0.21359527730325123	-0.13783499532814014
-0.0514238276577568	-0.0819149101805788	-0.11406453810915407	-0.14168680731664565	-0.16654962087702307	-0.19186610316182637	-0.221611029173683	-0.25857536630665484	-0.3026631993499548	-0.35101378790632914	-0.39908548071951155	-0.44192765540872414	-0.4758118386087868	-0.498278838145468	-0.5079597082398488	-0.5048265187697042	-0.48898502635038965	-0.4582980242858279	-0.4075653006454268	-0.3299148792430193	-0.2193750082342318	-0.07689278417280794	0.08309516751829878	0.23640954451967897	0.3626020635897057	0.45241726981838915	0.5045867315148411	0.521449263237696	0.509496266612219	0.4808546174930279	0.4513782182247639	0.4346775560330155	0.4358557581631343	0.44691382629269677	0.44751324407628684	0.4192268671088317	0.3576261074107775	0.2657263591668917	0.15070917211391985	0.029603091661326478	-0.07624541091001846	-0.15564953012961688	-0.21026144077849337	-0.245932749553409	-0.2672757811032965	-0.2765737820226723	-0.27274117827517763	-0.2506686428172009	-0.20311230901098473	-0.12859994580771525
-0.07764500930351652	-0.10584885520996257	-0.13410330405280088	-0.15725299084391303	-0.17800311037631128	-0.20037277334485507	-0.2291392245037092	-0.2673424454449632	-0.31427966664656104	-0.36564080955087963	-0.4152355000175766	-0.45738811379468525	-0.4891405150938175	-0.5101589062987215	-0.5212607815402474	-0.5230191817091798	-0.5149128071314081	-0.4941772121334623	-0.45507146840184043	-0.38922199636620364	-0.2865986500038014	-0.14199331739751803	0.03216775605565483	0.203618465100474	0.3408587265863935	0.4307708230355555	0.47442787792252145	0.47874104583233673	0.4555144200614746	0.4208887095348322	0.39076874155274516	0.3754954484012439	0.3762985063007905	0.3831315600508625	0.3790956059394724	0.35341283126052003	0.30522825889481076	0.23493728117963647	0.1427700529765806	0.0360430088544774	-0.06747158072572612	-0.15042806432913894	-0.2081760425288243	-0.24482668780370723	-0.26531893325901673	-0.27236042721976617	-0.2652777956909706	-0.2398765679242467	-0.19132128586586	-0.12060204652357667
-0.10606688169360015	-0.13188314294589815	-0.1559892230749956	-0.17364737072567907	-0.18800206883095807	-0.20401990101337922	-0.22806480694970274	-0.2643209733361091	-0.31202353795523363	-0.36547955781410685	-0.4166363967768136	-0.4585997520096815	-0.48851022231117314	-0.507456459829969	-0.5179357545563877	-0.5214270342214478	-0.5175934635214193	-0.5037845368481854	-0.4749130564786368	-0.4232888228771591	-0.3380824123019242	-0.20897710966833563	-0.038850406964296806	0.142902949709347	0.29374745531769353	0.38981314436856607	0.4311750314789925	0.4293827064489203	0.4014980802254958	0.36616364870448853	0.3378098789957963	0.32336939767055517	0.3212841942899728	0.3221271114676626	0.3142932096714404	0.29191725106382477	0.25438901338141007	0.20090818240037955	0.12989824793454924	0.04290293657021861	-0.05069608719478505	-0.1349829769271903	-0.19851458549646217	-0.23925864935260885	-0.26030555942826544	-0.2653392391611819	-0.25577138078152967	-0.2296425422426603	-0.1840969688690319	-0.12064106520484727
-0.13280086221731066	-0.15632238019808686	-0.17646687586735518	-0.18823484779324895	-0.19447618084453	-0.20112747626493827	-0.21679973159166727	-0.24778988704178506	-0.2939702643503161	-0.3487986475922699	-0.40214081834045845	-0.4450538593335014	-0.47402301731176527	-0.4910196491247232	-0.49997294708074125	-0.5034274521138535	-0.5013993016526834	-0.49118085379252613	-0.4681144684060485	-0.4261646468401333	-0.3576747639891646	-0.2542529680749115	-0.11214476871827059	0.05521462405177787	0.2112601728864295	0.319539214853507	0.3699366295098689	0.3740233023666823	0.351699445268219	0.3222364998132918	0.29841062319315387	0.28507697126023346	0.2800822252092956	0.2762923118775178	0.2664193392553076	0.24688955411723443	0.2166860732232467	0.17457855881570264	0.11907962202122845	0.05004441423785149	-0.028823383114819707	-0.10816614426064079	-0.17605696301981053	-0.2238019757441254	-0.249537702547927	-0.2567281313146646	-0.24894055175410093	-0.22649521340531031	-0.18771666766378037	-0.13325127671300657
-0.15365113336749642	-0.17483906288872406	-0.191084020238584	-0.19673042087546547	-0.19380048978743467	-0.18881127989150798	-0.19266243023842436	-0.21428688166176518	-0.2551642668506056	-0.30906989025983467	-0.364492875737375	-0.40980021038168	-0.43971303679332535	-0.4564168771232576	-0.46496533309053406	-0.46891224484320077	-0.46849062905991035	-0.460492491593879	-0.4400451791192416	-0.4028992951290379	-0.3458201320804162	-0.265989550110526	-0.16089437906917875	-0.03259028216352146	0.10305616974452256	0.21644280692842394	0.28558159066978983	0.31060821060985394	0.30639150673661975	0.2902068410687384	0.2739502032296253	0.26237521485503723	0.25470480065791495	0.24693103213171644	0.23507555380153014	0.2169868820846898	0.1914859960133509	0.15715321062794088	0.11271161813862349	0.057840331258049736	-0.005989059389795875	-0.07461395280347173	-0.1406901346499361	-0.19484788211899637	-0.23052737335711265	-0.24747548748831813	-0.2484451699028334	-0.23449980250461225	-0.20460995693756703	-0.15886120171660106
-0.1659616861807215	-0.18480043192885148	-0.1970842653588686	-0.19641521810260307	-0.18374741346196607	-0.1656701415305633	-0.15466871553843026	-0.16184281879325454	-0.1906658379733012	-0.237086202525623	-0.290831033721836	-0.3388445659478001	-0.37292960702887984	-0.3936513288360558	-0.40601604744839137	-0.41409891267286936	-0.4179464802063399	-0.41343283858010194	-0.39545468172365983	-0.36177327153646666	-0.31338989841291365	-0.252071965855798	-0.1780136327771398	-0.09026489997515659	0.00861834863823454	0.10715145172174247	0.1882857012539081	0.2403236340183249	0.26359744121115086	0.2673347636658767	0.26159262059986416	0.2523758565543526	0.2417903470440694	0.22965258997674404	0.215087058696236	0.19717999911499626	0.17476679999988648	0.14624828592550132	0.11032332190153764	0.06672507658931473	0.016075910974583368	-0.04013457474500889	-0.0990949089088386	-0.15564078052680438	-0.2029977459384447	-0.2359640678632047	-0.25234428678229043	-0.25118831145230597	-0.23163049967632393	-0.1941872833965505
-0.16946932788123054	-0.18594613950105185	-0.19426557418045534	-0.1871914896050449	-0.1646342763845739	-0.13308878900294993	-0.10599260037680097	-0.09501741555860672	-0.10451998817553848	-0.13320557915123007	-0.1750201637155849	-0.22016042532851599	-0.2594285667612985	-0.2895608931656906	-0.31269479507370657	-0.3317352879047526	-0.34577873900683803	-0.34948207470666615	-0.3376049992914369	-0.3101806329995098	-0.2715826322639042	-0.22602277927012826	-0.17492878332095993	-0.11677604157557772	-0.04940043315339911	0.026409454436201577	0.10445358783081052	0.17354734954698325	0.22292515076233016	0.24907151123154536	0.25598237087094905	0.2498062707894689	0.23603088646948697	0.2189113001388043	0.20094320205443375	0.18258895873869746	0.1626572351965448	0.13925149197776057	0.11081956513743019	0.07679471318894211	0.037075876896391614	-0.008326806972855346	-0.05938124491441802	-0.11485708294105415	-0.17057966682350792	-0.21933570889263077	-0.2533829389101135	-0.26768014883849606	-0.2604506708533979	-0.2324364849022833
-0.1656365904633474	-0.17951773435632762	-0.18388448418971579	-0.17049295501495096	-0.13841468896750816	-0.09493068807290272	-0.05410117397891854	-0.026487748481385274	-0.01566268209572742	-0.021404602501489504	-0.04124405775116342	-0.07120398803864149	-0.10660432031669939	-0.14358753057045354	-0.18039487524328154	-0.2163287896578655	-0.2479671600563574	-0.26777756612434056	-0.2694625511400795	-0.2543443951370383	-0.22880773591723047	-0.19822262850563682	-0.16445275748268523	-0.12592526619630218	-0.07911985850870909	-0.021034520448087526	0.048095080096539865	0.12168896187155072	0.18708042932400687	0.23188681260646596	0.25146801780216094	0.24905293785691682	0.23239247558455858	0.2102738757010377	0.18881488279976322	0.16997008013654932	0.1526300154445312	0.13442146941909408	0.11318031850177845	0.08754139001453595	0.056549212302200634	0.019214400339021623	-0.025767469803309843	-0.07902846198632084	-0.13845702636371293	-0.19708507844683887	-0.24483011381990627	-0.27373970598724	-0.2803057231928402	-0.2641389414039413
-0.1569686556415047	-0.1677427543799907	-0.1676897413568705	-0.14795224383849498	-0.10768648523686532	-0.05611853924071238	-0.007414322808287489	0.030129374916301188	0.054664256203479616	0.06690345260618834	0.06819797340280145	0.059381324938891436	0.04008349114805899	0.00986414823434691	-0.030615569303238215	-0.07896952861209498	-0.1295954104587015	-0.17193166841157162	-0.1956517183016845	-0.1997155754202826	-0.1907130551240856	-0.17489448723973966	-0.15476084237898782	-0.1292253732417139	-0.09472630386694912	-0.04736527603964978	0.014545894868455565	0.08712768699897568	0.15905713101541236	0.2152050683830169	0.24480699076207338	0.24646172370259178	0.22807845320340495	0.20194488151438267	0.1775660537716635	0.15858948452206045	0.14413309933453203	0.13122571945691022	0.11670896354270333	0.09806970598489716	0.07349609970422472	0.04151546892553558	0.0004433705076255681	-0.050694256011621384	-0.1102718033343086	-0.1720268849444157	-0.22645628924278638	-0.26539208972805806	-0.28436146748887775	-0.2810137519826712
-0.14690023936164429	-0.15353260942357658	-0.14780777127783137	-0.12125520095171131	-0.07472856173167791	-0.020021630411734288	0.029809869586449548	0.06960914961973477	0.09956035032055872	0.12135099171104105	0.13622870905908196	0.14390612553051976	0.14184493989209998	0.12643637486560616	0.09518487495983546	0.048104157312134695	-0.011518487566167334	-0.07374965608058552	-0.12300703580858628	-0.15068230067353006	-0.16028653940711313	-0.15865754242686364	-0.14953877267220955	-0.13277668171352275	-0.10538790717666005	-0.06357499646604316	-0.005434792037073799	0.06583714164740674	0.13987089743195194	0.2015307042670811	0.23759650948823505	0.2430529684353985	0.2244030985309292	0.19583909372520053	0.16955717123854144	0.15083052172656203	0.13908870984541458	0.13072097236265098	0.121433070566258	0.10760151986778968	0.08684728950082109	0.05769436489526281	0.018841311626328114	-0.030314046053366885	-0.0878353626279544	-0.14806201612346934	-0.20322835506477094	-0.24661980141176026	-0.2738937007983464	-0.28135502429226006
-0.138411170360356	-0.13955335103252542	-0.12640709034811193	-0.09221862487145811	-0.04125451037585094	0.01244755634571465	0.0582995596349743	0.09468508765712946	0.12406988131232552	0.14900188057287975	0.1705536948969941	0.18776599766506288	0.19739997824565494	0.19491186810104874	0.17640507442242115	0.13955358304944213	0.08332434423551853	0.011971814435209711	-0.058460269170762864	-0.10980012725586732	-0.13819569845357654	-0.14963603142590087	-0.14940318891848425	-0.1386457440061095	-0.11520987951995391	-0.07569900198484199	-0.018429891920708624	0.053353113167442165	0.12941621895728211	0.19463434473981397	0.23497645446609597	0.2437260781193393	0.22601680894871198	0.19657194524391478	0.1693900856229081	0.15097243026009047	0.1410126320845365	0.13531461254587154	0.12853672667268531	0.11632143792441854	0.09623092638482483	0.06739568596475139	0.02937574782170072	-0.017766503076909128	-0.07191573870971911	-0.12814391648167722	-0.18053534697729998	-0.22414306180737378	-0.25524238882367273	-0.2699284400375487
-0.1320276629062911	-0.12648389827475795	-0.10439848468237317	-0.062257398064389784	-0.008487283364359185	0.04162541688996245	0.08072636188667016	0.11065379743031238	0.13594678465845997	0.15990555242710364	0.18338418329448625	0.2048993044481928	0.22091661940529916	0.22687256832246475	0.21869763063978784	0.19300528353864482	0.1459072842311743	0.07554078237788468	-0.007214322683056481	-0.07840404050226292	-0.12404479540267546	-0.14700633887863446	-0.1538154317286259	-0.14712217890138124	-0.12565477777769568	-0.08639412175047573	-0.027683232041698733	0.04724322099945476	0.12775448291482325	0.19774419950803732	0.24224824478126808	0.2541790143294214	0.23832082886769537	0.2092257312280595	0.18170931076745753	0.16312537615705403	0.15331650676715272	0.1476178522576407	0.13989529991249294	0.1253758026526193	0.10219424728790477	0.07086920218754333	0.03225132772411531	-0.012957837265010428	-0.06290716175088136	-0.11392571234414173	-0.16175142442014961	-0.2028073366968313	-0.23420747586560406	-0.2527283294426241
-0.12525343440788006	-0.11238445111762256	-0.08136423483520919	-0.03289718100798966	0.021346038360029306	0.06643596321346938	0.09812953944614286	0.12094755831281477	0.14079453271483783	0.16146948790968715	0.18385391515725766	0.20627293162557284	0.22506734134765177	0.23575843642300853	0.23427438742686574	0.21678425365968254	0.1782406881287231	0.1132797868679409	0.026524614052715098	-0.05809225286709773	-0.11775339085141588	-0.15020299224879377	-0.16228910368791993	-0.15806698672710037	-0.1370784546067989	-0.0964948756630283	-0.03422040948298304	0.046944013327890055	0.13561580431352008	0.2131408006807397	0.2627681553216399	0.278171548472843	0.26495466943224244	0.23710434133306083	0.2092276576052577	0.18934227549836505	0.17760455510858195	0.16895815459708782	0.15654228188207966	0.1354221095298952	0.10505319445915436	0.0682608462814237	0.027600490193085213	-0.015907509318454426	-0.061308179163364396	-0.10651172397028985	-0.1486758465932721	-0.18522712546901657	-0.2143414810058362	-0.2339840966913055
-0.1148060297364865	-0.09533444322039447	-0.05794384827986013	-0.007479217990589378	0.043766278685006606	0.08307930288402336	0.10850037200655775	0.12572836855530378	0.1410328893244729	0.15817754818409657	0.1781931969511715	0.1995566241066128	0.218716320296431	0.23125011124155748	0.23290791712051734	0.2194857859163211	0.18565722748067073	0.12514677526278575	0.03911453169473684	-0.05158002785687572	-0.1200666735154242	-0.15902467499086714	-0.17441966810842588	-0.17108179051324013	-0.1490978523420189	-0.10559275808586721	-0.03758067953709924	0.05319148053861221	0.15396363588631035	0.2415581978018867	0.29671743956765695	0.31542384895650455	0.30540296900827396	0.2795449577693198	0.2511472141480538	0.22856207743329882	0.21261094994783444	0.1979598172535049	0.17693018856966272	0.144684202355184	0.10311898287326826	0.058460504050920035	0.014945048821941089	-0.026958914867129046	-0.06776980445243397	-0.10684676755520717	-0.1424037999088638	-0.17293058718498258	-0.1978760880661566	-0.21648105547640303
-0.09989402642971384	-0.07642763715499543	-0.0376333282288423	0.009279236179947718	0.05400318095541293	0.08740225328143923	0.1088807217774949	0.12371910705170228	0.1373000061699963	0.15284740950913647	0.1712019350585082	0.19097081559144352	0.2088848373158002	0.2206659392902839	0.2219042728210716	0.2080847273333104	0.17399094591279465	0.11421292278940931	0.030074733758074918	-0.060233703786964105	-0.1311156468058626	-0.1727397900742017	-0.18923885493804585	-0.1851416135767259	-0.1606047046832553	-0.11235194144054189	-0.03618836461658722	0.0675006796102459	0.18347562395715292	0.28153387976729255	0.34017775845766	0.3603848904954835	0.35325734239513074	0.3301867732858462	0.30173674611904044	0.27569696715600966	0.25344867070538507	0.22960309915558544	0.1958066740975246	0.14808874747868933	0.09245231673902693	0.039356635491820474	-0.0064516815495323405	-0.04635273858354468	-0.08256885443977195	-0.1153597222760963	-0.14366870920477573	-0.1671427070958455	-0.18668673428421992	-0.20256142554256015
-0.0833823545610861	-0.0596094952012007	-0.02439838772768139	0.014855652983579926	0.05115218798804192	0.079156533921999	0.09922918908945903	0.11525812520665193	0.13085037084442572	0.1480033709091291	0.16690519609768464	0.1858648168011896	0.20163916431671558	0.21017683655939656	0.2072408280797853	0.18839608429039498	0.14913713947012788	0.08632212602194791	0.003957008537483068	-0.08131965724204131	-0.14871712689236555	-0.1892163686092736	-0.2048588741108626	-0.19873786497324492	-0.17032149423456291	-0.1153761253721463	-0.0281289387331959	0.09176201847608725	0.22394659678023565	0.32872127087925634	0.38549108798519666	0.4035955265342142	0.3976906275465243	0.37738355590562983	0.3496783024296845	0.32017233859812777	0.29002295060144695	0.253962521669517	0.20397389025344032	0.13868549561919363	0.06963862562176548	0.010436260535908501	-0.03577857269488369	-0.07295298713651238	-0.10457862279058322	-0.1311973710732636	-0.15228565912690276	-0.1686798826902971	-0.18239149493169965	-0.1944937315849194
-0.06916953714176702	-0.04821663760385534	-0.019731153919000828	0.010325276287376757	0.03833605164459689	0.06225150041061206	0.08315889436456614	0.10333127212472126	0.12426314720216387	0.1462933894409143	0.1683882377528478	0.18805421063209896	0.20153211551663452	0.20474282577350603	0.19388845739243377	0.16543961897337295	0.11681760476141254	0.04859203803727378	-0.031819446572952624	-0.10945709654690501	-0.1695449736565723	-0.20592723773876842	-0.2192129343124793	-0.21025340406056536	-0.17679788347753128	-0.11287534149966127	-0.0108540167462718	0.1281199675141073	0.2732753139930969	0.3761316071694914	0.4243964752187502	0.4367702902396151	0.42942353106361264	0.4097771048745642	0.3816380113353041	0.3477878996435467	0.3081385062977754	0.2579453538249599	0.19152254378885247	0.11215947070953035	0.03559418958532191	-0.024973123885190376	-0.06931883180647093	-0.10306954641620458	-0.13014362351728692	-0.15113429536552084	-0.16599895400770512	-0.17643940610116485	-0.1850740096833247	-0.19320615741734837
-0.05898631290083617	-0.04265458439002186	-0.022041515987521004	-0.000765400256901366	0.02055938502227247	0.04226804682777902	0.06584223680503677	0.09214430903083337	0.12076939428103467	0.15023784723719427	0.1778793580874867	0.1998430998739458	0.2113209835954146	0.20765071561534065	0.1854225573877422	0.14300897214592448	0.08164215585629356	0.006922596527205711	-0.0709611056136244	-0.1398168613492546	-0.1907927662843775	-0.22092005054734423	-0.2301489290301563	-0.21722423662621146	-0.17729686704337957	-0.10152789293000522	0.019582467271694767	0.17828765144074446	0.3269001832746368	0.4172669727288403	0.4530382220505276	0.4582583393687777	0.447276623451583	0.4249914878280976	0.39290553455091215	0.35177023610079733	0.30066223854678564	0.23646706917893523	0.1579154638530519	0.07289054970635794	-0.0029193975158949255	-0.06004944805435621	-0.10045724768290536	-0.13006260062802155	-0.15255546059539396	-0.16878800669205818	-0.17933381246351776	-0.186102534444923	-0.19151816458165233	-0.19604714262157147
-0.05174830764949048	-0.04046048920230546	-0.027234044707028626	-0.013220706398136793	0.0035009514338797364	0.024875223400321948	0.05236615355575216	0.08580877852267652	0.12341256153521458	0.16198285655761144	0.1969575288023212	0.2225119731638021	0.2321451255068827	0.21997072689335734	0.18279371837152872	0.12213167045463454	0.045430061319712355	-0.03570308836717001	-0.10985773822689097	-0.16910718202468247	-0.2099407614520118	-0.23189436828884102	-0.23467397254392647	-0.21537350772320052	-0.1666607214009852	-0.07617597916034755	0.06621813013721314	0.2385814270091344	0.3769554560993941	0.4487956133315133	0.4728436876153608	0.4719490739845336	0.4566039829161897	0.4293158799011177	0.39000047902710433	0.33856316649886486	0.2746819222631006	0.19848742833683788	0.11382915974131635	0.03099795516737847	-0.0380309459591416	-0.08826808166616913	-0.1228822232431184	-0.14729628232577213	-0.16503747489018833	-0.17748512615032946	-0.18579525495569524	-0.19148090952595276	-0.1956185129697587	-0.19662912262778548
-0.04439850967396216	-0.03723895711021402	-0.029830932964356956	-0.02110408114994205	-0.007185843176875244	0.014955717145986572	0.04676143346388723	0.08754603143078753	0.13459513085009026	0.18318452890731887	0.2265882815626999	0.25642391079995075	0.2636286921308692	0.2402390728229468	0.18335185124414485	0.09996515395035309	0.0067722342420506905	-0.07874457407879057	-0.1467580168355188	-0.19497176715725678	-0.22444269074602968	-0.23618460152810924	-0.22948287139835574	-0.2005075496111797	-0.14064404020960186	-0.03598519663684034	0.12029253837287854	0.29122509503147925	0.4115703241653542	0.4683813315550188	0.485422286798678	0.4809424909613849	0.46179437533446516	0.4286157408409431	0.3804309283503527	0.3171361777014727	0.2405104914490318	0.15514370798423638	0.0693080406742752	-0.00681184385031097	-0.06601439399953787	-0.10718282771349757	-0.13428780435903356	-0.15252616625300913	-0.16560121683616655	-0.17546149874247313	-0.18320567482639916	-0.1892679310639441	-0.19274075070090488	-0.1891955682646265
-0.03287767570276265	-0.02822655605454631	-0.024544911915719943	-0.019341489766629253	-0.0073557110458207595	0.0154682942165285	0.05106511676254521	0.09872872100293317	0.15496456582788767	0.21341112434891527	0.2649643026495731	0.29841111144831894	0.3014029066626884	0.262811921428178	0.18017778387982328	0.07010430396486377	-0.037622124437039675	-0.12238945688570377	-0.18038247773049543	-0.21570532981149187	-0.23262828177644143	-0.2327885905790383	-0.21503699184728253	-0.17532576768756875	-0.10574041292501919	0.004905611575525996	0.15720863032562526	0.31318534090132283	0.4206225817968627	0.4726300814452552	0.48904302827244595	0.4840293960436377	0.4622116850682941	0.4231700586430881	0.36561143264799056	0.29039526233947227	0.20262302154512288	0.11163348382642838	0.02831742423989202	-0.03890881204492534	-0.08710723802658481	-0.11826333252382934	-0.13726537915371578	-0.14948669269188808	-0.1589311215786874	-0.1675204802548554	-0.17553643953625792	-0.18194885720847945	-0.18376323282378298	-0.17415752903733694
-0.014942963948523692	-0.010974178850639622	-0.008928674163831387	-0.006039580615109709	0.003974662874347745	0.026496274919035518	0.06456546847032858	0.1176068707924062	0.18094787225296577	0.2460394318760348	0.3014312842944404	0.33397364424584813	0.3291417333593958	0.2722642641805424	0.16082729066177284	0.025242566946702377	-0.08957504321255136	-0.16575570786642324	-0.20936733850273023	-0.23031949669336416	-0.23460467591903686	-0.2239598182254507	-0.19710104953618648	-0.15038192997515337	-0.07773141231353227	0.02757856244997416	0.16259290726113204	0.29975108320111016	0.40180283187340193	0.4577130602227941	0.4788054714376102	0.4758640686809716	0.45241637372887455	0.4077867471665461	0.3413239728819228	0.2561311654273531	0.1612025851683036	0.0691959768731921	-0.008568047343575334	-0.06617096940457037	-0.10385772006110033	-0.1259281069161196	-0.13815594428596378	-0.14598462430482584	-0.1531547470217086	-0.1610862016081978	-0.16906978391555563	-0.17469333134262902	-0.17322775766745396	-0.1569042788825842
0.007545228256565035	0.01219337635761146	0.014263530130558399	0.01603589332155838	0.02425322594289321	0.045603798912142654	0.08414429478517835	0.13884469390506463	0.20276597271030894	0.26483962764534524	0.3125042375214207	0.3334567575356485	0.31478666760162827	0.24188682337946543	0.11213402787941894	-0.0349217926628118	-0.144783082957462	-0.20558656157349023	-0.23241181688403995	-0.23907101096308198	-0.23233415893701212	-0.21392569562330854	-0.18264103505797558	-0.13519867230102767	-0.06683606821762363	0.026259844996013484	0.14074575954118185	0.2595228151417736	0.35738658011502467	0.41952538572479064	0.44774737905078316	0.44846692884888684	0.4242252008926744	0.3749770986507283	0.30215922861033745	0.21206029839690552	0.11638667240431577	0.02829428826834824	-0.042127912445828704	-0.0908710361168138	-0.12014825159746785	-0.13566916327667516	-0.14360130098303922	-0.1488893538689447	-0.15465732154636336	-0.16163262574656534	-0.16839092136347691	-0.17149090390716365	-0.16519488375608612	-0.1420954100762302
0.029773369886087114	0.03558020461917341	0.03887400552461198	0.04125066286004415	0.049227796841544554	0.06968184951099551	0.10639365914573695	0.15644248530676497	0.2103863628986038	0.2564787615947631	0.28437041507510535	0.28542389212312036	0.2508372175889454	0.1706592703258527	0.04434492513804313	-0.0934273481957496	-0.19078650449946583	-0.2364248874558618	-0.24859000182413019	-0.24350991697669916	-0.22887056485309334	-0.20670200841362543	-0.1758426979973203	-0.1329808754014308	-0.07372289705237091	0.004608581054772724	0.09941358441244653	0.20027201796789326	0.2905019708056701	0.3552976955026168	0.38946148333440156	0.3942064946115343	0.37074813569610043	0.3203305347249175	0.24723082688490172	0.15995126240410257	0.07005036661747721	-0.01086888602884756	-0.07399259651640729	-0.116015090996359	-0.13988998073697356	-0.15180335991793362	-0.1576006665210888	-0.16151217203760748	-0.16599580923799132	-0.17131170344345473	-0.1755120372894405	-0.17448675973797453	-0.16199559972884156	-0.1318819357157255
0.04829748880401622	0.055351062468293424	0.06083440119425322	0.06596107663947323	0.0763120163381167	0.09726158114304626	0.13006383048828268	0.16895709386921512	0.20444871605868262	0.2284832250177017	0.23533665536625958	0.21998055154327023	0.17660716519488034	0.09930004247068011	-0.01076978156812298	-0.12975706916659452	-0.21636849918474535	-0.2541766462690317	-0.25806268439692875	-0.24592804307123017	-0.22731328424017064	-0.20500662718527976	-0.17787974469193535	-0.1423206327258088	-0.09391025809401933	-0.03028902526057182	0.046593682717720866	0.12983322845714296	0.20822017977785628	0.26942175179674754	0.30546314497652716	0.3135858856129133	0.29370735556039906	0.24815971609390083	0.182531641792436	0.10491372331636033	0.024611938579857735	-0.048466182016000184	-0.10564536520365729	-0.14342046008235376	-0.16481462744455508	-0.17565659514617038	-0.18091606667663118	-0.18406041160198475	-0.18717859507404108	-0.19034532000500076	-0.1912650034839163	-0.18519089655477713	-0.1655145046318228	-0.12765194652880932
0.06319813861371808	0.07166024012872249	0.08027418200797308	0.09016211649382574	0.105388774931144	0.12809112276450418	0.15478962612470926	0.17783269493744405	0.1922184749182081	0.19619069786644922	0.18771840137386483	0.1633903397703533	0.11864856897072562	0.04961090382098219	-0.04237153586846216	-0.14255434880015835	-0.22162714696726865	-0.2592574652269219	-0.26231426701077354	-0.24854463486134015	-0.229738646433292	-0.20981613366228935	-0.18770827521124936	-0.15961574723435265	-0.1211586123568018	-0.07027857280307825	-0.008669430330744873	0.058524760720980715	0.12336403615496541	0.17652527839235682	0.21036997887711023	0.22066216348343493	0.2066360154026794	0.17071955235186487	0.11746914948620488	0.05241143262920863	-0.01772814874721463	-0.08379130238793354	-0.13649617134576825	-0.17204949955148438	-0.19330164746939016	-0.2052087563018155	-0.21151386818222276	-0.21484299365460122	-0.21703487297971424	-0.2183133212624915	-0.2162862544517646	-0.20540807815546172	-0.17831350677296148	-0.1316728268830344
0.07642724721656012	0.0868472001066751	0.0994397429819114	0.1152025132356264	0.13630719406097677	0.15976546693854554	0.1766430219557497	0.1813790818368692	0.17676440869723356	0.16598077896053864	0.14825863354495497	0.1202525096371828	0.07782781530737276	0.018048681468686403	-0.05813557181446734	-0.14208357129633076	-0.2147621758007205	-0.2560323706733312	-0.2639559021993428	-0.2531588148020073	-0.2369610591871756	-0.2204452607663253	-0.20281806281839262	-0.180384664818839	-0.14924386027755504	-0.10785535727114437	-0.05791046432099628	-0.0035706815753643755	0.04928580845453567	0.09378233207978094	0.12365149299082423	0.13485613003122474	0.1266901384310655	0.10111721380958022	0.060551660474083335	0.007506335935792793	-0.05340001671199328	-0.11339469457702074	-0.16288768684156998	-0.19802463102484294	-0.22122238060977775	-0.2362722908222336	-0.24555013887309027	-0.2506744477752608	-0.25326981281142286	-0.2538711909200629	-0.2502677218145293	-0.2361651757677213	-0.20273232676463027	-0.14644281754165295
0.08845767760728783	0.10150246157957776	0.11850442291487187	0.13956038514134664	0.16412426073852335	0.1833329887080175	0.18591925894214775	0.17383738985345545	0.15614397211601158	0.13681684389937743	0.11464923670209248	0.08604624309470928	0.04719944884248652	-0.004298695295014053	-0.06793115646444343	-0.138985466426781	-0.20597419444507162	-0.25164398169382896	-0.26711572833171426	-0.2617269853079244	-0.2490991301605574	-0.23535833549777418	-0.22015405678466457	-0.20041170686811444	-0.1732617488504304	-0.13790480871104271	-0.09593412809792297	-0.05071163688745846	-0.006668077712254973	0.03096444314083286	0.05715215285043794	0.06863041530856857	0.06504029781691927	0.04785997267611642	0.01788113491197545	-0.024717989434603498	-0.07724000490008388	-0.1318587494839613	-0.17939907904085003	-0.2161035565797363	-0.24355005226564963	-0.2639293092128323	-0.27820256638575375	-0.2870671238774513	-0.29184306240415175	-0.29339959786320435	-0.2900192111283119	-0.2752834167316998	-0.2384241195724609	-0.17310476812879996
0.09640456758440888	0.11200084879399251	0.13215196640969762	0.15466072329263633	0.1755895184595893	0.1835316275811661	0.17230347808010105	0.1506591909637903	0.12779394421846876	0.10584103368913542	0.08283919849177232	0.055350230353324995	0.020143577298136116	-0.02469526631947994	-0.07913035156318228	-0.14092378462560784	-0.20362669168281838	-0.25340042110375	-0.27651029293227	-0.2761721021074514	-0.2657243689337013	-0.2524714271174068	-0.2367695545518777	-0.21657678331737434	-0.19036583566157567	-0.15806651205797712	-0.12103736020606719	-0.08174444986009895	-0.04352846388271626	-0.010483292794182555	0.013255672092776484	0.02518709478218449	0.025307795383550564	0.014797035083227368	-0.006410787223282745	-0.03966688456254741	-0.0841778789685136	-0.13393979715311	-0.18102689629608198	-0.2215379706105082	-0.2555348380403256	-0.2833060414562907	-0.3044040730784691	-0.318706563562409	-0.32716464130066997	-0.3308173579391081	-0.32880723682480323	-0.31576140816823456	-0.2798939329874936	-0.209332808113011
0.09426850588379138	0.11085927201875392	0.13048896524809422	0.14791868626426477	0.15757335096163178	0.1529139194898073	0.13529024894770764	0.11304568880295666	0.09162869483337883	0.0713539122691332	0.049993902246110555	0.024572228104803657	-0.007378300481215139	-0.04731985156027871	-0.09557811026419669	-0.1514290443908563	-0.2115145696445648	-0.2649025709896538	-0.29435682055426143	-0.29675933051821585	-0.2853252523841182	-0.26928181937227	-0.25011759151531016	-0.2268795509424264	-0.19922324684834264	-0.16761662565117375	-0.13314770678492324	-0.09750249228759002	-0.06304917454565546	-0.03292729356729745	-0.010418475899910469	0.0027131627475731374	0.006797397694323164	0.002806363273858594	-0.009978532647407015	-0.03418894141757371	-0.07101740812236669	-0.11675010989400067	-0.16501481339766114	-0.21135052527642148	-0.2537500433618686	-0.29050616236878307	-0.31980957116383935	-0.3406916725095425	-0.35363228314179707	-0.3596460125245821	-0.35885811025818415	-0.34791366308394406	-0.316213605110788	-0.24655979278147702
0.07478888672670568	0.09011818806134937	0.105808779732525	0.11500863938777547	0.11405312348945039	0.10280606117747267	0.08559717086399726	0.06741854574642554	0.05048762939887942	0.034028123286403554	0.015721811598977075	-0.00697440680991985	-0.03592029697229851	-0.0721929782220087	-0.11628396921922113	-0.16813982698544971	-0.22602753771173117	-0.28154358515612177	-0.31598114540369254	-0.31961485330590045	-0.3045705693954014	-0.28284123598972083	-0.2577520530051332	-0.2295973931689358	-0.19882275586724565	-0.1661791446572476	-0.13252687612030445	-0.0989641187814989	-0.06702129949355339	-0.03886703043299622	-0.01671429962357981	-0.0014281195188452242	0.007736884223305831	0.011433518795332484	0.007940927391786898	-0.007086808886753876	-0.03705531782689137	-0.08027586726199372	-0.13132226014394874	-0.1848526408560936	-0.23682595865376296	-0.28355010278878495	-0.3217803443982204	-0.34964911341649246	-0.36713975427753714	-0.3752485796115309	-0.37485424448341875	-0.3645092624356682	-0.33603523034412236	-0.2707256642025948
0.032242184307811735	0.04505142468444243	0.057255131253225254	0.06236764118066995	0.05863191360854334	0.048069464636890435	0.034630826008992414	0.021347390631518064	0.009181659270950293	-0.0030148629110409403	-0.017570577415852988	-0.036790589425539796	-0.06227709648293658	-0.09488508255753227	-0.13504064710873645	-0.1825730250804582	-0.2361375475310116	-0.2897176752279197	-0.3273010925834088	-0.33438326406732577	-0.31718322298833934	-0.2890653306282456	-0.25663673218949173	-0.22236097242890315	-0.18757203115417687	-0.15306393439790822	-0.11936755066117644	-0.08696494987796578	-0.05658862311202151	-0.029407344187068394	-0.00646560731931467	0.012409714420570773	0.028327910121792022	0.041258411826824416	0.047872732979848655	0.04147728333334158	0.016522241227196997	-0.026285115284247876	-0.08145711897597746	-0.1428377339587603	-0.2048837036238578	-0.261996591167518	-0.3092403755192452	-0.3438246094394873	-0.365535402633353	-0.37558059269884986	-0.37522324985315486	-0.3639797779385433	-0.3353114279656931	-0.27256485088139204
-0.030891499988858533	-0.020427542424953305	-0.008197666097752803	-0.00031638562920079235	0.0009095338234506111	-0.00344444392249559	-0.010666638520275025	-0.01847168789511623	-0.02595061658990371	-0.03391335215596995	-0.04428635266332577	-0.05916122771133817	-0.08009170853806521	-0.10789656946440246	-0.14269243396743933	-0.1836099323552286	-0.22870779914543973	-0.27406091474521804	-0.3106445599499183	-0.32518600857067975	-0.3128081090530299	-0.28158971096128455	-0.24232756241011622	-0.20196574784483068	-0.1635817206051456	-0.12773557652419598	-0.09414356629733943	-0.06240846396113106	-0.03228818367297765	-0.003987820465637228	0.02239497806703844	0.047625424264686536	0.07234745467800902	0.0948560778733541	0.10968822264373315	0.10864966711447734	0.08576701837075876	0.041883959953287274	-0.01755191613669558	-0.08640418638844942	-0.15826040890556756	-0.2256586363839523	-0.28162942402992747	-0.32235309315066113	-0.3477959406860706	-0.35979478552896527	-0.35985652709845106	-0.3472920641214886	-0.3162736972881349	-0.25447718485451554
-0.09959712722236735	-0.09130867082587596	-0.0774739887789715	-0.06368868621701876	-0.05358105146077874	-0.048012007127202154	-0.04596269867257441	-0.04612440259253723	-0.047664689037114225	-0.05071079806269406	-0.05630189759987411	-0.06592174866017823	-0.08099928833491378	-0.10240426678099863	-0.12993840036418022	-0.16181628494173447	-0.19521238567811378	-0.22775346846401495	-0.25729485163316	-0.27757470341949897	-0.27663642209790157	-0.2493575148972491	-0.20725680128186497	-0.16404314950926982	-0.1250869214307479	-0.09016796427223629	-0.05763459670089945	-0.025838733950410888	0.006441053353499894	0.03975469016610796	0.07411353170212573	0.1091068926425349	0.14267442077366374	0.17040254816664502	0.18667493021559514	0.1856137151031865	0.1630273430241814	0.11904604779938917	0.05747673288032182	-0.016777937263877676	-0.09708225218541454	-0.17391126609652896	-0.2377190260860228	-0.28335878318071755	-0.311408811041706	-0.32487903973736504	-0.3254971506399155	-0.3119553029742087	-0.279411838515572	-0.2217275756411348
-0.15592196084400384	-0.15031154512602005	-0.1365910458952982	-0.11852586211120182	-0.09981535441426971	-0.08260745995179557	-0.06795710778541494	-0.05668789558082278	-0.04916382207128904	-0.04531252700161635	-0.04495056233980948	-0.04841164539681586	-0.05663498858618146	-0.07049590961984212	-0.08970929318805117	-0.1119471585620972	-0.13379289855645965	-0.1533034418027237	-0.1714293171702089	-0.1879631114961701	-0.19412982360554198	-0.17677626478341893	-0.14140580784314613	-0.10435854146538909	-0.07154828811023982	-0.0413637724513917	-0.01086746937384554	0.022469106376357243	0.06042367098623167	0.10337862177218697	0.14944008524895164	0.19359359862635403	0.2291251450081574	0.25201823716726174	0.2620156872210223	0.2583768847374829	0.23799535407228187	0.19828521557011078	0.13944716640000918	0.06411163805732598	-0.02153933860874998	-0.10577511579039589	-0.1754370029812141	-0.22380689623323988	-0.2524330354075421	-0.2659166287727704	-0.2665925818629572	-0.25325971966310473	-0.22339256232725366	-0.17697766207382104
-0.1901556976877451	-0.18729404195339874	-0.17559248518481024	-0.15640818577238189	-0.1317566674442766	-0.10335894278806707	-0.07379568834754367	-0.04696178481996525	-0.026190886951960743	-0.012369360740011106	-0.0043755155353853645	-0.0010826041015724321	-0.0025402797302467592	-0.009386152780963747	-0.02132883927922086	-0.0359971367478685	-0.04948738998629334	-0.05912906717960561	-0.06528928794099488	-0.06949009422202995	-0.06997097858458537	-0.06134672366292995	-0.04464939491593047	-0.026261500247157062	-0.007301926856269167	0.014889725278665488	0.04320022151737843	0.07989487658043236	0.12619353548048684	0.1804502484773775	0.23562244629287946	0.2802090804919386	0.30676770565826905	0.3178486100427145	0.3199178216564039	0.3154477261203259	0.3013356625645775	0.2717944128813951	0.2221505739010863	0.15137479811032448	0.06485096539509455	-0.023093309034063862	-0.09555298370851291	-0.1443424393021115	-0.17186493335540073	-0.18414192724092196	-0.18473972220067475	-0.17415232793802157	-0.1528062959728615	-0.12402239317902436
-0.19969588154855944	-0.19875287132769334	-0.18954620203185937	-0.1712775652360286	-0.14356136355136587	-0.10611974105323402	-0.06152488462013614	-0.01668539493044621	0.020678380680602716	0.047067306035780174	0.0636238447213835	0.0727233122300867	0.07560183630778253	0.07259855111906874	0.06448560560917575	0.05370515277888318	0.04450937404061055	0.04055192773720249	0.04296121851280714	0.0501103716528827	0.057985751307037224	0.060831694766463384	0.057323023631043066	0.053920642442705634	0.05719021294028728	0.07111285161589655	0.09798173023051558	0.1387309005042993	0.19245931434771055	0.2534412723250045	0.3087258282053109	0.34451220051373677	0.35844645734092645	0.3592832553485821	0.35633782861208285	0.35338598102927915	0.34780123477154884	0.33171911104808	0.29507220659571604	0.2320505051987529	0.14817982697605558	0.06127152374859827	-0.009785119006556606	-0.05690369501703319	-0.08270716349992824	-0.09369985939158391	-0.09496472853459538	-0.08940795686093665	-0.07961195884950406	-0.06946117705477792
-0.18684723442029347	-0.1865490224201082	-0.17924912280934793	-0.16266537904388734	-0.13410160859063505	-0.0907867785403685	-0.03399896325770754	0.02752003155399455	0.08162887468194453	0.12078198797028161	0.14470390627545998	0.15669023359604392	0.16000994748776515	0.1568533520236786	0.14908668602446964	0.13933542181568817	0.13150830517273754	0.12947590167305703	0.13505424591646006	0.145903125050779	0.15460768173159922	0.15177302065661236	0.1366089884214457	0.11977553397023527	0.11228576611857798	0.12032701458584172	0.14635208600954142	0.1897179416947938	0.2463870384867348	0.30650449559834403	0.35477095788740837	0.38011330173021407	0.3848959108793114	0.37997488589564665	0.37504043464825454	0.374518425222335	0.37670301762634467	0.37227974127511454	0.3456798945447263	0.28746503635712484	0.2073999797098108	0.12704867633724298	0.063070644982645	0.021101684330896833	-0.0014940145618190898	-0.011009949431952838	-0.013519969494034575	-0.013423488030376681	-0.014237681758440247	-0.019286323969171786
-0.1593230385895403	-0.1585365448096363	-0.15222838681499365	-0.13745467320137694	-0.1096347567450696	-0.06398839627415298	-0.0005123978560773816	0.0718511516955567	0.13843116880653325	0.18785370098180262	0.21736478065255835	0.23057430307300852	0.23264241167413013	0.22777613199158403	0.21903581823815904	0.20918532099451595	0.20141802138044243	0.19899409505982682	0.20349473544191957	0.2119068326899914	0.21626798473711933	0.20859923245276552	0.18903200435583792	0.16730484744793256	0.15502589397235764	0.15986657512762736	0.1848045381999679	0.22802137811076986	0.28268057088736886	0.33673377747190425	0.3762141392895415	0.39387636353967154	0.3939309102838046	0.38676850757854414	0.38166949369404524	0.38354613547401134	0.3910649970431986	0.3929382590013499	0.36908455052535416	0.311441895462663	0.23718229337138502	0.16813761130625277	0.11570789146225205	0.08230732848691077	0.06493963012594965	0.057508184610175914	0.05379385928898602	0.04913958221227726	0.04018993393274933	0.024383084150354433
-0.1325909031266438	-0.1307706767540482	-0.12453064377815613	-0.11095092430352037	-0.08438491862390646	-0.03912051641303485	0.0255089865025937	0.10113973205404303	0.17301170066118846	0.22814192247680173	0.26185355287363987	0.277044356119111	0.27939331968425135	0.2740778969286772	0.26499133475371733	0.25510146363073943	0.24710473009773237	0.2435366603662768	0.24549025404577798	0.2498144847566481	0.24958711743695358	0.23878588530768843	0.21813513368251675	0.19579617705442742	0.1824476758952745	0.18589018570877686	0.2092654045495365	0.25018394670696936	0.30049557073619737	0.3478752477267604	0.3806997466106616	0.39424894712580394	0.3928244871297181	0.38559215514597983	0.38124188505359974	0.3848034026633875	0.39465342315989516	0.39748816219273475	0.3718119290858433	0.3146302096498655	0.24760885040735334	0.18962889982230524	0.14788391935035308	0.12262021915799706	0.11033698498344773	0.10497187199143482	0.1005660065062829	0.09284247047418287	0.07890467616999834	0.05686224064460196
[truncated: 50 more columns]
