# Supplementary material for: Iso-orientation bias of layer 2/3 connections unifies spontaneous, visually and optogenetically driven V1 dynamics
Source: Nat Commun. 2026 Jan 21;17:1901. doi: 10.1038/s41467-026-68578-y (PMC12923880; doi:10.1038/s41467-026-68578-y)
Supplement: Supplementary file 6 — Source data [file 41467_2026_68578_MOESM6_ESM.zip › source_data/figs7/A_non_event_correlation_map.csv]

0.497659112192771	0.477226204341966	0.4195654295055603	0.3320796403270636	0.24391470127869383	0.17935269862685843	0.1429154266538663	0.12964240373740407	0.13512207856283054	0.15850329430462207	0.2012474346593641	0.262330132188514	0.33240652717030134	0.39336965408151975	0.42672760389945114	0.4262004830607621	0.40153132538650854	0.3669644456892262	0.33002643014938216	0.2908786895487903	0.24638952122358096	0.19220277645468337	0.12358640189507683	0.03858601780760904	-0.05524619481779599	-0.1389078840301792	-0.19539598956437948	-0.2234874779787369	-0.23243044788878964	-0.23126720926422853	-0.22501395001072486	-0.2159156431920536	-0.2046040788879917	-0.19054194030996965	-0.17293001984481127	-0.1528650875637843	-0.13483204691402753	-0.1244297179881483	-0.1257892823596435	-0.14081149391586067	-0.16924183726984302	-0.20753674305803074	-0.2475247984370164	-0.27806720780090033	-0.2914186523148713	-0.2871275276266885	-0.269460329794916	-0.2439794002138267	-0.21541483665649605	-0.18646525757491694
0.4416393867942546	0.41954275594145396	0.360889595357957	0.27485152988999506	0.19175135890605438	0.13545498374572354	0.10902043125373735	0.10650157714907807	0.12323201665024973	0.15812542117907355	0.21173326463838182	0.2810227436671403	0.3548976515927218	0.41613678784557434	0.44974059869681327	0.4513978537211871	0.42921579621738076	0.39525765037318633	0.35646329985690417	0.31344419608318697	0.2633935379542087	0.20188049251301018	0.1239138278552292	0.02833268468516328	-0.073839632402464	-0.15954269258066026	-0.21227614968462727	-0.23448180537384225	-0.2378499523423005	-0.2319247925535209	-0.22145954318084388	-0.20804019702809945	-0.1918635173732315	-0.17232886698703445	-0.14893168794954	-0.12367439662880858	-0.10188749969295934	-0.08932509413610194	-0.08982327288447998	-0.10547850678409985	-0.13710139393008794	-0.18290737450028755	-0.23545273350670623	-0.28054434518127874	-0.3049999702138436	-0.30658320126669103	-0.29159639021550643	-0.2677838369354267	-0.2407682352784019	-0.21305945172692933
0.34229918250956515	0.3151896468634923	0.2562409209539342	0.17887526241016855	0.11048978332823094	0.07067525760132753	0.06092038792407904	0.07506859353543616	0.10824126030633893	0.15836832094347142	0.22374271464802845	0.2987470186354845	0.37189144200608315	0.4293086785955979	0.46113307351558724	0.46570412301662006	0.44901882167167967	0.4193281766023129	0.3814826897860287	0.33582881987481267	0.27973024064093266	0.20862468962018219	0.11771646758425354	0.008723994555598925	-0.10071448853728995	-0.18362790244317462	-0.22780841159494286	-0.24105068909182234	-0.23676619538968077	-0.22441008469076607	-0.208199486881616	-0.18898198976924588	-0.16636762986582646	-0.1399448738215962	-0.11039067361450629	-0.08114053024813739	-0.05781623756681852	-0.045178799214813235	-0.04604273917504138	-0.0622043497632384	-0.0952835834321573	-0.14570800576409873	-0.2088618638879655	-0.2699851060118837	-0.3096666014872915	-0.3210145496389466	-0.31163635114777866	-0.29177394209868524	-0.2679435090988473	-0.2426091340479805
0.21516901703238608	0.18170873491789372	0.12383374708508749	0.05890312314612845	0.009096168261817259	-0.011041189329294022	-0.0006927264737748582	0.03408621604464554	0.0870539660756517	0.15353346079302368	0.22884426212331893	0.3059953282167396	0.37537591434816714	0.42746708506714487	0.45680056213073716	0.46382550424969954	0.45316120043704544	0.4296499990138569	0.39530179009759797	0.3489200465761208	0.2870020962872667	0.20443307287145962	0.0978688839439107	-0.02409302442258355	-0.1344618999157365	-0.20704541382809247	-0.23844201848741547	-0.24088737753441267	-0.227566355173581	-0.20700843874435346	-0.18287105701922435	-0.15555739522368658	-0.1247522512168916	-0.0913108454695034	-0.05800208324403043	-0.029086425151874047	-0.008701513972965376	0.0005326907926931927	-0.0029292820043200184	-0.02056285902342476	-0.054310182885546815	-0.10600287654423836	-0.17388114088492085	-0.2457781633238955	-0.2998227077507305	-0.3234337264960952	-0.32275037079410973	-0.30943735914037407	-0.2908106565325366	-0.26940227807688294
0.0805236107883908	0.042448554888500314	-0.01272704690618433	-0.06681612693546435	-0.10275761754708597	-0.10806285668863723	-0.07952435140183309	-0.022562303055794236	0.05258454697341664	0.13594136697099524	0.21979336136046704	0.29764502265614917	0.3631489694569739	0.4108098721767049	0.43823632942889684	0.447254457709326	0.44174601059329266	0.42427860880492874	0.39420387682755775	0.34774006709278243	0.2790062904956051	0.18182197626593033	0.05743904182945959	-0.07241984193139409	-0.17325288975861394	-0.22853527289663164	-0.24495760456677682	-0.23603414576724094	-0.21279041955357844	-0.1820159920701985	-0.14663950160372644	-0.10734688582293198	-0.06561325010571449	-0.025562249937284603	0.007726633236234601	0.03127513441617481	0.04439830309680599	0.04709433885884132	0.03882853683731418	0.018259188318874874	-0.016773673248908664	-0.0685633719970042	-0.13696136311092982	-0.21315913449928794	-0.2772289037153191	-0.3132514387862498	-0.3234873676189501	-0.31886575334162337	-0.3071722639313339	-0.2912286870609378
-0.04088932734165728	-0.08087463691014746	-0.13254695159859392	-0.17960505252004152	-0.20967892596451346	-0.21040278525440229	-0.17244702131265413	-0.09697763904926922	0.00033533531611054944	0.10062838389370246	0.19269279945059875	0.27171855320536376	0.33491353470845703	0.37994258056999725	0.4064533484608379	0.4170193330065821	0.41512234069476966	0.4019807013962042	0.3748288418534852	0.326835813930312	0.24841237471582944	0.13284335461126287	-0.007055650771077183	-0.13222699825977924	-0.21231005601902472	-0.2470578303233439	-0.249024423514025	-0.22957044857875308	-0.1964130922436581	-0.1539686436574787	-0.10421747837517789	-0.049082449599869224	0.005734755269113231	0.05090548491488215	0.08046608542877759	0.09529938085167157	0.098892607685052	0.09343945505061124	0.07906203718390888	0.054338050665353264	0.016982125305471867	-0.035296178036560315	-0.10280578820161419	-0.17923106193123814	-0.24845096613274142	-0.2944958472205282	-0.3156821805189202	-0.32040497032655435	-0.3161271134727061	-0.3061037049136036
-0.1370113490054503	-0.17737099367535922	-0.22619892114976706	-0.2696809828499815	-0.29939603216039445	-0.30383890565523164	-0.2679906093465808	-0.1840450794696716	-0.0692353085804219	0.04668292722246255	0.14719752387115234	0.22882049123098538	0.29164655617701757	0.33565164049537954	0.3617831364891756	0.37292807240669734	0.37219153356529494	0.3599417800006493	0.3318922527912951	0.2782598020752605	0.18572840275610775	0.05152436859896089	-0.0907900809612989	-0.19409563011495937	-0.24724895171297256	-0.26259304496675423	-0.2523400434725493	-0.22397638299944472	-0.18154180402400116	-0.12671275570676382	-0.0603960112080558	0.013094104646295386	0.08129887771926012	0.12920237755366734	0.15277329267530163	0.15819902949671827	0.15236545209853947	0.13892040936269465	0.11832664525510549	0.08904288731925313	0.0486665616426384	-0.0049252530650038704	-0.07195610951234889	-0.1475833579469487	-0.21916268398802297	-0.2724600871304251	-0.3031763205018082	-0.31653168665614817	-0.31887892580644206	-0.3138792804894115
-0.20537793140616117	-0.24597999640740598	-0.29349930803820584	-0.3357871456099753	-0.3669739524589527	-0.3773728462375021	-0.3505835641144753	-0.27093759323561817	-0.1496901001456681	-0.022992316328349936	0.08545696152663877	0.17097139929535024	0.23497907649094307	0.2788784376254919	0.3043721165049078	0.3143067900332115	0.31120561828544646	0.294751088037787	0.25962023847352333	0.194163406371798	0.08515206669038405	-0.056438243748850765	-0.17864202636368254	-0.24883632121264868	-0.2761362694989583	-0.27573752468133816	-0.25602786418439644	-0.22043169649754268	-0.16941505417683983	-0.10172416124970393	-0.01722441209468226	0.07583485626394655	0.1559202138950968	0.2038723205758331	0.22057323554712807	0.2174571104461131	0.20367289968123237	0.18352286682123584	0.15760259876137728	0.12425147816133024	0.08094235646019056	0.025695363645297533	-0.04156045593163864	-0.11682590080581261	-0.19010770951601896	-0.24922259719627907	-0.28823767980055554	-0.309238063215847	-0.3170613462267828	-0.3156308101972609
-0.25021156398691574	-0.2915738218813395	-0.3392724432254867	-0.38173839582040986	-0.41419785651798136	-0.4286449775581197	-0.41098157238638133	-0.3441634182917059	-0.23066620089208598	-0.10272287110968613	0.010561873931175357	0.10003330745471431	0.16599959682627538	0.2101162835374649	0.23425773941126818	0.2408882308832178	0.23187340434901743	0.20631376560652095	0.15857678041724335	0.07811082151101043	-0.040279704376694515	-0.16762186396160725	-0.2543172967282144	-0.2922423917268004	-0.2990691697998253	-0.2869450874917361	-0.26009654848380004	-0.21840494221704113	-0.1590592094383298	-0.07784439721761972	0.026206632959949103	0.1389664440371153	0.2282076432919142	0.2736150996733479	0.28316120146025164	0.27270178900285424	0.2525622171347641	0.22726623232371254	0.19740349960372452	0.16118121557429246	0.11594547744661038	0.05971954379499082	-0.007627219982246775	-0.08290347866656611	-0.1581838626065856	-0.22295828872826615	-0.2699836281964199	-0.2983276683250793	-0.31100751781716934	-0.3120379039192979
-0.27853390360882563	-0.3212935391123956	-0.370335740606325	-0.4138674315294471	-0.4471596222482848	-0.46327151615496936	-0.45162722434962327	-0.3988438210304613	-0.3026035025276887	-0.18473030437039084	-0.07320007044188687	0.017829486536135846	0.08525253625682055	0.12945465048188182	0.1516816051608336	0.15380669229635463	0.13723944540462174	0.10113578337503404	0.04116077443453954	-0.04820394373705123	-0.16016849688135015	-0.2585577359401332	-0.3108767930344637	-0.3242951421379752	-0.316411671073853	-0.29565371458986256	-0.2630109212071106	-0.21555199249837048	-0.14768204637853757	-0.05256584944669007	0.07104839097438923	0.20164729788173938	0.2966288542460235	0.3376827201977139	0.34037318523372767	0.3237334470896791	0.29864513415424015	0.26965909735152793	0.23734400929092936	0.19984458351428783	0.15440671300998982	0.09886728786427146	0.03269543808754827	-0.04192298181304178	-0.11890440674456172	-0.18913136008199732	-0.2443316017220838	-0.2805818032797554	-0.29851257405496856	-0.30176970381987556
-0.2974829557407675	-0.34232156390587076	-0.39379700916131455	-0.43933233155899265	-0.4735740066071477	-0.4900704581041045	-0.48130688838898716	-0.43897386000786004	-0.36104620490268735	-0.2605706413012527	-0.1588990868290738	-0.07153648814014	-0.0051548136186858285	0.038204974515677705	0.058392787637724854	0.05647726889167119	0.03383169454620781	-0.009314414240807815	-0.07434761605108278	-0.16053434104518263	-0.25376578923262044	-0.32247126279039734	-0.3491883628406748	-0.3458891673348709	-0.32765261815289465	-0.3001691392008724	-0.26220701630595267	-0.20874382663637564	-0.13229064123073614	-0.024641107046591035	0.11437005452552436	0.2568603847511084	0.35438602508166345	0.3918369470785654	0.38963563207222623	0.36867736396528955	0.3403581696549863	0.3093514570356464	0.2762855355374643	0.23935534587367074	0.19568078935172295	0.14281735763107378	0.07971669792101017	0.007646033930150508	-0.06888399890835566	-0.14233414469818595	-0.20446195759767113	-0.24904043874165602	-0.2735029087574992	-0.27983435596527195
-0.31308324553983957	-0.3607533462010107	-0.41575270708116807	-0.4642513813038181	-0.49988016710602184	-0.516054306880612	-0.5074179531410276	-0.47043595513633607	-0.40619989005785523	-0.3236501126998438	-0.23706165916146918	-0.15926796210237212	-0.09817625905059059	-0.057856203391194995	-0.04005833057592336	-0.04449871408743239	-0.0695283632495539	-0.11339375452713617	-0.1743957004129603	-0.24763284163924248	-0.31808422449734836	-0.36256612718445774	-0.3720185612562883	-0.35785046280394417	-0.3323439212919837	-0.2993268626818631	-0.25610601415553685	-0.19648690053640738	-0.11250612261268207	0.002976021181015918	0.14717201989576104	0.29085460148346753	0.3889782942933333	0.4275238560058928	0.4254521808933383	0.40384129212953934	0.3750123070949524	0.3442557132243853	0.31244222269957417	0.2778547516152999	0.2375357367701601	0.18879348103605761	0.1303434849672487	0.06314455191044077	-0.00904455052212997	-0.08028348423550041	-0.14402220827313691	-0.19406053101586737	-0.22515814976066148	-0.23585573176524152
-0.3293895838029692	-0.3804165311244102	-0.43959826549570513	-0.491628014097022	-0.5287158787574417	-0.5435233310532057	-0.5322365367956751	-0.4957189965027837	-0.4389686401866177	-0.370022440092787	-0.29842624652284516	-0.23313556725320775	-0.18099691017048078	-0.14658297617302482	-0.13233265749113843	-0.13825256283390827	-0.1622826543792502	-0.20147721951001296	-0.252241705967287	-0.30826103761915724	-0.3572019262131396	-0.38364539390980346	-0.3824258554655147	-0.3620117275628819	-0.33176137273391165	-0.2942316982569494	-0.2461099610849963	-0.18110640213670057	-0.09247406739263406	0.023600241432127394	0.16106547943236332	0.2953084076618434	0.3923117687813773	0.43771116662551424	0.44286672031203395	0.42607723337192227	0.400542334045428	0.37264625889567893	0.343826615534467	0.312562581238873	0.27593126221379266	0.231316933866293	0.17778996214167447	0.11699979577627097	0.05299800563514588	-0.00910883537608268	-0.06491046526401673	-0.11074296150887071	-0.14220171802994963	-0.15556040355671513
-0.34761317960190863	-0.40173768173388574	-0.464784270877694	-0.519971388693497	-0.5577247613178117	-0.5694746567543546	-0.5528662256759804	-0.5129520328874021	-0.45833265713494403	-0.39730661734306466	-0.3368349127421145	-0.28285038702759924	-0.24043166478797573	-0.2134943555282211	-0.2040893360587021	-0.21171564945144694	-0.23368485847233916	-0.2663377338894317	-0.305459808022271	-0.345228308188864	-0.37699468172598655	-0.39134058556233214	-0.3847312836199844	-0.3619734341282397	-0.3293451751627651	-0.288577373911631	-0.2365833695355193	-0.16810653078333584	-0.07874000247101526	0.03175334042269128	0.15584800838108143	0.2758529582382767	0.36960648679110686	0.4240644763640517	0.4419248444213916	0.43548941780353734	0.41715667569435333	0.39426239746319686	0.3690302161130016	0.3404454741741763	0.30600188369537545	0.26376741841705	0.21401239304444067	0.15974098300519185	0.10586442255187446	0.05737521228131803	0.017629298619653042	-0.0118813180586798	-0.030016245269689202	-0.03600805275996136
-0.3659562815848287	-0.4217734752757962	-0.4871265437030633	-0.5440271072767001	-0.5808382513669319	-0.5875211682585897	-0.5633072773729025	-0.517194766256702	-0.46071180036088166	-0.40260433606385576	-0.348497181449009	-0.30249461859342647	-0.26819773537602565	-0.24850439609691152	-0.24459791907652134	-0.2551092810262653	-0.2765669064039266	-0.30474762797415134	-0.3353885525057788	-0.36378887681706945	-0.38454203873288845	-0.39228892779459906	-0.3842743782649243	-0.3621716875737043	-0.32940292592346754	-0.28700433523196534	-0.2327109218326363	-0.16298337293470336	-0.07593137489075569	0.026290881304315106	0.13650790386376488	0.24300144223762396	0.3324250025627675	0.3947207681738368	0.42713141503797525	0.43481152184421973	0.42668412561219243	0.4098112885207692	0.3872358766224302	0.35892576983054064	0.3236680563943009	0.281204070654426	0.23362350944294544	0.18532134142617546	0.14166342156936368	0.10744318575121337	0.08561004008167873	0.07697137312802527	0.08060274576181037	0.093011774297697
-0.3808332679385233	-0.4360690363682811	-0.5013332093101192	-0.5578055890371643	-0.5913899438865541	-0.5903727127134495	-0.5559001291208044	-0.5009192580612166	-0.43943069972295606	-0.38055409749652025	-0.3291851312307635	-0.28833938486822436	-0.2605063965136658	-0.24755660726835213	-0.24984551348686193	-0.2653810431372119	-0.2900068613889404	-0.3186979478186648	-0.34682352746524675	-0.3705142746825162	-0.38654428684757786	-0.392123527335767	-0.38521852998479333	-0.3656899751619992	-0.3347187042742617	-0.2926083056354218	-0.2378525278614302	-0.16860659632122715	-0.08512242745727132	0.0090578213731257	0.1077777086150826	0.2035747213173238	0.28885059104012484	0.35690838986210743	0.4030702457767384	0.42637067843339627	0.4301817365873727	0.4193827669922828	0.397402957149925	0.36600298631853745	0.326607491825001	0.2817163010670125	0.23538032462419178	0.19268027308229294	0.15869063856760127	0.13748894625444974	0.13135040021671965	0.1404258953604589	0.16258304716938693	0.19234053002299642
-0.38939816353092943	-0.44127895738442796	-0.5033951086922315	-0.5563383198016983	-0.5827885438859475	-0.5692319715030492	-0.5200227370532748	-0.45303870551127173	-0.3844621414211148	-0.32326015212099507	-0.2734708203719945	-0.23715473429663536	-0.21582330981964415	-0.21046306774383822	-0.22092881085412877	-0.24496046429557908	-0.2777864944385765	-0.3131797998575503	-0.34546166630278763	-0.3707999162730464	-0.3872025395737599	-0.3936303645461374	-0.3890707086576216	-0.3729533849854368	-0.3452075538852624	-0.3053432552402595	-0.2519759957953732	-0.18437660242574294	-0.10444668410579777	-0.016759582176396788	0.07329503291444646	0.16098539376479257	0.24245404324336914	0.31413278143869944	0.3716307028673837	0.4099875515761986	0.42628295757590795	0.4210434584800325	0.39725114998457883	0.3594805971482654	0.31343274082409106	0.26510641349643227	0.22004997916399566	0.18314110660079844	0.1584409981181712	0.1488430413845063	0.15546424626414157	0.17728888957560104	0.21103616745167608	0.25066473686674146
-0.3900304611476429	-0.43497043248643585	-0.48932849386595695	-0.5331340996818659	-0.5449153137538684	-0.5102875239791642	-0.4402815883289698	-0.3592918250269069	-0.28437425497921676	-0.22270739723448557	-0.1766652148957756	-0.14710703061773805	-0.13461369296343836	-0.13961659164564932	-0.1618014632692955	-0.19882239750011133	-0.24525576296387833	-0.29328985869680724	-0.33552877118584506	-0.367450651948538	-0.38777563931690023	-0.39693218190576013	-0.3951987831479192	-0.3825438367241034	-0.3586473764197141	-0.3223632309833252	-0.2718733748863363	-0.2067786548255613	-0.1300791917966902	-0.04728704162685784	0.03635824816092427	0.11758830193308627	0.19491389248478472	0.26730949504151147	0.33191989484246837	0.3823441903567951	0.4102019729522958	0.40971148733404983	0.38197193261848733	0.3354678156162073	0.28175328893101476	0.2304451594500224	0.18769209424656402	0.15732774550296783	0.14194376046051707	0.14296191111063836	0.15998560112961752	0.1905904026420629	0.2306393478066231	0.2742888093786878
-0.38066851392013695	-0.41349354127109544	-0.4521054342486924	-0.4761202153164959	-0.460038117706646	-0.393184058175318	-0.2993651183721023	-0.20820113111184435	-0.13304671269608395	-0.07681030958579764	-0.03952295876579503	-0.020922475446391125	-0.021072326008489375	-0.04027092847769313	-0.07830141447723642	-0.13276398319793956	-0.19752010439903986	-0.2629529430978968	-0.31942063713325375	-0.36120794003068973	-0.38764634663830405	-0.400667176373648	-0.4019674192267476	-0.39249123569023303	-0.37226905997319765	-0.33990653605293847	-0.2930417001635603	-0.23106671514056246	-0.15744250993135303	-0.07844930767308814	0.00025844462811512977	0.07575198402925591	0.14767167313832782	0.2166968447614116	0.28192178411238034	0.3378241905206825	0.37318044204130124	0.3755302503407682	0.34229525596397087	0.2864975218180742	0.22650789061286994	0.17461729044931626	0.13631381758985495	0.1138226307352588	0.10816623166745831	0.11923229197114976	0.14504200192687194	0.18193177179363804	0.22532318610728727	0.27004837094831474
-0.35757381578814773	-0.37061337832465663	-0.3803662090085254	-0.3666951177578958	-0.30486775085064843	-0.20055732617161331	-0.09274565540056497	-0.005118962972077249	0.059270996955511156	0.10247978943967244	0.12595373320311323	0.1301050387182737	0.114609510220337	0.07868753402925761	0.02208897266753064	-0.05289672680469664	-0.13933228058284713	-0.2254408342849073	-0.2987697165348158	-0.35220072245450657	-0.3858332883628319	-0.4033004888599748	-0.4078045174023434	-0.4012225727041042	-0.38408379097842005	-0.35512706589976156	-0.31182241078458456	-0.25321041396694577	-0.1826222631725486	-0.10676809152322443	-0.03211133273587869	0.03777052795363128	0.1024748879416313	0.16331562753087683	0.22076892336801016	0.27119096367343376	0.30390371817834716	0.3031451384093711	0.26327101639508615	0.20138036615120397	0.14071440448280612	0.09351362483886476	0.06322247795536823	0.050444956826624913	0.055015974284997715	0.07565300277860716	0.10918322646720835	0.15111293542831172	0.19678081934325872	0.2417911470513258
-0.315841261145957	-0.29896634396913446	-0.26208990600498844	-0.1887188504864574	-0.07100968941807471	0.05456678900696172	0.1518275177306037	0.21902602850302302	0.2636154500473364	0.2895082715007534	0.29751740569736435	0.28710112252325	0.25696525250776386	0.20523686030609062	0.13055611099778736	0.03454164021943701	-0.07506756944353626	-0.18365857444655798	-0.2751995945368058	-0.3409572510563037	-0.38203118442281936	-0.40404816430050133	-0.41174894474133117	-0.4077630048259434	-0.39302072265007626	-0.366615621502233	-0.3262414051245371	-0.2706629798701192	-0.2027585264410622	-0.12945809794987032	-0.05831398531276621	0.005775929214226372	0.0614870050224317	0.10982709040975103	0.15147235147537558	0.18379324503217154	0.19833287200709518	0.18264868053091318	0.13510535832180265	0.07529968880883046	0.023942620200793092	-0.011251139830591447	-0.029491028989669304	-0.031126620142369978	-0.016624912789960918	0.012435757431292114	0.05247448702387546	0.09872855152044993	0.14660603659204258	0.19227644334669103
-0.251904297098855	-0.1946649824626084	-0.09574849049333498	0.045814675246276616	0.2010324455551577	0.3165325531889325	0.3855478594600417	0.42663382483155315	0.450692618247762	0.4603946074600757	0.4549765001000446	0.4326758555993539	0.39110651798802776	0.32706681365428225	0.2374629794996138	0.1225501088157014	-0.009398222443071307	-0.14043178102459503	-0.25020598482457546	-0.32811561638020476	-0.3763387065626499	-0.40261249791478043	-0.4132059338453228	-0.4114147762352609	-0.3984536630821989	-0.37377922849282247	-0.3353866759619013	-0.28190300407722907	-0.21585984656394486	-0.14446363374546922	-0.07651097794488877	-0.01843023097016195	0.02732336991354566	0.06100656114305676	0.08268789962266039	0.08970260345878732	0.07621025613403574	0.03808621939591751	-0.016013059549443216	-0.06707402528778042	-0.10339866109132075	-0.1235757128288544	-0.12903088549870095	-0.12056306397791959	-0.09837548538025287	-0.06361506196704889	-0.019433461269209383	0.029729387673530335	0.07944106823572723	0.12606377195770543
-0.16721341873049025	-0.0643501501201878	0.0952181100254634	0.2817757917983649	0.43965089150200426	0.5320458856100668	0.5770982703446234	0.599145433434284	0.6082971388197315	0.6059291250126824	0.5902988556607403	0.5589189614228828	0.5086782348447608	0.43523776957246113	0.33381519786243186	0.20309694593140748	0.051679329515455265	-0.09927028422040864	-0.2252534698603051	-0.31393563161522897	-0.36848592444115424	-0.3984625314206015	-0.41144813893093646	-0.41137504087736027	-0.3996952832263204	-0.3760163911146161	-0.3384880198302362	-0.2858143125440984	-0.22057938368668156	-0.15050910142802004	-0.08555616282761133	-0.03328901673491621	0.0030639469652876776	0.02309298954997529	0.026299049779622306	0.010460390327831455	-0.026568348514214423	-0.08059695158648894	-0.1369861716501163	-0.18081064520032772	-0.20722836845555012	-0.21805801373169162	-0.2158053458614066	-0.20172157904015467	-0.17612563373478354	-0.13978482863064048	-0.0950125706512622	-0.04557334895952412	0.004334537592404286	0.0511062215128213
-0.07178654138683459	0.07070459093934467	0.26797181170142054	0.46392789225626235	0.6081716922826124	0.6866790338490895	0.722308558807377	0.736424905182688	0.7379419082696684	0.7280359264364334	0.7048842233669833	0.665917352310022	0.6077987440686153	0.5255686081518346	0.41337952991430615	0.26899988895285654	0.10172378599894849	-0.06441754842973547	-0.2021213815079738	-0.2985564689309238	-0.35791184531856446	-0.3907751871361011	-0.40555937683554305	-0.40674228828726755	-0.3959237424068483	-0.3726210063074302	-0.33494526297806443	-0.2818702984832346	-0.2164811373718356	-0.14727136521581022	-0.08498760308285387	-0.03760521161675204	-0.008565382805122864	0.0013880392597144567	-0.008372997488011763	-0.0389403462746928	-0.08880695520908753	-0.14914180160906282	-0.20517240571158807	-0.24624165585354393	-0.2703431400835703	-0.2796746510897494	-0.27666482693562433	-0.26279147860991325	-0.23866652226916565	-0.20486934844532625	-0.16297241717514668	-0.11608961274635636	-0.06818932874050312	-0.0227975276746105
0.01725518047574434	0.18434185881984566	0.3927038058048792	0.5791349380169908	0.7121474407602645	0.7892291252521108	0.827770792406478	0.8434635541075356	0.8438134700234594	0.8302861368098272	0.8015434648680597	0.7554524466052186	0.6889429730894143	0.5970042618207163	0.4734192829835384	0.3160900205132508	0.13619202542912393	-0.039311383559309576	-0.18243959491035044	-0.282197587290839	-0.3441321134335099	-0.3789659146262613	-0.3951002780678652	-0.3971879857741007	-0.386877190767646	-0.363496770158943	-0.3250023365396904	-0.2706446835466628	-0.20434188056723993	-0.13549031196182174	-0.07512535002921096	-0.03094592226440553	-0.006145244252234395	-0.0015522990349785034	-0.017767583146563785	-0.055022322121503375	-0.10982605040654303	-0.17197618004455134	-0.22810360211688613	-0.2699140949471828	-0.2962107486523424	-0.30886960533815866	-0.30992213681579	-0.30078782281070415	-0.28213323760911063	-0.25419963366968057	-0.21787988187638316	-0.17565959814222878	-0.13128524638421843	-0.08823156656075958
0.08423016618685059	0.26142518651183483	0.4662550307996376	0.6405943152870808	0.7684490296548466	0.8511085867488984	0.8992098363158647	0.9224731244077322	0.9262643830806069	0.9120732505651218	0.8792418046009413	0.8264680646595494	0.7513826797586756	0.6491483039942865	0.5134690282792649	0.3434170938494441	0.15380022009577832	-0.025159737378479624	-0.16721088789237545	-0.2655493486123184	-0.3276064793007804	-0.3636170835139967	-0.3809997393072629	-0.38388183055883235	-0.37380012626429887	-0.3499974398563824	-0.3102115069325014	-0.2539175983918909	-0.1860016481565776	-0.11666653897550083	-0.05684447738799136	-0.013557912395660425	0.010449049659815654	0.014328839582312411	-0.0026901021107048704	-0.040751486834892846	-0.09613310511702028	-0.15902503134142626	-0.21701551181726172	-0.26226482693772774	-0.2933088893450158	-0.31168612468685064	-0.3192941800579775	-0.3175216951456424	-0.3070084952691018	-0.287582495969201	-0.2592139017463926	-0.2234291212506826	-0.18353094506498002	-0.14302144843232745
0.12114994472867521	0.30001574941338577	0.4978752306985334	0.6637151116838433	0.7903941312186302	0.8802179307481777	0.9390034118085192	0.9715496666204758	0.9806333286128371	0.967324893140205	0.931753294994108	0.8737734694127952	0.791746509715348	0.6805602652892605	0.5335152986333467	0.3517306224025838	0.15554996929554316	-0.021539666501968927	-0.15714791233633235	-0.2500962921428583	-0.31007729808189266	-0.34660125906823297	-0.3654024165889941	-0.36932870906992316	-0.3594747491858563	-0.3349239268714167	-0.2932493828878937	-0.23415768560926956	-0.16337827987223313	-0.09189303110453041	-0.030486328278261924	0.014554092224111751	0.04095399924225217	0.04787585837986861	0.034301162693488325	-0.0004194381051432273	-0.053673140636321434	-0.11704513098027076	-0.17859485782013865	-0.22961129264606076	-0.2674729574129534	-0.29315760796508195	-0.30855356721485383	-0.31534635690030577	-0.314421085001207	-0.3055144871704765	-0.2876626772003216	-0.2607981426312831	-0.22698343819846198	-0.18940719928558072
0.12642434429254298	0.3035962281924059	0.4962254740433028	0.6579581322153691	0.7853850424813033	0.8808241383858163	0.9474683085398846	0.986974318990834	1.0000000000000002	0.9872966843136741	0.9501068312205966	0.8895972648400035	0.8043768031043	0.688040404545094	0.5325265044672954	0.3415345799829026	0.14261641891491345	-0.02787397202374201	-0.15294582265984927	-0.23749394263163529	-0.29347471556326965	-0.32982583240782304	-0.35036695715765065	-0.35607142284215637	-0.34689812047460916	-0.32137502121578404	-0.27684629404359096	-0.21314563671864767	-0.13692592555807775	-0.06039188297976179	0.005346427210170003	0.05452722900360424	0.08549582333331697	0.09776202317134712	0.0903292277857958	0.06179661570408435	0.012957663245387942	-0.04995774669752897	-0.11576956226746397	-0.17435587521540627	-0.22107635150970545	-0.25569807594338273	-0.27989338596147695	-0.2957831344361635	-0.30497620211645193	-0.3077831316714455	-0.30289079163642396	-0.2884426272939665	-0.2639671133844702	-0.23109975024213897
0.10126827919705572	0.2754252517345092	0.4653481568333404	0.6264432723127631	0.7555471964081556	0.8542071255292886	0.924406880456254	0.9664583168290313	0.9801311655697058	0.9665460621165486	0.9284179267902847	0.8681327743191798	0.7839839799597506	0.6674172013742508	0.5079628728436965	0.3119229549959646	0.11503387808104239	-0.04431149075679733	-0.15555192793145	-0.2292546442762229	-0.27933249032822616	-0.3144403186734218	-0.33684065114443795	-0.3452771369350463	-0.3377014901211123	-0.31125017309584213	-0.2623903989332299	-0.19082570842470603	-0.104730383091731	-0.01897183124728991	0.053903207830913485	0.10858865198586298	0.1446266969320407	0.1626376435070991	0.16217539316694082	0.14140034465052742	0.09929813454763736	0.039290609896654616	-0.029477575850409676	-0.09619596353720797	-0.15368580451414696	-0.19949492465422772	-0.2343024530864812	-0.2603197994943007	-0.27996488151486437	-0.2946949076473841	-0.3039603223108661	-0.3050121715964812	-0.29441018606706154	-0.270203232646858
0.04823684144844451	0.21758507476827385	0.405739914871288	0.5681451871372089	0.6994894875231203	0.7996220935231445	0.8699433774125124	0.910820516086342	0.9224468535179774	0.9069144472059171	0.8682800205312327	0.8096894403263346	0.7289348094448854	0.6155480601339001	0.45672335250389606	0.2611759317825226	0.07232521874874458	-0.07123209086181535	-0.16593294256438132	-0.22692724125582486	-0.26926797094587496	-0.3014495339721017	-0.3248516211580059	-0.3363771416003231	-0.33138102338686987	-0.30426787233535074	-0.24911958760998026	-0.16472763828200235	-0.062286615324939315	0.03752875343668002	0.11923010306214414	0.17873673469848878	0.21811901399842695	0.24009553621655816	0.24540921671011381	0.2324620950973582	0.19917749506002097	0.14608358062972482	0.07856013784374817	0.005681128230931561	-0.0636537235469954	-0.12375553155671574	-0.1727867042078791	-0.21182571063725067	-0.24334239885421402	-0.26979137129793146	-0.2922261742150169	-0.3088218824102919	-0.31480439398455706	-0.3040898233527773
-0.027419442503039508	0.13373929142144875	0.31811629279976233	0.4814566288487088	0.6150093229878223	0.7159322083054466	0.7849310176766179	0.8231829789616931	0.8321335327698296	0.814966696956569	0.7763783807556393	0.719462795539577	0.6415878188176999	0.5317509701517322	0.3768512006796927	0.1883848424116058	0.014685493114516885	-0.10861657917056554	-0.18487212446715887	-0.23209388493866165	-0.2652646598910972	-0.2923084700050676	-0.3143482709155954	-0.32746868107371513	-0.32475232585955977	-0.2967927911825664	-0.23280784430839035	-0.12892362710863772	-0.0024032869780492927	0.11473839969318532	0.20348671059473863	0.2637721471484727	0.3021925575920752	0.3242529435450681	0.3322281382470466	0.3253225156468536	0.30138620158118967	0.2589286497523159	0.19884651470550233	0.12552980327453714	0.04646672755561061	-0.030109145130686948	-0.09828390689639874	-0.1556310712663185	-0.20252215331974355	-0.24125134160325828	-0.2744499000088955	-0.3024685071897447	-0.32176946792081274	-0.3250323551279093
-0.11658815459643822	0.031861503634697724	0.20759681222020274	0.36852762931018523	0.5027686797217688	0.6041587707017845	0.6719454149602281	0.7079245235110404	0.7150436008162706	0.6974033699564844	0.6594951590037601	0.6035760164360808	0.5266141545760612	0.41873345494450787	0.26978105817025627	0.09521968590398618	-0.05630625492899732	-0.15591975013222442	-0.2128593722965017	-0.24600001548114672	-0.2689255273504057	-0.2884089768382248	-0.305277805920591	-0.3155683983027209	-0.3112409321364756	-0.2794790862558756	-0.2030870873493787	-0.07374143784825646	0.0806580307543988	0.2112724040662698	0.29936707286421016	0.3532964345600848	0.385000357631202	0.4022453537631722	0.4083951360690423	0.4035997016830674	0.3863469359447983	0.35440729531382226	0.3054927477919833	0.23890139509880212	0.15774812827169232	0.06894289235440809	-0.019415400888027536	-0.09972191861800166	-0.16644496689305752	-0.21887400996268117	-0.26039042448479427	-0.29374295498084774	-0.31796653889253906	-0.327620276242351
-0.20854025607135002	-0.07702698799850022	0.08416445414946004	0.23728250349053587	0.36890911878556537	0.4697202277241129	0.5366007753046454	0.5711441961777505	0.5774842170725046	0.5603639145990097	0.5235389927196921	0.46802318454259906	0.3905193154637862	0.2835072399845199	0.14254111388489354	-0.012349716592756991	-0.13704420025555694	-0.21170840864887236	-0.24957467983968787	-0.2686443363783814	-0.2802868439126858	-0.28961310601024304	-0.2967181812286185	-0.29753658788746973	-0.2836241343936224	-0.24067097061949044	-0.14875720260940417	0.0004388511988911417	0.16893401980288802	0.29972633871439547	0.379591595490773	0.4234588180563266	0.4458197275799492	0.455254516329775	0.4557893685832276	0.4485950481705937	0.43299822551928446	0.4066215168664467	0.3658258480069865	0.3076688274033741	0.23251925028753337	0.14347358914624483	0.0447992915326948	-0.055158777363012654	-0.14293383707677326	-0.20967401966675864	-0.2570002555536299	-0.2900507542697167	-0.31084650830297905	-0.31670966980221255
-0.2942383854619809	-0.18265956488523868	-0.041059564804174845	0.0987603249039554	0.22350689203039942	0.321679829251311	0.38744631829420123	0.42128738843825786	0.4276464326493928	0.41148423098476306	0.3758162430454748	0.32063720118760525	0.24288806347142364	0.13820210996801963	0.008508854683079168	-0.12334014141584068	-0.22089275563616007	-0.27252173227233584	-0.29287820089690414	-0.2980705229929578	-0.29724686657088223	-0.29397331888978173	-0.2876020661644028	-0.27388752296016616	-0.24463728487962474	-0.1868681320538321	-0.08545500251161305	0.06053364638101931	0.21665373683031897	0.3380567465023178	0.4126579537788386	0.4518136313879906	0.46857289115851386	0.4717471534552186	0.46640604160348414	0.45498495937021394	0.43752027243692176	0.4115311839221813	0.37312668925071485	0.3196811503074315	0.25164280605321093	0.17004859226590685	0.07402248189862594	-0.03352987946857992	-0.13656962177018495	-0.2153084406530008	-0.2654462078105346	-0.2939104626771493	-0.3060769335257858	-0.3019731578280771
-0.36703959817029624	-0.2767547291289918	-0.1580508250615856	-0.03586700548972657	0.0779003704151504	0.17090927942737005	0.23508065304291803	0.2690417335378603	0.2763956770521619	0.2617168257189814	0.22754577725156655	0.17369707729287942	0.09811795236706208	-0.00014000453554257185	-0.11448189718528365	-0.22287072220105691	-0.2975590730956333	-0.33165722010273696	-0.3380813756004494	-0.3304946539908409	-0.3166348299829543	-0.29957804450089837	-0.27880118271363563	-0.250600776992513	-0.2081036674787962	-0.14164471947226123	-0.04281804733245398	0.08480463216130239	0.21772498550460098	0.32696146949255334	0.39986094704551556	0.4401298471245513	0.4567736130641479	0.45800143090004364	0.44977124016088005	0.43557537545940345	0.415891744377717	0.3882823772445703	0.3492948584996451	0.2973273410175203	0.23353809757985594	0.15835403128441547	0.06859854241594711	-0.03732016717236318	-0.1462200259148942	-0.23169722526901512	-0.28162832392494574	-0.3031519938577207	-0.3047720291613055	-0.2889132795595911
-0.42250383766958716	-0.3528220842275346	-0.2578581303193199	-0.15574496674699906	-0.056032579257479	0.029480506429339484	0.09140943947740227	0.12626522781832542	0.13593361597855874	0.12402052600848126	0.09283236856601491	0.042684007003274196	-0.026899025661531666	-0.11406460199335523	-0.21026248599618996	-0.2974650029773943	-0.35624288187568026	-0.3809104467968556	-0.37939306545665413	-0.36213613366696856	-0.3365270272682842	-0.30670203363342524	-0.2735131593144989	-0.2345504658719297	-0.1845080823696271	-0.11649189786578149	-0.025774105023574953	0.08372732805949049	0.19659492205795798	0.29394364507699217	0.364426837170014	0.4068789530358346	0.4262268656777515	0.4291116926271396	0.4214670959786342	0.4070325776671748	0.38643021319947796	0.3574346200376492	0.31722292409937164	0.2651141406662891	0.20267139483965638	0.13015223429527234	0.044088902882977704	-0.05815307165414237	-0.1659154398804514	-0.25200043356994334	-0.29929313158369364	-0.31353511895085323	-0.305026612219504	-0.27795632919800195
-0.4595105088875907	-0.40791473405379824	-0.3349165806173342	-0.25266851601096524	-0.16806413207898366	-0.0914539439904995	-0.03254482794979013	0.003487436043342714	0.01661447789935575	0.00924637669846788	-0.016610112110136632	-0.0600541318395895	-0.12013572648272612	-0.19341254441187036	-0.2715938860958059	-0.34168885832278845	-0.3912434080809803	-0.41438104148276406	-0.4124507630430202	-0.3911154515971832	-0.35754015720020094	-0.3180213508188557	-0.27575021375076114	-0.22996538083990836	-0.17663080018648503	-0.11034516018232367	-0.02764672607819375	0.06851920302893837	0.16743955812550637	0.2556568604121333	0.3235028878863928	0.3677559052872072	0.3905990534838121	0.39701349159971466	0.39223068546774	0.3796824184239362	0.3598320531125197	0.33048879005663356	0.28924058505723504	0.23594179532662268	0.17235009771083384	0.0989005830461711	0.013087544892296696	-0.08638706604468506	-0.18924474179979622	-0.2707162937776984	-0.31339142476464454	-0.3211049280102429	-0.30404753427929276	-0.26711062994664925
-0.4803970466601972	-0.4434992398184061	-0.38896430305045376	-0.3242320085739171	-0.2536635498301004	-0.18581292852997547	-0.1300867393821561	-0.09271728830442849	-0.07528884077880414	-0.07655409868583375	-0.09498440933052923	-0.12943112433244794	-0.1782185875827244	-0.23753550520955063	-0.30039119652387614	-0.35808727912331967	-0.4031886295243538	-0.430095742617491	-0.43478998857169077	-0.4169189979118333	-0.38162441407168385	-0.33701336059239567	-0.2891016497811408	-0.23916211955890698	-0.18441213103766377	-0.12028675168437471	-0.04354507523831998	0.04411710505004756	0.13483239723865956	0.21791284864559546	0.2846498518811877	0.33094605571726193	0.35744092442666003	0.3679588692480969	0.36711211723353304	0.3578982967910986	0.3403528321447458	0.3118740187040847	0.269819013428942	0.21406757601790236	0.14667400020918536	0.06909160332343244	-0.0190449731385258	-0.11626635109797845	-0.2117165500134082	-0.2846689745891539	-0.3209875563846115	-0.3231064881363281	-0.29932993573237343	-0.25394972398957716
-0.4892064047511261	-0.46361289698772845	-0.423673745790068	-0.37336101006640715	-0.3147643421557411	-0.2543053589897272	-0.20072239855913945	-0.16101784694817492	-0.13814121756766845	-0.13196075094491672	-0.14156541361131486	-0.16598752106744483	-0.20354552766256018	-0.2507882275656366	-0.3021736061322404	-0.35186919838824493	-0.3954084281363209	-0.4282130154749086	-0.44400693877727426	-0.43733876096163715	-0.4087761378556622	-0.3656305148932371	-0.31610247566123645	-0.26396870160451313	-0.20822408855479976	-0.14524678771755284	-0.07179944601485494	0.011688508627835348	0.09936714211627808	0.1818412468806067	0.25030372957506014	0.2997439095683478	0.32998086557318335	0.34456088247980204	0.34801460180173116	0.34302493236208875	0.32893044644929037	0.3021542333650244	0.25898831132202976	0.19877561068346739	0.12441337412130761	0.039795257485668124	-0.0518617846249628	-0.14576584335199239	-0.23114780784547911	-0.2927562594128281	-0.32135753210819523	-0.3185075175575904	-0.2895596360242522	-0.23700999428150218
-0.48975462320466784	-0.4726226093662877	-0.4439183656282479	-0.40529729115736873	-0.35676039842721324	-0.30199573011791925	-0.24838727248347955	-0.2038454693700394	-0.1732318851969126	-0.15786227201755976	-0.15755684399842498	-0.17174257483954425	-0.19923600731359464	-0.23726672321380748	-0.28135085520486164	-0.32699726527579803	-0.3709142200291192	-0.40955823129460384	-0.43719260331278903	-0.44667854805626694	-0.43380155614518906	-0.401298088658911	-0.3565117312014342	-0.30522892106103955	-0.2489614323894717	-0.18580304878067072	-0.11290557145064942	-0.029644083536489466	0.059799855075905864	0.14649813240785517	0.22037679232241753	0.2748205694143035	0.3091846618247884	0.3276339025128213	0.3353321237728725	0.3348637513451093	0.32468334721460673	0.2997005277519271	0.2542998567136802	0.18676494032810537	0.10168021980989683	0.007614014604643195	-0.08703730579856826	-0.1748381046098511	-0.24731366724292517	-0.29583076918524315	-0.3159757245862856	-0.30846206098583434	-0.2753515802491783	-0.2165139196571323
-0.48426949974206873	-0.47358780299626835	-0.4536585106538687	-0.42463406382007185	-0.384670333040506	-0.33394129821518387	-0.2772728332110508	-0.22376766502375958	-0.18162268266731577	-0.15444361971987056	-0.1428986288983818	-0.146899272379048	-0.16595804350208665	-0.1980758772283703	-0.2392425249849544	-0.28494821531863396	-0.3315641694547502	-0.37578650091876403	-0.4134560544232963	-0.43896988767323153	-0.44666605697864387	-0.43401707878300916	-0.40337508049608717	-0.359386588807316	-0.3054813594285893	-0.2422071926146729	-0.16800383140233793	-0.0817098845777151	0.01391434801653782	0.10988295268191438	0.19353283925673215	0.25550858018649086	0.2948560094432695	0.31717806117352426	0.3287899864598158	0.3323970183219775	0.3255751025712273	0.30148041419161103	0.251870939052338	0.173321298733846	0.07355480042488054	-0.031024774492731205	-0.12586683719885808	-0.20357821692765316	-0.2609492430358816	-0.29599035598403745	-0.30769048593202925	-0.2957177764211398	-0.2588952237020398	-0.19414363591256412
-0.47120575400920794	-0.465357005953087	-0.45196267694519565	-0.43012306386739735	-0.39651756422666457	-0.34754658909776204	-0.28443673230562	-0.21750969404602916	-0.15986578708786794	-0.11839117088550825	-0.09464966019050222	-0.08903959295082074	-0.10190850266913086	-0.1319567896964083	-0.17504986449431478	-0.22557255323522973	-0.27832853934386975	-0.3292400135051389	-0.37526733997372763	-0.4133395789220103	-0.4396221797280805	-0.44986193543955716	-0.44121425402597514	-0.41363431832553815	-0.3691827394322608	-0.3097452958782598	-0.2354302781323736	-0.14517328407449737	-0.04037885775253923	0.06967137695707307	0.16794645965127275	0.2404507094711534	0.2860029530913165	0.3124049732487803	0.32738318811587586	0.3337864114029809	0.3284916589234077	0.3030113109515462	0.2461470969825338	0.1524566807667541	0.03520670448436235	-0.07776995915356648	-0.16755713580576387	-0.23146756873900132	-0.2731737372187577	-0.2955863836699256	-0.2993147466336123	-0.28280767374954996	-0.24217399475448925	-0.17140430062687678
-0.44323349504785803	-0.43935706752444054	-0.42835027507720574	-0.4083580347467726	-0.3750424398771057	-0.32289387279044285	-0.25130563453415566	-0.17160313454906626	-0.10028385815601602	-0.046383619374940704	-0.012114428638562548	0.0011209819755649405	-0.008449628427702131	-0.04031097306643252	-0.08983519319072894	-0.14967220238250206	-0.2123854891372268	-0.2723954442877517	-0.3268366891867073	-0.3745096062510955	-0.4140031525619337	-0.44230230236002543	-0.45505099461941545	-0.44844585207004695	-0.4209237134516401	-0.3728283626827072	-0.3043922485932304	-0.2142282086752865	-0.10167204573702938	0.024623925647563733	0.14146643575931955	0.22737715131565756	0.2805465503842825	0.3114060977466286	0.3290273852840138	0.33620317979506176	0.3292615978588655	0.29841650044862894	0.22990407365429985	0.11781508466113852	-0.015172237768871277	-0.1297127295975696	-0.2087664909886724	-0.2575480455348063	-0.2850645262643255	-0.29652224482935513	-0.29279385443475936	-0.2712821171589107	-0.22596742423546012	-0.14849581342283116
-0.3910510999836384	-0.3842688953072944	-0.36900221985263426	-0.34296660470925217	-0.3019558638133942	-0.24261360236396393	-0.1672160243570265	-0.08661957968148289	-0.013859905685409166	0.04400527857521102	0.08425413436506757	0.1035445147250349	0.09742225611494887	0.06426532375240254	0.008316004511032775	-0.061805006416830795	-0.13642740859023988	-0.20774364306803308	-0.2718917927664239	-0.32828100034664465	-0.3769785155008408	-0.4164906111374942	-0.44327893780049493	-0.4529796230041572	-0.4421622096800835	-0.4090885652438914	-0.35268138531899257	-0.27020673944588336	-0.1578914037516327	-0.02114050334942838	0.11276920527049618	0.21329448212181296	0.2756469975820799	0.3116210232412125	0.33108456722060736	0.33666106403341856	0.3240888688439585	0.2825748006144828	0.1976668858684834	0.06811053391973379	-0.07167684916864416	-0.17915183198624543	-0.2450921321516135	-0.2807124763587043	-0.29698339098176385	-0.29944735632276714	-0.28873131788126966	-0.2613335004083563	-0.2097269462347293	-0.12445813853889003
-0.3152657611333448	-0.3018889392140215	-0.2786792989613528	-0.24480208863374125	-0.19807190125798366	-0.13880223649753298	-0.07109126404798614	-0.0021156041598414796	0.06142823045730176	0.11567737377022082	0.1577858143844922	0.18311824668063753	0.1850118697541849	0.1583169500694209	0.1039453592049229	0.02923799046992444	-0.05490186550844525	-0.1377061366593843	-0.21268764847462202	-0.2782902242216937	-0.33476488333942706	-0.38133205231935324	-0.4154373413978195	-0.43358416696664775	-0.43251916170200044	-0.41008751583685876	-0.3647202120506219	-0.29310055490833853	-0.1895895970756401	-0.0551821485830335	0.08576935882655008	0.19788341793667397	0.26990871606185357	0.31136328950738884	0.33181391265421006	0.33357466370511063	0.3116782879315508	0.25495270966118994	0.15212848048344213	0.012291369702647631	-0.12312379521615104	-0.2190442205097486	-0.27380832964676205	-0.3000312012528982	-0.30825248396663796	-0.30356192842826657	-0.28612675857098363	-0.25173465879150064	-0.19210259490885936	-0.0989361964233136
-0.23022887025180427	-0.21068755690408597	-0.18199837847857	-0.14571140293617738	-0.10133847050806465	-0.0502763080374785	0.004494631055462022	0.05937979614637943	0.11158956095375193	0.15930005658290963	0.20011315617158773	0.22957028088429657	0.24083347657455245	0.22665899947146	0.18346036122542653	0.11385647420494649	0.026829973894357796	-0.0647683947450991	-0.1505963912318383	-0.226324329220416	-0.29096442956918495	-0.34351467790604695	-0.38191391097650584	-0.40355463261706953	-0.4061232902166011	-0.38822889350024453	-0.34892973286786816	-0.28546255568218454	-0.19234504351199266	-0.06822355910211113	0.0689760545612055	0.185927393618596	0.265261096609938	0.31119004481185786	0.33139459375723235	0.32747215480273345	0.2937568007742087	0.22018701609093524	0.10258627706122754	-0.038734279611204084	-0.1634164264894217	-0.2478457681652853	-0.29464774784177855	-0.31497913817116346	-0.3177751686727976	-0.3072798706674204	-0.2831603331185187	-0.24086039287403455	-0.1727088567365079	-0.07431912178932952
-0.15162109042257604	-0.12845189441852445	-0.09814959149432492	-0.06391142116129252	-0.02549538345978135	0.016239548793516474	0.05974910084589738	0.10344204394086016	0.1462914524065208	0.18753485135368758	0.2254457572608398	0.25628987119982566	0.2742250127398215	0.27213188358878293	0.2437892952913636	0.18658653872331804	0.10437949074615144	0.008726084493294322	-0.08681513786111494	-0.17362284733283934	-0.24790007980711104	-0.3073055809783055	-0.34960261593722625	-0.37294082711288523	-0.3762578972702895	-0.35937792901189036	-0.3222659684237869	-0.26292991369891056	-0.17682512505615292	-0.062306328556221674	0.0671262172440706	0.18280376381097094	0.2649242104064985	0.312722282326267	0.33106795414450285	0.32003230380049624	0.27338868029164626	0.18383263839138148	0.0563304464272484	-0.08071836749481082	-0.19313190422142373	-0.26754276722216835	-0.3087247400179009	-0.3255549556531575	-0.3247693735512104	-0.30940666187298327	-0.2786547962128769	-0.22838633792235874	-0.15339183208123022	-0.054514733114267015
-0.08823236017369702	-0.0633296137912059	-0.033357055212673986	-0.0021308523496807092	0.030994968503928615	0.06584690485933088	0.10177543156308684	0.13812007334776408	0.17455658287738265	0.21077555018628244	0.2455628112839012	0.27602871289759917	0.29761214150110094	0.30437081216109246	0.289582621938275	0.24721353808366286	0.17533311697066203	0.08076790580111627	-0.022428329064830322	-0.12114132355848761	-0.20706168161658636	-0.27506339322281986	-0.32201069238314334	-0.34672337320491886	-0.3496128738058922	-0.3318581649472209	-0.2941829204225517	-0.23521352013303495	-0.15144823664132936	-0.04234387604922217	0.07986088856962532	0.19033426010613255	0.2703912179052191	0.3167694728652278	0.33151538498275995	0.3125817211979356	0.25310095781918596	0.1496461447822801	0.01659339381700857	-0.11346618701642361	-0.21425454397586655	-0.28022294874196585	-0.3172772041500446	-0.3322314378647842	-0.3293586567472702	-0.3100587960822177	-0.273141300724514	-0.21592357980123555	-0.1370468487393785	-0.041756701919292136
-0.043968862257906416	-0.01793462094728309	0.011813001805619415	0.041357895700507914	0.07180173130096372	0.10334483569735961	0.1356285222729247	0.16825700114661202	0.20111057929248527	0.23401619653864297	0.2660600708707348	0.29520506519654094	0.3182527122406412	0.3307101249609582	0.3264231099848273	0.297908288474899	0.23882203506752417	0.14978221106385817	0.041820434741668716	-0.06902918011177966	-0.16868941105977342	-0.24731721151398764	-0.2998824698908585	-0.32588024635542256	-0.3274330239480859	-0.3071127161748556	-0.2662474895709811	-0.20389913649332236	-0.11791028652241811	-0.010310054006432402	0.10534629243187285	0.20741264671992612	0.281001850680613	0.3228379737060945	0.33264454014938527	0.30578768351344016	0.2345888300928847	0.12018658210002392	-0.014809723179901195	-0.1370148312919132	-0.2277504876763685	-0.2869093311938148	-0.32111208355840115	-0.33559351060859277	-0.3322241212267374	-0.31034335248734485	-0.2683709597938831	-0.2058020033793551	-0.12552800747443474	-0.035647507306460435
-0.021155785833232656	0.006349110279737871	0.037407415840974435	0.06810130266499527	0.09973553342926955	0.1322956559817089	0.16502320458420403	0.1972592450778199	0.22880494696200432	0.25960464595810695	0.2891391197527446	0.3162368773500594	0.3390458188157863	0.3545246870087012	0.35747780241437505	0.3402107865764901	0.29391437486186556	0.21360071163898178	0.10457741256165279	-0.017375382939099293	-0.13214543871856863	-0.22290507755535618	-0.28151641192963917	-0.308235106180482	-0.30716729167221	-0.28219998704188143	-0.23502744292345437	-0.165299879567036	-0.07327327919034989	0.03445879381781833	0.1420208612054711	0.23203663186062573	0.29542340629018676	0.3303586475999419	0.33451104927391445	0.3005191627781933	0.21999581969677384	0.09836333272520172	-0.035872205114415794	-0.15072458212469445	-0.23358296781908838	-0.2877862536284352	-0.32039809592355895	-0.33567810967603795	-0.3335541378648128	-0.3110798386869917	-0.26579446007702606	-0.19941359914465814	-0.11880510585141305	-0.033933407972034285
-0.021057958633308747	0.008551910841683117	0.04326990928387297	0.07914291465273325	0.11710465512311513	0.1559012674235375	0.19337900403510958	0.22809664179520953	0.25980234928470014	0.288882410847947	0.31554503110665355	0.33959446945966254	0.36039453614032657	0.37615847656915125	0.38276066498765726	0.3730178844746143	0.3372900616084067	0.2669622889959406	0.1609064271738057	0.031170002168375496	-0.0975334622599805	-0.1997333239279777	-0.2631822346232646	-0.2890592470092118	-0.2834014549980636	-0.2509042254720526	-0.19350412430275113	-0.11247024855233104	-0.012804930575151056	0.09288699693667077	0.18826461818919082	0.26266558437874427	0.31329375027223894	0.3397461486033836	0.3379913623538507	0.29839930837079115	0.21209231443770712	0.08742543534978917	-0.04431654428107314	-0.15336535701865014	-0.23095219278025433	-0.28222241397421727	-0.3145268250992676	-0.33173534551329126	-0.3325937972856511	-0.3119644454639399	-0.2656475713893387	-0.1966282099466156	-0.1152530703997014	-0.03338479767404242
-0.04181906111625391	-0.010317406805570422	0.030020118832135022	0.07551028168892622	0.12587177080371356	0.17688726337354865	0.22335572613320978	0.26258886313239577	0.29482117979417494	0.32160365934777574	0.34430747392168476	0.36377235222155757	0.3803582695817155	0.39326253061074756	0.3992768605198825	0.3919846088503179	0.36211702984104616	0.2998782620335328	0.19965722756238935	0.06854794942603541	-0.06723332205878038	-0.17525694639872738	-0.23949203660457555	-0.2615450138023121	-0.2482289459359303	-0.20427551876755812	-0.13248735005635995	-0.03843469857348127	0.06545067078358643	0.16250217774182082	0.24082235821368314	0.29758909392436045	0.33457569923555774	0.3519548762622947	0.3444458630568249	0.301063371867025	0.21284001557318263	0.08923255649112569	-0.03884059295961282	-0.14391336095547796	-0.2188685782789383	-0.2692924580542901	-0.30255552459166424	-0.32263719246993877	-0.32798715496539843	-0.31186707838937766	-0.2674024340015425	-0.19684590408329786	-0.1131956335418686	-0.031140534169071664
-0.07516855828040807	-0.0442608096148081	0.0004973973136612218	0.057533251143441995	0.12549298917031418	0.19476717506410365	0.25402863579346685	0.29868646514128994	0.3306702112391861	0.35381766327149833	0.37104306020060807	0.38413769135836096	0.39418236602118534	0.40088641145056764	0.4015127954157434	0.39031605020815113	0.35916915474652494	0.2993806924422293	0.20521360086410126	0.08210835174297987	-0.04566323215136139	-0.1463713936425638	-0.20333260011527524	-0.21663496344868385	-0.1914384439837191	-0.13213605390232577	-0.0448704191650182	0.05700900422305788	0.15507194705205035	0.23546266852234715	0.29432191853341183	0.33435437899276044	0.3588806844426236	0.3677689247863567	0.35507905210063384	0.30962051483590897	0.22289986223462507	0.10384195139296816	-0.01950159273103028	-0.12200850724627758	-0.19658575860880112	-0.24803156850986816	-0.2834441280251663	-0.3070854031166253	-0.3179071336615113	-0.30864833363115424	-0.26937211714932524	-0.1986858344138144	-0.11074232920623897	-0.02460076764020982
-0.10814304039841545	-0.08109251759711276	-0.03710711019579626	0.02665364079160507	0.11092666625037226	0.20104459932280228	0.27567939574997324	0.3263248976805561	0.3574177048858272	0.3759040575820919	0.3865395177439847	0.39201401463010577	0.393688618440152	0.3911115915825128	0.38128939354864066	0.3590664583088604	0.3185001337201068	0.2547922569427256	0.16699803051893852	0.06302386374534648	-0.038006715489047944	-0.11409699876544742	-0.15233616847124096	-0.15001887181836526	-0.10916928375841792	-0.035105294672094646	0.059986452798852584	0.15673568793074164	0.23862017277356007	0.29960292648677356	0.34160632519789297	0.36886341698045205	0.38412812218275005	0.38651419715988566	0.36986988299295576	0.32382470158082827	0.240972696227855	0.12890542804403074	0.01136378152012124	-0.08917789902026453	-0.16482125646425114	-0.21877185190577753	-0.25728002337410616	-0.2847134628177165	-0.30092540183853145	-0.29940294897792635	-0.26803738700778657	-0.19925009901443674	-0.10510845626373397	-0.010591722008645069
-0.1319829697452173	-0.10973146591144226	-0.07083583483822796	-0.009651801355430678	0.07837831341929644	0.18012909373025807	0.26773953219464686	0.32566397436450945	0.3576163412187526	0.3725936984916462	0.37715699631919747	0.37490637065678617	0.3671157793933578	0.352467018283492	0.32736659977195226	0.28833813791063273	0.2344622377377296	0.167856980623371	0.09318492737993919	0.018344601751191937	-0.04552714230452034	-0.08697953171805364	-0.09791918792433338	-0.07473644509339025	-0.018538212982928126	0.06274477377792669	0.15328415583618749	0.23552643866019812	0.2998744272344517	0.345797612689382	0.37688900115215984	0.3968243824404678	0.40719456700091655	0.4062710215479832	0.38787147595665433	0.3427875176670061	0.2649402621594643	0.16055992795779414	0.048996826445198496	-0.04994643051246781	-0.127410841262778	-0.18464282270179241	-0.22659118706412643	-0.2572694500736196	-0.2771774855835028	-0.2813573897552819	-0.2577973249461324	-0.19282147651082077	-0.09149940349755216	0.015442043377384723
-0.1460362518236438	-0.12748577102492453	-0.0942472956049837	-0.04099206458078068	0.03724630311420249	0.13207120285745813	0.22035415717640372	0.28299387199251386	0.3176332543141199	0.33119117679189075	0.33066443794737793	0.3203094241507332	0.3012270705972993	0.27143247423906436	0.22840821308891177	0.17384769955111237	0.114249735122829	0.05641484416966262	0.004719889962580343	-0.03732412589759888	-0.0651388700861918	-0.07318942631133242	-0.056642073264756114	-0.013310099212756341	0.05395861018355453	0.13515564461258095	0.21576741621493095	0.284041077391225	0.3359061257992783	0.37299926635964237	0.39881534165714533	0.4161870362723316	0.4258559061088239	0.4253390930856634	0.4081816504466987	0.36588186863738	0.2931406199489838	0.1950267014006933	0.0877579291408586	-0.01065587860144414	-0.09042287616633718	-0.1509422258706331	-0.1958010410348239	-0.2282082345268757	-0.24876187277502498	-0.25391256126145684	-0.23346616869517736	-0.17116556602090427	-0.0627510290513214	0.05854823997329407
-0.15354320668544597	-0.13754614538307142	-0.10892269394061271	-0.06394840643136976	0.0004866962848176355	0.07847362972843976	0.15438513430612572	0.21214315853486504	0.24488794712856124	0.2547180262142443	0.24668545424257476	0.2247011818290886	0.19018433104453594	0.14310470626361893	0.0865321081082725	0.029178229519869866	-0.02024867430433479	-0.05783319729632576	-0.08315136090896566	-0.09591254929505638	-0.09421499887481259	-0.07500734593694092	-0.03564376901064382	0.023918686158357818	0.09859382724188795	0.17778363093599941	0.250031526133159	0.30866596775943106	0.35296544615374165	0.385482931691727	0.40942798292466576	0.4272122026163009	0.43924442792642937	0.442506915821862	0.4298533708645265	0.39231418027238646	0.3242666681842327	0.2296635781604857	0.12328188696731063	0.023042730472378845	-0.05982371676630579	-0.12321074042970943	-0.16967656960563474	-0.20168694868008244	-0.21964713286397722	-0.22069215253287397	-0.19632660637523391	-0.1310577194396452	-0.01595305721529417	0.11654534202905313
-0.15814214273076718	-0.1439385431145107	-0.11873857475843982	-0.08042725489046348	-0.02787157797119188	0.03363169450073196	0.09294895774967896	0.13799108043251151	0.1611836311762287	0.16126095882610275	0.14064017592968606	0.10252465481720865	0.05029729790056907	-0.010263996168858631	-0.0686228936397285	-0.11469600109590121	-0.14518032466131253	-0.16129319071535486	-0.1646329442024606	-0.15527690802535993	-0.13166857111942343	-0.09178174964634045	-0.034521535884427974	0.038158199539435854	0.11918655525114216	0.1978210357457605	0.26518871048848247	0.31803941789371176	0.3577965587645645	0.3877863370210249	0.41128610213458133	0.4307703990980256	0.4467847626494418	0.4561008314343853	0.4506023273316705	0.4197765408743298	0.3564023607800506	0.26276238800216806	0.15313480707046123	0.04751247999932604	-0.04004441550515109	-0.10592592552603262	-0.1523652377569506	-0.1818422892396503	-0.19481587524229596	-0.18862768566614774	-0.15564918840190461	-0.08280610063961813	0.03646389179134293	0.17075463255120868
-0.16231955654480756	-0.1491337896818324	-0.12594279670560712	-0.09206834805522536	-0.04807543421179416	0.0004425146089900334	0.04435602207913557	0.07425593766777239	0.08349331911144227	0.06968090436477256	0.03404753872885708	-0.019489213176465917	-0.08390511434697179	-0.14796456356838097	-0.19917438900213805	-0.2315813184331999	-0.24688988676552634	-0.24847981979529388	-0.23791169146745758	-0.21464413175761915	-0.17676574849617013	-0.12239367759828707	-0.0512959452023749	0.032833834490541856	0.12091941893882883	0.2015696010709267	0.2673871732571804	0.31734026675996607	0.3543890232054529	0.38269251089235234	0.4060407958994381	0.42732868280624287	0.44744901944644183	0.4630881101634573	0.46537656576690495	0.4423670468739809	0.38466525453893907	0.2914149309563942	0.1755157654486657	0.06063985655624086	-0.033731724694923235	-0.10183161514931124	-0.1465937478206032	-0.17169376375072418	-0.17819725120071983	-0.16360281573854912	-0.1209884981087795	-0.04074895729602555	0.07730433401360272	0.20315726627063957
-0.16740003253253247	-0.15419103906081758	-0.13129459668898386	-0.09939575034439126	-0.06060845385354011	-0.02128828265592109	0.010050660565343268	0.02568339832746563	0.020377047503238325	-0.00785618113247923	-0.05705251195489236	-0.12081326199285106	-0.18859879713914937	-0.2481489065674456	-0.29059225071281275	-0.3143076644522657	-0.322450682944061	-0.31800276613148476	-0.30172480346237324	-0.27246694025297674	-0.2277693405107369	-0.16510802947821818	-0.08414584124696917	0.010164145485731472	0.10647058594615348	0.19183264980954803	0.2591525630322345	0.3086300699894059	0.34442855316701465	0.37161662773374454	0.3947347273645182	0.4171496424384312	0.43979769265336816	0.45896210911121393	0.4654824841286571	0.44782768993128164	0.3963689330197281	0.30639156885676666	0.18557532483379885	0.06003035987323524	-0.042307796486521616	-0.11193850809556048	-0.15338097755267385	-0.17255080156837266	-0.171589097647491	-0.14829823088025773	-0.09676773602027566	-0.011461373425300132	0.10142219834822248	0.2146781172284831
-0.17442556540156923	-0.1600680499091916	-0.1355650603723399	-0.10301876920185929	-0.06608531840168469	-0.03223856541885981	-0.009949138242399987	-0.00586129107220412	-0.02397396812184757	-0.0651368380237059	-0.12537976300751577	-0.19490370215769587	-0.2609874341901563	-0.3135539193342372	-0.34876031272695945	-0.36809098277908237	-0.37463728534716284	-0.37016427137334507	-0.3544378221352006	-0.3257340982204397	-0.2809448092743573	-0.21636661429932955	-0.13050820268480529	-0.028394028751699416	0.07665736624283691	0.16924557005471896	0.24107234485781587	0.29255753559248726	0.3287140222605783	0.3555608063964568	0.3783137950806692	0.40045608546889017	0.42221489065564843	0.4388573115953674	0.4415276194478562	0.4215236028999949	0.37261001432277774	0.28932103894039496	0.17193322086027252	0.041885722720203654	-0.06585108739061718	-0.13547326517055355	-0.1722656412007155	-0.18443281042136767	-0.17529972782784503	-0.14325212444160848	-0.083841312364745	0.004422867662511112	0.11106739054726175	0.21264051289552177
-0.18429411441970364	-0.16793177984146695	-0.13999408452755133	-0.1040270462333533	-0.06552626057191203	-0.0333224655248073	-0.016045760175528445	-0.019699008308660504	-0.047567586909398864	-0.0995844125939287	-0.16940884906029932	-0.24347703321624642	-0.30735860749223765	-0.3539099049324285	-0.38383085182333687	-0.40079994157787746	-0.40785083872347583	-0.40589490614382284	-0.39391809718735726	-0.36972955796013895	-0.3297918253728044	-0.2694278567858399	-0.18532451862817573	-0.08051213604879644	0.03179588087963763	0.13351542363632615	0.2131387412402867	0.2696096130346177	0.30819009125107644	0.33574985776627936	0.3579633129736904	0.37778222319602084	0.3941114139818408	0.4014233356478972	0.39257088123339057	0.36304929237375	0.311019973397845	0.2334931618807285	0.12800547051318162	0.006368936521707784	-0.09992340113136945	-0.16844034847721154	-0.20100295584711603	-0.2064243566455185	-0.1891287070929015	-0.1485808352400715	-0.08239630502679944	0.007506360207970558	0.10862278754523819	0.2012710811262425
-0.1968982249428884	-0.17796376220610993	-0.1451114181355158	-0.10327572306706205	-0.060040039487086416	-0.025777742510164115	-0.009374532778363344	-0.016434456554127383	-0.050117456003519335	-0.11039304249566521	-0.18938231858641946	-0.2694087253196043	-0.33342352942604164	-0.3765267583812066	-0.40306797958516954	-0.41855893236413855	-0.4262544116991985	-0.4266926046181622	-0.4185227619721392	-0.3995123166829032	-0.366452183311102	-0.31479662393828334	-0.2398843457042018	-0.1409201930052723	-0.02679091032440925	0.08404669355226073	0.17482454272845127	0.24008370590202296	0.28396286114785724	0.3137352968500066	0.3351645928218626	0.3503704538298507	0.35735295752303287	0.35157411972861535	0.32941755951468105	0.2903527621420891	0.23505216665432224	0.16249434175021915	0.07081336248736954	-0.03473801707092393	-0.13365002841077672	-0.20236996004765176	-0.23466135800077767	-0.23638403211422007	-0.2127137304095168	-0.16496583631581016	-0.09327754606360818	-0.002280726841764887	0.09500878420583198	0.1819416943951433
-0.2105082698919977	-0.1887203254948332	-0.15011812523459353	-0.10082369281867071	-0.050495848675413305	-0.01114555194548712	0.00809943150098059	0.0020169717455306817	-0.032739361309402484	-0.09738647632909643	-0.18457924291354763	-0.2731472325433145	-0.3413868814618928	-0.38462017403138105	-0.4100266684389971	-0.4249393736914613	-0.4330654725783454	-0.43476329880807046	-0.4286639080749151	-0.4130471221520514	-0.3859253348303682	-0.34420462252406975	-0.2834843136896359	-0.1996223747536704	-0.09379844521803073	0.02106795749445573	0.1243621809588198	0.20273380445056377	0.2559950184062928	0.29036989475154606	0.31117086588595133	0.3200763837764262	0.31589501844356865	0.297265564996412	0.26476779014469504	0.22032840326430628	0.16524942704882728	0.09895311139708605	0.020016568556671784	-0.06953607184342762	-0.1585376032843849	-0.22826722778231248	-0.2656605499235482	-0.2696483299656225	-0.2442475347875249	-0.19262343146731387	-0.11753282874968791	-0.02561327977405876	0.07006919876432431	0.1548123118245286
-0.2221084749854834	-0.19754506840404823	-0.15318542089056228	-0.09597520813608088	-0.03742288409228076	0.008959735526764986	0.0339520993796901	0.03289815205356144	0.0024137578834819828	-0.060610858583988514	-0.1522921716448133	-0.2511107644419304	-0.32886584329776497	-0.37727914799931456	-0.4049694327472578	-0.42120103845791235	-0.4303358575329573	-0.4326610290728943	-0.42692878609870505	-0.4123883877316872	-0.3888023243201202	-0.35516562745195895	-0.30862069363436173	-0.24406789851231128	-0.1566364593971633	-0.049398452466596986	0.06094059952438349	0.15424789625252472	0.2215615835181518	0.2643166496634643	0.286041083076022	0.28863044035655805	0.27379173520613426	0.24478505250270127	0.2057218745197597	0.159572767380236	0.1072889846097437	0.047970405874472086	-0.019952003724922597	-0.09610247370058708	-0.17468098715914643	-0.2430548028126771	-0.28702463971421266	-0.2988920209230416	-0.2785739329081638	-0.2290993547282723	-0.15457635571885972	-0.0627308224225464	0.033347242036492544	0.11943259404144987
-0.22887930402884868	-0.20200808051309588	-0.15254762348103434	-0.08785458061274833	-0.020998934132166462	0.03320192625377159	0.0657453738124476	0.07294746860630189	0.05195002761269482	-0.001748281708869384	-0.08960405637566679	-0.19584906763708487	-0.2879417886779171	-0.3486234499867506	-0.38435765104577835	-0.4058249264076878	-0.41829242085760143	-0.4221317809650046	-0.4164041749789599	-0.4016176685185778	-0.3794778013282793	-0.35099498356012687	-0.3149458929834206	-0.26693472280792585	-0.20029551165513038	-0.11130758241895176	-0.007016737476238752	0.09476628700738962	0.1772391209002061	0.2323735917940789	0.2583790778405608	0.25698977321103056	0.23399409148016254	0.1976540697765898	0.15483421709398953	0.10893748536686498	0.060355704835265034	0.007635931227084279	-0.05112946660473884	-0.11645952960423442	-0.1852883301239997	-0.2493938462768144	-0.2969936882340352	-0.31801219250215423	-0.30822150569980844	-0.2679935181863372	-0.20015826227920178	-0.11156637340754834	-0.01478802655438289	0.07520889973995197
-0.2293319264421583	-0.2008357676688694	-0.14731063101999609	-0.07596161784976693	-0.0012682302920207955	0.060728862825139694	0.10142882456231868	0.11858585460918346	0.1105611454185143	0.07285219840384459	0.00018551963981252955	-0.10204608753850922	-0.20672863445252088	-0.2865909867148811	-0.3388598907888074	-0.37260459401663254	-0.3936832967442446	-0.40261108419925096	-0.3988451813668217	-0.38433942919652586	-0.3628446984745909	-0.33717303088953166	-0.30744676711985774	-0.2703897257079658	-0.21995610522060108	-0.15048452346369812	-0.0621554297439613	0.035294821014458015	0.12561878121714146	0.19294926210087512	0.22682222794045867	0.22577462307300852	0.19848559238997937	0.15774034113638083	0.11293711648950153	0.06800321548901028	0.022934592388764885	-0.0241521194766538	-0.0755003676829837	-0.13220054149720714	-0.19264046264952459	-0.25115540702087163	-0.2987091768340869	-0.32609905537861045	-0.32756846425314706	-0.30088007770672426	-0.24584809699607663	-0.1660549028807787	-0.07154404971615161	0.022406593679677435
-0.2233679293286485	-0.1939247990956915	-0.13756751748542415	-0.06055266128762231	0.02149711848697894	0.09082647247924541	0.13915992028360022	0.16588989661687728	0.17089392013893343	0.15084445414698672	0.1000841487661717	0.01681674147047689	-0.08537146833024417	-0.18089283518987054	-0.25540837640487657	-0.31011833243912174	-0.3485071837604683	-0.3700238760914898	-0.37365337446707586	-0.36251178656885735	-0.34254995916595593	-0.31864026498786124	-0.29241810381187894	-0.26186467159700877	-0.222045276793507	-0.16745954557849277	-0.09556932041389818	-0.01021189531590078	0.07733792973366978	0.15047802886743494	0.19259062264709498	0.196122913953841	0.168796869873657	0.1262783374720137	0.08056676818916023	0.036589372347631106	-0.005649037384377595	-0.04827177856607883	-0.09380472357468382	-0.14384546770175607	-0.19760689381645064	-0.25077207204050933	-0.2961381595930306	-0.3261545611611389	-0.3356330478214173	-0.3215603240433175	-0.2818184013227672	-0.21629714463546204	-0.13016892442194314	-0.03608228457165016
-0.21248675027118094	-0.18261657883646978	-0.12459244209629552	-0.042770943264958575	0.046364780675026224	0.12235828069967888	0.1766927041199646	0.2102789680606721	0.2244879335740309	0.21752228309047603	0.1852543711835971	0.12488289092756058	0.0412776881426578	-0.05104601629961613	-0.13785299303511006	-0.21333742214420726	-0.275379768715033	-0.31894518729830396	-0.33886642905320186	-0.33693958339625124	-0.3211487766362095	-0.2993255343922899	-0.27539334449784675	-0.24881688741338473	-0.21566767908173068	-0.1709696438657708	-0.11139670487655792	-0.03811737252405828	0.041340436556605846	0.11317403252311727	0.16017203701055144	0.17005803872436043	0.14614435974805487	0.10412342144325334	0.05826552305822322	0.014990663282936696	-0.02524478357901413	-0.06460992128743888	-0.10593627631850182	-0.15124823737344026	-0.20023160025477943	-0.2491487655450098	-0.29169308508789865	-0.32150701979911916	-0.3345870768780285	-0.32877646974308455	-0.3021330277671966	-0.2527604968003563	-0.1810151449665332	-0.09348756629256792
-0.19975818159768402	-0.16974695050707306	-0.11097747339026401	-0.025064070090355925	0.07110284860293972	0.15291433152503878	0.21060244339042816	0.2466670183936468	0.2642108087978355	0.2631184049692701	0.24117514066408413	0.19705498242644218	0.1334020649471258	0.057375160500190904	-0.023423408999580505	-0.10481929027746466	-0.18361417136840247	-0.25125543494675867	-0.29478721477045233	-0.30882607594930767	-0.3008684309255873	-0.28241529805435434	-0.2606468802102378	-0.23676349679424064	-0.20774703916450848	-0.1690805057457567	-0.11733402272822167	-0.05280058174303768	0.018867829307439927	0.08647327810471635	0.13482519669878393	0.15037707595140246	0.1317671082990953	0.09210259990952305	0.046770128133386206	0.003944156461754173	-0.03514712125768957	-0.07263258601239835	-0.11160678846044175	-0.1543356749755699	-0.20059025869100014	-0.24666674786281828	-0.28647457539291116	-0.31441884887819527	-0.32765460272126334	-0.32556184956822454	-0.3076173108566743	-0.2720947175328322	-0.21671321642577238	-0.14174725112591302
-0.18849147281054504	-0.15839780192147232	-0.09971188686346615	-0.01097587271071516	0.09141027552632805	0.1776575560740398	0.23575443418978848	0.2701371757653853	0.2863150590698137	0.28607753320696955	0.26881733825869136	0.2344676158457267	0.18525344250626957	0.12514406116239254	0.05735415390637756	-0.017405824494675363	-0.09896773336871617	-0.1810819457743217	-0.24703120978746143	-0.2807997091871578	-0.28399050978107865	-0.270469376602116	-0.25110499553016125	-0.22908465080983198	-0.20231126159211132	-0.16672270429310124	-0.11907323159033997	-0.05941267447628186	0.007394791993387819	0.07155421727923594	0.1198487628471458	0.1396149854821757	0.12685700710035325	0.09102334383236016	0.04704613849230627	0.004522056958961745	-0.034362536777981685	-0.07166511082426193	-0.11063233896267309	-0.15342303524950246	-0.19935508223094062	-0.24413005257772302	-0.28152754440565186	-0.3067038599546398	-0.3181706797048974	-0.3168699949664765	-0.30376601565223577	-0.2780427188606946	-0.23675179232689286	-0.1763391519092044
-0.18040945623777158	-0.15017606291727043	-0.0924488490185245	-0.003731653442414785	0.10156965869665344	0.18993744095310094	0.24668373573659536	0.2778689799447068	0.2913331679368829	0.2905720095917802	0.2761072334894454	0.2483992770001718	0.20924199954375106	0.16094491569054092	0.10460309793289704	0.039067916042817306	-0.037746407589055585	-0.12358929656679325	-0.2040798094352818	-0.25626202642209356	-0.27220079064596847	-0.26485168604021353	-0.2481274625496943	-0.22725243008085447	-0.20111082734800959	-0.1661846553826912	-0.11950191429594854	-0.06105213035806425	0.004492490544003915	0.06772202213911534	0.11643393079959859	0.13945752724874833	0.13239440271445324	0.10166464472281866	0.060257239143094575	0.018193135838587636	-0.021516068116943857	-0.06069860759816911	-0.10254774104446876	-0.14873234929099802	-0.1972865632779366	-0.24247919284620015	-0.2778241297793433	-0.2998045522166676	-0.3087423058987183	-0.3069280394952665	-0.2962333758348117	-0.2765827722395986	-0.24529164633517303	-0.1974866304165171
-0.17521730961555104	-0.14469615189920643	-0.08873531851093196	-0.0037634303614370464	0.09870976858249665	0.1860725894213131	0.24160790488894635	0.27108498640325196	0.28331483749635494	0.2829168424344838	0.27124624696903527	0.24892115659489203	0.2171590545869645	0.17716806029783108	0.12896935030530343	0.07071695466778627	-0.00046791789826328595	-0.08483409137889261	-0.17191795967488888	-0.23745019710962054	-0.2654670987414784	-0.2650297774462658	-0.25124833868886287	-0.230998203295103	-0.20417407857245337	-0.16786205747072405	-0.11934602411856106	-0.058677448663029694	0.009221696468401708	0.0743778354042961	0.12470702630269898	0.1505810862694275	0.14875776742316943	0.12405408588372069	0.0867293921907418	0.04588825362526773	0.004829148503381093	-0.038091944433155875	-0.08600220961308795	-0.13961179778807747	-0.19437820974839706	-0.24181256627161846	-0.2754215836034343	-0.2941565827833664	-0.3006035311232618	-0.29798577848235297	-0.288358037381391	-0.2719374957444071	-0.24661185644733274	-0.20753298504508638
-0.17183323332362907	-0.14095203572500786	-0.08704743429840768	-0.008127286577928713	0.08683642738020424	0.17014683431866517	0.2250089082209639	0.25498284024140466	0.2682114871375856	0.2696499430732624	0.26120446100735306	0.24350743665412466	0.21717457017643355	0.18260827245964734	0.13926192805488904	0.08521248310131097	0.017744451437954684	-0.06406998370438431	-0.15221740150656227	-0.22444056739128546	-0.26164868700901844	-0.2682506381187717	-0.25803449620231605	-0.23844076036040876	-0.21015459226921337	-0.1708006332721177	-0.11786940406354904	-0.05160198142945627	0.022099664436798866	0.09160792922440227	0.1442624413306697	0.1722942623431068	0.17473698442684296	0.15612255054187216	0.1242523950427528	0.0862180189301525	0.04465571697515071	-0.002524193381862234	-0.058973308033193825	-0.12425236331931415	-0.18920485559050765	-0.2407642630695907	-0.2731512050211468	-0.2892290769983623	-0.29394964146343655	-0.29081481923623453	-0.28152328120429737	-0.2663370236898007	-0.24371470313204988	-0.20928666761260956
-0.1691313276066344	-0.13783033212926976	-0.08585808694984307	-0.013316763153926457	0.07260626646423145	0.15022984408324083	0.20448909510995647	0.23639809405611034	0.25232408802513673	0.25683992205933626	0.2519050924848331	0.2380107498516307	0.21522554078869974	0.18335757407043568	0.14161257015493797	0.08844246328095175	0.022012778451739972	-0.05771264874199251	-0.14324327735329243	-0.2156203821435133	-0.25768276073750984	-0.27055460385264224	-0.2646379532261454	-0.24637480185906827	-0.21660051054752028	-0.17308974170348043	-0.1133360563206489	-0.038093133907667706	0.044546576609463914	0.11974129917519803	0.17400839527384263	0.20242959785357098	0.207277184520881	0.1937011559999431	0.16770563576619385	0.13418990181559418	0.09435380998890237	0.044745648842189005	-0.020226458776446906	-0.09998270958510268	-0.17875742405360526	-0.2364492129807673	-0.26903594070014797	-0.28414367187981604	-0.28863037646632334	-0.2857475416246646	-0.27661944624438717	-0.26150898313633214	-0.2393559909653496	-0.20620720587253885
-0.16598238477766866	-0.13409862146907928	-0.0837323684115098	-0.01688767312991072	0.06067411275954284	0.13267963678901076	0.18650375714745396	0.22117231794022044	0.24092745005613453	0.2493223250473195	0.24789748768902617	0.23678775163721327	0.21559294537846116	0.18372773019987673	0.1404725496729397	0.08508301444523714	0.017285349351354295	-0.06095353195382823	-0.14149638823394967	-0.20912990956369945	-0.2515156976549092	-0.26869283288361534	-0.26715699441277374	-0.2510765999337822	-0.22041288374223755	-0.17222092032099615	-0.10338344465527612	-0.015675890937100517	0.0783908059666116	0.15874916591635035	0.21208343692321058	0.23817584983342915	0.2429755908366142	0.23240275104921057	0.21123180606598824	0.18266475579617467	0.14656995417909086	0.09788441876023855	0.02800697495828717	-0.06490690065199903	-0.15900628735462335	-0.22524050187504194	-0.26105290185003266	-0.27811950189271534	-0.2845324100332391	-0.28319935483276926	-0.274777928610789	-0.25950354810072984	-0.2366038502269608	-0.20221467664608228
-0.1611255373304785	-0.12842223839341796	-0.07922261333866451	-0.01701046953847332	0.053821316544377384	0.12131112435159663	0.17519776567674689	0.2131599574967417	0.23737594418202404	0.2500244611527271	0.25178919637343733	0.2423067539143312	0.22077845210412528	0.1864249209276137	0.13887000561562998	0.07861374421287537	0.007582725178763882	-0.06957918019408099	-0.14390196648261727	-0.2040194278338676	-0.2429410560492814	-0.261343622558297	-0.26286201903008627	-0.2490552259228619	-0.2180134932404547	-0.1648398414618211	-0.08464516555707537	0.018926311673329053	0.12520031153751984	0.2075230833812152	0.25601225891888624	0.276956828768324	0.2793767131212525	0.26940399094427936	0.25089029821171893	0.22597016279769008	0.1936546923788271	0.1479703630209708	0.0779744942564413	-0.022004682290941612	-0.1285318135204741	-0.2052606540851238	-0.24827446070691328	-0.27071865944713225	-0.2813301470779879	-0.28307884199963457	-0.27651772640813904	-0.2617818959952716	-0.2379687879501828	-0.20074989578692576
-0.1525893112171047	-0.11894068856005907	-0.07047390857378191	-0.01174890802168595	0.05411913264365592	0.11844541033654381	0.17291436049989672	0.21432327648687413	0.24305076515556429	0.25975823597570474	0.26411685539904994	0.2551483118672646	0.23165286899693271	0.19269173190211134	0.13836487244260054	0.07082365576742763	-0.00511776424528013	-0.08167062281084134	-0.14935245687203194	-0.20060573828344203	-0.23321406960848104	-0.2492342212891684	-0.2508683053591022	-0.23770432758476343	-0.2055872133050749	-0.14644813377009583	-0.052348278960830434	0.0691957517115956	0.18435614947596707	0.26232720753968647	0.30198425931921646	0.31601518529191747	0.3146685461519866	0.30347746430383005	0.28546754738785896	0.2620665423704042	0.2318200256606073	0.18848231466949336	0.1204867380125006	0.020004334180920187	-0.09228069449611007	-0.1786188665527935	-0.23114541338823275	-0.26126111813275826	-0.2776258333976304	-0.283683587279459	-0.2803224989497565	-0.2674773428009208	-0.24360499190374654	-0.20291285189827227
-0.13815014357837835	-0.10352642790663871	-0.055483170082070335	0.0006462631857212429	0.0628730484717982	0.12501994917017087	0.18028213865973985	0.22480479815406182	0.2574823295570257	0.27762050724949383	0.28389036557659	0.2746031902799716	0.24797601051827278	0.2026342965235413	0.13905503586967533	0.06154805633625962	-0.02113995289151377	-0.09762341978643438	-0.1584781013432242	-0.20008244342339876	-0.22422863215355587	-0.2343454025667085	-0.2321574681247946	-0.21606582571440214	-0.18001546149433886	-0.11249781446313538	-0.0027165367086334396	0.13377629644162817	0.2483844507103584	0.31508264978217765	0.34429824777041546	0.35178518423784755	0.34684690101234705	0.33388380875782436	0.31515131072492464	0.291583335193491	0.2614266455897714	0.21846216188321874	0.15170435196687823	0.053792494383503045	-0.0579768741828061	-0.14983357215609253	-0.21079467937650134	-0.2485536968853063	-0.2709020380440338	-0.28169465717324926	-0.2823713511765026	-0.2727157040048144	-0.24995319967082494	-0.20581295450124792
-0.11668120398328509	-0.08121159996945289	-0.03362533966786703	0.020361625517585195	0.0796428225384451	0.13996987409453268	0.19579924506485444	0.24280416337120433	0.27854862277277576	0.30132254788960783	0.30903594686854696	0.2991746220140986	0.26888385108255686	0.21565275244147303	0.13992865436591292	0.04909841032038172	-0.0421890941660624	-0.11856721778388704	-0.17199550065100563	-0.20326011529344862	-0.21741790072416642	-0.21889009650512517	-0.20917841105326357	-0.18600432993933413	-0.1420406666273644	-0.0638425147954711	0.05842211942184475	0.19810701951153045	0.3016224189620263	0.35553467215438384	0.3768655683519031	0.3803527876130239	0.3733971552972143	0.35932755408478634	0.33979842218166717	0.31527621322344523	0.28380541320454883	0.23936540264557826	0.17224122498421293	0.0772458695841153	-0.030463438944134256	-0.12305274568465621	-0.18889566985320644	-0.23222596543974053	-0.2594310806703722	-0.27450427443910586	-0.27919771568321333	-0.2729540605767898	-0.25140565349240795	-0.20341443947511892
-0.08928609842481851	-0.053540744540969964	-0.006892605952804474	0.044878248078455016	0.1013271394682278	0.1596949048313764	0.21556399112706545	0.26423149895135684	0.302099804579394	0.3267201059980323	0.335650640651376	0.32557654209085873	0.2919629530945905	0.22988684700613776	0.13876595292624994	0.030683104400253094	-0.07038885201918595	-0.1452198677762481	-0.18980675746555833	-0.2100495761402514	-0.21343288195655272	-0.20488900424669051	-0.1856937024059043	-0.15312952410955516	-0.09955675539037599	-0.012655064242189597	0.11143984040649658	0.24057559605392567	0.33054808362871807	0.37684916205085384	0.39550900042281345	0.3985353199185517	0.3918032581165665	0.3779599497594003	0.35823665924757275	0.33263254495136124	0.29898151273368323	0.2517044351485073	0.18292344649883832	0.09050541088493248	-0.011523492833955946	-0.10116969811708816	-0.16814114856085688	-0.21438106065195334	-0.2447980031866738	-0.2630876198339461	-0.27087133657484036	-0.2668325999725205	-0.244836877698432	-0.1919188781091681
-0.05954020770707638	-0.024271759310431684	0.020846678425087143	0.070126019538099	0.12361674069055455	0.17963998960524885	0.2346114560005777	0.28357857277176574	0.3220877216422567	0.347274031757638	0.3567282144474969	0.34669697206051436	0.3108142839194044	0.24035085471674433	0.13165193460882924	0.00332576018582476	-0.1067826529376969	-0.17702161987037746	-0.21087592581907372	-0.21965213572873327	-0.21242810385673144	-0.19417818937844442	-0.16593189265907854	-0.12489242167847878	-0.06414754085463673	0.025048795090296457	0.14042958975550418	0.2535711512070782	0.3337681361169885	0.37837269874962853	0.39884199727977837	0.4043944944704988	0.3998727075027164	0.3875699106421035	0.3683890120325145	0.3418794239744538	0.3056625811928023	0.2548329581848261	0.1839746128538113	0.09422764185160035	-0.0013464452698604698	-0.08601448911111445	-0.15161009468714817	-0.1987281668237997	-0.2308991053647801	-0.2511668984028893	-0.2605853791693157	-0.2567934705452545	-0.2320859038956896	-0.1740139396945658
-0.032000123445273684	0.0023251583685456167	0.04574637963582931	0.09269840956259344	0.1434308843533198	0.19676790249270368	0.2494560988246101	0.29633717614237026	0.33266311505535345	0.3557222034238111	0.3634466790502876	0.3520666850796599	0.31407333363180573	0.2372095765021421	0.11322755550265823	-0.03330696889378762	-0.14867067827504127	-0.21105489324090385	-0.23315586568563118	-0.23097366500354483	-0.21439795899804387	-0.18818401951444666	-0.15320081155899798	-0.10685434987437707	-0.04352842824667969	0.04191272997922442	0.1443999732422585	0.24282691110811544	0.31664837195333523	0.36238325430057117	0.38677186615088516	0.39647731002297126	0.39544713914642005	0.3856737152582063	0.36778494412951535	0.3408991509231503	0.3024865628351143	0.24855409512053095	0.17636794851389725	0.08987167870309394	0.000851512139190965	-0.07827813317567545	-0.1413231950920837	-0.18809006522978106	-0.22092201198105615	-0.24204262244574715	-0.2517025578767178	-0.24642490900121922	-0.21758769397702055	-0.1553978730373276
-0.010326613580401465	0.022946334527318292	0.06506694453129463	0.11050568222328544	0.15930204534627418	0.21000059393778392	0.25889451176712586	0.3006497025459353	0.33101540927086914	0.3481068924878724	0.35043854189275175	0.33443384339131393	0.2925114647006463	0.21177044319251692	0.08200758285608536	-0.07138545988194678	-0.18657443570302462	-0.24105188982623565	-0.2533307182322382	-0.2424981830055911	-0.21898151233319987	-0.18742944857379631	-0.14874999196810573	-0.1007989546208847	-0.03922667595080487	0.03886797874359006	0.12842606975852425	0.2147438196325066	0.2835145351029763	0.3303894170200153	0.35862964551254795	0.37277597320072575	0.3759231874079418	0.36965137893863853	0.35425197451553836	0.32840698445081756	0.28940499844937595	0.23413746154006929	0.16216053052286256	0.0793094732520031	-0.0038608075836943823	-0.0779362998391233	-0.13809873278013995	-0.18369256361440794	-0.21621363178914302	-0.23719208958346097	-0.24610582338791498	-0.23845931561215847	-0.2052507981007796	-0.1400620642599304
0.0032255056723253946	0.03552090197758814	0.07698642335975772	0.12206865026999966	0.1701656533394674	0.21867810197997195	0.26259454646141	0.2964982007660857	0.3175920093644093	0.32554763542008436	0.31967727706179494	0.2968761826015378	0.2505352158376255	0.17014775339555444	0.04792860187471125	-0.09591023654368754	-0.20692897874461397	-0.25860108600968273	-0.2668288855276963	-0.2518091422397031	-0.2249187601521921	-0.19115799299378325	-0.15179421759123773	-0.10538069563639858	-0.0486740489325518	0.020276596668335145	0.09771185179789652	0.17351374913283746	0.23701890083359062	0.283405477283279	0.3138731981890508	0.3316285814430792	0.3391348288424436	0.3375494437465741	0.32665855506426433	0.3045026765603772	0.2677669647199178	0.2136651157821985	0.14334849467306876	0.06393985371592142	-0.01467822658237919	-0.08470973089444372	-0.14204242702885234	-0.18579545840369419	-0.21706578507502136	-0.2369924949032614	-0.2445214641352875	-0.2343827834213879	-0.19738317522077567	-0.12974458776192835
0.00781141005622036	0.03888731899730367	0.0799663413194153	0.12554709652809667	0.17402111192445405	0.22084090674713988	0.25897908511804524	0.28335558226456337	0.2937193364396127	0.29185473305055865	0.2780114410376071	0.2498542111440987	0.20234942623287133	0.12826091089689326	0.023056976751365834	-0.10024748137541699	-0.2034553785360885	-0.25784900999549076	-0.2693005255917546	-0.25580838102102377	-0.22978462368643923	-0.19709717243369998	-0.15969553661425548	-0.11701002429833184	-0.06689046068038591	-0.007808150835875444	0.058055194628954705	0.12380268391421059	0.18105768624978252	0.22487128697917635	0.25535490517844733	0.2751377512447315	0.2865776629537885	0.29064998216317944	0.2865078139675823	0.2710925091621696	0.2397887263359934	0.18924918845560176	0.12150459188571816	0.044878115275989464	-0.030603496805350724	-0.09765495603221813	-0.15242504013076968	-0.19391872809845162	-0.2231322153766222	-0.24118643742977947	-0.24683959376690015	-0.23441970232382897	-0.1945321721476836	-0.12483315538497597
0.0036820924015086793	0.032566288114445785	0.07237541989819068	0.11805889375161026	0.16695992048567534	0.21199764332344004	0.24387559892841842	0.25872396411068765	0.25955023555591683	0.250143207377307	0.23148484773880923	0.2018676334892806	0.15762400571367832	0.0939919462599601	0.008414892226352005	-0.09170889201364424	-0.18305019120839047	-0.2404762986032816	-0.25960512469730196	-0.2524358905822372	-0.23104337901363295	-0.20212605501649455	-0.16850620669742644	-0.13062669765019524	-0.08746119256725658	-0.037891294738665864	0.01706777370250166	0.07283768853224563	0.12285910924126794	0.16247148282468363	0.19122654614353476	0.21149353371359733	0.22590606236903557	0.23563717458152586	0.23932836690491469	0.23257294049445273	0.20888930615157147	0.16351060972591738	0.09870226949508795	0.024045296420104154	-0.04959621148514496	-0.11469742670720752	-0.16735757141158933	-0.20651094459158031	-0.233196031756216	-0.24864340946828073	-0.2517488185986862	-0.23696064994154556	-0.19508801079551136	-0.12432344367350759
-0.008004732961594171	0.016857250119092785	0.05280998744966963	0.09578154243225966	0.14260110891513147	0.18440942750014003	0.21037424830913878	0.21831228063894392	0.21370998314319925	0.20127654123478983	0.18221275080731725	0.1551109377754699	0.1171862652709899	0.06521602311861696	-0.0023176792905286966	-0.0813456785082923	-0.1583953008475256	-0.2148878296240823	-0.24128170738810295	-0.24237113338266783	-0.22769067014899727	-0.2039466356844612	-0.1746248793667044	-0.14124254531469532	-0.10405409849797963	-0.06258909691269736	-0.017256754031951378	0.029023001708006705	0.0713794350480331	0.1059135694132582	0.1320154904305141	0.15183344826565656	0.16818701453176305	0.1825687840350432	0.1934817679942087	0.19541206370969164	0.17980515610712322	0.13998874154931037	0.07799048697067695	0.004545691065811031	-0.06835693482843759	-0.13252281718384248	-0.18375646076684732	-0.22086900382378225	-0.2448745117281189	-0.25706450502088607	-0.2565657715316454	-0.2385498465876699	-0.19519125979148788	-0.1254225954607577
-0.02492563370934247	-0.006228938911425012	0.022127294438074985	0.05712202246423726	0.09599167635130237	0.13104758406764477	0.152646137526174	0.15895238690674698	0.15492275124301813	0.1446786571235949	0.12926853442334793	0.10751145508954933	0.07726156415100703	0.036391123250733244	-0.015880751559311818	-0.07705798968177757	-0.1392762158305518	-0.19020054119710655	-0.2200782460044009	-0.2282910451013838	-0.22031323495585448	-0.20159357391048766	-0.1758161250199986	-0.14553969680652126	-0.11240863788970304	-0.07688316868280352	-0.039276080152764355	-0.0013846188067645796	0.03348567619996542	0.0626120547962838	0.08565629389378615	0.10462404036803302	0.12227610568195225	0.14023464789143059	0.15699250100612414	0.16628149520592148	0.1577392124227527	0.12282652523637191	0.06310806713259443	-0.009872835918507067	-0.08306050480208119	-0.14738543740011495	-0.19810979826231284	-0.23375144413472798	-0.2551077533575509	-0.2633510560736634	-0.2578886202458109	-0.23525699133826994	-0.19052128624455655	-0.12435883431716845
-0.04401898651354231	-0.03278257669193304	-0.014689635834667102	0.008005190421199335	0.033353340824290235	0.0575332457811541	0.07521026091222589	0.0838668668984327	0.08500371593753982	0.08070833632001322	0.07154468629969292	0.056526215465314424	0.03412323087728883	0.0031750489720450774	-0.036289438755960794	-0.08226854873070753	-0.12984617504542362	-0.17149458982775584	-0.199954051725284	-0.21216272682057283	-0.20937942093957215	-0.19453827878161487	-0.17088997721126267	-0.14190647792171424	-0.11065234382995619	-0.0787455113131849	-0.04681558702618202	-0.015943643006280626	0.011991888929438645	0.035713859136450005	0.05561120203067432	0.07371073065487367	0.09253120841518857	0.11353634260652738	0.13501649377770564	0.15001809378484876	0.14678790530672403	0.11545000568399594	0.05718062435654916	-0.016096711367773162	-0.0905911968532813	-0.15631686845012036	-0.20764449498980625	-0.24247105227731866	-0.26119846394454566	-0.26485314263275445	-0.2533834965232003	-0.22537017131346518	-0.17957690373853905	-0.11879616497476667
-0.06299266534662319	-0.05894412042378145	-0.05087949619170666	-0.04038416106041196	-0.028786787913247562	-0.016703698001274084	-0.00501129958706872	0.0046324604453838285	0.01080084119010992	0.012855713021730662	0.010197754535935294	0.0017650172116385752	-0.013425770317188656	-0.03558646799054565	-0.06383982573294109	-0.09613166020834872	-0.12920529394334188	-0.15909430665162777	-0.18182967910592224	-0.19425455130836375	-0.19437555332235848	-0.18189598914211763	-0.15885492889866437	-0.12944524653863745	-0.09825410770654398	-0.06821289409885258	-0.040440428407004916	-0.015471255141804066	0.006245197267082072	0.02497668867052674	0.04206554365363767	0.059653789020501224	0.07993123804220695	0.10391027453478852	0.12931216337244475	0.14836452061045194	0.14837656547308659	0.11894568313733485	0.06117078441719586	-0.013121135937222916	-0.08995220123226107	-0.1583609666273989	-0.2113290270529256	-0.24576418042198098	-0.2617156218754853	-0.26043030673679896	-0.24295188358641334	-0.21022826957660184	-0.16418483585376273	-0.10911660641327785
-0.08110226397886278	-0.08282490956695118	-0.08248760766916659	-0.0810623310733367	-0.07966041566713444	-0.07752885928709549	-0.07309555447718238	-0.06615390880997041	-0.05858697613511157	-0.05284080286091939	-0.05086155924860435	-0.054045007088690686	-0.06302333410186498	-0.07724056570971158	-0.09511128181403407	-0.11448285169356492	-0.13338199712762985	-0.1505377269251334	-0.16485997656818951	-0.1741009203631031	-0.17441790621982173	-0.1624485835713957	-0.1384402942139642	-0.10717217102543267	-0.0750539253387477	-0.04635175317816772	-0.022374179298577834	-0.0027746612435793606	0.013513419633132474	0.028192472074070975	0.04342048060436571	0.061331902980701236	0.08356521092877488	0.11034750849307949	0.13857529067581753	0.15971876280079278	0.16077718627922236	0.13164983265857175	0.07351478953847891	-0.0025343712549122156	-0.08278805908904889	-0.15499526857720972	-0.21017735680804014	-0.24409817002012882	-0.25685758867526426	-0.2506348865088546	-0.22806372700820216	-0.1921551457449257	-0.14668595087395964	-0.096682647757598
-0.09861638733802153	-0.10437444698526943	-0.1090232752054456	-0.11326958764805034	-0.1182754152371059	-0.12287567560309114	-0.12461937501790434	-0.1220510529717296	-0.11631556849785199	-0.11015560815501792	-0.1060996181172895	-0.10573692401439914	-0.10948075145560819	-0.11636340581512492	-0.12442688180793544	-0.13170410655721615	-0.13744190764296868	-0.14239049183247135	-0.1473309645886066	-0.1507622212381129	-0.14814378623333788	-0.1341113995171556	-0.1072973665883596	-0.07338639736574704	-0.040938602548277726	-0.01495215272586092	0.004113689144380712	0.018163212818050525	0.02987079512252643	0.04199581871599468	0.05697652394037055	0.07646363148104082	0.10103115511418516	0.12972808528260174	0.15865332847157967	0.17926516174385626	0.17935735173531622	0.14967006779413097	0.09089435556470093	0.012497286877863193	-0.07226669192434705	-0.14918733012488697	-0.20660832452612243	-0.23923129087989967	-0.24800192859086287	-0.2368316968722458	-0.21017714781191144	-0.17238653296766307	-0.1279812595249493	-0.08223274606844626
-0.11503908024614849	-0.12348880146644961	-0.1310237820419783	-0.1383428141618881	-0.14682117327688063	-0.1551651046284505	-0.16076137469588558	-0.16184315110648442	-0.15895253255912734	-0.15425680732441643	-0.1499674222404575	-0.14742520171831228	-0.14678945299234575	-0.14696443705339368	-0.14610073663694598	-0.14275641008845433	-0.1372321426695321	-0.13145059823928062	-0.1268863678677968	-0.12228869500491435	-0.11302189259998054	-0.09322334146689658	-0.06161666311207255	-0.02597736383228485	0.003573662493169776	0.023331935314999924	0.03522082526798202	0.043190964855358976	0.05123629783632632	0.06254621084029946	0.07902018360346395	0.10100255988215791	0.1273665754797529	0.15580622731854676	0.18228332934784588	0.19957518995392087	0.19754906118005422	0.16775493508048797	0.10915268449559012	0.028488425921695787	-0.06159481317294976	-0.14386164847548188	-0.20290636151768784	-0.23273819091186287	-0.23632114393201112	-0.21998389721375727	-0.1897907371514261	-0.15077978103357217	-0.10766165064358749	-0.06569342292186231
-0.12685217774187038	-0.1372543725107286	-0.14662625633307308	-0.15552908308711705	-0.16561634387241617	-0.1754632465434167	-0.182553672833427	-0.18549563129920466	-0.18478945880396114	-0.18192389256016042	-0.1782101337333416	-0.17436197705353912	-0.17017975062403026	-0.16461211927750685	-0.15627110829080748	-0.14448105280779341	-0.1301746271532471	-0.11541821873425087	-0.10143044716807588	-0.08669897408558132	-0.06684135999246343	-0.03734484162710906	-0.0003407749699952808	0.033088525919853715	0.05435557995478657	0.06402653423443447	0.06707949599119788	0.06898683231516732	0.0743570554098577	0.08609116303926796	0.1047715651365813	0.12863447200546332	0.15459014075699865	0.1796000417862918	0.20061585345540534	0.2127600919676739	0.20842496623653534	0.1797737403552045	0.12322929033619816	0.04178129482938929	-0.05301344142693416	-0.13989180687324151	-0.1987111255540354	-0.22379169754320039	-0.22126146556539167	-0.19985326534260295	-0.1666053694542382	-0.1267648414502483	-0.0851415421905286	-0.046782859858624584
-0.12787087636937527	-0.13966230777820213	-0.1504038539225221	-0.1604392308587302	-0.17142412577159052	-0.181655875921526	-0.1886910014005383	-0.19198360046319377	-0.1926024874540039	-0.191470481100428	-0.18877398578328577	-0.18433373403205905	-0.17754631954619376	-0.16752280601293915	-0.1535757113422144	-0.13579803074801314	-0.11523150587393553	-0.09323744786151994	-0.070127597217684	-0.04408013359865919	-0.011765246598738573	0.02756874357287335	0.06612765509957778	0.09198456367601034	0.10193416237894821	0.10106752135912636	0.09612966979101804	0.09318529714563231	0.09688899019973994	0.1093483253568254	0.1292371006690272	0.15251661025799762	0.1748773288768934	0.19375162142596974	0.20770181215447106	0.21399405578945283	0.20716652194923618	0.18010730333024308	0.12718246601054622	0.047845718680244766	-0.04753181591656135	-0.13415200715073977	-0.18895675226148556	-0.20813439620512023	-0.20038095303792397	-0.1754023917515965	-0.14030966821690752	-0.1004242293366417	-0.06069014857851894	-0.02580697858972994
-0.1134275258218832	-0.12565104293862495	-0.13730747971768828	-0.1484410998720971	-0.16036090586350815	-0.17085101911230197	-0.17745678373722665	-0.18063036850069822	-0.1823766951003553	-0.18327200424232962	-0.1822560462828568	-0.1780841642539435	-0.16978723055463713	-0.1567813960786657	-0.13915069952656592	-0.117593237751115	-0.09285967494268668	-0.06524206966250594	-0.034065113120015394	0.0022099328223939433	0.0442429593067485	0.08763095667526984	0.12152315645717837	0.1378138613408745	0.1383699371265275	0.1301355932027559	0.12013068187960627	0.11437552544907843	0.11719635133995755	0.12965571604067758	0.14855205867102794	0.1683396617862783	0.18474875935896304	0.19634251649557746	0.2029583548864457	0.20319357515263675	0.193011746790462	0.1661733710020601	0.1164935029567344	0.04242808560940694	-0.045283557319684836	-0.1222255356940771	-0.1686229066031156	-0.18277650961519284	-0.1727365376229399	-0.14697771257140235	-0.1120439412893757	-0.07333797345917313	-0.0358841624334358	-0.003970925428663157
-0.08556975982455207	-0.09715132943600129	-0.10911780478120783	-0.12128945101335761	-0.1343071488678662	-0.14538994535887628	-0.15197317894357085	-0.1552480077113034	-0.15810520748169518	-0.16113562158074982	-0.162275102949916	-0.15917695124696532	-0.15046677182441479	-0.13588989680042765	-0.11619087343412346	-0.0924350587194597	-0.06504245711621656	-0.033416600540374555	0.003683845027801483	0.04667690121700158	0.09271192473562981	0.13367200479058053	0.15990615117387982	0.16815326311984002	0.16271912936561658	0.1505768317509138	0.13834535773050452	0.13155553300413525	0.13373544325687817	0.14484636199356513	0.1605815049087583	0.17508435292801594	0.18479659576554439	0.18921682137827267	0.18888320004811782	0.18308001110914165	0.16864582975515924	0.14023025201646525	0.0926828656763115	0.026618676490900738	-0.04597666273304292	-0.10622815160014135	-0.14184776726497664	-0.15200022598337323	-0.14179423408940292	-0.11733669661373837	-0.08424041777462499	-0.04770973308718041	-0.012632048857960411	0.017133094742058524
-0.05271768779664703	-0.06320359463902764	-0.07506204945554219	-0.08800586524983468	-0.10199119413895387	-0.1138060408789404	-0.12077798798260266	-0.12431090498742135	-0.12777571410121102	-0.1320970308186744	-0.13487970349325465	-0.13299201835050614	-0.1246069497063637	-0.10951359270581072	-0.08877478147158557	-0.06370456603055309	-0.03459876140058789	-0.000495169347132363	0.0397617697775601	0.08508281041570519	0.12993717111801265	0.16522987583882626	0.18408510335438663	0.18645236724174868	0.1773881724343837	0.1633736092426601	0.1504478026708732	0.14332848746390373	0.14446357567412654	0.152886937160525	0.1641524603924513	0.17296464358637928	0.17644131478822137	0.17449963281519865	0.16798296080459263	0.15662506150929684	0.13790248798499619	0.10755304417199756	0.06267777023497692	0.006966104915270356	-0.04837393508285134	-0.09153981170731301	-0.11636842392334962	-0.12225747902382994	-0.11179173498384078	-0.08899555226704878	-0.05832593800910978	-0.024401898626266193	0.008392007285350018	0.0366660067795329
-0.02701320578976019	-0.03664598480780253	-0.04827123184884516	-0.06156483242143662	-0.07598179690285878	-0.08816249479982595	-0.09544328445402944	-0.0990786518924887	-0.1024763843228087	-0.10692821256002756	-0.11015817833978979	-0.10882655745492988	-0.10078051491282179	-0.08563995077582792	-0.06443814220289508	-0.038599332349404984	-0.008545917075777596	0.026580979036507264	0.06748316823578498	0.11192055385734735	0.15327551215966292	0.1830729061513538	0.19657454755255432	0.19517747263455829	0.18401982834178837	0.1690568275501226	0.15580997582846048	0.14821486418810598	0.14786462483738189	0.1533427831384641	0.1604919476864529	0.16480954255428923	0.16378544553841332	0.1573286612509928	0.14641197220059174	0.13112379373099375	0.10950789473486211	0.07854804606464416	0.03754473607017009	-0.008350674204170003	-0.05018999899071713	-0.0809736737154532	-0.09754744687850422	-0.09949167407908087	-0.0882286740501115	-0.06648409733649141	-0.0378329177768366	-0.006211319227213155	0.024614412909382988	0.05174224686622299
[truncated: 50 more columns]
