# Supplementary material for: Iso-orientation bias of layer 2/3 connections unifies spontaneous, visually and optogenetically driven V1 dynamics
Source: Nat Commun. 2026 Jan 21;17:1901. doi: 10.1038/s41467-026-68578-y (PMC12923880; doi:10.1038/s41467-026-68578-y)
Supplement: Supplementary file 6 — Source data [file 41467_2026_68578_MOESM6_ESM.zip › source_data/figs7/B_correlation_similarity_map.csv]

0.7258750953512226	0.7162845021235458	0.7050669943818462	0.7069245724730472	0.6779289957399784	0.6044779712649315	0.5536953928940052	0.5504846257092378	0.5934635738055896	0.6690928227437044	0.7563627443768878	0.8289217304100732	0.8565629208800805	0.8154599345243312	0.7126807560934312	0.610179823091477	0.5674569505597329	0.5701637199343568	0.577488641615721	0.5811190459750822	0.5901183713671126	0.6145139354587719	0.6641137119913999	0.739320788173876	0.8151926091668894	0.8578643706311451	0.8589860888804371	0.8300388946088042	0.7823182310368835	0.7207938751778586	0.6458396773502972	0.5595993032244048	0.4762359583545217	0.4328652304990018	0.4721593400350031	0.5744854023669174	0.6721575528200274	0.7321262588731206	0.750258392234421	0.7221284893461534	0.6360853944935403	0.512512417106173	0.4771275222502871	0.5998327185914479	0.7331565140232137	0.8029570147775631	0.832325352411836	0.8435844724087597	0.8482604651032188	0.8515216592996555
0.7272796263131998	0.7207656402887326	0.7221891651100524	0.7441179623786862	0.715450787245553	0.6099440789987085	0.5259858376478731	0.5220983822348298	0.5989493679659121	0.7114193571884516	0.8140085040436469	0.8811629681081052	0.9016472969963062	0.8717149634387342	0.7966627713184105	0.7057905686531529	0.6418013558808491	0.6142271474254998	0.5989125370634912	0.5833125520568929	0.5762224607395303	0.5929116796704308	0.6486134611467822	0.7406313320592625	0.8298037323762102	0.8779408076182601	0.8834402134065266	0.8601161687865031	0.817186870729632	0.756040829041338	0.6723567983542131	0.5650337053273459	0.4611374732914073	0.43967434388255355	0.5443266729755724	0.6797144076614392	0.7712366997553749	0.8187175500780565	0.8339854809048156	0.819633099371912	0.7658877111462978	0.6557908595125415	0.5280637525766281	0.5446342640178449	0.6900883443898553	0.790261979780584	0.8337260798722542	0.8517189513733849	0.8604920735699617	0.8666939220577397
0.7475525872655633	0.752979853747251	0.7793525041412597	0.8193883731794301	0.79542951084001	0.6622193762500252	0.5100398139147753	0.48074128654073844	0.6082177735412039	0.7599713570500094	0.8633524823371749	0.9155769452595107	0.9269770162606099	0.9047253095050258	0.8538185542389698	0.7862520162833894	0.723134153693496	0.6765320638521124	0.6376771581364548	0.5960804158861863	0.5623851240718286	0.5656413490570711	0.6343976957916777	0.7519923262737769	0.8516807174619954	0.8993404174215068	0.9067243659105543	0.8897376293234659	0.8549519566547278	0.7997772488770984	0.7128723100558864	0.5851921641654593	0.4653691968582355	0.49705154312617195	0.6590959245867553	0.78224841360281	0.8457170067699955	0.8748917173108726	0.8837059152489263	0.8757251456566336	0.8463544100341818	0.7811780071234055	0.6673044235707823	0.5816621847909178	0.6601313613451707	0.7774561821206211	0.8356683474590245	0.8599742050214423	0.8717286139101026	0.8795164500089292
0.7771130745819602	0.7958035254591602	0.8374561629756144	0.8791685051278291	0.8640435996240503	0.7392727013575746	0.5240030616959197	0.42993584337714996	0.6172127586928251	0.7987410503969633	0.8931104148580594	0.9320326758498871	0.9378444890402939	0.9207159719765798	0.8853405413525506	0.8371153853584818	0.7845978835753907	0.733522539112428	0.6793328659336136	0.6129602430280694	0.5460838921799105	0.5353396247586371	0.6352922669071008	0.7833914029632485	0.8804463309072547	0.9188257267097988	0.9244619019724287	0.9122787120083372	0.8858922893629068	0.8394913680808167	0.7546347927055386	0.6110141964536028	0.4878977633523199	0.5906937774989368	0.7644420307855722	0.8511251180161481	0.8888611347204034	0.9048575794000207	0.9087270637240854	0.902761038605118	0.8846133724417662	0.8459935170713311	0.7719984524224557	0.6752141798622858	0.6706101898162463	0.767729336330554	0.8348554810255837	0.8642215112176087	0.8780480747605078	0.8865933721775547
0.8107227459120723	0.8375847639821441	0.8809987451272924	0.9157508049744187	0.906319642138499	0.8071642043962055	0.5706129327407379	0.3816449744078153	0.62329274834184	0.8234603146419147	0.9080323230176509	0.9386757477041966	0.9422962768922583	0.9294682441026529	0.9045780390314349	0.8702428136779242	0.8287796030148766	0.7801793383471642	0.7177837959035274	0.628342534787289	0.5196386498247757	0.5032622827748269	0.6678315357377894	0.834837404579523	0.9110331706281858	0.935106223530997	0.9373080434629704	0.9282020751477049	0.9085331006956817	0.8699865635291548	0.7874498291130536	0.6284482339773851	0.5184043590773374	0.6909913280531914	0.8389684219715426	0.8922928563686291	0.9132731792535064	0.9214039358536105	0.9222419491634046	0.9169507183158299	0.9040556505049144	0.8787051072108776	0.8308369890408149	0.7554664537856135	0.7095396513698783	0.7630388629860312	0.8290073023817879	0.8623668157678198	0.8782203148894803	0.887552803327478
0.8451484604044758	0.8737513574356599	0.9114528336738964	0.9370608699965263	0.9289500675081324	0.8527831306859704	0.6369970527782856	0.36931671793997856	0.6272222894792198	0.8342787992603474	0.9126468976725146	0.9397766345184906	0.9437833102673848	0.9351178517476235	0.9179490022844712	0.8937099590831743	0.8619542499731646	0.8191676908323648	0.7546680460985092	0.6444750072332287	0.4806449185418077	0.4865888491592926	0.7428090045341909	0.8891803978549588	0.9350201162084046	0.9465402267817633	0.9460411639216575	0.9390875400998461	0.9242420116290239	0.8911369988879098	0.8073297752735179	0.6274929020495628	0.5476023860736492	0.7670130287117793	0.8795223620740044	0.9132487967049634	0.9258527970978778	0.9301672318597684	0.9295451108837544	0.9245673048905695	0.9141873638033918	0.8953024916947658	0.861335057658551	0.8053861657107928	0.7509701326666964	0.7645473279746365	0.818776113104379	0.854187868761775	0.8721734327148287	0.882645833835948
0.8748850465166195	0.9014634645747801	0.9315073302007252	0.9485685094437089	0.9390951427323951	0.8785732072382717	0.7037166011002792	0.4234859903156697	0.6302802866327909	0.832300856618167	0.9096851895513308	0.9372563515777875	0.9435228917582357	0.9390482016043766	0.9279811579399794	0.9114360027119328	0.8881313308808737	0.8531765601935262	0.792876262618096	0.6695222071447559	0.4429944588553812	0.5327173550175224	0.8331128205138065	0.9253575784908994	0.9481776961289496	0.9528478357487694	0.9515121161542284	0.9465255489272778	0.9353409403377946	0.9059983085815204	0.8164303634493273	0.6044248900978979	0.5723191820973241	0.809191244511646	0.8962974972836641	0.9218332169346989	0.9313295134134166	0.934327288870265	0.9333007492094259	0.9286366227949021	0.9195414175165808	0.9038351092404804	0.8770158658625709	0.8333219868578419	0.7819151263783899	0.7695437040895934	0.8058038447681393	0.8402528865459556	0.8603070032196515	0.8725058325398025
0.8967654014998347	0.9202890427246453	0.9434287322354044	0.9534361072097666	0.9414879524954575	0.8906925786421622	0.7566404799488641	0.5230460560178736	0.6278581176163787	0.8163403777338499	0.8995670862895415	0.9313914425505418	0.9414350560945026	0.9411780144196139	0.9350994254108392	0.9244597045484843	0.9081060467731635	0.8812836975060262	0.8296426051155508	0.7065820228894288	0.44709357290296187	0.656517036242315	0.884958293391457	0.9381704929185646	0.9519040072351159	0.955077716088318	0.9545852232354449	0.9516505108460361	0.9436671316242012	0.9181016518411302	0.8204138201938509	0.5602244000204584	0.5953675285714	0.8293017757786751	0.9019444339114857	0.9245407499547514	0.9332095991769181	0.9360287788818533	0.9351598069722629	0.9309254746720088	0.9226904997272087	0.908820442095803	0.8860859493053882	0.8499851549284825	0.803362124952639	0.7753165806604204	0.7910551788345273	0.8206719925406192	0.8425773563773508	0.8576130034143072
0.9109458120609844	0.9317207644004535	0.9494652831817773	0.9539432951781246	0.9392502345704428	0.8941316648980167	0.7910885928570043	0.6159385546830595	0.6189785464305814	0.7834458866528677	0.8801737742377489	0.9209139081221622	0.9365675627237622	0.9407340914191402	0.938767760366356	0.9323430151805326	0.9206895470408609	0.8994778880010061	0.8544910614103136	0.7362459602911278	0.5005335498033531	0.7289283545353721	0.8915003178914426	0.9357306708707694	0.949818084141038	0.9546158856153025	0.955887667431667	0.9549677454403013	0.9499615774373295	0.9295567030726151	0.8273982779663748	0.5058395461241321	0.623882326180146	0.8418307020155916	0.9047274570155538	0.9254776665983804	0.9337261825571314	0.936614803249363	0.9360995338671605	0.9324659360718506	0.9251886412499376	0.9130142964864577	0.8935602410179546	0.8632203726708622	0.8214216068507199	0.783281371052347	0.775907510147304	0.7943686550075839	0.8171469476170126	0.8369861796919124
0.9189384873427147	0.9376257102535015	0.9514231829394703	0.9516568748395612	0.9342818967564962	0.8920913040029557	0.8091407583126481	0.6764243726963346	0.6145302289116042	0.7354966622197463	0.848415688415988	0.9033519083117612	0.9272350589356784	0.9365767404859637	0.9382757472478007	0.9346034152018754	0.9248716082624205	0.9041707182991287	0.8556411105407897	0.7222718574364089	0.5162995342498653	0.734103617972149	0.8793437945356497	0.9270358856224312	0.9450082602750565	0.9525837231275187	0.9558151694767043	0.9564781760499026	0.9534267060502046	0.9373825717447934	0.8380858637310307	0.48003338430271975	0.6646311329989929	0.8535570133740475	0.9075786516022538	0.9262198869163327	0.9338228311303649	0.9366622590176715	0.9365130934903378	0.9336329112940837	0.9276163820893364	0.9175436981556722	0.9016826042390546	0.8771425137413479	0.8414180632829078	0.7985711521170276	0.7662914923109736	0.761495021086515	0.780136676519557	0.8071950173959546
0.9219708514103888	0.939246059291237	0.9503026477400329	0.9473456518851314	0.9275975304530261	0.886831117449893	0.8165069711454397	0.7115795888206227	0.6259211445510838	0.6886901744363993	0.8052858400097431	0.8765397427522441	0.9114210795637164	0.9273242719244331	0.9328819983989568	0.9309716440689724	0.92045047122546	0.8942183371526818	0.8288112282193223	0.6605778721377776	0.5128551150676718	0.7294542582112961	0.8652731495045007	0.9172973001153133	0.93936518962043	0.9496813053083819	0.9545149117629976	0.9556834465871222	0.9515730474984712	0.9309015060437013	0.822479189426531	0.541584551572343	0.7176287391758955	0.8638255712875872	0.9092910382259601	0.9260495678872652	0.933142083118397	0.9359805977696934	0.9362197196028916	0.9341587365923161	0.9295679397748198	0.9219161936899098	0.9101000942404947	0.8920012391759367	0.8645610337213956	0.8248028087803199	0.7739361041028313	0.7294293344976671	0.7248472195086925	0.7588492510464374
0.9207844612225475	0.9372993345625592	0.9467031789446662	0.9415281553542342	0.9198890784093738	0.8798414994354713	0.81767129039131	0.7312703848155832	0.6476683453559899	0.6646317705096856	0.7625732191541821	0.8430785164250605	0.8890730142901885	0.9125343726548006	0.9223296416324009	0.9215110722020983	0.9078896140118786	0.8709563221033982	0.7803522664629663	0.5910945115998728	0.5274261233529358	0.7295114275076939	0.8545291828559697	0.9088782730851095	0.9340367116327394	0.9464674919299267	0.9521535901178155	0.9522959810576813	0.9434676874007331	0.9103297231012148	0.8020874990294395	0.6584521398843165	0.7680503074954206	0.8676632006137883	0.9062527808082765	0.9227068303912863	0.9304403547743195	0.9339613135475957	0.9348743039720078	0.9336152176451709	0.9302261860171648	0.9246641546606433	0.916546165712947	0.9046073761285224	0.8863266032545281	0.8567735824787751	0.8063451303151313	0.7262292225950316	0.6535941097512162	0.6693259029651549
0.9160233937110585	0.9321565271737711	0.940757855700711	0.9342831634009433	0.9113651746385919	0.8718046973863145	0.8149619652971395	0.740775862346214	0.6690157915377762	0.6671141165181004	0.7382392277949863	0.8142057970558256	0.8656027974167945	0.8948311697906924	0.9080836663059224	0.907386206481858	0.8889019978171736	0.8388910753771829	0.7267162207483868	0.5523855043295259	0.554644136120094	0.7314481970163421	0.8461837612059468	0.9017272386693442	0.9291606253400646	0.9430337729934948	0.9487570452424795	0.946703413086362	0.932384478577388	0.8934074886994083	0.8148031946457087	0.7541436939862831	0.804450621320954	0.8631248999543989	0.8959096725586608	0.9141462037608762	0.9244522691530466	0.9299520675103173	0.9320822776823373	0.931494275304809	0.9286929713394507	0.9243258923893454	0.9187932880716592	0.9115715892237213	0.9009066071218388	0.8829992345638458	0.8487309811942066	0.7769514199904259	0.6409670479064743	0.5293889948429846
0.9087006386590625	0.9242392142531307	0.932436347757978	0.9253638721513078	0.9016447244657951	0.8621236052509332	0.8078427632323694	0.7407833317958963	0.6839247709791029	0.684697805946677	0.739478726987822	0.8035054979097989	0.8518000650742956	0.8815189855160822	0.8952316758072878	0.8928806996454915	0.8687241645511333	0.8076068522435328	0.6874728708970858	0.5481534455342763	0.5786622169985243	0.7289702122273549	0.8362567031355933	0.89356339219989	0.9233611800990591	0.9385392839889323	0.944040465757328	0.939917253539645	0.9227276466378754	0.887434489156308	0.8382412976692559	0.8108578242239826	0.828209922106096	0.854905953047293	0.8796431741575815	0.9001689613131061	0.9148481339675318	0.9238406639303277	0.9278603007925236	0.9277611045320118	0.9248040915011199	0.920612351081164	0.9163891572669207	0.9121093717029675	0.9065737671209455	0.8974173755427988	0.8794485539956616	0.8401312487094332	0.750484498785792	0.5791482636565086
0.9001283941180547	0.9140785853321619	0.9214451305165318	0.9137733077268346	0.8889445438601444	0.8480061330581394	0.7927557645489381	0.7305007545877475	0.6939513765871289	0.7104799963957172	0.7612794822596372	0.8144118906138238	0.8545901864183125	0.8796165000988283	0.8901727303625248	0.8844225468043998	0.8551157839236181	0.7875339820076236	0.6701452780540834	0.5594754483875566	0.5922559157834311	0.7195452986624578	0.82158093541153	0.8815467630845323	0.9144515810662315	0.9315602845725849	0.9375156464026879	0.932676806912114	0.9157356776782969	0.8872210508356245	0.8558775855202554	0.840583260976614	0.8439863878166753	0.8491854044373971	0.8618468777221764	0.8823244160390254	0.9021038869325315	0.9159965585654775	0.9226797110329703	0.9230621181378278	0.9195074843838992	0.9148897897018905	0.9111804263475507	0.908668986162154	0.906452607208512	0.9029045039296746	0.8952163306287064	0.8780252378856981	0.841515962529495	0.773427016948606
0.891606909810853	0.9022311583350611	0.9070699817517314	0.8972238426251999	0.8691271052729691	0.8234809969830134	0.7644003629648773	0.7144115640365241	0.7101651663259538	0.7475532624862891	0.7976990501765685	0.8406882892092233	0.8709208995998592	0.8887638469954046	0.8943203374729809	0.8846058540442077	0.8514619919929146	0.7810135037557526	0.6685148734264371	0.5733693793604234	0.5993861825681117	0.7072975333601208	0.8035844648973252	0.8655301224714883	0.901735192319018	0.9214364054443297	0.9288305608148986	0.9247478610707377	0.9097002159930007	0.8868608611426348	0.8645579716348929	0.8537533831746491	0.8530083608723893	0.8473863473384795	0.8461222305068354	0.8621375257921191	0.8863898252620459	0.9065200496882027	0.9169581418027698	0.918218663689448	0.9142042847091909	0.9092694652844281	0.906030238154122	0.9049360204800616	0.9051302710010837	0.9051746562174915	0.903188438027918	0.8966773676771387	0.8826118987822562	0.858723340394104
0.8838197703837454	0.888867314616566	0.8878460242586423	0.8714527757409353	0.8343203517763571	0.7789620179221477	0.7240239390880057	0.7124121157061003	0.7485956377401998	0.7991092202982129	0.8425670339376278	0.8732870990758757	0.8928371838307491	0.9030434274249577	0.9033576778279583	0.8899140309758274	0.8539725801629152	0.7820664277245107	0.6726970903868842	0.5853717023640763	0.6058165431729987	0.6990021974025471	0.7881011623680734	0.8496089498069505	0.8878396501787513	0.9097391004520019	0.9186908716550638	0.9157941945848422	0.9026257311805369	0.8833052681082505	0.8650252156959899	0.8554938344846839	0.8541015983090671	0.8461825045264862	0.833047260076349	0.8395357710480561	0.8663492396527791	0.8944318359889555	0.9104454109512078	0.913551665179049	0.9098831170441855	0.9054838425996202	0.9033515087642229	0.903869009799792	0.9060422406668843	0.9083692478271814	0.909298817325712	0.9074301538024923	0.9017093770408684	0.8917519525946871
0.8762315350103786	0.8732060734741893	0.860963095205772	0.8287703010578018	0.7705480125210796	0.7092595988957716	0.7015293851202071	0.7514860779440863	0.810947751049645	0.8563515329306871	0.885852061945669	0.9035294246122132	0.9133505278469091	0.9167054203461107	0.9121238563335095	0.8950162317475502	0.8562290213952872	0.7824139888189489	0.6737983601167998	0.5917737379641322	0.6125798901963728	0.698010362881341	0.7806545270577949	0.8397140644705803	0.8779165114863302	0.9004606980994567	0.9098412507493907	0.9071964349381232	0.8947032544341489	0.8767712515813353	0.8596359921844272	0.8493613986032016	0.8469473970747892	0.8408532356255711	0.8210095475542021	0.8126876315917378	0.8376812179655784	0.8764471966691194	0.9016235949848664	0.908453649382784	0.9066826255876277	0.904394288875987	0.9045252089853587	0.9070699041174907	0.9108162172656733	0.9142541761100413	0.91614865877729	0.9157774113135498	0.9129031488852073	0.9076734482498003
0.8670044421670272	0.8532413697629875	0.8217788863559667	0.7561164356217547	0.6634743177000841	0.6563488622930923	0.7454715850284784	0.8255600959480454	0.8753740453189475	0.9035944665107405	0.918618614422924	0.9260154223721112	0.9286256115616539	0.9265943682776644	0.9175849993464703	0.8964358734979799	0.8537150011529774	0.7761204785813983	0.6650822875040717	0.5875215493463413	0.6156463869269264	0.7016908714653579	0.7819850811471544	0.8391543073807651	0.8762693583781955	0.8979419519186825	0.9061997731723638	0.9022440539404998	0.8886946350484324	0.8701902388958905	0.8522909187165246	0.8398281640262746	0.8343834082908875	0.8288948818361936	0.807698094737706	0.779465606827877	0.7901563464650518	0.8429893385279421	0.8858778752555942	0.9005757267615037	0.9035402735391383	0.9056507354479246	0.9093503312307999	0.9141434018803625	0.9188157974210289	0.922220421052326	0.9237332014505805	0.9232589237253046	0.9210387372717976	0.9174892811797913
0.8535826393861364	0.8258879749410633	0.7639707852678103	0.6411495485447902	0.5649655967813735	0.7136925661073972	0.8364258355703269	0.8937844995726365	0.9207679511055975	0.9334577364957479	0.9386514261514401	0.9397488430820206	0.9378119862939249	0.9318563780138003	0.9188234805682375	0.8930950068485015	0.8451016371990676	0.7613514767112199	0.6432423654476943	0.5685649848121971	0.6097685476985732	0.7040908864517877	0.7880123190343179	0.846377031573583	0.8831955806824405	0.9035780641690024	0.9098721003695479	0.9035493615250503	0.8876075504032773	0.8669974939166674	0.8470516468904956	0.8316660149118374	0.8218912701470382	0.8132336811702248	0.7916282360643501	0.7420018541958506	0.7028387619054206	0.7614694392894547	0.8481339360220757	0.8834145455572142	0.8975600780567299	0.9072002411962798	0.9153076519721255	0.9220488908297376	0.9269723535536816	0.9297377735874206	0.9304369523513175	0.9294738689278139	0.9273648719817222	0.9246343567628255
0.8328111802089458	0.7863834869655121	0.6812754900759938	0.5234604539678388	0.6456513391677365	0.836417828643084	0.9073214263681393	0.9339721931206126	0.944739147021109	0.9484636056851252	0.9484847393036085	0.9462635943728742	0.9416360067662808	0.9328099177355026	0.9161100882478694	0.8855588687627347	0.8317837515258928	0.7406363008030281	0.6100112268573717	0.5375319098324052	0.5958340297948098	0.7025702361352465	0.7945305344259661	0.8573339323476749	0.8954332058601411	0.9150228491881143	0.9194513888188833	0.9107124792233712	0.8920289457256788	0.8686301290633174	0.8460656626692193	0.827920016737655	0.8145392735909739	0.8018001651137743	0.7781892932750162	0.7171544650327519	0.5814149548079917	0.5241223970581423	0.7366970319863565	0.8434089075321114	0.8842032775272164	0.9048775866252955	0.9174574298677886	0.9257683754287365	0.9309654229626505	0.9335201397717456	0.9339922767441686	0.9330797393518346	0.9314578220693905	0.9296845454453224
0.7999515899428715	0.7268225073396799	0.5795525676914072	0.5585778841262096	0.8206588616780705	0.9113575962734681	0.9403795646217575	0.9508132074120883	0.9539856053873241	0.9537244751619983	0.9514833889090571	0.9476703510279161	0.9414347653912932	0.9304422421903509	0.9105143239640292	0.8755096269559851	0.8169149674490764	0.7193644473584653	0.5728193534217225	0.5078706152045898	0.5840334551623628	0.7015915362361674	0.8013720391668049	0.8691506839682828	0.9090777431365472	0.928330548152891	0.9314154862739736	0.9208961733323985	0.9000044057476048	0.874033691226566	0.8490026591290942	0.8289116946000934	0.8140890850258642	0.8009814870146073	0.7814274684050407	0.7377427149046311	0.6307283679753037	0.4815197196453501	0.6416720511516294	0.8044939319517425	0.8671192324193839	0.8952647674519182	0.9109300081472377	0.9207912035821122	0.9269541477231207	0.9303311611665621	0.9317004256487554	0.931879153599299	0.9316205794030271	0.931477179516158
0.7490157685992322	0.6413472608132027	0.501741779342245	0.6912815738995057	0.8857474579125615	0.9327187368380488	0.9481336424107784	0.9534104159087282	0.9543112253285384	0.9529895479563573	0.9502004436404148	0.9458577893883251	0.9387660976429131	0.9262644126429017	0.9038199037984498	0.8653852448944493	0.8039802488751222	0.7022951612224926	0.545499136981201	0.497783161088888	0.5861925032158464	0.7079880927300892	0.8108940297195377	0.8808258379897599	0.9213761621070929	0.9401332866356789	0.9423020282755638	0.9307692425923109	0.9085630783453993	0.8808266691813202	0.8540343092766894	0.832978016055312	0.8187927492322387	0.8096522043926251	0.8024639924107158	0.7944548604765947	0.7863416259184736	0.7890008711500406	0.8118242175944849	0.8417942999709995	0.8661240133532028	0.8837157156428295	0.8966276207437488	0.9060966086623319	0.912812559216755	0.9174222539648965	0.9205832468096772	0.9229418490221655	0.9251490754542514	0.9276298158344211
0.67973430502171	0.5455551790099972	0.48137486851862915	0.7229097343114119	0.8780207477973252	0.9244797998372226	0.940795631375108	0.9469003608149197	0.9486175263014724	0.9480898928358561	0.9459623146940448	0.941967264048808	0.9348083915014828	0.9216980385040018	0.8979108384598664	0.8576334713620449	0.7953164073805377	0.6928682525411172	0.5455721513945645	0.517369661796029	0.6070753395254072	0.7243336202454065	0.8236452998737689	0.891399003267057	0.9305685621358224	0.9483484176761271	0.949814589820765	0.9377589321658251	0.9149473938634245	0.8863131211403978	0.8586371819236938	0.8374570009073307	0.8249432709583532	0.8211173140351065	0.8262653191001463	0.8414806446011699	0.8639879288283315	0.8814592470427007	0.8846526685158362	0.8807054694543449	0.8781575505819682	0.8791934874880662	0.8826666382135124	0.8868073907916416	0.8908170533806724	0.8948912336728075	0.8993434071158656	0.9042693093776019	0.9098268163337301	0.9160258629015298
0.6093643270524383	0.4772823382892172	0.4835185650059168	0.6973622447361608	0.8407178144610958	0.8982784887340248	0.9220687561052217	0.932616404157468	0.9373005039715643	0.938979854370989	0.9385343295487695	0.9357888157423768	0.9295895175246455	0.9172077888990677	0.893872589144109	0.8539551491116135	0.7929782113270808	0.698285243898769	0.5812081685185833	0.564047424197664	0.6426689665012104	0.7469762887027173	0.8369202720707045	0.8991420937801105	0.9355908896019991	0.9521985245735122	0.9531384106143695	0.9407214082746642	0.9175096106653451	0.888439468207782	0.8605320100763256	0.8397632825220062	0.828974006520115	0.8292380188577028	0.8418727783183384	0.866418934798523	0.8940086185096894	0.9096510494432287	0.908970799886477	0.8996755462234508	0.8892084914480571	0.8809223697162323	0.8753678568839697	0.8715931137571022	0.8689544360276888	0.8683332493556429	0.8709604736088856	0.8769886224825525	0.8858572722759781	0.8965978961229031
0.5671918150776815	0.4558229208978586	0.4832442044380605	0.6530874805957911	0.7878572507288546	0.8575877903120634	0.8918284518651687	0.909292249707816	0.9186538093604661	0.9236933874735003	0.925818045092793	0.9252741697784086	0.9213190024491869	0.9114473191033161	0.8908859679519138	0.8541233663361258	0.7983263544147954	0.7216609891694584	0.6413504989492292	0.6266081274668506	0.6844523818674372	0.769472022613388	0.846819601483458	0.9023780337535965	0.9360638469931792	0.9518586594438683	0.952587676884019	0.9398318883223633	0.9160544603358839	0.8865692988933304	0.8587739825413343	0.8387188874529407	0.829240207885851	0.8315733875293785	0.8471115808798794	0.8743803448461518	0.9030087237648741	0.9186931778327077	0.9181961177143346	0.9084823630078759	0.8960808030259874	0.8841270051342146	0.8737084353384986	0.8646287391967461	0.8560050433367662	0.8482061150023698	0.8441740785512746	0.8468932275108103	0.8567730805833766	0.8716898264402506
0.5700604735141853	0.47732936646446444	0.4890520870026468	0.6098440378164455	0.7287897232278775	0.8055545023903835	0.8497803210330692	0.8750633931451651	0.8899858820528128	0.8989866428006852	0.9041655296662944	0.9065096237762906	0.9059559679696327	0.9003563546324856	0.8848077391231197	0.8538155467546179	0.8070668566109804	0.7520817845161905	0.7040138370808802	0.690919085937706	0.725053752475264	0.7873111983746257	0.8509697222737413	0.9004105151743684	0.9322867014266327	0.9480897992744673	0.9490939852884263	0.9360145030647962	0.9113436942296356	0.8812678594649127	0.8538633980332285	0.8349083080840866	0.8264893168403803	0.8292196797252545	0.8442556182481283	0.8707343131400358	0.8999588332101682	0.918150594329164	0.9201302453913424	0.9115075440845524	0.8989041129409997	0.8858013548781278	0.8735514117205977	0.8626348815322347	0.8528569180217593	0.8430481434641646	0.8330149351713855	0.827061996594826	0.8310692120914276	0.8458005739420722
0.6144121009030743	0.536237114845663	0.5199169996587685	0.5880440425825151	0.6786455962184436	0.7511828129850073	0.7999518152156684	0.830854210455263	0.8502947435305297	0.8624380100177975	0.8698617913257951	0.8744425539599623	0.8770999335841551	0.8765050512591365	0.8678075944476973	0.8453423005997094	0.8110861849756063	0.7767641630925242	0.752577149980736	0.7447497825071658	0.7604710261885449	0.7998061195748214	0.8491555464584162	0.8931821214305855	0.9245295839683636	0.9415115462705104	0.9434475411450305	0.9299603096073992	0.9038616850549159	0.8730352364680392	0.8467287467331952	0.8300218740471483	0.8233309240929455	0.8258422289858347	0.8380297727436201	0.8603671840858466	0.8880079192029128	0.9090618646054127	0.9150921164512409	0.9087986845144613	0.8970164618458628	0.8841633222105253	0.8719599285116186	0.8610499694433288	0.852322595557564	0.8467660071010771	0.8431403347921398	0.8366745340754993	0.8279300948117622	0.8287028425665893
0.6824128898741672	0.6205018576706633	0.5838731179546048	0.6030002388872259	0.6543309505125156	0.7082796380342392	0.751520711471062	0.7821549886852868	0.8023781635794992	0.8146514339295563	0.8212736074034511	0.8245654497554253	0.8267545875514961	0.8292745934377325	0.8300515870582735	0.822717910347649	0.8071717544799415	0.7930441004254386	0.7852339966957675	0.7833987065020321	0.789482095393775	0.80917426336378	0.842627569881934	0.880206943195354	0.9117770664558096	0.9314436563203742	0.9352565896177314	0.9208712413046076	0.8921399895813513	0.8607474452847365	0.8378172047002671	0.8262745537305387	0.8233725865937779	0.8263203835529094	0.8345884353045255	0.8492943374347074	0.8698366781849358	0.889520560285948	0.8988974578858087	0.8961073746347642	0.8867577510186158	0.8761398806822414	0.8664008673986038	0.8578813844513707	0.8510226714103402	0.8476242241698885	0.8506789967855239	0.8600678734880272	0.8620303926646187	0.8411063537886716
0.7506313853687592	0.7052957141653736	0.6619628004931855	0.6460257701827784	0.6571126008692132	0.6826847319754668	0.7108001523517427	0.7344651541178431	0.7508267281617109	0.7593066958107961	0.7606099017099606	0.7559990454054852	0.7484998952040527	0.7467841682961094	0.7631436978497341	0.7883562573616785	0.8006350439797066	0.8048519789724695	0.8072118572066381	0.809181394417574	0.8118868915881161	0.8182726030950742	0.8340611131614811	0.8602454783105477	0.8899141273654838	0.9135625271085234	0.920924230899533	0.9041474631453241	0.8702223263873458	0.840813035055107	0.8279795347038709	0.8270326822294902	0.8301203424538488	0.8337189974087177	0.8374582377948895	0.8419771355249897	0.8480833778435937	0.8554113425111299	0.8605170946713435	0.8602814727592936	0.8565605083492639	0.8530118034118308	0.850997229757097	0.8499789816422534	0.8493377343577728	0.8494784812229544	0.8516807550007173	0.8571944744032096	0.8649221114332353	0.858859384954782
0.8048503278989299	0.7728505267585465	0.7298507296379776	0.6928610345648455	0.6710536547486957	0.6665007934144094	0.6747191986853871	0.6878537298022241	0.6985179349405755	0.7018720814304087	0.6951742814345352	0.6760797238652527	0.6456808413966266	0.6240981891274602	0.6672188019974991	0.7561397009157926	0.797389775929049	0.8133538500617501	0.8211884260461839	0.8253316732026855	0.8276151425296653	0.8280605817248282	0.8285271865063369	0.8348941219639654	0.8508022805535669	0.8725329422349126	0.8841685934976597	0.8599889195578705	0.8186494229811767	0.8088203270356676	0.8221029767158525	0.8342943424560011	0.8388611701858304	0.8379658289030859	0.8338110049053373	0.8263296120597581	0.8138784402018371	0.7957875017609838	0.7758054088124631	0.7641801393671148	0.7696162153787742	0.7882071470844879	0.8100228658851613	0.8290606608004303	0.8436747864225009	0.8543163871518326	0.8615828180953049	0.864469987364076	0.8589206874246361	0.8344095724145982
0.8431404770896237	0.8218541377041761	0.7827184617540802	0.734883758690673	0.6895407749156421	0.6576872117181464	0.6440415599587157	0.6446850901691812	0.6500979175522759	0.6504651649849083	0.6373152435938777	0.6024752880965978	0.541885637616666	0.48436703879157716	0.5561721919506738	0.7246724553822058	0.7889438003130984	0.8142434347971621	0.8266596441354281	0.8332940102469124	0.8369781200154613	0.8373153076283335	0.8321063251383395	0.8204964864375597	0.803279591176415	0.7783670501091601	0.7342828064662243	0.6491494733008785	0.6794240280771644	0.7731823111031093	0.8140892241661721	0.8232755058583873	0.8188861152027435	0.8086916397549893	0.7954925524137788	0.778554656077103	0.7542117598169797	0.7173563757301578	0.6639773647626949	0.5995978294157389	0.563079663447133	0.6069671650574353	0.6981107729811238	0.7754284603400178	0.8256901717453506	0.856285419236094	0.8745095347100575	0.8835467255703032	0.8823455201146074	0.8636438959944959
0.8684429432585146	0.8560750237021377	0.8236079332295698	0.7739943818760614	0.7165438564769889	0.6654736583014758	0.6322553897503362	0.6191948223012362	0.6184916515675308	0.6173068011456071	0.6014439070863383	0.557349818075466	0.4776367631149406	0.3975485661642284	0.4710091300265271	0.6693790644013787	0.7661720690230047	0.8055418855285268	0.8241208587224019	0.8345051732159574	0.8411899734497922	0.844886085147369	0.8443581031880594	0.8377178299546424	0.8213879217386845	0.7812542721326324	0.6765302150123552	0.6288755608534093	0.7503816661070651	0.7992751085005582	0.8108419275462416	0.8071855250448278	0.7963860178347456	0.7830726740096366	0.770115571068405	0.7581322765970419	0.7458520472393331	0.7314595086539923	0.7123019964169359	0.6790224945845525	0.6083440697731327	0.48937425708393234	0.471571553938022	0.6429642184725676	0.7800293486753431	0.8482966982169774	0.8817447893077757	0.8983042789063576	0.9042281906629869	0.8992068030466372
0.8842056432053383	0.8789327105115191	0.8546483800892591	0.8104489328000888	0.7525080282813221	0.6941155043259981	0.6494351441765697	0.6254810166770938	0.6179969986039416	0.6147974644270336	0.59973306075956	0.5581203113735419	0.4864354477395687	0.42581908491441134	0.4863681330763406	0.6408836490194161	0.7433829344445534	0.7918651751750665	0.8162311779031548	0.8310840306797211	0.8419652322646423	0.8506361875193593	0.8577286498367763	0.863881654088942	0.868885846112649	0.8709957033566923	0.8801936481181355	0.9112075097554976	0.9238821102303543	0.9046106799431972	0.8776355920313623	0.8524157568202	0.8303442752805141	0.8128111097304882	0.8017097221603662	0.7979681637345849	0.8011900187164216	0.8100709420261631	0.8214499998012186	0.8274066126186399	0.813090307931011	0.7499811692997755	0.5805461964710722	0.4578841881460796	0.6801277780346567	0.8219088265490788	0.8785745287439168	0.903227828350332	0.9138792546767555	0.9151368160157165
0.8936046057956547	0.8935018067040628	0.8773052971488708	0.8423822242493114	0.7922928694251011	0.7376332370903478	0.6919267687990723	0.6639531710094644	0.6523911047072478	0.6478368137867423	0.6366237717681248	0.6082229821416669	0.5650284645792664	0.5376543068349601	0.5746645655685065	0.6613944930056671	0.7350350383763927	0.7793983632714508	0.8061250559106795	0.8250237254306714	0.8405472998026637	0.854231952819885	0.8666205402675736	0.8777689232651844	0.8875646575648987	0.8985775282409132	0.9171591329557682	0.9409676236226376	0.9543713739372527	0.9487619141628066	0.9295488574468023	0.9051301405076339	0.8814425108143978	0.8627368691961326	0.8521436819178435	0.8508517661306961	0.8578135370130561	0.8701619357219263	0.8834667333466987	0.8918208039187728	0.8883319037264829	0.8615206859991364	0.7772088754250082	0.5639015548459168	0.5561580879568842	0.7710900313353786	0.8629252004941466	0.8987140980091269	0.9137139230530507	0.9176304917584592
0.8993092374467316	0.9025569354263501	0.8931473281770383	0.8680328756953981	0.8292226364022441	0.7847053827769526	0.7458387528020751	0.7208262726339055	0.7096801059406709	0.7057595831428136	0.6997372923719358	0.6863868675369937	0.6688495313907218	0.6598548055962292	0.6732267877400476	0.7065155995850795	0.7427737914645153	0.7724783734765508	0.7964633502183636	0.8176320640131791	0.8371791375845973	0.8547487025816318	0.8696513171819156	0.8818376916296813	0.8928494643854009	0.9061254739890287	0.92419777127966	0.9439202442793224	0.9577251398367298	0.9604159630487215	0.9521249307975351	0.9364188485713695	0.9180369493993887	0.9018488498871982	0.8918700983011713	0.8898448176901613	0.8948091885496651	0.9037945701670993	0.9128797317071078	0.9179359894219749	0.9148216447163461	0.8969745116685934	0.8459570197877784	0.7096765432704873	0.5647765043970361	0.7183619500205658	0.8382655833712201	0.8875276847977491	0.908038133361786	0.9144807467097075
0.9035421472593623	0.9086533091625888	0.9042075668592969	0.887258015678894	0.8589875559223161	0.8255248574536225	0.7959480280733184	0.7769874297381869	0.7687363461804964	0.7663173452592085	0.7639759423360514	0.7595469601117415	0.754182178520644	0.7504290040068459	0.7504446521518945	0.7549081815916814	0.7629297665983135	0.7744214831987961	0.7901819116359906	0.8099962197700143	0.8315460558631005	0.8513874006511444	0.8673168272407514	0.8798194680773758	0.8914827676730677	0.9052584162269799	0.9222309369164186	0.9400173813930685	0.9540959816468848	0.9609595994407444	0.9595739163432614	0.9511262420602786	0.9384956174850166	0.9256894385600726	0.9166320082771553	0.9134590548694788	0.9157381477592711	0.9211347069421028	0.9265276974235406	0.9286433622411507	0.9240345488974494	0.9073830875245457	0.8658347579606727	0.7684440475575922	0.6404015147617909	0.704071786071184	0.8158749934439531	0.8737255896530843	0.899885752324384	0.9094981102591605
0.9074969510065887	0.9135341223193132	0.9124286863205149	0.9013255367046951	0.8808157909560727	0.8556013848122428	0.8331453612677471	0.8189753001071172	0.8132169311408979	0.81194929952604	0.8113609652571185	0.8102713370456668	0.8083933997509544	0.8053332128470798	0.8008922063426713	0.7954404166139444	0.7899610120808938	0.7872395732537874	0.7913713085819892	0.8045793527639153	0.824246484804532	0.8442170341563608	0.8603859809449476	0.8731561594748461	0.885213546964787	0.8989617055384238	0.915109863943964	0.9320814992844488	0.9468057375618693	0.95648460235906	0.9596357194446985	0.9562982931854375	0.9481333652629708	0.9382513660751679	0.9301625719006835	0.9261231520967848	0.926233800328778	0.9289140117773029	0.9316828821276943	0.9315094332638361	0.9247783390767418	0.9061976256043421	0.8653255064546119	0.7845163634505876	0.6937241488191059	0.7208996326319811	0.8043033853994626	0.8605349906156251	0.8901248808309216	0.9028990040395659
0.910415096994977	0.9171461171274864	0.9185607112941762	0.911656553590605	0.8961691673750497	0.875424144474463	0.8559701873863251	0.8433191274489477	0.8383908937281432	0.8379161243102986	0.8385025033325839	0.8386524710159738	0.837575772477613	0.8349013459267488	0.8306310850952892	0.8246688410189025	0.8167055281954365	0.807903461131352	0.8023042258800499	0.805291966208048	0.8180987912299573	0.8348679111875278	0.8497301125684528	0.8620524933432633	0.8738920018136632	0.88716461842115	0.9026135782050629	0.919500793951988	0.9356497653986212	0.9482903143456897	0.9552356972812508	0.9557027712639272	0.9507667643887971	0.9430812116506094	0.9357705936655456	0.9310163288382692	0.9293098727159017	0.929727144179616	0.9303105465644124	0.9279454338212179	0.9183054254664956	0.8955883974478442	0.8514389390510212	0.781138783655293	0.7245049360591796	0.7440066788912398	0.8012915279319704	0.8482148190844249	0.8774446597233647	0.8922879814706597
0.9089162521114394	0.9165555362461153	0.9205558224868945	0.9175520850655098	0.9058497624092607	0.8866945536221452	0.8660671464944617	0.8511855972442982	0.8452492644048367	0.8455769981987753	0.8477240523043655	0.8489478938575943	0.8484940322053934	0.8471668732245233	0.8456405156173721	0.8431306536606984	0.8378327043163951	0.828822176757436	0.8180714839700053	0.8113115460193683	0.8144689644856555	0.8256475315919599	0.8374819518740146	0.8473872599316785	0.8569954535728567	0.8681756801604843	0.8821371668636544	0.8992912918849122	0.9182333938772956	0.9354368946404222	0.9469297992572612	0.9507648146925165	0.9480378952337064	0.9416914493871726	0.9347298288521085	0.9290635198286162	0.9251410731545302	0.9224158564675511	0.9195401166609383	0.9133683540987321	0.8985559397436746	0.8689349686113685	0.8211886558177568	0.7673038637606523	0.7429925124384603	0.7625700496629502	0.8003888138894426	0.8345769381721562	0.8591360753664636	0.8734526435770047
0.896251347006526	0.9045551002075878	0.9111136337090122	0.9126243865981672	0.9055764231737101	0.8870417510394207	0.8609418203533796	0.8388697875835162	0.8300816544165092	0.832387461148201	0.8376655977848685	0.8405724889383208	0.8412243541207357	0.8428891773719936	0.8470375210016706	0.8514000476274574	0.852136749821141	0.8465885690347816	0.8348030631333945	0.8202944877144911	0.8103190747720728	0.8119259570756621	0.8225804853231983	0.8322330383072676	0.8372653441136426	0.8413132166285072	0.8491702259769439	0.8646945344558008	0.8882682745052097	0.9141365541333332	0.9332729217067988	0.9409971624487151	0.9395684775220883	0.9336198330599356	0.9263712665762815	0.9189167149921151	0.9105266977242265	0.899739851585081	0.8854314723377463	0.8661547340318284	0.8389283670478366	0.8032455573628204	0.7687643061521332	0.7509144119268751	0.7554749456104816	0.7745456158812132	0.7971755134616163	0.8169671678813726	0.831657103631497	0.8401185034541442
0.8617834846746546	0.867749026693807	0.8730591232961155	0.8759102388425577	0.872608755322665	0.8540272344845792	0.814904611773245	0.776836719295563	0.7690658552194027	0.7844212483430206	0.7997437216630042	0.8056364156831389	0.8076891458140228	0.8150858261044264	0.8302349582577965	0.8473734728241676	0.859222778535566	0.8619112984222326	0.8551471798885659	0.8406219944567948	0.8219202327385293	0.8059870662054025	0.8014079397420942	0.8097361287831303	0.8182267122607901	0.8136192711757437	0.8020612433456029	0.8027709725659861	0.8292294815903449	0.8735101967744874	0.9092152011553833	0.9228321986977592	0.9221493629610402	0.9163138028772301	0.9084315176330561	0.8972493904185621	0.8777943814603761	0.8406518058793757	0.7736906884501562	0.6875129056894514	0.6513938163085663	0.6785477676040828	0.7161951722327322	0.7455685878979695	0.7668167439914282	0.781612066174223	0.7906423336177709	0.7938260013171307	0.7907891655134355	0.7823331738136255
0.7984161031060596	0.79436809154465	0.7854198775970349	0.7690187083605223	0.7384976040436655	0.6826713136502369	0.6104212323742322	0.6053899922797694	0.6779992655668801	0.739331493505722	0.7611815081782011	0.7564189510381927	0.7476518422827245	0.7563719882196556	0.7873163788257134	0.8259098270731204	0.856472244150041	0.8731377812530513	0.8767717953098768	0.8698780775106993	0.854803383684407	0.8346937928780918	0.8145280801772645	0.8004135815905156	0.794883338070734	0.7878035726171579	0.7567272335118074	0.705408504014241	0.6985354726576805	0.7791197678082822	0.8596640465170043	0.8854449112634324	0.8887677159320209	0.8862519230358027	0.8788104629280973	0.8609407509834534	0.8185100271017688	0.7168926863706677	0.49287668817195596	0.2792541598551507	0.4381223346064207	0.6239198280916187	0.7167129015622106	0.7606234664705527	0.7807231594626257	0.7869187295142732	0.78226490743501	0.7655263500944008	0.7327598022207295	0.6868034681652329
0.7390885411255119	0.7297106484687305	0.7166768850188778	0.7018535037982154	0.6919572264184198	0.7060999177186599	0.7540756730991425	0.8071267813072812	0.8391685961845805	0.8467508722344075	0.8314334529535743	0.7934527213999611	0.7409076771395572	0.7055300481604185	0.7239623676830054	0.7823809739680627	0.8391719541300746	0.875781834942047	0.8930503911012491	0.8960670639019928	0.8888587686679331	0.8744671002911824	0.8557342495416471	0.8354652607954121	0.8154804036658614	0.7930692631479761	0.753912336696249	0.6657739574375414	0.5288549388016253	0.5676402469463521	0.7497230922997148	0.8117335802356533	0.8366724139248206	0.846005924634722	0.8412744393189153	0.8158475858253066	0.7526632518748665	0.6247124016833835	0.45206764069937555	0.4592362979134086	0.6132454264265197	0.7136888614777522	0.765806105550967	0.7903604993014626	0.7981794000168663	0.7932993729937007	0.7748499870925354	0.7357780522931537	0.6618915176974448	0.5647197921059579
0.739196195109421	0.7450981116470602	0.75884033838754	0.7825966850718571	0.8172499318826307	0.8563328747737764	0.88857753510614	0.9080345826417968	0.9156891222365184	0.9131483445185836	0.8988493242364753	0.8670330032157849	0.8103132936264361	0.734559980154158	0.6880316143777904	0.7244102716932749	0.8026097368328905	0.8644074031741366	0.8985518538231371	0.9120341043731517	0.9120033086259671	0.9034100924771933	0.8898122187415962	0.8738628934268179	0.8572253925716818	0.8392828331816707	0.8145338108330333	0.7684993245550058	0.6794786308823674	0.5978080507544892	0.6568486914059258	0.7399827331986822	0.7900487949687744	0.8110802784322526	0.8092080307360743	0.7834011788801466	0.7327611400366102	0.6804595482877948	0.7049146048448408	0.7855403978275972	0.8012938674865584	0.8112712050544778	0.8204405126193657	0.8232918657266758	0.8180306640325882	0.8027296123737466	0.7724483478784641	0.7151890340549439	0.6143469622521229	0.5398944887659541
0.7762170094836791	0.7948326506641891	0.8195151797440938	0.8468552976033394	0.8753556499730181	0.9010733660176614	0.9201873114857653	0.9315378816041583	0.9360697112120723	0.9343804078584579	0.9250706618639216	0.9035743744276545	0.8617345165121223	0.7918025231029967	0.7080608569862916	0.6803362612566468	0.7478565709583048	0.8342049941463994	0.8898677607989708	0.9158719770060365	0.9226962823533312	0.9183106929718265	0.9081409428768512	0.8959752200641314	0.884258205899887	0.8738343683256617	0.8632885678637892	0.8482084049964382	0.8202014275689591	0.771176604326129	0.7268992343592523	0.741399295961194	0.7759802461846904	0.795342948656505	0.7948388894518404	0.7774301190622629	0.7571100139308873	0.7698819967629907	0.8378717181849232	0.8830820289278546	0.8790223047290264	0.8693401103269838	0.8617544518012032	0.8526284073843545	0.8386937836545821	0.8163790962343669	0.7799830935899051	0.7208578600848674	0.6482318363417257	0.6679194391595771
0.8178708734020211	0.8390592742467473	0.8619374509034194	0.88317850571668	0.9029870352738408	0.9199900132944842	0.9325795368143015	0.9402075690037736	0.943213786222827	0.9416702748464769	0.9343818966487317	0.9179064246167397	0.8858319696060231	0.8292532020359006	0.7453449483604087	0.6701680261384433	0.6879241026184795	0.7835353317166609	0.8651442247108694	0.9081028234423804	0.9232317920122746	0.9224714477739769	0.9140765569802005	0.9036301133480042	0.8946150067146215	0.888513706904672	0.8846660213574424	0.8798576274034587	0.866579396814542	0.8327732966123323	0.7861255990240034	0.7709387036572128	0.7845681450646657	0.7969201334679745	0.7973944867249806	0.7898981283553195	0.7926311309364198	0.8309921123616182	0.8897780140306266	0.9150220030657571	0.9107771344512104	0.9005022825167284	0.8894809329657933	0.8763398075733652	0.8588099113223852	0.8342325170069476	0.7999298989210091	0.7584403544337949	0.7389891439042148	0.7881190819442234
0.844942755906086	0.8655772748140336	0.8856518754045554	0.9026182145290079	0.9175217972194403	0.9299854617217759	0.9391265028960789	0.9445007428437497	0.9461536064640742	0.9439389838170283	0.9368270128855452	0.9221194878260373	0.8948748642042765	0.8475111949436331	0.7729369541602866	0.6821711979881165	0.6420888090211585	0.7172268067957067	0.8243445964046782	0.8903325843953593	0.9166771725982535	0.9196846420458178	0.9118767569976369	0.9015280335463396	0.8935491398261743	0.8897473862990676	0.8890273030590924	0.8873532091680587	0.8769026075268513	0.8485970662994545	0.8107381287115714	0.7935271476592407	0.7989598044476953	0.8071364846238558	0.8089605044627879	0.8089410710120299	0.8244045408915608	0.8682276277958884	0.9127933686098525	0.9280256261903912	0.9250732578560105	0.9171257668125241	0.9070808862746943	0.8941644788104093	0.8768693829621778	0.854123684165759	0.8276716318604704	0.8074208507623358	0.8145410225906711	0.8532342690994452
0.8546188444023636	0.8760974886387839	0.8959283248187708	0.9118048217207491	0.9250760834097924	0.9357099958844461	0.9431166379210001	0.9469434696076604	0.9471706434410728	0.9436200362469788	0.935446566254424	0.9205619398850521	0.8951597252785335	0.85320334292826	0.7875728746650554	0.6981585590356951	0.6198980414979535	0.6464082071784291	0.7682098274213637	0.8634608005542076	0.9049321229629513	0.911882791783784	0.9034121234468775	0.8918958977978333	0.8840111833307278	0.8816552634937203	0.882703341494377	0.8817004362102894	0.870696068277883	0.844963894639249	0.8164845745027384	0.8058750551026119	0.8112712121702936	0.8186957280918566	0.8223586477313998	0.8276244282103842	0.8494489935655637	0.8910886799708809	0.9240271272377264	0.9337421768914148	0.9315752683681965	0.925551663223358	0.9172741610545408	0.9060597605207152	0.8907349340806654	0.8713790499108374	0.8519453954015667	0.8413668770837243	0.8522801939726724	0.8805834150239796
0.8457546700634787	0.8714554384809379	0.8949408592740653	0.9133040217315871	0.9279387301952554	0.9388345024322453	0.9455929546027373	0.9481191311502049	0.9465659832729496	0.9409138145483147	0.9305901466475485	0.9141467836896844	0.8887907483311122	0.849973020126544	0.7917559999738846	0.7100592249619421	0.6166788062912905	0.5842242151734719	0.6948319887756446	0.8240278057176761	0.8863507117140107	0.8973031040897467	0.8866854219785512	0.8731192022369412	0.8651144472668841	0.8641040807342858	0.8664084307448704	0.8649713542722395	0.8526427823030218	0.8304549346252262	0.8128805081303949	0.8110808288071893	0.8191729812778968	0.8274204405558243	0.8330587132246747	0.8422865863000568	0.8672041452632253	0.9045170264292997	0.929382362588275	0.9359635060727264	0.9339969519743524	0.9289344649265454	0.9218241305631332	0.9119124328950837	0.8979493383353101	0.880087810257968	0.8615940719186871	0.8497012867639276	0.8604814457369787	0.8870606216557625
0.8111114209377097	0.8467389078482952	0.8802329009630817	0.9064947814838367	0.9264628282949422	0.9398308928713752	0.9465973799463461	0.9474577360112865	0.9432336135312173	0.9343735545769499	0.9207595525045307	0.9017082242758723	0.8754615444944143	0.838840471383549	0.7873511088142002	0.7160785823745597	0.62409979148406	0.5434461603944292	0.5986765946138892	0.7575203662762828	0.8510796687041231	0.8668920861836121	0.8530366874157278	0.8376336327767719	0.8303291393040696	0.8312793342083851	0.8350304213767691	0.8336285333270701	0.8231088713514929	0.8103514826773506	0.8064171530620801	0.8128277468644302	0.8231717057682361	0.8319612297619475	0.839007308896113	0.8510684752214134	0.8774467344665786	0.9110147846415784	0.9311781329645973	0.9360764181244923	0.9339005298060177	0.9289329355608641	0.9219764847809944	0.9120361010194535	0.8971640978855517	0.8763169042205813	0.8517348827387716	0.8350756876374291	0.8505781961947831	0.8830091681355978
0.7338445722428222	0.7869974007860092	0.8416595022891252	0.8862446082658927	0.9188685397482442	0.9379415978847114	0.9447860533702237	0.9425330621382195	0.933831232866798	0.9201536020131722	0.9020643946353839	0.8798021592037255	0.8526069220595114	0.8184194068942127	0.7740294604474461	0.7153527300217698	0.6372713378235577	0.5399003539394578	0.4930731631853998	0.6258027131274364	0.763432311439066	0.7905210800560215	0.7769048374356591	0.7634665007921775	0.7596706952054577	0.7646893666134509	0.7733978681121484	0.7802479974049151	0.7851711093955753	0.7921840011434271	0.8025676523908942	0.8143101994768885	0.8248248408196913	0.832681619906017	0.839852415625985	0.8535429715771305	0.8808139187373536	0.9124134797534467	0.9305667853664306	0.934730591005449	0.93216338456452	0.9267405718516375	0.9191723208319804	0.908114151523155	0.8903867680090967	0.8622367022239958	0.825143345859136	0.8028907616336505	0.8295470373294003	0.8741477094188032
0.600602072844536	0.6667600053746292	0.7534341229429725	0.8359407532345168	0.8977663591685207	0.9288920601505288	0.9346406291877867	0.9260386798242345	0.9101186830218132	0.8898933225300801	0.8666652444856511	0.8416536974092229	0.8148508626837127	0.7849458859418846	0.7500638695117614	0.7085044933287236	0.6581024794007828	0.5937427839523352	0.5083212927265222	0.4637866243504444	0.5402393513314923	0.5854235744001308	0.5912399832254426	0.5906448753695698	0.595663827000358	0.6158107808913373	0.6578422862925124	0.7109995226571094	0.7556976815402825	0.7857291532767605	0.804880323637645	0.8173631036595421	0.8253497409773367	0.8303263401776753	0.8360004378827823	0.8501051791481405	0.8782647855033696	0.9098802448380993	0.9281199773551225	0.932379343495264	0.9295082919005884	0.9235012191761973	0.9151770403281518	0.9029912595253872	0.8826204226740084	0.8465111542807661	0.7910777709858641	0.7556452590286178	0.7990286944728447	0.863231728975247
0.4820288595725454	0.5057844887209806	0.5821516091148728	0.7067256855272336	0.8327238929251405	0.8921190060893639	0.893536697292608	0.8752300954191897	0.8515850315234907	0.8254216902689002	0.7983062103415434	0.7729263808836212	0.7502041311711662	0.7297962661699168	0.7120585974510268	0.6993364890562631	0.694996327666537	0.701013695514975	0.7085499418935219	0.6784227744138829	0.5837449675367661	0.4885479019308394	0.4281960058653157	0.3923469971146357	0.39010841034751637	0.45940636715035627	0.5845976220912994	0.6922186268468691	0.7580788751390575	0.793838401228486	0.8125620633334871	0.8217656016260507	0.8250757331627517	0.8253197133266279	0.8276508016169914	0.8407663351525052	0.8698716010515707	0.903372264683332	0.9236746579316247	0.9290919813525162	0.9263536852732019	0.9199766364410975	0.9112319071560069	0.8987570656581473	0.8778574972291211	0.8381376786669794	0.7647183154689849	0.6949279473598173	0.7539868527611946	0.8503378691912824
0.5453001270488477	0.5059426573420199	0.47051771925220875	0.4884211562897588	0.6133436818614911	0.7197173284267684	0.7290626694422035	0.7243305936025006	0.7109711210945728	0.6871396024728491	0.6593343396953416	0.6372491037861805	0.6270089099511613	0.6320007633364253	0.6552568442279738	0.6975351638092177	0.7529642367616057	0.8080095287923691	0.8423822998507211	0.8368564952066049	0.7917557312122105	0.7311738476976207	0.6804440794611285	0.6524626567838024	0.650340394473433	0.6677131578037171	0.7007497799868843	0.7438723127326211	0.782050978016575	0.8076857004167638	0.8214329286609138	0.826083887858652	0.8239376437630704	0.8179948801463758	0.8146810039854417	0.8245079982504486	0.8540784982011239	0.8913960183950183	0.9161357153199514	0.9242317165298779	0.9224019933151759	0.9160774445607012	0.9072882808435143	0.8952371092673094	0.8758137371664881	0.8386109027873364	0.7601733180585142	0.6371570279135794	0.680767190358783	0.8315576856586284
0.6832959311832306	0.6676883969246257	0.6338993559960499	0.5815416138169557	0.5164438672810967	0.45031175721742844	0.4350610770650995	0.46027045614488427	0.4634316253874236	0.43077800518737097	0.38303546738020544	0.3525039201148844	0.37001723305314005	0.45352874325830983	0.5858009479776664	0.7175927006239806	0.8125596736084997	0.8645776704426111	0.880850661065762	0.8719375680861521	0.8509455997102864	0.8315301284458723	0.8231287552180133	0.8258602809784907	0.8272417171306244	0.8129936224810778	0.7935863098860633	0.7901708577463551	0.802639911345106	0.8182634013689605	0.8280931710992561	0.8294264926836753	0.8225087866956102	0.8097486744244926	0.7980147912137532	0.8004192163877359	0.8283783080014238	0.8715439664066215	0.9039540737257796	0.916835243236063	0.9169912417045522	0.9112419102212246	0.9026240896920418	0.8910957501513508	0.8736729853029295	0.8422953693594594	0.7757591550899718	0.6322633119796711	0.5773101461830479	0.7936033360480668
0.7751521278323306	0.7806811159823224	0.7767928044453841	0.7545121235326319	0.702468634246254	0.6187810294030311	0.5376687191008223	0.47949020444615104	0.41693408008972443	0.3251958681511365	0.2063531426541199	0.09738402716338596	0.09476790444028246	0.30011130095043415	0.5788660733209986	0.759101387603884	0.8448726390486749	0.8771876675418397	0.8813603034063522	0.8729222698545676	0.8637407019365715	0.8621718552548497	0.870313368172184	0.8814231158151682	0.8813727048945281	0.8610858168866952	0.831537207332449	0.8133559037168561	0.8137115086953337	0.823922073109909	0.8322942122739294	0.8325403546974613	0.822949267077985	0.8043379737200583	0.7819014621737751	0.7703327228392981	0.790717480188861	0.840977219630873	0.8858049862974421	0.9064253478973903	0.909850451745179	0.9052553966705972	0.8969696872797028	0.8857702209623892	0.8699221515868678	0.8443033605503516	0.7954192286449441	0.6896873395900116	0.5541813493355106	0.7042237820909453
0.830608612318549	0.8415922261777298	0.8429981320133839	0.825757367595936	0.7851064047812375	0.7277327987847251	0.6716670463971869	0.6244143610926033	0.5767903882195203	0.5195691819490857	0.4543765680030743	0.4044144351442974	0.42486333385144265	0.5472916164184495	0.6933103229070252	0.7985083644891617	0.8541186630283855	0.8742318167116566	0.8736317398145929	0.865313788635548	0.8610745615666271	0.8678455437411821	0.8837512846436028	0.8982049268266108	0.8973466358116157	0.8757574691988241	0.8447424530996598	0.8229053443075848	0.8190505239571234	0.8272953727177971	0.8359210212798149	0.8372585798501402	0.8285129828737485	0.8083175515000524	0.777010336062379	0.7444924165596396	0.7423658332788949	0.7953505082766876	0.8596620266960069	0.8926011095444544	0.9008788072999179	0.8981434784746225	0.890607129934778	0.8799408625027584	0.8656408413227293	0.8450727558029032	0.8108335190246527	0.7440097487352406	0.6176099414440259	0.6169451178292973
0.8649137279339425	0.8744081192256147	0.872103256461509	0.851781482311673	0.8145385411320383	0.7709645389046644	0.7348311567065335	0.7109705902947052	0.6962253261352228	0.689131689562463	0.6945161333874764	0.7194308541025859	0.7498057377291005	0.7635939654990263	0.7853237767231356	0.8217099957120788	0.8534910617878775	0.8696002737782728	0.8691525028908755	0.8591202492159234	0.8528136559337967	0.8606157454792026	0.8802720631135329	0.8978436398560166	0.8978562677807458	0.876634941217832	0.8468811660367958	0.826283944027827	0.8228837393394081	0.83138431720825	0.8410687935820015	0.8451474774774255	0.8414430527252803	0.8275876945925493	0.7984945117812035	0.7499357276464924	0.7016953792573435	0.7269914218028664	0.8173927305707078	0.8714032094805044	0.8875909190728761	0.8884141296323275	0.8829995176400208	0.8741262397191403	0.8625269787846942	0.8474713041231495	0.8249751857751857	0.783573354481354	0.7042389515537698	0.6621169588196748
0.8865617596297294	0.8923900111855034	0.8847812670822164	0.8607801469660773	0.8248853189907853	0.7887533071929166	0.7643047158831904	0.7557519084271357	0.7616189315731868	0.7803765737112198	0.8101293121064211	0.8405514421488854	0.8496097098067342	0.8354143955542118	0.8253553383976043	0.8317334463226204	0.8471119182132315	0.8614859308826146	0.866703003920893	0.8585715420176534	0.8451971505080622	0.8442157411099986	0.8617352301668024	0.8829680697768024	0.8869262022406921	0.868563934075525	0.8427300153882672	0.8270426325069766	0.8274142415446658	0.8376857306876497	0.8487233049895273	0.8562769869620107	0.8599466656840011	0.8578569191657379	0.8436839175863231	0.8062745424495739	0.7319869354866861	0.658450627783991	0.7319580450526072	0.8237676615383271	0.8588183762460097	0.8697941630025586	0.870749599063394	0.8668163414221863	0.8604754863284704	0.8525189154376148	0.8405580395628639	0.8162869902169967	0.7683339615903851	0.730093895449537
0.9005888152293133	0.903116799057967	0.8914533002465678	0.8649200897511637	0.8296745068855746	0.7974839419121921	0.7792296907458324	0.7789479587808621	0.7953612479834504	0.824716964555819	0.8590697541186281	0.8823118212541928	0.8797692088155016	0.8592872812854033	0.8416199856674269	0.8357337623337985	0.8394568202243866	0.8484445456396108	0.8576525800946136	0.8584106574749869	0.8431937857893158	0.8234153102341651	0.8242126456812586	0.8458759005306976	0.8595381770418269	0.8498973290291049	0.8325603281710507	0.8257963481498872	0.8326536675667221	0.8458498348040804	0.858536968762704	0.8693660797423861	0.8793626199459421	0.8870491891320372	0.887588554448775	0.8746991314902093	0.837634918127124	0.7526728076812732	0.6426753303572896	0.6853055143405354	0.7794339074515794	0.8266757127977051	0.8464249492384213	0.8541943281989283	0.8572642682426856	0.8585560545245134	0.8565037772858202	0.8437883357475823	0.81177888913516	0.778230736561155
0.9097261906883773	0.9107340722171081	0.8973140299044116	0.8698003093446934	0.8350986750789985	0.8048058383600178	0.7890433354971147	0.791846914400961	0.8121313971404447	0.8448144847048746	0.878683351650493	0.8962824299321664	0.8884615123601293	0.8667254988418175	0.8475537139084064	0.8368168133150284	0.8332723017364084	0.8350022565586022	0.8405203844229141	0.8459157754209725	0.8401903841738447	0.809417276124284	0.7694710987335712	0.7667829101385267	0.7955223562240207	0.8100189100381554	0.8121308891631254	0.8208155316642634	0.8371499258778883	0.8544721965456906	0.8693865689711624	0.8830392836426957	0.8969286728888742	0.9095966719841024	0.9175648391454958	0.9178358992720814	0.9067039121952205	0.8720853249557441	0.7683268406899498	0.551550803853819	0.6005062651905781	0.7329687066842837	0.799177968195115	0.8310570730903025	0.8494211947911512	0.8623359851200929	0.8698081092882484	0.8652410336531624	0.8414239317755735	0.8100309242709219
0.9144301438246882	0.9159230062562602	0.90303817397103	0.8761085486896552	0.8423558718121563	0.813177301532178	0.7978451668918882	0.8002150109264878	0.8198525344602108	0.8520973115727148	0.8846491529985335	0.8990751359810011	0.88850131420522	0.8663812309090005	0.8472099582909158	0.8348490532642845	0.8277498084695007	0.8242531247891709	0.8234610230244145	0.8238011535463402	0.8202167519568411	0.7982453362227814	0.7313457140543211	0.6385135510468791	0.6358943755632055	0.7112929896720022	0.768093798000213	0.8078281612775837	0.8387489044219998	0.8620515170718898	0.8801503820023819	0.8962168684952262	0.9116226668127667	0.9249322998485503	0.9335792354223373	0.9357154033003705	0.9292400920171862	0.9074990543410879	0.8482110046068844	0.7004730052451033	0.5388834473312443	0.6066262653641703	0.7246987529870557	0.7934160073775673	0.833375598496499	0.8603375316965697	0.8774734195147614	0.8796279796882146	0.8610057472209504	0.8308051969141955
0.913664226790987	0.9170719375454777	0.9064145820401814	0.8812659396763024	0.8489438080876022	0.820851913712945	0.8053563853828956	0.8055975699162633	0.8218530418205211	0.8513244043793842	0.8827661875165276	0.8959041735110563	0.8829319646307088	0.8594846147526257	0.8402319967287655	0.8277582164550076	0.8198019935592759	0.8143954103203576	0.8104786288478789	0.8067378815008197	0.8000492214241204	0.7825770108013154	0.733490867133926	0.6034458764115149	0.39913320788657597	0.45034851605345844	0.6647202228768023	0.7781085262279077	0.8343870656353356	0.8671646786160887	0.8898086133364309	0.9078472168891925	0.9228297352996795	0.9339964049738188	0.9400481658852979	0.9401155528066891	0.9330014168997995	0.9150024615033092	0.8760180589643893	0.7953070741823203	0.6661398228162634	0.5914609829403807	0.6578480045627451	0.7472636595664389	0.8084773315390725	0.8505206334420127	0.8779444241844956	0.8869674758634596	0.8729166111876714	0.8439182109937877
0.9064716901793837	0.9124919172472704	0.9050771757256916	0.8824223325488311	0.8516864615344877	0.8246296100405769	0.8090132440065044	0.8067639133807658	0.8180836651193035	0.8425976459353964	0.8727813087041729	0.8863406114519272	0.8698958325681609	0.8428170702609236	0.8228838131183198	0.8113907798876338	0.8047115002222628	0.8004115768131351	0.7976491486116781	0.7958119964607115	0.7929801863098294	0.7847556989165699	0.7619300475592286	0.7031930409145215	0.5644185405939297	0.38303264458496633	0.5129445884024266	0.7205705825397264	0.8182862152251215	0.8672228858167746	0.8968911525030014	0.9168792814012942	0.9303273848862577	0.9381894243020383	0.9407974291777558	0.938309796766321	0.9302940153300191	0.9147525110241566	0.8866923301759652	0.8370117112362069	0.7583271431983676	0.6749889790548815	0.6598980716451538	0.7182797017838173	0.7834047955293919	0.8356030651686333	0.8726570456018077	0.8891844973376537	0.8801079196519537	0.8524615451522097
0.8930403425030592	0.9015865496011362	0.8977988277464688	0.8779327214284424	0.8485706656070909	0.8221651058248861	0.8063919879701086	0.8016762328911666	0.806834004845346	0.8224249466074267	0.8473886589563595	0.8620176281342451	0.8396275792330148	0.8055432604283158	0.7856809893417465	0.7776787920684609	0.7751093804685517	0.7753064879305869	0.778190035410223	0.7837341724831253	0.7902717023996133	0.7946261811077917	0.7925726293394431	0.7778870443579622	0.7405534827083505	0.670771712126119	0.6087069848075123	0.66867337650343	0.7814214503535626	0.8561859788410142	0.8984754994344167	0.9219007255588916	0.9339066514298843	0.9385095993067699	0.9379879734608091	0.9334896872514405	0.9251461273814118	0.9118573373595273	0.89085030784153	0.8575554498425582	0.8080448846863029	0.7492341479064442	0.712673853616675	0.7281310237696871	0.7746636205700977	0.8246782518885569	0.8665769570372087	0.8900476022057233	0.8865290513937093	0.8601802502553781
0.8748541559846732	0.8848256848004517	0.8840765091642092	0.8666137346225942	0.8378950300374375	0.811358252125246	0.7951459483726688	0.7880232713262822	0.7860540752532489	0.7866115080953062	0.7909429568245471	0.7949872248647514	0.7593576796523994	0.7158536220132055	0.7050997321394061	0.7090945849855289	0.717078446320076	0.7284956358766655	0.7446408420698577	0.7644034792194386	0.784372374084288	0.8010529685970014	0.8119162156192818	0.8147923040684032	0.8066862016775093	0.7823107639908699	0.7365587252053687	0.6934624688207989	0.729927294562693	0.8230832930665561	0.8888075842595324	0.9206968983811461	0.9332887670907719	0.9358567829418429	0.9331697195091787	0.9274339893909671	0.9192417887357355	0.9079935782620452	0.8919331632700536	0.8684093693265018	0.835433679348302	0.7961739338665377	0.7650142715765615	0.761440743785375	0.7863862724718412	0.8250215377540406	0.8647677974009116	0.892671445816542	0.8953598050106033	0.8708379909345458
0.8545525348202914	0.8636280529655659	0.8638861968781104	0.8472749604969623	0.8176680533680774	0.7902067189823546	0.7739426362953479	0.7655741098599952	0.7582014157270327	0.7453111172508149	0.7231274349931105	0.6945729322619757	0.6295274797796263	0.5539622241292642	0.5557959648911889	0.5775185279333813	0.6039868777992554	0.6409641518589331	0.6873253051228132	0.7338962019157562	0.7732486190414367	0.8027198154732285	0.822430320313318	0.8329354160287152	0.8337195895087092	0.8219980224010865	0.7919222377319073	0.7412024537728175	0.7076973078933466	0.7670861778037485	0.8597358721567183	0.9100202178003937	0.9281421515784253	0.9312633233898339	0.9278690479825704	0.9216403039397212	0.913783364989245	0.9040846773077738	0.8913442540484646	0.8737829384242057	0.8502917990271135	0.8230499640058366	0.8001070680183674	0.7926379008755031	0.8051146783390877	0.8324455272368588	0.8664993972091593	0.8962087916662347	0.906069317879969	0.886168194568152
0.8352916779249481	0.8401127477345414	0.8377990438478051	0.8193815884894475	0.7874398518197151	0.7607741445267071	0.7490623486131155	0.7457116179075636	0.7431092418931551	0.738560537847925	0.7372770909644841	0.7467259714892466	0.7366862621179884	0.6441257267225161	0.5341684439737938	0.45050344674456316	0.42234055891135946	0.4845202795099241	0.5931503739879813	0.6895977674757858	0.7576531676947476	0.8017210610485144	0.8287675905641705	0.843521635659194	0.8477924859472222	0.8405390096916938	0.8177819942046352	0.7744305247730514	0.7208506818720444	0.7226305424383338	0.8114893625356767	0.8866140093084238	0.9177425478759829	0.9254835726376471	0.923413956346502	0.9175082580798875	0.9099889301055909	0.9011365522331574	0.8901181584693769	0.8756241979112773	0.8569432483277266	0.8359099965413125	0.8181492483141066	0.8108385290331801	0.8177853133825321	0.837681307325815	0.8663901160965982	0.8964496883749512	0.9140623359231207	0.9037220324396289
0.8181801103656265	0.8148735390761807	0.8051775887543777	0.7826013300211526	0.7507051985323784	0.7332782417528863	0.735724185342056	0.7450898381800553	0.7548031484946615	0.7661845155187197	0.7850150067092717	0.8101173728199484	0.8223736935820929	0.7927849845919233	0.7068134627436835	0.5513764540648421	0.3369336495310486	0.27305118679096685	0.45133163806855475	0.629875594682909	0.7388896788240136	0.7998469997807763	0.8335860890476654	0.8512701745257549	0.8573926280868962	0.8523209131907608	0.8335083041644271	0.7968301947507129	0.7445004412033696	0.7136584424384806	0.7659869420493128	0.8520592102374671	0.9009730102719092	0.9181917883683245	0.9202423218671884	0.9159309662169401	0.9089768422640241	0.9003308844887218	0.8894517276231976	0.875308770525124	0.857553610574016	0.838168031131368	0.8221826628733491	0.8152412826547151	0.8200155807504778	0.8359237158545791	0.8608532671030376	0.8903717843686462	0.9144818944257052	0.9172678716844866
0.7992704646499256	0.7831332797002282	0.7588987047795095	0.7320547019439984	0.7133147951118484	0.7205685933429937	0.7427016865060956	0.7627463111793948	0.7789906970525037	0.7953610031077875	0.8157026915987782	0.8371996739861907	0.8501556355555028	0.8421501563208267	0.8000409214339234	0.6979283526607329	0.4768602509568447	0.183064414909356	0.2803920321800698	0.5551323634361309	0.7174740772331595	0.7974087002309627	0.8375312066173028	0.8575899110676988	0.8650877544764517	0.8616484736398937	0.8457732283843173	0.8145368315626129	0.7685325379533944	0.7285290120887141	0.7451578673030355	0.8173134198444512	0.878152644402978	0.9076896496417626	0.9170680623197734	0.9164374021000742	0.9110017770009191	0.902435426653811	0.8903573075677877	0.8739069501826802	0.8534221784667992	0.8321033546981794	0.8158671070104603	0.8096554039355612	0.814415362497904	0.8286846391627195	0.8509737669350479	0.87891021175061	0.9064234105700869	0.9212820380263945
0.7708995883157106	0.7351817225629056	0.6823556200026275	0.6506446283570949	0.6786447391050374	0.7271774849553009	0.7645609777412093	0.7871251137361055	0.802277985782866	0.8163325537168133	0.8325480509378759	0.8488237664638367	0.8596319004696091	0.8580939536019369	0.8355265969572261	0.7738150936174095	0.6240165891161636	0.30888913537883156	0.16753153488983175	0.47358518904028074	0.6935892139760476	0.7936151896945576	0.83999620266096	0.862299354259572	0.8711377857220622	0.869348096038394	0.8562978650701559	0.8300016713947587	0.790958283316086	0.7523706195916042	0.7485287635539589	0.7951962761979088	0.8535182511200595	0.8923797967749523	0.9108847365491128	0.916374565392533	0.9142635582121938	0.9065564731962044	0.8926599736896135	0.8715611476116232	0.8450278817016936	0.8196681665363604	0.8037789406213667	0.8004315351275997	0.8071461783271324	0.8209906499746088	0.8407789817558218	0.8656976817176234	0.8930093750120821	0.915386592377659
0.7274585655994892	0.6651841888055692	0.5652119793320568	0.5207342864749632	0.6473845842652264	0.7470490427062785	0.7910211375495486	0.8101777412289325	0.8208847853696997	0.8307349994141112	0.8426061523218897	0.8548649469020195	0.8636182994147857	0.8641209774542862	0.8501950240240724	0.8094611008868082	0.7096830444801766	0.4756631064178349	0.20309238777036293	0.41288696950498943	0.6696849774768692	0.7875318659087671	0.8397804210502349	0.8643809813634727	0.8747057438062618	0.8747484564308883	0.86469046495723	0.8432782201986342	0.8110379483860837	0.7774768505148253	0.7652586546007394	0.7893790402277294	0.8334792089307391	0.8729703341301444	0.8984158120485584	0.9110625271084505	0.9142065418082441	0.909038946404111	0.8937545304424998	0.8662163933337157	0.8309943343963172	0.8025326099933676	0.7914709122786101	0.7945671926691689	0.8045355253144699	0.8178670480687635	0.834308636863923	0.8545765385851782	0.87865212125438	0.9035086154877383
0.6686203335093084	0.5790361858738935	0.4362138228372955	0.40058112843264954	0.6340961766393168	0.771651850403397	0.8149752701633666	0.8285148274514998	0.8343694014108364	0.8404225477004674	0.849095766261805	0.8588300921307604	0.8662747390699191	0.8675316123095504	0.8577838580518347	0.8281111483719388	0.7574680182411159	0.5967694946927802	0.3503000810560878	0.4179138468161061	0.6542821299468831	0.7793319648866615	0.8356986424398472	0.8624890226373377	0.8744996108361371	0.8766578661610044	0.8699686675005178	0.8537892038399758	0.8284581708684017	0.8008853887977855	0.786156406370501	0.7946844498082649	0.8211662907527437	0.8522428102835923	0.8780365588988419	0.8950922676270278	0.9033416531285983	0.9019552493132272	0.8864623073324547	0.851532830498005	0.8076350263416451	0.7837830077960183	0.7857056425110545	0.7977048268663941	0.8103249846910082	0.8218883733722707	0.8337483926902528	0.848069492524125	0.8669488347055438	0.8904541023411248
0.5977354852597832	0.4902592050934989	0.34832829215717215	0.3835848392066892	0.6554981768806681	0.7956165953553154	0.8333623536590338	0.8411279263700089	0.8427555109590076	0.8459747708887437	0.8527337279781232	0.8613076438039997	0.8684215803527957	0.8704010913291524	0.8630708699156617	0.8397036418841393	0.7867031544231355	0.6774144290911813	0.5126831901821998	0.5021154001593857	0.6604879159022082	0.7716451470288471	0.8274866377296419	0.855598079415857	0.8692907328054266	0.8738064314771654	0.8709716742602667	0.8607691758360656	0.8428022041177743	0.8207358352440982	0.8045770499789042	0.8024315421908054	0.8136019979400004	0.8317597496305544	0.8501065561716799	0.8642396037529225	0.8719309546703687	0.8703860214595843	0.8529288297462468	0.8129311718556331	0.7733811274638197	0.7726319985923218	0.7930260948855143	0.811752782453352	0.8244133257295339	0.8325334160985035	0.838892787422747	0.8467367154427267	0.8595682540529257	0.8793492819536456
0.521963477747318	0.41565809134733167	0.32675850017201635	0.4457365490389412	0.6961028763715756	0.816063496849823	0.845761410861003	0.8482711780030169	0.8465205346100466	0.8478356565534989	0.8536919654950852	0.8621380449070162	0.8697631796400891	0.8727937326781481	0.8672446508151059	0.8478856053845918	0.806603716292016	0.732838372304382	0.638304962373102	0.6149302417108464	0.6914264552282846	0.7686438460015622	0.8163896752295561	0.8435330804946393	0.8582375517031051	0.8649657601813666	0.8662062058213953	0.8625347384047379	0.8517157817032278	0.8329066694381921	0.8138681224684938	0.803666978516212	0.8034939583335	0.809087409362836	0.8150772352760156	0.8171749100630997	0.8115649561371793	0.7923030746602743	0.7537882979769714	0.7263660586196891	0.7471686235370006	0.782212264285271	0.8135513703910776	0.8330919251145807	0.8431060051711388	0.8467572021809376	0.8474442789116113	0.8490326495139275	0.8556567186494264	0.8702539942371239
0.4538195697842152	0.37274504696466804	0.3631158101771731	0.5312468462062714	0.7379847146610942	0.8318881607201931	0.8526967304508914	0.8506371967184463	0.8463815041780558	0.8466673842909854	0.8524210453028451	0.861414315691881	0.8700155038466232	0.8741938219130119	0.8699711768260717	0.853299651003506	0.8204923605617233	0.7715421067256816	0.7216595758524023	0.7060499639141126	0.7334063261452264	0.7728256925414336	0.8049588705369191	0.826964735811857	0.8405049146429834	0.8481434321640039	0.8527105891475236	0.8549357593322809	0.8488848834495166	0.8298057934559345	0.8076607536551692	0.7921999142494996	0.7841731114365509	0.7793176648011649	0.7718667139941868	0.7560596827996304	0.7240246070045588	0.6611986506667881	0.5649844258315255	0.6044191100046048	0.7575366997051298	0.8077960424418642	0.8378599850704035	0.8543279974875215	0.8607238708733155	0.859930953599425	0.8554462287340532	0.8513974616492768	0.8518902444095724	0.8599344202321283
0.41025631431101295	0.3749185504745822	0.4387534910766566	0.6152496948448467	0.7742529443300712	0.8425020995609509	0.854359871577457	0.8484874788711365	0.8427269749881888	0.8429047592932033	0.8492293783623269	0.8591316458692938	0.8687523465839183	0.8737955092551661	0.8702567940612801	0.855236759619264	0.8288721447886443	0.7974350863109757	0.7735401551944997	0.7662886647454852	0.7721914216838954	0.7836735973651222	0.7964503941231224	0.8074168823965808	0.8144102526676416	0.8179685764119358	0.8213929252665417	0.8258468096968979	0.8208931340951022	0.8038522226501575	0.7851391041860314	0.7693656114472985	0.7563265581697476	0.7424894380104353	0.722355933750952	0.6888617715062317	0.6312219024102037	0.536790909767037	0.4463477386324601	0.581345699465376	0.7744839939206634	0.8315281396837144	0.8568354301554338	0.869328753116027	0.8721171665263056	0.8672940366750146	0.858370933896793	0.8493474809968198	0.8434785002482665	0.8424681613829654
0.4082908902423733	0.4257810091471322	0.5341557416027238	0.6886925177283432	0.8021319946278052	0.8468935291488323	0.8503107415568618	0.8415182310469487	0.8353484709251997	0.8363316247168272	0.8437131745888805	0.8544828148407981	0.8646340885101899	0.8697924066107282	0.8660265280733477	0.8517094422784335	0.8306276474021483	0.8123524004981164	0.8042818300227828	0.8034788684654235	0.8025084481161013	0.7989845132940552	0.7945499460723597	0.7890617912147668	0.7792740090851942	0.7622946703900669	0.741803947432183	0.7345148175592189	0.7469922455139093	0.7583186353686441	0.7557053818472418	0.7446793648448135	0.7291711223067185	0.708319574886718	0.6781941307312522	0.633187916488907	0.5680887143606925	0.4958243437157956	0.497719148469811	0.6618964699493003	0.8032874632532813	0.8509347753538002	0.869032395073688	0.8762033334899895	0.8746401006952851	0.8656918239969793	0.8526311538224236	0.8387140005061384	0.8251549881373375	0.8098693808165627
0.45491142845271365	0.5112642268477287	0.6272590549006197	0.7450609091275281	0.8190769063842867	0.8436565108473602	0.8397383877849542	0.8291954110639839	0.8237867430302591	0.8263276995778264	0.8348027757739673	0.8456538470356603	0.8548971442445384	0.8583828539737487	0.8526790576780987	0.8382140996543054	0.8228318001303945	0.8166074694139402	0.8199792134007109	0.8245712954865295	0.8234434247362709	0.8153344945403556	0.8017058529017643	0.7819735906160619	0.7495678243956716	0.6874497633879092	0.573184032085523	0.52933058613263	0.6529911182429355	0.7199255613982347	0.7357612300364433	0.7302247883837085	0.7140269263582608	0.6890662247213442	0.6534416236939946	0.6049429065037653	0.5495723380702917	0.5227664727312491	0.5907049196501041	0.7381459870776339	0.8355732184802759	0.8680676433671437	0.8767252493425546	0.8763937346937348	0.8688818217903309	0.8550840969211988	0.8374095038877871	0.8174326909628653	0.7931062817432685	0.7562697952827688
0.5361928850148646	0.6037485325986212	0.700497711741887	0.7807514527121118	0.8237725431317486	0.8321192583529455	0.822440045544859	0.8116708611529171	0.8084234307612707	0.8130672211505071	0.8219543208979097	0.8307339664629375	0.8353150503464108	0.8319624604416972	0.8193237169902313	0.8040026071261528	0.7993509662999689	0.8089464278343454	0.8233370520638379	0.8332311948433135	0.8349021403707307	0.8286279086583745	0.8157309539922297	0.7958484011439939	0.7649681181337445	0.7143433077843617	0.6348826257549598	0.5768025808934913	0.6565164759243975	0.7168670803213627	0.7360653638616064	0.7330248211299335	0.7170197660923173	0.6905407066557672	0.6527909952233948	0.6048713693236246	0.5632125322128823	0.5725403061231616	0.6683794869275874	0.7933910767720379	0.8631674523300068	0.8829570308184493	0.88243229909285	0.8738334908212524	0.8594580770379814	0.839995579472858	0.816445583927591	0.7880310394045669	0.7495796687349664	0.6942152843757791
0.6238190176096596	0.6803951380437114	0.747974291099656	0.7965401882789598	0.816288564272664	0.8121597286232167	0.7987302679607793	0.7899089084766598	0.790693581106588	0.797935893453454	0.8058003446495761	0.8084728068792145	0.7998611886790715	0.7736484243448715	0.7349610540744581	0.720415792498621	0.7485676527024929	0.7867633308874609	0.8148816540486462	0.830897966453118	0.8369408758540091	0.8357623149103064	0.8300451175862167	0.8222307972366096	0.815853840637921	0.8153066589763975	0.8002345703265061	0.7405661426955653	0.7240511435321879	0.7413477165286045	0.7526283015454107	0.750240566755038	0.7354841675510402	0.7089873578176845	0.6698220939683363	0.621886291550911	0.5906611360374886	0.6228735081362837	0.7276496408083429	0.8332019541971353	0.8846029126126421	0.8953587364084029	0.8882404976820943	0.8732325443302795	0.8528845184827339	0.8276103828015957	0.7968558766662136	0.757809577665251	0.7059922577059773	0.6594858824893135
0.6955821979737604	0.7329562983632945	0.7720302305292868	0.7943570404127165	0.7951772519555844	0.7810423053263422	0.7664050481240192	0.7625203115897105	0.76911556096592	0.7783606040053244	0.7821646291172207	0.7724163118460605	0.7358541548303685	0.6475551621627217	0.5162069389242113	0.5228350548591608	0.659029216563798	0.7486389039040244	0.7943170660588001	0.817882824296363	0.8297001621408937	0.8353723965389309	0.8391016205631513	0.8450283703397377	0.8572841766313647	0.8730128265516764	0.8658167780680412	0.8198912399328941	0.7816737525957271	0.7721979001225423	0.773592842270832	0.7709689235202873	0.7582286095655062	0.7322666233756601	0.6910000949923776	0.6418905996522137	0.6187602668600021	0.6662005496590496	0.7726056031485831	0.8622625855237938	0.9005127809819327	0.9051862369670426	0.8944529016974672	0.8759979176916108	0.8519318921717038	0.8220040375215568	0.7841071296909006	0.7341675470580871	0.6741339581946838	0.6602274053864996
0.7473720491707585	0.7667789806820619	0.780993857203836	0.7782501149307384	0.7577391112754048	0.7313998720775098	0.7169457870554805	0.7202230065881244	0.7315290262634595	0.7384932202339745	0.7331228957176801	0.7073498024712143	0.6462387992613423	0.5218556074925723	0.3401524306109991	0.3679259613434757	0.5858347757993407	0.7048590860245887	0.763376444522696	0.794811564497225	0.8137592750729279	0.8275488710462529	0.841029154621854	0.8580925106071157	0.8801610110138847	0.8995233542075665	0.8958141755763378	0.8613458822214026	0.8219248395831931	0.7993657899352591	0.7909441445158938	0.7853706588510643	0.7733949146662877	0.7480792894095596	0.7059192646943073	0.6578711493805758	0.6430154630420167	0.7017852222484088	0.8070707537623052	0.8835731473645183	0.9117424037523623	0.9120947266795021	0.8996281081344144	0.8800407904761217	0.8546681351077728	0.822352843408	0.7793232717548069	0.7202412057563472	0.6551293449577418	0.6678212352609088
0.7860328965849317	0.7934460597578676	0.7884305280883956	0.7593333506835713	0.7070338291900935	0.6573504180370109	0.6416542811324106	0.6552662019477704	0.6740513221949478	0.6845181057672494	0.6838216175474481	0.6718958835989348	0.6506215257080283	0.6276293017707438	0.6299934927744959	0.6644427869318008	0.6498632718849837	0.6821596369011691	0.7284828591097177	0.7640812211496265	0.790715800588097	0.8134252351722567	0.8362247071729723	0.861801021891739	0.8895847349276966	0.911391246163548	0.9123424561444283	0.8868986880815948	0.8503553722001884	0.82113260005603	0.8038037206300475	0.7926939115489945	0.7793757584477728	0.7555342525473194	0.7165114029181437	0.6733170917342114	0.6657194820413138	0.7317009715613798	0.833776365100082	0.8987700515800975	0.9187761380499333	0.9157978368219131	0.9025107633603857	0.8831227383912134	0.8582609602812307	0.8259654599497273	0.7809032116830052	0.7155191626973368	0.643024371397812	0.6623338797527896
0.8149517792470912	0.8181529681293067	0.8035787703422104	0.7515811689488741	0.6554487519621892	0.5671926922954148	0.5573937077515894	0.5983565844479655	0.6398440782354986	0.6686373897518252	0.6886042173866957	0.7057773117180479	0.7276916599172369	0.762371279792731	0.8100467126938722	0.824966380681343	0.7493215380809566	0.6898116020354956	0.6976745369890074	0.7297263992908372	0.7632333774923958	0.7949973620532393	0.8262421094618053	0.8582443386531768	0.8898014734216225	0.9142563956202723	0.9205030449945923	0.9030489902393437	0.8707781872519844	0.838802672035651	0.815200541553015	0.7988355993083252	0.7838344954451052	0.7628467221217177	0.7304282868185795	0.6937007783949747	0.6895932972525365	0.757396060021363	0.8538433601561368	0.9085162081258237	0.9220138602602559	0.9166094580791764	0.9031265335859969	0.8847093741222722	0.8614467744103258	0.8309221261458687	0.7868035383700831	0.7185272599454884	0.6338641701031931	0.6385187148399634
0.828997417488819	0.8340602237302257	0.8217336226549659	0.7605980524585256	0.6199540387294796	0.4932322842931821	0.5191182416825164	0.600375821189778	0.6619870211382126	0.7026796826315389	0.73376862234463	0.7631533742593621	0.7967784028454754	0.8364274597594513	0.8731954800875763	0.8750751255675202	0.8047952426617244	0.7086349572609033	0.6742753173867786	0.6957747062728679	0.7346796846810352	0.7752727071917793	0.8140714618564967	0.850825695806839	0.8846338709588104	0.9110428072835645	0.9219700991024248	0.9118316935290789	0.8851309614100416	0.853902941833642	0.8276569668299917	0.8083737755754539	0.7926791542740977	0.7749480293321668	0.7496128691750173	0.7188681537476954	0.7141815515851235	0.7783268529621205	0.8669656746693485	0.9130057415772583	0.9220469072381814	0.9153696807567465	0.9023200884139476	0.8853360619106829	0.8641633447035002	0.836263309003817	0.7950293021516316	0.7273802608722798	0.6285572554295271	0.5979780710640004
0.8192734908344564	0.8258440872671924	0.82108821539034	0.7709652038732899	0.6211651380850287	0.5034786659146824	0.5780317389666882	0.669473101459843	0.7263527781767376	0.7621728729227125	0.7901278046776476	0.8168786449977543	0.8460027199849245	0.8765749703959967	0.8997385716243524	0.8938155897373898	0.8310286525884467	0.7251501629198958	0.6577915504067726	0.664773610606959	0.7077249442465676	0.7571769869320945	0.8031797280927975	0.8437526711305641	0.8786094215792152	0.9055949951648354	0.9194343434835254	0.9151825905062011	0.8945863016702262	0.8667258037964609	0.8409758501712485	0.8210675632225928	0.8054231492125126	0.7898608712583466	0.7694335555710919	0.7430807589638979	0.7356932929968448	0.7925293809965486	0.8725169354185709	0.9124322871757097	0.919363280864576	0.9126643040075244	0.9005970956655396	0.8852402319430996	0.8661731958347815	0.8408859437535667	0.8030128472999601	0.738478601135102	0.6303778359271605	0.5556925271544463
0.7824189585749118	0.7823741639612208	0.7753530510633582	0.7396184755780015	0.6534136385339833	0.6297957533787902	0.7052990409975642	0.7656811620301752	0.8009813707366741	0.8236783848390659	0.8425912970058571	0.8616391635858431	0.8823046246947592	0.9024521885971639	0.9143174150630241	0.90183453293571	0.8432150441488895	0.7378862103751455	0.6481238585913341	0.637164273469877	0.6820209944535984	0.7411005873269103	0.7953051859043763	0.8400906125269822	0.8757663232693045	0.9022622337602259	0.9168790362362612	0.9160778690143956	0.9004757631142346	0.876706646039531	0.8529539791422833	0.8334909418635057	0.8178022116503747	0.8026471850687674	0.783947314133798	0.759667042997	0.7495451875663741	0.798900524290324	0.8710803463676486	0.9074293602153585	0.9141027091307272	0.9082428138331025	0.8974361438644662	0.8836441881493096	0.8663651548970704	0.8430521775836392	0.807605431419084	0.7466484606180969	0.6400621053395907	0.541263159195892
0.7320100097832924	0.7191595919102074	0.7035201875444874	0.68531022572741	0.6868300426314277	0.7417367906685324	0.8026608111707002	0.8388484597552484	0.8590572804078169	0.8722842152637091	0.8839759715218587	0.8962249708043457	0.9092262805032615	0.920311809804472	0.9226892767244997	0.9039809193047647	0.8475703226013014	0.7478629337995999	0.6454554025581054	0.6118806532089589	0.6536929839837247	0.7241276695092025	0.7898168888862337	0.8410742259973705	0.8784506328908904	0.903959926301025	0.9173798786959578	0.917108365946384	0.9039673159796855	0.8830391738965233	0.8609511158651831	0.8416825523610506	0.8251738728743306	0.8088133239951065	0.7894034920834428	0.765313654996022	0.7540145858545144	0.7989084897686851	0.8652520659146028	0.8995273215524311	0.9064965458118799	0.9014215500411896	0.8915909122935592	0.87899348802261	0.8629922780548586	0.8407143622314428	0.8061376752701528	0.7480357162816055	0.6536981046022303	0.5685364355386169
0.6992669193473156	0.6814901175370564	0.6739195878704979	0.6880244119334651	0.731801001332021	0.7922282924277182	0.8418684181658358	0.8724834337459628	0.8902053734187759	0.9014096825871962	0.9103766947070315	0.9186793399936892	0.9260887889589898	0.9299133542650471	0.9244048803897421	0.9002803317831685	0.845739995141016	0.7544859886937823	0.6479737016131596	0.5877164998261555	0.6171334332964145	0.7015917526582189	0.785354535017029	0.8471051512189203	0.8872222253974014	0.9108610789463615	0.920937145786701	0.9182675810907186	0.904651895188495	0.884353588097328	0.8625579721609454	0.8425330340739362	0.8242783801902396	0.8056366603509186	0.7843971934178247	0.7601548211144059	0.7507392736667395	0.7959580170102288	0.8586778926976779	0.8910616503013439	0.8973421644254587	0.8917301008738054	0.8817186673614952	0.869490708461404	0.8541208709218189	0.8321375952385185	0.7975959540606514	0.742940906667005	0.6685609124755292	0.620420793870756
0.7091745043917864	0.6981269494997483	0.7059665864883112	0.7336271662027491	0.7720822647131108	0.8123813699718789	0.8493903897438728	0.8783397375277338	0.8983817846343848	0.9116057431549487	0.9208680269334787	0.9274344695400949	0.9310399454553467	0.9293001713300346	0.9176869652009236	0.889716979226156	0.837669901942096	0.7560586570559384	0.6521083680404343	0.5650659344568876	0.5681306392379362	0.6696932542242762	0.7825262504427524	0.8590008958938844	0.9005672456778693	0.9194964027935553	0.9234622580188696	0.9158702436373274	0.8994440574064475	0.8778251584812571	0.8549538686879616	0.8333185281971447	0.8128159428892474	0.7916319492019169	0.7687362548435507	0.745438311070864	0.7421506045943651	0.7925352977826865	0.8538585215381915	0.8840790210738594	0.8876353857104831	0.8789034661429168	0.8665156215078074	0.8532222487821295	0.8377953341990897	0.816191289575487	0.7830340122046704	0.7359714260821458	0.6877337238985064	0.6778711878193198
0.7552580744845627	0.7509033111867397	0.7610433637997871	0.7785380554722764	0.7964105862868881	0.8164635302190358	0.8418813662758873	0.8684827016068801	0.8906980181807235	0.9064893578457456	0.9168750258840492	0.9226433791515734	0.9236568134364197	0.9180626351965524	0.9026199404927042	0.8731769575429307	0.8250219133703383	0.7537743544821358	0.6579229155527414	0.550193634352815	0.5059154017181257	0.6222908941344004	0.7816562124044718	0.8746579693902087	0.9116007016871914	0.9208972543103711	0.9162515252815406	0.9026279383215439	0.8826935105831754	0.8590931278320109	0.834657827050032	0.8112622326765674	0.7887560877702158	0.7655941043257694	0.7416640979169765	0.7207463583243687	0.7287413364134143	0.7882237012976373	0.8508459824741172	0.879282169671625	0.8775363402224626	0.8615391920170672	0.8429869428498867	0.8263816239838877	0.8106096558656414	0.7913959640472803	0.7647688325941544	0.7338712414258677	0.7169474507090696	0.7345721181711111
0.8084685013926358	0.8044311950822981	0.805952636619682	0.8063825187281997	0.8042015484606684	0.8072232762709406	0.8227478907111261	0.8469132942075714	0.8706677673315133	0.8887227734544674	0.9003448654583446	0.9058487724995588	0.9053789242579202	0.8977544739973651	0.8808326195489677	0.8520528429315295	0.808658207153411	0.7475787609903326	0.6638506086858837	0.5504236361976015	0.4459423818954584	0.5559040472956749	0.781416758883059	0.8823270670484695	0.9043327788178404	0.9009369503452723	0.8883405592369804	0.8703490160293064	0.8482687898288852	0.8234991042353711	0.7980577867545815	0.773576102376696	0.7498864288849016	0.7253594565188175	0.7005994262643551	0.6856610166375539	0.7110577922868784	0.7812721024762899	0.8474920414012257	0.8754172037102085	0.8652051788987485	0.8350338443656296	0.803891456893849	0.7810487254047758	0.7665803539335014	0.7563933540872672	0.7476351242994087	0.744875301941117	0.7585691199666004	0.7866455427707351
0.8463127068725167	0.8396913032825067	0.8309332174103664	0.8157597799266147	0.7952645098568698	0.7814035915675379	0.7867476287286944	0.8088732553465503	0.8351620782976527	0.8567218164657802	0.8709855901108694	0.8777496392114262	0.8775662629385264	0.8699493778983115	0.8535175795229695	0.8266401928242957	0.7880519010807376	0.7365775791363862	0.6682241054812066	0.5699009822013812	0.43772339960595896	0.4951748699596821	0.7626529486648796	0.8502360907819577	0.8572811891432819	0.8473477621406493	0.8324797617236096	0.8142149205113997	0.7926440913315078	0.7684465875413249	0.7433671238001851	0.7190087069015945	0.6949940625354106	0.6695408735044366	0.6466095626419598	0.6457616395342416	0.6911823266091979	0.7700915760633998	0.8401150146040458	0.8686107906530054	0.8444775803942235	0.7866043187589513	0.7319256477486996	0.7015341724242189	0.6968017031322475	0.7116736409694944	0.7384952615193107	0.7709102257969935	0.8028353413628919	0.8276521308655447
0.859032778624125	0.8502574182799936	0.8337718256778786	0.8064297379847162	0.7683896786313559	0.7333396429923371	0.7232199183921841	0.7423477135574281	0.7742875424893627	0.8036150595421349	0.8246790114132021	0.8362145472026238	0.8392280094106751	0.8339612107030392	0.8196074263772588	0.795340016688274	0.761623534982301	0.7203109005623127	0.6714821782250338	0.6081188929526604	0.5230270182042881	0.5322284165825192	0.6988112791222344	0.76156913421926	0.7696946525218467	0.7637704350044998	0.7523873580915333	0.7369994003610243	0.7178977947711755	0.6959064084103992	0.6729161034150849	0.6504414831265934	0.6279362885219131	0.6056144401455463	0.5933500474225887	0.6122571341034884	0.6728263011467741	0.7547164185136328	0.8242028941343742	0.8503161895370459	0.7993978118815076	0.6857711475434652	0.5958970429374741	0.5707424266346478	0.6002686455424242	0.6636611857396829	0.735131386284011	0.7937045223155159	0.8326133682051262	0.8545454090477584
0.8517305336720968	0.8413264126426769	0.8203990539979786	0.785955844483855	0.7340165514397612	0.6718262868739837	0.6294978303828344	0.6338607941903147	0.6722526718767917	0.7166916010064082	0.7524535917764206	0.7752211518323813	0.7862813266466187	0.7868409797240133	0.7769541189323885	0.7570221250105009	0.7298745611826668	0.7011997670183541	0.6761824442325031	0.6559034868753038	0.6398312601547876	0.6396360954504084	0.6619079623120837	0.6766030164967402	0.6785001412768713	0.6733111956430997	0.6634707911465703	0.6497682497164172	0.6329582242179048	0.6142203493042651	0.5953300463550935	0.5776377275380103	0.5615680103026626	0.5506280374747059	0.5560129038142383	0.5916935168437649	0.6585374214378877	0.7358508145336727	0.7947221779007327	0.8035135582184205	0.6962954877122326	0.49493491459795713	0.3999275840783103	0.4278452844746848	0.5203018431395672	0.6321123206602957	0.7309792163071256	0.8030535499747593	0.8479516875086913	0.8710875289774208
0.8456366906248959	0.8359612530483429	0.8158801527084727	0.7823770471034618	0.7281378800988807	0.6469878149621613	0.5544709461792375	0.5029390939020981	0.5225731668805216	0.5816834878614313	0.6420025623913599	0.6865694732218048	0.7140282865669833	0.7266041952086029	0.7259722068229092	0.714427114843424	0.6977137461804066	0.6851755541493748	0.6854059483524793	0.7007499549670816	0.7194502179150725	0.7126008619381143	0.6791692527952776	0.6466300038717797	0.6224228142317872	0.603322376807303	0.5859893230000495	0.5688792332541308	0.5523056420044442	0.5371672764103602	0.5245173612775336	0.5155370035368994	0.5118563401551696	0.5175073895432798	0.5398286320616482	0.5851059204450256	0.6497301153327038	0.714345268359711	0.7483369386967443	0.7112878910188208	0.5290528375037233	0.3276463276313932	0.3156377417418552	0.4079003478553573	0.5310709516928438	0.649072485534262	0.7454862386146831	0.8153522531600959	0.8593187874156941	0.8816276514575349
0.8508746693303371	0.8449078089988555	0.8303687666006243	0.8043696854462965	0.760254247165894	0.6857777291293959	0.5700641291518138	0.4386777857966341	0.37083839886116354	0.4039955202194268	0.4866771661973354	0.5646044803924584	0.6203137022406627	0.654176559938138	0.6699257454337577	0.6725665938011148	0.6709549247374282	0.6770967167379376	0.699791788850793	0.7358244188793759	0.7619699003693218	0.7508733017709264	0.7078743352631303	0.6560432186460292	0.608717751241721	0.5694971505341802	0.5376311624028383	0.5120523527579033	0.492933838082921	0.48071745247963277	0.4756058381646444	0.4781327351801531	0.48933348744520533	0.5109646382480082	0.5453659138779069	0.59300916730631	0.647737219168485	0.6909497903088326	0.6882658891609633	0.6038220195736763	0.45110897431735	0.3789690927607939	0.41868796717107265	0.5076268266082614	0.6085851056737583	0.7016098585663176	0.777643689748845	0.8335982845320452	0.8694716663461093	0.8875206891404925
0.8591729759977456	0.8567219677128608	0.8474142650889067	0.828463533157528	0.7951197250474826	0.7366838310795842	0.6346780539408197	0.48058055886141815	0.3249815587699339	0.27246824000163966	0.3377559885098048	0.43994330602721987	0.5259531855167354	0.5850046210276483	0.6205647603156841	0.639940539932329	0.6545249701527711	0.6772665329653085	0.7146990250523769	0.7578586149174212	0.7819173452760517	0.7697015371513157	0.7290188996312301	0.6756685464864318	0.6207629792018818	0.5707339856986922	0.5283601711576832	0.4950993334041733	0.47247991264992384	0.4614766228431054	0.4620446907660861	0.47373542339560587	0.49584768487672454	0.527331784149603	0.5667123186771889	0.6105341026271529	0.6508047113260367	0.6689770659096133	0.6355935509712867	0.5542127711147199	0.4903391335784979	0.4894488803602467	0.5350469870714307	0.6038376632540586	0.679324658492895	0.7490811122223939	0.806414185067527	0.84876878795702	0.875878463092604	0.8887763980402226
[truncated: 50 more columns]
