# Supplementary material for: Iso-orientation bias of layer 2/3 connections unifies spontaneous, visually and optogenetically driven V1 dynamics
Source: Nat Commun. 2026 Jan 21;17:1901. doi: 10.1038/s41467-026-68578-y (PMC12923880; doi:10.1038/s41467-026-68578-y)
Supplement: Supplementary file 6 — Source data [file 41467_2026_68578_MOESM6_ESM.zip › source_data/figs7/C_metrics.csv]

similarity_experiment_e_or	similarity_model_e_or_event	similarity_model_e_or_non_event	similarity_experiment_i_e	similarity_model_i_e_event	similarity_model_i_e_non_event	dimensionality_experiment_exc	dimensionality_model_exc_event	dimensionality_model_exc_non_event	dimensionality_experiment_inh	dimensionality_model_inh_event	dimensionality_model_inh_non_event	correlation_maxima_experiment_exc	correlation_maxima_model_exc_event	correlation_maxima_model_exc_non_event	correlation_maxima_experiment_inh	correlation_maxima_model_inh_event	correlation_maxima_model_inh_non_event	local_correlation_eccentricity_experiment_exc	local_correlation_eccentricity_model_exc_event	local_correlation_eccentricity_model_exc_non_event	local_correlation_eccentricity_experiment_inh	local_correlation_eccentricity_model_inh_event	local_correlation_eccentricity_model_inh_non_event	correlation_wavelength_experiment_exc	correlation_wavelength_model_exc_event	correlation_wavelength_model_exc_non_event	correlation_wavelength_experiment_inh	correlation_wavelength_model_inh_event	correlation_wavelength_model_inh_non_event
0.382	0.662759139146316	0.7321646735927315	0.533	0.2237524180627428	0.2237524180627428	9.6303	9.459283270840857	12.583795132243075	12.6281	14.110343906989808	19.289809197121773	0.26698	0.4041230652513022	0.27880596341557984	0.28544	0.3369658237296342	0.18704598312021511	0.7323	0.6735543685038782	0.6106936597171082	0.6455	0.5665227778750351	0.48652240828108817	0.77539	1.0602	1.0478	0.67875	1.1222	1.1222
0.437			0.207			11.3543			10.702			0.3316			0.20432			0.7117			0.6567			0.76498			0.92874
0.562			0.419			6.6423			11.636			0.19743			0.26624			0.7022			0.6579			0.74042			0.74371
0.457						10.6972			8.9744			0.30415			0.22759			0.6933			0.6697			0.85129			1.16734
0.368						8.3869			8.7557			0.27338			0.37394			0.6839			0.7211			0.81111			0.96917
0.382						8.9095			12.129			0.33148			0.32446			0.6579			0.7347			0.95075			0.83597
0.288						9.6195			10.5414			0.26845			0.28704			0.6219			0.7754			1.01449			0.67894
0.475
