# Supplementary material for: Iso-orientation bias of layer 2/3 connections unifies spontaneous, visually and optogenetically driven V1 dynamics
Source: Nat Commun. 2026 Jan 21;17:1901. doi: 10.1038/s41467-026-68578-y (PMC12923880; doi:10.1038/s41467-026-68578-y)
Supplement: Supplementary file 6 — Source data [file 41467_2026_68578_MOESM6_ESM.zip › source_data/figs9/A_example_frame_0.csv]

-0.3749933081637162	-0.49206822353781704	-0.6494858187436428	-0.8158657713555898	-0.9819469274638291	-1.1396821368451402	-1.2759228129409543	-1.3658204196007773	-1.3814932381888219	-1.3045185253986418	-1.1306174384863141	-0.8619896510866996	-0.5065666076964961	-0.08589113403157077	0.3541298202003945	0.742407670100623	0.9959600043763999	1.0505713489592057	0.8884091654870789	0.5474630393422724	0.10472195374738576	-0.34890924218581076	-0.73075693748729	-0.9812592169773047	-1.0717335436910023	-1.004083279405169	-0.8060205917810161	-0.5246373776096586	-0.219317601299152	0.05308822538053571	0.2526575207280083	0.3632990219800782	0.384756179593323	0.3235795119363175	0.19420278185565482	0.025198651515768774	-0.14462385092417557	-0.278671700552374	-0.3565641979544141	-0.3815550276993165	-0.3779405043428716	-0.37841482079783645	-0.409662630280123	-0.4836050804947623	-0.5951593632979011	-0.7283967855691978	-0.8623526091636463	-0.9759598333475499	-1.0505265741085907	-1.0792458997414787
-0.02941218790459077	-0.13893828238989364	-0.3029004739088364	-0.49341338958102665	-0.6957888874599554	-0.8966952400560925	-1.076553163020868	-1.2036879272953456	-1.2439410504291748	-1.175458755948093	-0.9931970012167649	-0.701830801890505	-0.3127939252512936	0.1463455828096038	0.6223835558135941	1.0366078398472591	1.3003746443371353	1.3447044732332132	1.1513188813577875	0.7619121079609733	0.2605379687426072	-0.25502273504826756	-0.6952931607400794	-0.9943675593471983	-1.1177630665161946	-1.063965034451061	-0.86084868678833	-0.5606049396175702	-0.23029394159159305	0.06524484022036642	0.2819234854579591	0.40287789897482523	0.4294295811909083	0.36892545035732993	0.23593289319360805	0.05978128048704316	-0.11764506523960828	-0.25515094115068154	-0.3304093865292623	-0.3490149562309637	-0.33942146717776195	-0.33753047808576486	-0.37049161519903073	-0.4469650709630338	-0.5593321295950929	-0.6908845268634016	-0.8210286198679577	-0.9283346709564887	-0.994502298087094	-1.0125424638096996
0.3654109421505744	0.26963121133317336	0.10421899634110673	-0.10840800136657357	-0.3486290702287673	-0.5964690086179246	-0.8239300193138414	-0.9906309534710896	-1.0552736672667702	-0.9923532284241304	-0.7971198004420585	-0.47917881178581767	-0.05762204091408463	0.4323374144598517	0.931222418531858	1.3566726109575817	1.6191486275633835	1.6491501108309226	1.4281997208951258	0.9991707327256784	0.4486134549788589	-0.12195739656217465	-0.6179569927263524	-0.9673955607484527	-1.128619161874239	-1.0959495953983007	-0.8979473682347364	-0.5911536233804328	-0.24892363163357292	0.05865051319018742	0.28517783158265025	0.4147378177605278	0.45027037705851686	0.3998738399171996	0.27708398440442433	0.10940318190748191	-0.060486425820294946	-0.18969677585666228	-0.25550911597873754	-0.2656322726115097	-0.252176995517588	-0.2535323698333731	-0.29463646505951946	-0.37835464972788874	-0.4924447178958744	-0.6193954286360183	-0.7399200194395054	-0.8333355730178389	-0.8830510229786203	-0.8829371436106084
0.7000435414306408	0.6241144240412829	0.4688702233125941	0.24786682219017073	-0.01707641708994542	-0.30039366029929887	-0.5650052555819179	-0.7624999016369918	-0.8453755232553622	-0.7853984162437404	-0.5798783993467138	-0.24602186163552991	0.18722603059399906	0.6772521490039969	1.163190558867923	1.5672261287297038	1.806503579578537	1.8162287755650701	1.578200162870715	1.1320074983010127	0.5606060504459787	-0.03587618255758982	-0.5618878070909101	-0.9416445779131438	-1.128979333903848	-1.1158167210086893	-0.9317297831502438	-0.6357979924657075	-0.3024830072433451	-0.0002204130347825829	0.22769548271461595	0.36694503887526336	0.42114204646615205	0.39759743977819983	0.3064912975257533	0.17089309706416794	0.02999144942754901	-0.07528517533580938	-0.12421029571624233	-0.1266069068519739	-0.11589889626374028	-0.12926703450948976	-0.18721138475481608	-0.2855422661402752	-0.4066619473577524	-0.5321056616081542	-0.6435560634537834	-0.7215449108341898	-0.7510074330262341	-0.7280453462205024
0.9754622058211759	0.9286304499907045	0.7991931666876457	0.5865589180321678	0.3114233126866084	0.005167625615349539	-0.2864627749000543	-0.5074296459417988	-0.6062990000761987	-0.5541540916739367	-0.35159265364396236	-0.02352040927269775	0.3905392250728404	0.8420449293328162	1.2738599548132934	1.6196235652398385	1.808800289580182	1.7858963510771098	1.5339034016192477	1.0861096944107465	0.5177153389219441	-0.0757131217882341	-0.6012588953449706	-0.9831679795518794	-1.175055254985954	-1.1696070857702283	-0.998825105164601	-0.7221834011622641	-0.4099227868268463	-0.12216605777535758	0.10550304138460062	0.26176897258095105	0.3486935598386223	0.36958317574716976	0.3291016282851051	0.24427089499652874	0.14845410076775198	0.07745793798280388	0.04870798616098063	0.05094726334325025	0.052728758645023605	0.02129555923446008	-0.05798925303360616	-0.17576835920095224	-0.3112812936285285	-0.4440502891243792	-0.5545192466013827	-0.6226101973050399	-0.6343312202348896	-0.5877237616951614
1.2137942341134187	1.2077101334262266	1.1198972585069824	0.9299964784528417	0.6564172984227941	0.33748093528957396	0.027713249396103264	-0.21103284172424272	-0.32666389867969636	-0.292823892363358	-0.11360230178173525	0.17992018306546148	0.5398247730292717	0.9141600281999208	1.2529678832769913	1.5044109930010965	1.6147894005488783	1.5416690558419521	1.2710678636668806	0.830051453839192	0.28433421628714173	-0.27852340357880334	-0.7715453034702177	-1.1239957569750811	-1.293725325378647	-1.277623392189496	-1.1105987662415528	-0.8507864345114582	-0.5606290632698162	-0.28792411370079873	-0.05730512372497205	0.12400384065359231	0.2545321951167385	0.33098857640033635	0.351675022392533	0.3271157527203096	0.2831143162851829	0.24858229720531858	0.23708934719283353	0.23847309632285724	0.22635768552813254	0.17484763838256584	0.07500371685450923	-0.06188793866090223	-0.21521091169333353	-0.3623334342858966	-0.4797628786489128	-0.5453570865808255	-0.5448627449373195	-0.47774839604084196
1.4303475065109046	1.4721634121757705	1.4343861423060589	1.2749921692026431	1.0106378593553862	0.6873885311145594	0.36858358407610126	0.11897035502368207	-0.013139835709642382	-0.0068913269589456014	0.12930856287488818	0.360442443088518	0.635016642246622	0.9013089689157043	1.1175567170608836	1.2469957888170882	1.2545424911701044	1.1136041001178754	0.8168746185869702	0.3874800699829547	-0.11858258463860422	-0.6248934911876065	-1.0555073060999993	-1.3499640344731945	-1.4741254934036552	-1.429931072985732	-1.2533188965544728	-0.9988904434452889	-0.7209030182983652	-0.45529834453622325	-0.2163148169559315	-0.006944882495823159	0.16854501475042838	0.3010052592694592	0.3830494451454475	0.4183392361637091	0.4238056504249983	0.42035286358425816	0.4184053148937103	0.4110784725865033	0.379572489618829	0.30636636807095624	0.18796682381525248	0.0351111682018989	-0.13332996605650255	-0.29358562157382667	-0.41875788723451923	-0.4841263278569599	-0.4746430364550755	-0.39080989831287716
1.6220678948378426	1.7097296668868158	1.7192551947544241	1.5895922816057055	1.3377332636120538	1.0178112319041905	0.6997205895241984	0.4478343210883863	0.30352120790928566	0.279088561199001	0.35996415355762096	0.5094836994946487	0.6777590430459494	0.8177153351309977	0.8963284101947873	0.8908822957794593	0.7842533563872399	0.5668349297043912	0.24075143358379644	-0.171330051259095	-0.6223155183417646	-1.0501564405448907	-1.3952079103824746	-1.6117385007661302	-1.6755381599093295	-1.591915572599147	-1.394238122648358	-1.1311408013322475	-0.8495073855043405	-0.5778324941955842	-0.3241818679843676	-0.0888598651450411	0.12393413161974105	0.3032433900718028	0.4378060028788496	0.5240172585774576	0.5692625871493	0.5863753402918634	0.5835090428545976	0.5577547997085345	0.49888944939291047	0.3991242904322233	0.26035503114982617	0.09354070188220255	-0.08418141262160243	-0.24946431932919264	-0.37431125484454486	-0.4335474285693342	-0.41211212814565906	-0.3121998294242681
1.767649856534802	1.8920623081934413	1.9391898524052524	1.8347227771035308	1.5979483646427075	1.289017288349617	0.9811188917144029	0.7354060993406774	0.5844168006197358	0.5303217719185145	0.5516048873933233	0.6113658729126464	0.665457043260973	0.6750255272456844	0.6168694070155514	0.48140875263778515	0.26775238032074183	-0.01904323278957882	-0.36713917893745757	-0.752548452100774	-1.1365673165590868	-1.472781020062427	-1.7200019998686065	-1.8485706369841914	-1.8446497893140246	-1.7151720194832525	-1.4883488350260927	-1.2054279596533557	-0.9072497459670054	-0.6183841438723867	-0.34536462030161064	-0.08768332130552045	0.15160105015270817	0.3631013153705958	0.534757235002406	0.6567212206261471	0.727156189075894	0.7515678097022976	0.7360479889188886	0.6812016701871171	0.5849889739011139	0.4492242434020124	0.2827428279556496	0.0994254654970776	-0.08327536464745434	-0.2432799459285889	-0.3550164829553455	-0.39594615585391213	-0.35355843051540814	-0.23302638051476743
1.840282907489394	1.9901772078957312	2.065402575866236	1.9849571242824644	1.7701037692803476	1.4822271932314237	1.1929724347952795	0.9579752146827862	0.8013301938207472	0.7165869620559173	0.6774115154152216	0.6487863997867185	0.5934354951413254	0.48221588025913525	0.30303635695079784	0.0592700599391695	-0.23708293831525634	-0.5705785365053924	-0.9230962508222492	-1.270674561548042	-1.5819593744717668	-1.8241191363082188	-1.971710245204751	-2.0098262653936776	-1.9344798000571974	-1.7544796471017672	-1.4930600694846492	-1.1843994036648773	-0.8635869500072001	-0.5526917822509342	-0.25908849434064857	0.01635378272411361	0.2709632046242523	0.4982810750751327	0.6876732343056708	0.8260511065968648	0.9045924064044796	0.9225575322427654	0.8835337109667397	0.7899865223567116	0.6465018552914692	0.46396346659644216	0.2597839995353746	0.05392358369760822	-0.13325083089955744	-0.2805724496432643	-0.36743724817506834	-0.3772491077139154	-0.3026357021848275	-0.15290084198359555
1.8221407053643501	1.9882887647169172	2.0867957382852067	2.0350989933952857	1.8533534735249213	1.5981021490435938	1.3342573605034698	1.1100236178957434	0.9429869521900373	0.82289340977845	0.7230313959596694	0.6121103914107724	0.45995814802947793	0.24727394059586025	-0.02654836548980528	-0.34657657839658046	-0.6916098050694839	-1.0408560208275017	-1.375159725680045	-1.6734568212658925	-1.9107481383403655	-2.063105828134981	-2.1160193485441026	-2.065932154803201	-1.9179220964521062	-1.68398445072639	-1.3851609698838439	-1.0497766713774233	-0.7071229485159359	-0.3767328450393452	-0.0668987447771923	0.21900622008289305	0.477779580778997	0.7053254755941064	0.893382633561247	1.02855922799574	1.0984856887058314	1.0979482053283383	1.0272789985384603	0.8888148878882773	0.6912447314709546	0.4537110691303764	0.203403523160634	-0.031073098992364892	-0.22408504861827058	-0.35540898070104043	-0.41030962883934524	-0.37995546741866854	-0.26316090253866004	-0.07408959614015195
1.7102736283870894	1.8872544451794049	2.0087899830896485	1.9928544331684341	1.8550302054459924	1.6428812252004346	1.410327796384646	1.1963623681121325	1.0136224965303862	0.852596060887795	0.6913204713472997	0.5048562331738443	0.2711006298211319	-0.019855873155692257	-0.35883263739841914	-0.7219138206847566	-1.0819726958190137	-1.4168888498999386	-1.710537781668463	-1.9476790728692497	-2.109417741206522	-2.177390535206517	-2.143288157807523	-2.011242116041135	-1.7934972029501588	-1.5064934658892153	-1.1715417689581127	-0.8133574076003401	-0.45598717270571804	-0.11566122099332375	0.1996590301078428	0.48512723345824804	0.736778767049871	0.9517881518364064	1.1243056112821337	1.2418100209078682	1.2910669373761523	1.264446486278607	1.1586053830075533	0.9736250343687446	0.7202618566390603	0.4244746328581243	0.12380410603068888	-0.14258762260306232	-0.34283889070795914	-0.45733576654067853	-0.4771838553634687	-0.40097479959928817	-0.233748897057992	0.005283028113802437
1.5165373852265067	1.700220878122499	1.8443977585614462	1.868007012605879	1.7803596378131958	1.6180168747358454	1.422075512694199	1.2206740693075624	1.0217194259990219	0.8186561409654154	0.5974421904670071	0.3424867749291977	0.04165746527924604	-0.3057919477827534	-0.683799857029243	-1.062768048975071	-1.412215935956323	-1.7104229587750492	-1.9461174418393925	-2.1115392285509462	-2.194775975020549	-2.1823760196572266	-2.069532130479799	-1.8648417942272495	-1.5853253090667323	-1.2519109026944681	-0.8876764797821657	-0.5154790075274812	-0.15540788805912947	0.1799976804559914	0.48551307653354	0.7577143508819086	0.993024687395459	1.1888842688957022	1.339797117130894	1.4336519634567173	1.457449954986936	1.4025839324995801	1.2627099852614023	1.034716902583867	0.7296960995417393	0.37879083038859046	0.029208972532610917	-0.2691782121186882	-0.47753890875186367	-0.5757873633139508	-0.5595708485314771	-0.4333363866278516	-0.20801709255867476	0.09092788667709564
1.2650473916219778	1.450153324233073	1.6124990468171232	1.6733527834957638	1.6351546037878824	1.5232219327607477	1.3661068944104782	1.1814491003742549	0.9721428113370669	0.7338381180850541	0.4601913318650858	0.14687502201101135	-0.20654080909107667	-0.5918978606096851	-0.9884003247687653	-1.3645017451996	-1.6884654838925117	-1.9387500706139429	-2.108135517521966	-2.1968450076736437	-2.20146991098725	-2.1142185010969072	-1.9329673638557736	-1.66789580570373	-1.3386551572146366	-0.969765389120754	-0.5858346752716035	-0.20977371162594763	0.14011482032930578	0.4551874502304522	0.735712257858854	0.9832899436797037	1.1964542896224193	1.371538503950833	1.5010513309434883	1.5717418418560445	1.570733304095041	1.4891989374943893	1.3195715169332196	1.0571084928438614	0.7111172591995297	0.31541896391495794	-0.07525929839440838	-0.4017336593501371	-0.6178037906296898	-0.7011713293181555	-0.6494241355684884	-0.470871434829074	-0.18247811976305453	0.18238506939501248
0.9921546844325957	1.171776767822023	1.3430745646095816	1.431479479276206	1.4336485107526291	1.3652685186247484	1.2444215884126055	1.0797738527278165	0.869220487179314	0.6083375274671919	0.2963284575276268	-0.06074296034771751	-0.4511235008197821	-0.8580124717891755	-1.257740883702338	-1.6192122544798568	-1.9110312049313538	-2.111459221876505	-2.2160983695896537	-2.2320756278391825	-2.1650461578088165	-2.0138238924461853	-1.7785920109500664	-1.4694418349108755	-1.1062798553525508	-0.7145485972899134	-0.3197601765336761	0.05344835624122906	0.3860983674280973	0.6718023926941518	0.9170937131760373	1.1311789041586926	1.3166467764517444	1.4688237713306935	1.5768116225066284	1.6251977162312676	1.6006905486263858	1.4952690762503769	1.3025642937599802	1.0173488468214826	0.6466873224886496	0.223805378759142	-0.19265557120145643	-0.5367279016072344	-0.756403843700031	-0.8254582476632568	-0.740516795311369	-0.512312690370791	-0.16327256452767022	0.2643820062709561
0.7397921649463916	0.9085609625035219	1.0777752785819135	1.178767320489843	1.2052013061992901	1.166932524004221	1.0738638078058371	0.9273627837624175	0.7210578187569576	0.44907308345440705	0.11383971723569931	-0.27044606771546703	-0.6814674796407242	-1.095133914682016	-1.485904351324313	-1.8244104442560547	-2.080964965674547	-2.2347108048864834	-2.282697086957948	-2.23692888323617	-2.111248142423233	-1.9117430869311767	-1.6409246487400106	-1.3073869504728401	-0.9284916973914266	-0.5273898189534932	-0.12912041340395075	0.23950311830443938	0.5560305488074021	0.8129021816879987	1.0206933776151335	1.1956434180922266	1.3455389071064172	1.4670258907602254	1.5474758795404069	1.5698276400719722	1.5205260847392839	1.39314242686143	1.1839286315799775	0.8885584495031761	0.5128556378290466	0.0871483223243852	-0.3312626499589195	-0.67463912585149	-0.8876291260460759	-0.9403417596157093	-0.8271912611374113	-0.5595445292037001	-0.16409851636392406	0.3101934239659885
0.5438060501596215	0.701989054417714	0.8627956002613716	0.9627124467978585	0.9961628380603559	0.9706414800430343	0.889967793746609	0.7503083932260832	0.5430297429015456	0.2624165045037	-0.08627972209011024	-0.48376236384918725	-0.9010798965103007	-1.3090589212653476	-1.6806471293504328	-1.9887790337081754	-2.207407303149673	-2.317965822803105	-2.318389370686403	-2.2235739865915622	-2.054033590077791	-1.822988433848156	-1.5355190186162921	-1.197713615795326	-0.8215988043835841	-0.42489267248132995	-0.030186659514298282	0.3341153854719656	0.6406772454887935	0.876755170889072	1.0517247000087435	1.1850203292874741	1.2900841364418107	1.3683666481745085	1.4097195698273284	1.397762777270899	1.3194558318149066	1.1705696718000127	0.9504642915714326	0.6576452302669329	0.29768693012087344	-0.10316020098201457	-0.4938568062811275	-0.811935441465734	-1.0037114493198507	-1.0371448502920482	-0.9038950979891902	-0.6148457990818951	-0.1987168975971971	0.2933660473710613
0.42083150139093495	0.5767820204759739	0.7337046074716788	0.8287519680467575	0.858290154094405	0.8287102611952103	0.7400497107424775	0.5863307171294625	0.3613091384819207	0.0638765824257296	-0.29682576816605655	-0.699609523812387	-1.113713111753799	-1.5074739028261104	-1.852729894926849	-2.1247861136245407	-2.3023109171142253	-2.3709650115165295	-2.33039684853961	-2.1975556684662236	-1.997889207507897	-1.7505649611559644	-1.463077961437559	-1.1383239051606784	-0.7812587618054752	-0.40196769146545375	-0.01863708000487833	0.3406441663834165	0.6435666402721728	0.8691549012865406	1.01957759666154	1.1122570472570712	1.1654066491015436	1.1884377020095296	1.178321491983924	1.122935935540718	1.011529375119641	0.8422393531582844	0.6181740545739798	0.3415054628597442	0.017920101412513018	-0.3315250764331352	-0.6664247649805899	-0.9361287917705421	-1.093738398727278	-1.1076908223598096	-0.9671058760581035	-0.6807619151492107	-0.27645624141183145	0.19803842691698906
0.3661341133064702	0.53442152030523	0.7033033779936633	0.8030176787993049	0.827989571764762	0.7831064637569541	0.6673101947988961	0.4768170867250583	0.21330184274291064	-0.11469324763949494	-0.4925404451142763	-0.8994052184982259	-1.30673630815346	-1.682933409896628	-1.9993713952035457	-2.2330517586781236	-2.3676841838903084	-2.3946677760238035	-2.3177114913047516	-2.156375236337025	-1.9393583621167443	-1.6895116143243798	-1.4158398426494232	-1.1177813371013605	-0.7925442735781436	-0.44179692814705857	-0.07726551772654207	0.27471682697296224	0.5770528608672622	0.7991680264690875	0.9323882744627511	0.9884344563854055	0.9885210079003683	0.9508256026495218	0.8822885791423644	0.778488641948424	0.6336540522094916	0.4493573135712462	0.23195870625947065	-0.01348500312603323	-0.28170415016539707	-0.5592807233248429	-0.8199022767398704	-1.0278473226822833	-1.1466052321961377	-1.1476044757451334	-1.0175106980801887	-0.7611885383657885	-0.40181486797198995	0.021761230463512617
0.3658796360762988	0.5624585596875923	0.7637624113150003	0.8849883367163732	0.9132874606118556	0.8506085400008022	0.6969215727319475	0.45505542640361113	0.13849697404494	-0.23174214466713763	-0.6342527180033851	-1.0483970160035174	-1.4495797379860687	-1.8090161093528425	-2.0981971004071522	-2.2956778946876755	-2.3899268003690373	-2.378852133407162	-2.271922264600528	-2.0922386964088546	-1.8706309711093922	-1.6315582504235697	-1.3835623428666932	-1.1224486715049808	-0.8381552950056472	-0.5236231249109169	-0.18375607627982518	0.15688984360444178	0.45696630894014273	0.6768956248179016	0.7972732249488635	0.8233244513566362	0.7768498441162519	0.682761068164532	0.5581333470874936	0.40882978655450225	0.23703920900601208	0.049021757519621595	-0.14676536015986352	-0.3450891746343163	-0.5441994567842559	-0.7406147931175444	-0.9227844694001185	-1.0699459559743956	-1.156231054881324	-1.157077760738146	-1.057305389528015	-0.8563570247546081	-0.5685910343180791	-0.2205821735218165
0.41325886561561437	0.6493652457372833	0.8984958967260791	1.0558631364753692	1.0973798061485183	1.0210580480217741	0.8299665719916364	0.5355207052659794	0.16361742674048035	-0.25232499014381904	-0.683691617157661	-1.1088419338064968	-1.5069045469092872	-1.8528246768445245	-2.119528566730221	-2.2878367784550573	-2.3505041241735434	-2.3110997424980937	-2.1848069743999545	-1.9986087235438588	-1.7849542125976274	-1.568318119980141	-1.3553712351932268	-1.1380347495967384	-0.8999163638580812	-0.6261580249949917	-0.3160570077492107	0.007176420985256697	0.29946159489679175	0.5149899765901775	0.6264099058994814	0.6323979684414612	0.5524953619047518	0.4153866471891532	0.246740136504863	0.06382783393512391	-0.12141140383708496	-0.2975693545814595	-0.45559199447993437	-0.5944788945498741	-0.7199073224972953	-0.8396812916771533	-0.9548152896692029	-1.0556211821458366	-1.1243167378298848	-1.1404065169021842	-1.087120743111665	-0.9577599589483153	-0.7564187255070534	-0.4968111911676912
0.5063559722610818	0.7868257713347548	1.0897498842957327	1.2899566518528744	1.3522914227979912	1.2710690237544198	1.0526074817358664	0.7165374417447609	0.2987816182550932	-0.15737831492399246	-0.6164860476977693	-1.054893663361549	-1.4539046557417377	-1.7919322486298501	-2.0448003447593703	-2.1958438198166865	-2.2409626254087036	-2.1878449115803598	-2.0559383185434212	-1.875632755158638	-1.6804495197237204	-1.494092459863255	-1.3209890077636053	-1.1495580217892154	-0.9586232889087297	-0.7280612575773464	-0.45309695466251554	-0.15513720755642074	0.12206639930730806	0.3305820363405725	0.43807915739245956	0.43672065217902123	0.34121045095295416	0.18055903272836932	-0.012747293003907405	-0.2103008266605656	-0.39102860111534593	-0.5397314589890272	-0.6493386333906038	-0.725536608665643	-0.7843307190449968	-0.844166754887497	-0.914197570984468	-0.9905322581492135	-1.059342517786366	-1.1027578791358632	-1.1034902051761941	-1.0497446252880374	-0.9364209612471814	-0.766229423016996
0.6360985148588394	0.9618426810446122	1.3187090646277044	1.5644465042795364	1.6552714319031545	1.5815356024646077	1.3515153377652525	0.9906465215579718	0.5418213525221498	0.055668580590230506	-0.4267217861869582	-0.8793506177846664	-1.284572709563402	-1.6237274225865521	-1.8755723743706036	-2.0249222445839745	-2.069020477343556	-2.017695452909654	-1.8934843084956563	-1.7294886855180918	-1.5597829329432176	-1.40664102694868	-1.2724266100112898	-1.1434167935256476	-0.9961856544953979	-0.808298884255167	-0.5727488968563872	-0.30784784652310476	-0.05338573707067626	0.1448873407380332	0.2524422148463453	0.25577402768318824	0.16340624368389262	0.0014880681446668416	-0.19357902220529954	-0.38470514609133305	-0.5439052433821248	-0.6550363987221585	-0.7151841896686584	-0.736757731889609	-0.7452783915813284	-0.7672653179957915	-0.8160718743596583	-0.8885436563173251	-0.9713630060139438	-1.0478281812603454	-1.101036250009881	-1.1158938038188344	-1.080769597290628	-0.990576044564835
0.7754643361657066	1.1453601212130133	1.5553046602099059	1.8502709995623763	1.9806009404184612	1.9308884059549338	1.7086047437058898	1.342169476637278	0.8787402998227528	0.37411260782689787	-0.12586868831717957	-0.5930369444866967	-1.0107155028303922	-1.3629447950074967	-1.6298241149078052	-1.7948122691297896	-1.853387175289812	-1.816281600800002	-1.7093652156220236	-1.568305015995715	-1.4271161752491457	-1.305798268560568	-1.2047765274038507	-1.1098665567418442	-0.9985516449853257	-0.8495209635106751	-0.6548484216216359	-0.42865756009050465	-0.20393799284578773	-0.020714617952325754	0.08765424629680132	0.10366852694566808	0.029152212092410586	-0.11473969790582095	-0.2913466941610358	-0.45916975368239915	-0.5867200032203401	-0.6588139809192642	-0.6772007898912831	-0.6597472798341646	-0.6378388005270512	-0.642090277595436	-0.6869718028191729	-0.7679044258766615	-0.8703345680604363	-0.9779925940355946	-1.0743924295910878	-1.1424652475554036	-1.1669210920079371	-1.13887864900679
0.8774707906484541	1.287666057451645	1.749557616125786	2.1000845115597064	2.284799024879209	2.279996434552135	2.0890781135589016	1.7402493433866628	1.28215503682315	0.7731890346101573	0.263419680222613	-0.21712851179553705	-0.6535233839329221	-1.0320950932788038	-1.3313853504541868	-1.5287165561986669	-1.614443121005812	-1.6002968840227743	-1.5161340459429167	-1.4003108999070522	-1.2864269057938083	-1.192145122705353	-1.1162383940692797	-1.0448960799039757	-0.9591760290293514	-0.8419936048742336	-0.6858895956412874	-0.5006438524142808	-0.31066684806397227	-0.14745416563516822	-0.040577976352945425	-0.009659029857621923	-0.059019545974282356	-0.17366666882809217	-0.3200930612383612	-0.4572212536721222	-0.5525697950657161	-0.5924874649600405	-0.5824376837028732	-0.5436703129937437	-0.5093173316872112	-0.5098187519068551	-0.5584909281337491	-0.6492723568362561	-0.7668126732077813	-0.8955575287013748	-1.0189692007893851	-1.11853381680234	-1.177951903505243	-1.188272750149314
0.8873132270448513	1.3297736077201616	1.840750662333096	2.2539408722172256	2.5098970074216966	2.574508424321498	2.442903244221108	2.1392766365273825	1.7108919115236914	1.2171488302506888	0.7103952320267487	0.2211775006522017	-0.23816627892435108	-0.6551005167307091	-1.0027079254185904	-1.2473487068212004	-1.3715791562420911	-1.3870555115121679	-1.3275510028494926	-1.2345719282330134	-1.1426551877167288	-1.0681178799605187	-1.0081564213743963	-0.9502515099947689	-0.880347212826791	-0.786683696994773	-0.6636616276077492	-0.51682938629147	-0.36140487870629456	-0.2197694314303676	-0.11708815355245122	-0.07353158087130551	-0.09846699844024262	-0.1831804064421242	-0.29922753252053413	-0.40836443297860836	-0.47939560084919774	-0.5002555952779566	-0.47793938734085045	-0.43422022739448357	-0.40037922108136903	-0.4039485477655548	-0.4558514518172775	-0.5493779147795826	-0.6700909349662783	-0.8033948766292472	-0.9323175868701523	-1.0377977260064981	-1.1048598354288486	-1.127324901218348
0.7636302891887088	1.2269971887187374	1.7813910823544814	2.262298240131982	2.6045918973469724	2.762242892917959	2.7180001981209387	2.4882820458968977	2.116822426713048	1.661658385491149	1.1748544659217504	0.6854526131447238	0.20292733691487183	-0.25963927533471987	-0.6666647117718244	-0.9707799683392689	-1.1438357723123422	-1.1941152154261252	-1.1581812635655029	-1.0819137220094905	-1.002557739799409	-0.9372668538357923	-0.8837200968694532	-0.8311799608016592	-0.7697923582728609	-0.6923077264054642	-0.5949251717412558	-0.4789401366530495	-0.35129102624398995	-0.22695287879969953	-0.1276226757274091	-0.07452651268237694	-0.0813516712713698	-0.14447462891559743	-0.23995098457318742	-0.33285057965669124	-0.3943333585999119	-0.4129540657622753	-0.3949229118593245	-0.35926936162644624	-0.3328472533797495	-0.3394986318884926	-0.3886026564827976	-0.47433071033968915	-0.5843045640674059	-0.7044239058026419	-0.8173575504477553	-0.9046598359369203	-0.9543690416013839	-0.9643390777090046
0.4983360706235872	0.9697257691288593	1.5593754800430792	2.108951017122841	2.5461506769432583	2.812495881199215	2.8771810226269494	2.745404740497435	2.4549922895688914	2.059616188060942	1.608020639743723	1.1265946472293529	0.6236685225374847	0.11550476740379878	-0.35311720954385806	-0.7213143655762367	-0.9482874686404034	-1.0358290342665673	-1.0210084140920652	-0.9537331216979126	-0.8757010751835396	-0.8079260401437657	-0.7508700101863326	-0.6965938052366688	-0.6380693542540183	-0.5708257660335054	-0.4908131752736785	-0.39469490128613616	-0.28283765874959627	-0.16557166797128023	-0.06386112749880866	-0.0020416232304137773	0.0017868264024053025	-0.052331884623435077	-0.14299801465820763	-0.23774324280524312	-0.3090405769917117	-0.34395431314571506	-0.3448435433005489	-0.3254260829431538	-0.3073126102928841	-0.3119050922477743	-0.3499681806890309	-0.4186011346770679	-0.5066649076036044	-0.5998474013885395	-0.6814427039854243	-0.7345714742367725	-0.7498655530355816	-0.7287449585197705
0.12394837018486791	0.5916262836811085	1.2065400856095072	1.8186111577353519	2.3486656764365796	2.7268600298581456	2.9094919968522106	2.889339226789292	2.694611578804614	2.3708142279144506	1.9608206794283076	1.4897167371272293	0.9694309425763145	0.422370273989024	-0.09876278685101694	-0.5231422115399047	-0.7992975200324164	-0.9214614025589574	-0.9243270469261867	-0.8596693923916888	-0.7735827777533553	-0.692622189163708	-0.6227236914541295	-0.5595067765935325	-0.49769803182997263	-0.4334184435551413	-0.3606986237262233	-0.27150302244052454	-0.161369222851705	-0.038432082843066956	0.07411321894377408	0.14613046877418404	0.1547938653388818	0.09770788997768887	-0.004952644797864757	-0.12108262114824644	-0.22153321950954066	-0.28908883511807204	-0.31999660551545955	-0.32124587448602254	-0.3095982821476317	-0.30608083646868656	-0.3254578870242432	-0.3691270661570251	-0.4273354705560189	-0.48616975454222394	-0.5303888296148251	-0.544616148117336	-0.5205018924744267	-0.46047970195307086
-0.29817303067118006	0.15690337163693813	0.7851080478062412	1.4460331783845057	2.055369731361323	2.5347789035174424	2.829653725169444	2.9206915130869553	2.822670340266188	2.5695379855308813	2.197329780992069	1.7327894802266768	1.1967023565576311	0.6211297293339126	0.06473062330306006	-0.39716304000808794	-0.7075643437342336	-0.8548740208517994	-0.8701296611152869	-0.8041931871745738	-0.7050403241462043	-0.6040397684568113	-0.5135631640352678	-0.43337006180146637	-0.3596134129907292	-0.28818397330914103	-0.21063015093697607	-0.11490836480954658	0.006548742765744835	0.1462540996680294	0.2768008240163604	0.3609589624149782	0.3708319088479548	0.30182466060797253	0.17374430969569848	0.020895651240235714	-0.12276172144926743	-0.23390750628690715	-0.30181104589358376	-0.32694315275319674	-0.3221827680731226	-0.3084371494183917	-0.3041177836241897	-0.31566300676913717	-0.33769473573918934	-0.3593162988824723	-0.36786561347028074	-0.34913521340399656	-0.29313038697922605	-0.19953864766769955
-0.6986226444627268	-0.26249830253435363	0.36591620827214644	1.0565098787383953	1.7221876789972248	2.2797651791551425	2.667226603401088	2.8542796760240305	2.84108275503992	2.648144816858499	2.304743623162965	1.8413008914067392	1.2905575166085783	0.6964419209224555	0.12306043585699232	-0.3545010355744954	-0.679595428095805	-0.8384618944451867	-0.859081396495577	-0.7887720536564523	-0.6742063319023884	-0.5497344575384284	-0.433015486516734	-0.327934035032595	-0.2324693121854536	-0.14264322112611627	-0.04840536639183917	0.06491173620054712	0.20718666165901822	0.37063788816279514	0.5231550014491841	0.6206000163158563	0.6298582984143523	0.5440959695725422	0.383427895555195	0.18590188949607464	-0.008145788652220667	-0.1682635336926356	-0.2770993357979341	-0.3299714634117357	-0.33621467194194754	-0.3147509309601542	-0.28534523948756935	-0.2596278980776829	-0.24038219856336945	-0.22389162656243755	-0.2023404448371888	-0.16293409509427823	-0.09143482956022622	0.019377901342261014
-1.0240737485052582	-0.6116704006639951	0.003965091664948527	0.7027270396266552	1.3971791631222412	2.002916645620444	2.453657455834054	2.710716904674042	2.7618290954613656	2.6146160899897044	2.291217144187362	1.8258945098182202	1.2635986695235253	0.6601895863124657	0.08432643819559298	-0.3918080947085865	-0.7155456692352283	-0.8741065328558479	-0.8923377547561758	-0.8129087194660365	-0.6800088444417897	-0.5293581766793077	-0.3825115212862142	-0.24708055708000895	-0.12324630120681401	-0.007312641523472631	0.11120870640300194	0.24851716506759208	0.41617167553990864	0.6055545431189291	0.7805932251322205	0.8913340238852131	0.8997141019039753	0.7962259165021328	0.6013896730845819	0.3573252542044931	0.11109681435444776	-0.09961583529958336	-0.25165969120855103	-0.3361466394609179	-0.3581370922701638	-0.333014324680525	-0.27971039378034984	-0.21513471554718358	-0.1522414122595612	-0.09837258287970539	-0.0530955820158508	-0.005802436890977457	0.063028810766955	0.17050131861339354
-1.2537324830167886	-0.868738080607466	-0.2776013763581195	0.4094253438648449	1.1063094744360984	1.7300502223946221	2.213572438260798	2.512512886541059	2.604928122596418	2.488274555715904	2.1787759605591135	1.7132391680140615	1.1462313264073578	0.5427699978063814	-0.025724011128708354	-0.49062695991630156	-0.8044371609175478	-0.9552496625011279	-0.9639811768953855	-0.8689317786502581	-0.7125695422455893	-0.5320260121676466	-0.3524411416033437	-0.1853563072602982	-0.03267288752501193	0.10994471898564599	0.25359074734306625	0.4152372877146195	0.6068137615875185	0.8188101801622166	1.0126707760365798	1.1344489668079425	1.1417290861383451	1.0215009740185412	0.7941659513336354	0.5054125958850546	0.20838255075253817	-0.05234465254736772	-0.24799186204166324	-0.365412613585842	-0.40511304553298344	-0.37822007933850676	-0.30236218295998724	-0.1998859854382155	-0.09497164281375153	-0.00680087569824061	0.056321941306031145	0.10244710750689803	0.15560773837014807	0.24360918804693782
-1.3927959644409513	-1.0384218184544667	-0.4817901055745058	0.17737209794992553	0.8556131075472612	1.4728741621774206	1.9639231916615896	2.2809581870927245	2.3950335104365177	2.296910682201584	1.9989219636886901	1.5387885594004873	0.9762173745198934	0.3815271638428264	-0.17316331383785583	-0.6227171236221781	-0.9233413049774093	-1.062448000694437	-1.056310453107414	-0.9397142153722157	-0.7541803218389336	-0.5395569141354065	-0.325816619767161	-0.12896896748560868	0.04815648995940682	0.21233071283989852	0.37608228185942577	0.5564764299071204	0.7641854874638543	0.9887276803569899	1.1914247242258025	1.3174197181131695	1.3208471275663602	1.1849369525334867	0.9289661576534991	0.6006188236748456	0.25747836224294773	-0.04993586482914573	-0.2867160985967906	-0.4346874118254934	-0.48938396890709984	-0.4581767448805162	-0.35913783875792216	-0.22101751018657054	-0.07848741341210316	0.03850273276679587	0.11431509143790893	0.15460442434436078	0.18672760794592197	0.2471373614909228
-1.4572228602876782	-1.1359821894581807	-0.6213525845648413	-0.0021987715926107647	0.6418958987557705	1.234904703889398	1.714483250097839	2.0319488291395538	2.154180843836957	2.0678838798506716	1.7827902180720163	1.33599877175326	0.7879728516875918	0.2106108426987455	-0.32480334100064945	-0.7563848946121786	-1.0422477029554114	-1.167409218155797	-1.1434989452339013	-1.0023622781283021	-0.7852232721877502	-0.5350822186763853	-0.2876581988291869	-0.06390235191894796	0.13270212406990833	0.3116045896503817	0.48778431321816956	0.6775488170926318	0.8888098535474888	1.1101670368513559	1.3056158209565971	1.4232424208361811	1.4164421811065095	1.265258741577526	0.9864090326560254	0.6273149441162583	0.24744216223116802	-0.09840104588685891	-0.36959419446480424	-0.5420142568023436	-0.6055998778328967	-0.5647395774263826	-0.44072986432443967	-0.2700063219726412	-0.0961574188568096	0.04277508752282931	0.12626193321562124	0.15881796571127163	0.1706051123161227	0.2037869336950126
-1.4657639182107516	-1.1777960234071287	-0.708706040448153	-0.13781363759099388	0.4610552709784622	1.0163306844981068	1.4693688726964254	1.7737744382257434	1.8952281664824253	1.8182804447212304	1.5505107463996974	1.126881714232872	0.6057839763766507	0.05672138826810527	-0.45198303879671897	-0.8616421634316921	-1.1306865350839106	-1.2409150712160812	-1.1998108283350442	-1.0363684200524088	-0.7912367340394194	-0.5092123428760911	-0.23106196879106167	0.016655232848620253	0.22858278868548995	0.4160212162717974	0.5966037384872946	0.7854320583964719	0.9870751188454251	1.1890906427873664	1.3601228490444115	1.4546303879450166	1.4294557531374221	1.2635051838156788	0.9699712788328696	0.5929785722857869	0.1902795212092665	-0.18176957347724854	-0.47800857924395534	-0.6672746130163447	-0.7332684429124546	-0.6784966445979166	-0.5290374041108885	-0.3300898720275219	-0.13287521315658268	0.01939098897002263	0.10446887900190147	0.12810721410321899	0.12322413790346061	0.1354857552164017
-1.4358141459779892	-1.180103968189463	-0.7573868588281165	-0.2391541075560014	0.30555390915904324	0.8114878260502021	1.2256876857004486	1.5059097627613471	1.620291033005502	1.5530469016648145	1.3099252727703907	0.9224854401889352	0.44416843195744576	-0.061738066334595755	-0.5330519572317258	-0.914503035429394	-1.1641923717941043	-1.2606224146721494	-1.2074327955135542	-1.0303206226909247	-0.7674298669460686	-0.4627677326973455	-0.16033236757805142	0.10776935949123548	0.33203936072909424	0.5232229594161988	0.7005936380927689	0.8788591439414358	1.0602069651455026	1.2320248073648497	1.3676001931146036	1.4296065650370335	1.3814580306017876	1.2036292884129212	0.9060277958568039	0.5262239273080433	0.11598486969230533	-0.2700469989075695	-0.5826675369316127	-0.782888196146413	-0.84767432807789	-0.77861495487668	-0.607093500159834	-0.3868674527699858	-0.17646768458176	-0.02165146596312028	0.05736596636699165	0.07056257248407498	0.053891408075069626	0.05466495961321061
-1.3847583743648	-1.1621563931215033	-0.7877658545083008	-0.32689758694962845	0.1562926995269603	0.6043630055833623	0.9717504953624935	1.2216780832928897	1.3268988456479538	1.2732631717305818	1.065132155944033	0.7295695464200204	0.31212857172907854	-0.13368256292396435	-0.5544639454124662	-0.8999765439570305	-1.1282315005601369	-1.2149541013900689	-1.1597553534780232	-0.9830695863612838	-0.7179230949190946	-0.40488124273811155	-0.08864076367726496	0.194025280271588	0.427752817821596	0.6191037616984434	0.7869624402406392	0.9471425085310632	1.1025139346676345	1.2416945074321637	1.3418868139389448	1.3730650765763042	1.3054671654548768	1.1226014627559096	0.8320639907128368	0.46315468115777036	0.058754586140496265	-0.33096149486769716	-0.6533789239375957	-0.8616809422250704	-0.9260827555644595	-0.8469673037022019	-0.6611522748472095	-0.4305659020409368	-0.21995923007999485	-0.07520103387555939	-0.011166868974965757	-0.010736171955207926	-0.03410773137804354	-0.034283797138917466
-1.3296281106526662	-1.1448518006623312	-0.8259636218089722	-0.4296841092944858	-0.014635397241279482	0.37102291067232573	0.6902120307304569	0.9123351011408364	1.0141867483575722	0.9834080828820758	0.8229632046302787	0.5546564751433203	0.2147160349382038	-0.1551266251768107	-0.5125883525264936	-0.8144491800004557	-1.0204048794630731	-1.104304773870483	-1.0605009366428984	-0.90140306052753	-0.6524948363007008	-0.3490470624035225	-0.03355253368648692	0.2543318407399714	0.4927256497784345	0.6814720387497906	0.83627436696785	0.9752298430379377	1.1052326169070528	1.218028225059552	1.2933727976483294	1.3052579715459982	1.2290246677448604	1.0511581853581626	0.7771625115568469	0.42907102545595216	0.04054194985727075	-0.3435301438712941	-0.669076689299272	-0.8827380486780928	-0.9490904273243966	-0.867610873965632	-0.6791644020499188	-0.45282996069865655	-0.25738547153466823	-0.1359995539323274	-0.09552829295722924	-0.11031748036895206	-0.13582846332961743	-0.12681438473897214
-1.2861710437802805	-1.1484047151454813	-0.8969140157031872	-0.5761268298280171	-0.23573582750102387	0.0863843621943511	0.36240467345971306	0.5674720419310773	0.6804053127524	0.6878858018759622	0.5899236150884675	0.40285497633609363	0.1537591904253383	-0.12801776349120492	-0.41229879608373243	-0.6646697247211321	-0.848865565528646	-0.937743923657552	-0.9188275298939592	-0.7947173912111709	-0.5813776076908284	-0.30692695277308046	-0.00990432306307706	0.26956898196254675	0.5042753521392195	0.6867865933266797	0.8280888571596962	0.9478201976371139	1.058920162800743	1.1574299802082133	1.22383004453422	1.232562715553989	1.161273442788064	0.9984350781659628	0.7481117466349548	0.42705661240380755	0.06216327771497686	-0.3065383165014249	-0.6255987080413811	-0.838743320394273	-0.9069792347691655	-0.8299853053231863	-0.6517966006923364	-0.44560641522651623	-0.2804035223458813	-0.19324052117942828	-0.18203677558904915	-0.2127055669335486	-0.23664413880229798	-0.21118816029795462
-1.2701069455316498	-1.190633724226061	-1.0209992640038987	-0.7879932842496429	-0.5289421958447051	-0.2697644517306258	-0.028743738916172146	0.17418095691934132	0.3173467240578468	0.3832208824052882	0.3657698696325692	0.2746289238678449	0.1278916158051056	-0.05673602132840836	-0.2611766472343587	-0.4609570363015943	-0.6257807733704919	-0.727360234666895	-0.7453039985395362	-0.6715061325266695	-0.5115139717500238	-0.2849542594671345	-0.025481954190700803	0.22828700151977183	0.4466039495046669	0.6169599144745337	0.745568197621828	0.8521790806365883	0.9539979402562748	1.0508549094655133	1.1232469815949668	1.1433124393028422	1.0883749008810442	0.948519824320989	0.7273508577616917	0.4385925604267982	0.10501409790471307	-0.23739110497261615	-0.5378884805353874	-0.7408112588598939	-0.8073622185341449	-0.738495138659378	-0.5804651094882664	-0.40604449228053335	-0.28010554337614973	-0.23189455126605663	-0.2505295683377602	-0.29525626383244336	-0.3154517064323459	-0.271746908126047
-1.2969178452491288	-1.2862912599984666	-1.2119365040439798	-1.0775283664299147	-0.9050479679421185	-0.7071842476617444	-0.4932852241219508	-0.27914828077731474	-0.08815043209546032	0.055506743847005977	0.1379455788959994	0.16025619257420812	0.12991210869853953	0.05280440824659544	-0.06545945982461342	-0.21132156182167472	-0.36052726427144255	-0.48232246363209147	-0.5476947920405411	-0.5375993757002947	-0.4464686316884899	-0.2854896002481701	-0.08228755655700914	0.1278386695101285	0.31555066002225335	0.4663161788246791	0.5827254211422466	0.6823073785685742	0.7828549382837723	0.8861052180868187	0.9721934810044054	1.0111180774068451	0.9796070559652158	0.8689070200004354	0.6828729398311917	0.43340611927458267	0.1399285473671579	-0.16495144520074165	-0.43439333747527936	-0.6162987353770669	-0.6753075695347917	-0.6147293471782987	-0.4804089139493711	-0.34113665184912895	-0.25412930445643406	-0.24057293798126306	-0.2829205004498329	-0.3376042743583194	-0.3543825478670324	-0.29678656085671956
-1.3790136226625656	-1.4445488567443239	-1.4738091138232783	-1.4428546664893174	-1.3571939442476597	-1.2171654681699822	-1.0245524334167977	-0.7915620968770022	-0.5431712278422453	-0.30888472502146835	-0.10967944880757974	0.04455069772754036	0.14786791104770103	0.1917860669355529	0.1679828254210689	0.07850254259075412	-0.05745776063977266	-0.20544992656021727	-0.3270695200642404	-0.3919313816496521	-0.3835053819323689	-0.30401802960831825	-0.17347642841559835	-0.022029641884183715	0.12321757875937041	0.24738407057157116	0.35024112364394877	0.44494665641264736	0.5462641121426258	0.6555595257923055	0.753470798692081	0.8105662640058566	0.8046856318692404	0.7281935613159425	0.5845432025352421	0.3825583129645294	0.1383255637538783	-0.11885856316385712	-0.3465480459421971	-0.49843117221494987	-0.5440531545114323	-0.48888827875498575	-0.37634657553266987	-0.2677565104632549	-0.21065798198073094	-0.21887377981442024	-0.27288391620152136	-0.33140304090526945	-0.34665132796783743	-0.2846540628471767
-1.5175856193644621	-1.6596970281639227	-1.790207491229445	-1.8569631753648934	-1.8505272448031296	-1.7620557785305118	-1.587941465532804	-1.3368405933524623	-1.0319294233075926	-0.703950732194607	-0.3793357749550018	-0.07954749372788739	0.172810519067159	0.3518382023763427	0.4331878884404508	0.4066777086831898	0.28651069512676075	0.11053770961966983	-0.07315516047929224	-0.22253849815814084	-0.3096434671918016	-0.325558872268202	-0.2805967173953181	-0.19838043508731212	-0.10319466969909434	-0.010843100988795627	0.07528963656485956	0.1628228775290702	0.26080435032212684	0.36827266892714894	0.4690784253375578	0.5381803996678794	0.5558732332370978	0.515712250390669	0.41932418126136756	0.2713265620708575	0.08369657465915621	-0.11809798272080982	-0.29658913898325595	-0.4123833706875996	-0.4404098795430393	-0.3869262933010298	-0.2904170332565662	-0.20249109954602207	-0.1607496846314375	-0.1744549937426404	-0.2265924312031014	-0.2821756248919437	-0.2986236327625175	-0.24338160758162167
-1.691923472333768	-1.9012318965842596	-2.117034242612522	-2.263769274586617	-2.32214407164688	-2.277461189090954	-2.12219428705116	-1.8600016933648167	-1.5081549429282444	-1.0937218693895494	-0.6464534969816177	-0.19903560126754025	0.20793745922503684	0.5295747900060097	0.7250950908740869	0.7714846734570159	0.6760294301105827	0.47733549579812795	0.23085378488969668	-0.009686079410038588	-0.20309232286900902	-0.32621252890887464	-0.37661540266361965	-0.3699442534744141	-0.3285920995558313	-0.2712111652929031	-0.20578806333887656	-0.1307811522551512	-0.04341298972274647	0.05315389298441666	0.14714145296113168	0.22000277977386673	0.2562905872734511	0.24956633961093813	0.19900473428044788	0.10531007081608099	-0.023395434114239513	-0.16618613056917228	-0.2917219898281198	-0.3676839651588772	-0.37439109104692847	-0.3178232189656804	-0.22945696481650601	-0.15035974906155278	-0.1103057545547229	-0.11711720853604274	-0.15847656971936164	-0.20722714958267205	-0.2277495836687856	-0.18941852803920245
-1.8574936479914945	-2.116038189761748	-2.39239494157055	-2.5952511853175713	-2.701251888929902	-2.6927590042388054	-2.5578389548785507	-2.2929155275993605	-1.9065831318156903	-1.4197612434017286	-0.863496386917549	-0.2818473349740064	0.2683383934127932	0.7258757681435584	1.0357244367358203	1.162414405531301	1.103691040507084	0.8939720342565394	0.5918729733929887	0.26091161317421896	-0.043709926667968066	-0.28122578050370634	-0.4330890985307936	-0.5056729575029332	-0.5204706554915745	-0.5006413648387197	-0.45987076101499885	-0.40241630261015604	-0.3303310242740485	-0.2484652254060847	-0.16614445845312809	-0.09574174474078807	-0.04794037283341101	-0.02920471617989831	-0.042836695415612816	-0.0897326764724714	-0.1643866086700386	-0.2504832908592316	-0.32297355521286697	-0.3568291848053262	-0.3376845431945041	-0.271324920252176	-0.1828452755584739	-0.10420687075673203	-0.059248186506490504	-0.05573777905159278	-0.08594464436756707	-0.12991341465020975	-0.1588369132753436	-0.14433419729304672
-1.965518947104267	-2.25195286451568	-2.562945126098006	-2.799423154033978	-2.937054167512921	-2.9564124541254593	-2.840445597807455	-2.5774097448103688	-2.1668340511050532	-1.6232225267219718	-0.9798999870805324	-0.29126859894435875	0.3729571806719459	0.9414066891223871	1.350394564470257	1.5545009019961107	1.5404877756837685	1.3337813161225789	0.9904793515393012	0.5794715927923619	0.1692646831346648	-0.18100053454421808	-0.4348721446990533	-0.5883754635057681	-0.6615759806942872	-0.681265991854261	-0.6666440206361541	-0.6268167403297593	-0.5674458795587517	-0.49607263053256023	-0.42218890850393753	-0.3549590264309443	-0.3021410353982681	-0.269465464442655	-0.26002196478418504	-0.2737396710189067	-0.30579327771117576	-0.3433356930382635	-0.3671290353807376	-0.3593182005400869	-0.3110910847385135	-0.22898646995289343	-0.13432650454098768	-0.05333330169934794	-0.005538693504481813	0.001473415845568323	-0.026925875369213793	-0.07508173152552713	-0.1188102226592126	-0.13125860602436537
-1.9907254830184953	-2.283970991274482	-2.6061530532293244	-2.857147102779768	-3.011614926558986	-3.0475386676300005	-2.9433677903247912	-2.6804804767514656	-2.250614284003276	-1.6653560418248967	-0.9622688761809108	-0.20455066582580544	0.5312597848090547	1.1704696034147986	1.6472938293595147	1.9112394251315743	1.9391718095761175	1.7450259656725207	1.3768943735063597	0.9039462506199563	0.40453841803243457	-0.045961431303746796	-0.3944451299947576	-0.6256864433623195	-0.755860588230877	-0.8130351923253144	-0.820486628047611	-0.7913120424672371	-0.7344127113015494	-0.661242949648434	-0.5848462028833923	-0.5157497269650166	-0.46099344095524136	-0.42443428453817095	-0.40624951026360806	-0.40240286114918655	-0.40654753258420506	-0.408233629855186	-0.3933291535442021	-0.3501257889640429	-0.27516652245290457	-0.17710137166978668	-0.07585709675670034	0.00456427767599684	0.04671517499064084	0.04400322732682036	0.001899757690386247	-0.063595728900563	-0.12897787941239455	-0.1686907007739757
-1.9392767339150156	-2.2199749038666035	-2.5320168143709485	-2.779013977903405	-2.933328520904434	-2.9692455233670167	-2.862213996508318	-2.5904796267612453	-2.14278943874345	-1.5315765335363918	-0.8000146423751247	-0.016705663764864393	0.7411861650090743	1.4022419552112713	1.9042046436994087	2.1966535338321598	2.2499001848620934	2.067128897852785	1.6865234987469266	1.172776488860138	0.6079795733926314	0.07865733082702228	-0.3478959688166677	-0.644680221973665	-0.821750847025451	-0.9060388522171154	-0.9235103463085185	-0.8911526162340976	-0.8217100655098082	-0.7310616957161015	-0.6383450038921598	-0.5588028826867802	-0.5004233015109953	-0.4646820695214063	-0.44683739575600084	-0.4378075428116187	-0.4283420476111804	-0.40944565896440366	-0.3712884708944002	-0.3068734778732536	-0.2165474466654018	-0.11113210780889829	-0.011152827489492844	0.059509442738216775	0.08397688936322796	0.05706685539095767	-0.013402025369150118	-0.10811364045255949	-0.201013418362424	-0.2666916497053182
-1.8379658747621912	-2.0875233244927385	-2.3675192135136713	-2.5888856019150626	-2.720079506310422	-2.732367585525994	-2.6005140122560495	-2.305302167229331	-1.8393393108110243	-1.2196113277697858	-0.49365491070501494	0.26939640425147754	0.9974040754121456	1.6272105457392478	2.1047448722417714	2.384458806188559	2.4350643201304565	2.2522947788033107	1.8647498323443885	1.3292985461164641	0.725913826769421	0.14610891315366065	-0.33289771362200393	-0.6735253569751205	-0.8781460695363738	-0.9707199973331748	-0.9789974847555967	-0.9248378421528823	-0.8264037096439285	-0.7048136659427104	-0.5846781760350532	-0.48612101806658536	-0.4190930557293508	-0.3823494728228093	-0.3664712135635666	-0.35881940174195504	-0.3478137174984063	-0.32414089101478893	-0.2806844688712459	-0.21409815743168759	-0.1269110475391754	-0.03161611449097776	0.050410400656727354	0.0964097229271033	0.09027479892936571	0.02805973974448745	-0.07984584540185022	-0.2099097618867576	-0.33268454605069037	-0.42173316395490834
-1.7155013750534538	-1.9161302500329722	-2.140479847630428	-2.30979909131279	-2.388268975866408	-2.3456595006933507	-2.1609729651569167	-1.8240927740370159	-1.33850432531388	-0.7285593877108062	-0.04367182715516512	0.6516896670882065	1.296070219812987	1.8394894711061005	2.2402486424412804	2.4622812166821633	2.47822161478983	2.2801648469360054	1.8874417250403142	1.3466794739549095	0.7317038796554541	0.1335828516198092	-0.3664565333687676	-0.7232136068032641	-0.930994409403688	-1.0096933003338786	-0.9880409645259145	-0.893987701581495	-0.753070500326052	-0.592041538891677	-0.43859150453803614	-0.3154115394244451	-0.23349038754540546	-0.1901394104227096	-0.17334481059530776	-0.16874857138593732	-0.16377054467928073	-0.1484340602070126	-0.11635697358515171	-0.06612100692702162	-0.002687885425100129	0.060892405694884695	0.10443998926770497	0.10821496338824214	0.05932117420652627	-0.04423018004076375	-0.19101563001169078	-0.3551718365824766	-0.5046249306438761	-0.6125564340432323
-1.597777792278739	-1.7332736737612982	-1.876769578836021	-1.9629027503058956	-1.9539469499980013	-1.822191078762887	-1.5558581332155723	-1.1601800056183427	-0.6541153644111174	-0.07133712679698835	0.5390042521839539	1.121836271740213	1.6318461081265152	2.0365666835243803	2.311234005703068	2.433716504361829	2.385688901004134	2.1590755914180306	1.7639258083686096	1.2347325096467743	0.6353999959185497	0.050885747941674206	-0.4384700948832045	-0.7833151756459246	-0.9711203849309387	-1.017600849354917	-0.9519997780359412	-0.8080010292851932	-0.618754807907403	-0.4159495438900544	-0.2284300376322943	-0.07796286937551375	0.024523624259723133	0.0814195944940428	0.10460353480749071	0.1078843927033274	0.10348024859943877	0.1013569123591533	0.1086112287770049	0.1268184456712401	0.14989004327600047	0.16376002119976377	0.15111158057439697	0.09810156611834511	-0.002284514488014446	-0.148649131047007	-0.32926250188123457	-0.5192669404808963	-0.6862373711952813	-0.80577466707389
-1.509065954324525	-1.566338932438857	-1.6046202455915706	-1.576066024508306	-1.4469912457287508	-1.1971373396735456	-0.8287416701669376	-0.36520088285953484	0.1580626428092012	0.6985979618968455	1.2095827066714353	1.648639633583783	1.988497025130937	2.216754729510788	2.3291719871506946	2.3221735844353084	2.190044287740597	1.927090669291496	1.5353058444586423	1.0356243183149625	0.4780775834619932	-0.06357481485216342	-0.5144235478159608	-0.8243102228054652	-0.9760136123853433	-0.9809621885690293	-0.8686444533792396	-0.6768345335707889	-0.44421938280783957	-0.20533100531358842	0.01211031203401444	0.18885862169661471	0.31486662474140015	0.3908612562590529	0.4255924409109122	0.43017211803267785	0.4152526895871108	0.39053154043273314	0.36474023005904876	0.34139114099278917	0.31359368782186453	0.26715069593768426	0.1890840364462436	0.07314547235457626	-0.08008243344924275	-0.2648812443778411	-0.46907256288379634	-0.6704829852101114	-0.8404998484099883	-0.9605717087143801
-1.4672005515046116	-1.4394494559728213	-1.3565199518940234	-1.1905516316415297	-0.9187767061943546	-0.5351943931841767	-0.059350643849850206	0.4685602165382503	1.0006389193457426	1.4888446962688113	1.890845053659844	2.1768412335426395	2.3359256104275494	2.375184721641548	2.312648802506524	2.1661531172683315	1.9448511847907188	1.6469124079949542	1.2673772712338904	0.8132956259985619	0.31820228525992966	-0.1589316035429638	-0.5522496851538183	-0.8131159751144564	-0.921650130767285	-0.886033050115693	-0.7355054240366817	-0.5099471433659526	-0.24941119590931315	0.012399119246318957	0.2508181717582934	0.4492945849500596	0.5982908204689945	0.6954348495227924	0.744497488764194	0.7519197763156267	0.7262205079334842	0.6775047798261288	0.6161374226304164	0.5471932331535964	0.46472077272122003	0.3567249204490725	0.21566614677939341	0.0431816080271571	-0.1532599275109386	-0.36365072137487625	-0.5754193104581471	-0.7694543024892256	-0.9244085444939937	-1.031127082746054
-1.4799881723412156	-1.3699331855283	-1.1641316326762767	-0.8551843979247121	-0.4360931934928877	0.07926235039284435	0.6524193895326778	1.229960003423417	1.7580168970647752	2.189408122745954	2.4874666170384216	2.6330687491972	2.6280855021207574	2.4962580526105014	2.2762317082247314	2.0068557851422066	1.711155876989695	1.3907575341025131	1.0344670268643494	0.6366469904200083	0.21473562907841326	-0.1876860502757614	-0.515330552681896	-0.7227332600601727	-0.7894666922546371	-0.7222339654360319	-0.5500274771432452	-0.31218025769234786	-0.04571845811775496	0.21997795246123455	0.4647298349271659	0.6752772843962092	0.841971532340036	0.9580769572670697	1.020754916318314	1.0315784323016906	0.9968091657364692	0.9261547049441173	0.830532505154398	0.7165208348727078	0.5816622425517454	0.41949225252393535	0.22929316696110044	0.018772932902857704	-0.2001351720650464	-0.4147938652403301	-0.6121570607908893	-0.7769797659606137	-0.8974942838565262	-0.9757678606668259
-1.5487567246026481	-1.366247792082737	-1.0496241041702603	-0.6094441345532283	-0.05678005799235184	0.572719273320831	1.222211464077333	1.8285491121596156	2.338320233426397	2.710816463918854	2.917483862170144	2.947839475746027	2.8146216127903947	2.554914573591434	2.2230214948817895	1.8727111934442457	1.536073284898666	1.2155155461441778	0.8942462723431653	0.5569667823526496	0.20866344678414536	-0.12015322579849365	-0.38409685301270624	-0.5421331149066462	-0.575001406030729	-0.4899722305244228	-0.3153588950708825	-0.08723941651300424	0.16245305932214396	0.4104287901937898	0.6421899084629396	0.8490068026555667	1.0212237884802942	1.1480316136738005	1.2209380840453603	1.236621340192225	1.1978400813783279	1.111283584304064	0.9862679787064099	0.8315513737441743	0.6514728667119253	0.44875420270187577	0.23034090393460924	0.007830165706583203	-0.20602942747624384	-0.39841736245267495	-0.5561849959746308	-0.6690763179456225	-0.7362613364340437	-0.772181934646715
-1.6716258162246973	-1.4293860351716519	-1.019180708141722	-0.4681231952238904	0.1949466814864478	0.9132710740019278	1.6134501910600747	2.226154591637603	2.702292569129183	3.01196653653629	3.1381361143553423	3.0807359613390553	2.8629983943532324	2.531562568018402	2.1483690319038504	1.7718911371830204	1.435665227161427	1.1400746985990116	0.8639558467228977	0.5867395392757216	0.30554950379646406	0.04156096156871249	-0.16757135821068253	-0.2857315779928077	-0.29601612167211794	-0.20693766357543833	-0.04655195795298962	0.15311043094678828	0.3661991747100328	0.5758716002367801	0.7741146882215528	0.9568517190237908	1.116403806154967	1.2406937095817596	1.3180037764487091	1.3408209507244182	1.3060478221167124	1.2137251931101294	1.0687715420565507	0.882218605491865	0.6683988722657024	0.4421883632852388	0.21857213591181948	0.010705137201606235	-0.17084514117124286	-0.31496167713527734	-0.41012067625216525	-0.45212755748491806	-0.4516525486016702	-0.43574962353534546
-1.8440711046256648	-1.5526706792770681	-1.063627551859253	-0.4200801528597055	0.3314548041120071	1.1145152002697973	1.8409779947892293	2.4383259184457327	2.864215960102089	3.103040620761606	3.154500037644726	3.0333678045205494	2.7732656293351643	2.4247151453182725	2.047504025906157	1.6940374641658353	1.3920090075961182	1.1393593800718052	0.9136965977501524	0.6927627908765845	0.47003305249707095	0.2608072928768413	0.09653621538748383	0.008306719513799136	0.01039546127267073	0.09271054645291364	0.22754301596655285	0.3859420354810114	0.5477837833928594	0.7030195501737427	0.8496413936138589	0.9881532459429002	1.1148019703405994	1.220192018125418	1.2929709019581623	1.3230555720419375	1.3003059585445338	1.2146126881187533	1.0640835911033364	0.8611060545111847	0.63042649502164	0.3998998591132146	0.19215312223160746	0.020659943372598105	-0.10737884626457825	-0.18452679351453027	-0.20312372528687453	-0.16577427044325654	-0.09344072506939292	-0.02305316481208147
-2.053611049360255	-1.7226761239677175	-1.1672353794075496	-0.4448887238802117	0.3792085776341035	1.2088560726220514	1.94307662043334	2.507901983792133	2.8702528651394994	3.0313251698728108	3.012282440444674	2.8460250469740593	2.575306018580471	2.2492652887413147	1.9163751522872303	1.6147860294468623	1.3634054915911773	1.1588611806800322	0.9816556282117997	0.811480472847648	0.6403836986870857	0.4798764175336425	0.35548815686027735	0.2922093417920887	0.30049805174578237	0.36898227218203744	0.4711621031380729	0.5810023149611202	0.6836574815462733	0.7748899826760174	0.8576710997673659	0.9363425231543417	1.0119501774188817	1.0809887345338183	1.1368968056351667	1.1697364406962014	1.1629816818301555	1.095698606316119	0.9573484564777864	0.7596945811562307	0.535033041685103	0.3212646322171939	0.14706767402733129	0.026607636374245826	-0.036330850506993674	-0.039254515262220374	0.02026107894506475	0.13272345679755887	0.26966958306804767	0.389438644302221
-2.2796846243486133	-1.9213699367464718	-1.3143134424118734	-0.5272732791929778	0.3560472110212981	1.2198301196168821	1.9512949588882604	2.476443728026191	2.772096774008963	2.8572763531095493	2.7751201767117473	2.5767716827893086	2.3125746872262964	2.02584402552711	1.749165434663524	1.504341178087449	1.3017105867368322	1.1391281235052846	1.0035403033507087	0.8788575744450681	0.7565029367507985	0.644150422704181	0.5608891751259899	0.5235386469277205	0.536601236056078	0.587990847255314	0.6544769992214108	0.7140612588039436	0.7561951138476597	0.780825204076564	0.7936933790055694	0.8019290682063196	0.8117550188952652	0.8282848894519986	0.8534065257937502	0.8802623711621542	0.8880605246818621	0.8474998070713369	0.7394627331639092	0.5722580416966864	0.37990338297974485	0.20439078565758154	0.07771584199936858	0.014987970073817285	0.018321280767122233	0.08626733908530325	0.2155258957809546	0.3898567838228897	0.5767379955184958	0.7362851287621747
-2.4994346212223872	-2.128032664476862	-1.489196786472352	-0.6570523301947951	0.2690914959849869	1.157195530322143	1.8838215043415591	2.3736866753517485	2.611907528767283	2.6331322704368656	2.4990069300009163	2.2760788414279713	2.019958218697132	1.7671065179019758	1.5359312849324975	1.33449236197371	1.167565146461491	1.0362249549498828	0.9348956887196782	0.8519896782073632	0.7785829304524885	0.717456437396999	0.6792199428867222	0.6715666804226288	0.6922318695110911	0.7288506876707328	0.7627777484087415	0.7766634902839261	0.7630403707097588	0.7234452841490409	0.663871786527576	0.5937982486475389	0.5262603681282398	0.4774388023463082	0.46000221962300575	0.4716426577712948	0.4899270100948962	0.4802154861668618	0.41762080094602777	0.30437494331882625	0.16941312681994045	0.05130459839080077	-0.01904442683906211	-0.025075123504271567	0.03684092279623587	0.1643545842337922	0.34895826911903055	0.5692513571279656	0.7918572732260731	0.9825102232436638
-2.694949845504839	-2.323089790187393	-1.6732535625544662	-0.8201002985678151	0.12883702169975547	1.0316882939009282	1.7564575250374803	2.2236458742763303	2.42205082509476	2.396626508052719	2.222188197902856	1.9755381174957172	1.7155283431561126	1.4748466814398833	1.2644886242376725	1.0852214221412537	0.9393838514622803	0.8311912980599722	0.760161421953175	0.7179241364553469	0.6942364045296711	0.6858167092144684	0.6945120657444291	0.7192563547516742	0.7530401664064114	0.7838694355911884	0.7962264380919055	0.7757454381889519	0.7152297141303178	0.6155635037284022	0.48298620708122575	0.3300027616952263	0.17831773291405045	0.05721282838062899	-0.009454389136917452	-0.019248911724955266	0.005249227251211845	0.02803877065973434	0.02106160837582191	-0.02092244991277722	-0.07971934212857115	-0.12749404575580212	-0.13881538770429125	-0.09546455234751808	0.011058942495367747	0.18100467816958493	0.4039619497862022	0.6559337345957439	0.9051248920221708	1.1226717489709321
-2.851158837149678	-2.487047770214284	-1.8426264388030034	-0.9906005084065148	-0.038706645589101224	0.8689239347145379	1.5956765064801546	2.05580048917581	2.2350256770593195	2.181297247120709	1.9752448386266268	1.6987063307951538	1.4135690648828205	1.1546036381274765	0.9349373061311441	0.7560505780606184	0.6202895383971136	0.5326106308538958	0.49303364250781023	0.4923569393392145	0.5169722949784679	0.5575326750095483	0.6090857465022194	0.665171935645861	0.7173278933515194	0.7546151616679109	0.761982056043053	0.723268656883271	0.6279826109638607	0.4753789885764481	0.273699556807876	0.04019858284627458	-0.1937846363950796	-0.38657617074084505	-0.5043099622753285	-0.5391597615739752	-0.5113171941204728	-0.4556999948646092	-0.40249969757155646	-0.36513534968554356	-0.34001843721373537	-0.31452706016158843	-0.27093527563892034	-0.18986376785458953	-0.055903164587223	0.13745369023347087	0.381927400111997	0.6545621169828693	0.9252762961218145	1.1684563660657565
-2.9521691595088777	-2.599566198664955	-1.9701831357003883	-1.1340012990445172	-0.19458821340196134	0.7090467576850162	1.4402693748784376	1.9068410081323102	2.0860571762772318	2.020342429159529	1.7880769198211852	1.4716677241754552	1.137207671500117	0.8286777197862254	0.5706736913472906	0.3731250256010931	0.24015937324372205	0.17383280923450334	0.16876734584928496	0.20936648735289962	0.2763014500152597	0.35561489256320766	0.43930150607098956	0.5205894286832223	0.592931196084031	0.6470243485254898	0.6660206887803908	0.6274754178893241	0.5143161452852347	0.32297723697521874	0.06457865983900941	-0.23678769077210524	-0.5412950803375928	-0.7980152166054535	-0.9647832504636987	-1.0266334097247567	-0.9982997085667379	-0.9118037974886706	-0.7999360308448655	-0.6857428988158215	-0.5816250261446982	-0.490100646793973	-0.4018748161094012	-0.2966138440511065	-0.15155962286124272	0.04789967947782771	0.29948183747823115	0.5836577741727387	0.8719132898396349	1.1392602964171772
-2.9843643643219995	-2.6440289114205453	-2.032549296441126	-1.2180046169494048	-0.29874653786859695	0.5948494046737655	1.3302517146461528	1.811096046773877	2.0036781556820875	1.9378073139833012	1.682617612102913	1.317415726211219	0.9139210186742824	0.5310006722557826	0.21171116403235338	-0.019975111473510877	-0.1564068195204514	-0.20161564221123637	-0.17236573630842458	-0.0956185801964452	0.0026953082110597105	0.10586613171203514	0.2067716303045601	0.30280019650639467	0.3924874613336793	0.46894813734355356	0.5125901656831743	0.4932903071341242	0.38458377438293107	0.17770423370105884	-0.11466095781057434	-0.4620219250403702	-0.8175420380663554	-1.1242529826280472	-1.3336868176370111	-1.4226122993246992	-1.3974700090731116	-1.286180633646015	-1.1246627330138586	-0.9464043594840518	-0.7780481107231867	-0.6348025235163699	-0.514909297009074	-0.3977357879956469	-0.2547746208087814	-0.06313869482339426	0.18281073045458915	0.4688116140339205	0.7685025982304594	1.055938552690983
-2.9366270605187776	-2.6074327705604006	-2.0130965742643845	-1.219860847998406	-0.32232256700250167	0.5571928302953272	1.2927371147878002	1.7870098328658948	1.9963916756427287	1.9349540211406677	1.6582826703050062	1.240497998263529	0.759315206104761	0.28998583779488024	-0.10338854987183417	-0.3800901580000532	-0.5272119828346526	-0.5565965290915572	-0.49966187044458443	-0.39652855251220265	-0.280482186804164	-0.1694877835393672	-0.06667961597024252	0.03225065676000024	0.13255627820903926	0.23132090054272922	0.30789934792770146	0.3251790656707887	0.24634898070289643	0.053971915312557864	-0.2417696872651142	-0.6066737662332377	-0.9886953967719968	-1.3271547730287925	-1.5684613622373924	-1.681277079227117	-1.6634512179813685	-1.5383387095100685	-1.343928078304835	-1.1218779948750603	-0.9099059523514877	-0.7326499235648797	-0.5935727601067396	-0.47383661240353303	-0.3422047908243958	-0.1692095171863385	0.05914245225449524	0.3353328356977542	0.636268784233014	0.9361541185403588
-2.7979307205743615	-2.478186710507544	-1.9004534404470625	-1.128661001948255	-0.25506087707400216	0.6038469816050172	1.3291520812943705	1.8256994464531735	2.043043716723645	1.9818852393317963	1.6845409757003804	1.219343630195484	0.6677723394407575	0.11759239651117863	-0.3489714400209743	-0.6749902927114793	-0.8412244162205982	-0.8657179833674202	-0.7934915260394438	-0.6769504686357997	-0.5566220766943917	-0.45085833440921474	-0.35817865529105297	-0.2666412163856679	-0.1638283993268463	-0.04752209061065347	0.06321528157022255	0.12793329222528282	0.10101483933504965	-0.04606561769741927	-0.3110061866049499	-0.6609111826851406	-1.0416079294883434	-1.3898766762983448	-1.6482966955825582	-1.7790541406735152	-1.7729146582079687	-1.6482844323970396	-1.4426046271289288	-1.2019724376794867	-0.970233029969836	-0.7773442905690984	-0.6308445070469206	-0.5150992413629054	-0.4000699868317522	-0.2528830078313341	-0.052081136914284475	0.20207197411140312	0.4918755949984489	0.793579665150433
-2.5650361548243974	-2.2529202130180424	-1.6943867848298297	-0.9510078374955294	-0.11147521873481485	0.7130566306381939	1.4108257383394198	1.89043405745067	2.098603660083579	2.0281217241333174	1.7126192159367146	1.2152725909588613	0.6170958550604705	0.010448256080208655	-0.5128108283972206	-0.8842403386681909	-1.0769570057309246	-1.1106060888026863	-1.038297353945527	-0.9216754558024777	-0.807447015925578	-0.7153091145924168	-0.640192932413394	-0.5637392762944661	-0.4670002907094404	-0.3423459727035001	-0.20433348683633157	-0.09150452197622332	-0.053974861192156845	-0.1311428397883307	-0.33272080764355894	-0.6339221307787408	-0.9833590294199471	-1.317321049131854	-1.575963763748009	-1.717372271133517	-1.7270322521179522	-1.6180553551046923	-1.4247451353515308	-1.1925128629670674	-0.9657716893749668	-0.775792930694123	-0.6334175290908682	-0.5275349211987519	-0.43153008935102916	-0.31260257401178715	-0.14529156469732035	0.07667560737712951	0.3428655684226946	0.6341782584066711
-2.2539256720575507	-1.9502227606068592	-1.4187717682372236	-0.7195763300955383	0.06654852073387629	0.836356562267012	1.4859635999371414	1.9292287580815801	2.1126210170307593	2.025920845375776	1.6996132615626158	1.1930354563580294	0.5827546214751469	-0.043140998006061644	-0.5944154074044012	-0.9980166326631488	-1.2200861319286371	-1.275840638038322	-1.2187967435893994	-1.1139292286913869	-1.0123960847459266	-0.9372451880680566	-0.8833704171741943	-0.8283167813090218	-0.7475843089393794	-0.6271567054142264	-0.47370112665835584	-0.3196916425794181	-0.21517768283756988	-0.20767086017766914	-0.32096829327130943	-0.5441099464986203	-0.8342898558527944	-1.1305106000137013	-1.3727326368400732	-1.5170194774542334	-1.5454583129702506	-1.4663658315605852	-1.3080629527176673	-1.1100625460074465	-0.9121906191516839	-0.744047177932526	-0.6186446464997044	-0.5290892357605465	-0.45312931546137875	-0.3614521777313821	-0.2292927102379473	-0.04569648471780173	0.1867022069450517	0.4557358826809791
-1.9039438593123597	-1.6141198907335206	-1.1232923993050243	-0.48896328386529236	0.22046493150937815	0.9148098050080749	1.500145684719496	1.895583304529684	2.0489288237795265	1.9491322587853648	1.6259044621644307	1.1362541212171913	0.5501552496166218	-0.055605690920108065	-0.6011807738949623	-1.0168177441116315	-1.264043081273279	-1.3502088285320626	-1.321452937905608	-1.2388185895506232	-1.155166099999424	-1.0986933132803465	-1.06787488183978	-1.0396866678994587	-0.9848375023068571	-0.880486693842301	-0.7226685216669613	-0.5350802372040234	-0.36544884012216966	-0.2679371506090218	-0.2801933932293846	-0.4072530265691765	-0.6184218314298393	-0.8589862071293708	-1.0706776886256555	-1.2100872331380426	-1.2586208658202842	-1.2206584761211174	-1.1164920937815916	-0.9756070256766548	-0.8292071147648323	-0.7023072945094708	-0.6076251755085046	-0.5414584185771731	-0.48643636233056947	-0.41991210092793696	-0.32143582853181	-0.17789625054405406	0.01559015938233411	0.2543419742347126
-1.5648556598240932	-1.2987838901391318	-0.8646138331287163	-0.31467432584665317	0.29868697118540233	0.9032386782865047	1.4175364908444104	1.7659923056222442	1.8972949808485315	1.7992665549938496	1.4991903857221363	1.0514224470103102	0.5186591129913904	-0.035591752250607525	-0.5460262381473564	-0.9519198761496518	-1.2147147633091817	-1.333063359316497	-1.340443539260683	-1.2883896350230817	-1.2283819352940715	-1.1939046817714862	-1.1893144424097148	-1.192906111934075	-1.1703080055692539	-1.0882999730203786	-0.9310356126256598	-0.713276907281394	-0.48090070812884766	-0.29457515565598347	-0.20488553021344455	-0.2315071678497397	-0.3563729145825944	-0.5327485545365713	-0.7062338689888594	-0.8362439495538628	-0.9059259599944987	-0.9169092483312864	-0.8808887735219881	-0.8153830812142902	-0.7401029205047022	-0.672587606458463	-0.6221331743521291	-0.5861320560962714	-0.5530854606076382	-0.5089206830815158	-0.4400297420516246	-0.33327510233785507	-0.1774042820410775	0.030389468191332748
-1.2729295773172902	-1.0413127459659304	-0.677611747743725	-0.22584607228758086	0.27971184486746	0.7879035275965752	1.231952694541378	1.5426433257278207	1.6685542290293736	1.5932406612894512	1.3390552989412805	0.9541570733010752	0.4933749136745358	0.008584266424935766	-0.4482656855430114	-0.827553138458167	-1.0942145071893727	-1.2399316640751616	-1.2841490276805554	-1.2667478973872386	-1.2356968539913555	-1.2280929463678039	-1.2537031087669368	-1.2918275140182713	-1.3022274119202382	-1.2416000293531195	-1.0834297854594983	-0.8356082974223369	-0.5436172616744918	-0.2743019947975039	-0.08952489068646226	-0.02174761851129999	-0.06425879434485769	-0.17870062816610605	-0.31593226606724	-0.439145267046152	-0.5338319674226998	-0.5997827428136618	-0.6413953747668251	-0.6639035985713443	-0.674550706020152	-0.6805421030288619	-0.6848224416866406	-0.6841709636918482	-0.672893511468025	-0.6465022696548859	-0.5993770795205225	-0.5201555814304726	-0.39295195257698	-0.20811018450436405
-1.0392758397176063	-0.8497309291199818	-0.5644189333512064	-0.2167835450337943	0.17739772591587177	0.5882586262116396	0.9654819313549542	1.2476313315620309	1.3828416102830654	1.3485161761932691	1.1587928695421734	0.8520958703331678	0.47336818256945473	0.0653413180718068	-0.3298756334635811	-0.672323452572932	-0.9316632098361299	-1.095173453707853	-1.1710098183620312	-1.1877828016325445	-1.1886110131645866	-1.2116800450809293	-1.2693942991576457	-1.340407523385207	-1.3788968652993199	-1.3334618681549062	-1.1699295551670728	-0.8919930454423188	-0.5460042312677758	-0.2036597991532701	0.06426520971835278	0.21401812457121813	0.24146762443743525	0.1773384723218034	0.0653486707906939	-0.06122158591713578	-0.18911447976415063	-0.31645819392725955	-0.4417003338123945	-0.5596197850535894	-0.6649857264081995	-0.7529690219137025	-0.8181992644944719	-0.8555542483120856	-0.8640624918327362	-0.8482781470787989	-0.8105066246372341	-0.7423603969170504	-0.6259628009592014	-0.44651372140584616
-0.856200658213436	-0.7125840713632097	-0.5074862700605547	-0.26261892640226997	0.02376087415429478	0.3413438755002231	0.6560510328136012	0.914264862034468	1.0647072687338237	1.0794010746968645	0.9630165018389949	0.7420580300915753	0.4505620913721123	0.1228026724643376	-0.20691966680353716	-0.5057845469946274	-0.7479398804133953	-0.918910609492386	-1.0191107511231163	-1.0679921720854548	-1.101950364130294	-1.1573002916349922	-1.2453965285812085	-1.342723512420483	-1.3991917172612485	-1.358872494692835	-1.18434028318726	-0.877717837828842	-0.4858196269270575	-0.08368645573496121	0.2512430076751028	0.4655303541326863	0.5450299987300908	0.513221500181269	0.4094869440541164	0.26506401034308275	0.09344901853683368	-0.10163926290964591	-0.313900536381855	-0.5299430784785022	-0.7328843604753295	-0.9056222310185916	-1.0339520749569728	-1.1100053657414721	-1.135947124446671	-1.1224930640240822	-1.07858553702179	-0.9999517180564765	-0.8696326604592118	-0.6714840534246274
-0.707756383766809	-0.6111844056527692	-0.48449562251218653	-0.3358097595227755	-0.14765620434501744	0.08644001874697896	0.34523265985658824	0.5814142005857994	0.7449812614445374	0.8055239608906353	0.76022642518953	0.6242488251061254	0.42078094184398185	0.17584917802845312	-0.0840884396593196	-0.332948527497229	-0.549433491353183	-0.7195554914630632	-0.8390300665526175	-0.919220909933627	-0.9882493052533559	-1.076060080381366	-1.1897120496965177	-1.3029167251702305	-1.3637575134069426	-1.3161360318187865	-1.1239440640813523	-0.7903588858558466	-0.3623238437771734	0.08361304322297625	0.4654937857288048	0.7228935844557055	0.8336526540900978	0.8143833066889477	0.7008526251211484	0.5242455284281718	0.3000400558718177	0.03389886799423684	-0.2646099190679356	-0.5761771068170523	-0.8738660691783767	-1.1292081379499872	-1.3198835247903913	-1.4348111040162146	-1.4769681349036134	-1.4596280422898669	-1.3955526086298151	-1.2853746279000322	-1.1164363312391863	-0.8753183756758405
-0.5816073243834203	-0.5301552776929129	-0.4761171423525124	-0.4129299790368088	-0.3084159414435344	-0.14278530646621507	0.07058233829963513	0.28783874249801056	0.4602621320975664	0.557544982188172	0.5730704612517032	0.5139105189495562	0.3936950081338462	0.22973361547669938	0.041082138946226684	-0.15328891223473926	-0.33764253601784605	-0.5005774948802276	-0.6357330461688946	-0.7473401032489176	-0.8531773420533512	-0.9727825007038519	-1.1060273333971757	-1.223757003721499	-1.2750670652071978	-1.2082934162469443	-0.9927488755715954	-0.6349277744787438	-0.1823446790594568	0.28837904339538367	0.6945555646921051	0.9726610299964211	1.0951141887774205	1.0720336074335803	0.935587924328437	0.7180611687849262	0.4382837264743681	0.10404135649653183	-0.2738058557607943	-0.6719896569401079	-1.055571958844472	-1.3867514705152364	-1.6364368845643358	-1.7902845397687397	-1.8494478177133777	-1.8263166503995842	-1.7347404446600838	-1.579833729633397	-1.355565512549537	-1.0541077651585702
-0.4760947296716372	-0.4635974496895835	-0.47107939319832437	-0.47746464617791695	-0.43754400874728394	-0.32182251035760423	-0.13987299405462203	0.06545775562966706	0.24594199639595962	0.37225660286380613	0.43618359608503776	0.44036364543388934	0.39105902029963346	0.2976217438831018	0.17317598250697303	0.03071568269009474	-0.11984462703406945	-0.2714122278089665	-0.41782805073827484	-0.5575194140413752	-0.6972037330404293	-0.8443288256490623	-0.9905891006850921	-1.1039316947903495	-1.1364354674516062	-1.0434828673197265	-0.803005695648662	-0.4271822218310535	0.034963365656760344	0.5088742857936217	0.9156841157517959	1.1937159445899612	1.3130313815261396	1.278108001953994	1.116507547998104	0.8603375077753784	0.5309194249670938	0.13818226374159337	-0.3062245584033703	-0.7761298148410526	-1.230812402146513	-1.6264212644371179	-1.9289726724091039	-2.120430899634446	-2.198468914777329	-2.172186757886979	-2.054713880217205	-1.854294672344213	-1.5711255554024584	-1.2043309144202743
-0.39705697331515394	-0.41297145999594287	-0.4648296317133956	-0.5196212062056589	-0.5218427849178596	-0.435564496462333	-0.2683880461256115	-0.06306599686402518	0.13171407035176338	0.28545655477886017	0.38840739745203845	0.4405173906930035	0.4431673494182967	0.4006153996073456	0.3224109515977561	0.21868463925450632	0.09521323283647018	-0.045053241992805484	-0.19753107862944885	-0.3566358368487427	-0.5197141513783081	-0.684084799716457	-0.8348302670951788	-0.9380643934663209	-0.9489262399820825	-0.8303575628972975	-0.5699159559890637	-0.18765123040496032	0.26488377469684404	0.7178569623678491	1.1014725497625708	1.361510871861483	1.4693560156849013	1.4249246658701467	1.249272772735253	0.9698102921580017	0.6066864602211421	0.1711571658116129	-0.3229381970523946	-0.8458720937229679	-1.353666763062019	-1.7994641531548328	-2.145813151121783	-2.370833999880812	-2.4681422399724156	-2.4439001986347764	-2.3096591328717486	-2.074598217508752	-1.742960826401241	-1.3198735021347925
-0.35059184563773693	-0.3825524265250078	-0.4581402828310226	-0.536454180198511	-0.5556448075723565	-0.476550170916085	-0.3052029697782689	-0.08368605772089234	0.1378318798307609	0.3246583848077622	0.46264755523882817	0.5488926061284898	0.582309052624239	0.5655479455340634	0.5078436876036311	0.4201235739973263	0.30770336858472236	0.17193660059195648	0.01649780612032806	-0.15072722621453244	-0.32161728796937217	-0.4881516974466232	-0.6327863961559462	-0.7217124696284511	-0.713090479761304	-0.5761265571312995	-0.3074426170978996	0.06470779521148189	0.4862678181882169	0.8945893504646879	1.2333154419722026	1.4611124229457415	1.555145650746823	1.5118675010415368	1.3428442622272116	1.0653866242348027	0.6930114595738961	0.23581587194509473	-0.2886153452983323	-0.8457167614127822	-1.3888860917818013	-1.8700800799161932	-2.249247318388039	-2.500862235517317	-2.6161565507318656	-2.5998921103984083	-2.4622009864480883	-2.211220611875334	-1.8519378190626092	-1.3938947616580648
-0.33793530553068835	-0.3742181594961236	-0.4532171418920828	-0.5299907086654981	-0.5402600912411447	-0.44405126178849846	-0.24696643539098362	0.009226796689789823	0.2719922738195832	0.5003518546674951	0.6730943470881562	0.7830847676660144	0.8284495164226457	0.813279441591231	0.7492339976872312	0.6510392141069978	0.5278484673821637	0.3837297266594999	0.22369491356094248	0.05712902985914687	-0.10685072413550485	-0.26060725002537527	-0.3885844405221119	-0.45983838676066424	-0.4362177971140846	-0.29225723897782496	-0.03132031882370003	0.3119643671540716	0.6833877884233388	1.0289157118324128	1.3079403177965288	1.4955223977321042	1.5779569426891875	1.549545466731709	1.4102082398089806	1.1627130967610524	0.8093141557342586	0.35566878373393324	-0.17813167049922882	-0.7521432564664425	-1.3157602866914235	-1.8190214323428466	-2.220165364107191	-2.4914943732055455	-2.6237763599405244	-2.6220019806557655	-2.4953940177680587	-2.249953691662763	-1.8888319736328436	-1.4236605965398588
-0.36038254199010045	-0.39039985262711374	-0.45429909488034154	-0.5060557710542429	-0.48255798580414133	-0.34561011915280726	-0.10156454069395289	0.2061633171857368	0.5214346764857776	0.7966640278192078	1.0032867364313118	1.1296321577674766	1.1737181554220382	1.1421147625956407	1.0501571689983296	0.9182243750230552	0.7630522271731355	0.59551623411984	0.4247821968417326	0.2616131451138668	0.11301913550983514	-0.017965601641728758	-0.12144520289567064	-0.17290133340191566	-0.13977696810974893	-0.001306793417627036	0.23501484167587539	0.5327697023700331	0.841223082211156	1.1162566166048078	1.3322659093994058	1.480571367363138	1.5578667388747827	1.55714284496108	1.4663023184759227	1.2719217103727534	0.9624259067148149	0.5361727239679364	0.0136535555269316	-0.5608865076124226	-1.1320056282235527	-1.646351973033589	-2.0607248367754005	-2.3473245432424683	-2.497838335744884	-2.518335478880031	-2.417021356735938	-2.1967596298920387	-1.8581470220497018	-1.4121107315565065
-0.4214706842090084	-0.43591693430571365	-0.4680170704737409	-0.47357439115886646	-0.39444462697393035	-0.19709169656145364	0.10887844879959654	0.47728580234953794	0.8480704526567435	1.168504534408557	1.404489390634936	1.5411639257848446	1.5767296885259021	1.5193397886379951	1.3875896433779082	1.20772441829536	1.0058769304623723	0.8026223768626712	0.6132303071049786	0.4501900321647585	0.31772402148779394	0.21274204501160152	0.13704898979405608	0.10597801160684588	0.1435982098114075	0.26533306647281824	0.4629715542946261	0.7038409825724092	0.9456088192785065	1.1548018368523791	1.3174603337123296	1.4366970717345875	1.517510225605512	1.552566564371739	1.5202861840594617	1.3919458418818527	1.1414153538028298	0.7594598506594957	0.2654566346151078	-0.29389974432201144	-0.8595696287775836	-1.3748607284633116	-1.795312432630182	-2.094162670736252	-2.26507643302618	-2.314734782042926	-2.2493972456498805	-2.068548953669342	-1.7701055913519124	-1.3626729421961128
-0.526253869236166	-0.5169095316364993	-0.5029542031851822	-0.4450433803482541	-0.2933884970940697	-0.02299402496150295	0.35083076561864474	0.7785339193642544	1.1974209277364654	1.553026807986832	1.80947253787844	1.9503598290368047	1.9739051490280812	1.8886659538088695	1.7149437187165788	1.4840227515698086	1.230756498986224	0.9855944168088074	0.7709357862299948	0.601799100465285	0.48055730661420354	0.3985274574056879	0.3487078324765931	0.3357710455125705	0.3734004820548089	0.471046462365765	0.6221166500427977	0.8033844623037549	0.9850223466070368	1.143547139804212	1.2713443534506792	1.3766068806680576	1.4681001763037351	1.539343306196979	1.563643931226858	1.5011534401821878	1.313541682698171	0.984719429931996	0.5321854714299252	0.0027044102070912426	-0.5433689345729273	-1.0477959728114352	-1.4655499403515178	-1.7716887470523324	-1.9619731447575817	-2.0427925834467437	-2.0174026874545925	-1.8823016438452567	-1.6331713808165056	-1.2751238148339146
-0.6772514562912709	-0.6383679713195548	-0.5679762987148309	-0.4346664881715724	-0.20104366850419514	0.14654816831635872	0.5854441711494078	1.062684372776978	1.515419634409708	1.8911676232819612	2.1561393621322584	2.294434940022923	2.30421637434875	2.1934445843974335	1.9824403767549716	1.7055493176427463	1.4039334053947141	1.1165550163179516	0.8733363267070179	0.692399036032351	0.5753382591857998	0.5088296235367061	0.47775375190971076	0.47666403713248195	0.5095275397453369	0.5800672470620427	0.684913153895875	0.813286630625155	0.9491018212741994	1.0766825579272195	1.1894839719133175	1.2943661836686218	1.3998419998194904	1.5002057664242012	1.5684876365921083	1.5604108938995371	1.4310327589042513	1.1587280311073722	0.7578735298996895	0.27257462700696766	-0.238010887679101	-0.7159074461935369	-1.1176060144674331	-1.4211217626139383	-1.6240261666112856	-1.7312429762778532	-1.7426765399948683	-1.651969645557269	-1.4529544918248696	-1.1475362350501528
-0.871667982250577	-0.8018634087746214	-0.6706536883586783	-0.4580081557342486	-0.14193897172590256	0.2782937599980424	0.7724031486168882	1.2856595903228571	1.7578015778666194	2.140712290886914	2.4045478541628205	2.5353335952015286	2.53153398571986	2.4001710113499635	2.16022008360474	1.846058919429648	1.5025223482345627	1.1758909342646244	0.904021082782772	0.7084172793009946	0.5891502357687605	0.5280665378175229	0.5035827716958903	0.5031741874447379	0.5243744778234856	0.5676398275258555	0.6331751850033522	0.7213570115423262	0.8277671995794604	0.9417647646935102	1.0544428286325727	1.1671857072256862	1.2852887102954442	1.4040545260549293	1.4998682431032548	1.5307337310708549	1.4511854018243282	1.2361242560742705	0.8951295093851255	0.4678916215736402	0.010223543216040461	-0.4226468980705275	-0.7907345120480118	-1.0766625914895058	-1.280183414233585	-1.4041682257053294	-1.4448387352665648	-1.3927043043587697	-1.240005461139158	-0.9862468127477712
-1.098888797256021	-1.0017123408863204	-0.8139877975906591	-0.5281814628734891	-0.13933161438300531	0.34074268972400423	0.8757529411781888	1.4115943239097155	1.892969268332338	2.276981525435637	2.5374730009114916	2.662311499118758	2.649899050683398	2.5056705889618267	2.2461788245952805	1.9037679058715082	1.5250554268547742	1.1637282876033592	0.8660046970439463	0.6558070865372876	0.5296358312756742	0.4632659502745626	0.4302399026451832	0.41552702208576053	0.41553864812558144	0.43130169680086544	0.4659731193567159	0.5269357452104687	0.6169413099993922	0.7276592533947607	0.846934505565309	0.9694378864825743	1.0964712221614112	1.2244681943774305	1.3351398119538096	1.3930503475934672	1.35642856923718	1.1983982355654759	0.9229896289340755	0.5640231544323027	0.17321555089570498	-0.1980277708075603	-0.5150458784311672	-0.765940899802999	-0.9543728997239124	-1.0827919261193863	-1.1438072183122272	-1.1240698275497665	-1.0129254059189607	-0.8083090122064976
-1.3371761924985408	-1.2216039377128993	-0.9912248943738021	-0.6497743691743781	-0.20797728148275532	0.3124603630689245	0.8724825072535835	1.4203039101595665	1.9062762382279608	2.2923969646806226	2.554962764163717	2.6822989502017385	2.6710111372671266	2.5237519560961448	2.2536491392082256	1.8911523147756797	1.4850597905203473	1.0960694343766644	0.7777509224180563	0.5551433549061187	0.41918212191788634	0.3389317109440296	0.28410941817681973	0.24066862968900274	0.2091774457425249	0.19475847891228487	0.20358389444820701	0.24513957682758752	0.3240405363794554	0.43291838630700263	0.5575377383451607	0.6879793312542305	0.8217540346547952	0.9562637038210882	1.078292964788037	1.159002449168244	1.1616410805896946	1.059103194432343	0.8497849813271073	0.5617178759431124	0.2430400238518669	-0.0580353765196635	-0.31182926432139096	-0.5130481915455863	-0.6705576418381411	-0.7893509325837662	-0.8606994757267306	-0.8672802216584606	-0.7940969846549797	-0.6367809834076479
-1.553713753204623	-1.432712700082893	-1.181305900307392	-0.8107325837565112	-0.343489905395706	0.1932460519282581	0.7611366123688169	1.3125567737610588	1.8022845874362217	2.1951221478148817	2.4677995694450954	2.6069539783782574	2.6063308566564873	2.464662343941982	2.192437891374348	1.8192820997083778	1.3970506151326632	0.992108434957305	0.6620586405398567	0.43146612865121603	0.2856706962824093	0.18749296946542868	0.10405089411828367	0.023321316074002462	-0.047978764366787705	-0.09799145976254679	-0.11668747376301598	-0.0948066431561218	-0.029451933562266264	0.07203250705370746	0.19607985202616693	0.3315140188131375	0.4737028890191027	0.6199252981739838	0.7587165272041995	0.8645928893851944	0.9042350258139289	0.8512429264188565	0.7007955410082438	0.4770017285122133	0.22594142388720398	-0.0061327434986535425	-0.1934157235020613	-0.33682028667287606	-0.4512804558546167	-0.5467307593833213	-0.6163652857592001	-0.6413019388646438	-0.6025001468125291	-0.4918081895837128
-1.7084800341900084	-1.5962705181842527	-1.3484565288473416	-0.979199021119628	-0.5174104511170508	0.008773087102954115	0.5651044602631766	1.1095117548512738	1.5997165194525804	2.0006615178318534	2.2874852000468575	2.4436975360893327	2.4589780632073954	2.3288962876703954	2.062986304223223	1.6920141807154505	1.2701465499574778	0.8662078391058184	0.5378358542735505	0.30717935896003223	0.15559076517463943	0.04187782602755662	-0.06904523381754214	-0.18804695749125888	-0.30328616536778097	-0.3955578751033103	-0.44902149971203326	-0.4537791660929517	-0.408954238289074	-0.32209509751403426	-0.20475176789365543	-0.06629477582201007	0.08855153325330599	0.25554785258072654	0.42086636072249034	0.5568181625941955	0.6298488695738795	0.6148561988926072	0.5080550100012186	0.33338347172198574	0.1366212255790018	-0.03665769399149323	-0.16311133466925873	-0.24795176209962005	-0.31211113357068104	-0.3719619678734444	-0.4261933075994074	-0.4582100425915562	-0.4477709358480923	-0.3827324453367557
-1.7659614763774032	-1.6739082115656565	-1.4524966906623786	-1.1139246194607855	-0.6877929824468814	-0.19952943606699217	0.32283889375071123	0.8438790995801942	1.3239961699372778	1.7270987984187756	2.024878715054924	2.1966517815110493	2.2276411871688753	2.112153672654083	1.86133017437562	1.508054475528132	1.1073501401336328	0.7259898616548038	0.41749178702204043	0.19982555403576677	0.051589247538303754	-0.070299906376258	-0.20277956661740754	-0.3565342650688824	-0.5159334924829747	-0.6549789097630089	-0.7508739672393818	-0.7905764816811762	-0.7730475553847115	-0.7051968978308625	-0.5963560946045416	-0.45333960881611773	-0.2801459182122609	-0.08393846284212832	0.11538072583160881	0.28297733706813577	0.381539623011948	0.38787896222930496	0.30346837263895987	0.156276070303246	-0.006210100704351024	-0.1375124223140089	-0.21485427161159437	-0.24583976609919939	-0.2563730222594879	-0.27062295246252094	-0.2955979325585244	-0.32138390845592407	-0.33045162302338754	-0.3078751972727298
-1.7065984794283993	-1.6422621098853214	-1.465676728203708	-1.1828982524497575	-0.8185944037003994	-0.3930846165760993	0.07252874777413164	0.5499886947403773	1.002943751418893	1.3949625955813203	1.6938784591371605	1.8732695559744719	1.9144343005081228	1.8129582426447872	1.5843555156214766	1.2645618683547855	0.9070362139301811	0.5724674776163108	0.3063228406268901	0.12029646062716692	-0.010614985670727455	-0.13097679684846755	-0.2785792317488582	-0.46289960194720803	-0.6642014765829793	-0.8498415242494028	-0.9904680188791135	-1.0684831252815756	-1.0798560037515519	-1.0297512750763478	-0.9254414242559836	-0.7723994372714875	-0.5751000003609901	-0.34553058955817056	-0.11269606717172738	0.07996650759895738	0.19086528654210783	0.1991580294383391	0.11389454526225799	-0.029656387398446324	-0.18035391306097154	-0.2893966425398313	-0.33245488870658874	-0.3174679054388477	-0.27441446200138137	-0.23571128206479455	-0.2197399371393825	-0.2269004914500685	-0.24517476358604512	-0.2591672258539367
-1.5387006407782284	-1.5054779669708678	-1.3848276499098209	-1.1746812994448712	-0.8904793192023216	-0.5456924006793491	-0.155930068977182	0.2574122240018817	0.663593727088427	1.0271506884009736	1.3122056364264025	1.4859325691791585	1.526827434085657	1.434452033438951	1.2315247773181452	0.9579587945942478	0.6642676271897328	0.4014210057085446	0.20326621706973821	0.07168605057503781	-0.02423745926244539	-0.13164775208185028	-0.28762146595926624	-0.49769804133737094	-0.7361045871583324	-0.9634910747386457	-1.1448216057170388	-1.258124953497444	-1.2948338436670217	-1.2563178384231264	-1.1486254873708985	-0.9783935907454157	-0.7537377330095413	-0.49368361129771277	-0.23674450600044536	-0.03351355132881542	0.07268728609216506	0.06503380108402577	-0.040323155335526384	-0.20084702674804514	-0.3602001736387829	-0.46614343164536653	-0.4908601080378156	-0.44082606746046527	-0.34841629587736983	-0.254394710776355	-0.1902064536520589	-0.16900983573630188	-0.18721309947008094	-0.23087454387596204
-1.2970446063737695	-1.2946186038083656	-1.2321700168628011	-1.0989959082019338	-0.9008456764748309	-0.64525840117619	-0.34351001354415045	-0.010627282084426173	0.3300070255099263	0.6458950496463727	0.8980410629332986	1.048524708755087	1.0750164863218425	0.9831719001633269	0.8051696026429436	0.5862659004996911	0.3735189509221157	0.20621452680229485	0.10259739437837592	0.05081263769154397	0.010953255869601506	-0.06792885676669407	-0.22144393392863915	-0.4491777602330691	-0.7175737576168524	-0.9801580018761781	-1.1964643103827057	-1.3398534653141398	-1.3963894959945726	-1.3625057541834857	-1.2436272296397133	-1.0507502395713493	-0.799622471919241	-0.5182033233401099	-0.252544025994683	-0.05650934487242547	0.029148689162356457	-0.006744694853905713	-0.14293438913561948	-0.33281292739783996	-0.5158433691975435	-0.635582317862132	-0.6594386369648008	-0.589236455008169	-0.45766895158459586	-0.3132656049925824	-0.20036346964059293	-0.14594187790956095	-0.1570242125397285	-0.22375151595146303
-1.0264330197037979	-1.050571251790001	-1.03980242158244	-0.9762302861446011	-0.8590569805252006	-0.692545952557684	-0.48433939563941025	-0.24266603709782777	0.016859681739991205	0.26565279967952304	0.4636150852179588	0.5711660500318868	0.5684760619791711	0.46864003252848135	0.31307745381553675	0.15356550290132143	0.03468191524822421	-0.016849293417443928	-0.0013583030060186773	0.05234642113916877	0.09277894670152778	0.06327758043448355	-0.07112242301900817	-0.30468736109632655	-0.5954052463469992	-0.8881660010534546	-1.1354954019251504	-1.3048725503334793	-1.3764458999109077	-1.3422811978695657	-1.208304269098127	-0.9919172938032221	-0.7196612538684349	-0.42982192944758757	-0.1726722123260273	0.0003731742038187296	0.05511118572686341	-0.013533873217699293	-0.1821634268802113	-0.4045874063555414	-0.6196776060842815	-0.7672895192196476	-0.8079999632508624	-0.7361922959744555	-0.5820157828812165	-0.3997499387198487	-0.24515953371050542	-0.15881317108694012	-0.15956506818891114	-0.2431930237473579
-0.7629638612036238	-0.8080738752161556	-0.8378051241626848	-0.8309517505544036	-0.7847233866077549	-0.7024808981758993	-0.5883497786900983	-0.44346671092097995	-0.27603915211118535	-0.11067722906818175	0.01412297891907738	0.06156328958604411	0.018196340825078688	-0.0952627757439872	-0.22968254209381014	-0.3274338935496613	-0.3445506301226901	-0.2661161059083668	-0.11141322005757166	0.07173542830777069	0.21721230572453212	0.2596583016536506	0.16218376452613745	-0.06505152334748318	-0.37107282310310874	-0.6901832267083333	-0.9653037182619988	-1.156064665408411	-1.2377883511059236	-1.2007878200993212	-1.0528936431919877	-0.8185020808186995	-0.5353622393813966	-0.2517307334805178	-0.01896236980597354	0.11934460719115612	0.13901913328011364	0.03985788879247485	-0.15640746099996836	-0.40843826248336135	-0.6582735222592073	-0.8429617921325049	-0.9150433265537999	-0.859709439418299	-0.7021636593378257	-0.499370429449997	-0.3161292412483959	-0.2048351490199395	-0.1955235478636773	-0.29045954822086345
-0.5333058713549885	-0.595949967846555	-0.6577446038375316	-0.6971394461058236	-0.712135717425951	-0.7060162985513444	-0.6803496528225916	-0.6306281751151758	-0.559192787514723	-0.48640711041089496	-0.445946628885231	-0.46783704578277807	-0.5573116178228887	-0.6856625144222958	-0.7978019176708825	-0.8322934088347675	-0.745238527623932	-0.5308735204908436	-0.2254694345429945	0.1034351005219963	0.3724318428292037	0.5037689768187856	0.4559900658182476	0.24393568440961041	-0.0708987341784724	-0.41052016515861667	-0.7064931040162734	-0.9105993510667122	-0.9957313572454036	-0.9541314098225226	-0.7976376090598681	-0.5573462221256041	-0.27970930774316816	-0.018790938253041848	0.17640728411337375	0.27333671295158035	0.25886076209639186	0.13559670983541294	-0.08005709434453269	-0.3552343170672957	-0.6372314755519117	-0.8611914235512182	-0.9717873102100838	-0.9447343458108622	-0.7997599149128793	-0.5937480436582894	-0.3970404284235962	-0.2707041862847441	-0.254237744855117	-0.35550024562765375
-0.3597844777665471	-0.44131411898797546	-0.5342985612155361	-0.6155260646908638	-0.6834104872016048	-0.740925884560731	-0.7892036463010815	-0.8226047926650921	-0.8401240257445556	-0.8577160913462591	-0.9011027180752033	-0.9911553149327385	-1.1241755144883263	-1.2637544086430457	-1.3501634640490872	-1.3205678348172203	-1.1328536052942746	-0.7886515889377804	-0.3373707458804564	0.13614233372045212	0.5306963096665945	0.7545133000799218	0.7607880917785482	0.5700124520826402	0.2550193262754316	-0.09399062457537707	-0.3980911155521092	-0.6036231287976123	-0.6839628343496028	-0.6367071165410999	-0.4804329360809417	-0.2513971594419439	-0.0001852056163295513	0.21975317648429518	0.36700288759164945	0.4207364075288068	0.37691423248332684	0.23837723832319588	0.013762673666890003	-0.27405706569433935	-0.5785281559122607	-0.8342950582701248	-0.9797584496224014	-0.9834994420512261	-0.8600807199717396	-0.6639994716062223	-0.46728776624769514	-0.3361449001636969	-0.316609948959157	-0.42012511362210747
-0.25479508459194017	-0.36068835623495143	-0.48889457436413875	-0.61071496145526	-0.7226594200969738	-0.8272913007482506	-0.9282022310698711	-1.023324104856431	-1.1119827067875825	-1.2052477774570718	-1.3198494862469652	-1.4659964453121608	-1.6314488973543624	-1.7735906920942108	-1.829534775452266	-1.7378615177432382	-1.4615638830788027	-1.0089412174443364	-0.4385113908590402	0.15318967572580547	0.6519894370190902	0.9554111378871823	1.01298402192854	0.8495864667768473	0.547176361279499	0.20539170358395512	-0.09036653294649845	-0.2842233111438177	-0.35323517760887835	-0.3023364364131865	-0.15746272231479908	0.041855399150120105	0.24701762986351528	0.41171977584070607	0.5053273265257603	0.5179520226855538	0.4514998588616779	0.30687443095912975	0.08528419848769589	-0.19972345601500915	-0.5083204976880763	-0.7774327545052777	-0.9437980117031926	-0.9724752848639497	-0.8731180072582444	-0.6955658022428957	-0.50944788236963	-0.3826174261257606	-0.3640218316060245	-0.46627091993327396
-0.2082441075082856	-0.34330334676998925	-0.508227077433441	-0.6664402879590539	-0.8119334655714221	-0.9471708567101824	-1.0794078621947492	-1.2126620580016525	-1.3492534268924394	-1.4958236086031027	-1.6598082442334872	-1.84138247300242	-2.0211519478529785	-2.152974473604701	-2.174526889378449	-2.029414180169263	-1.6881532415469271	-1.1650854766794745	-0.5231309634206794	0.13685236764446482	0.6966472014714604	1.0521411492542272	1.1531363796723608	1.0253742149590024	0.7528386665945881	0.43773356962274346	0.1671589863217098	-0.004543975043879224	-0.05966055690405112	-0.010052984110088587	0.11303521203858378	0.2696835775106655	0.41815650707928687	0.5230730890931121	0.5653483612240682	0.5436289830178218	0.46266799420922716	0.32094569975312975	0.1142713422108252	-0.15000123084181424	-0.439071519565885	-0.6970374883712707	-0.8654701760802108	-0.9088532716079841	-0.8325156379507018	-0.679296637262754	-0.513132762000591	-0.39896839650787497	-0.38412189717655304	-0.4809610338545546
-0.1928255741125044	-0.35075759613172036	-0.5430812996466534	-0.7259283224550687	-0.8917255931165677	-1.0433458272476532	-1.1910938033183012	-1.342813759411412	-1.5037266354082497	-1.678056064309768	-1.8661996925479476	-2.0612014590284797	-2.2395615225120538	-2.3543685703310078	-2.3467557653374573	-2.1674796264825056	-1.7942013995983177	-1.2448876340030195	-0.5826193785792653	0.09368425830759186	0.6692667974217965	1.04540581239696	1.174995669244199	1.0820007071886257	0.8461262368906682	0.5656188705235742	0.32516518787587706	0.17617497269331156	0.13225918287519153	0.1775234086907931	0.2786408302740836	0.39729825081574105	0.49877427276605213	0.5581135630356435	0.5647889716917669	0.5218615997516344	0.43495923396558084	0.30128406043006706	0.11400826014958995	-0.12261426437383185	-0.38182146632494807	-0.616195014962322	-0.7741662951376581	-0.822799761789601	-0.7637751780331724	-0.6336087350745092	-0.4891092577136997	-0.3899546262201101	-0.37982882229059395	-0.4695385616343222
[truncated: 50 more columns]
