# Supplementary material for: Iso-orientation bias of layer 2/3 connections unifies spontaneous, visually and optogenetically driven V1 dynamics
Source: Nat Commun. 2026 Jan 21;17:1901. doi: 10.1038/s41467-026-68578-y (PMC12923880; doi:10.1038/s41467-026-68578-y)
Supplement: Supplementary file 6 — Source data [file 41467_2026_68578_MOESM6_ESM.zip › source_data/figs9/A_example_frame_1.csv]

0.7702924051668503	1.0269655235656145	1.3147512490180084	1.5082198238811364	1.5530304732310642	1.4380230303835295	1.1927171853999703	0.8748847997765272	0.5485019068084506	0.2668788247404585	0.0643855456507019	-0.04559623800249092	-0.06382777781991061	0.0016927537371351753	0.13454635070686374	0.3037495869351676	0.4623836869586421	0.5619600084639415	0.5733574570256378	0.501968116175401	0.37650622076931467	0.2303093682109805	0.09087712386485124	-0.023344014378833496	-0.09792835037385174	-0.12131985667563974	-0.09074544251678314	-0.01648633736588431	0.07725662510445233	0.1623196273798625	0.2181216746044012	0.23535403863752852	0.21098237667039776	0.14589126260008436	0.04937711957112742	-0.05948083923751015	-0.15736559908833292	-0.2274110696120552	-0.2634444114681321	-0.26652777461842925	-0.23829732964320757	-0.1760318584607212	-0.07399430783378236	0.06584580148915226	0.22491947293154244	0.3736129642149257	0.483268061718935	0.5324657587541736	0.5128187826056612	0.42215788116089326
0.7696954973285589	1.0324011927546546	1.3266454475602976	1.5289254426511916	1.5859078924702994	1.482423925076739	1.2432337025186735	0.9230453434009454	0.5855814068196606	0.28594910306209054	0.06214303564899452	-0.06682150799098399	-0.09610746807034731	-0.03146835187050852	0.11009270156471619	0.2945227485618116	0.46945971482564525	0.5816030466549149	0.6007680126882012	0.5342876647627257	0.4151044312327524	0.27953964867152886	0.15516766734116788	0.05855378510350276	0.0005043744161596674	-0.011165340667472481	0.023806274060626856	0.09435199123964798	0.17796879138943936	0.24933400548899542	0.29071797779880715	0.2947471753220783	0.2592941273611899	0.18591506839377112	0.08394179555541417	-0.02786103339515814	-0.12674530523949964	-0.19467485477806512	-0.22422206694343438	-0.21640763794266285	-0.17451526124071584	-0.0964132177709288	0.02537517650842952	0.1907431562419148	0.38006453037572635	0.559960855027195	0.6962312993341112	0.763448187847101	0.7514909438887845	0.6583203913677202
0.6920329150630196	0.9440631921114014	1.2280160934714095	1.4312372979447976	1.504161888792035	1.4267234424760071	1.2149970227702305	0.9157356816914266	0.5876563538366483	0.28397150428338325	0.04582288467003731	-0.10079934450382068	-0.14399086450562268	-0.08568855244118663	0.0567634855436803	0.24594745523391323	0.4265091203327451	0.5445017244370483	0.5713750996619652	0.5172946038026236	0.4178111250232522	0.30990833077292657	0.2189210661201607	0.15714829575614506	0.1297479279483374	0.1378998632953316	0.17742105943463163	0.2370177708266757	0.29870831890820654	0.3436596064036083	0.3600318596794846	0.3445322016195816	0.29707655915755726	0.22011900170166337	0.12218689210149468	0.0192426739416008	-0.06837197144192157	-0.12330533399295672	-0.13743827144872844	-0.11170141406779535	-0.05024854355260585	0.04887699388232563	0.1944145240556656	0.3872385639955789	0.6077893456313072	0.8197730424494667	0.9838576986059697	1.0706127234602811	1.0674510879896988	0.9721861565024177
0.48678211663402177	0.7110335352391052	0.9701343424092954	1.168620982067232	1.2605443046748832	1.2207845776131816	1.0562262585856514	0.8033965360472037	0.5116070113413225	0.22860843655340235	-0.004586862379152319	-0.1569230764938854	-0.2101558608423648	-0.16206628613742075	-0.029668158002977476	0.14851309195389348	0.319362392387211	0.43409463064270787	0.4697705800167043	0.4386870539315518	0.3746045166212596	0.3106408814257796	0.26719852965201657	0.2512030719720556	0.26124550806884145	0.2914129273153546	0.3317070947824267	0.37088373219799187	0.39767231685054577	0.4032311212845355	0.384304528246633	0.34252026968535293	0.28056837832431036	0.2028212764919893	0.11746337626023891	0.036589861812557176	-0.02454523921936373	-0.05251822912310973	-0.04131984017765126	0.008219409655647257	0.09327391111975708	0.21662498692111679	0.3862471189530651	0.6025150286114822	0.8461805634806921	1.080520066675731	1.2642106704749745	1.3657023776580155	1.3704998193084013	1.2759613743683187
0.15659445988595286	0.3448498577360513	0.5749505247814451	0.769073595834187	0.8829432124475188	0.8874445544278514	0.7816247734659649	0.5913669357327828	0.35506742765712385	0.11294541097219886	-0.09749250999942559	-0.24340402847913517	-0.30174872200973635	-0.266096895913736	-0.15168364676020224	0.005511683785914567	0.15918549329820147	0.2697235436522829	0.3212913698987714	0.32607101348521794	0.3114724257444242	0.30260012742974396	0.3130705183239386	0.34427789674507314	0.38992460241553845	0.4380335917562545	0.47289183459677847	0.4825680551732956	0.46317676255565504	0.41761945347868473	0.3524581080688683	0.27483551798213446	0.1910049682174331	0.10851790717703066	0.036451289782329026	-0.01615618006786669	-0.040711118249613654	-0.031412255642333284	0.013368853564219685	0.09239567963225337	0.2055095838164125	0.3567732168309085	0.5519614002917309	0.7888329693943534	1.047901106056396	1.2940130705785893	1.4875793750057817	1.5980205310340585	1.6104382012971263	1.521542900856522
-0.25205246418686733	-0.10158358397600784	0.10065902429763271	0.2926891094358368	0.4304125445315556	0.4822048379140097	0.44019497853531214	0.3193918296585758	0.1468120087874226	-0.04590664471421511	-0.22569417538364092	-0.360099280540471	-0.42287465363201504	-0.4028244559920447	-0.3105566451715936	-0.17578665687863962	-0.03574920796087276	0.0799011610876674	0.16057248673334418	0.21515419281791434	0.26098717487506645	0.3126417178369995	0.3759545684033123	0.4484996923563102	0.5215699557811732	0.5790397715684188	0.6003047507256224	0.5724584163357964	0.49781244887459725	0.39071521568115875	0.2678022298876904	0.14282440189515175	0.027230463372620937	-0.06724361958023176	-0.130031469813296	-0.15467790358395947	-0.1403446534845169	-0.09057254749782838	-0.009408007755118852	0.10217156582163286	0.2462882711925221	0.4275159649780567	0.648241836622626	0.9020608939941229	1.1691409301098636	1.4179618613970788	1.6137219124030286	1.7295173486566895	1.7511025460773453	1.6737850279095352
-0.6743208984656593	-0.5581288456047415	-0.3784897341275595	-0.18496821071586733	-0.022364599181558285	0.07597572010989685	0.09551820932958757	0.04025454290056734	-0.0739535591376408	-0.22286871104010386	-0.3766438906690875	-0.5031803329377196	-0.5737687626136803	-0.5717963679229437	-0.5003200993066821	-0.38068940774414456	-0.24076914870765906	-0.10284776820569733	0.023421577574739685	0.1400671221451648	0.2526683257400507	0.3649502080475463	0.4761218557372838	0.5816855477345313	0.6720200679549615	0.7282306107977364	0.7263601822150201	0.6530280718579398	0.5154285975583345	0.33717836298230114	0.1449999595600791	-0.03906153032900973	-0.19676261122422184	-0.311044407961128	-0.36976380208904386	-0.37050207930127144	-0.3214589529465348	-0.23562092478875793	-0.12186934883197699	0.01925675220058076	0.19230543676695216	0.40067766967533575	0.6420380529310465	0.9059736347539088	1.1738574549707506	1.419895289967905	1.6158388228457854	1.7381647216696552	1.7730641622696668	1.7141082085109764
-1.0466993104165965	-0.9563381465525205	-0.7907156466451785	-0.5908578076941141	-0.4037429897365003	-0.2650478454782952	-0.19607157186769453	-0.20285588911622976	-0.2779309150843206	-0.40080029029610525	-0.5417192577420098	-0.6676181531245718	-0.7478940426693779	-0.7613318284328147	-0.7028534644694416	-0.58448650300964	-0.42637250896139084	-0.24772683404388363	-0.06221183205744809	0.12277273909422524	0.3019680211964401	0.47045620299744406	0.6228912225611117	0.7536270409624122	0.8521154403582972	0.8973505845635182	0.8638622266954952	0.7387689100580243	0.5327340758786606	0.2766270997655799	0.006385599723054894	-0.2466284566213517	-0.4553816906029802	-0.596520903489561	-0.6570001578354834	-0.6405368594463601	-0.5652273288519954	-0.4523233074365666	-0.3145425633092861	-0.15186880473546152	0.04090976117320572	0.26536116138550414	0.5153976406711311	0.7792801018459012	1.0417528052876228	1.2838335181910296	1.4828001182112918	1.6169239900217707	1.6713929080978616	1.638216846318176
-1.3217254081753038	-1.2467756498428333	-1.0857833849096106	-0.8752078853144654	-0.6658332701673487	-0.4980802422118342	-0.40028591088587795	-0.38562415516870735	-0.45004688458116776	-0.5711714171554935	-0.715213747457628	-0.8461823103633108	-0.9325063438740956	-0.9508165092526603	-0.8907732258507132	-0.7569048271734106	-0.5642299613194109	-0.33323225840408494	-0.08437007408280872	0.16519910677584165	0.4022454785728629	0.6170009322916769	0.8021215256416867	0.9509480555447984	1.050788352917487	1.0787579447561118	1.0095508663553825	0.8314262625153546	0.5570854943716222	0.22229648195776935	-0.12863792477235986	-0.45400645617274676	-0.7175594063306131	-0.8902293699188595	-0.9597287548813306	-0.9359996533577517	-0.8454056548877512	-0.7158289095653201	-0.5632238647032299	-0.3893663950079125	-0.1913340860180693	0.031068095264774515	0.2720761402993906	0.5231721045040733	0.774391827569861	1.0124055285510287	1.2177663550693858	1.3686919665199442	1.4486086428784377	1.4479348565283692
-1.4761772318941395	-1.4067338101499984	-1.2419837694042835	-1.0174018497813213	-0.7899533811552162	-0.6076608126441625	-0.5052619367379777	-0.4991091668369956	-0.582658186195556	-0.7263462515771173	-0.8881268995468682	-1.026797563935718	-1.110480576025207	-1.1177242288859757	-1.0378746503833032	-0.872694088517929	-0.6360862337543534	-0.3519761315666713	-0.048222239528236684	0.250478434588776	0.5267260201435162	0.7705224307676009	0.9754743357000907	1.1336354289957398	1.2292516806374287	1.2378829313233388	1.1350703619264555	0.9103557260922032	0.5770021341351961	0.17322743312065098	-0.24968198095226327	-0.640190899296288	-0.953518134485499	-1.1576617029259644	-1.242740338110929	-1.223290290209057	-1.1301952200792524	-0.9949471067713147	-0.8370923580568352	-0.6639041064896473	-0.4769097932726807	-0.2763773854638627	-0.06332446620716642	0.16109133021382716	0.393189998616598	0.6232869096123851	0.8339957083895981	1.0028668435200034	1.110817594179619	1.1467739856192116
-1.5041722785042344	-1.430999293047456	-1.2559096283934978	-1.0172520240319025	-0.7795897364507294	-0.5991186303110327	-0.5151832435103929	-0.5433322391170619	-0.6698853263463915	-0.8540785155118429	-1.042592344750549	-1.1879067508101449	-1.2590993873917242	-1.2400593113795482	-1.124832241217555	-0.9180841236850493	-0.6365620836169203	-0.30861085583501496	0.03162159344069412	0.3549767398286146	0.6441183780147431	0.8931125203687749	1.0987215222105275	1.2524651495811252	1.3362083231207131	1.3247908993243127	1.195039717472563	0.9376873838936021	0.565285164824881	0.11603118673846836	-0.35504852145475857	-0.7897339792919992	-1.1377622546740471	-1.3669319334993006	-1.4706003880968206	-1.4660152703929674	-1.3843682270659812	-1.2570668939039982	-1.1069083781564804	-0.9482438123384539	-0.7879121546670995	-0.6256735622229816	-0.45581494113547344	-0.27087469189239977	-0.06822369991998134	0.1455260231352916	0.3544084616545768	0.5362040444897209	0.6699935778720656	0.7434551287019008
-1.4085964995189133	-1.3235816422608842	-1.1355783006203213	-0.8887475389345812	-0.6536828372397371	-0.4923423467418123	-0.44579449488531225	-0.5252482534327269	-0.7069981054019789	-0.9375308043423232	-1.1524976778923646	-1.2994498302137913	-1.3499691278462513	-1.2952856267599866	-1.1377616532295256	-0.888650977161883	-0.5697079165827812	-0.21408863860287455	0.13941956863985885	0.45998480684782383	0.7335513176668598	0.9606940662481517	1.1434289358617262	1.2744668742498837	1.3347307092217457	1.3001312638442557	1.150406885407067	0.8778432303121467	0.4941329195112021	0.03501025753112711	-0.4461473789897215	-0.8911386263620683	-1.250089460837605	-1.4930745424074792	-1.6154160644194622	-1.6342533165401207	-1.5780386145110061	-1.4750926858460005	-1.349322461754323	-1.220120584647279	-1.0988665467138252	-0.9850181468928385	-0.8673021132568804	-0.7309422035054728	-0.5676490562980515	-0.38101372696354746	-0.1850971844197232	-0.0007908559795334465	0.15157366008682832	0.25994097761078055
-1.200471987497492	-1.0983829861913215	-0.8990383140792023	-0.6548873971434553	-0.4389200073074958	-0.3141412588536868	-0.31859642081109696	-0.45599422164389275	-0.6916989054050915	-0.9609127775252485	-1.192030037582277	-1.3315436826891447	-1.355517896804765	-1.2638083206821193	-1.0683266294109441	-0.7872438133708689	-0.44686912960824426	-0.08432196297902142	0.2589114818347911	0.5520422183925578	0.7857119859773518	0.9675817071981556	1.1054876375340486	1.1948880743901522	1.2188281763012498	1.1569570314503226	0.9934302312492883	0.7231571096791894	0.35772139765480604	-0.07143872055248615	-0.5188283506777459	-0.9346759077470744	-1.2768299587505443	-1.5201193078876076	-1.6598106609360703	-1.7091592161488318	-1.6908966889653736	-1.6285694555510308	-1.5442452673928828	-1.458545557496964	-1.3851457404307395	-1.3237492806530198	-1.2603900748954129	-1.1759214358767898	-1.0582780372957594	-0.9081847320578602	-0.736800530340471	-0.56212131839496	-0.4011260721426418	-0.26389357898456683
-0.9046404214859097	-0.7817183876029778	-0.5739987872015541	-0.344004912072312	-0.16364740332347752	-0.0909875341619642	-0.15522985958011717	-0.34921005614980016	-0.6275042166079983	-0.918012917276415	-1.1478513530773797	-1.2676781799463475	-1.2609962029279467	-1.1373714507149866	-0.9172896416111768	-0.6236821358050042	-0.28503689969370827	0.06043550148224445	0.3711893795338654	0.6180472162122026	0.7960734741375873	0.9179965565694449	0.9962236133276016	1.030859395759324	1.0106744331479818	0.9215692005872775	0.7529900590680758	0.50295105941295	0.18301437096990622	-0.18139174004078443	-0.5569099256255408	-0.9093409558245577	-1.2105405913371654	-1.4418919558417664	-1.5968689400105716	-1.6820119171584935	-1.7118590915710648	-1.703210367107499	-1.6740713094755804	-1.6431844033682261	-1.6235522778215532	-1.6151848551744867	-1.6036413302118635	-1.568876209632551	-1.4976565991927189	-1.3884840723902188	-1.249246070383174	-1.093678789457252	-0.9342639082532922	-0.7774411325966946
-0.5549425792822579	-0.40803228449266754	-0.19299999429823086	0.014456722033732546	0.14641094222884163	0.15559377728748497	0.027733308176366205	-0.21584570478699489	-0.5200807733988745	-0.8108600752004996	-1.020425982809892	-1.1088834487842096	-1.0702620486343255	-0.9238518454583932	-0.6968006723595729	-0.4142853210928372	-0.10390016609847243	0.19914926623275755	0.456991326702384	0.6444794851321521	0.7596020958882801	0.8170219246115996	0.832027875290503	0.8103688842606223	0.7487478510592548	0.6407589220900568	0.48108777501699646	0.2702671074425709	0.01819919305054775	-0.25734366681773874	-0.5371518986636314	-0.8054893732218521	-1.050352558234219	-1.2610825532097079	-1.4292609560390113	-1.5530621365700306	-1.6375819827542133	-1.691601295275103	-1.7270451350402296	-1.7581490039562666	-1.7958463650778267	-1.8395424963671492	-1.875334342713536	-1.884365863035304	-1.8541830732441589	-1.7826378108727694	-1.6758177580139861	-1.5438399360541313	-1.3941957493303287	-1.2289281954936144
-0.18625122014739606	-0.012970500599890439	0.209099595919256	0.38997695168074675	0.467845954337052	0.40979726230359853	0.22082992137649507	-0.06119737439541888	-0.37393050088535	-0.6463317013180108	-0.8211557475822406	-0.8713607354383872	-0.8031222717383258	-0.6448526728147844	-0.4285881669676421	-0.17975258718652998	0.07814681576675736	0.31621896301000074	0.504472938983091	0.6244228083463792	0.6762825503924533	0.6741288420804232	0.6345856385213071	0.568317711276451	0.4794808877553779	0.36898158098479356	0.2360571447043246	0.08184213740135299	-0.08784614526478059	-0.2640162787730845	-0.440964056695227	-0.6196073608446742	-0.8029160693167569	-0.9888972285400306	-1.1681702045056586	-1.330881190757313	-1.4725470763578448	-1.593613993377999	-1.6984411293456327	-1.7953506211826078	-1.8913388432700742	-1.9843507248527952	-2.0614585809323467	-2.105810841707023	-2.106702649241709	-2.0635639005854305	-1.9831679618528506	-1.8737934626731758	-1.7388284335412383	-1.576626251826028
0.16721503570371682	0.36549865708197127	0.5933337903013562	0.7474816426855827	0.7732984994078584	0.6536195603857149	0.4135820195351387	0.1073569569103371	-0.19830210544524454	-0.4397438825141505	-0.5732654643029019	-0.585478254373749	-0.4938402708060712	-0.3343793772887613	-0.1427916633451703	0.05648397541672082	0.24534720532420232	0.403824712254998	0.513409398614344	0.5646275539227426	0.5602223950142264	0.5128642927051976	0.43812202783508475	0.34878230709725233	0.25396106473349683	0.15998530827442758	0.06942829568468532	-0.017631676348200218	-0.10122792783132972	-0.1815183011785817	-0.2636057202605973	-0.36012431191137007	-0.48571258185933264	-0.6464841637394168	-0.8341899304487762	-1.0335283081738462	-1.2312803425390941	-1.4189220797764985	-1.5930939709504295	-1.7551393854357418	-1.90663642895101	-2.0434009069432997	-2.15368100457774	-2.223305276585947	-2.2442447825280083	-2.2190563305603117	-2.156991034613231	-2.066517504378107	-1.9491418501336615	-1.7999835125962007
0.4683178019458976	0.6855801591773829	0.915471688953508	1.0446651621176688	1.0263038593714526	0.8585896449846377	0.5840407802576528	0.2696054581997594	-0.01679379834621172	-0.22143582353849778	-0.31459557143083755	-0.29539439404982437	-0.18972517934470529	-0.03853088246416996	0.12052138801346339	0.2640627309216021	0.37983153760430527	0.4581882901396442	0.4937236998286615	0.48671156429489093	0.4430916764786656	0.37307100591828046	0.28857690341017145	0.20118642183937677	0.12178353324217088	0.05943556137246785	0.01852796392226888	-0.002324843874821389	-0.009264085016815722	-0.010376494832139859	-0.01755689625312164	-0.049366368026537134	-0.12745877074022913	-0.2648233810831791	-0.4571728572543682	-0.6874087714339068	-0.935699865964175	-1.1845127306588703	-1.4219981582558054	-1.6424309535254509	-1.8420077948096971	-2.0142449479257674	-2.148630390714385	-2.2342965558732564	-2.2668299865641983	-2.252271927257846	-2.2027489885793443	-2.1283297931708995	-2.0301707107662477	-1.9015305956110575
0.6826013194323184	0.9084634308347888	1.1331339521671935	1.2384767229571807	1.1863305176153736	0.9878556738115033	0.698118729959258	0.3912762424130616	0.13306530744978867	-0.03356127928131843	-0.09203153092244609	-0.051478626978942336	0.05753458940671782	0.19301818607496507	0.31745017878475223	0.4094209332393107	0.46220838906535056	0.47667826510336736	0.4592691959192956	0.41842383548226514	0.36189356358261104	0.2959485925315828	0.22711859781848096	0.16364848211721159	0.11565234347665643	0.09239019785100253	0.09837184637119158	0.13030410856692043	0.17787525130227327	0.2286475689079778	0.2686411630523193	0.27874355681276697	0.2350761228073176	0.11878614257834132	-0.07215594188995665	-0.32283306228278763	-0.6096789787823671	-0.9075922444269225	-1.1964760574878555	-1.4634275750450734	-1.7000942744442937	-1.898438369634554	-2.0488884406803693	-2.143684649113948	-2.1825405390004806	-2.1749840254306116	-2.135688089805792	-2.0764546515533167	-1.9992267162095774	-1.8973374564443044
0.7886321049848103	1.01030626859263	1.2192368018286157	1.2993042147039269	1.2223501213154977	1.0100958960531692	0.7244291418681906	0.44027908304843033	0.2174943098086502	0.08798131917938627	0.057196644696570306	0.10887732239296001	0.2114557356622313	0.3258212630153467	0.4178429575999254	0.46938268527874105	0.47980125838762405	0.45906223531209794	0.42161595724678186	0.3796132239224405	0.3395035625375224	0.30244598439157144	0.2694246540232747	0.24479330712950906	0.23658601562045622	0.25209912606362944	0.2938579556042539	0.35692569154789866	0.42971193349317616	0.5005097324210047	0.5580610573524539	0.5870262340856356	0.5643128704718742	0.46670139034672464	0.28466101645275427	0.027521464254139805	-0.28089986508739095	-0.6104504739792898	-0.9341230304170774	-1.2327497538653966	-1.4938872179594314	-1.707945528421545	-1.8661193238019027	-1.9635003907760828	-2.0043535284001517	-2.001805414331092	-1.9723031637023951	-1.9291965949030072	-1.8764414415016692	-1.80834408386899
0.7834235130790984	0.9879285726364491	1.1703172123486563	1.2233087683874728	1.1295614476508888	0.9194006677675489	0.6561942084825442	0.40907069476849733	0.2278716944661151	0.13367960300210716	0.12334340639133173	0.17709111498867222	0.26557154138302386	0.35577511193118744	0.419685974453059	0.4447527175607598	0.4367772432449844	0.4119061312296755	0.38755950260329797	0.37457267141045414	0.37468166274057796	0.38361767642302036	0.3976844914713753	0.4183191730234049	0.45097119448576306	0.4994946988348179	0.5628505823745543	0.6347190547649287	0.7055105889760787	0.7683174202382209	0.8183398892716487	0.8459707736184965	0.8310838476534212	0.7478473500545623	0.5795576843299325	0.32838370521617566	0.015152720538362472	-0.32779571538076824	-0.6683151737189948	-0.981785957739482	-1.2518161100806287	-1.4677604858158517	-1.622196794233656	-1.7134754182528973	-1.750380466162405	-1.749771003182552	-1.7297919268853523	-1.7055237617826418	-1.6828067051833915	-1.656007326154923
0.677629504092651	0.8537760645608443	1.003049468336073	1.0322936575577029	0.933558659978795	0.7428019861512883	0.5193535564621488	0.3208929239436648	0.1844917261514939	0.12190858764108327	0.12506569006589713	0.1739837146787258	0.2436493091339209	0.30856505422825775	0.34930671948607744	0.3607229745472194	0.3541488578991695	0.3483816774352398	0.3595407448130129	0.3936441961063965	0.4460435914171963	0.5075597727675322	0.5713615173932305	0.6366718425939655	0.7062561068333191	0.7799472291468964	0.8529027674758184	0.9177844787458186	0.9686276015472874	1.0053516676587315	1.030633880284984	1.0411786361411284	1.020765561744582	0.9432239204262929	0.7866454612726088	0.5464609384181972	0.2391873804790629	-0.10262504229816463	-0.4431569057346158	-0.7530592666186288	-1.0132103856966688	-1.213329784643839	-1.3484664254306666	-1.4211071869596752	-1.444545774111783	-1.4398457113166052	-1.4281394291325515	-1.4256205045663357	-1.438270552230245	-1.4588954505526452
0.48903829047247566	0.629773724603755	0.7456315635770285	0.7621228047873375	0.677082875623817	0.5253854692672645	0.3561894611151974	0.21256873476999075	0.1195710703600286	0.08329920413384255	0.09437732346382735	0.13452567621376402	0.18363253070885757	0.22427538342631814	0.24651188409890065	0.25301728145817454	0.2589425788850342	0.28296015795134943	0.337193532644316	0.4214145036415801	0.5258247939297013	0.6376367931040242	0.7474863137721756	0.8527393516367049	0.9534976885249502	1.0459110064292438	1.1216762924373	1.1726803863721418	1.1964150287603883	1.1994340784517106	1.190987392851896	1.1731512737812841	1.1340717831232234	1.0494689806130246	0.8949485627182043	0.6614440481095559	0.36268707361439456	0.031196504731509672	-0.29471494464137826	-0.5830103021341275	-0.8139149400966658	-0.9790176290712984	-1.0773332469996522	-1.1160390816892736	-1.1137330803144556	-1.096352985867018	-1.0888472999799967	-1.1083543680191186	-1.158567623810623	-1.2295720791356446
0.24180047084180514	0.3446238555440248	0.4317752898597828	0.4502629377383992	0.399238355278157	0.30391890835324975	0.19778761509669546	0.10934099616684755	0.05575755685889509	0.04135020494448118	0.05760483570357294	0.08868065775389856	0.11915997637136479	0.13916396997170372	0.14749602793410116	0.15367965613406714	0.175428260041545	0.22942415447643996	0.3222654728260613	0.4486331851077967	0.5961678295561597	0.7500506660523149	0.8987957331630011	1.0372134780506672	1.1629427285895895	1.269507995685325	1.345969471769416	1.3832514838781904	1.3811960066608464	1.3509125380638525	1.305990526587103	1.252629613991096	1.183641826795862	1.078399324561857	0.9128521341287295	0.6768124267161408	0.3836914231694475	0.06711651759645301	-0.23318342107764545	-0.48514263034423355	-0.6706686238995964	-0.7845723672462254	-0.8305584009211849	-0.8214892811358748	-0.7813355985727589	-0.7409736165596424	-0.7296418216686393	-0.7659598037501799	-0.8511954268384232	-0.9726238292348853
-0.03452983322324629	0.03137561823116525	0.09576975956886827	0.12712803504424813	0.12203724378962096	0.09060929693570267	0.048785007059328575	0.013116547960359975	-0.003550432343683886	0.00303027294556108	0.025813671578633346	0.05133048643480373	0.06886839050504663	0.0748343005859464	0.07498423740038852	0.08426312306217264	0.12200407832324914	0.2012638691152909	0.3233056622086034	0.47990486098514884	0.6582429916014765	0.8427547249244881	1.0203536138358689	1.1831726221567702	1.3263429987560926	1.4420295451353942	1.5179957000604982	1.544551120968239	1.5226032619360197	1.4644698967768845	1.3851425715387986	1.2935504162573848	1.187506129743181	1.0511589855672925	0.8634482305575102	0.6160797004790203	0.3247272501218275	0.025107181304480145	-0.24323773691594885	-0.450120358764969	-0.5808718350021325	-0.6340822925154326	-0.6182038584281335	-0.5515522110642417	-0.4628449583215299	-0.3880338604535608	-0.3615635584171971	-0.4048121158825129	-0.5189878267604757	-0.6895685184942739
-0.31207748049357087	-0.27954088847228603	-0.2335851513920328	-0.18720857943005284	-0.14851553118318014	-0.12189944731376348	-0.10572653621424552	-0.09186957911955487	-0.07094526341672801	-0.0402218398670949	-0.0062993987293294505	0.020125242696779757	0.03297310745250816	0.034337938296815106	0.035365953416477226	0.05457005298959307	0.11044083365519228	0.21163642037323802	0.35528232037708773	0.5319682495049934	0.7292201824526268	0.9317674193258665	1.12582825008362	1.3013999399445655	1.4518190102074613	1.5688710017680398	1.6405120889421114	1.6576280265252055	1.6206778872964835	1.5404782724361277	1.4311004326333792	1.3029784387421444	1.1578992900643876	0.9854520849021301	0.7699623977816308	0.5072107948062485	0.21615935350729107	-0.06607405287189928	-0.30106143504278926	-0.46159919872159666	-0.5362792098807668	-0.5269747108193293	-0.4459511876138212	-0.3162188031154151	-0.1708136129762326	-0.05101323461631117	0.002969504727344625	-0.0354799861761042	-0.17075243838386683	-0.3883908885749345
-0.5661078531142911	-0.5619749578070646	-0.5327991581784159	-0.47829835795869174	-0.41037599891896215	-0.34207025881779235	-0.2795810739277541	-0.22069517514990578	-0.16098516364382956	-0.10201461400529735	-0.05130584213207699	-0.01646618329460671	0.0015063629157604443	0.010250691643614094	0.02514993101524217	0.06519926448072397	0.14532656565883603	0.2697328507348802	0.4324596984135066	0.6234403248345431	0.8304478382056873	1.0392383202910909	1.2363576603724833	1.411640051677398	1.557401136046409	1.6651734114639594	1.7243248731816818	1.727061894406852	1.6732263210342908	1.5717698376263047	1.4351242410758525	1.2739654262660416	1.0926756366327166	0.8856940791611884	0.6436147599253278	0.3674810392684549	0.0787825438062197	-0.1855944860386631	-0.38934788003457	-0.507694694411882	-0.5310527411244684	-0.4633335139946924	-0.31942645342485043	-0.1262063386857327	0.07874082567664027	0.24924293324782484	0.33938598495576894	0.31595286682939533	0.16840647541688006	-0.09049088435372159
-0.7727769065737554	-0.7924319112844352	-0.7814272404264188	-0.7311249462317189	-0.6539355328902633	-0.5640378647208184	-0.4701072121906164	-0.37461940687329454	-0.279696384232047	-0.1919347830713278	-0.12016011006387028	-0.06915856395400112	-0.03501137077584805	-0.004801191747168667	0.03889581030989722	0.11226628161722513	0.22497344950461862	0.3770484768996174	0.5606326852967524	0.7643702881472481	0.9756147581960221	1.1812037888045752	1.3695140719664491	1.5316245421359207	1.6596911469521038	1.7454517032073031	1.779843437529734	1.7565262635080254	1.6763008321267927	1.5475870294548497	1.3819735052052031	1.190385011418562	0.9783033250767388	0.7434429928706101	0.48161295881167754	0.1986325464671511	-0.08236468585603311	-0.3265142165272281	-0.5002740418973571	-0.5807633440638034	-0.5592896979854995	-0.4404035263650243	-0.24087034759507822	0.009494337803901014	0.26906041130030406	0.48783557435750213	0.6154983969365969	0.612717578190451	0.4621762800985781	0.1731540138108924
-0.910120196339537	-0.9494836927310304	-0.9597585488446854	-0.9260710701578954	-0.857912590638657	-0.7655740933708023	-0.6568796178245195	-0.5385812909980194	-0.41863720910028723	-0.3068318204652129	-0.21238596176663788	-0.13803159991995137	-0.07638678622191235	-0.0112914148948121	0.07368319154779399	0.1897208114704549	0.3410998598732627	0.524946745013474	0.7323487976757079	0.94993216134315	1.1634848417646557	1.3599213058560018	1.5296356047745026	1.6659056234128922	1.7618895047886047	1.8106687591868829	1.8049758377792557	1.740420623154584	1.6203513315249656	1.4547548367693588	1.2561828896502794	1.0358256577078215	0.7993125410660062	0.5456534687205767	0.2738370525779357	-0.006407240778387017	-0.27148689825246586	-0.489381541479317	-0.6299321287328818	-0.6729757788342751	-0.6108292036303945	-0.44848636620970345	-0.20404963245356278	0.09079516851112102	0.39231241792790444	0.6485930312784429	0.807513362634217	0.8259415018363713	0.6806061927723515	0.37579990930637647
-0.9658893430472107	-1.0199259057735939	-1.051961718630907	-1.0426903148303326	-0.9963224504642426	-0.9166653963549322	-0.8096557097175426	-0.6846912033433022	-0.5529926306034814	-0.4251906172472666	-0.30944359705069785	-0.20727576230989525	-0.11021724917051609	-0.0023117436449678953	0.12927318417817418	0.2901457238404237	0.48065100614357525	0.6967168039255501	0.9288431152724634	1.1612365403522966	1.3766334730060865	1.5599264327395088	1.7024325508848677	1.7998570323401522	1.848195709223159	1.843551047261971	1.7815486967019787	1.661260200052542	1.4894165128002181	1.2791173687837287	1.0451422957869263	0.7991027053819918	0.5458308989990572	0.28384920088619886	0.01401623002225367	-0.25160244627243544	-0.48972112634023485	-0.6715181118771153	-0.771234429585194	-0.7724080619845215	-0.6698179793520057	-0.4700282207821459	-0.19209430720313075	0.13178604083457557	0.45813006194561623	0.7357019849149496	0.9134014928202536	0.9477646613797379	0.8121983384552818	0.505582780660864
-0.9478855121909873	-1.0091495357784113	-1.058009776124501	-1.073126838766046	-1.0525013197431876	-0.9940116792446112	-0.9004137761003934	-0.7810888144798638	-0.6484051407525578	-0.5122599009274872	-0.3791854862580184	-0.2501909462367063	-0.11782797149192889	0.030976038763602606	0.20463203413931208	0.4041530501177767	0.6279369057897822	0.872131377659794	1.126456940915573	1.3721526797697752	1.5873116817469524	1.753051468062919	1.8599190638708187	1.9056691130515764	1.890970554364077	1.8174419379068725	1.6857960402589798	1.4996410871090187	1.2695065612699952	1.012242796730426	0.7452595369271304	0.48030837114953606	0.2205628766578596	-0.03661878767675657	-0.29002402938081023	-0.5268331600576694	-0.7248971309737049	-0.8590733593935673	-0.9087318076509084	-0.8620873068328542	-0.7174511195008972	-0.4836328324902988	-0.18097563532959765	0.15865969249590867	0.49338735691954383	0.774932829254784	0.9555591577970866	0.995310563134785	0.8683056599658955	0.5699496302975302
-0.8869740176109481	-0.947338428629417	-1.0028811923218461	-1.0331172516550582	-1.0322730126685613	-0.9933683142044346	-0.9153060056253932	-0.8055303185751167	-0.6760248434657897	-0.5364647163699467	-0.39218923742164896	-0.24382711912863791	-0.08516038032793144	0.09341401319331873	0.2960389670320033	0.5215714493691618	0.7682804190430759	1.03309385398602	1.304144914429387	1.5586897148196777	1.7690640722491375	1.9114638788299096	1.9745485195344066	1.957996375942851	1.8684365009458919	1.71509426512679	1.5060505228896577	1.25037034497179	0.9625690261673723	0.6631896633424409	0.3719041786321432	0.0995926509984232	-0.15299027618509425	-0.3903920461125644	-0.612054066711278	-0.8059533631565663	-0.9521034913925973	-1.029767130107964	-1.0233349681024706	-0.9253885247204628	-0.737935898194305	-0.4720282966588464	-0.1492999814892906	0.1982564282550908	0.530519476204923	0.8021728449107541	0.9708206554393904	1.003310209592046	0.8791094306227987	0.5935348541781269
-0.8233265794546436	-0.8762425884007383	-0.9262991350070169	-0.9564825647841579	-0.9610630388037648	-0.9305071570086736	-0.8599578833500856	-0.7545281344004968	-0.6259028855989828	-0.4844842373898767	-0.33561474820754944	-0.1786791169026268	-0.00761407047057646	0.18423340947426312	0.3985285203876615	0.6345175295356572	0.8924165599264167	1.16914112739911	1.4498500233557579	1.7066914349452345	1.9063898953813794	2.0205453584994317	2.03523487705448	1.951559181218781	1.7821101299550337	1.54503428017856	1.257545349118336	0.9354964183798573	0.5979074497925613	0.2681179017100917	-0.033756536558408747	-0.29908059694322764	-0.5304539117331368	-0.7348858432928294	-0.913072714332488	-1.0547815901951907	-1.1430681098516986	-1.1616435947567967	-1.0990340930802096	-0.9511593428279425	-0.7226086818160808	-0.42644622620341355	-0.0852781797717508	0.2682250649180561	0.5936843233403795	0.8481430652365103	0.9951510052806999	1.0104601434285443	0.8821281082588216	0.6086028106286058
-0.7832785626942271	-0.8252709928267029	-0.8605495299617081	-0.8766066118643424	-0.8705141422233833	-0.8328629100261598	-0.7564421563226713	-0.6446243344744715	-0.5097293519073895	-0.36485011125825095	-0.21591918834141816	-0.060385965464445496	0.108700053147726	0.29660285031652434	0.505200847583256	0.7368265978348703	0.994577153044599	1.274623679741438	1.5579325417919185	1.8110335293449584	1.996442640990928	2.0820653326377037	2.051087776760061	1.9044061530700191	1.6592082713668679	1.3428913649906145	0.9831603289886279	0.6043971543555395	0.23051097828603515	-0.11454650286576705	-0.41320889570070357	-0.6602123490661002	-0.8613016979047642	-1.0256520531273232	-1.1559245516830883	-1.2443398033914996	-1.277267610134782	-1.241763694286488	-1.129194326332078	-0.9374151641712968	-0.6721547214809394	-0.34804304586021223	0.011288096876421553	0.37152603351330266	0.6905881009566571	0.9266534426439051	1.0491773054431262	1.0433466859699554	0.9064785595405563	0.6417588030107528
-0.7709000287245452	-0.8014099304383764	-0.8185237481094256	-0.8125551031497503	-0.784543508891253	-0.7270910285183005	-0.6325669684923845	-0.503750136301871	-0.354739690682821	-0.20222478742049382	-0.05410230332540239	0.0933313593968722	0.24857218562381936	0.4175312449339516	0.6053157008580926	0.8191517678709014	1.0655424982794888	1.340211454711692	1.619962735851183	1.8666096062980857	2.0394897082275625	2.1039623193593084	2.039676331727351	1.844869090345341	1.5389679273117012	1.1573902106376768	0.7391304752244842	0.31810423771558444	-0.07756886733181523	-0.42560493285933926	-0.7132268317862548	-0.9386957244635161	-1.1095956434528034	-1.2362275188948664	-1.3226666973571126	-1.3640399973297412	-1.349973111723646	-1.270314168062142	-1.11786166586925	-0.8907484453265038	-0.5947584453870584	-0.24552621660144497	0.1308098514401095	0.4976531038784144	0.8111840124191707	1.0309439778366412	1.1318388239267136	1.1073190063149243	0.9623967487442141	0.7043549231091916
-0.7755669843210388	-0.7957511751664437	-0.7946433438634404	-0.7647534059461818	-0.7100741582864688	-0.6261775568265472	-0.5069569358292451	-0.3560303016191066	-0.18945925619268425	-0.027199192684460628	0.12008742220543538	0.25539549397759204	0.38803871003647833	0.5266822479894011	0.6816171321035893	0.8659625670479699	1.0900981665314384	1.350466317796657	1.6218157354057678	1.8630554304077735	2.0310926186170555	2.0891916124940337	2.012236340584956	1.7936691260925106	1.4518961017416627	1.0281352778355457	0.5714351600065252	0.12441273507175872	-0.2819085122449727	-0.628316258801519	-0.9063268972265164	-1.1164980707615704	-1.2666287711410678	-1.366462972582347	-1.4202135542254997	-1.4252018050230932	-1.3744814605145506	-1.2607629953512107	-1.077931124899522	-0.8232901989153016	-0.5019594568735605	-0.13125365666192088	0.2589878655494794	0.6290476975263684	0.9354106936420049	1.1408439653238867	1.2256334907027189	1.1889871489028534	1.0402227511191	0.7891245746774329
-0.7865671864810789	-0.7964833369034233	-0.777017406393491	-0.7225527298219226	-0.6396894666649596	-0.5276550473998386	-0.38372289778648644	-0.21356322878283923	-0.034501589052278916	0.13256457338084662	0.2751830115277198	0.39418916385191377	0.49832950248555885	0.5994873894957716	0.7137730707041889	0.8600557811602245	1.05253561078335	1.290671342274931	1.5505537818656834	1.7904604182836916	1.9651699041280104	2.0349127075635267	1.9694484478761474	1.7556973793204251	1.4084561238669406	0.971094054165151	0.4991206583632754	0.04075879369636426	-0.3711226600040426	-0.7196495043665082	-0.9979452184469559	-1.2057914890538322	-1.3493506206836787	-1.436579470059496	-1.4711064892321344	-1.4514522529147236	-1.3735853877719564	-1.2332635855693321	-1.0258044071642505	-0.7480132998722828	-0.4051818261852136	-0.017044592270693864	0.38207115802945807	0.7499508237939844	1.0453681191201685	1.236678209299015	1.3096486592013457	1.2668567599755975	1.1187824226613652	0.8753786730637779
-0.8012144389808503	-0.7991191659950329	-0.7593816363841789	-0.6785096206992622	-0.5662118687817266	-0.42654844158152505	-0.26141577909184716	-0.080277700202181	0.0990216196535211	0.2584467478703034	0.38689941170477643	0.483440716290824	0.5554555752493928	0.6168132414667022	0.6879000176171428	0.7918698861827548	0.9466064060785685	1.1566964048541006	1.4032220261381458	1.6463617481260202	1.8390072439531184	1.937208760968425	1.905145638612626	1.7230424896915078	1.400281385966625	0.9779749863929669	0.5122222226822838	0.053276611912233277	-0.36475079620148726	-0.7240321838376023	-1.015602625816872	-1.2355606361748974	-1.3864645909815771	-1.4737553396208423	-1.5001615540767477	-1.465024828813942	-1.3666237965809727	-1.203346493928424	-0.9724575405492888	-0.6721246928977336	-0.3094950385968048	0.09234200430290929	0.4950565225969368	0.8550136668951758	1.1347283520543323	1.3095772641379095	1.3714718733313502	1.324916390721049	1.1791105830971045	0.9421201148896472
-0.8214251987208203	-0.8061947442817367	-0.7441643796727323	-0.6347150732503126	-0.4913694218981555	-0.3240182581915009	-0.14139880225747264	0.04200449337311605	0.20841569261084608	0.3449163566495374	0.4456431433486689	0.5110832262128693	0.5478925983565092	0.5704159866222835	0.6003674643072727	0.6623293205214406	0.7776507052875415	0.9567178725899348	1.1884058809093259	1.4371936489219888	1.6549745068337087	1.7931517165211106	1.810397916336434	1.680795356095327	1.4068219017981203	1.0231289936792296	0.581264608516242	0.12977908751256045	-0.2960537193783317	-0.6741234131325146	-0.9899149928102446	-1.2333144735744475	-1.4016039021989508	-1.4975819913181196	-1.523142907546528	-1.4780581767021777	-1.3622158036456624	-1.1760365293516366	-0.9194527920097515	-0.5937776156179475	-0.21055654040446153	0.20244727286671083	0.6036457516857351	0.9495950128753423	1.2077771341167893	1.3616318304670962	1.4091677477156512	1.3567631936981503	1.2106619563739973	0.9750770982078769
-0.843456063996415	-0.8148122016432122	-0.7298985716602331	-0.5911923627262268	-0.41601806532393987	-0.22122320606591048	-0.024455859173634003	0.15396336034688463	0.2967980023647378	0.39684983599274976	0.4558578685203804	0.47960051183860103	0.4766877469136136	0.461594708631268	0.4546065202393229	0.4788821519991344	0.5573410881247088	0.7059203678725215	0.9215412422386491	1.175016633617097	1.4193943020550606	1.6027058621851815	1.6781293685184235	1.6137914072547503	1.4046663099876187	1.076516806786897	0.6727079670194085	0.23708881451957817	-0.1947831958081537	-0.5953536727709734	-0.9415547297937009	-1.2147306144321743	-1.4059769056619584	-1.5150671908148918	-1.5435456090703086	-1.4912977670054992	-1.3584094059044747	-1.1470037224581895	-0.8603149392876157	-0.5051623327905882	-0.09990192752209928	0.3218905890178804	0.7160804775326377	1.0411651649013496	1.2709160472327679	1.3975140373666848	1.4250932851752978	1.3606015767044346	1.2068222679702225	0.9637536913054405
-0.8495937261093788	-0.808513926779117	-0.703099725866337	-0.5380398405496368	-0.3338219407155411	-0.11503266678905265	0.09055736751783944	0.25698190051382463	0.36794183573076533	0.4218270028909802	0.42824503091994515	0.4005369385009635	0.3521716594974007	0.2990268220235834	0.2588193080965953	0.25148978686315276	0.2991613472632635	0.4207280793349508	0.6197723280678122	0.874444125523798	1.1419832256967253	1.3692656052463343	1.5047508564869898	1.5105172129173616	1.3740510754262398	1.1115974311837518	0.7568450835635911	0.34702655051036413	-0.08413593402414526	-0.5042387301735889	-0.8805249184162441	-1.184930144394342	-1.4013314450798837	-1.5257375969457452	-1.5585594099960751	-1.4993359112805498	-1.3479428361666974	-1.1079718438957125	-0.7873743036556029	-0.40055632359476145	0.026356628790799894	0.4535323228923905	0.8347809442487768	1.1318958878868284	1.3262096516313453	1.4181715920511835	1.4175451279685392	1.3310811698052296	1.1579328949642431	0.8959560655397701
-0.8206409268185052	-0.7695718819747914	-0.6498151871408039	-0.46652402441127344	-0.24215848219011882	-0.008426953141701948	0.19805680788204622	0.3464385576899422	0.42107082232380444	0.42525643232157695	0.375110198146946	0.29139781432363854	0.19369413277370195	0.10102383424789019	0.029918307424127596	-0.0033700775544385775	0.020239107432792353	0.11952410398379062	0.3021368591449822	0.5535077219976056	0.8368778928606813	1.1008029037085985	1.2908721543129673	1.3642164986597412	1.3013272366744666	1.109087844920733	0.8108339047890505	0.43591153896127594	0.015182896255695605	-0.41542976937077236	-0.8153832144599199	-1.1477254043107048	-1.3884080581387186	-1.528234681442633	-1.5648693547941832	-1.49670487019225	-1.3241293729297177	-1.053318745150895	-0.6981906180331431	-0.2813057672262827	0.16351611125258342	0.591178671236862	0.9538201572136297	1.2167601611203895	1.3687984472787817	1.4179948348783962	1.3783190414118318	1.2566170910806753	1.0505128949886549	0.7587790748211147
-0.756175676108898	-0.6989261101922742	-0.573978578598712	-0.3852051131947913	-0.1542716642202814	0.08295575178879351	0.2838507980668644	0.41326137237561716	0.4551179723258902	0.4154693115311555	0.31453566649187015	0.17789067989281127	0.031545437842370315	-0.1012260005176017	-0.20287931824507704	-0.25982782052636133	-0.25668576284893996	-0.17629073233053213	-0.009543769945900926	0.2339838093552383	0.5238949138441386	0.8125930198422003	1.0460411031238883	1.1784836943065704	1.1845349841866184	1.06152024596549	0.8222280110080152	0.48805051879067185	0.08691435744405115	-0.3434955160486254	-0.7572359745451578	-1.110256348666583	-1.3710875307030082	-1.5239461406225232	-1.561661633723055	-1.4811285995642294	-1.2843883616106986	-0.982318413596327	-0.595541222154742	-0.154198046984803	0.3014687781054545	0.722367534816954	1.0602640130123395	1.2840087889423546	1.388433392423423	1.3868584423283001	1.296422320650989	1.1255470313316518	0.8743408439867311	0.5465035535683546
-0.6786428988031825	-0.6196034064780215	-0.49881571076017167	-0.3169061929670188	-0.09129202505770663	0.14200170188669042	0.33706682783502084	0.4550404177375241	0.4779247290045945	0.41084488816444786	0.2736027263325797	0.09407772634099486	-0.09610555360424741	-0.268258229950851	-0.40278692571992414	-0.48666947484294953	-0.5058562949658282	-0.4445137642736461	-0.29373693622157915	-0.061129258417867344	0.2272603498380954	0.5286226813685255	0.7921691505941233	0.9716711540787539	1.036886232214992	0.9763213866982101	0.7927320989673737	0.5004541517739338	0.1248995912113935	-0.2961249053791097	-0.7139737625080671	-1.0795494963348382	-1.3545771398083977	-1.5157849081265402	-1.5503604713318815	-1.4538372846733727	-1.2316671307084255	-0.9004069285742408	-0.4875999148010814	-0.030191244709097835	0.42647227339775456	0.8312370559105579	1.137600386104993	1.3182199191552726	1.3720666130262722	1.3148273650681688	1.165280579680084	0.9355164619427868	0.6325309296888519	0.26924196217885804
-0.6138806160037636	-0.556830219592824	-0.445177761372495	-0.27621512436955686	-0.060916314003361775	0.16782134998077483	0.3635102081348126	0.48434698996247727	0.5085453196791283	0.43602333764700524	0.2818901567731938	0.07382698187886588	-0.15234510741789467	-0.36292140020184227	-0.5349250267689853	-0.6529660152508909	-0.7012654280776566	-0.6632367750166938	-0.5306621940334801	-0.3113193469247251	-0.029253082237590544	0.27646031516029257	0.5592078332231026	0.7733357813299575	0.884662673385779	0.874605224729259	0.7383766108441633	0.4848106959743779	0.13682872463601167	-0.2691427157507047	-0.6842783037548636	-1.0561194925871722	-1.3398088345952086	-1.5043786841813258	-1.5317222105022545	-1.4174757124644237	-1.1713336403381094	-0.8163023251005853	-0.38642020133126964	0.07610740115714311	0.5226301856912801	0.9019600789952683	1.1713183431635596	1.3079797690218111	1.312625302273088	1.200510421973651	0.9908110331931714	0.7006981302035892	0.34755316790922186	-0.044685234088398994
-0.5694079830893928	-0.515201704320391	-0.4117145626702978	-0.2542625536792293	-0.04808784266703182	0.1792072787756349	0.38290543776174674	0.5201061884263022	0.5634725815306806	0.5048176718821683	0.3524298268046779	0.13160796349579457	-0.12034007875525694	-0.3660569465285749	-0.5782020900188835	-0.7365932355684515	-0.8214357853918312	-0.8134841395408731	-0.7039109452133182	-0.5006373965419467	-0.2272441858663837	0.07919647464459144	0.3740757197368708	0.6120812304396057	0.7563210688244807	0.783294201054087	0.6834821809376154	0.462324055291389	0.13969421440859306	-0.2503625904078816	-0.6600653708232899	-1.0341842276459812	-1.3216429432492187	-1.4849695773181741	-1.5029471065636224	-1.372233656174713	-1.1072493811569573	-0.7373698985733597	-0.3023051676520509	0.152659212340145	0.578101353832731	0.9255023389026513	1.157082810472241	1.2542229984510576	1.217198981659017	1.0578353423494644	0.7949334197658015	0.45174512932714533	0.056855839741711614	-0.3553390636974455
-0.5297250704453088	-0.4762916048485538	-0.3766909687350683	-0.2271927298660158	-0.02864745520885404	0.19732643537172154	0.410468696238993	0.5687086875204546	0.6395124838172175	0.6060874364069057	0.4693115418481857	0.25020621367241175	-0.015035194693941524	-0.2874954351040596	-0.5353205661286005	-0.7334281799665545	-0.8577821488280163	-0.8855055935827211	-0.8042405690566616	-0.620248333957829	-0.3569503757071071	-0.05155862476078826	0.25060662779301074	0.5037983042772823	0.6696607668149429	0.721947279464394	0.6480964734841714	0.45087020045143616	0.1471989416791493	-0.23088856678451228	-0.6353538967580221	-1.0080699509116953	-1.293476084267325	-1.4511413327460638	-1.45956888782651	-1.3170076259829044	-1.0416518689205558	-0.6679517942796492	-0.23919802929563355	0.19740497019323638	0.5942076104109483	0.9076844994995193	1.1058324628780085	1.1724206702357711	1.1049835979691587	0.910960922144493	0.6079674843866698	0.2249219575066461	-0.19993398474081583	-0.6237805791893027
-0.4688658897520534	-0.4135782008747641	-0.3155946107337289	-0.17409476365196702	0.01239506373464141	0.22892852436202396	0.44295613777743037	0.6157217102863021	0.7115712007024436	0.7061614494258281	0.5930458686271106	0.3878546153690118	0.1236461677058196	-0.16127702687799264	-0.43236494007390375	-0.6612478930296237	-0.8205696045574147	-0.8836008897257964	-0.8331938914765756	-0.6715403377352944	-0.420797285496494	-0.11910372165596782	0.1859751201365779	0.44707247142159245	0.6250844944192823	0.691937278870881	0.6330464433243627	0.4492411525053438	0.15609732085672126	-0.2143436652916054	-0.6125782738892713	-0.9783621741859514	-1.2550948890798743	-1.4028291786799918	-1.402374965071583	-1.2544670201676862	-0.9788189500164651	-0.6111047469172477	-0.19645134369580577	0.21703819736671515	0.5837637868256208	0.8663846616787326	1.0384038759213763	1.084431481890251	0.9981402305656422	0.7824341572547285	0.45431838102418476	0.046907350526981896	-0.394970745993171	-0.8236534061458824
-0.36501756380208444	-0.30740935271249464	-0.21354418768325936	-0.08652318484087322	0.07652462574937685	0.26790986954559015	0.46557762675375114	0.637592232226054	0.7479909431327179	0.7671762245493383	0.6822238762117299	0.5022276451313413	0.25430787438437913	-0.02598364016444594	-0.3038417968273824	-0.5490582222844003	-0.7320551471867913	-0.8233485790919668	-0.8014356766176501	-0.6633640249406342	-0.4282879411728286	-0.13474360151792628	0.16733074243530546	0.428039596396362	0.6067670681066104	0.6746099715295301	0.6168165808461884	0.4348064143130049	0.14550849359633286	-0.21744360256645412	-0.6037183197832738	-0.954157103488348	-1.2144914900417652	-1.348154617360445	-1.3396694922782504	-1.1919179410958125	-0.9236965762027507	-0.5684223463054241	-0.17034599192951658	0.2218177799417812	0.5637561628604001	0.8227109242381507	0.9769219029799532	1.0113398179171686	0.9156926738570514	0.6891021468728019	0.3485908126868149	-0.0696951481755337	-0.5177054068938258	-0.9456778435498163
-0.20915001524568122	-0.15090842435566226	-0.06827683663422333	0.03229429263645369	0.1564768282359122	0.30488293481130824	0.4668795168517804	0.6195172772857849	0.7301388953927291	0.7669331632663808	0.7116969161075913	0.5661123674123997	0.3487574069057153	0.08939946333947543	-0.17857006018356378	-0.42410776014336876	-0.6161316469432184	-0.7238060847719342	-0.7232472647388344	-0.6071825487494353	-0.39076172962572414	-0.11195592549027845	0.1773554519967632	0.4245770737342002	0.587542597327959	0.6386060207103261	0.5662101486450777	0.37570878218160947	0.08777433894753044	-0.26198741818016136	-0.6254137183402957	-0.9485520128121082	-1.1832980941183162	-1.2982727736594655	-1.2815206533494516	-1.136488374721221	-0.8789632057585508	-0.5380745074277243	-0.15529762694327479	0.22137182055502644	0.5478742426915542	0.79332972846855	0.9384521337573486	0.9687294287197223	0.871320618521958	0.642835351060467	0.29940193091002837	-0.12115822090857549	-0.568725704643745	-0.9928395666782464
-0.01568032632545521	0.041434293298495344	0.10594614187421268	0.16898307336716192	0.24166501623940093	0.3338241175669607	0.4462813949070673	0.5650129716392827	0.6628830561736613	0.7086464993414916	0.680736400519777	0.5733355223829584	0.39589469362404506	0.17056471623289993	-0.072972210573094	-0.3036034388412543	-0.48934101358871757	-0.5997976059437609	-0.6112244348511263	-0.514413051910118	-0.3211373638436517	-0.06776314184143992	0.19354492844899687	0.4091587607416302	0.5368903817574191	0.5527176399564376	0.45223369808241914	0.24777817578632047	-0.035000878647661104	-0.36072752173433975	-0.6871600340861237	-0.96980566832829	-1.1696633359155997	-1.2610924858804151	-1.2341610912879755	-1.0911539218410367	-0.8438561044347668	-0.5159680393903606	-0.14480591321633748	0.2232025400155906	0.5441165851989659	0.7867986999641854	0.9322067945772873	0.9660976050699908	0.8744232232680093	0.6514061083633494	0.3116876734029025	-0.10704765310344251	-0.5530639096605248	-0.9743324168845523
0.17685190897712397	0.23250123873954864	0.27719957586443245	0.29980780206430013	0.3182377460409147	0.352186204272739	0.4126341671406945	0.4932540529677172	0.5718778022338502	0.6195706586227595	0.6129801818582656	0.5406423173525517	0.40465711592235837	0.22003908481759074	0.01104794691043385	-0.1928607861625206	-0.3600986272832549	-0.4620048616845897	-0.477494343495513	-0.3986180822433962	-0.23583926614603506	-0.022664132448285003	0.19152448328447505	0.3554120717811063	0.4298664422111015	0.3972997777885609	0.26259054238151724	0.046965868576504824	-0.2204795195380044	-0.5086438921273411	-0.7851730342106908	-1.0174779764954396	-1.1762458360930583	-1.2406846917432093	-1.2009745405156103	-1.05721427805125	-0.8170533501477463	-0.4986600186092859	-0.13480546876504818	0.2305069584636904	0.5538725631034109	0.8031311171306547	0.9584817069053229	1.0051144987601022	0.9275045084659554	0.7166558147148265	0.38405263582292376	-0.03310679744138912	-0.48094024804109986	-0.9045639376337548
0.31561751005962063	0.3708659153033095	0.40041181993619246	0.3912517401286525	0.3671403442069385	0.35613954673571624	0.37679308089278224	0.42768945871419367	0.4896921121861002	0.5360853938038027	0.5428837907226329	0.49628129251796266	0.3950332061990457	0.24940055149043713	0.07806334352784645	-0.09341823393109462	-0.23574923563605257	-0.32325383433384536	-0.3391897370002421	-0.2793399794872024	-0.15529073912830751	0.0025866139527294992	0.15107989521797613	0.2455240049621078	0.2545781311772809	0.1697412688941842	0.00564821580102364	-0.20966338566112264	-0.44768964435126907	-0.6859098897221817	-0.9044767600485563	-1.0825186496819639	-1.1987032540382336	-1.2356799183645053	-1.1827856209437064	-1.0368816000101564	-0.801194141869358	-0.4889986794292608	-0.12831595294176076	0.2400053943429328	0.5728439671346317	0.8367331961278502	1.0109371905398823	1.0794373572731164	1.0240207827980614	0.8307069652238797	0.5066031599112114	0.0882900941543262	-0.3672723283734983	-0.801106696789352
0.35530585270982995	0.4103436136956651	0.43371333040568827	0.4116521025268661	0.37043973162370797	0.34163187328522393	0.3468246529739091	0.3859991921720631	0.4408127915171842	0.4859268089315105	0.498759598008737	0.46673489668244067	0.3890201323037921	0.273987240487124	0.1358009842136037	-0.00441638789925714	-0.12171977166716252	-0.19509553992482123	-0.21274178335528499	-0.17564240020031016	-0.09808946646962703	-0.0072469929568311975	0.06246217429142446	0.07785310638249078	0.019739363427634937	-0.10953732987432992	-0.2880722419743522	-0.4863303980014377	-0.6820061384001757	-0.8638894420089326	-1.023936448557582	-1.1504466986131567	-1.2277528232942603	-1.2406955233733847	-1.1778269915396609	-1.0318731030276629	-0.8011240238395202	-0.4937046697053698	-0.13266766565007437	0.24389017244085337	0.5924643909816846	0.877778606739152	1.0774978446292236	1.1742621648509783	1.1462010608092759	0.9737791614782468	0.6593514499728734	0.23815098109973212	-0.23022662567264432	-0.6813009313310545
0.27531925909680344	0.32929395398331157	0.3568721219275189	0.34514524522022183	0.3179233252375516	0.30377691403748813	0.32150801359743597	0.3698174934841286	0.42963781675826446	0.476778073907929	0.4919716282366765	0.4661763464153804	0.400956466421975	0.3049122798851012	0.1907935088790559	0.07554712712759991	-0.02147981253783366	-0.08516697279030418	-0.10921451803562279	-0.10004486050214899	-0.07444363547794376	-0.05574706192533147	-0.06799829404475727	-0.12953192057927784	-0.2450731565942232	-0.40228125872283366	-0.5760445857907821	-0.742083455342913	-0.8886337577462641	-1.0156917532084586	-1.1243180879782908	-1.2083716583869217	-1.2552058423846921	-1.251097664666122	-1.1837459345773973	-1.0424465239179057	-0.8198143915062672	-0.5179887176539347	-0.1551257458410162	0.2332484246355224	0.6027792374112277	0.9149909410050724	1.1449015712364512	1.2724119440141504	1.2725896564109944	1.1219323614270027	0.8187697659525072	0.39605907662747	-0.08514286545267072	-0.55552483326801
0.08645434245009559	0.13956425790848237	0.18169875006981337	0.2010638151398683	0.21425546914390178	0.24148447448668137	0.2947276884661281	0.3689717629949878	0.44507025765719005	0.5001374036733489	0.518310493445221	0.4940995294232405	0.43235828217941	0.34448080741165527	0.24423223868309474	0.1457644349865524	0.06228710878043534	0.0027158102600507413	-0.03252340971828038	-0.05464894003597643	-0.08154055402427447	-0.13107837263326663	-0.2162095449586663	-0.3407811010318585	-0.4963773680510241	-0.6635327193700291	-0.8183225458206518	-0.945239161134261	-1.0443824060484095	-1.1253724270623535	-1.1947189495711663	-1.2487841244315574	-1.2760110008563406	-1.2634994849429784	-1.1982671888913896	-1.0662623765609385	-0.8546517438199299	-0.5596194472339685	-0.19460190047250106	0.20744971733766945	0.6009876454093726	0.9436346423005444	1.205642839194652	1.3633465872552362	1.3893836530185328	1.2585414408382287	0.9679722312357342	0.5486874240118484	0.06114073329012236	-0.4228691706764947
-0.17570251947575774	-0.12092217787868692	-0.05489025877293832	0.010495118235586845	0.08050152359959828	0.16392293135889463	0.2645600995821579	0.37437694751848555	0.47447849546657306	0.5429866387876667	0.5658461411978829	0.5404496589248634	0.47538062735314207	0.3863975669466631	0.2900750570263525	0.1996898474395774	0.12342080594708299	0.06423598687991972	0.016825041906193855	-0.03401580849922911	-0.10603147917632268	-0.21087093241068183	-0.3503689646235828	-0.5170508455310896	-0.6939628829662426	-0.8582834063196528	-0.9898002783916248	-1.0815960591269296	-1.1433760848417933	-1.1912313312622433	-1.2345266083154882	-1.2707320128433757	-1.2888651536689328	-1.2758270002866434	-1.2173445770689404	-1.096476174533104	-0.8959755201769295	-0.6070379175829508	-0.23890405660131026	0.17754666357522209	0.5955248844290099	0.968725944186496	1.2619728909874692	1.4469599764749246	1.4945296914299393	1.380662088405995	1.103682192600936	0.69445725290115	0.2116088392226083	-0.2737653877957583
-0.46802151169631306	-0.4065982027693274	-0.30895429537952995	-0.18952747296453587	-0.05681448476501393	0.08607415059868628	0.23669979607552577	0.3850511849096417	0.5118465366406405	0.5954041494653407	0.6225975110272207	0.5930274287898877	0.5190002689529293	0.42099331963145725	0.319702959534078	0.2290086363313993	0.15433431307523995	0.09417331939446887	0.03833863723107214	-0.031952951404970883	-0.13437729039996643	-0.2749696926272797	-0.44665147931553584	-0.6340365130838319	-0.8163142659589921	-0.9714764444098627	-1.0840920317668352	-1.15291115919814	-1.1919468329444436	-1.2201880852208218	-1.2488410593901365	-1.2766229916812992	-1.2929870730743713	-1.2838692756565613	-1.2330328083037931	-1.121245349014105	-0.9286310756619837	-0.6428341932159198	-0.2699646816805647	0.16043384573053307	0.6006120649649679	1.000789815978666	1.3210344378414525	1.5285436002880546	1.5934476029405584	1.494155428609021	1.2319963513935646	0.8394068909985227	0.37298494021198625	-0.09925177124988328
-0.7489668987611164	-0.6761911952933098	-0.5431206332874235	-0.36892253860643087	-0.17518550828028934	0.02424762371466586	0.22241005452508034	0.4073743264485486	0.5585612134184624	0.6544298499961599	0.6828884800598908	0.6453970866910173	0.5574826163311143	0.4440109951019498	0.3295027239095181	0.2298461769903491	0.15046535024202895	0.08792541649607728	0.028515363928609812	-0.04934548137077775	-0.16409105912514912	-0.31862177822653837	-0.5006617891552835	-0.6902322074946546	-0.8659159610421885	-1.0092870278302295	-1.1098468586961299	-1.1690814901719049	-1.2002578339416903	-1.2212946074058035	-1.2439369755607645	-1.2685750568886613	-1.2859788954583056	-1.2811727365417525	-1.2356569696262205	-1.1282316652781366	-0.9379924747000973	-0.6512208026644805	-0.27218809453858334	0.16976971968057747	0.626683097369871	1.0466834401884324	1.3860050503117347	1.6093883909339388	1.687228029768108	1.6009555662005823	1.355699790741065	0.9856054776922166	0.5451905376679682	0.09810574282539485
-0.98205908375967	-0.8946799377859673	-0.7263856764365009	-0.501638810552932	-0.25290696936545465	-0.0027438998690178643	0.23710973787645478	0.4526380613531036	0.6221423302994471	0.7245179676339893	0.7493177938461886	0.6995389927358039	0.5931966524726837	0.4585623128714043	0.32288368913623483	0.2047396818052143	0.11257597471564762	0.04362805081866606	-0.01725989754060148	-0.09338407778374282	-0.20435490823554264	-0.3532845712478277	-0.5266221063826068	-0.703179316311052	-0.8631735626754512	-0.9928186984635871	-1.0859572937410078	-1.144929048783907	-1.1791364956716583	-1.2020789070066853	-1.2241960324876928	-1.2477168074553953	-1.2654894949017081	-1.262732409239915	-1.219211850207878	-1.1115301057383484	-0.9185426203071345	-0.6271417477023662	-0.24195566181195843	0.20760404918388722	0.6731451252711952	1.101758680243669	1.4486072415422193	1.6784770057133327	1.764036319169078	1.6903746230891166	1.4655208526560128	1.1235645113731356	0.7155123046426674	0.29998368686830856
-1.1396455617740637	-1.0347445094186365	-0.8323394566435033	-0.5630608932131201	-0.2676964510823633	0.024302591314547605	0.29635404010282995	0.5324101472835866	0.7110253766201567	0.8121921832304041	0.8269203655070618	0.7600872984071019	0.6315839268326927	0.4711595630291095	0.30739331230704275	0.16198051110060024	0.04788215173301212	-0.03447164736322504	-0.09923789199970529	-0.1702795170218179	-0.2681181670976373	-0.3977773428683712	-0.5477590943339505	-0.6994998379096128	-0.8369863893226676	-0.9505322011523263	-1.037253775946374	-1.0991012310369674	-1.140770300113982	-1.169871294909751	-1.1939728261974873	-1.216393961665792	-1.2327171782052706	-1.2293288318989524	-1.1848296688175017	-1.0742976312992352	-0.8765702382687264	-0.5799131493312053	-0.19053661809469813	0.26068179489011906	0.7243539211442456	1.148197694026706	1.4890258014072328	1.7146315575498978	1.8022878983327584	1.7416175301309247	1.5414610384582335	1.2321659494665889	0.8600675440659655	0.4787582772394453
-1.2112785481352093	-1.0848494465735785	-0.8485526528833564	-0.5406645847816283	-0.20793310908644466	0.11476943490854945	0.4068912320040014	0.6514648192857884	0.8283855190899657	0.9191804056903223	0.9164885124745092	0.8277114852068626	0.6738970454443758	0.48473496348205247	0.2891910105465609	0.1113711479356351	-0.031383101513272144	-0.13459832681000122	-0.20969903922821045	-0.2790077678242004	-0.362573290386335	-0.46719611886605805	-0.5857463554348811	-0.7057075002629264	-0.8162487490939528	-0.91108340007803	-0.9891251689609077	-1.0512794651188455	-1.098304420671584	-1.132554587749279	-1.1583873033159615	-1.1792396548080146	-1.192710957270976	-1.1867058393216416	-1.1395338418719207	-1.025967609232801	-0.8249396059014433	-0.5261203255645379	-0.13814460085299154	0.30603250457028164	0.7566310531510991	1.1631875359434043	1.4862110288599493	1.6984434310291459	1.7832695700176349	1.7346204804684633	1.5606349936270973	1.2862156492287953	0.9517689761606903	0.6063726370150622
-1.206083783341166	-1.054676134374463	-0.7851896949216944	-0.44479524884169086	-0.0849224011546524	0.2565660904368024	0.5568491021274666	0.7991217650248358	0.9649945086187536	1.0375699636254978	1.0113713462151757	0.8965196669476097	0.7154566683571876	0.49778014676152277	0.27187021110833365	0.06235146951638803	-0.11073122398853145	-0.23974089704343265	-0.33258685240091673	-0.40778817427757963	-0.482389255792855	-0.5637066148823463	-0.6503292905343818	-0.7374827126432623	-0.8198726275445002	-0.8940546132502938	-0.9597943760133074	-1.0168193116561095	-1.06339652200493	-1.0983772663847866	-1.12375464752742	-1.1423598731748612	-1.152312799895201	-1.1424301504113479	-1.091852565747478	-0.9762629815842929	-0.7750979350849453	-0.47980468943757876	-0.10154350647549569	0.32567406636338875	0.7530118610215583	1.132646806632902	1.4294641529390046	1.6223224240970224	1.700524008449388	1.6613127124545144	1.511087003991017	1.2697620648755852	0.9722606877625565	0.6635597956181833
-1.142317081498822	-0.9652872046376269	-0.6665917743358886	-0.3027977671778404	0.07221313421944245	0.4197531855668252	0.7173895687145416	0.9488517003927789	1.097310928950396	1.1477744177771099	1.0967029919826157	0.9561136593734695	0.7502511745124463	0.5087809517773679	0.2591393082123982	0.02478281414300673	-0.17475074381739147	-0.33009731188680286	-0.44533808051730356	-0.533570867713572	-0.6071481311789767	-0.6725598952612241	-0.7336754443518178	-0.7929477159506662	-0.8502502996919783	-0.9044175781477787	-0.9554792871560429	-1.0028326697778842	-1.0434248973525644	-1.0746025952048932	-1.0970350319400064	-1.1125267876108613	-1.1182485740475758	-1.1033962167563516	-1.0487070120557043	-0.9312456841835939	-0.7322877950076466	-0.44567809466680597	-0.08441424213093654	0.3175364081089743	0.7137147686040846	1.0600283641193862	1.3261564915559307	1.4966620490804974	1.5655394549917716	1.5318866737850032	1.4006030200017379	1.1876410119637322	0.9235471688310579	0.6499849529847351
-1.0372159185577998	-0.837409149729871	-0.5173650122549119	-0.14302620114930129	0.23212426150177295	0.5719859342530637	0.8561272597139062	1.069521589991056	1.1969703146381423	1.22561734945499	1.153939982949558	0.9948330856734002	0.7725989801945805	0.5168640371851962	0.2541657306228325	0.0055334156665591975	-0.21201706679800414	-0.38904915947633584	-0.5257258085162403	-0.6294201941021843	-0.7075382896867607	-0.7660951082123205	-0.8123809939921881	-0.8539171408126505	-0.8940280745799125	-0.9329781435295763	-0.9709619730263025	-1.0074755118435463	-1.0397052821269004	-1.0647562906953665	-1.0825666000253604	-1.093155013014438	-1.09294306481357	-1.0714831829655695	-1.0109311077360237	-0.8906154069027284	-0.6946986651796994	-0.4194601019647466	-0.07963781066443791	0.29187947495127986	0.652560997589357	0.9629444642481279	1.1974269501516481	1.3449737736961738	1.402745843195333	1.3707446175840403	1.2532362322210735	1.0634491612677617	0.8280964009845082	0.5851996603780659
-0.9082151597852153	-0.690822261812032	-0.3597407981200027	0.010831311578493232	0.3704809770758447	0.6885674856086622	0.9486307852133333	1.1378802226398579	1.2428512970047298	1.2531178155023	1.1690914410751683	1.0034715260806608	0.778404509478457	0.5214334219768938	0.25773164089023004	0.006491488397890579	-0.2181165065752584	-0.40720186644613765	-0.5578699094151289	-0.6726048583781835	-0.7556401744871964	-0.8133520694056598	-0.8554663871065443	-0.8915957051982067	-0.9261067475331425	-0.9592765767068	-0.9904505530555278	-1.0193416410690184	-1.0445064623388949	-1.0638888413527272	-1.0759398384446355	-1.0792135543187669	-1.069930204718978	-1.039033809060216	-0.9706507212533908	-0.8470402628887741	-0.6553069097657682	-0.39388628217980126	-0.07841312697658247	0.2602983243958265	0.5845942509292981	0.860060724308883	1.0649375447812635	1.190997828419609	1.2373755648752571	1.2050178446584092	1.0980563137393502	0.927673768234653	0.7167660946421297	0.4984027922117061
-0.7767255517702333	-0.5499454093784063	-0.21929070541615958	0.13497766105559053	0.4660173153305932	0.7505535672521116	0.9782467086118097	1.1397375620315775	1.2239652415621338	1.222474357133021	1.1367555413522106	0.9782613392993604	0.7653180975980356	0.5208129602160474	0.2675424242774117	0.024116260964150368	-0.19596239908913785	-0.38388966450275963	-0.5355274570006997	-0.6508917124857245	-0.7334572713190032	-0.7913882034235842	-0.8361638531643754	-0.8777585252114829	-0.9194246960315698	-0.9589054889328955	-0.9929749137097457	-1.0208206867208651	-1.0426062338942197	-1.057316432377818	-1.0623795790939095	-1.0555236745204521	-1.033938725449844	-0.9913437989969827	-0.9152171978951732	-0.79061187802503	-0.606874456239532	-0.3636996906601168	-0.07593065346473914	0.22921506414577925	0.5191081936957669	0.7639341142119425	0.9442091715908312	1.052734946910024	1.0897538991275042	1.0573875331255278	0.9600361989234468	0.8067306420508114	0.6155677903738566	0.4140028918053072
-0.6643347708008166	-0.43919308303511057	-0.12143913530122595	0.20598996163638875	0.5000675956074642	0.7437114714243139	0.9341872568908005	1.0679386159023996	1.1368095434407568	1.1332961765370269	1.0581388473135867	0.9199020063490947	0.7319811548901062	0.5113863090063321	0.2779769792088537	0.05087621465789688	-0.15408984730675204	-0.32684631394706365	-0.4636766095846846	-0.565639340950012	-0.6384672367121885	-0.6931561784976467	-0.7430094791118826	-0.7973098658321127	-0.8564885549735687	-0.9137594276833542	-0.9609700946741966	-0.9950714873670912	-1.0170294936271604	-1.02689476961877	-1.0225393054317256	-1.0026258725749926	-0.966986265913647	-0.9135634860059599	-0.8336358139878978	-0.7148117954623023	-0.5469292679475445	-0.3289723039045216	-0.07275179687174146	0.19983891606019347	0.4608754542750538	0.6832281302971459	0.8473909642299972	0.9452693863105731	0.9773463547288213	0.9468739297801217	0.8582737091999776	0.7179989944966396	0.5396634382718727	0.34522416922297294
-0.5837767728722394	-0.3710671050589384	-0.07830319599492261	0.21331342013376936	0.4648505652868076	0.6644193783685427	0.816899878507169	0.9262370386754696	0.9875902797013933	0.9929179192298265	0.9395488977276503	0.8316671520306633	0.6770868573092872	0.4872015370930292	0.2793671035147587	0.07484957628694106	-0.1060992598801653	-0.2509996819557633	-0.35793928072641157	-0.432306694059027	-0.4848571241235655	-0.5304331209064642	-0.5839246148093105	-0.6535944633381555	-0.7359493269262528	-0.8180717440167949	-0.8853520239835161	-0.9303948959281123	-0.953622356693033	-0.9566571235418464	-0.9396811364907037	-0.904607762526662	-0.8558695225048591	-0.7962286978729143	-0.7210294067851707	-0.6188883834294636	-0.4779333363819875	-0.2933048290245958	-0.0709018716874506	0.1730446994066206	0.41408251020248055	0.6251236899421402	0.7841008462937465	0.8802756106155595	0.9130162712256319	0.8859865565820974	0.8029521700640643	0.6682543278964425	0.49249105023759215	0.29411452359518186
-0.529433937634005	-0.3376017662703307	-0.07984575965773408	0.1681379935081873	0.37259386553656676	0.5272992231218524	0.6441349599357178	0.7338122257979282	0.7944803709377788	0.8160592847397915	0.7905947442523704	0.7170453321183503	0.5978631769196131	0.43960014463236535	0.2583286693203819	0.07897333892429954	-0.07225466836808384	-0.18011891118168497	-0.24509708637280883	-0.2796118510511311	-0.3020313473450077	-0.3319300734118	-0.38527220497943127	-0.4680942591985738	-0.5724298177967462	-0.6788144667564295	-0.7660676433865369	-0.8216846395303654	-0.8442572222869206	-0.8375610145632445	-0.8061537249629623	-0.7568149382614376	-0.6991342424339534	-0.6409918052811907	-0.5809361570886576	-0.5068146313288463	-0.4026943453438202	-0.2570054205483934	-0.06821340720806586	0.15259620377512836	0.3823977791425325	0.5924135618423367	0.7565472933451478	0.8596915234958274	0.8983908245256612	0.8749047125085142	0.7917983055500367	0.6527801726489889	0.4683424267218398	0.25600375989026647
-0.47913867268527094	-0.31326793389040647	-0.09666333868317604	0.10248613227360981	0.25679842390329216	0.3671968016768349	0.45178675026819515	0.5250873320024985	0.5861317551753183	0.6228853714610897	0.6227964479650142	0.5795025799192328	0.4908285695377517	0.35976725951707444	0.20195400994606794	0.04670086546239874	-0.07373589106919809	-0.14079511932658187	-0.1571380049781417	-0.14354732973859247	-0.12802092695261855	-0.13554416644604309	-0.18236298978708473	-0.2714122291393119	-0.3894895441334407	-0.5114973168441367	-0.6109395960524872	-0.6711420464967909	-0.6893931876029111	-0.6718211154719036	-0.6278302100054283	-0.5695265434083115	-0.511043224678427	-0.46371225692837204	-0.42751011062145505	-0.3882101667149128	-0.32468084304054196	-0.21805343829170346	-0.05979041924064532	0.1429017011943805	0.3671122208726431	0.5817779644800057	0.7570172958282817	0.8727059085302918	0.9206713880459433	0.8997220108887959	0.8111754723149937	0.6598077099591619	0.45873057462104283	0.2267804307838042
-0.40745066694839893	-0.2675739100065082	-0.09226219179353501	0.058560226267018435	0.16486419108711578	0.23442688031927725	0.28951005287933873	0.34502592792258785	0.3989956623381641	0.43885262918782797	0.4508907006498751	0.42550868799862085	0.35637457721165416	0.2444329740483558	0.10535419239052912	-0.0284363422670022	-0.12035869059165541	-0.14837120934656686	-0.11670516510617683	-0.053465283816295575	0.00382029506145775	0.02483494479239746	-0.007083818670903243	-0.09154592230654451	-0.2104529300712544	-0.33429337746500404	-0.4337172646985112	-0.4901293572578976	-0.5007601851470087	-0.47407554252852263	-0.4235867121536445	-0.36536276418827013	-0.31637900679309716	-0.2890172791385472	-0.282000817214324	-0.27796298217023746	-0.25130313704613383	-0.17795271841209306	-0.04486760379988484	0.14322809252706162	0.3637776927678752	0.5842226410501882	0.7715932877990519	0.9008517203534592	0.9582236663454353	0.9387306887449095	0.8426439928528028	0.6768749692723901	0.4581913833300329	0.20765275229240573
-0.29993409017049405	-0.1799629554554058	-0.0376409185561507	0.07378657989560797	0.14095742279005932	0.17633164743257726	0.20256025867481045	0.2328147833512381	0.2646276878996515	0.28754696019557846	0.2909911946302929	0.2655762860110646	0.20258612398718906	0.10120062898869	-0.023156980679393955	-0.1377049059726592	-0.2043951957658137	-0.19911269446549398	-0.12672729615528772	-0.019784710190074564	0.07766758823367247	0.13063779528412453	0.12172548290851616	0.0538717168561462	-0.05176716560798755	-0.16350367187487067	-0.25136253699777883	-0.29748167210579013	-0.3001418211884708	-0.2693538105649846	-0.22094226676151696	-0.17284054369101418	-0.14265603943039928	-0.14154568170355053	-0.16494274713684412	-0.19186924912037287	-0.19386715303742524	-0.14530202174743453	-0.03146260313228553	0.1444393692136725	0.3612275867080883	0.5857784242744001	0.782572557611822	0.9223649296575914	0.9872634969199247	0.9696781574208581	0.8697572537034464	0.696145115640302	0.4675032598566789	0.20575224604066636
-0.15630745273047938	-0.04491408068106253	0.07933557034659967	0.16667541265881688	0.2074467278943773	0.21507574142771707	0.2099773009863747	0.20324298124331702	0.1948710085387544	0.18027456459445848	0.1551636045753292	0.11320523528261345	0.04523934346774063	-0.05125689509509704	-0.16295720993147852	-0.25973111928386017	-0.30507699882544226	-0.2749512595614527	-0.1738368980815786	-0.03487476919463109	0.09614446430138752	0.1810322131021118	0.20102308108889483	0.15969656346228833	0.07900858399291445	-0.009943721676047118	-0.07915688745313287	-0.11315077723249212	-0.11137780609496128	-0.08404922418972731	-0.04673450262899374	-0.01717466487297117	-0.011710898671365367	-0.03888365558213365	-0.09017719214115677	-0.141560269730324	-0.16381238011886637	-0.13230749713116147	-0.03275615737615921	0.1326657449093797	0.3443718304350093	0.5694056139306176	0.7702984548038881	0.9157052141989469	0.9864088451685057	0.9745908325836897	0.8811717258592342	0.7144534555168417	0.4906297006442015	0.22913562181093505
0.019836030047611	0.1340932008844975	0.2553175975988669	0.33221968796626755	0.35570538075859953	0.33724813400411	0.2948873267476813	0.24007957201189703	0.1780688159529955	0.11311484148060877	0.048346601282831976	-0.01884720076772198	-0.09704266818868311	-0.1906993997799373	-0.2901673893535759	-0.3703854691086223	-0.3988559628669438	-0.35348155349121646	-0.23732802368700598	-0.08010741663553936	0.07517049987120102	0.18933651720009137	0.24132302497234845	0.23284697708141444	0.1844551713289956	0.1244526622288211	0.07627807578804337	0.0518563674076763	0.05150477830668886	0.06675595794108355	0.08460448345532205	0.08987264380943451	0.06840373537478872	0.014763023937385655	-0.05957438553773791	-0.12939021641007664	-0.1662390316130694	-0.14731579161490468	-0.0597148243310258	0.09479051730603391	0.29802955073379833	0.5178231851825694	0.7169032762468672	0.8641026221488636	0.9418006749882316	0.9442282268608054	0.8724562731292271	0.7309636184836372	0.5290841115641666	0.2806241035591525
0.23103423235988224	0.35389825182130796	0.4789221791087423	0.5493133969105255	0.5544937722142022	0.504292870098737	0.41657514474782414	0.3067527367449146	0.18750885121499364	0.07156107681437646	-0.03182468058719779	-0.12301065356431382	-0.21038724001278053	-0.300185481274489	-0.38715587237376914	-0.45203995917346546	-0.46808920830000683	-0.41601446689659655	-0.2964949821090456	-0.13321887183381206	0.03634165366761565	0.1745402868934117	0.2581445387409296	0.2854652884521121	0.2730871594157157	0.24439235602012593	0.2166428960775563	0.1979531073209849	0.1888113412290901	0.18438017415922378	0.17602961268493755	0.15324905340596526	0.1052516960539786	0.029078315763429112	-0.06285495578861525	-0.14645993953299635	-0.19538222097931662	-0.18888043360564805	-0.11547493845001539	0.023566408704173238	0.21205268465559188	0.4200122700040466	0.6126769204178553	0.7615955539784544	0.8522310778410972	0.8808190789477374	0.8460519783573698	0.7456099547774723	0.5796887764244256	0.3552155138015031
0.48333282885188567	0.6127973120037713	0.7361499360067377	0.790936787467797	0.7658948084904507	0.6722719613260392	0.5315840267492319	0.3660176406120828	0.1954687896445815	0.03826362863591408	-0.09368270344748346	-0.2005837527485678	-0.2913050642069363	-0.37366313602167417	-0.446555262250687	-0.4968288733458175	-0.5038954590582733	-0.45157695455969765	-0.3375125926245252	-0.17833354610299676	-0.0047915430197004024	0.14912655949929898	0.26013120408926615	0.3230698635715168	0.3484647918192539	0.35221108559866776	0.34462937572151153	0.32990603966740517	0.3087878587576848	0.2803208065811461	0.242053939403533	0.18948378769816207	0.11645787634513191	0.021752102528525413	-0.08327576157083566	-0.17777494504401595	-0.238676567537994	-0.2475547454359433	-0.19380293336565826	-0.0775594174443895	0.08826318354109587	0.27807487926472635	0.46187044700838586	0.615801193850225	0.727630548978943	0.7930342782810466	0.8060164029765389	0.7561320463588951	0.6346603083237703	0.4423650219778236
0.7703894900586178	0.8987625419397292	1.0058876370338021	1.0272434713871632	0.9552827007638895	0.8064058077136049	0.6088949008992829	0.39264266553307325	0.18270829984569806	-0.0009107743470892168	-0.14733572255445368	-0.258450736631125	-0.34399587144333843	-0.4133503971376103	-0.46936147742958456	-0.5050034169780903	-0.5058077615388731	-0.4579118291035874	-0.35619870931442593	-0.21090070460832852	-0.04538829764354469	0.11255945770953148	0.2425402996431463	0.3373249156365222	0.4006050164938705	0.43876536696587914	0.4543533556884882	0.44690766824186756	0.41672396089006103	0.3664166057770941	0.29960102306255937	0.2182282584704515	0.12181499603275005	0.011535742128646978	-0.10413828390993374	-0.20907473803441584	-0.2841109742260198	-0.3127133479827467	-0.28441193653436964	-0.1973518691250601	-0.06048442950085518	0.10690496717573679	0.28136111862980906	0.4437130184936042	0.5819489287254647	0.6883309952570678	0.7519234135036855	0.7553867394608191	0.6825260318373336	0.5289011739266541
1.0605494101739796	1.17810152298861	1.253097200853279	1.224041725276052	1.0927000169771273	0.8837722275553036	0.6331199751850282	0.3768734467476302	0.14226168057746516	-0.052613455577443805	-0.20009042798594243	-0.3043386229066115	-0.37630016741526545	-0.4270964080536363	-0.4634501059163451	-0.48436011415616936	-0.4810580834543063	-0.44143875461513327	-0.3581878505496697	-0.23635024457363507	-0.0918141186723228	0.05618218854113119	0.19317874331601634	0.3120515264230054	0.4101772669632778	0.4842389204444372	0.5285426664413937	0.5373607509880427	0.508631927982491	0.4467025280186004	0.35933689295928894	0.25428817084715416	0.1371168504226406	0.012197419615302347	-0.11413225826733704	-0.23110988891355624	-0.32362818428338297	-0.376348312322202	-0.37790362255397797	-0.3237649876595917	-0.21848321542578994	-0.07449222955675448	0.09127486464450164	0.2625390541182686	0.42606000233122504	0.5696458134967871	0.6785746203461681	0.7317015957551614	0.7082781742594342	0.5989738587556056
1.2991900863904626	1.3967796271852588	1.428757339968031	1.341811374072075	1.1504231021068956	0.8887780413534745	0.5986868796644321	0.3189481447907965	0.0760391385482507	-0.11628053828392353	-0.25429453078447145	-0.34400385351300217	-0.39727102648254115	-0.426975577165054	-0.44298943019442727	-0.4496120851579109	-0.4433747750925439	-0.41415511641285063	-0.3533319261993169	-0.2619913210879051	-0.14887234804274344	-0.02336685797660649	0.1082696688446291	0.24086487583156416	0.3672085255604336	0.475926348468149	0.5538554774242164	0.589683705957001	0.577280631658475	0.5192797297184433	0.42480159834591547	0.3052562592209305	0.17182306789818122	0.032891856467832895	-0.10568933976556866	-0.23709481836344484	-0.35039108405543873	-0.43113733842805885	-0.46615518833748604	-0.44722060266858826	-0.3736019643862215	-0.2518400625745722	-0.0944264582909869	0.08334949043712293	0.2653176732875823	0.4357981533554649	0.5784140423692228	0.6721058865569612	0.6947825802093149	0.6334263944480268
1.4248427506581187	1.4953129691986056	1.4816546775528683	1.3427164409870855	1.1050204272919235	0.8105652637081329	0.5037661964768245	0.22158648699355654	-0.013015512664336058	-0.19096403772447015	-0.3121221069357402	-0.3830331128377802	-0.41568678977438045	-0.4245377261058577	-0.4221547635575097	-0.41643380397454666	-0.4074921571952202	-0.3876356848009481	-0.3487990647925409	-0.28933315427386674	-0.21130238969483153	-0.11427525993661246	0.004161908610749191	0.14185547577428495	0.2887747525166389	0.4277289980418542	0.5400594068013842	0.6095930247296227	0.6256812493047795	0.5869900547567236	0.5002973884318166	0.37785039092084793	0.23471409415940206	0.08327608784988803	-0.06962789720429755	-0.21895613022580118	-0.3564877003137986	-0.46883285563195476	-0.5409946534964506	-0.5598784874898031	-0.5186157854424086	-0.41860015452284843	-0.2702695488912383	-0.09096836674786735	0.09913103973655747	0.2820020053383666	0.4427638838256391	0.5645036502444658	0.6265580327168647	0.6135686662420958
1.3944065959552059	1.4341911519253643	1.3811081893437651	1.207612663014809	0.9480685198145061	0.6480390069034369	0.35044309747477914	0.0870931338051011	-0.12453450949063924	-0.2793776642818527	-0.3785633975801969	-0.42760280181731386	-0.4382429610772271	-0.42650605431016675	-0.40785859109914424	-0.3920968746759735	-0.380586475926662	-0.36711084226973184	-0.34496792364538686	-0.31122388825617064	-0.2624169639012514	-0.1897331191250463	-0.08360709809543505	0.05644201652867935	0.21824495985467263	0.381155703498587	0.5235983841434529	0.6268277685841497	0.6772256665323699	0.6684882845738578	0.6020003967393999	0.4872205169923903	0.3401914106240564	0.1762300803934629	0.0049723812746164785	-0.16762008255852126	-0.33403255465220844	-0.48178629067848894	-0.5945789518058546	-0.6548782530134883	-0.6487959517143472	-0.5728325738673434	-0.43755790342239514	-0.264407201374556	-0.07828118208924678	0.10174905946660842	0.26515013107052193	0.4016511539819384	0.494717005424371	0.5276523843976477
1.2034572278326408	1.213069126330845	1.1330552598624186	0.9480594973782456	0.694166867069791	0.41498061963396843	0.14815946714702802	-0.08094360623046055	-0.25999248846095563	-0.38584622166902394	-0.4585418037016107	-0.48181675281935726	-0.46771984956522117	-0.4344834773867569	-0.4002717369112644	-0.3754012384223815	-0.35996780464272765	-0.34781587233312355	-0.3330491998855579	-0.31244245557633804	-0.27902546138793166	-0.21833538910064124	-0.11619013113618262	0.02904701882294949	0.2035769770210966	0.3852661873571552	0.551813801402968	0.684906545814956	0.7700903770545083	0.7961520623868203	0.7567522337735322	0.6551578322603256	0.5052090795888178	0.32452684200465653	0.1273261374135426	-0.07660860862206235	-0.27835604651910817	-0.4660462756387289	-0.6230257296539753	-0.7281763858785868	-0.761242205477376	-0.7145404706267087	-0.5996898871119754	-0.44260995741029996	-0.27189250364671824	-0.1059257257942577	0.049455024869581275	0.19066081111572322	0.3063422433579728	0.3797960157422645
0.8859055752325706	0.8703845953476195	0.7781264356854445	0.6033519328992298	0.3780984132104514	0.13908559691986497	-0.08422793248710611	-0.2727047772790481	-0.4162751337873773	-0.5105370823480856	-0.5529293922005599	-0.5463237450577845	-0.5042060404053328	-0.4479297314845451	-0.39728474983257894	-0.3613670463972085	-0.3377786814615356	-0.3192017932827151	-0.30013769751345254	-0.2777464958101693	-0.2437408341338355	-0.18094848377434394	-0.07278266614125918	0.08272857048776025	0.27103727366830066	0.4698759187349063	0.6582839506402488	0.8195822272637169	0.9390874359908717	1.0005821335222023	0.9888261436956038	0.899182266084949	0.7419795654484213	0.5364148477592575	0.30251827720232216	0.05630916977269171	-0.18972815163061368	-0.4233752532362785	-0.6279710028846385	-0.7801920144678068	-0.8557526260360269	-0.8444878046768146	-0.7586544902594348	-0.6267344825049087	-0.47796031685005974	-0.32938044914313713	-0.18433546989026114	-0.04256047093401965	0.0886678760119455	0.19350220403641286
0.49696677072222933	0.46319547069557276	0.37239311719886703	0.22485905979515727	0.04341609704731927	-0.14543559356136987	-0.32155676742590755	-0.47103297248059667	-0.5823778683013789	-0.6462588539176339	-0.6569671166060709	-0.6182926809006897	-0.5467870431253827	-0.46628939247817824	-0.3971969447369516	-0.34652163313658174	-0.3088590702428689	-0.2751993226978008	-0.24069507475950608	-0.20371642359244233	-0.15660244036070814	-0.08156087226338159	0.0393220054828823	0.20942094757589325	0.4150100072115462	0.6344708387431698	0.8485639304931177	1.041546399695363	1.1967521563909955	1.2921278881466716	1.3041833941071603	1.2211022837134222	1.0498506130138119	0.8111528784439285	0.5301336926016031	0.22993479437903414	-0.07139594406921144	-0.35930731610412137	-0.6157185897511146	-0.8160188699513887	-0.9350316090401719	-0.9625512793031166	-0.91120329692607	-0.8085000065394525	-0.6815528662386692	-0.5461076999595462	-0.4059952171674195	-0.26166318045495507	-0.11986927337039636	0.004799788392763418
0.09262677991145431	0.04745423547113661	-0.03130305797621854	-0.14078572940079942	-0.27116702501142553	-0.4083056710330311	-0.5405963919307958	-0.6568897187450969	-0.7418482682963339	-0.7793234662157826	-0.7607131847121852	-0.6915964678300022	-0.592046191252033	-0.4877806794720967	-0.39841804226132804	-0.32926059110951406	-0.27277800374356487	-0.21850196246191564	-0.1616525016447958	-0.10248605892725861	-0.035605932934851765	0.05630295670639094	0.1930190434393557	0.38090750854103983	0.6085788195422552	0.8550752984448438	1.101184364641477	1.3302611966996654	1.5220687866917664	1.6484818799058936	1.6793775823639883	1.5980404420712682	1.409017480785679	1.133498603407083	0.7998808669631842	0.4368690699343004	0.06957390793963587	-0.28130367975877374	-0.5934962495505588	-0.8411737757499741	-1.0009795904519927	-1.0654276868960526	-1.0474430958583374	-0.9715958384189702	-0.8611538187220511	-0.730881676204525	-0.5873006533657406	-0.4356088170819441	-0.28572427334883566	-0.15200431127942451
-0.28297482038384536	-0.3338999131850159	-0.39438320037815583	-0.46154017212730825	-0.5404034885878759	-0.630053221792379	-0.7253919473490931	-0.8150500119245792	-0.8787940344346176	-0.8946125992519738	-0.8514687887960302	-0.7566190721717965	-0.6329633090489881	-0.5070367457093059	-0.39764257464272	-0.30891462881866893	-0.23225853530451437	-0.1561022915902737	-0.07547638986297175	0.0074956104082699445	0.09557740217114304	0.20547781520766	0.35920409013360205	0.5665110727236986	0.8186818044956808	1.0951724832736054	1.3750804550124485	1.6391630098591385	1.8637094205851843	2.0160218446463163	2.0618935790116444	1.9816865944798774	1.7775647247771278	1.468880822362809	1.0841336012990692	0.6559743490623146	0.21768698212535523	-0.20002161511159816	-0.5675274736086966	-0.8574408055619065	-1.050765238125803	-1.1448135539792925	-1.1532279598188335	-1.0969779524738719	-0.9957723683867074	-0.8638598716936504	-0.7112547405153123	-0.5489384255468065	-0.3920245445477818	-0.25668934080610045
-0.5976682233141114	-0.6503001793528839	-0.6911201563480039	-0.718265482382424	-0.7511213605044429	-0.8007345768196582	-0.8665189764954816	-0.9345863247370401	-0.9799295029094154	-0.9771369273065224	-0.9139175977187464	-0.7988547470595418	-0.6562222321218801	-0.5128218557922444	-0.3867445950917706	-0.28151768529980126	-0.18777744968577698	-0.09310265209965425	0.007913414640298638	0.11211815608971908	0.2202276157241158	0.34782040703042477	0.5180046491029595	0.7428514433211156	1.0157258798192719	1.3165553814085487	1.6224414230696347	1.9113847079090875	2.157807316835396	2.327998989971334	2.386489655105655	2.3107770817974664	2.0987334608117245	1.7653110689534945	1.3370919935197627	0.8497198711473674	0.34533440833428525	-0.13285774634088496	-0.5457020662897563	-0.8648037929820362	-1.0780309671260486	-1.1893650454516387	-1.213659312349236	-1.168923537151048	-1.071503022285356	-0.9352709558230552	-0.7735127523888083	-0.6021908883541665	-0.4410079764666024	-0.3087095970525194
-0.8232707511844034	-0.8742520059080987	-0.8980226719718714	-0.8946911618152181	-0.8937314093852629	-0.9140512657432099	-0.9570600878671937	-1.006264573199848	-1.0336118172315807	-1.0124552602440258	-0.9309164789092264	-0.7991144387386122	-0.6428881037926384	-0.48881479813195017	-0.35394933636924725	-0.2406227142591536	-0.13807378489480723	-0.0326052013695087	0.0816125145141133	0.2017030707519508	0.32742360349315525	0.4718942594918381	0.6562131773449754	0.8923877475044796	1.1751952361420035	1.48587281709516	1.8011522129773478	2.097849759390087	2.3509845994096636	2.5290032149855266	2.5969866435049602	2.528806179783759	2.315550775987677	1.9658971208087725	1.504397605768061	0.9705038059342359	0.4158650627294583	-0.10371073562779103	-0.5404172233575714	-0.8668325166154818	-1.0794842070353272	-1.1908885009183419	-1.2183914577229373	-1.1778468438690037	-1.0821069441445414	-0.9440220133272411	-0.7790214328265408	-0.6060857077661825	-0.44717037006823934	-0.32194687022605467
-0.9394834714655735	-0.9836766741049802	-0.9938535253549389	-0.9735721802486986	-0.9562348520140569	-0.9621938104273702	-0.991139126826987	-1.024223395502515	-1.0325720703946057	-0.9907544103192741	-0.8891872196206808	-0.7412454497488399	-0.5758248927939931	-0.4198643358089303	-0.288160248848421	-0.18008364293532753	-0.08216869591455495	0.021570691387305847	0.1387116904437564	0.26739868750322665	0.40675679051112024	0.5655824515694594	0.7597056368772608	0.9981874813147047	1.2765307939335255	1.5787299591139732	1.8839276239329592	2.170121533920969	2.4145428181930675	2.5889119039877477	2.659539706409534	2.596391291295544	2.383245063759367	2.0228575341918758	1.5388725134629313	0.976294577246665	0.39630253422025846	-0.13550690126292625	-0.5664126195314207	-0.8723803725667854	-1.059594630379633	-1.1503950293927783	-1.1663316057261586	-1.1220392219276374	-1.027411461989843	-0.8934423744680652	-0.7353426747704735	-0.5722221546792049	-0.4247547215735939	-0.31067951330356575
-0.9407644861808631	-0.9718276721133547	-0.9704508552071411	-0.9456482622725116	-0.9297005433808531	-0.9382159598106459	-0.9650603746874159	-0.9877826710874351	-0.9776691152014523	-0.9122546660017886	-0.7872411744533366	-0.622155764369499	-0.45072273185234063	-0.3010963950127618	-0.18521194609248529	-0.0979555318742639	-0.02108510069892696	0.0656289305656183	0.17307749963001354	0.30115320919493765	0.4473684850210229	0.6149385251487891	0.8123463369587041	1.043996063857609	1.3050587208507007	1.58299166644585	1.861176819157932	2.1209776672549148	2.3426241243598365	2.5004041929347918	2.5619952349576987	2.4945774410415	2.2767363905624896	1.9079136307345947	1.4135750924640214	0.8445925007223779	0.2692744694809789	-0.2415093307462841	-0.6350005449006113	-0.8927208399964736	-1.0306634453925039	-1.0802817076768778	-1.0684559591584524	-1.0106801182789107	-0.9153434830792934	-0.7909776565948312	-0.6497763338547561	-0.5071462753736686	-0.3787999007022701	-0.27815433326889605
-0.8378612818343373	-0.8498931797253352	-0.8364791828682503	-0.8152918480402956	-0.8143785123704775	-0.8410308636539406	-0.8801150334601859	-0.9027840722459303	-0.8791247728159428	-0.7905660688427275	-0.6408959419095702	-0.45868211934199027	-0.28380792399258875	-0.14642770218872006	-0.055986073827352	-0.0023087432051033274	0.039129703575594296	0.09436398448021002	0.17925120067536915	0.29587011012386427	0.4396022762471312	0.6075902512662739	0.8008714955687509	1.0185860711157828	1.254194792552009	1.497335616423094	1.7363740807276415	1.9573490773760103	2.143337463284043	2.2708106076523342	2.308932673761966	2.224869101316301	1.9957182388599637	1.6213746150246888	1.1310376547260788	0.5799510397087357	0.03907766152919956	-0.4204358849475493	-0.7498799132289162	-0.9382035977123505	-1.0092442844659353	-1.0017962667590048	-0.9483922239098022	-0.8672856785958833	-0.7666621277571939	-0.6521280835202999	-0.5308865507535373	-0.4118613027006871	-0.3037900756657761	-0.215106091022611
-0.6503497033069296	-0.6370773738773718	-0.6085581282893903	-0.5939943391736374	-0.616724861166481	-0.6743210594235102	-0.7406384045527571	-0.7775624915191048	-0.751382083458335	-0.6476939674950439	-0.47945643491246687	-0.2850279019168497	-0.11104232603492101	0.010087447343788178	0.0703521656422616	0.08448136379218688	0.08284443001530269	0.09753286023069878	0.14969724743979512	0.24442215352362198	0.37597306423132276	0.5361557673535644	0.7189757553722486	0.9180948015533995	1.1242514151687772	1.3275157470476113	1.5206564310841353	1.6946893025931213	1.83529034292211	1.9206699419022402	1.9226419543354558	1.8113876478998685	1.5672250789885747	1.1935866538008317	0.7231617168169585	0.21300448227222216	-0.2678181148449509	-0.6537295104805821	-0.9031253853061446	-1.0118586882758982	-1.008885531259	-0.9378970407356604	-0.8362498281942009	-0.7249453205122599	-0.6119880042094947	-0.5003575897141918	-0.3922549034493733	-0.2896067774020084	-0.19415257882530104	-0.11008858058194054
-0.39891859907765664	-0.3533975123858837	-0.30384879166606754	-0.2943691726138805	-0.3445898404314854	-0.44248320623580056	-0.5498647496059913	-0.6176914616056903	-0.6068121168581532	-0.5053631219839011	-0.33434981431816885	-0.14013123031417846	0.024787148839384758	0.12556382733813792	0.15465479004387425	0.12994063246279275	0.08581652410885325	0.05856073593301024	0.07348724671041351	0.1393055829522981	0.2510149157400823	0.39670328821910494	0.5641734564452011	0.7417204690264292	0.9174589821850931	1.0818421544648036	1.2299370330871615	1.3558091747116154	1.4467904819405573	1.4832659321746726	1.4417267258907034	1.298795297166037	1.0415879583068866	0.6784724210178503	0.2443752029409091	-0.20500663667595054	-0.6070046872457219	-0.906267168595508	-1.0705410626825276	-1.1012366057010312	-1.0298209050369551	-0.9014336932360396	-0.755274257856324	-0.6126968584273633	-0.48043460477329175	-0.3601107607163555	-0.251188604061859	-0.15038968798936778	-0.05375633256788128	0.037372985273728114
-0.10578966393331755	-0.022544215054892257	0.054206712570436376	0.06246245661338615	-0.015060285421338976	-0.15787146760277077	-0.3167298976098363	-0.43195264077380074	-0.4576718217266534	-0.38195104532779905	-0.23033199363994303	-0.053976040854789256	0.09064957979054988	0.16634354144585436	0.16495900829695417	0.1055708240670113	0.024510326363653707	-0.040014036947860675	-0.06076091822160718	-0.025961816895361093	0.061199905283350994	0.18722479617771107	0.3352425406126463	0.48966984237729994	0.6380061614216099	0.771355005979778	0.8840956233417026	0.9691267098152511	1.0135632650749955	1.000822088379831	0.9149858313408382	0.742546446338835	0.47956845905748746	0.13955641401120072	-0.24260818594432676	-0.6161175614737266	-0.9278715041783024	-1.1346226643831245	-1.215187476972029	-1.1771925211601566	-1.053378609601404	-0.8861170274422633	-0.7102629676349641	-0.54307389012805	-0.3888056206579954	-0.24903247271757198	-0.12421789936560644	-0.009383503383380325	0.10268010620055805	0.21245411839645695
0.19872419515942188	0.32068066175246657	0.42669449289581685	0.43667664233492054	0.3344951845552158	0.14719159229148263	-0.0676022671284368	-0.24162322486330826	-0.3216601539687412	-0.2927374497314959	-0.18097761122495978	-0.03938206117916961	0.07405616676254037	0.1205768566804559	0.09061365120599554	0.0022035839619625745	-0.10887794015470108	-0.20436391220230707	-0.2561861786306561	-0.25058187512041297	-0.1892589740988914	-0.08629338561428478	0.03939195193807902	0.17137741270264126	0.2986327367180966	0.41270990000980406	0.5045600663585363	0.561427221440532	0.5683410829584804	0.5126913629471405	0.38835131780361987	0.19411969533019321	-0.06412175427436623	-0.368345664155432	-0.6860725994744384	-0.9741327604217576	-1.1900753976416496	-1.3034615737807165	-1.3052918861859055	-1.2112218445302563	-1.0547235245288806	-0.8724468930156182	-0.6885927051544116	-0.5105142341441463	-0.3380234817307307	-0.17423255800457932	-0.02329302776297287	0.1170444221930575	0.25443123495119135	0.39026377883137303
0.47092240836459776	0.6261949747224954	0.758479640567562	0.7717910039407466	0.6500791635180896	0.4245575279683761	0.1579197501788991	-0.07594641818713352	-0.21716253503959593	-0.24543080062837525	-0.18491072147471083	-0.08835782305878961	-0.01322337714375495	0.0018973076880887236	-0.0539615546280937	-0.16574139365771925	-0.30046257744510935	-0.4209326239787845	-0.4984511742051846	-0.5181501401089952	-0.48142178843024097	-0.4025904286339794	-0.3000661362021665	-0.18782787555905528	-0.07490954572830931	0.029499294445612473	0.11160873550892049	0.15187216944800708	0.13261229901126917	0.04551508568874043	-0.10530126347924534	-0.3087179660994286	-0.549959204372094	-0.8079547449299574	-1.0534499492893368	-1.2520780367062212	-1.3731656437298474	-1.3991528861591078	-1.3323647687216438	-1.1959205206383965	-1.0239183363081312	-0.8455910331697462	-0.6719123331176458	-0.4977489280780512	-0.31714294114560565	-0.13382855488431616	0.043600542684030165	0.21274445092699296	0.37904805347412934	0.5424512854926609
0.6638372118139745	0.841049538399534	0.9922749588046607	1.0109421559350296	0.8791952517727298	0.629665687295206	0.32628528052474265	0.045053764814455485	-0.1501261737116117	-0.23360153601321246	-0.22520683017807472	-0.17543939941392397	-0.13957402638157185	-0.15441539118352093	-0.232220866010423	-0.3619199950230293	-0.5144633478791919	-0.6539330031628494	-0.7513633437068619	-0.7919102589379183	-0.7777151560435648	-0.7230003019587026	-0.6433463947640776	-0.5488128689454378	-0.44653134115182835	-0.3481881899148332	-0.2723899687005131	-0.24295027189880375	-0.2783893389072369	-0.38189720012343775	-0.5416837396435038	-0.7379204812302416	-0.9495611844509534	-1.154017132964357	-1.3253569683116737	-1.4381666217681779	-1.4740436562124593	-1.427094978114871	-1.3079818301693331	-1.1439298492852077	-0.9677702411908878	-0.8010896634249874	-0.6443636804485938	-0.4832816481095578	-0.3062529479255586	-0.1154236228517491	0.07873193942005101	0.2700198696173115	0.46019045746729026	0.6454745924255708
0.7551746733441774	0.9375926997507004	1.0961267894720195	1.1217283922073225	0.9931416912037717	0.7409551879428719	0.4261713451064909	0.12161998462347368	-0.10879239157163847	-0.23580748243825977	-0.27307279801314505	-0.26524751433087285	-0.26357837212903507	-0.30287640010665756	-0.3967884420830696	-0.5384144315412511	-0.7022235338524204	-0.853952965343779	-0.9652637598796453	-1.0226773612200044	-1.0297593049530762	-0.9993142003497671	-0.9423670112629478	-0.8653239024340524	-0.7751494149182561	-0.6860578497146286	-0.6197556272669974	-0.6001187473299129	-0.6429724422227197	-0.7472131184306379	-0.8972961853180036	-1.069930276511655	-1.2411227238684432	-1.388305593574696	-1.4896261259287165	-1.5281728652025817	-1.4959584354102442	-1.3963081712486252	-1.244540079049793	-1.067182340707148	-0.8926853155010034	-0.7366749736678495	-0.5945529355263672	-0.44836719686391874	-0.28354166597626584	-0.09888577952565351	0.09622954286414408	0.2943524799400042	0.49406256363317286	0.6871045404908225
0.7697222602100833	0.9445323885253664	1.0997255029928554	1.1302846506263367	1.0129431973957883	0.7734789826567138	0.4676646728872235	0.16275354006609216	-0.08093852738197144	-0.23281653608589736	-0.30102974180546904	-0.32273486207011653	-0.34397097986424513	-0.3984910148858385	-0.5012597162353346	-0.6484935704992549	-0.8165928148074483	-0.9732185906759195	-1.0920701207095385	-1.1610836386348347	-1.1847126451971077	-1.1742389964506508	-1.1364260297704136	-1.0749476914116716	-0.9975881954748689	-0.9202829098836046	-0.8650766699681967	-0.8536310760921416	-0.8977000784862759	-0.9937137157249404	-1.1252864116765666	-1.2696764375567544	-1.4028295294449342	-1.5031331384767084	-1.552652483452585	-1.5405751357970126	-1.465830873649833	-1.3368281964603717	-1.1703465466527458	-0.9899461566347979	-0.8191242914887612	-0.6697602506834601	-0.5362122709257485	-0.4013245240382979	-0.2497751350084129	-0.07789193289831463	0.10734560371392586	0.2990816211099595	0.4939197715784945	0.6806092001615367
[truncated: 50 more columns]
