# Supplementary material for: Iso-orientation bias of layer 2/3 connections unifies spontaneous, visually and optogenetically driven V1 dynamics
Source: Nat Commun. 2026 Jan 21;17:1901. doi: 10.1038/s41467-026-68578-y (PMC12923880; doi:10.1038/s41467-026-68578-y)
Supplement: Supplementary file 6 — Source data [file 41467_2026_68578_MOESM6_ESM.zip › source_data/figs9/A_example_frame_2.csv]

-0.023954754502739522	-0.2831450363306823	-0.6263142463405823	-0.9605595706694876	-1.2382727844576857	-1.4339227813881752	-1.5426794766411105	-1.5668876569015602	-1.5093833241422536	-1.379001534017553	-1.1997188659779099	-1.0093430141837798	-0.84160406170515	-0.7071611235014649	-0.5965870606243033	-0.49941394330764494	-0.4173055578285942	-0.3590229864416631	-0.3254515581947892	-0.31191391422726955	-0.32234103288461496	-0.37317062345119106	-0.4744016506245085	-0.6119233684718186	-0.7567074068403876	-0.8869241645037744	-0.9990584024891142	-1.1066235061339877	-1.233137733787854	-1.400768046009061	-1.6145901002473548	-1.8565604015640893	-2.0950312177645265	-2.3014660813560655	-2.464370777332127	-2.5869266102018744	-2.681025386469101	-2.7593721777988973	-2.8313666885427757	-2.90349131861373	-2.9770449265609646	-3.03705169587862	-3.0513977731903763	-2.9822505419568417	-2.8070767905313625	-2.5321100460279857	-2.191379943558026	-1.8325740337902092	-1.4983680435679072	-1.2163631443661478
0.1627305575830136	-0.09330978476801705	-0.4434853790948809	-0.7917829787553288	-1.0809458682830615	-1.2777496347228872	-1.3739518130237163	-1.3738532986765017	-1.2862926673643065	-1.128141155812638	-0.9288764053991565	-0.7283478359455775	-0.5601042112565842	-0.43308167993580243	-0.33629073281889493	-0.2572871884658904	-0.19588892940644112	-0.15922117548432554	-0.147927206290746	-0.1577183714253231	-0.1929651345837183	-0.2676226350654771	-0.38707904151146927	-0.5324887283843022	-0.6703264889340257	-0.7769773027037079	-0.8521642459499137	-0.9160203099848023	-0.9987233517708163	-1.1264649884691957	-1.3047620889953544	-1.5149314231862785	-1.7259818057615182	-1.9134088003447725	-2.0683967806786856	-2.1957212992126314	-2.3070546930034777	-2.4143623053719656	-2.526659152760184	-2.649843080970915	-2.7808703416481815	-2.898388479103542	-2.9633313465377773	-2.931501051271733	-2.775053798924237	-2.4975005657295273	-2.1349816922181275	-1.7431542890529614	-1.3743843329410579	-1.0644885822689034
0.39127257939072124	0.15494101417356232	-0.18340240941606464	-0.5317134207299054	-0.824479236959951	-1.0183211298567876	-1.0982394236857496	-1.0685824527919847	-0.9451403600393191	-0.7542120095439703	-0.533386136417738	-0.32550609378941475	-0.16212322282763084	-0.049963958600474825	0.023761916078825447	0.07415159435317911	0.10517264779326659	0.11228942239943444	0.09318225965652063	0.04816911463923982	-0.027368386695525194	-0.14079503219071252	-0.2870210551849104	-0.43862837341293764	-0.5582013080070151	-0.6240567554634089	-0.6419780643631176	-0.6399259673992165	-0.6545076746709204	-0.714368982009384	-0.8249144049290278	-0.9689202697255271	-1.1210099875735464	-1.264863118603912	-1.397242631409683	-1.5240821290365616	-1.6554794110899627	-1.8014536241636288	-1.9697343160877034	-2.1626438211912067	-2.3705313452212096	-2.564044320612316	-2.697266877435516	-2.720814071512425	-2.600894458859488	-2.3368142429604224	-1.9652734842875677	-1.5478601533980296	-1.1479212689079925	-0.81141997099625
0.581227646638091	0.3810178191020856	0.07898290388756538	-0.24633810702744163	-0.5270792697990816	-0.7115560202265386	-0.7762695915093547	-0.7227501005701635	-0.5701558349414225	-0.3518759464698907	-0.11322738257116233	0.0995502599943827	0.256224405903174	0.35174519990464065	0.4002759606023921	0.42008751529046195	0.41984101165646565	0.39620415352163896	0.3421887840443975	0.25242898212230414	0.12305733253835431	-0.042202324958142204	-0.22242564662064393	-0.3788239051132191	-0.47238996179081816	-0.48675302758910854	-0.4354641566366169	-0.3530258251066992	-0.2806764680397555	-0.2481535615974945	-0.2616742420471689	-0.30896844134829843	-0.3750455684764669	-0.45409996064591984	-0.5491647431008471	-0.6666651436732512	-0.8145820801543688	-0.9998735182809506	-1.2268797234048336	-1.4926485764391544	-1.7796746357889097	-2.050787633449947	-2.2553994230879697	-2.3425038458393135	-2.2756340873676084	-2.049246138654813	-1.696606328467039	-1.280956635172433	-0.8719740165397226	-0.5232253507260768
0.6926435414422104	0.5372440883396825	0.2883767108654305	0.00623567131297659	-0.24582968269784986	-0.4120908198298171	-0.46190168641890234	-0.39164307087306516	-0.2197194287503627	0.01675541589922651	0.2680536126425842	0.48564027749717065	0.6394308876244401	0.7243610409477795	0.7548655174505234	0.7510786547426722	0.7239075401774124	0.6687359004568807	0.5726773805441503	0.42569680872657667	0.22812531226983107	-0.0013536801593965764	-0.22343848590280094	-0.3877050921443488	-0.4547741336966411	-0.41439155177110976	-0.28697733403132775	-0.1127594859829708	0.06324235614507899	0.2092045583368552	0.3149306338837118	0.3838706100353943	0.4195100162571543	0.4181697525237523	0.3717108681903944	0.2727359439286012	0.11567728336034343	-0.10305472566892415	-0.3829280808349753	-0.7148339392637768	-1.0736765172319913	-1.4164103028514172	-1.6902890132545945	-1.844861186021613	-1.8440175362388407	-1.6783765535960244	-1.3758521731146791	-0.9954722559720727	-0.6067011038523664	-0.2650978045613997
0.7030457391044937	0.5933957574222427	0.4050742256559956	0.17953698184137074	-0.028889534070902636	-0.16615779090896032	-0.197471578130144	-0.114098046119781	0.06788222953473003	0.31140683095536936	0.5680425388982153	0.790583845224823	0.9487892021391884	1.0355383332498551	1.0628269519977862	1.048628036256114	1.000911970348269	0.9111806585885267	0.7623913641375426	0.5445077277821613	0.2667519345820153	-0.035782813240426946	-0.30676293438297636	-0.4854698556335529	-0.5317543812320623	-0.43989624734336785	-0.2358961162943435	0.03547623433326055	0.3255823766847828	0.5976608204263374	0.8335000558085459	1.0256830892735924	1.1677007836654207	1.2491695354165913	1.2582321592629164	1.1867719315616105	1.0313037881801368	0.7921276123465715	0.4745384551235319	0.09322765584029928	-0.32177909876081906	-0.7242754943943602	-1.0612537337000234	-1.283744366621913	-1.3567977975903007	-1.2703418954190797	-1.0458948150359397	-0.7336174666450176	-0.394598361586403	-0.08041338097829752
0.6081270535995369	0.5388142036906798	0.40988003959592456	0.24740718772933465	0.09416184932906788	-0.0033433992488715245	-0.010801834610929428	0.08410112739278486	0.2682938987964262	0.508949685767025	0.7642169499247394	0.9924487545479324	1.1637418884381088	1.266589127835962	1.3069078986999725	1.2954463124215683	1.232347472492018	1.1035948051841091	0.8919889915666882	0.593233903261593	0.22918620337924722	-0.14922531542684214	-0.4714842806625675	-0.6695036786464529	-0.702814454936707	-0.5688464658279057	-0.29641879860761033	0.06758967106232203	0.47087216400100346	0.8695791223099356	1.2349226418736747	1.5479092111862494	1.793429356544452	1.9560287378311918	2.022476839577104	1.985471121321023	1.8442940867662911	1.602590263010983	1.2692002283194905	0.8616485967819808	0.4110931010588002	-0.036171207508140714	-0.4272471987946958	-0.7138463334210368	-0.8635054854792019	-0.8674928418408635	-0.7415110113407734	-0.5220827661605859	-0.25521476819671135	0.016366706386334265
0.41839479795387785	0.3811037959108928	0.3060495645689626	0.20838335562370847	0.11733240153056046	0.06740835556308537	0.08814512504322823	0.19289045889482406	0.3730458017808441	0.6042258181276241	0.8547087056375395	1.090227029129138	1.2805971978460995	1.4081670241718287	1.4700202176506147	1.466496320778475	1.388823585331138	1.2184581534199654	0.9407232005591541	0.561019899380531	0.11508205398905492	-0.3318629078270088	-0.6987246203742719	-0.9144097389924218	-0.9402513350383814	-0.7762213505028713	-0.45135609482088435	-0.01147507761841799	0.48969014574551034	1.002121801036168	1.4860669223378926	1.9104546118471637	2.250566691835299	2.4865828752866075	2.606309516832012	2.606591011689815	2.491211610099312	2.266481039281961	1.9416771073172872	1.5328498671350812	1.0684857274328894	0.5925049809548528	0.1581833422994448	-0.1860182113053953	-0.410234534636909	-0.5073723442556102	-0.4874140127545725	-0.37133402987567826	-0.18673990295378542	0.03436126817120687
0.15238273585379605	0.1395849296725711	0.11288846185474163	0.07981607032250132	0.05490610616969778	0.05787905897338411	0.10936066344297946	0.22175739864965108	0.39333474701680704	0.6114228546645941	0.8553384283769027	1.096793772083392	1.3041149004681778	1.4524553195847174	1.5300145061155266	1.5283108056459758	1.4324968728371505	1.2224261865333017	0.8873996343320435	0.44179265996708406	-0.06649680786784357	-0.561056563697887	-0.9552163147327437	-1.1789299184431048	-1.1977604730955662	-1.0148792896791796	-0.6578592593486448	-0.16839476570277997	0.40286923321343737	1.0038208234959298	1.5856873726278007	2.1044030514218828	2.523203208478292	2.818159024810259	2.9810426720758234	3.016472206230945	2.934318588116735	2.7426498722815245	2.448276283970757	2.061357743212812	1.6033866359291404	1.1144866753090776	0.6484825678190804	0.25510973129136083	-0.03652994489361903	-0.21978557429236475	-0.2987530725275908	-0.27971954983896524	-0.17363726217024045	-0.002497270092725821
-0.16583460994591548	-0.15840319920841836	-0.13915584148205248	-0.10741353402041952	-0.06368621319336298	-0.00470307741269562	0.0783967430052598	0.19633424006983638	0.3561671559072466	0.5577649094063218	0.7897408852255177	1.0278269636500672	1.2383446368983584	1.3905065495856688	1.4662275443786486	1.4531016242963057	1.3352993054845004	1.0942663150392598	0.7226015796203943	0.24040097195995017	-0.29707683849147987	-0.8072683494454442	-1.2026945405168556	-1.4178396085484963	-1.4247552642668313	-1.2304998006416419	-0.8610890329794358	-0.3513255953238986	0.2556767891355285	0.9101958183468363	1.5580154343385753	2.1430752273638656	2.616471537303566	2.9500789704154196	3.141403153553985	3.2052823355055073	3.1584808284748287	3.0099198116652643	2.76163306222143	2.4141035922725207	1.9791675705878058	1.4919805752429625	1.0063502859299494	0.5746267846603129	0.22781341326546195	-0.025060438691736193	-0.18216662188741822	-0.23940758616978403	-0.1960033600012473	-0.06608215102324533
-0.5060300499292999	-0.4792138615190047	-0.41452947315960564	-0.3179954588893749	-0.20528978494264533	-0.090129053613895	0.02372658576228537	0.14564997886533396	0.2908876397483337	0.46939503535054494	0.6771203064651276	0.8934960907642535	1.0846416968194412	1.2174558573338061	1.271381628685451	1.2350865577861962	1.0959815784694382	0.8390359596746847	0.45901773752657365	-0.022921266531680112	-0.5497738282606127	-1.0383996501175141	-1.404923849153178	-1.5916513876034097	-1.578807430217348	-1.3772544010765646	-1.010875016008894	-0.5068712482496935	0.10096959175970621	0.7684094841913969	1.4398666548309091	2.051870582377363	2.54737825841915	2.895356266562979	3.099197805725179	3.1833113023446575	3.1706864113811206	3.0695458703046268	2.8745872076487466	2.5756900329054497	2.1754753420769153	1.7028000420292522	1.2104889269420496	0.7538261436791569	0.3689525645200502	0.0701682743795641	-0.13577981709945547	-0.24035738048747077	-0.2363066523713775	-0.13225485556963043
-0.8306720633817619	-0.7844631369482785	-0.6756157725076977	-0.5170172101723524	-0.3395982028155699	-0.17324221993434014	-0.032235861628273695	0.09133488333330758	0.21760533256429185	0.3633352745862987	0.5303182151954424	0.7025218969399257	0.8503207580266587	0.9430609246733349	0.9612349434326232	0.8965975551248312	0.7420049162534849	0.4872369906692651	0.1280344227872836	-0.31688172576809015	-0.7939202319948219	-1.2247028203569676	-1.5334523799012774	-1.6732358920916055	-1.632751354687088	-1.4256629335186506	-1.0730563753049447	-0.595829115525166	-0.01954887654020671	0.6187977395198804	1.2666710073721994	1.8599242088242245	2.340311371399658	2.6782677975153684	2.8820632419309673	2.9813790535958877	3.0012191331083025	2.946633479395492	2.8047909584563055	2.557128515577933	2.1981536644775113	1.7503025401999803	1.2637555462705643	0.7968540846894824	0.39294775284167216	0.07363205232704986	-0.15108764429219523	-0.2719866367692616	-0.28036826936840303	-0.18194170181050096
-1.097233433017311	-1.031570486297394	-0.8821872984105233	-0.6697299492169108	-0.43938738532894517	-0.23379145193605574	-0.0741332597083441	0.04546916969017026	0.14682701394344652	0.25034387534047275	0.3617676944379579	0.4713207101729794	0.5574334046305967	0.5959035420706068	0.5710799840182791	0.47837844030152193	0.31627148205435845	0.08004526825055011	-0.2336995073348498	-0.6108207038641498	-1.0056154427927928	-1.3493442609917121	-1.5780925401176413	-1.6569205928593156	-1.5825838210573302	-1.3705249557579429	-1.0397033417517372	-0.6065391392022587	-0.08947250429934586	0.4824598470043096	1.0636801302164562	1.5965218359981679	2.029343912045163	2.338513338408544	2.5353940563159596	2.649021973000436	2.7003456102293124	2.689072246925222	2.596169371905637	2.3973134856417704	2.0811255582466845	1.6645540148375133	1.1940704059476352	0.7297097684173833	0.3225128109652438	0.003150684696255988	-0.21481946916536668	-0.3238566253525991	-0.31773386933304754	-0.20341618695586489
-1.2679549484209576	-1.1816605500762376	-0.9977401029926593	-0.7456702113570188	-0.48106084737225646	-0.25417627091340445	-0.08965704942945112	0.016814537937325853	0.08682350281228687	0.14142715494820735	0.189194615071657	0.22678869989388142	0.24183969735401367	0.21896322722854636	0.14816277563343852	0.02900282990196396	-0.13484790407956437	-0.34245196629278274	-0.5957309411814565	-0.8860400563250688	-1.1784800418144004	-1.4176715346944997	-1.5541039565788457	-1.564905395509656	-1.453518384238009	-1.237088167772222	-0.9335528925907557	-0.5565101680366472	-0.11781332184216818	0.3621688892379306	0.8477391821843592	1.2932069811070472	1.6591809690511852	1.9305967937761583	2.119422764204192	2.248361865654383	2.3301281121215998	2.3573405468458537	2.306335533793829	2.1499454172959527	1.8735243870069536	1.4894174061551433	1.0404092789160966	0.5870228264205264	0.18732620212268472	-0.11864257293375385	-0.31224394949946904	-0.38783719113117615	-0.34556438465495326	-0.1973080509348062
-1.3201954429272948	-1.2111138445584755	-1.0000031836078886	-0.7254142221667067	-0.4473590327451194	-0.21880797538840427	-0.06504533146340086	0.01810648725999751	0.051228860216434385	0.05463444631429106	0.03853468520259189	0.00430131039825872	-0.05225189862551916	-0.13788600512903884	-0.2560164974325542	-0.4027187864420123	-0.568866624505736	-0.7475112052003248	-0.9388025325471305	-1.1388612759168575	-1.3244746415964197	-1.4556112543817596	-1.4980865096870222	-1.4407587769971901	-1.2927777589689207	-1.0729617072234987	-0.798829137267938	-0.4812363780267629	-0.12650495692064997	0.2533000361496201	0.6340831971783312	0.9849975085281923	1.2814357187718937	1.516108569457952	1.6986891170828842	1.8426104071504366	1.9507073890764948	2.008207789902378	1.9887541010320853	1.8647532128490207	1.6202107110102335	1.2645227662690255	0.8377230516151011	0.4010569471502454	0.017238755353391862	-0.2670038831581865	-0.4276356148853745	-0.4596026308562594	-0.36941637724723453	-0.17651004021256123
-1.2550782295017275	-1.120326558335686	-0.8873853335510524	-0.6044187739006972	-0.33068806428513015	-0.11669528954466493	0.014605756225620993	0.06801645404878669	0.06240278807020767	0.01689199543483758	-0.057663198197704865	-0.15729852135877742	-0.2805982373442387	-0.42745892909798694	-0.5952802456594506	-0.7748001275953824	-0.9506756757284349	-1.11059375318496	-1.252010767751218	-1.373874749779544	-1.4628292529536162	-1.494507866407821	-1.4504289298245225	-1.3302226060335436	-1.1488067049280286	-0.9263329425125926	-0.6788862808842114	-0.41444330412585617	-0.13550239052245838	0.15270700575860655	0.4376817165626711	0.7041426249512717	0.9412900166083258	1.1467372420757156	1.3249140509893265	1.4794154398045332	1.6038924474180252	1.6787110698594248	1.676422047911825	1.57045405613239	1.3460215306026013	1.0123140409839315	0.6083979594219131	0.1948771096241501	-0.16476283587941232	-0.42108118032927416	-0.5469279102488149	-0.5358142661076889	-0.3978947399072774	-0.15873108143144377
-1.0991970101724782	-0.9337856976855399	-0.6790952153470717	-0.3941304959322313	-0.1338567028051633	0.05835788479796078	0.16446284253540888	0.18975210001206233	0.1503186361229318	0.06289008017369321	-0.06219728460662009	-0.21950769945583426	-0.404379800873608	-0.6114434680189896	-0.8324130227695208	-1.0520676960277273	-1.2498042902305326	-1.4088272625587999	-1.5226809663997214	-1.5895701237789706	-1.6033601974597769	-1.5536933201661078	-1.4364501908470164	-1.2616450450153032	-1.0502467023426416	-0.8235327392284715	-0.595293013305232	-0.3709118637366045	-0.1510787002900502	0.06377503066959327	0.27214651795594913	0.4729639578190658	0.6660011999419206	0.8504084283668487	1.023875630532906	1.1804996671262133	1.306891692503755	1.3815952496100785	1.3783146090121747	1.2735411526168483	1.0569739144604282	0.7408131009465633	0.363329658675055	-0.019008436723012452	-0.34634312750968743	-0.5706112862297079	-0.6630881395155221	-0.6152451743923011	-0.43788299338279685	-0.1593384546674679
-0.8970343107626986	-0.6946425919275826	-0.41220952409239214	-0.12114551524891276	0.13005196727545412	0.30729430235877725	0.3980659058121714	0.40714479385842717	0.34606187012860284	0.2272779857290919	0.0597976230295614	-0.14978151205003717	-0.3935278815895422	-0.6610546421278285	-0.9380362752749039	-1.20447690810546	-1.4368847116830807	-1.6155486747125094	-1.7287236005267004	-1.770819355975216	-1.7390147871225694	-1.6329520898080994	-1.4599596358495737	-1.2395737171794754	-0.999462063119828	-0.7634868301553305	-0.5441564758143951	-0.34525963492201994	-0.166669460342018	-0.004898595699304095	0.14793302840910783	0.3021345052538053	0.46443984225465695	0.6329605381579129	0.7982163913389551	0.9459249897886924	1.05817891591172	1.1140562736627493	1.0914670084612101	0.9730559942413183	0.756168158476239	0.4574288291848356	0.1121413752699832	-0.23140132013596826	-0.520783211060463	-0.7117185839050733	-0.7745155550924969	-0.6984243203337075	-0.49333831491184893	-0.18741521372598072
-0.700746707455835	-0.45585410580006497	-0.13501109085090093	0.17736153096468812	0.4387381801854074	0.6224229040223761	0.7197068930984606	0.732782206191091	0.667440659113602	0.5306166851754744	0.32941987845687887	0.07248705486538523	-0.22800098902196708	-0.5559064786843498	-0.890800713189389	-1.209521977142979	-1.4883803293862803	-1.7058102692059736	-1.8446449295618765	-1.8933236473735713	-1.8480227619886866	-1.7132908029221712	-1.5039782406934619	-1.2478588759207818	-0.9802058687773685	-0.7297364264557117	-0.5101577073406065	-0.3251201213920617	-0.17382732152404268	-0.04853684299881814	0.06601530302920372	0.18813111895436085	0.3284402847337495	0.48227255374415673	0.6329906983096175	0.7600589143570392	0.8437941963386815	0.8662693416822005	0.8121594134504981	0.6732503441878132	0.45553881933956464	0.17844678320025997	-0.12858803434278124	-0.42835552509121	-0.6782705971994004	-0.8381331053797973	-0.8774878826705924	-0.783117978860847	-0.5634221507078377	-0.24395869517945223
-0.5568159292116348	-0.26521287659733733	0.1069296912434882	0.46272612970660576	0.7624534490102743	0.9821153562517749	1.1129172217911547	1.1534172050265072	1.1039166835778913	0.9654525304075304	0.7431438132919157	0.44781731116578083	0.09624033710748416	-0.2893989690618338	-0.6835349021834585	-1.0610322691286789	-1.3974915946920465	-1.669487351023872	-1.8545247456334235	-1.934644938882892	-1.9027930875106913	-1.7647035122771937	-1.539393411122031	-1.2610596651554484	-0.9717490685132992	-0.7061962738249938	-0.4821439781481437	-0.30498526592748393	-0.17273598428336887	-0.07344939044002348	0.014097780634170998	0.1130868753144241	0.23512520339383733	0.3717353314660748	0.5000575006642869	0.5961009451271042	0.6416095022006376	0.6244861447720713	0.5377923392581238	0.3830466018313334	0.17285335662144116	-0.07450275845123049	-0.33850552956821517	-0.593747136197921	-0.8067041253895106	-0.9403435572383894	-0.9636716749563948	-0.8619749341056461	-0.6405326320260035	-0.32096552214269586
-0.494366749072432	-0.15355302974491508	0.2822008939705878	0.703555317570953	1.068972607003741	1.3520023482122001	1.5402220642457227	1.6290005755884398	1.6142140233922735	1.492394601298903	1.2660283971660522	0.9472624828537425	0.5563508775147489	0.1194139986008765	-0.3344517164533763	-0.7767204711360122	-1.1796083244712063	-1.5155746047533327	-1.757276262862018	-1.8821907785957848	-1.8806637439572598	-1.7585639630297059	-1.5374297086738689	-1.2549648708154528	-0.9574481431772699	-0.6844955549294462	-0.4594447007595736	-0.29072654634039785	-0.1746786373835857	-0.09572906346005278	-0.028830508043971654	0.05135027302217051	0.15528375556717905	0.2702799249847481	0.36910327102410445	0.42726385377055476	0.43121829874467593	0.37724469912867425	0.26756865255012346	0.11075242546963214	-0.07810731532076791	-0.28654229236976775	-0.505260649695312	-0.7190528526352873	-0.9002191466890583	-1.0131895127550965	-1.027051923141197	-0.9262950234246266	-0.7127734427375423	-0.40299673943295666
-0.5202342183600112	-0.12952287151703376	0.3784804880993802	0.8815090936054873	1.3316838449939605	1.6961032376012337	1.9568589186948333	2.1065288539902243	2.1387145324547308	2.047830005046453	1.834933687274855	1.5115617763384483	1.097651972106394	0.6195578455632011	0.10939110527217698	-0.3981976461815107	-0.8685654410180208	-1.2679787119054788	-1.565462985326165	-1.7368943766678648	-1.772232413181252	-1.6782862624558974	-1.4779212377436182	-1.2104137856340336	-0.9230617691781186	-0.6582360492309393	-0.4438036212544595	-0.29031374092624396	-0.1924317791506106	-0.13217802280801705	-0.08344921218431857	-0.020812880506363773	0.06372739514615267	0.15396925258007463	0.2204335759408915	0.2402982955178443	0.2066916766511212	0.12500344601873872	0.005699337580167234	-0.1379637265294737	-0.2938267232818337	-0.4586231730767953	-0.6337564353535449	-0.8114989385325575	-0.9664482949618914	-1.0628175403014035	-1.0702307925667838	-0.9727246184109597	-0.7695612166367721	-0.4726992606695162
-0.6240999155967527	-0.18474249871318263	0.39867053290695786	0.9908464866451627	1.5342860519284829	1.9867403159660677	2.3236269099193634	2.5347818915064324	2.6148150096453655	2.5607793420483556	2.374228608948464	2.063367344383855	1.6432600135000852	1.1374075948331277	0.5807831863299284	0.016444042297797744	-0.5113048568575727	-0.9623243254863193	-1.3042449181574316	-1.5145148198024985	-1.5846711821319603	-1.5226196616798586	-1.3525904861466376	-1.1139792885632118	-0.8535127945480974	-0.6145514171324825	-0.4266054647209278	-0.29985303783079303	-0.22710124668759046	-0.1891104540092094	-0.15979006377764624	-0.11568709875611506	-0.05143675882326954	0.014448203301754024	0.052056885609968594	0.041032206223283484	-0.020051101880142794	-0.11849428808457405	-0.2369295521584664	-0.35968749868268834	-0.48001657744603476	-0.6044711829900957	-0.7429255657921684	-0.8913086308103754	-1.0244152128300419	-1.1056674199340486	-1.1048596236669128	-1.006207602902658	-0.808092285885189	-0.5198949543480638
-0.7920008712769425	-0.30791298090756664	0.34902058127523644	1.0305309598346981	1.666247016008348	2.2024859026848067	2.6073691010780284	2.8691085055203818	2.987901354172796	2.96796413942537	2.812633409101889	2.525332146579726	2.1134749009098677	1.5959515699465874	1.0101523585746526	0.40752098674410353	-0.15778604159705692	-0.6400149246439769	-1.0077443980378515	-1.2422055182449594	-1.3374186225296059	-1.3028481393683313	-1.1635803181733757	-0.9589407451635343	-0.7352655444617486	-0.5357009461243954	-0.3884968596980305	-0.301325383775987	-0.264095429980002	-0.2558219574778041	-0.25094024692001576	-0.22821689157370328	-0.1845002248286805	-0.13956402523291098	-0.12275761905239921	-0.15268206130515327	-0.2287180605145269	-0.33401903604005456	-0.44697491887336027	-0.5509065696835285	-0.6440082215812802	-0.7397337731570711	-0.8523137715331709	-0.9786401233242926	-1.0926610893983724	-1.1577842757447414	-1.1442708061206073	-1.0368291824364535	-0.8343450870390859	-0.5457363319994027
-1.0113504040476013	-0.4909183062446371	0.23210369712342074	0.9964421372443499	1.715428142755715	2.322309062971358	2.7784120414961655	3.073673286010782	3.2172811373827668	3.2224544251275153	3.095581114122123	2.836057293005043	2.4440907886109806	1.9331735316428087	1.3410312753560734	0.7254534395141761	0.14854071294943785	-0.340121984307191	-0.71112887360118	-0.9501535922592659	-1.054681532237793	-1.0359796851663208	-0.9196999589449815	-0.7454592414549871	-0.5596267983261636	-0.4047367863598604	-0.3064866415028845	-0.2681920529121948	-0.2755562155128152	-0.3052649399542036	-0.33124814500644534	-0.3336368709664395	-0.3106456017189435	-0.2823376423089591	-0.27788210863842927	-0.316117271860977	-0.39675722819403453	-0.5026299721631896	-0.6110155097178805	-0.7056556311926063	-0.7869865205977716	-0.8701305940720858	-0.9691324618939451	-1.080094132079285	-1.1770179296979388	-1.2246037724804193	-1.1945865563933826	-1.072395518586747	-0.8571843925195805	-0.5579018298939064
-1.266703968448181	-0.7232660077187578	0.05000244290142042	0.8822064350281468	1.6685518494013767	2.3274682119196246	2.8150647928433536	3.125558226163185	3.2784717022259686	3.296802330965699	3.19118310275194	2.959525869197508	2.5967455317069765	2.1109537445063737	1.5375187608802527	0.9369847268189578	0.37607872652736163	-0.09348629510497669	-0.44391113217968914	-0.6654339103637459	-0.7603284936389535	-0.7420211399390856	-0.636299674507089	-0.48266530537374025	-0.3275543916068817	-0.21332618038404827	-0.1629049011035772	-0.17495516248744405	-0.2306046635467681	-0.30297548113923106	-0.36438432797573855	-0.3950104010714312	-0.3930293430899334	-0.37819292631334056	-0.3807316911104363	-0.42128578309936204	-0.5016449569468459	-0.6071162868833463	-0.7167478285575614	-0.8154885486588329	-0.9024545087632525	-0.9895117765971023	-1.086811384218305	-1.1887353819272908	-1.2708512662446863	-1.3006628291178117	-1.2519810164965197	-1.1115959274503038	-0.8781662121919851	-0.5599432784238889
-1.534216045983704	-0.9865102534974816	-0.1873601999802321	0.6881661145216769	1.5184068784709053	2.20760562467978	2.707257904375802	3.016190643504879	3.1639320664478827	3.183283570569985	3.091004532079207	2.8860976433192356	2.5608740186602437	2.117700560102279	1.5870129482169442	1.028075126859976	0.5088646566636714	0.08211821735464388	-0.2258739217939588	-0.4099053859598434	-0.47737081878415744	-0.4435103892618134	-0.3338850225066276	-0.18700576167597535	-0.04958281961679449	0.036019205538532946	0.04856819975815649	-0.00712260889446238	-0.10751471875753546	-0.22137340077928314	-0.3184313468005521	-0.3775952844861936	-0.39626901710215	-0.3939198441052835	-0.4020382257861298	-0.4437209130160498	-0.5243501947835516	-0.6335017908930873	-0.7541169879969861	-0.8715143494399628	-0.9808845237347216	-1.0872546864088772	-1.1944405890552927	-1.294018917053863	-1.3637355113399863	-1.3753414666132724	-1.306570594827315	-1.145851188698804	-0.8910790654275091	-0.5488715620667132
-1.7875922257530745	-1.2558525730252876	-0.46082519495673774	0.42576998082390133	1.2705172182759386	1.9667886634964045	2.4616028797719784	2.7564515573003643	2.8886422336691453	2.900122853410308	2.814756694336111	2.6355335142002554	2.35393162526151	1.9669085380105522	1.4982299321503625	1.0027543903931324	0.5472728498646033	0.18373620473276986	-0.06412293835147248	-0.19569070381713888	-0.2219418610940843	-0.15871474134642916	-0.03069042131026112	0.1244004748642026	0.2594714965562501	0.3317086164964357	0.3203988008762254	0.23293280467020724	0.09732945158983351	-0.05058681655949048	-0.17777686740969317	-0.26186544151650626	-0.3000719096123658	-0.31148101173010434	-0.3272620554151579	-0.37279763578024955	-0.45807174047125065	-0.5784510327183278	-0.7209970317751966	-0.8702558366245386	-1.015808733316238	-1.1543280785606145	-1.2821847678017728	-1.387020615984528	-1.4473524655550891	-1.440630350720375	-1.3507701143666575	-1.1688906487057693	-0.8922438213504863	-0.5251571270226649
-2.004950277251681	-1.5072805335662984	-0.7460956938532476	0.11733987972688113	0.94644352835528	1.6288268216207624	2.1071702251109894	2.382800914390887	2.4966625513931553	2.496469180554137	2.413657685063695	2.2570617463523	2.0195393135453688	1.694406721169687	1.2991599467647177	0.8826771282595774	0.5076653771330265	0.22275159449207202	0.04762452870786539	-0.020998125818115065	0.004018555238253515	0.10726219770015887	0.26513135929292503	0.44031820438233865	0.5853870688323698	0.6571340724537139	0.6352786662901783	0.5296104703660687	0.3723597766404282	0.20298712391838655	0.05597810972175572	-0.04680873566964796	-0.10337373380678713	-0.13172351974952323	-0.16094611009356638	-0.21684670030519673	-0.3135670218175008	-0.45248951332668624	-0.6247216201772848	-0.8137920457501164	-1.0034643129045644	-1.1825433904367404	-1.339679720855998	-1.4572817016441486	-1.5132842627791392	-1.4907109587186762	-1.3813368151317584	-1.1804310567735095	-0.8853819552390483	-0.49778797642337613
-2.1745507612368273	-1.7241241007506813	-1.0197044040297354	-0.20721957091921145	0.5812007547384234	1.2336029854278496	1.6897903245330723	1.9479704562385356	2.0472315630236824	2.0371530694970916	1.9552567751809677	1.8162640036122895	1.6168959716571736	1.3510098598237763	1.03202409597827	0.7021507980758189	0.4171919080710548	0.21976390913292634	0.12448347158446463	0.12509806469814733	0.20788162664605941	0.3578033437206969	0.5517596457073	0.7525065973904667	0.9131746524971375	0.9920863234953203	0.9707405927977433	0.8609712991087941	0.6971610532849624	0.5204299380313698	0.3649917352864526	0.2502264376418193	0.17636519425429936	0.1269800743795836	0.07686281376288802	0.002306912856841759	-0.11304367894019245	-0.2752458165205205	-0.47907794927428005	-0.708002719975751	-0.9418499197943804	-1.163260736171774	-1.3540324130924841	-1.490522064841463	-1.5488958949705183	-1.516892966836195	-1.3935740283557747	-1.1799705900113662	-0.8741540354000137	-0.47493343608640193
-2.2881843713389336	-1.8918226573941896	-1.2571573856271654	-0.5130651341707605	0.21753722760825916	0.8282137739416603	1.2586062266607958	1.5027399162560222	1.5944465178317175	1.5814309043950154	1.5030623546785753	1.3781675394205384	1.2087314953770738	0.9932557824899177	0.7447518348627741	0.4993966648346106	0.3044166556274261	0.1946241957821299	0.17928735458475828	0.2499675923798769	0.39240997058920457	0.5909490444066444	0.8216100039466786	1.047091652670628	1.2231918668430775	1.3130387178461758	1.3012455963903047	1.2000958717062589	1.0435595356280163	0.872170107649925	0.7182333537600954	0.5973286399812763	0.507722282130902	0.43491455811691854	0.35831293195768793	0.2583154298741086	0.11930587962104058	-0.06749803125339714	-0.299759111051925	-0.5620589686667774	-0.8329084683417529	-1.0912752585165206	-1.3138029392706585	-1.4714838521221931	-1.538599442296705	-1.5053951564214558	-1.376351000940373	-1.1584182529670397	-0.8513163396607271	-0.4519165813941636
-2.3329654786693115	-1.9917695495541665	-1.430798980036809	-0.7627083722240541	-0.10061217825847793	0.45828640411347654	0.8570920905746625	1.087265056765919	1.1773802292978244	1.170076649557035	1.1015447124792688	0.9911067497715171	0.8453872066448781	0.6696125687136101	0.4793259478929167	0.30646841545024434	0.19021833562115334	0.1573816428841472	0.21315551734481705	0.3477296902314245	0.546132729891785	0.7902893021116738	1.0538878475403421	1.300062685419428	1.489587975724183	1.5925389383074646	1.5972911377723178	1.5151355743942168	1.377266941477458	1.2214487759939872	1.0765404938559262	0.9547686356770445	0.8527199218038143	0.7576955265727037	0.6539900306350142	0.5268334660143403	0.3631147717516611	0.1532719186345961	-0.10198397485097783	-0.3885543692488044	-0.6851467584251076	-0.9689350303530364	-1.213833779614267	-1.3885986610380425	-1.466626282716062	-1.438369213419361	-1.3111976551651838	-1.0965798316521418	-0.7969566462082219	-0.40896797154638775
-2.2961199416962224	-2.0062044118153164	-1.517063535967736	-0.9277442967385894	-0.34183191171013805	0.1547465931382886	0.5128246674650294	0.7251517034893917	0.8164281199836778	0.8219137389088238	0.7698474903962769	0.6767091293432597	0.5521179600932965	0.4065479667376642	0.25863750649874107	0.13856749714161323	0.08016171137324281	0.10474011056771272	0.21517367442450144	0.4011251540522412	0.6460653502957795	0.928592354542168	1.2194813254655519	1.4821952618047842	1.6832590162910959	1.8005039655027337	1.826574250178025	1.7710260047383346	1.660356899308075	1.5277703693146605	1.3981302473022048	1.280814692822834	1.1717971718686337	1.0605012867401	0.9353065314942728	0.7856406773680011	0.6008035504080784	0.3715817232377423	0.09877404375537623	-0.20320516296493923	-0.5126900300511621	-0.8063790019603243	-1.0587305398629663	-1.2400299803890813	-1.3248257821432372	-1.303037125683182	-1.1824469419675585	-0.976574754825388	-0.6909923467493901	-0.3245086874357538
-2.1728443077998336	-1.9286591040162877	-1.5091944034095681	-1.001414409067131	-0.4985435670309244	-0.0740565620432266	0.23424777100800057	0.42371331148818525	0.5160496061029758	0.5371538349464763	0.5051070050621074	0.43170536809036303	0.32706715969191363	0.20358414621418322	0.08193308239896333	-0.007331557114553913	-0.03218970310385907	0.026790181028189225	0.17155394777527588	0.3919514035949579	0.6699051609983006	0.9809855659932903	1.2927939333717102	1.5684637008562516	1.77931026295322	1.9106756655276427	1.9598449735662986	1.9351837159460825	1.857660741761427	1.75450344773455	1.6466009256466327	1.5408599989782883	1.4329707315316247	1.3147877734885465	1.1785964098456012	1.0165029712775397	0.8186987343128084	0.5767031243303112	0.29270709213283763	-0.01673186725902508	-0.3275027368617984	-0.6165439014984122	-0.8611218400791105	-1.0363436590909598	-1.1198152892527682	-1.1016707944118587	-0.9885445462771851	-0.7939891625396363	-0.5262116938193924	-0.18810176148735938
-1.9727725513098668	-1.7708988878445755	-1.4216904680016877	-0.9997417312677699	-0.5857153325743539	-0.2390460267586938	0.01434235296914532	0.1773111536994198	0.2683282980847573	0.30359290580872095	0.29108741240655905	0.23720590354672236	0.1502432440718274	0.04229000916526255	-0.06546740894358984	-0.14217106238360863	-0.15540393261283678	-0.08463218167705788	0.07324402367812645	0.3089563169142137	0.6045686685410288	0.9335513040726947	1.2602306447028924	1.5460857850136283	1.765168076638065	1.9093405607052492	1.9810491651279822	1.9887187187557067	1.9481701865531316	1.8798962270472779	1.8001881842293848	1.714001939594476	1.616747627530129	1.5026224785546725	1.3675364624877002	1.205778350865483	1.0071791586690404	0.7630953406467275	0.4771932286543916	0.168835760532079	-0.13491833354778976	-0.4104999256265065	-0.638285309566196	-0.7986250001324383	-0.8732768484310724	-0.8538489299277806	-0.7459124055772548	-0.5622572825746667	-0.313192342595674	-0.005985183723007888
-1.72025309489059	-1.5600359398519015	-1.2830703049780623	-0.9507077417742675	-0.6276510400655912	-0.35891970339895807	-0.16044922391424338	-0.025567575502517776	0.06066619122011196	0.10597388907036942	0.10956092515935362	0.07154133938015338	-0.0023945207479263825	-0.10043488836458132	-0.20227675559765748	-0.27826402833231406	-0.2959639525973406	-0.23290073394938446	-0.08240783807128094	0.14964810662146383	0.4476070972458997	0.7842883247734793	1.1205369530164468	1.4149901324959813	1.6422993641316805	1.7984282768282482	1.89123030177252	1.9310307097188948	1.9296794584116517	1.900676221701847	1.8548622536531774	1.7949785992667653	1.7168845267245194	1.616800071830905	1.493542571210453	1.3433566039750373	1.1558313713971555	0.9220699306521897	0.6463152468847152	0.3490055513453273	0.058421249133335115	-0.20087779986107815	-0.41040227100721793	-0.5540349467561385	-0.6169565634320333	-0.5922117802442292	-0.48522364433706244	-0.30932506605672805	-0.0770449127120627	0.20015967847055938
-1.4534620873201407	-1.3341916437855534	-1.1290691831547257	-0.8839865606847438	-0.6470446978738954	-0.44955429562954025	-0.3001405967204158	-0.1914647994588121	-0.1129317286216828	-0.06344526606473373	-0.05052219706149743	-0.0801238888864339	-0.14807874279714922	-0.2422134750116481	-0.34372260948616107	-0.42573690147203797	-0.4579553669871333	-0.41650595891703346	-0.2899291469105673	-0.07793782197746174	0.20831858392565086	0.5425640988637664	0.8828847967282172	1.1850989197572503	1.4217825692499422	1.5903066838423208	1.703377849126179	1.7744761145432493	1.813358761939956	1.8264843897823317	1.8181485424866846	1.7886442722295535	1.734931525530234	1.6555002198197892	1.5510611632420845	1.4190432600600749	1.2500272243098751	1.0359881367186288	0.7810090685627077	0.5042575336230037	0.23280254915984955	-0.008627997604700979	-0.20141019599361706	-0.33038349268736134	-0.3823187490962018	-0.3506696593623501	-0.24122549672653434	-0.06885836488045785	0.15038132269752638	0.4007316645165598
-1.2152421970052782	-1.133376980952188	-0.9924646698277211	-0.822770727890361	-0.6565657883594138	-0.5142115853201646	-0.4008537429706459	-0.31194298091264366	-0.24240111904859524	-0.19602396950542864	-0.18421477807658637	-0.21578247147714621	-0.2870237174091178	-0.3852922211055928	-0.4928723165588541	-0.5862974494312471	-0.6391664205901592	-0.6275869718578366	-0.5353614418624373	-0.355519935699503	-0.0932488804004751	0.22763991752266896	0.5649267932556687	0.8715353178075114	1.1171404919463963	1.298602157540482	1.4314781555626508	1.532618712188746	1.6109156245242529	1.6669948319770849	1.697997175746545	1.700881808026748	1.67385374690058	1.617629740079375	1.5339392149335358	1.4210887634459153	1.2721556918067691	1.081096926701212	0.8523745328917938	0.6032426459264247	0.35758232503211906	0.1385982317982716	-0.035203922080348116	-0.1488898575290219	-0.1896316103369028	-0.15077350442741186	-0.03756551020682034	0.13348552498365224	0.3426571624359358	0.5698103448699267
-1.0372185938881144	-0.9847423430383617	-0.8921928233414577	-0.7756912931176835	-0.6539736271502552	-0.5406166221884239	-0.4421664798559076	-0.3606847356435183	-0.2987595999217378	-0.2633071673730476	-0.2652912054211704	-0.3120334935109991	-0.3992214488275243	-0.5136022393473433	-0.6376955887871542	-0.7507227289104785	-0.829971471993138	-0.8529732310648575	-0.8006515684772085	-0.6609045758516654	-0.4336674704681913	-0.1384182083709586	0.18463146588658796	0.4878134810956163	0.7383595549092683	0.9313556846428981	1.0829293159260165	1.2121442357005185	1.3277138686002707	1.4258748474168546	1.4969484233819532	1.5336699918794146	1.5340771123237207	1.5001973075519888	1.4349771324732794	1.3381520181581568	1.206233764604484	1.0370741583525118	0.8362836847503491	0.6193467981727703	0.40626816927236453	0.21786645864344714	0.07142822868708362	-0.01966003299894268	-0.04450849805676694	0.0035098699282422917	0.12063160337776235	0.29043920516882554	0.4909097690529962	0.6979856063562581
-0.9276809065516797	-0.893471089761495	-0.8280671058670666	-0.7348049559222408	-0.6228838125173897	-0.5043298299736435	-0.39265751344104133	-0.3015318449519866	-0.2428475020074014	-0.2249708650999388	-0.25387954075110053	-0.3312675069017464	-0.45031929263817844	-0.5971093153530095	-0.7532968857810476	-0.8988998584836903	-1.0137575080795358	-1.0771460293156558	-1.0692373217353455	-0.9756253234550823	-0.7933076382311074	-0.537518661022569	-0.24344541892072333	0.04400410083508658	0.2919966262707487	0.49315480504209436	0.6618059433829142	0.8169645007851345	0.9669444358769383	1.105151992168115	1.2160710937570391	1.2872655112102407	1.3145917683137596	1.3008922043842233	1.2503555176793433	1.1653642408561924	1.0468076429226627	0.8972091366237724	0.7245670816320467	0.5427074055214607	0.3688415156898729	0.22113317122969947	0.11461538308544446	0.05833129377101583	0.058908866220998925	0.12170108477436836	0.24493790096340728	0.4144023314140647	0.6073146774828841	0.7970682029219871
-0.8697716335601335	-0.8418875702281121	-0.7794157453545739	-0.6764795473833257	-0.5375947257239115	-0.378803676068124	-0.2258310160730165	-0.10726070537191736	-0.04472168795353916	-0.04656381603280102	-0.11148020114007047	-0.23303765300763654	-0.40036386067052865	-0.5982688556218952	-0.8066673566430749	-1.0043100164800298	-1.170637837191691	-1.2854135725026266	-1.3292063354374677	-1.2884066685787203	-1.160488921412909	-0.9574362656945086	-0.7078219988934056	-0.4494972099328026	-0.21274199035710958	-0.007390117867752284	0.1768352190136105	0.3561844261525484	0.537795413912194	0.7130836993287745	0.8624969954793918	0.967851891046101	1.0214483595953736	1.026227476640826	0.9879513796019568	0.9119306783743263	0.8036944073685305	0.671193337853584	0.5258570258953129	0.3812376551131845	0.25285876910261457	0.1565880507477419	0.1030363579360328	0.0948371159832167	0.13300916125375942	0.22007973576833856	0.35605108867825175	0.529495955337474	0.7179456132916782	0.8932621062223668
-0.8260588204462554	-0.7911044091348476	-0.7083386677923943	-0.5671109545323518	-0.3724829764305241	-0.14845919220537804	0.06539092145639212	0.22562617183347872	0.3014276451155737	0.28463749911782	0.18314610404810164	0.010664090898741065	-0.2174572973356063	-0.48398820669028475	-0.7666815714348928	-1.0402068674489913	-1.279872806941393	-1.4630233738544	-1.5707355734532271	-1.5923425862852654	-1.527623207181664	-1.3872654089677954	-1.193143534007051	-0.9741032446766948	-0.7557997157742592	-0.5499007661402475	-0.351777121762111	-0.14966793972535425	0.06135540163112328	0.2710721448079453	0.45648673128326117	0.5946846839466805	0.6742210419991914	0.6968687061683916	0.6696308436254423	0.6004382276920464	0.4992201131284814	0.3804856721988222	0.2602287492366516	0.15379970834969	0.07606083424334613	0.03965753521571744	0.049427292631113395	0.10115773967191839	0.18912731852090794	0.31257083531187574	0.4719357225055822	0.6578138614456481	0.8476428882981453	1.0120165471950182
-0.7474881689345344	-0.6915435798561842	-0.5706831532203606	-0.37438146849889675	-0.11098402302119041	0.1865535469906951	0.46604559876880436	0.6729135233895582	0.7704065350301611	0.7495788279723817	0.6205701767766205	0.4003015103302821	0.10677495893670934	-0.24026389032434314	-0.6153295433094095	-0.987053249664247	-1.3230756199921232	-1.594735628820033	-1.7821111133518055	-1.8772861503893572	-1.8829018565863334	-1.8097431234654766	-1.6747566526130018	-1.4989305900927652	-1.3028642607983338	-1.0996483840621016	-0.889984715122386	-0.6669133156220012	-0.42885127520280925	-0.18812949974209464	0.029653514603755197	0.1979109009841705	0.30184044018915124	0.34129173509115374	0.32349035005142435	0.258478413851737	0.16117707002003903	0.052354564239888386	-0.04600754808767182	-0.11558870213996505	-0.14123989882191948	-0.11412703019104371	-0.03562076871341197	0.08373103150604477	0.2318983312106959	0.4037897503346664	0.5985859047411215	0.8069083567632569	1.0048715349174024	1.162000861892978
-0.5978287973918601	-0.5090744810951032	-0.3407573556660459	-0.08702605100709787	0.24069213598918252	0.6014782625807299	0.9351309169631988	1.1825943391910714	1.305877975058223	1.2935340104602333	1.1523306909701565	0.8964656443019506	0.5431124448229235	0.11414309139853139	-0.3606534257240204	-0.8430060700883651	-1.291003888521336	-1.6675197253551426	-1.9484962720530477	-2.126364536573975	-2.2059164889883998	-2.1988839333863295	-2.1200294104912816	-1.9855313106347983	-1.8121417181201414	-1.613910033510574	-1.3957769516319265	-1.1553785352687342	-0.89482454644543	-0.6291873312221531	-0.3855491914929553	-0.1925039091582086	-0.067777356141782	-0.014249495944185476	-0.0251018541701054	-0.08761159056480157	-0.182288081604233	-0.28276076043663195	-0.36194943882171615	-0.3977165487910788	-0.37478087588862546	-0.2869602428896565	-0.140462772442733	0.04879631406668339	0.2632009296713205	0.49215415442031535	0.7311910290998067	0.968496217616246	1.1787844705092385	1.3304716246332184
-0.3790134243245298	-0.2514837372898947	-0.03565099835193397	0.2660313002766444	0.6397954674587323	1.0408901389794738	1.4075561380292232	1.6831747191884987	1.8315826254514296	1.8381905059533457	1.7013286456898684	1.4268186571238566	1.027874424386593	0.5273971205073245	-0.04011084182850293	-0.6292428210262013	-1.1890815318852035	-1.6738773130190066	-2.0533315824070995	-2.316782154174131	-2.4690823424565305	-2.523279254551695	-2.4941953360670053	-2.395875100417304	-2.243386196544133	-2.0515833033537074	-1.8285837309109914	-1.576620811489277	-1.301990822475537	-1.021855423207123	-0.7630199660089527	-0.5540003998311848	-0.4144759042586215	-0.3502693057146143	-0.35541358615319385	-0.4145613392565829	-0.5041678187283903	-0.5941800859842461	-0.6544550393561983	-0.659989044597226	-0.594673323336794	-0.4540259918770407	-0.24653170297611102	0.00887649784086578	0.28944971394789903	0.5773323258365461	0.8614113005118724	1.1264368596528924	1.34604899147828	1.4892438103504966
-0.13162751606663034	0.032643150310776074	0.2871867548279629	0.6196366766435903	1.015787160209595	1.431673975422248	1.810023941466294	2.1012431272969443	2.2723276611097742	2.304268196526364	2.184636160652985	1.908282120298196	1.4827842016507562	0.9309915715920019	0.29194731157339354	-0.3826193727406151	-1.0352921703913658	-1.6140449132437458	-2.0825633852843084	-2.424584406765424	-2.642591909872316	-2.7504298452129605	-2.7635810863469787	-2.695889079442555	-2.5622967718922647	-2.3781679965366855	-2.1547906980115954	-1.8992233475009521	-1.6218810297942987	-1.3408327348942402	-1.0806946619558468	-0.8676966397608622	-0.7219188250539721	-0.6512025464125515	-0.6502967860303465	-0.7021801711251483	-0.781128426072744	-0.855816262232317	-0.8948986366295358	-0.8721077269372055	-0.7704158361880967	-0.5857415227553764	-0.327223202468528	-0.014524991391052906	0.32478312211129245	0.6640732540491733	0.9837845709513852	1.2651577252432202	1.482722799078517	1.6089336109087733
0.0887118088604558	0.28145959597965214	0.5601692830016066	0.9037438713689439	1.3006067660629432	1.7112254086926277	2.0862147948743734	2.384480963055601	2.5753055296000853	2.6338678710370926	2.537810675820083	2.2726019760076857	1.8403027534854721	1.2633419291884682	0.5841917417603928	-0.14139005452837514	-0.8530472309774092	-1.4958577939920972	-2.0297307587637072	-2.433134141102072	-2.7045687778068612	-2.856149260590084	-2.903121772386732	-2.860075002286061	-2.7428762760393908	-2.5679806560087357	-2.3499058458799245	-2.100017919916892	-1.8314656344192182	-1.5626404784485195	-1.315437955168252	-1.1122406664798514	-0.9711781629310594	-0.900235051122442	-0.8938595855189015	-0.9347366208002449	-0.9970997502592863	-1.0503931393911368	-1.0638444932950377	-1.0117695519872623	-0.8771830747418512	-0.6555567517240305	-0.3554384096495103	0.002430070196925745	0.3859174651617746	0.7600285472907439	1.0975788184581607	1.3770354763460162	1.576103804929557	1.673476539234332
0.23201380698238266	0.441659147745734	0.7294391790145203	1.06797521262666	1.4501650998567017	1.8439823419173866	2.208953809062934	2.510285540682064	2.7174852140935384	2.799497894992347	2.72741114349049	2.4813248003516835	2.0604906513382013	1.4868178209559102	0.8032784828945612	0.0660079051275615	-0.6647254715116573	-1.3341025579664598	-1.9010356164730096	-2.3414715284220606	-2.649082836055231	-2.8315962284543863	-2.9019440242744055	-2.8754171467414356	-2.7697471904984377	-2.604164215883958	-2.396438113858436	-2.160605291844448	-1.9112850710436944	-1.6663609404767004	-1.4450596384726253	-1.2657062808485493	-1.1423173007434924	-1.0797672527746323	-1.0714202728261795	-1.1000669452536262	-1.141729364703995	-1.1680667608599011	-1.150896997233839	-1.0669896445411033	-0.9007228472992926	-0.6472462759865598	-0.3148477167190587	0.07369601809399746	0.4823813483162503	0.8703150777051123	1.2047910418715437	1.462877831982358	1.627462078661997	1.6849760608806932
0.26147177074126426	0.47673689363044636	0.7626907358397296	1.0878196419908641	1.4490126400469163	1.822970262793918	2.1774744593130064	2.48111615061453	2.700900682554653	2.801163371210799	2.7505005757821905	2.52901012146988	2.1358141752587105	1.591469479424718	0.9364799700587589	0.224451602131978	-0.48733923145616687	-1.146379327404253	-1.712909994827924	-2.162817704801735	-2.4858573599999385	-2.683427481276686	-2.764290072312647	-2.7435228639536438	-2.641469258242177	-2.4814499454380727	-2.2846841282257024	-2.067610811078978	-1.8455579668515312	-1.6350118750386313	-1.4524832023912102	-1.3114282904512042	-1.2194838374770722	-1.1759655415071522	-1.1712745758074776	-1.188590056251715	-1.207297296950558	-1.2028216982228948	-1.1512677504533384	-1.033641014202586	-0.8370035395638382	-0.5572670352906262	-0.20349101427115637	0.19926137742733283	0.6124563169161659	0.9927138490505291	1.3045912307228	1.5259804938217392	1.645297378842358	1.6567814617060677
0.1620955675950585	0.37269768387978663	0.6509902688764575	0.9623002568602542	1.3049888447298668	1.6624304441620168	2.008823469300019	2.313837239694477	2.541959244948309	2.655952116316622	2.625650016581228	2.4338479099467465	2.0808703250296734	1.585423266807079	0.9844351648284085	0.3267805113690296	-0.3346791382310763	-0.9515743549321243	-1.4873730138600927	-1.919691081253231	-2.2357525805965346	-2.4302454712950903	-2.5067016519807788	-2.479242643286389	-2.3706621877843648	-2.2081944065286185	-2.0172280960563684	-1.8180536322317369	-1.6273644438703996	-1.4601691384481394	-1.328872464578187	-1.240000243463279	-1.1926513885740968	-1.1787732078550892	-1.1843845140817317	-1.1930169882557937	-1.1883661242701065	-1.1517320447865775	-1.0649608271133435	-0.9141052214585755	-0.6900739001136534	-0.3914418064881702	-0.029421931577124378	0.3691995664530309	0.7659826877816912	1.1183892885062985	1.3916108003067074	1.566135789611025	1.635228345639584	1.6005086289896848
-0.05263826785813709	0.1445736511848672	0.41212053564103335	0.7140070176610925	1.045514380149178	1.3923809954365045	1.7320018550001839	2.0353019281903637	2.2676089695574095	2.392802864913265	2.383088696327106	2.223895584008691	1.917443615319475	1.4823299020631886	0.9518022527292881	0.3690911987600939	-0.21835114484368534	-0.7674277865043436	-1.2467658744178143	-1.636999591980589	-1.9239929877657995	-2.0965512685383483	-2.1530282198400004	-2.105879609192349	-1.9792684254222617	-1.8038366912423391	-1.6102644040552145	-1.4246118017708516	-1.2660443101845602	-1.1479125055655979	-1.0771040660501472	-1.051086105461549	-1.058564661104909	-1.0829285773424655	-1.1056270931272871	-1.1106914046646499	-1.0857750100229175	-1.019296317793457	-0.8998488368487896	-0.7192108091516123	-0.47335272454736865	-0.16517783109312073	0.19049059418978656	0.5664384567748809	0.9268061968071295	1.2330397496746905	1.4544399467837048	1.5752562812329605	1.593589087183893	1.517376371577804
-0.3452763671577957	-0.16851913018213738	0.08536576014671053	0.3815187252381068	0.708321686606215	1.0484994361986795	1.379749377134591	1.67628898585155	1.9078928763438587	2.0419051431798994	2.051970279064581	1.9249551736888617	1.6657681425086468	1.2950546785466712	0.8436638637338006	0.3491314414333188	-0.14736000550106587	-0.6089580548773516	-1.010425786139397	-1.3364772784746746	-1.5731292799905527	-1.7055223817245049	-1.7270979082545723	-1.6475467475685528	-1.491892735033931	-1.2945999962219508	-1.0923985392816993	-0.9174547799627178	-0.7916648098746593	-0.725590448137939	-0.7187760889699637	-0.7594188673430862	-0.8261990354196566	-0.8941325562280024	-0.9403433121788458	-0.9492705288102385	-0.9123001162740842	-0.8235349404177991	-0.6783344894936557	-0.47489134512504955	-0.21587569069901957	0.0900738757632458	0.42447314077903203	0.7608251614917072	1.0678358624522883	1.3134325172266774	1.4734738742438804	1.5372233018742454	1.5080594830609324	1.3980899764688532
-0.6676896726643148	-0.5168482412553971	-0.2806801711009197	0.009503455059480779	0.33279746892640133	0.6655488225484744	0.9846703429168102	1.268772558282927	1.4939506685373676	1.631975819693487	1.6578980648567652	1.56004867326668	1.346128310039442	1.039206006141381	0.669192849839498	0.2688673025922417	-0.1266047337291027	-0.4873847748877185	-0.7944725200302855	-1.0368336327744399	-1.202860686902581	-1.2772048607319457	-1.2496397036027929	-1.1269813547776455	-0.9348259433917601	-0.7122563156975421	-0.5018405364737609	-0.3398361688184792	-0.24884774711990174	-0.23478349797253684	-0.2892619515799872	-0.39198653815073864	-0.5143797489539457	-0.6257799291372204	-0.7001394504640652	-0.7218326437484904	-0.6850909592701041	-0.5873118608894127	-0.4285317277590734	-0.21373319511223152	0.04632688322471483	0.33614359486042017	0.6347948010404388	0.9174996335488786	1.158529752297692	1.3343694145674179	1.4287693167418252	1.43698490551636	1.367012133272496	1.2333758654983282
-0.9744512593810918	-0.8518649907767771	-0.6363203510931953	-0.3543848299381552	-0.03669395329619985	0.2854058984140242	0.5880205483370107	0.8544930165255791	1.0666006861605306	1.2004821048527161	1.2342332702789374	1.159107674406976	0.9854802746770537	0.7381479351318848	0.4463128122100824	0.13947010060880366	-0.15261768006756524	-0.4066573237916912	-0.6090816681191208	-0.7531137870073338	-0.8316861321275618	-0.8322778560605937	-0.7440771749402578	-0.5718835126706163	-0.3424159495403554	-0.09844880155085668	0.11365770730651062	0.2567978609583559	0.31135650821452443	0.2772043116736519	0.1699456138827732	0.016132837732735387	-0.15179353211862234	-0.30101460853366163	-0.40453260299419824	-0.447240936148072	-0.42410061458453846	-0.33323168035425604	-0.17685321365178422	0.03442957440946958	0.28157523767138365	0.5420666902626742	0.7931809879843589	1.0129173231894408	1.1812802218526195	1.2835320948022253	1.3127359394361804	1.2710306525526212	1.169595214684627	1.0240650801895264
-1.2316603754305553	-1.1353494560926487	-0.9402297238394693	-0.6682611406846429	-0.3587536453558121	-0.049889654576591724	0.23311849399975373	0.47661437102029924	0.6670147623505386	0.7858916409853605	0.816675466611434	0.7546702233579738	0.6126000219939147	0.4160729678678774	0.19409765424280645	-0.026027379924560612	-0.21953956851885215	-0.36830959552844433	-0.46230854236391833	-0.49957691275755595	-0.4795109867021001	-0.3954554510214783	-0.23975911407700795	-0.017903539656243757	0.24255461633201902	0.49726604182861306	0.6999991873906763	0.8173052731942869	0.8357407601758703	0.7611218912901787	0.6140807730367391	0.42420301898055507	0.22441739957620307	0.04639031105655272	-0.08416259248024298	-0.15256648065057898	-0.15320611698000342	-0.08326628340878503	0.055072570943967225	0.24769434100469184	0.4693300476150889	0.6915553569270286	0.8897618592526234	1.0437344495378043	1.138404283983541	1.1671933014452858	1.1339273298923906	1.0489139890303099	0.9268199458311114	0.7821451655310488
-1.4231435274142905	-1.3488070811502124	-1.1711353637712898	-0.9090732578563719	-0.6087109892489828	-0.3137462257196963	-0.051660744934956114	0.16418896831543536	0.32450365436419415	0.4178554549569599	0.4338656353259602	0.3725670449001985	0.2488781810758163	0.08958763466962619	-0.07489255775813575	-0.21885614353966393	-0.32258102208711964	-0.3720804478220583	-0.36013511391840664	-0.2896580298860183	-0.16727741685722772	0.00526256586462711	0.22864915314241457	0.4938251824879739	0.7725870186381923	1.0226872068824473	1.2035463253728338	1.289682449233204	1.2747139148602726	1.1694386609116065	0.9965965403694534	0.7862165923317925	0.5693341413863736	0.3741077540719934	0.22275947999849138	0.1294273613220534	0.10132305401734343	0.14237585072334763	0.2513956872241351	0.41396410332268796	0.6016730424818428	0.7823147574659144	0.9283674181962686	1.0196829340267481	1.0446182847169299	1.0036395418629547	0.9114652618631118	0.7892630050418974	0.6562159050376463	0.5249008581462823
-1.552919141469	-1.4956784943195747	-1.332586300955722	-1.0793289810901197	-0.7866414785437361	-0.5034770421172347	-0.26129200458303875	-0.07428223416798817	0.0518138404073003	0.11199384378634793	0.10226344860747717	0.02739130983194121	-0.0943755239906295	-0.23266741561357926	-0.35403431534590324	-0.4340551183576611	-0.4581665521689352	-0.41689918038031176	-0.3068773821992072	-0.1357870547891123	0.08318219490474496	0.3388295044440976	0.6223139310438838	0.918730046459352	1.2001379869595803	1.4304427433763895	1.5793409529880247	1.6316475486076052	1.5876630859421954	1.4605900575304944	1.2733840836955177	1.0552107079251702	0.8346022685601884	0.6352672373584559	0.4747981049740786	0.3651605453732574	0.3138203773455817	0.3258863782154784	0.40174905311304754	0.52862416590932	0.6791960023445179	0.8193036148336519	0.9178612107298156	0.9528309142113005	0.9146559332030456	0.8106168869013426	0.6660798982055857	0.5137460702697274	0.3790496344947203	0.2727400871067385
-1.63742696594703	-1.5937707726021642	-1.4426691701925578	-1.195827379722848	-0.9070994742996893	-0.6311373506824962	-0.4047044686338727	-0.2432914769158617	-0.15070657746589422	-0.12783290088002466	-0.1729826694729286	-0.2758115585634196	-0.41203490513307506	-0.5449355300140581	-0.637330731632473	-0.6664315209360517	-0.6231481559608681	-0.5038386728704274	-0.31038252362677615	-0.05432594697952411	0.24567473396382777	0.5701119725805075	0.8998966308641334	1.2136935239273905	1.4852227228589687	1.6869025156263242	1.8000855357132954	1.8200742100856886	1.752406211253282	1.6103820846123167	1.4156117060771365	1.1966059134890605	0.9808815899801129	0.7888375232515048	0.633292344585142	0.5222683720606365	0.46058412926337444	0.4524923462500049	0.4992322369389158	0.5919007216119997	0.7066996962246604	0.8093437143982659	0.8655030816760327	0.8509556028012372	0.7582736064147845	0.6015638120002744	0.4151569668867801	0.24207985107492613	0.11476391731372862	0.04410906229239477
-1.6893588101086319	-1.6556833166871863	-1.5124715343557862	-1.2683558673589852	-0.9794661123385041	-0.7056261393371788	-0.48898552504158177	-0.3476004644132985	-0.28563295922923637	-0.30199693104025704	-0.3903075471156718	-0.5330160274209583	-0.6969564295110783	-0.837909380569049	-0.9152782207558341	-0.9082201155317877	-0.8138326232006252	-0.6357866043977429	-0.3811862844602519	-0.0639725829140636	0.2943292382209734	0.6675012524018102	1.0277274248055162	1.3482287112949716	1.6049507186573224	1.7793280483377294	1.8630104737910806	1.8583238197408802	1.7736550532679323	1.6215257619720613	1.4215481193948047	1.2021950515494815	0.9927118822724448	0.8136348982125613	0.6745325955380929	0.5775274769586405	0.5221114053116439	0.5086133621049495	0.5374487485989864	0.6030441881096291	0.6859136131115872	0.7539835246848169	0.7724920274974953	0.7163991884635377	0.5806143878545544	0.3843611370220755	0.1690026463530692	-0.013874171983516082	-0.12460819514587364	-0.1511015517416719
-1.7062658501177892	-1.6764537715422068	-1.5351115572160394	-1.2899561897574587	-0.9989609674727288	-0.7248679685663562	-0.5139522295783465	-0.3884315695132542	-0.35447810423294845	-0.4109358735175378	-0.5469681967508201	-0.7367496120833513	-0.9370916282880921	-1.096855513216486	-1.1736796046269726	-1.1487595388534566	-1.024815160055586	-0.8127691420549684	-0.5243980118411907	-0.17426613132850097	0.21569378974356918	0.6153395469945653	0.9911252445210028	1.3131864186003723	1.5598645493837944	1.7192305322467936	1.789127636673086	1.7742019666675275	1.6820347716348967	1.5235640751626505	1.3174743305204941	1.093577400053143	0.8857260388232842	0.7180543875536245	0.5991100842878255	0.5253149764020014	0.4890133733638313	0.4843778642734371	0.5084937306252001	0.5564170516238051	0.6128676568431993	0.6502103740369937	0.6366046066335507	0.5487887077964451	0.38319670330363464	0.16201992064904558	-0.06803282416279038	-0.24907231385206213	-0.3352888380006084	-0.31330799410723337
-1.6767326001461156	-1.6423786492439796	-1.4964877347003522	-1.248361676054017	-0.9561631719428539	-0.6830525820947289	-0.4778627750194652	-0.3667171984807494	-0.35935789082156866	-0.45539669197831295	-0.6403293062368165	-0.8795833023724927	-1.1205810196262909	-1.3073396400780466	-1.3976926226366717	-1.3752441320834272	-1.2463492619655085	-1.0270937263093531	-0.7325405915204914	-0.37707309640165015	0.018183182616204226	0.42269196954767	0.8016183397583674	1.1250752728906595	1.373160004602471	1.5369766699856044	1.6152121212354533	1.6095362234216697	1.5227049863291011	1.3627151754066649	1.1486851758571437	0.9140485468971526	0.6989297930092118	0.5336943189256053	0.4287772530896071	0.37704134041122456	0.36372447090857923	0.3753735757714147	0.40362396356338626	0.4420415867124637	0.478705235017525	0.49197737049340234	0.4548011329306206	0.34692584886781375	0.16623907616154024	-0.0637335822722976	-0.29362231236832737	-0.4616922572948435	-0.5192479187459247	-0.4518290122718941
-1.5992094803871362	-1.5524897790864314	-1.3966543672514753	-1.1449864912426522	-0.8540816186403377	-0.5853152532443565	-0.38781757681517454	-0.29099616638333964	-0.3084438227183383	-0.4412686263913268	-0.6719535556323307	-0.9584456540647387	-1.2413257352506604	-1.4613398449931558	-1.5776657764467243	-1.576435000653102	-1.465332644473366	-1.262600331866697	-0.98518272477402	-0.647558739176465	-0.26916742102096713	0.1218607070728692	0.49378701792740465	0.8192553982545916	1.0808311357903637	1.2696233101012613	1.3799285229232265	1.40507637442256	1.3389004719453528	1.1842729806322716	0.9612160438069386	0.7087204558400034	0.4750727385070031	0.29869796997497866	0.1949780944332832	0.15561083066339493	0.15945035529826349	0.1857483310196724	0.21984389493794002	0.25294626465419506	0.2760681505759618	0.273462926970168	0.22379947835063776	0.10984895723825323	-0.06956788643536575	-0.2907619271517777	-0.5051995439123359	-0.6516990553395556	-0.681296853733482	-0.5784242982212404
-1.4898607184049812	-1.425843910888777	-1.2564800220186292	-1.001454965296904	-0.7145844780213244	-0.45327256733376653	-0.2651644577428499	-0.1814951544330355	-0.21927332969882082	-0.38131466888251647	-0.6487028617393422	-0.9753930918272353	-1.298069021762744	-1.5552264468863017	-1.707185641169141	-1.7414296866778234	-1.6657757724918114	-1.4978753684278114	-1.2550453028602018	-0.9522801288851155	-0.6071686791951162	-0.2435552351190582	0.11212376174979344	0.43816011575607133	0.7210844870381713	0.9506802029131713	1.1126769465970807	1.1879588037233044	1.1578578766863674	1.0172995997859768	0.7859946075972344	0.5097491190782067	0.24741520621046484	0.04738055108504899	-0.06881993315061456	-0.10905694511123785	-0.09897039122294189	-0.06656956287093561	-0.03172013496203621	-0.004290923234100216	0.008922902079331864	-0.0027674474369662745	-0.05494220246610129	-0.16111422006307158	-0.322222866352695	-0.5170019232732253	-0.7016969202985188	-0.8204269084905377	-0.8258617693410816	-0.6999241505198684
-1.3705646286662034	-1.287224128558627	-1.1027178742778323	-0.8451267499327781	-0.5654955766432362	-0.31510717316660164	-0.13740817364148802	-0.06354369380736483	-0.11297387046808129	-0.2908274101660726	-0.5794896147058788	-0.9335877591867463	-1.2890067086924537	-1.5832975671895178	-1.776256735748351	-1.8548877919322309	-1.8260948479776946	-1.7059358822557102	-1.5108933594723	-1.2558255636159268	-0.9564353652641467	-0.6316866969001924	-0.3008786553495664	0.0219832208403111	0.3283319695224527	0.6060472498786047	0.8312299239244407	0.9696464661581105	0.9877580062677661	0.8706889894908062	0.6363466814364426	0.33698587027231675	0.042135017020769557	-0.18904393154770419	-0.3284826180464133	-0.38244275436103525	-0.3794129888676738	-0.3529313489371992	-0.32596281712988395	-0.3082145937518383	-0.30398124666946935	-0.31997418591885696	-0.3669305688678818	-0.4543780132510174	-0.5831035492474695	-0.7372484689124874	-0.881433858022364	-0.9676299452905202	-0.9516191149952119	-0.8121542235616228
-1.2524804122608266	-1.1493307868836578	-0.9498631351777748	-0.6915724879290295	-0.4229283489795928	-0.1875189833672992	-0.02123189839123	0.0468681304909033	-0.0037173575513959442	-0.18094224479603974	-0.4711360573775329	-0.8339147561392258	-1.208743172696334	-1.5342712895169093	-1.7684074667039222	-1.8956953927588658	-1.9206633656709169	-1.8576304036493059	-1.7213351493324824	-1.5252088971265263	-1.2825592592003228	-1.0067624109685254	-0.7087069255020036	-0.3941475802439075	-0.06754177005491745	0.25716858098574363	0.5470600983820899	0.7531666417896951	0.8270095002415665	0.7434804543699475	0.5172648942146075	0.20404731136573925	-0.11828887275658767	-0.3817825811344613	-0.5519825035912047	-0.6322538284695093	-0.6511797943840872	-0.6434225406647829	-0.6332418873063267	-0.628867626653683	-0.6321155567856097	-0.6474800018360425	-0.6828956793245523	-0.7446994520351131	-0.8338596474430754	-0.9401554310629099	-1.0376725900643646	-1.08741240073933	-1.0498230580145786	-0.9018040780209243
-1.1325506084534094	-1.008587156840455	-0.7945030090377999	-0.5371401153100225	-0.28203584406716414	-0.06394387161142642	0.09027666459731887	0.15597937731724673	0.11252319777167842	-0.04993619979796836	-0.3226423642570335	-0.6731018076279529	-1.0491484464421958	-1.3938401338598814	-1.6641878551957137	-1.841068002911879	-1.9254990487148538	-1.928480364182565	-1.8614480565625273	-1.7347809564606218	-1.5580336445711298	-1.3387780615083305	-1.0797441287451919	-0.7795663065849181	-0.43949204726546504	-0.07512131107766118	0.27300163162813934	0.543921053611823	0.6765880870988105	0.636296942830059	0.43279483868032037	0.12121170025385522	-0.21777389332971417	-0.510636083001223	-0.7170327260708503	-0.8349779069239893	-0.8890757600090847	-0.9115202166837723	-0.924347364953779	-0.9337509993570955	-0.9403318404378522	-0.9488905728416385	-0.9671552026292541	-1.000612220843674	-1.049816311801777	-1.1081096883420694	-1.157898312557506	-1.1692226311800225	-1.10902144182961	-0.9548653548920645
-1.0026772858962372	-0.8552422774345171	-0.6240141705375746	-0.3654635073352677	-0.12182044543063829	0.0809027147511143	0.22439229660732554	0.2893929920424946	0.25728561858539756	0.11784149507533614	-0.12419468546954522	-0.44533516024680514	-0.8047609250987677	-1.1538495233802737	-1.4519701283671422	-1.677337413009431	-1.8263438237258487	-1.9039979888087966	-1.915924989700904	-1.8671914897833515	-1.7624697692670674	-1.6036832702284147	-1.3875755407652892	-1.1075277809196644	-0.7623937506751768	-0.36944263424974466	0.02554333561589634	0.35300170317095647	0.5428214281725443	0.5525740757443944	0.3858324943710258	0.0924135295539269	-0.2502328463724493	-0.5675362655009522	-0.8132178863339733	-0.9769814850304069	-1.075565692208247	-1.1351519310749527	-1.1728254873063566	-1.192785272434148	-1.1965894333971971	-1.1917429859114175	-1.1886900518533416	-1.1936684663078363	-1.206444476021817	-1.2219289880333293	-1.2279025192515631	-1.2028696156880208	-1.1215503301680552	-0.9647619381284017
-0.8561183628885225	-0.6803268111061088	-0.4250458109667165	-0.15728408181062273	0.08273016403854618	0.2757139776813891	0.4108948099816769	0.4749845064216688	0.4535497886349653	0.338467485797333	0.13179568336760636	-0.1511721464733904	-0.4816767779313822	-0.8224520751027067	-1.138871523459691	-1.4086031819352751	-1.6227408573712796	-1.7790914395843738	-1.8753583694462592	-1.9088560308538016	-1.8783066031088926	-1.7810092237208752	-1.6098026942237549	-1.354985820325686	-1.014365554312811	-0.6063155951824383	-0.17977770702379053	0.19117348348211613	0.43144502419427105	0.4931851074580805	0.3729025661311029	0.11139173199512101	-0.22241624756275802	-0.5569978918507823	-0.841072413151123	-1.0540590107602457	-1.2012524330334884	-1.2992882592216568	-1.3596496666301385	-1.3852206274197687	-1.3801161560624955	-1.356634622340739	-1.3294962798302015	-1.306348547974201	-1.2875763103053466	-1.2681901274460183	-1.238876731570611	-1.1847088830491992	-1.0882800526056549	-0.9349799517698422
-0.6898373929191179	-0.4783204329612736	-0.1888708888184929	0.09930053282797814	0.34641088721199	0.536261389651061	0.6642034302637171	0.7240390404298659	0.7077625788538742	0.6111600413027919	0.43607383064851224	0.19139890045577404	-0.10546459009903161	-0.42943482506563646	-0.7542700060818294	-1.0587326785239128	-1.3296179726657997	-1.5580299590492699	-1.733823594501718	-1.8466313385231072	-1.8885735896225444	-1.8523753764434927	-1.7284146676078118	-1.5055830715456904	-1.1810911040178083	-0.7736875121232089	-0.3330561494445849	0.06549063751027975	0.34491355132545576	0.45414194414462417	0.3829081170085638	0.16111936479456163	-0.15386172755737787	-0.4968067484986125	-0.8134216716784146	-1.072495812867826	-1.2663291208845862	-1.3997651844706447	-1.4782104084007044	-1.5045479480491653	-1.4864028735560477	-1.4410911602801433	-1.3880939385221178	-1.3381195137399065	-1.2929540627159302	-1.247380817275971	-1.1929401327258087	-1.1200184143526688	-1.0176703736791	-0.8749412549705411
-0.5045833028793116	-0.25123642706937027	0.08116239908737173	0.399727029963277	0.6629756910211232	0.8545731051328449	0.9739285035582519	1.0228215198588688	1.0017885394196422	0.9127468918496208	0.7596018422646632	0.547486076667842	0.28381263879944707	-0.01779528738209424	-0.3392724205720007	-0.6617688773321047	-0.9700726532660732	-1.2512347629126506	-1.490353816295285	-1.6721506542342828	-1.7823466354719217	-1.807763596496761	-1.7353942574403576	-1.553055049202132	-1.2574398339665147	-0.866955773400309	-0.4301625559064626	-0.02129146473321449	0.28299455070772006	0.4296430690720375	0.40251058485207314	0.22085247108940742	-0.07005292925661658	-0.4125194742731992	-0.7512462159305576	-1.0466777170466601	-1.2786301183365028	-1.4404945136510627	-1.5311841088938514	-1.5538495034371957	-1.5202024783527321	-1.4523921554309551	-1.3744165672694184	-1.301072808038424	-1.2354852532222271	-1.1719451301484551	-1.1023441667493912	-1.0204030823678438	-0.9197152068757611	-0.7923823682584887
-0.30667458548132803	-0.010486379164262373	0.3676902647085875	0.7213933232821782	1.0057806224683563	1.2016117823696217	1.309533649982844	1.3390083004769617	1.3010837838122327	1.2067557331634833	1.0644893269721536	0.8774630599464978	0.6454959934848794	0.37230221823771076	0.06905212748295747	-0.24911252802237432	-0.5680312865590986	-0.875133313337689	-1.1556006439674182	-1.3922620920657105	-1.5651788362138264	-1.6533476969355045	-1.637806172804945	-1.5042311409987519	-1.248786110810429	-0.8895871015469787	-0.47349820265574977	-0.07178762631706151	0.24131992224853874	0.4123401513292298	0.4196773927292923	0.2731063236347417	0.007050964376658463	-0.32790326513701995	-0.6769690303141633	-0.994515608089561	-1.2506622304062716	-1.429494632113619	-1.5245950137908109	-1.539333362046607	-1.489211489997935	-1.4006225488967834	-1.3014888792408146	-1.2102265273107038	-1.1313839654443447	-1.0583710054453699	-0.9825089648709407	-0.8987556072653047	-0.804305055809428	-0.693919149436491
-0.1113792809542543	0.22437998997758357	0.6456959191328563	1.0341234829947055	1.3406708901515287	1.5407291928295896	1.6341249933681379	1.6369011361629835	1.571725950119845	1.4607905517307975	1.3194987060193677	1.1512763667593142	0.9509905516156305	0.7145623465567835	0.44621633604787075	0.15580524256298578	-0.14711939759220266	-0.4542035976244362	-0.7550097338511261	-1.0327655315813271	-1.262386738268261	-1.4135737365030496	-1.458728839422108	-1.3797332772356117	-1.1724462127740314	-0.855332990108778	-0.4738754780939758	-0.09521950915037779	0.21109156671608936	0.39299561899356744	0.4245546110642027	0.30648813670345776	0.06364086626387185	-0.25923209352634047	-0.6080789041738858	-0.932981310656071	-1.1971128414715895	-1.3784709544535554	-1.4681903669859206	-1.4706645545655943	-1.4045208856539897	-1.2987814152763486	-1.1839627118436435	-1.0814616658502216	-0.9964898810615097	-0.9213230842992247	-0.8458151861765284	-0.7654876297325969	-0.6798882464703369	-0.5862293552668916
0.06148113013667531	0.4324882183267563	0.8917569597867574	1.3110514791772905	1.6369220263251665	1.8388249543456205	1.9147598973410151	1.8868913002209746	1.789373134750206	1.655961519529272	1.5097461274025246	1.3571271639741962	1.190796529915723	1.0001871956417463	0.7815160942622805	0.5369436780302815	0.26890310121853467	-0.0204716357846439	-0.3260960669905311	-0.6330772222057724	-0.9122187185816047	-1.1238213846306977	-1.23040848286649	-1.2085058498935393	-1.054035574027181	-0.7866720509842967	-0.4502876465045935	-0.1067475806022359	0.18075605535850367	0.362874430799242	0.41015405493163487	0.31505454433506297	0.09406559644682287	-0.21302357925446835	-0.5525694353094787	-0.8711810076761828	-1.1276558803567305	-1.2979954680096089	-1.3741921978555331	-1.3620065415703597	-1.2815367484317575	-1.1629207935025012	-1.0383877282136653	-0.9307184487940964	-0.845273713985943	-0.7729177098849187	-0.7018530684657177	-0.6277088477195902	-0.5514686068478589	-0.47273797612909846
0.19672999634036084	0.5980588769533118	1.0895489732148902	1.53312469310062	1.8718413367033546	2.0701540941545646	2.125275823138231	2.06605641817057	1.9373492909833916	1.7828847708613604	1.632915334574436	1.4975979322244048	1.3693681048337318	1.2322769165886418	1.0727147686769354	0.8825479346462235	0.6565532583495797	0.3916969806865695	0.08943997354455933	-0.23722085647638297	-0.5565570316679213	-0.8217724900537695	-0.9862786597145593	-1.0209005219558014	-0.9212061547012245	-0.7074970595024404	-0.42137799067406234	-0.11837949606939059	0.14448719812310648	0.3205920269136791	0.37751719840443576	0.301186001057429	0.1017279413395863	-0.18501802062963224	-0.5058536452757288	-0.8056156472543989	-1.0418464313454023	-1.1924817997703057	-1.2519855916727134	-1.2267732432579697	-1.1362368897086332	-1.0104709283919875	-0.8823799157178931	-0.7748684010333199	-0.692484568818304	-0.6249037759925633	-0.5593731427420574	-0.4908153113534592	-0.4207635302671595	-0.3516628140536443
0.2919116209116635	0.7163878807956674	1.2315209863435908	1.6896449955947637	2.0305596241706496	2.216394300141051	2.2461545343705986	2.156605117164772	2.002583822773439	1.8354252793591705	1.6904782115100576	1.5800247807260863	1.4956641608920564	1.4162172379159523	1.3174724129712612	1.1800504270833778	0.991915872077303	0.7485167359986874	0.4512779516141779	0.11253193686202846	-0.23513926008579816	-0.5417937440561046	-0.7551197889771287	-0.8412902353502225	-0.7941142880143475	-0.6327945456158113	-0.3953710884300638	-0.13127180926518953	0.10746517603759868	0.2752560334302464	0.3375128291443669	0.2764303232765477	0.09887282038166406	-0.16188745659880455	-0.454102472062019	-0.7242458198573861	-0.932892700139658	-1.0616476510736754	-1.1070367868124895	-1.0748743271320549	-0.9820073857539611	-0.8569611710538053	-0.7319586861316012	-0.6286437451648819	-0.550348395877309	-0.48615739346805287	-0.4232690257806067	-0.3559677913419821	-0.28579292010524643	-0.21812422781251542
0.35615302352941713	0.7938759083140707	1.3197658763271474	1.7781718480305597	2.1064282569368276	2.26813198305219	2.2676297404746513	2.1505221341962715	1.9803178997650128	1.8135191444595922	1.6870984790899493	1.612487486678521	1.5777330923023798	1.5551268428735736	1.5102917211125377	1.4144643615404213	1.2518812961335144	1.0202463808675901	0.7251224357620393	0.38099243818555545	0.019564667150012517	-0.31030234796118117	-0.55589819108806	-0.681465652271508	-0.6781329679376528	-0.5617024516239858	-0.36547832935327873	-0.13376870474570332	0.08445243552754916	0.24343925766501703	0.3076090774498298	0.2591135036816398	0.10424500027790626	-0.1257245212348162	-0.382230683240468	-0.6169401287474541	-0.7968415822576083	-0.9078131388825736	-0.9467671630006337	-0.9170410585203319	-0.8317943347825734	-0.7160137763155988	-0.5992615162284871	-0.501471726520549	-0.42518253573770454	-0.35986016527698267	-0.2931298855092724	-0.21956026924499195	-0.1410759905510345	-0.06637950709266223
0.40581615060147214	0.8452019007828617	1.3659371412876031	1.8070665802279113	2.105635589693469	2.231374774998838	2.198199744910496	2.0596214408003215	1.8844524452333764	1.731425441226678	1.635768632411874	1.6049671716983032	1.6207584910387083	1.6474355888574848	1.6420367228302772	1.5699517956894407	1.4160823508569456	1.1841248341741617	0.8873225379522057	0.5447965454694064	0.18724474259690352	-0.14190739559366397	-0.39598814390621245	-0.5415538379386714	-0.5670503421775207	-0.4826792100659932	-0.3163504495344648	-0.10892771378519168	0.09228393270204928	0.24173297805484184	0.3054346218065069	0.2676477948831525	0.13514345107929007	-0.06299829474066813	-0.2832431520723996	-0.484368139858775	-0.6407452646411188	-0.7422217789244261	-0.7847342705311973	-0.7676783168753479	-0.6992545966557558	-0.5993735973907859	-0.4934897761447458	-0.39933444204972635	-0.31934559668834017	-0.24455757372928041	-0.16451417371518143	-0.07543284155614165	0.019145500674879072	0.10711049079104558
0.4646724123124284	0.895952673917555	1.3964560946207425	1.802177612479556	2.0546364830937707	2.13452853770832	2.068053376239665	1.9151170436438292	1.745046937178738	1.6140518259694734	1.5532200704576506	1.5641827391321166	1.6219360074444158	1.6827978604238716	1.6973959046095854	1.6292861809717945	1.4677277650611507	1.2254485890915898	0.9255439876127741	0.5933171203898104	0.2583202128071333	-0.04446163301540621	-0.2798729098665927	-0.42138629804650374	-0.45621087232938634	-0.38829224385336797	-0.24000605255078766	-0.04970970985722209	0.13655251695023335	0.2752852073531483	0.33623698549342856	0.3071475649562927	0.19493975168867703	0.02549706575971457	-0.16407203992374741	-0.33977033600308637	-0.48186179892271747	-0.5827641698868058	-0.636884311316672	-0.6393045551084056	-0.5928796471122254	-0.512104574178017	-0.4169536193596391	-0.32198867256156827	-0.22983616249498393	-0.1344580559113555	-0.0297736555108221	0.08435355749054756	0.2010737198750137	0.30438955497861186
0.5609373983821768	0.9778143637446979	1.4463011049633234	1.8017246058221887	1.9941791967092541	2.019739277829937	1.9176790342019816	1.75233540851626	1.5895273317008196	1.478656430244099	1.4444208372569856	1.4831986881324315	1.56462336807356	1.6392647168656747	1.6543117462497334	1.574532233550847	1.395560874860195	1.1400713022640903	0.8411047724621968	0.5298312010189488	0.23396609978835084	-0.021369593008292984	-0.21485317528219408	-0.3297219809403746	-0.3543790078343753	-0.2882250930718549	-0.14871356908273464	0.028818995202347302	0.20062530317956154	0.32765287146941124	0.38492460241231274	0.36338359018194305	0.269040556706103	0.12336093571075996	-0.04328570480927416	-0.20323672410797256	-0.34025811040923937	-0.4468901126622171	-0.5153495630636463	-0.5374170280931743	-0.5114251442650555	-0.44689122550819566	-0.3583955724130585	-0.256245982583165	-0.14277327118483413	-0.016275983133477112	0.12263982499878831	0.26823795394209843	0.4090615815552327	0.5248005024054433
0.7168975437788043	1.1159164168924005	1.5441258465843448	1.838418622318584	1.9610140951884751	1.9247722401568297	1.7809188353360748	1.596239799820951	1.4308434822220377	1.3258663040450664	1.2989339533024828	1.3424815326944857	1.4238567934683795	1.491236897892917	1.4915224445139283	1.393001572484421	1.1977940664129039	0.9367922986144095	0.6503920389624755	0.37283084205674927	0.12826120820000503	-0.0676979854936515	-0.2063037729807986	-0.2807581996911669	-0.2828269347145747	-0.21014001323606127	-0.07602502017669685	0.08882932239151976	0.24574718241619856	0.36202568628063136	0.41807551684847055	0.4063719415718853	0.3305208533250388	0.20645359163754556	0.05755864858111812	-0.09333327002541365	-0.230763128463736	-0.3446398759775349	-0.4246276421028657	-0.45974630940143635	-0.4451254951976032	-0.3867100670320811	-0.29472402074704435	-0.17614560591089354	-0.03347010441008627	0.12967676319190732	0.30510615634849114	0.48084598904080317	0.6407897613393674	0.7608381884481341
0.9355384807965423	1.3147572823506886	1.6976974577315034	1.9251757621937307	1.9731170880717503	1.8698618207875892	1.6759547922099427	1.458528179447268	1.2716206796711458	1.1492134271190324	1.103663519009687	1.1254474306509916	1.1827767572096444	1.2251625424401016	1.2021243285212586	1.0867754483804815	0.8865936649871867	0.6370077738482046	0.3808924653014073	0.15095197197040297	-0.03415992460959529	-0.16739790513460215	-0.24935027404685228	-0.28112751737108965	-0.25898471076192847	-0.1809291784854956	-0.056468093682403527	0.09090602758464177	0.23127308670573848	0.3393813883438677	0.39956649406185113	0.40379632246701336	0.3515728932920417	0.25190919381400245	0.12127861798745818	-0.021056649966634262	-0.15789311965756225	-0.2752661167217203	-0.3595365788853439	-0.39725227190303436	-0.3810181339486584	-0.3138692459164081	-0.2040545922170548	-0.05852992327231494	0.11719178196417655	0.31386130735533374	0.5180645547691841	0.7138325179039012	0.8814892535949403	0.9941365597358003
1.193906121999884	1.5516965796898907	1.888689882074885	2.051184372937808	2.02747626135668	1.8577953968706264	1.6082561594568179	1.3447391320826574	1.1162936662742529	0.9513961187916826	0.8600432650577216	0.8340880033100975	0.8454264444917206	0.848928505112219	0.7997008936122251	0.6753180047199454	0.48675129936588396	0.2693388751449291	0.06283352494781658	-0.10584776543934736	-0.225475515137313	-0.29623526634349434	-0.3255018542650608	-0.32015743337245356	-0.28077499873848066	-0.2061853966400189	-0.10136081280644953	0.01988938940684966	0.13990112117657616	0.24194583372785403	0.31204239493471414	0.3388016354998732	0.31611555751964077	0.24640973624468546	0.13969414595331262	0.012347752190424475	-0.11669424677072456	-0.22977185188123375	-0.30967408210503	-0.33998215942635673	-0.31045067111662095	-0.2214189434790596	-0.08174369883515725	0.09722193376698199	0.3036571902127251	0.5229432012345121	0.7400830567850972	0.9396595710707007	1.10059803465399	1.194170146701176
1.4421950362054743	1.7797972640140751	2.076980032289486	2.186269152956426	2.1048340088272495	1.8784800536213562	1.5751335256938803	1.2589064786076802	0.9750406342284413	0.7485564813842392	0.5892979388683209	0.493535288499577	0.4408830634675577	0.39532051175644006	0.31979887806590435	0.19629197468082163	0.03555921807270831	-0.13162434786879862	-0.27292342896643007	-0.36933862762991865	-0.4176949776032888	-0.42540813205713957	-0.40575246902316636	-0.3706146624941227	-0.32398101356739156	-0.2642782855603231	-0.19039580074579435	-0.10413037138524041	-0.00942467993344276	0.0856321980143973	0.1673534151406116	0.21910884807388067	0.22884409242646242	0.19347555267350533	0.11771180916467525	0.014328161393803851	-0.09765614052170807	-0.19794452198579976	-0.2663800542481169	-0.28309286370762426	-0.23432212702145558	-0.11816677847989047	0.05458997793233515	0.26538110423546213	0.4939890404670884	0.7213204726631905	0.9336444847718658	1.1193156656106535	1.2588872549095969	1.3242959343115224
1.615979592024239	1.9373552784965204	2.209169031371021	2.289262418294264	2.1765244047728034	1.9152233518057296	1.5706871851737714	1.205063374976298	0.8618205970631746	0.564909754852537	0.3256007701436318	0.14649475953306462	0.018204407332896373	-0.08246635889540574	-0.18280689914976858	-0.2973509551387566	-0.4187237501972369	-0.5243587535688582	-0.5912043747068559	-0.6082832004453135	-0.5801426135159474	-0.522412352761572	-0.45548658221798316	-0.39643075190497734	-0.3511397615751107	-0.3151670165069507	-0.27963927735996047	-0.2340676940191428	-0.16950893769366654	-0.08624440605264895	0.002380252479838946	0.07526109982348353	0.11500657064989953	0.11349083220291298	0.07129575827823222	-0.0030190073647321384	-0.09185520600955882	-0.17393779735053155	-0.22713231004335993	-0.2289966272308055	-0.16278987509704554	-0.024482847632900435	0.17367726119618582	0.40681033255038923	0.6462480198574735	0.8693308695864389	1.0637228251020636	1.2213259708046607	1.327225768326475	1.3582207521908427
1.6539694806949685	1.962041530265535	2.226936915873633	2.3112075868572073	2.2054853832603367	1.9435316153029096	1.583134886126257	1.183574284129616	0.788589434107278	0.423975080027442	0.10458281453069566	-0.15975470358987373	-0.36592468105408854	-0.522272593706767	-0.6453103794454345	-0.7468703432620409	-0.8248283266706528	-0.8662257041178577	-0.8565051785088325	-0.7910925599067565	-0.6821904944558123	-0.5557135917957494	-0.44151909202518275	-0.36196888704886654	-0.32261305811939045	-0.3138794573159047	-0.31817410756621856	-0.3144106077009742	-0.28334866622971805	-0.21885184670801586	-0.13296266678070315	-0.04918545174658818	0.011150223419042319	0.035782582662706154	0.021173873108838205	-0.027111647647731878	-0.09360644153845672	-0.15773126337658727	-0.19679632810433878	-0.18731527130728526	-0.11091002960531447	0.03784211943648102	0.24701702756774582	0.48885865857918814	0.7294608120459463	0.941927810075091	1.112796976901008	1.235279546296079	1.2992129762775353	1.2902996888809382
1.5160819988032679	1.808956079989089	2.081026940996582	2.2014098427198263	2.144982862972354	1.9254070310035578	1.5863663393255159	1.181665315585611	0.7556195168588683	0.3382218544871372	-0.049470949987028216	-0.388750355927425	-0.6639101616950663	-0.8696306509498718	-1.0127453462375424	-1.1026864734119322	-1.1417553555247206	-1.1245582762737163	-1.0423707740073658	-0.8951056449464908	-0.7029516076734255	-0.5044551114800803	-0.34118444673032716	-0.24069708632746958	-0.2064712950480012	-0.22225435253801853	-0.26220734944793717	-0.2969478442706305	-0.3002498978779805	-0.26125012424607474	-0.18972741803596574	-0.10954293406448773	-0.04463095021846614	-0.010309869428518666	-0.012675448762169217	-0.04748120319579901	-0.10082347044765448	-0.15328743634554148	-0.1834263556703571	-0.16931456469135575	-0.09264116741016837	0.05340477016438151	0.2592191568559122	0.4983027448021192	0.7343355846990074	0.934933570128641	1.0818025603598058	1.167278312542806	1.186207959422168	1.1348067310171963
1.193694886300246	1.4630238280351728	1.7454593593894856	1.9217355536735408	1.948896235923664	1.8146152910260462	1.5411050230955596	1.1709111936427823	0.7467452641205504	0.3028801091797212	-0.13104368359131136	-0.5249854411640908	-0.8513148760846456	-1.0945605228108624	-1.2547669585103816	-1.338652245545112	-1.3501520520928563	-1.2861411994206902	-1.1393865894462705	-0.9133557154386958	-0.6373797025628156	-0.3644773386505042	-0.14913838462821455	-0.023388214907397526	0.012108132728342538	-0.01974281099384091	-0.08623673655870807	-0.15240436902094406	-0.1879328332972309	-0.17892365242580885	-0.1328387226289488	-0.07260715536182762	-0.023440307770379528	-0.0018069912325217523	-0.013446895668048221	-0.05386333651192794	-0.10938397531257808	-0.1617571977696227	-0.19196821994705537	-0.18127037750056094	-0.11361931942834473	0.019697041182855608	0.21325703402877802	0.4434769455403247	0.6727077958299152	0.8616535272192541	0.9852499544025494	1.0347381501725013	1.010625428368228	0.9193192858840641
0.7126408121930577	0.9439052428668112	1.227776008610058	1.4637717107799484	1.5926148011735122	1.5756324304751685	1.408620921592831	1.1158255115161861	0.7329018611625144	0.29653517581638794	-0.15412262398192575	-0.5766377134843004	-0.9324179921641206	-1.199252019898964	-1.372958794893951	-1.457419931145119	-1.4538951127394824	-1.3558937659468315	-1.1539657397883003	-0.8544943618295293	-0.4971710527934133	-0.15015044729023305	0.12012029967656505	0.27749729866042416	0.3242562150871728	0.28825927286237346	0.20690591530358315	0.11892154509498881	0.056803802152183405	0.03575789191647179	0.0493163718260173	0.07509566278418027	0.08827179131291484	0.07415641043511075	0.030312242757083177	-0.036511877681616206	-0.1124064964590843	-0.17977590449222153	-0.22157188570279407	-0.22249215013163617	-0.16937783295218847	-0.05258004716456941	0.12646051269673303	0.3468042681366154	0.5681547526810959	0.7447501584544013	0.8454792435790154	0.8617711298463181	0.800562769131711	0.677151780057999
0.13231310601937496	0.309278955340723	0.5769272615027348	0.8606675694828441	1.0891361351713011	1.201518742506538	1.166501437203939	0.9848843698892124	0.6791792390453539	0.28509245975515796	-0.15016823456729037	-0.5729291121934649	-0.93565975845506	-1.2113984738296675	-1.3929761506993747	-1.480566776127538	-1.4696619981903967	-1.346974018366522	-1.0995879636254162	-0.7366630972285627	-0.307380337649321	0.10760235552533497	0.43215743077117236	0.6266325147047097	0.6942601998672152	0.6654373804478213	0.5806460169113054	0.4813466018130837	0.4015204905009809	0.35602527914728826	0.3368583034915686	0.32017459448610064	0.2829172874927609	0.2151115026633691	0.11978666702509008	0.007385274696893155	-0.1069057377766587	-0.20465128404727495	-0.2688616704042519	-0.2868287178144899	-0.24882926332254734	-0.14647589308813294	0.020436472664654252	0.23166995588274095	0.4445707588565348	0.608185714536498	0.6872304887196375	0.6744029253567911	0.5836877256950868	0.4386726937161245
-0.47043436926486615	-0.3591982850702742	-0.12771638379262382	0.17966693131054082	0.48610190546238075	0.715477128274437	0.8137140784445954	0.7576319077105124	0.5530623290489712	0.23071081754980413	-0.15812605608369754	-0.5520703328171558	-0.8979790761876991	-1.165600882613685	-1.3448800473644213	-1.4313503095429112	-1.413140379509099	-1.2703043458499133	-0.9877949071146526	-0.5780736905978234	-0.09675088046572787	0.36903183002265194	0.7383181456966431	0.9684656378019282	1.0610942873564417	1.0469251131545063	0.9686626302554933	0.8698195934394937	0.7843061281528478	0.7245693048735594	0.6785288550029631	0.6196829747477215	0.5270138380626678	0.39683587067852655	0.23895575467267638	0.06853121255457503	-0.09670553729789426	-0.23556997450918252	-0.3288388805903422	-0.3653299839502674	-0.3392706510914392	-0.24590131209116387	-0.08723193846414981	0.11589760890565211	0.319918557882087	0.47080208956107694	0.5304356658460974	0.4928565178864765	0.37967395789018066	0.22375245474539154
-1.0262138882545055	-0.9851485567670887	-0.8065104459998147	-0.5049360117011727	-0.1565494016510918	0.1558487918517221	0.3637243562338122	0.42521797742026973	0.32990187748191685	0.10067644815527181	-0.2129708337296916	-0.5486641573762422	-0.8517711464928135	-1.0903922015561658	-1.251452297869821	-1.3254593064655906	-1.2940933197046962	-1.1327158900144698	-0.8269219564461614	-0.39317621146867254	0.10995338607196725	0.5965446913672673	0.9876089124415464	1.2405356133067464	1.3539001066700038	1.3569045580563124	1.2936244255621903	1.2081404520167285	1.1310076544755427	1.068924600838403	1.0043727223039776	0.9088395708622365	0.7644294073997039	0.5737003971024258	0.35328098616238185	0.12324710542148086	-0.09471598538638042	-0.27594142972229596	-0.39822322937409765	-0.45060091780555744	-0.4314131717814989	-0.3417941931575536	-0.18808368420635782	0.007810221916008401	0.20208304915661718	0.3399938681564726	0.3815270476273102	0.322380889169909	0.19198066836888303	0.03307981591181761
-1.4915780321913905	-1.5184225390039483	-1.4032443610959349	-1.1351295759141957	-0.7857170024553931	-0.4363865573082775	-0.159820390393278	-0.0073334822077645535	-0.0005518070291596665	-0.12590864163399845	-0.3415875765301718	-0.5918988653195254	-0.8258822571003293	-1.011855112606443	-1.1343031323134516	-1.1797052010487343	-1.1251773332645425	-0.9447270096647998	-0.627523111432291	-0.19495247153268966	0.2946263062569997	0.763221720590724	1.1420844199531381	1.3940213473455179	1.516248857412287	1.5347979454360774	1.4924956405803183	1.4309336184147001	1.3734439898962956	1.3180582615464118	1.2418667546435924	1.1166580222327265	0.9293372982118419	0.6890867701023696	0.41828312202551926	0.14102097721199783	-0.11800491675601635	-0.3308527407563425	-0.47324321777932293	-0.5348746772346902	-0.5181134829764868	-0.4296204086963775	-0.2797280226131302	-0.09226507887399073	0.08902233937786222	0.2098061213038938	0.23102535188610396	0.15124559324682535	0.006524989875309212	-0.15082750920238303
-1.84828533581951	-1.936439216300485	-1.8884881443008577	-1.6743630873838558	-1.3601120462830902	-1.0200449843447337	-0.7214678505230202	-0.515356964432081	-0.4275717776460748	-0.452912912153774	-0.5609180656265611	-0.7077134820786101	-0.8508885447058322	-0.9617827511962207	-1.0240796264522039	-1.0220945672156991	-0.9316474844644529	-0.7286878649097406	-0.40889465627439925	0.000561642170588962	0.4440339882203036	0.8569189591419017	1.187949980933729	1.4113179480272446	1.5264474077494836	1.555229044128061	1.5354047962869424	1.501560161013683	1.4667254918879478	1.4193192283830682	1.3334532764415228	1.1847492702452116	0.9670608924318267	0.6958405158944486	0.3977091849422064	0.0986786106378181	-0.17620179455795215	-0.3987530577109547	-0.5450813945858877	-0.606706925232214	-0.5887889029669	-0.501537938770339	-0.3588721976973081	-0.18626597841528908	-0.026816757180866565	0.0678652012227119	0.062325612663878184	-0.04040062011508514	-0.19824188639213303	-0.35216330101428805
-2.087101809876741	-2.2286508093725046	-2.246505990317544	-2.0980792067349956	-1.8443567706185595	-1.5497028541808242	-1.2704628169703827	-1.0498872405200321	-0.9121434091910454	-0.8575798922026235	-0.8665227335641389	-0.9076457528639258	-0.9496114596856002	-0.9698095963737003	-0.9543267821492201	-0.8881815570533727	-0.7491990997068408	-0.5191364157391088	-0.2017560478859449	0.17000609313900944	0.5452610923303535	0.8763173642694129	1.1335862556868745	1.3065467781076996	1.3994706345049286	1.4305303803949274	1.4286925527555367	1.4173117317517459	1.3979871668354054	1.3518978552038656	1.2543381279321242	1.088379135659605	0.8558667620727614	0.5773292741377728	0.28128913370681335	-0.006534861343048533	-0.26433842652929623	-0.4686731408221734	-0.5997351421297055	-0.6510529000035306	-0.6296581965358856	-0.547734994427756	-0.42156688238814627	-0.2769223718350537	-0.15351285732906125	-0.09771997080286933	-0.13861039951796889	-0.2674031660771926	-0.43726857701132626	-0.5865272757956776
-2.1964024637260007	-2.3820361800391794	-2.4611594557306518	-2.383003938775015	-2.20314843677931	-1.9758598466354311	-1.7453038336405462	-1.5441543799746018	-1.3909141983936222	-1.287422449399437	-1.2214444248237322	-1.172045501476719	-1.118373672143544	-1.0459920998330043	-0.9458673365152153	-0.8070398434077173	-0.6130489651973541	-0.35416037541834694	-0.04293381634049235	0.28426158692222714	0.5834659893680469	0.8250134336579544	1.0002766422029343	1.1139469166888567	1.1756987383643687	1.2003988325591521	1.206804657962845	1.2058835319451586	1.1889461373409522	1.1340077344000528	1.0217899052232662	0.8454933073201911	0.614919851065268	0.3531980797572452	0.08831758022653284	-0.15681527944482793	-0.36661412942127314	-0.5266244400179096	-0.6244132301014707	-0.6568790632296035	-0.6323375780450036	-0.5644949270169614	-0.4695827217917173	-0.3701862771118469	-0.2996337590875257	-0.29552750223165647	-0.37827993151169054	-0.5325956062080074	-0.7100616429420353	-0.8515245597287374
-2.162229543935165	-2.3802510220986557	-2.512483805204977	-2.503254651446537	-2.4017184205852278	-2.2519720167381148	-2.087521317783158	-1.930872073958062	-1.7929342792421588	-1.6735965940945463	-1.564441561291245	-1.4519084264947588	-1.3236230016874513	-1.1729651226525613	-0.9969189401805175	-0.7908486813560373	-0.5468386940055067	-0.26481612599576365	0.03537267146168442	0.3171298094101731	0.5461027999832346	0.7084547292395384	0.8117471850822395	0.8720175951115118	0.9028869806710638	0.9156935073945431	0.9200912359372628	0.9161357536953993	0.8885999952383387	0.8164860600087788	0.6887482108775643	0.5095568969511667	0.2954093204079629	0.06987891998169882	-0.1425170633034506	-0.3237307486562318	-0.4653476581173327	-0.5636617826945094	-0.6159180088812652	-0.6247600096900449	-0.6009664929159292	-0.5589564573146283	-0.5115601415619965	-0.47429584059096563	-0.47003625477930705	-0.5244762974749348	-0.6478608386314237	-0.8203211680486727	-0.9966482994982685	-1.126429291634583
-1.9776318354694244	-2.2158597587028033	-2.3908070816060434	-2.444780446037087	-2.418976630059881	-2.3481270791074187	-2.2571872841982117	-2.1602597669533514	-2.060462244731921	-1.953863232143923	-1.8335858944801051	-1.6909631987287486	-1.5187117402270085	-1.3156290518823033	-1.0848463020289465	-0.8299122066023057	-0.5526806603568776	-0.26141857470748847	0.020441268984145118	0.25957219630870426	0.4318340398774789	0.535574037703793	0.5881072841160209	0.6113175214955139	0.6199889308310026	0.6215205148773211	0.6180038857493493	0.6021902348034576	0.5569067307068898	0.46518783246963813	0.3249995286818196	0.1502110593820633	-0.0382228749351639	-0.21833540198594012	-0.370175639336453	-0.4813417657700951	-0.5501855063019753	-0.5827130130187623	-0.5861810169924798	-0.5706290103161307	-0.5518600494794066	-0.5446474633998312	-0.5561279036913407	-0.5903116393016166	-0.656040872659041	-0.7654363273651726	-0.9195686664073106	-1.0978501134079	-1.2637515543530318	-1.3800018170292758
-1.6616549112755956	-1.9086772964832837	-2.1150850992106256	-2.222099187647248	-2.262759429087056	-2.2638469909062806	-2.2440787986681685	-2.2113317351522057	-2.162258214639322	-2.0887654688214705	-1.9843953547369109	-1.8425169768705425	-1.6577069889246736	-1.431367536035659	-1.1727160091345785	-0.8942982288123466	-0.6073824980911302	-0.32538651211923797	-0.07080255885184113	0.12908005809979212	0.2593032886798801	0.32578236234077396	0.34962205333367363	0.35336926838784305	0.35125598528967517	0.3467581870222735	0.33594293531127334	0.3076591709111603	0.2455611950001547	0.13880973126233326	-0.006762884905998458	-0.1706360459831124	-0.3296498308063718	-0.46486608437762794	-0.5614299204917026	-0.6113775619991618	-0.6182688428203247	-0.5944403660793051	-0.5549281035681469	-0.5178175929909468	-0.5048890850681417	-0.5323161387107899	-0.6014057281622075	-0.7027205020074474	-0.8296822034480386	-0.980945906025844	-1.150783210365695	-1.3221263978756774	-1.4716586991510818	-1.576556200286982
-1.2671214005195353	-1.513158814587639	-1.7385143518785242	-1.8844414360739246	-1.9759027254152157	-2.033929784247542	-2.073253701315878	-2.0977365276781086	-2.099841534969899	-2.06854917184352	-1.9967280005518118	-1.877323694963262	-1.7043693912101414	-1.4803630729559425	-1.2199360537331518	-0.9438654738541246	-0.670610060661963	-0.41534981927582076	-0.19634702858458805	-0.03345210403838273	0.06513881260220493	0.10912933552827862	0.11931240888675983	0.11594305884652815	0.11084671833127217	0.10530030440487563	0.09153683589186261	0.056279390063432584	-0.014420300222683695	-0.12609511897371997	-0.26700706045710054	-0.4133322973564733	-0.5424633916276843	-0.6389569017191875	-0.6925833071473484	-0.6986079753326796	-0.6629866482455692	-0.6008463221985234	-0.5315192683128063	-0.4789342197710489	-0.46987306200904677	-0.5220231619635854	-0.6326010716078629	-0.7818013677295255	-0.9496781641717055	-1.1237539235070182	-1.2943639126423505	-1.4504301843925718	-1.5823001244675878	-1.6798218278930412
-0.930060867393534	-1.1699311912737598	-1.4023128861856615	-1.5694670669843298	-1.6903852112679076	-1.7825537659357156	-1.8585329404934465	-1.9202703582867173	-1.9581543337361138	-1.9602377778979838	-1.9185425723698288	-1.824672641581169	-1.671825164208274	-1.462869398087445	-1.2158781272954187	-0.9566076704021237	-0.707248507093362	-0.4825696876711705	-0.2967844851256753	-0.16316841279767114	-0.08616328584487666	-0.05528346084466275	-0.051343233517330014	-0.05695089206779713	-0.062410605360107896	-0.06762568027847053	-0.08160734074445893	-0.11807383626372087	-0.18889422556028482	-0.2963283693806109	-0.42608923629645307	-0.5537098369954779	-0.6580893385088862	-0.7274225457746508	-0.7545649314817165	-0.7362452677257539	-0.6786586326538455	-0.5979696166331002	-0.5149735563216319	-0.4556398523110626	-0.4484825783532809	-0.5112697704593306	-0.639566410379599	-0.8097077356860681	-0.994276917768842	-1.1742659953284098	-1.3377008654079996	-1.478886241681926	-1.5976833279735256	-1.690962822472432
[truncated: 50 more columns]
