# Supplementary material for: Iso-orientation bias of layer 2/3 connections unifies spontaneous, visually and optogenetically driven V1 dynamics
Source: Nat Commun. 2026 Jan 21;17:1901. doi: 10.1038/s41467-026-68578-y (PMC12923880; doi:10.1038/s41467-026-68578-y)
Supplement: Supplementary file 6 — Source data [file 41467_2026_68578_MOESM6_ESM.zip › source_data/figs9/A_example_frame_3.csv]

-2.8652005919768495	-2.4669907911077202	-1.8136557896196583	-1.0163554154810441	-0.17428394800089547	0.626068715647553	1.3159682106361035	1.8412480060286833	2.1560860996148405	2.227690911853128	2.0393809030995214	1.5968175411095213	0.9448520896689611	0.17681357431781689	-0.585984330572372	-1.2343100769012452	-1.700513921524541	-1.9642610345201668	-2.034043551085908	-1.9287451074023958	-1.6731553707819058	-1.2991584518431794	-0.8429531401670167	-0.33958075909644875	0.17156297238734478	0.6425346956225398	1.0236571082452972	1.275117931099566	1.378112080954336	1.3384689471996745	1.1842319422330703	0.9532527394836382	0.6803525238970791	0.3922027699493784	0.10541705808619292	-0.16760016288685345	-0.41112976264330264	-0.5993172479670988	-0.7031537076664658	-0.7016911263906941	-0.5921479142464746	-0.3910961401713993	-0.13033769552421687	0.14869919918301988	0.39916800432409616	0.5767234412043759	0.651007807932392	0.6118527120066146	0.4688373355310271	0.24927323238626134
-2.998127677704515	-2.5899038165919714	-1.9119385894022385	-1.0793050870061316	-0.19785204041088178	0.6425159298509535	1.3738613587159094	1.9406493716933768	2.29299706433543	2.393387531126293	2.2217272161478747	1.7816270093915605	1.1176165001450842	0.32689981347915004	-0.4608115188331781	-1.127010617687268	-1.5980104201841663	-1.850998321431743	-1.8955907024629446	-1.7536964943073954	-1.4537285509465894	-1.0319274635430453	-0.5273430860941892	0.021202546489121	0.5693140475008112	1.0648260226393893	1.4565601316783154	1.7037246031282096	1.7855716374496093	1.7067615234597617	1.49799779327927	1.203964986452429	0.8668140217864289	0.516060921565787	0.168175241328061	-0.16487459827425163	-0.4652768092838892	-0.7024780965555663	-0.8425337183072258	-0.860025258740882	-0.750154413698675	-0.5308685471856034	-0.2373528096508146	0.08590734919928462	0.3875946837872709	0.6169113190356287	0.7370519183402414	0.7347517988209666	0.6209162054434028	0.42717791034763936
-3.0450484770025175	-2.6316737948362636	-1.9447847461742593	-1.1030915617339248	-0.2161164405410931	0.627771911829626	1.3657515441411436	1.9453909934459406	2.315886326070622	2.4371211801186248	2.2879945951641236	1.8721882068723543	1.2325988797866263	0.46491786351523057	-0.3011983242522173	-0.9464447322177016	-1.3949317734305076	-1.6205538173935423	-1.6318001912221434	-1.451232627621102	-1.1096544116262643	-0.6455663872010602	-0.10018758038022305	0.48432777892051726	1.0592577220832258	1.568939035693772	1.9613400046539393	2.1957009381126382	2.248250938524375	2.120386316253317	1.8451302191031576	1.4758013391682554	1.0631400084237312	0.6406562628198564	0.22534266718771612	-0.17127788548458875	-0.5297460290904328	-0.8168619994784319	-0.995438008258146	-1.0371620400748518	-0.9345497935228095	-0.7051443142933584	-0.38511706538275087	-0.02048003688361906	0.33425845751268857	0.6227566064478158	0.8019326803285969	0.8555094088995575	0.7957563349131807	0.6568740752729594
-2.947453635635764	-2.5311618683315897	-1.8530679435222328	-1.037847279941176	-0.19267980161184	0.6016349292105568	1.2929891863321312	1.8374917897009686	2.187994454992486	2.3060543572645846	2.1738838592672343	1.7984143110445463	1.2218715947214156	0.5319735041314564	-0.15470797546729328	-0.7307695836251379	-1.1263692935740561	-1.3148217467642562	-1.2996803200542042	-1.0994507162696836	-0.7426838906167474	-0.26590290964167373	0.29138165614381106	0.8869315871389705	1.470059947622158	1.982758409711551	2.371050279777684	2.5913291918628616	2.615367331298354	2.4411349195547043	2.103994407213587	1.6644285672476553	1.1812473874623293	0.6935621293821961	0.22147575331718625	-0.22287479771353597	-0.6202690597393747	-0.9396402078087682	-1.1448876844061928	-1.2076790030199651	-1.1187916748620201	-0.8925666037134454	-0.5621531280405301	-0.17253406835217847	0.221335038226545	0.5611325721273245	0.800260840868131	0.9199675011810481	0.9321911151450899	0.8705048012902191
-2.729342721611557	-2.307211077092563	-1.6466937011909093	-0.8808180968600008	-0.11016808922891895	0.5973904200587538	1.204502825337093	1.6785447623882896	1.978501957676254	2.0705875048129565	1.9433405027918658	1.6108067564607946	1.1159738856110424	0.5350826259891504	-0.0365521302723849	-0.5135164670930038	-0.8401734995634655	-0.9920993705504625	-0.967230611859999	-0.7759583800487414	-0.4396504958505136	0.013461634352880718	0.5509028449811973	1.1345474938163094	1.7139742877199369	2.2291331061820543	2.6198192652969747	2.8341748250623158	2.837779381887551	2.6267580153631997	2.239124173372164	1.7409123190275826	1.1976544013451629	0.6561710209519901	0.14164740800106962	-0.3323268152527104	-0.7491814516883378	-1.083268322024074	-1.3028783872400096	-1.38168789541964	-1.3089382827093845	-1.0943079340107253	-0.7649660867308231	-0.3626584046799254	0.05865902052230321	0.4404289016544558	0.7350586245892592	0.9220554722351235	1.0114176177478262	1.0327550269241943
-2.430352256769717	-2.0007394712142177	-1.3629371131653103	-0.6593143426421019	0.021066143378725134	0.6268376381792076	1.1357346211463357	1.5252023247849238	1.760250019804733	1.8124337237495358	1.6788962926973297	1.3832211675817907	0.9707858876281544	0.5053731612767922	0.05726747506777018	-0.31507086832298087	-0.57388469000211	-0.6998226289302769	-0.6857766734634331	-0.5335880904426284	-0.25331088154052156	0.14047220927378884	0.6284563410567805	1.1805876803061766	1.7491551677446677	2.270186272955742	2.6726589237330747	2.8925216093094424	2.8883862026124403	2.6566671985071655	2.238210525803035	1.7019343311725181	1.1187285983989113	0.5429178811687453	0.004951790446130193	-0.48056631818665696	-0.9010940464416656	-1.2367660787096664	-1.4615537303753627	-1.5527649485833717	-1.4980382933867404	-1.300013725559936	-0.9783299074014493	-0.5703159418178532	-0.129103834633407	0.2857770369354061	0.6267205096479379	0.872000687132782	1.0285550601016027	1.1214702298533976
-2.0999715407605186	-1.6639385390431176	-1.052060677829398	-0.4130234069774666	0.1790796810000273	0.6900065184649291	1.1088812551650589	1.4188417484242395	1.5892713459036119	1.5983505785684193	1.4523178422153669	1.1847342248169914	0.8436851157253767	0.4807182913150052	0.14137034651298125	-0.1418075019511062	-0.3481252803610038	-0.46401694347197836	-0.4804601792248146	-0.39193879232888296	-0.19528057662483045	0.11252833991474999	0.5293372851478422	1.0361976322228055	1.588479001367607	2.116204667886466	2.5354817776579543	2.7694021828903588	2.770548926966224	2.537028380757258	2.1118828157596132	1.5646960486070967	0.9689377839726793	0.3836671623329634	-0.15690059387613783	-0.6379104041325233	-1.050104162007094	-1.3786341056144868	-1.6033484990315952	-1.7053572905948704	-1.6700359781338268	-1.49235120066022	-1.182982921466747	-0.7747383242797817	-0.3203874715232562	0.11915781087510842	0.4948900620123119	0.7831284654421158	0.9875760699404381	1.1300973997229304
-1.786910360900763	-1.3461491003970094	-0.7574941156398692	-0.17200748038664782	0.35098363498957985	0.7904839853014518	1.1407129113979453	1.3859399644550348	1.4995617607935612	1.4676645093611023	1.3068465827151752	1.059676136707228	0.7743082895222467	0.48983712540573354	0.23075131915357108	0.009263912350515312	-0.16711011161055805	-0.29144683831890184	-0.35500820516874726	-0.34598295053362726	-0.24732693612870554	-0.037294678786017325	0.3000185923862891	0.7565662658907977	1.2891099817369924	1.8203155027829117	2.2545724974577825	2.5047781311531763	2.5199791037034895	2.2999208539231093	1.8886973335543544	1.3554902029788385	0.773989889239458	0.20383792102475695	-0.3198389491421324	-0.7818079884380699	-1.1744742690122	-1.4874591305799272	-1.7073577967484719	-1.818556767080301	-1.803413851211971	-1.6494872722425884	-1.3588749441742476	-0.9585167824060807	-0.50029912956933	-0.04629713974478351	0.3512701505684839	0.6653966600025791	0.896965449235002	1.065531421819102
-1.5358571310908686	-1.0887282847278126	-0.5103310368344296	0.04762050349873819	0.535106299726716	0.935538862281686	1.241299916784143	1.4359896857108807	1.4995017181733303	1.4295228428301738	1.2540820661643841	1.0213480252100713	0.775142919717448	0.5419419543432528	0.330724996114845	0.14018929734495353	-0.03186378156273886	-0.18359599680926783	-0.3063211385781091	-0.3816579663956706	-0.3789602907788459	-0.2597356914595678	0.005856082004256207	0.41693883661416403	0.9294022476287414	1.45845789702303	1.900301032108194	2.161980069280758	2.191356494251044	1.9896075155579596	1.6021699698923881	1.0989547224458653	0.552034697283967	0.017648510534255854	-0.47095674807591126	-0.8986979104180483	-1.25883145629515	-1.5463606344776852	-1.7544694211058869	-1.869982774211521	-1.8729673465547103	-1.744935064223481	-1.4807084425019417	-1.100608441048218	-0.6526055041055076	-0.19891920397613388	0.20558435570808764	0.5295774613073901	0.770234053960687	0.9455335366778143
-1.3793644585844724	-0.919752454838061	-0.3304427852038924	0.23503896978560587	0.7264129449007813	1.1204154029551199	1.4021750689262233	1.5560838097965892	1.5729832820013943	1.466357458819402	1.275794363226433	1.0509271068910253	0.827431592931303	0.6202549576358577	0.42718592155550156	0.237874128478008	0.0454237166197786	-0.1497466964931936	-0.33639224653779626	-0.4879764706582124	-0.5619403212831714	-0.5088732977967259	-0.2924543048076004	0.08764516542887026	0.5833504747962048	1.1044107901323252	1.5429011512707764	1.8041894748967569	1.8370931527484196	1.6459936485127533	1.2806637614019813	0.8131849843347028	0.3132778143640395	-0.16898823058347756	-0.6054003539936779	-0.9822588736397415	-1.2954778112585237	-1.5459789403159305	-1.7321235608158991	-1.8425603028698392	-1.8569379698336894	-1.7535786277291996	-1.5220593960447912	-1.1760818941607711	-0.7575572664300417	-0.324331861963195	0.06859571723116384	0.386310972104008	0.6220459744570738	0.7916884399991145
-1.3319995104226066	-0.8510797046039021	-0.22884713101692616	0.3762847319422076	0.9044302774532845	1.3177293810292652	1.5919206983635161	1.7140854941248502	1.6885824993743148	1.5455505678145494	1.3353550654002686	1.1072427645910226	0.8891505127924055	0.6858377307633459	0.4856858133225554	0.2732211557289404	0.04165256044416078	-0.20485415109144192	-0.44863202668348134	-0.654709254752411	-0.772566373068152	-0.7492934545450686	-0.550921498334515	-0.18267140284515285	0.3023708618365513	0.810922954401206	1.2336740050278494	1.4770077856421016	1.4942179094350976	1.297501493490269	0.9448294029649926	0.5123609061692613	0.06613247507211359	-0.3523863121388312	-0.7221639094101403	-1.033776764498286	-1.2872425051518084	-1.4882123648022132	-1.6388916580048078	-1.7304115744665742	-1.7446997503998245	-1.6607308582221247	-1.4656373372024858	-1.167729783378169	-0.8001968619797555	-0.41244021312541207	-0.05418078309778935	0.2398772036658193	0.4600115670930429	0.6188681918068935
-1.3936963528601702	-0.8839322698652867	-0.2124220598683944	0.45414595032836164	1.0403986955660136	1.4911030391191187	1.7731130073177845	1.8762519815572303	1.8169705738290327	1.6389517705449739	1.4014426169008516	1.154430070215149	0.9217815553188606	0.7005038157108149	0.471968173492323	0.21907533751431574	-0.06031546561847752	-0.35328535570378783	-0.6340182643935375	-0.8613305000598713	-0.9831419301517973	-0.9519000346467116	-0.7431762141481159	-0.3706763814698409	0.10819320547168564	0.5991375716588304	0.9929590887566734	1.19925150043598	1.180221753354668	0.9610024694557784	0.6109060226800479	0.21029939600610215	-0.17998086670288038	-0.528189537865833	-0.8220793422256139	-1.0584076223755572	-1.2422566287810772	-1.38254762625321	-1.4840574622169955	-1.541868829831077	-1.5432235759723332	-1.4713747588654191	-1.3147836922896199	-1.0772554798932799	-0.781977224443901	-0.4655781862892457	-0.16638144138309893	0.08654751730143254	0.2835960919767594	0.4333540890444132
-1.5582501534470845	-1.0165455183452157	-0.28684495992427184	0.4530035031002639	1.1103526837610564	1.613649929169346	1.9206847828164455	2.0219593822684545	1.9420271456966778	1.7337929601796036	1.4628038965133174	1.1818534107552359	0.914039797802151	0.6528120614202232	0.37713210789579665	0.07284001693650957	-0.25352345259740655	-0.5779207253852822	-0.8666811917186289	-1.077593007067732	-1.1657997438978194	-1.0964788775982799	-0.8588366890824535	-0.47534997303492577	-0.005524416252290803	0.45761017165653334	0.808076077051688	0.9627121108868857	0.8958402020390568	0.6466894205554907	0.29543626129468575	-0.07515011375978788	-0.4102971368274914	-0.6868760267451612	-0.9009155661144116	-1.056978967707159	-1.1657596410070026	-1.238712332329308	-1.2832399923627245	-1.2992014535786653	-1.2803027068489212	-1.2162941075486413	-1.0991259232579993	-0.930226372222681	-0.7226227303044093	-0.4975299183396761	-0.27712524993586085	-0.07880861965528882	0.0915325818895024	0.23883784874636224
-1.810898979708806	-1.2395872991133228	-0.45073935887623734	0.3668710456737958	1.1033832366195993	1.672293927851598	2.021128213907108	2.138990714319234	2.0541486720853195	1.8249996135935684	1.5208345929569203	1.1971844803119098	0.8788251972259474	0.5599856959442285	0.22300172461571305	-0.1382838480571299	-0.5056062383401038	-0.8433560423111699	-1.1125271142786441	-1.2765696845138943	-1.3050140827112802	-1.1806062046325037	-0.9078528029553876	-0.5169423109653427	-0.06740411169705533	0.3529779403337399	0.6476696372422723	0.7451024327503944	0.6323387406933019	0.3600994953569873	0.014229798339713511	-0.3236435445158524	-0.6041550548456206	-0.8102938900218105	-0.9449453537943505	-1.0209159038544673	-1.0551255870430598	-1.06251756798148	-1.0532627670480894	-1.0315085276285971	-0.9962551145815969	-0.9426085304452267	-0.8666024344123298	-0.7686639791814722	-0.6531115377840971	-0.5260753513671472	-0.3917968268529102	-0.25270429992334087	-0.10790644042644415	0.04504944930153595
-2.1133796495140165	-1.521599991926569	-0.6816962601055572	0.2084846670135688	1.0234446768285144	1.662635264934722	2.063973102801405	2.213609565879906	2.140854937628572	1.9055148000318802	1.5773921093220247	1.212782994318828	0.8386811334153284	0.45413242839357537	0.05009870474938184	-0.36788891512915023	-0.7685985453818578	-1.10607441742847	-1.3394539866371862	-1.4420481261191602	-1.4014980707905043	-1.2198120221968736	-0.916320825751849	-0.5280310990550172	-0.11289437399190283	0.2512616000883252	0.48290925008138474	0.5263550823548007	0.38092761078758086	0.10251511307792176	-0.22400936568358165	-0.5213433053709744	-0.7448606711728922	-0.8818559073357254	-0.9404971244479758	-0.9407717879594669	-0.9069408950927108	-0.859212521435368	-0.8106595516211139	-0.7674636220722477	-0.7302673296054243	-0.6965135554526357	-0.6645346879032561	-0.633977485459024	-0.6029337272654196	-0.5650634768007687	-0.5082426069582725	-0.42042524325867725	-0.2937095710120166	-0.12693713722706762
-2.396727222391346	-1.7979505549349275	-0.9268655490367789	0.014987870123562435	0.8904914511551834	1.5893815057277876	2.0432912509261403	2.2347801479694	2.1910462157579342	1.9684467381549067	1.6330784527341282	1.2390805541433312	0.8154143809583038	0.36935747461768753	-0.09649682754624239	-0.5643287212967452	-0.991279859727443	-1.3234483803195787	-1.5201603344578094	-1.5651746710015577	-1.4639563204278108	-1.2364231071749332	-0.9147584460799708	-0.5414535499439542	-0.17142695878432762	0.12981692842494985	0.298855996502744	0.29777259594592376	0.13614209159424606	-0.12972591821923232	-0.42093540128977586	-0.6676511871926021	-0.829969800944518	-0.8986303413805067	-0.885815465059375	-0.8177888638315362	-0.7265341020859848	-0.6389193085008574	-0.5714558836389663	-0.5296132028402327	-0.5103869592894882	-0.509046518956803	-0.523447350247741	-0.5523212993567642	-0.5893054075154716	-0.6192143002377124	-0.6186300806164586	-0.5645309147350397	-0.4429620154141993	-0.25418819234511125
-2.5825287660485294	-1.9920857043653335	-1.1191393503147564	-0.1622250203923599	0.7388330363803924	1.4728578875967182	1.9701267310670727	2.2088950098148348	2.208957748783309	2.0177561243597077	1.6938276502410998	1.2871635276255549	0.8292309763670463	0.33655072194927504	-0.17698283548892027	-0.6824624391013703	-1.1291400530040405	-1.458637341225484	-1.6309540182195084	-1.6377277987230967	-1.4984916041618621	-1.2477607932334713	-0.9272513294205257	-0.5821930810051252	-0.2632274578320859	-0.023904917628520837	0.09018080872763426	0.05751276474856455	-0.10441612039212712	-0.3416773460206188	-0.5845434672339341	-0.7723827491784607	-0.8702104478323911	-0.871086581037299	-0.791158516569179	-0.6635499378309879	-0.5279637249250556	-0.4174896758488908	-0.3509119938218401	-0.3304314679652022	-0.3458976988611191	-0.38637497581335073	-0.4468431510078308	-0.5242283975331018	-0.609157482003314	-0.6818218136769075	-0.7122970718240681	-0.671296513301336	-0.5418462322797375	-0.32630123472491185
-2.620168724175534	-2.0524203895037867	-1.209523089790131	-0.2792572775393647	0.6082790211063308	1.3502782658720374	1.8791429026252635	2.166641957303037	2.2202633974359727	2.074683420713165	1.7785690197397086	1.377014114934283	0.9038010723633962	0.3836262235847526	-0.1594862507587764	-0.6886434358359308	-1.1495773115382504	-1.4837575494771464	-1.651729909326055	-1.6490550154388424	-1.5034367011010485	-1.258818972078631	-0.9619588492575203	-0.6583433785624939	-0.39380113363699987	-0.2111183231545726	-0.1411477619752188	-0.19221661332621914	-0.3410197903870089	-0.5378971237611491	-0.723840395832124	-0.8483611925655654	-0.8807120168353623	-0.8157541406798035	-0.6744920266439864	-0.49736838178238596	-0.33160540185906157	-0.21436829400557758	-0.16318668340137976	-0.17474919600514394	-0.23054762245037647	-0.3128104641310097	-0.4130521871789055	-0.5264923115470811	-0.642026416206532	-0.7369869359842816	-0.778382081186227	-0.7355124964076133	-0.5922380648051035	-0.3535181618874951
-2.5116835722410955	-1.9783992637957444	-1.1908946872217767	-0.3193771685623571	0.5261683727963542	1.2569389745493706	1.8084521640268534	2.1440240605090044	2.2560357783900207	2.1648914849762315	1.9086366801569072	1.5276425866817962	1.0567386569644392	0.5269311881133842	-0.029660228127597516	-0.5706702991330251	-1.0418419262002843	-1.388031839849512	-1.5721370963914039	-1.5900809605258435	-1.4711410702134198	-1.2617669311456035	-1.0093481321174547	-0.7582520069052474	-0.549821597203834	-0.418334356851949	-0.38307200378449147	-0.442052456595866	-0.5686684983638186	-0.7186248061945982	-0.8442651668902856	-0.9054026902314958	-0.8755462871750224	-0.7516245029186541	-0.5592286062429271	-0.34570142389307995	-0.16402532118841842	-0.052081635825828795	-0.022365829482756994	-0.06437414255625167	-0.153008791482008	-0.26594694098173455	-0.3928427941806779	-0.5288080776439473	-0.6622020136603269	-0.7681479549140251	-0.8124276414343348	-0.7656028541522053	-0.6143175799368867	-0.3656929259474973
-2.302587494250797	-1.8113378725001907	-1.0936296655867983	-0.2968318326307487	0.4935070106990364	1.2036603946054167	1.7723678384237254	2.154186055383855	2.325907578102151	2.293394241355443	2.084392148946362	1.7346429711747076	1.2794513138915575	0.7540168110622766	0.19633371446293946	-0.347495005441958	-0.8247388844850811	-1.1864099030236877	-1.3998012019378627	-1.4600092942201641	-1.3928159970962055	-1.2402325707819803	-1.046400149319565	-0.854344587583936	-0.7024053044852134	-0.618090422282554	-0.6113905894319958	-0.6724814231036997	-0.7733178287165472	-0.8760637235386906	-0.944341435703711	-0.9476445121461843	-0.8650654380458319	-0.6962927942616258	-0.46996230638138403	-0.2373172853894329	-0.05285344219275022	0.04831880409661042	0.059892617531443884	-0.0012783707529836084	-0.10635388438446865	-0.23195511985514136	-0.3686369760153132	-0.5132954540943397	-0.6553369359543729	-0.7692206774035394	-0.820155660179129	-0.7802061298712587	-0.6380599860922255	-0.40006379273332504
-2.0506176195127845	-1.6048364753812396	-0.9608998865936886	-0.24147143057748055	0.49081221025659855	1.1760362699497953	1.755739281258712	2.1772696121571284	2.4048303067698065	2.430605653625794	2.271491189161131	1.9588342620898287	1.528188918476078	1.017969009136352	0.4706133906568562	-0.06596723723184789	-0.5420091321599537	-0.915358988640616	-1.1588623618107607	-1.2675711424036218	-1.2612615022050886	-1.1738166811520077	-1.0440828815417034	-0.9127919723253234	-0.8158783568341665	-0.7753054234938384	-0.7936818665585108	-0.8558229479216266	-0.9341123252757582	-0.9972727745952453	-1.0186950640267356	-0.9770204478551506	-0.8580228111601292	-0.6649432465367446	-0.42673397072814734	-0.19294564321583824	-0.015063461463700245	0.0761807880165554	0.07923427437229316	0.014135516848507676	-0.08981999284760632	-0.21014163363363772	-0.34029829124690936	-0.4814081216679592	-0.6256813841984038	-0.748219285388009	-0.8150879120789077	-0.7991186282879472	-0.688015631630399	-0.4840536458476272
-1.8040226032533897	-1.4027038221335957	-0.8284980011762214	-0.18158574749125242	0.4935869438319132	1.1481623257305529	1.7270104714791588	2.1740356810757033	2.44525088684401	2.5214940215502275	2.4096922012821302	2.136540377019618	1.73754733252817	1.2537108847978538	0.7304625637871031	0.21569260485354186	-0.24551767150060505	-0.6179493235376692	-0.8802549457224162	-1.027999107164017	-1.0753021442031778	-1.0485111795030813	-0.9806431819939379	-0.9079365091629389	-0.8626856578198193	-0.8617899161403318	-0.9027061023406546	-0.9682171900531291	-1.0331342141987936	-1.0719779759986412	-1.0651897982723078	-0.9988860835541516	-0.8654639542217579	-0.6708084729685082	-0.4411148122769432	-0.2197907624933882	-0.05181027543905395	0.0360317906036961	0.04320954979195462	-0.011054756114619627	-0.09946522723526617	-0.20150825013112061	-0.3141513140132193	-0.4437412772023373	-0.5863269426541238	-0.7196994083925873	-0.8119199107069632	-0.8354899030220657	-0.7743072364054293	-0.6246359796728307
-1.5951782151219145	-1.2338597196710426	-0.7209842568170629	-0.13938582214310213	0.47909569989046985	1.0944424177968428	1.6555130169280878	2.106868994836709	2.4016688261896006	2.513801402181376	2.4429811288330354	2.210278595959544	1.8503048491093408	1.4055275573497568	0.9229622883763817	0.44841164840682207	0.020977142321262913	-0.33135111887930563	-0.5927170321927498	-0.7599566357143147	-0.8437711294163068	-0.8651282830464171	-0.8508319933586843	-0.8309063962666503	-0.8316428285830988	-0.8649768784786358	-0.9263653630610569	-1.000279272591901	-1.0654006579874278	-1.100341325617985	-1.0891901026188424	-1.0226863463425229	-0.8977050651532916	-0.7210149963299176	-0.5139453409485001	-0.3107883457923366	-0.14884280585489748	-0.05323198406944387	-0.02745036008855701	-0.056827468139404785	-0.11850136281200618	-0.19551430920921364	-0.28731219838246214	-0.4032202169121694	-0.5436380974890507	-0.6903534353517624	-0.8141453318285383	-0.886579943753723	-0.8873986174121354	-0.8056245495045498
-1.4420151923085927	-1.1158943715460974	-0.655831523010392	-0.13290802148399258	0.42880632399015184	0.9951485611152288	1.5204880972401402	1.9541955129921325	2.2516760637084596	2.3853756950115703	2.34951551344127	2.15890659012819	1.8449818931893258	1.4504883507856159	1.0226453557109654	0.6046799694440746	0.22912217997359033	-0.08320819952332521	-0.32189603410738976	-0.48681268181055215	-0.5876288255441643	-0.6412398499158537	-0.668099039741052	-0.6907821154436455	-0.7283711078271795	-0.7886926475692746	-0.868384058328767	-0.9567045229970211	-1.0369194913402948	-1.0893375066212303	-1.098043849623913	-1.0543592344478079	-0.9564822480679905	-0.8104826164014594	-0.6312855228328695	-0.44337621193098753	-0.27767098203953644	-0.16030514840529245	-0.10135269414948012	-0.09387144628028908	-0.12140599197928723	-0.17096864624844718	-0.24323991284449956	-0.3482581893809879	-0.4888892660713217	-0.6506668266940622	-0.8074537863622537	-0.9308300844313175	-0.9975755024931873	-0.9892783702830761
-1.3538214483207451	-1.0584378191479398	-0.6427729127720265	-0.17157807355185611	0.33376001823082013	0.8432752711906514	1.3191461292896909	1.7198168601191466	2.0069074128069726	2.153867248750365	2.1505874816414994	2.003939603708323	1.7401298974609074	1.4009654118557247	1.0337194501277114	0.6790873529914301	0.36464224861083583	0.1053062990407631	-0.09434728275933357	-0.2388382594308914	-0.33875689129555964	-0.40757183062279945	-0.45973581243611167	-0.510118576785486	-0.5710980366106456	-0.6489393711635265	-0.7438327021594745	-0.8509245156071836	-0.9577450443203944	-1.0446969494365996	-1.0923999628242593	-1.0885508100556687	-1.0294711910270116	-0.9181926761456526	-0.7635003573934026	-0.5822089579349224	-0.4014459331760523	-0.2502969613805506	-0.1474434215417734	-0.09545213379955816	-0.08533942016090405	-0.10742743190270386	-0.1628842517929128	-0.26015110906579453	-0.40186179506690584	-0.576995998384538	-0.7631525573187019	-0.9337165812883365	-1.063282225149914	-1.1263036172565997
-1.3306375352098918	-1.0616632443544982	-0.6823274367811464	-0.25441022803826524	0.1992143188028238	0.6521431688413022	1.0758708134181643	1.4400992312398269	1.7138296268751916	1.8724906021647263	1.9006744983161488	1.796604272668213	1.5804269296293652	1.292536770991954	0.980112293895133	0.6823100345740637	0.42464541336301687	0.21911334041877134	0.06452795139908263	-0.04908384848722006	-0.13448267858972546	-0.2019727883819601	-0.26016088380172353	-0.31812925116168134	-0.3853552049356275	-0.4691668737982682	-0.574116465582955	-0.7004089059718426	-0.8383339101031002	-0.9669074706131316	-1.0617544891039923	-1.1047744899124472	-1.0872157257307453	-1.0077159870819983	-0.8704456806512093	-0.6880066942342821	-0.48618911518837377	-0.29816330474480396	-0.1506097151684965	-0.054344132950133336	-0.006666030453577965	-0.0017674700603143674	-0.04056652344036913	-0.1285815283741614	-0.2665903030658823	-0.4471746047401964	-0.6534350089928394	-0.8625991500927631	-1.0476994730319553	-1.1755666558828621
-1.3639497713881106	-1.1176712332397594	-0.7662361956920997	-0.3689791377230255	0.04712424522309147	0.45741628547054025	0.8419157433303118	1.1793551204679171	1.445060833660194	1.6150581307543208	1.668939260009866	1.5979732937243731	1.4175260692836824	1.1662012486151025	0.8907144944485588	0.6308839127397717	0.41356084128783005	0.25060611114800996	0.13632281223021084	0.055040520619566	-0.007420051397286126	-0.05848779108175934	-0.10233650793740322	-0.14619994917196275	-0.20075562322729773	-0.27703253157139335	-0.3835380681644894	-0.5229585238355102	-0.6859163849406055	-0.8498726977373962	-0.9861432190312264	-1.070742233584159	-1.0892849355829233	-1.036306153147625	-0.9125334679050022	-0.7287334351749809	-0.5112107973114685	-0.2964087035102077	-0.11583549382717355	0.015183408300745788	0.0954058857306297	0.1273497917868169	0.1101245423537849	0.04089151279307725	-0.08126222581530024	-0.2533013517045971	-0.46586976948442627	-0.7012620810483718	-0.9315500492381501	-1.1157615438537396
-1.4375737475379615	-1.2099333006821293	-0.8762856261023383	-0.4927812264483137	-0.09100077703042515	0.3034298005563594	0.6737401672771989	1.0033119611322658	1.2699004539321035	1.4486026241496837	1.515714967151529	1.4591546973131564	1.292304043624899	1.052921388483139	0.7880991736377428	0.5399124915713921	0.3389394531321188	0.1992577023398511	0.1125720254333484	0.05897508552120718	0.023329313940215562	0.00041913692593863227	-0.01222851588518083	-0.023376434754052367	-0.04784798818679415	-0.10162500603348987	-0.19605786050883467	-0.33379619676535044	-0.5045282128235768	-0.6850293822825896	-0.8448623000890139	-0.956265328634379	-1.0011426697599655	-0.9708541993090909	-0.8633500171667391	-0.6881591882986772	-0.4717454427399408	-0.251215132554686	-0.05875986344594835	0.08958641972138547	0.19203596388503152	0.2501846943116743	0.26340844436726	0.22840636184100563	0.14065791450968498	-0.0042102514085805166	-0.20576652253466168	-0.4522301034655994	-0.7146785367561889	-0.9450227679819083
-1.5332181969768348	-1.3183292780896827	-0.9903969089418284	-0.6017369596096508	-0.18766692331069051	0.2211957954109022	0.605086164990528	0.9466520259668705	1.2228831206778281	1.406280011982804	1.471438399766407	1.4066675318811028	1.226646519314278	0.9703554343878046	0.6865680999772641	0.4212342981634967	0.21042756931629597	0.07162638811187357	-0.003375492588262046	-0.03695895949606376	-0.04548223507598109	-0.03351614686490919	-0.004212901207790199	0.030354218492323844	0.0505222801740933	0.035396821528644366	-0.028356438723783184	-0.1429757164554762	-0.29741618530877467	-0.46923513877118284	-0.6294335181716105	-0.7502604811731274	-0.8123897911298594	-0.804488584330538	-0.7213740149273407	-0.570234972652121	-0.3758535612481374	-0.17317045642165432	0.007946987098002341	0.15380862767033268	0.26523745403465343	0.3462090853023247	0.3966898542111642	0.4107340894012952	0.3763973945513796	0.2789375314106602	0.10798315729401216	-0.13131771309472748	-0.40970980607001156	-0.6730637644802213
-1.633546871068139	-1.4235755096731042	-1.0888770294132204	-0.6777602777649836	-0.22962744132763185	0.21695848465659553	0.6345690429585418	1.0019192260067278	1.2933359139221483	1.47802222718036	1.5295146900451655	1.4383803176248517	1.2217296633805552	0.9213786149561073	0.5902469428692679	0.2812842972926121	0.03725646171184919	-0.12039813915703622	-0.19830395574114473	-0.21987079047624852	-0.20333579534499654	-0.1542009323452461	-0.07771364865017558	0.010562287976018039	0.08731003223623893	0.12781621756397835	0.11557886355194881	0.046885747514397114	-0.06797044052230147	-0.20852069724716193	-0.3495371559352343	-0.46714937847105875	-0.5420374978464331	-0.559138935007826	-0.5090897654537277	-0.39538325322355283	-0.2394580045972193	-0.07262333351722984	0.07928492012333384	0.20677217680750126	0.31487961822632615	0.4116630478556812	0.4989401818351585	0.5679095180734304	0.59856851180879	0.5637558356466761	0.4414847053228219	0.2294534037857577	-0.04439874531054091	-0.32349279989488006
-1.7238738043323942	-1.5116540112206078	-1.159628116820925	-0.713415855614524	-0.21777871517001235	0.2793301014091593	0.7400496906771254	1.1378642867237059	1.4444427923246843	1.626776629903271	1.6571548972044865	1.5275169507705098	1.2573309607812857	0.8925739333949713	0.4936745023427712	0.12236905525924942	-0.17080367784064046	-0.3601682021435242	-0.4506264437134724	-0.4661217149751599	-0.42708644414546326	-0.3412679968235582	-0.21599347140958203	-0.06954589790868392	0.07249422707755174	0.18281281730270452	0.2404144210960991	0.23675206572790056	0.17868252332083093	0.08338047543409256	-0.028989212316914093	-0.13916543616013935	-0.22729022419106049	-0.2724335148688419	-0.2597576423779918	-0.1891991962430354	-0.07894221162049248	0.043447349219855026	0.15661504758373737	0.25586787792674864	0.3508131007226237	0.4533397050949963	0.5680717814822335	0.68545340197876	0.7790293299992836	0.811282063496453	0.7491854738909753	0.5826146703409963	0.3350979922598368	0.05977618920724387
-1.7948288129202874	-1.5760688219988168	-1.2009430278287652	-0.7140261802308753	-0.16573404506429823	0.38576830523597877	0.891286988882945	1.317167103579337	1.6331977876908383	1.8059418879899996	1.8069937788311394	1.6290381590867533	1.2950735558183601	0.8567294738027739	0.38255932278288324	-0.056367532937092645	-0.4027088506525771	-0.6275178532147923	-0.7341070468073362	-0.7460765317139594	-0.6856996925081857	-0.5638132517281825	-0.3901980456368475	-0.18443575491435674	0.026971596017312985	0.21547481866032292	0.35480747777452726	0.42817590143419604	0.4356790403181848	0.3899272941191783	0.30640747161320586	0.20189233152442443	0.09894779266781484	0.024881128791775873	0.0006136818244732023	0.029307608240668977	0.09456610059150355	0.17197206794908204	0.24419380788257425	0.3105953752623239	0.3840794145150211	0.4798567676182596	0.6056058877494138	0.753404817793266	0.8944109996768318	0.9855876352092039	0.9856153823133541	0.8758435019739611	0.6720843826982442	0.418462938751201
-1.8448148206414587	-1.618835780267038	-1.2216823327026942	-0.6970376987783684	-0.10030412167518342	0.5015118775179611	1.0476555403102517	1.495287956171788	1.8116049314013667	1.9641215206858285	1.9253470642719235	1.6911819921312552	1.2903296383100704	0.7812182871690339	0.23900457258614838	-0.2586113607477073	-0.6503407258768107	-0.9054923063991392	-1.025758750633923	-1.0334535312464705	-0.9519105404600395	-0.7953663888990453	-0.5758183385442629	-0.31234573573386526	-0.030808991221368577	0.23856722965613952	0.4635120807822557	0.6177083558136367	0.6923274224707883	0.6942696621137959	0.6362355427269704	0.5355456025101177	0.41871209707307305	0.31848794904013794	0.2605322749409499	0.25085870718973774	0.27509601835243513	0.3112357095745592	0.3445871744042709	0.3763881687899769	0.42073591792903875	0.4957659691825529	0.6125557754320845	0.766725871470414	0.9316477784693469	1.0639838214053885	1.1184198051633274	1.068389477411945	0.918353061091588	0.699003712698832
-1.8779533996580198	-1.6488124441512253	-1.2377612173441026	-0.6878786168658513	-0.05751489503948585	0.5805689320208044	1.1562977990845853	1.616984954618326	1.9252914816179125	2.0489875655221423	1.9638417263646122	1.672245703596201	1.210634318430826	0.6437892397009182	0.051473878234092614	-0.4863527174264501	-0.9079736505596016	-1.1824912751257979	-1.3106781383105535	-1.3132261927441875	-1.2130722289841265	-1.0263316953858481	-0.7650289053375766	-0.446341119906257	-0.09589627944078291	0.2530259332301666	0.5614537116994066	0.7939184723721847	0.9324939181619513	0.9784616232675994	0.9440083422740025	0.848686107224075	0.7227445387915109	0.6020886135934232	0.5147334866780803	0.4697149220992022	0.4562898511723656	0.45560848474082916	0.4542671339755445	0.45231566729628586	0.46290966456312116	0.5056608689087166	0.5950806083171017	0.7309555338038649	0.8927474798607151	1.0429152674726436	1.1369371436239342	1.1416350816398415	1.0480283705970699	0.8702755430088749
-1.9055662769382617	-1.679738256445144	-1.267716418464762	-0.711283200275131	-0.06923823679317366	0.5835034392534417	1.171635076629592	1.6346353856910114	1.9291348209348955	2.021930879040771	1.8934318315891043	1.5540926632121708	1.0478748307592214	0.44446796453938187	-0.1747772143382409	-0.7312234592700194	-1.165662454160788	-1.4486742373838546	-1.580843260629186	-1.5808455737141063	-1.469161589837501	-1.259903765821088	-0.9628269138544988	-0.5935165253375573	-0.1783008619666509	0.24510669267598367	0.6310276389846031	0.9361565762034151	1.1340106747751653	1.2211716015344871	1.2108044092655066	1.1256543817933091	0.9978140554255125	0.8634604999875589	0.7514073155587448	0.673988307805338	0.6263525105134493	0.5941743763147113	0.5646906812767287	0.5342311101797774	0.5123634376791673	0.517199564722037	0.5649229952257371	0.6610960689499714	0.7946926880600005	0.9379396416576717	1.05180551588896	1.0997114038904008	1.0597540788308362	0.9277273249914283
-1.9380453712327368	-1.7227866631891813	-1.3229389549385977	-0.7780596730081417	-0.14627465251794103	0.49861664675565476	1.0802149524995972	1.533477936318104	1.8099077157563477	1.8751899016863134	1.7148080317423327	1.3464261598800469	0.8198284478533308	0.20598203597044595	-0.41577758014569705	-0.9712057545809372	-1.4051460109612002	-1.690803625432222	-1.828510800193025	-1.8336238501910418	-1.7213972374602704	-1.5004482448765708	-1.1772991451556074	-0.7663696211518128	-0.29576371617652886	0.19243625815347948	0.6468610340710808	1.017531548225273	1.2705264957320206	1.3976231830256252	1.4126672563705394	1.341919186525925	1.2182685706482816	1.0766064685348364	0.9452784186459746	0.8407166437300082	0.7656371664315482	0.7110916878081289	0.663988964125716	0.6151992055050168	0.5671587274090902	0.5336417607774572	0.5316777854068111	0.5737034176689243	0.6604241270892017	0.7759720882414005	0.8902697397104155	0.9672363381797252	0.9746251295620966	0.8902596190462526
-1.975538818792955	-1.7765183931513244	-1.3984937248219154	-0.8784255238020857	-0.2735494213580255	0.3453968954849519	0.9037795480391702	1.3360696215627839	1.591598245296206	1.6364997521046012	1.460899900795609	1.0870005264302396	0.5668535003899499	-0.031202578796052156	-0.6337221395269399	-1.1726619282336965	-1.598266686147024	-1.886649265519514	-2.037165399304487	-2.0596791346201733	-1.9610787610118332	-1.7429899285550183	-1.4084369704959365	-0.9712293074236622	-0.4614134821879867	0.07580200206170234	0.5854566232335796	1.0125601484679787	1.3160907863510791	1.4818973361132017	1.522359862993154	1.466617736905134	1.3493102190113198	1.2045679352861445	1.0611701829763223	0.9397686759572197	0.8498046325299264	0.7869943670022534	0.7365342800547005	0.6822039060178271	0.617252060751027	0.5492945174651145	0.49665188606661803	0.4796844407075092	0.5111982541262166	0.5884744660767919	0.6909774979938428	0.7853246464990337	0.8318131734326499	0.7930331103448733
-2.0052658334225484	-1.8256122200639977	-1.4756044563326471	-0.9895583463452446	-0.423545983167588	0.15602948728027113	0.6795002646352749	1.084468828831476	1.321718998063973	1.3589570564048126	1.1886718871696527	0.8341794309445604	0.34493776493468187	-0.21664772897874252	-0.784150295399566	-1.296958764639427	-1.711429234602132	-2.0067649729990977	-2.1802662678181215	-2.234484468334616	-2.166302394455232	-1.9696100797012157	-1.643860111728136	-1.2021788151820256	-0.6758278967286458	-0.11193715983827995	0.4336828999813194	0.9033945271113912	1.2502054390976474	1.4520531424137326	1.5164055288089051	1.4730033051399407	1.3598113016560454	1.2141181689285003	1.0679836078633522	0.9452626704236099	0.8586387074291933	0.8051847201482044	0.766461422714127	0.7189800772278044	0.6472051789810261	0.5533884898123695	0.45724161097775334	0.3871497050759438	0.3683101216421145	0.4093945696786667	0.4976723641827384	0.6020939404975574	0.6787194809963273	0.6789396215568041
-2.01189106060344	-1.8530451058698638	-1.5355837766306455	-1.090693097171323	-0.5714717296958707	-0.03845450011621221	0.4461560684604153	0.8257763349278964	1.0551236161922	1.1033260760651842	0.9616431761275133	0.6494263348580022	0.20973479556504476	-0.30188637166541493	-0.8261772468767088	-1.3095215484222213	-1.714531116713154	-2.022886238794038	-2.22967733388142	-2.329898901080692	-2.3103459482343207	-2.156568790827052	-1.863852619036165	-1.4436920247522191	-0.9276026983812118	-0.36353519041313676	0.19324934913164188	0.6855877078296831	1.0632052160351677	1.295280306881068	1.3803519727436868	1.3454690959830342	1.2335602881891323	1.0894132015221998	0.9509179554805072	0.844046006998255	0.7810012588821551	0.7556182224638948	0.7439803616217489	0.7153966945665741	0.6476701444436521	0.5401415303993996	0.4149331583333792	0.30826692063202804	0.2548849883978052	0.27161117725880496	0.35004116090876575	0.4605918107344654	0.5569094358652037	0.5837103137314175
-1.9870728884818736	-1.8499756989348124	-1.5680044835388678	-1.1674218756608676	-0.6964493105912386	-0.20800128577714927	0.24383695516871973	0.6096937878598947	0.8482081698321037	0.9283251087875507	0.836503163575869	0.5838727846127717	0.2048992394752142	-0.25168123419609045	-0.7325847128782549	-1.1901262442899931	-1.5914911817796324	-1.9203846849563009	-2.169407473222449	-2.3271982974406957	-2.3720024781292386	-2.281138339591681	-2.044736929475573	-1.6720935953690483	-1.1943043378342575	-0.6590384794464905	-0.11918824381641047	0.3708292880685048	0.7599557815241608	1.0102298974417576	1.1101792044627987	1.0821051259792465	0.9731036006037053	0.8360310584732079	0.7155617339444357	0.6394037362306108	0.6166842363686007	0.6360911603226266	0.6670203367342574	0.6710783602070685	0.6208226679315508	0.5151043624324524	0.38088884518658056	0.260345867044414	0.1929384566643452	0.19888982804242064	0.2723751009475793	0.38410613051212517	0.48605366727704324	0.5209016152945289
-1.926894192617853	-1.8119825911886824	-1.566412848629703	-1.2089365304093471	-0.7799087020647304	-0.32361501058570025	0.11292825674034036	0.48485445801662397	0.7519196460596642	0.8805066808183519	0.8507821084679978	0.6653654565702879	0.3498229781522153	-0.05388387362719552	-0.49748481389711247	-0.9376410844706131	-1.3443435526436245	-1.702146970248578	-2.001011118963165	-2.223917875557207	-2.3424229385898565	-2.326901083013793	-2.1626645782526017	-1.8576371932393665	-1.4425401789369625	-0.9629430708372064	-0.46796441845147796	-0.007687638690025345	0.3683454965722853	0.6188517814549236	0.7253520533024139	0.7047136766034677	0.6043641029213899	0.48247972439807224	0.38852581076509446	0.35233787184930415	0.3813724067828814	0.4593636603665602	0.5480543538814242	0.6003060383632428	0.5835119815085174	0.49793850930598293	0.3755654802371191	0.2618484326664662	0.19642115808326	0.1997148632753271	0.2668270580701891	0.36869234206356344	0.45713527124766307	0.47735743048767104
-1.827311445234879	-1.7332787267723337	-1.5228131520016177	-1.2039973842275624	-0.805805875829092	-0.3637041240958629	0.08016458126730958	0.48025003922848786	0.7920610852228961	0.97762532578881	1.0120053880857032	0.8913210762629077	0.6342891979523029	0.2764541245574734	-0.13861096709170073	-0.5708945813194803	-0.9923275157823781	-1.3869214636383689	-1.7406529719326442	-2.0310430242486737	-2.2240007438719203	-2.2857570901127207	-2.199093354578078	-1.971708062430204	-1.6339356757853674	-1.228111257981846	-0.7988937611724132	-0.39168317423167964	-0.052801220213002466	0.17712498258370143	0.2777130702441634	0.2624178195862475	0.1765126286355363	0.0775890096372454	0.01612546894409447	0.024603332656867313	0.11157739948551047	0.25772391205384265	0.41701485867154525	0.5326307106302033	0.5664996340856301	0.5189266704015336	0.4240441564530041	0.32780082508439395	0.2687854316480324	0.26652958050741493	0.3164780161951585	0.3904571059340213	0.44275243344842274	0.42600164115840405
-1.6823617908073027	-1.6051165677709762	-1.4245223591471667	-1.137645558882356	-0.7599471205509372	-0.31770649964286046	0.14988937619994067	0.5926425673400894	0.9576554265628909	1.2007174008605643	1.2933129771607697	1.228187679177547	1.019463864856537	0.6981781179852643	0.3036891492363319	-0.128042522279457	-0.5712079850920369	-1.0073529305490427	-1.4165452224560373	-1.7699884510843749	-2.0298986073956367	-2.161678718387113	-2.148269315301281	-1.9977602260807683	-1.738789453414042	-1.41035792108055	-1.0543798848614523	-0.7129920686684199	-0.42918981577202214	-0.2393665223487171	-0.1601645034456019	-0.17704472723247108	-0.24828487578354178	-0.3214853413394178	-0.34796011875483807	-0.2928112932817808	-0.14530825642147166	0.07343763518736013	0.31077246740050385	0.5012520539145201	0.5995597924890387	0.6016415683593026	0.5397191919816052	0.4597672629878006	0.40023861280002226	0.38044051137907275	0.39619018424298413	0.42132727026716216	0.41643461329531145	0.3460943791356425
-1.4926872044134125	-1.4229755983011414	-1.2624922050647789	-0.9991439597777104	-0.6355637179478635	-0.18911733962915594	0.30342430741126003	0.7874417815119868	1.201981326833037	1.495775182544118	1.6370791168145702	1.6169254003716866	1.4463444431018146	1.1529692031275556	0.7724286117392499	0.33640827729930567	-0.13088913623590992	-0.6075115891561134	-1.0661252316808518	-1.4714316120440634	-1.7843010714952638	-1.9726497336965274	-2.021363361975152	-1.9376997097308781	-1.7469112051404836	-1.4860748505296812	-1.1972779876943311	-0.9227925987109739	-0.702538081683827	-0.5662141697808089	-0.5220502372118406	-0.5514208681206005	-0.6153907564980643	-0.6671428354475966	-0.660660820768728	-0.5596842926718563	-0.35209389261116214	-0.06167052498141325	0.2539277789091002	0.5223783125496766	0.6898739559127078	0.743857992565612	0.7118745941414762	0.6396887889337213	0.5674442644653805	0.515190282847671	0.4797925010445347	0.43950255982001485	0.364823092918948	0.23409900742600503
-1.2735032588729946	-1.199321591591353	-1.0454081531485775	-0.7964633096161697	-0.4448868088968708	-0.00012040816523337451	0.5038780280416499	1.0115328940880202	1.458510101606124	1.7889642134475028	1.967624308899257	1.9831460769647062	1.8435449335765743	1.573019636390358	1.2036067216662456	0.7636850167672711	0.276453120853768	-0.2324363587908813	-0.7281114115381501	-1.1692782186764326	-1.5180113234368247	-1.7467737213620798	-1.8424259395673668	-1.809479059524658	-1.6694325464514668	-1.4589505129871347	-1.2234314673719435	-1.0080468811673162	-0.8510331851305311	-0.7738565203512928	-0.7740500494391398	-0.8274695611291412	-0.8958102408413335	-0.9355438628605545	-0.9023693380358759	-0.7603594732713638	-0.497947439962507	-0.14199481400931108	0.24510377207709846	0.5855196488143719	0.8169261138882115	0.9177606479349563	0.9094412230109912	0.8364549655852294	0.7407200450684709	0.6443054500928356	0.547326615247616	0.4348069632929309	0.28910688749996194	0.10290656434911748
-1.057987897316405	-0.9681528511323954	-0.807142145436183	-0.5634252257866919	-0.22337413406546416	0.20947730321107322	0.7055011327810717	1.2116971472542994	1.6654683289118426	2.0112343263764774	2.2124805701360604	2.2548937433915577	2.142290626870599	1.8946083036726717	1.5401535359706102	1.1037923340656024	0.6079213683191658	0.08203319864389122	-0.4325370270363108	-0.891014080186874	-1.257848815585472	-1.5103642244417563	-1.6364598776702184	-1.6366067039106393	-1.5291630602934365	-1.3516254244385397	-1.1544726087019719	-0.987545800154351	-0.8878511099712516	-0.869082434612652	-0.9181786856723353	-1.0039497376879534	-1.0877720229854098	-1.1267631528472306	-1.0768918548005864	-0.9030679417331635	-0.5956039837322338	-0.18417053409674194	0.26376956519185335	0.6642266493470312	0.9479345417582253	1.0869602114412147	1.0971913949330565	1.019870901105019	0.8963578056687087	0.7515002901004454	0.5911514677131735	0.4098446546090298	0.2026272908081626	-0.025493152518389926
-0.8967984681955575	-0.7830254593696492	-0.6025721490098366	-0.3534397994977416	-0.02165717576470243	0.39225406322631473	0.8636574689958809	1.345418045599383	1.78076062904711	2.1191621117171526	2.326450009715878	2.3861480971571236	2.2978983023866055	2.0767388898725483	1.7460104419276719	1.326204786477963	0.8388998270254758	0.3164196792749316	-0.19558682422048992	-0.6515642857949089	-1.0191618669041056	-1.279532108622	-1.4204064688703326	-1.438238931978588	-1.3491541210913667	-1.1924736331390675	-1.0234157675541118	-0.8960762096868811	-0.8466632475401977	-0.882014310918829	-0.980189863808873	-1.1032144562306538	-1.2101938563281869	-1.2582770073418386	-1.2031386673114226	-1.0097342755782397	-0.6694819562304177	-0.21487540343037775	0.281604925574674	0.7295686315769007	1.0544958644186468	1.2244735573186645	1.2517445236977733	1.1724329487327776	1.0246062576396775	0.8354000313006636	0.6186506090270016	0.3803986790822981	0.12749676613081448	-0.126178161964169
-0.8472811959680794	-0.7039112471740251	-0.4920675229308838	-0.22434119285249235	0.1077811982093461	0.5032887096154306	0.9419734463389401	1.38510338680259	1.7857403673031702	2.1011028166385173	2.300804676533027	2.368530815646982	2.3015374673028317	2.110668628142261	1.8133991689968907	1.4249475039487913	0.964551755257397	0.4664876994724561	-0.022138181053312656	-0.45762585285219276	-0.8106426036489063	-1.0640359825776613	-1.2050609968674615	-1.2282303970812685	-1.1489291252382303	-1.008165625459925	-0.8639249039621865	-0.7722583142054997	-0.7677038967500506	-0.8518095487055407	-0.9960452935766929	-1.1576989135188476	-1.2924419738955897	-1.3564805871787673	-1.3054619478646863	-1.104436753534651	-0.7448974294494377	-0.2608694583751403	0.27125058819469783	0.7563925760931536	1.1162073066791025	1.3162110768683433	1.3643517066142767	1.2903270988665352	1.1273215741963039	0.9040649245411373	0.643828298071769	0.36455559370635854	0.08299415196666682	-0.18157989421064194
-0.9546704369916623	-0.7783894207529319	-0.5233420862459808	-0.2203646523125822	0.12700974440196466	0.5136011453173309	0.9229710036918416	1.3260039216434116	1.6875459758350229	1.9732970479220646	2.1570436190498676	2.2245712401986184	2.1743645657456283	2.015351591466554	1.7588009607851962	1.413660255766036	0.9959834715964068	0.5397876731028003	0.09056871838098417	-0.31146803436635706	-0.6389011371815854	-0.8742227171786142	-1.0042908491379983	-1.024108851649341	-0.9499772023637526	-0.8240682678015765	-0.705476274474109	-0.6492987338290278	-0.6862764320258167	-0.8135943682005381	-0.9994822136317131	-1.197978920702777	-1.3617061030141766	-1.4450335135172931	-1.404331148935539	-1.2054317487128792	-0.8396713338849983	-0.3408183852742011	0.21411716534332328	0.7280036513923797	1.120843586710378	1.3555448672441448	1.4342591315759565	1.3769846263024523	1.2102962153260497	0.9653264349875518	0.6754395635538616	0.3701053170105723	0.07368515609525718	-0.19229732018318674
-1.2336404187728613	-1.0257743193091677	-0.7181428520991046	-0.3609946904827478	0.02351400286025302	0.4206393077282543	0.815533219183572	1.1885026716947997	1.51542444499609	1.7709293782101772	1.9336374200243864	1.9938774449727636	1.9548727919203106	1.8258379227305916	1.6123412921635136	1.3168288376455384	0.9520086350087503	0.5492864662723028	0.14897226262527044	-0.2133182460392581	-0.5104044410432125	-0.7225802631802835	-0.8361672923555677	-0.8478722698000017	-0.7760024324418645	-0.6644943772787084	-0.5720940630020394	-0.5506878434284506	-0.6257015483163656	-0.7903396689400309	-1.0111540882195764	-1.24130465922378	-1.4315640252523976	-1.5351898970933828	-1.5089709483853548	-1.3199066049275296	-0.9591632714547156	-0.45875410012287665	0.10638037044420764	0.64164022680746	1.067578048006958	1.343696043640567	1.4627820644042882	1.4331244382957835	1.2738857733993239	1.0187357140816453	0.7110077590432304	0.3908933803157194	0.08838440129844753	-0.17511640669083325
-1.6591815974234105	-1.4254979325539487	-1.0614973427700163	-0.6334355600715192	-0.18675419016121486	0.24749136233393065	0.6505350021756889	1.0092342837395512	1.3097515989420607	1.5358754275014275	1.6736436241948889	1.7205089317018423	1.6860288660908909	1.581140060363882	1.4073902098763584	1.1622265859711487	0.8547521379988092	0.5105212633109628	0.1618485395864288	-0.1602123927467461	-0.4276618644711877	-0.6172157783166817	-0.7134500010368295	-0.7150370675615081	-0.643410802593867	-0.544753807504883	-0.4761844661520904	-0.48497011384740923	-0.5911826025595056	-0.7846163420951272	-1.031231827281408	-1.2850563074029369	-1.4977517310446575	-1.6221341873173232	-1.613643487698877	-1.439429397986029	-1.0913013902937967	-0.5999831752004745	-0.03566262217899964	0.5133351279757927	0.9705191499683224	1.2903297289006304	1.4535966409280123	1.4565056755175048	1.3120282698418624	1.0556927403445224	0.7395975858895216	0.4127182039830717	0.10886353739029334	-0.1512467124413227
-2.163180201825304	-1.9127320181744485	-1.4953185351046754	-0.988314201309835	-0.4613176237394518	0.033913919288747756	0.46803994517495884	0.8288354960041964	1.1108990691443192	1.3083907686284977	1.4175989160123519	1.444596780317707	1.4057058962379831	1.3143365400754257	1.1711022173471428	0.9709754462929499	0.7188960060287187	0.4324741143670315	0.13435986240174336	-0.14948369893319455	-0.389732580709194	-0.5583465628880264	-0.6367715234057297	-0.6254522708810117	-0.5501594705968407	-0.4593241864384058	-0.4080660755641767	-0.4382182030738514	-0.564751886509802	-0.7753028829063108	-1.0368613571503336	-1.3064104165882513	-1.5378648196345013	-1.6833236029808458	-1.6951324098143088	-1.5391837810516225	-1.2089639355277568	-0.7344303561421798	-0.17996007839760259	0.37431224941841157	0.8556717835709576	1.2130422295394039	1.4151966184013842	1.448054883185192	1.3205855404720066	1.0696045379129122	0.7529851208112744	0.4252915840657258	0.12278898948085094	-0.13369263867235273
-2.6568713971600486	-2.397098982367824	-1.9356750226468422	-1.3555390591819154	-0.7463402137377099	-0.17980415030993083	0.29985687626306906	0.6750512135616786	0.9449592093875036	1.1137688106499497	1.188938523332807	1.186654077204671	1.130468678412754	1.0378333835986693	0.9110040220472446	0.7441934697638545	0.538678362430475	0.30438673104685604	0.054748104022163686	-0.18962860415516744	-0.3986040425922273	-0.539728941469205	-0.5919819997057805	-0.5585929204564752	-0.4702437803390718	-0.377291048732088	-0.3326349057452047	-0.37306866891959534	-0.5086014803632745	-0.7252075664826528	-0.9921404972517291	-1.270309198648947	-1.5162917170139434	-1.6816317236391018	-1.7158821867588734	-1.5834757589451165	-1.277858949426747	-0.8275693461629064	-0.291369276503163	0.25778413426168445	0.7505997080003753	1.131517491094246	1.3608664603227307	1.4180048514716297	1.3087306312912061	1.0698769953644336	0.7601553315282964	0.4356089136903818	0.13484604328017386	-0.12009056664686171
-3.047168633485485	-2.7807775463126903	-2.286789570749263	-1.6501843283663054	-0.974101821493727	-0.3455983569190485	0.17756987961714576	0.5695299708418022	0.828847683149822	0.9656663558322455	0.9978350914960886	0.9524410843295116	0.8611186337751712	0.7472890053165592	0.6166120155100443	0.46472856286684766	0.29013506950177076	0.09756653550913648	-0.10520873302947707	-0.30211590303356056	-0.4637943708584521	-0.5573515720125503	-0.5628674826601151	-0.4883512322981763	-0.3697146253272105	-0.2587640081222408	-0.20660160398107508	-0.24544799959917415	-0.3807681634153933	-0.5965791477919596	-0.863585899858899	-1.1456883478709605	-1.4020476226563	-1.5852887398772821	-1.6451306128344514	-1.5442749559678424	-1.273964628806839	-0.8578017803877532	-0.348381201089392	0.1857031704712011	0.6754728764771509	1.062694050168066	1.3053089524756487	1.3813623373829504	1.2943937915090236	1.0767432768318816	0.7824328168747965	0.46553906880290563	0.16609363363663154	-0.0910210986806365
-3.2701589672571334	-2.994111240158944	-2.4750580062768406	-1.8007684735683778	-1.0823446207012861	-0.4156035626186493	0.13306734797588118	0.530950538634995	0.7723715400781905	0.869360660168986	0.8470234702470857	0.7421081613449517	0.5943158059932191	0.43378917558277535	0.27292096784381253	0.11138960250986521	-0.05209466552360267	-0.21479503742346437	-0.37046752608829386	-0.5049957267955677	-0.5935784059060238	-0.609783758132852	-0.540775512790275	-0.4006746680888535	-0.2297755240404641	-0.0815588416310712	-0.0059802308811292785	-0.031679575915163294	-0.15952991000122238	-0.3709815191768584	-0.6366360882845751	-0.9213424308379331	-1.186191709499412	-1.3871052905502554	-1.4767156911904806	-1.4169154669071946	-1.194110507618716	-0.8239584416550365	-0.3510335370557059	0.1583446599954084	0.6324260776211371	1.0116685841787563	1.2568473205003037	1.348911169080147	1.2896691882982398	1.103809835156439	0.83601530775136	0.5348931362975727	0.24005284893819617	-0.019676263550917394
-3.3127657591549315	-3.019595765501525	-2.4757164235645894	-1.7757127813563331	-1.036221751724959	-0.35775558154860204	0.19057192849030596	0.5730528785027784	0.7809073019469538	0.8259718020616628	0.7367866164533986	0.5560487856437893	0.3299826622270838	0.096861160866317	-0.12087873572361338	-0.31585521096042524	-0.485893145005427	-0.6272028615897738	-0.7322936564906097	-0.7886686260033732	-0.7795643362466012	-0.6909366155112151	-0.5223308813726495	-0.2954275400260373	-0.054070265603823824	0.1475103286605633	0.2604094734113744	0.25840263857809315	0.14407153358096275	-0.06073035953056831	-0.325400661291682	-0.6141268344833507	-0.8892686883533824	-1.1105817848677753	-1.2351905380651522	-1.2249972569443959	-1.060338393093527	-0.7472045820962805	-0.3218650483726734	0.15260532485747988	0.6022843763008667	0.966659513002554	1.2101675400805694	1.3179107300518031	1.2908509637926586	1.1463524845869875	0.9180963790318617	0.6459123502827344	0.3668995720461911	0.11185953569084794
-3.1987126503073346	-2.879906614038318	-2.306501829909035	-1.5840866171697852	-0.8361178730762194	-0.16646286405686184	0.35708999435296784	0.7013985469464425	0.8577317328485258	0.8371316753600502	0.6693273000353693	0.3996055827825523	0.07972356614619497	-0.24331480407526024	-0.5352949914099374	-0.77783083585335	-0.9633963945290875	-1.0863232053478424	-1.1380893217831045	-1.1087393839520423	-0.9909070774602712	-0.7852910915040394	-0.5058652298662308	-0.18326639339575454	0.13582445029425988	0.39754521665939546	0.5546066310533987	0.582908481515275	0.4872255275420095	0.2916377203929042	0.028258045040137295	-0.26657729540162844	-0.555840779252942	-0.8021692214353934	-0.9667768041038298	-1.0122381336043145	-0.9131325391424463	-0.6657945063216907	-0.2975544899260824	0.13328441004503946	0.5536522056314865	0.9029680696058161	1.146989270049888	1.2732015478362875	1.282797437874406	1.1878106443609888	1.0118152593965237	0.7847350242239162	0.5382884280947965	0.30203584863321586
-2.9633386266264337	-2.61230192524672	-2.004497350428916	-1.2594737991572054	-0.5085999316841516	0.14020291677671892	0.6226918996390683	0.9115944183549108	1.0010901322880583	0.9024219433344688	0.6466888150653249	0.2822439902752617	-0.13441402512514894	-0.5476187170275202	-0.9127835710690835	-1.2019383670448107	-1.4021934105365623	-1.5068154226278976	-1.5083115307913275	-1.4002005090317315	-1.1835391161668827	-0.8713050131353016	-0.490244875682113	-0.07997700952230667	0.31013861466313286	0.6271821769286211	0.8261217985671511	0.8850940878931123	0.8104989548719038	0.6272285025882426	0.3674377685004297	0.06675966608313949	-0.23858328355467184	-0.5133548476344778	-0.721491799054913	-0.8257498923643998	-0.795715940380398	-0.6184699709898496	-0.31235272060549896	0.07041382446323116	0.46021531274712574	0.797497756153267	1.0478182019820195	1.1986979236082387	1.2508373399890464	1.212598044403308	1.099482682871437	0.9316330973552374	0.7333247211922383	0.5302433686706617
-2.6403721691174393	-2.2528700481840525	-1.6091659801979603	-0.8426897764461696	-0.09173621321894675	0.5317776309393668	0.9656340509064687	1.188453686811064	1.1996912136091384	1.0138617800437375	0.6661682025994606	0.21029499820126288	-0.2905963910171563	-0.775110655428616	-1.1934871729076253	-1.5137514961764214	-1.720435396179357	-1.8076357379144443	-1.7705273178710517	-1.6053051840759403	-1.3173200675493195	-0.9276144449255429	-0.47216042721411067	0.002598976286834424	0.4442729093351685	0.8011161236562607	1.0309832439072388	1.11419994829889	1.0590643506539723	0.8902203914021346	0.6384076536662906	0.33664316090802754	0.018050032053904437	-0.2845269725981074	-0.5360215637222921	-0.6986784540170484	-0.7363661921801742	-0.6275500096332157	-0.38208398784006287	-0.046039937982544694	0.3147034176095976	0.6425449975989606	0.9037553781186125	1.0853733885735957	1.1865285091792448	1.211353413193061	1.1677417545048216	1.06744176181377	0.926775649886157	0.7661164252999371
-2.253776002061652	-1.8297255288803895	-1.1533727536637386	-0.3714427049759877	0.3753018992087525	0.9721069619625341	1.35548480045833	1.5069687675115828	1.4326167041524442	1.1553784162228824	0.7183260769272142	0.18375139318043968	-0.3779523622700886	-0.9034216898677749	-1.3445565720328756	-1.6717983414844064	-1.8719980790589672	-1.9428573597756549	-1.8824623436293182	-1.6870849336455573	-1.3622840902089517	-0.9328395758462548	-0.4398373191048047	0.06607646209514023	0.5307724155514769	0.9039172826390024	1.1469118581791742	1.2430988081662697	1.2018551337194223	1.047832049541364	0.8091520248743298	0.5140324618983275	0.19030553291634647	-0.13324570076730194	-0.423186457611296	-0.639242507983211	-0.7384967647913455	-0.6911144973892762	-0.5002385127302323	-0.20697486135928958	0.12625188412822247	0.44473320525559457	0.7174089325014924	0.9324392237361083	1.0865044625756257	1.177673215904612	1.2057450217794572	1.1743107977968388	1.0929602288858649	0.9776127961571497
-1.817738236411037	-1.3612884193926218	-0.6621760825196893	0.12194114736704188	0.8540899276528002	1.4193660848596263	1.750839829226196	1.8299911565190983	1.6701398087385784	1.3051926815530859	0.7898237739728886	0.19559809412079682	-0.4011550100504485	-0.937427200199541	-1.3708231955152252	-1.679347246521028	-1.8575622501239364	-1.908723722962193	-1.8335563180463788	-1.6278980297000096	-1.2959085876179564	-0.8626102397073727	-0.37064060815211103	0.1291236722339193	0.5836381779879442	0.9456368292880233	1.1813273150995927	1.2769074472635935	1.2420512146733	1.1008571241406013	0.8788769641102311	0.5982427064550474	0.2795591282030341	-0.054158870432804075	-0.37183738672907113	-0.6306444819208725	-0.781857254838089	-0.7892657181354022	-0.6496628672125542	-0.39924703538299694	-0.09559223059921666	0.21126486903620814	0.49366944989253575	0.7411564963248054	0.9475490075032965	1.1039201973013741	1.2011422659875688	1.2346936932045427	1.2090874143827757	1.1386954397597961
-1.3450776236443474	-0.8646423695680178	-0.15965233905834875	0.605327519196698	1.3029372476177026	1.822966092334708	2.0976851143060524	2.1084882436345045	1.873975296788718	1.43759836350198	0.8639519844747204	0.2324882483748744	-0.376937479331384	-0.9015256093624853	-1.3043084098024327	-1.5730434430582596	-1.7124807252096055	-1.7328049698622625	-1.638762109032763	-1.4278950520831304	-1.1049962153571147	-0.6945242837489383	-0.2369373046667582	0.2213470697590766	0.6332759287907321	0.9577953789269044	1.166777631189329	1.2488232121516356	1.2126604769365286	1.0805757023585003	0.8756160300916352	0.6142563081415982	0.3092329372262139	-0.022610076772425644	-0.3534484470585943	-0.6408437749962893	-0.8346643018062594	-0.8950274735868204	-0.8120144246970894	-0.6132704037834359	-0.34791796783176954	-0.058690014143753085	0.22990936009330182	0.5067425044388185	0.7618446895348487	0.9794172926276051	1.1412191401998686	1.2352781105500525	1.2628088083216675	1.2363616041374674
-0.85739041323522	-0.3650945988940033	0.324649027096142	1.0438312014660545	1.679686175732573	2.133794201747019	2.344036822755351	2.294433802438969	2.005800551541642	1.5255514140225233	0.9223149529085121	0.2782444461384393	-0.32502235303632243	-0.8232650490189329	-1.182515183062699	-1.3983562735849098	-1.4837698950546896	-1.4567527160609206	-1.3288050558249198	-1.1041581808115177	-0.792465169363199	-0.41865893671450827	-0.018318181124932522	0.37151239263521674	0.7151781196801671	0.9810941856672892	1.1471380151225954	1.2042865786911499	1.1594856089203553	1.032031341877712	0.8417658248860327	0.6007604939741521	0.3154718667237414	-0.003946495968664877	-0.3346568793372626	-0.6386931003904809	-0.8689664323825609	-0.9846130507684577	-0.969053200197573	-0.8376545573901976	-0.625272065727294	-0.36524608435871064	-0.07824748830740226	0.22206377305547687	0.5204886021460657	0.7943215195650919	1.0171724240327131	1.1705098837322476	1.2512198093237468	1.2678650577691233
-0.38586593160876004	0.1042856692613029	0.757106832661958	1.4048829766747757	1.952642134980668	2.320579393970116	2.459339336515635	2.3582874333242283	2.0390161644630784	1.547320591782698	0.9477291949233383	0.31828603732802324	-0.2601105808687728	-0.7218104106527744	-1.0322035802882872	-1.1889947451447413	-1.2101475064580363	-1.120665263465938	-0.9418682287576815	-0.6898116758314397	-0.38273955479559735	-0.04729609306969698	0.2868704441531826	0.5950482607429155	0.8557719086488068	1.0490233645261575	1.1597299913062777	1.18121900913594	1.120007574161411	0.9922798589789582	0.814202216133112	0.593675028322064	0.33112380473308445	0.029889817825089354	-0.2939332628831785	-0.6084469453963933	-0.871744646680236	-1.0446531508781598	-1.1047309392618385	-1.0538161280357838	-0.9096974337350675	-0.6932124780782893	-0.42084346682165874	-0.1078500109689365	0.22474698989189604	0.5478068690751243	0.8286009940671405	1.0415100855871555	1.1761375121444553	1.235510480681184
0.03595653118469281	0.5092333104752008	1.1072319662833028	1.665854443627761	2.109773985658693	2.379973229438169	2.44370792773009	2.2993165876468344	1.969773201451939	1.495826900991616	0.9316056102338176	0.34488081198768566	-0.18948207375476261	-0.6063915578133576	-0.8672433662440967	-0.9657563830694041	-0.9206631515261796	-0.7624406397923543	-0.5240878773231232	-0.23571306430283379	0.0747482417266905	0.3786550682026681	0.6518231942515702	0.8796659248021188	1.0542762028982409	1.1685903560562116	1.2157150729410124	1.1933752961985775	1.1094564108026566	0.9780600347547919	0.8109273841422047	0.6108496706494848	0.3715773259667099	0.08931486383125138	-0.22644536071069904	-0.5499052840176828	-0.8440144908322261	-1.0714962293167694	-1.206101669207592	-1.2381113225651978	-1.169511100719608	-1.008419774687414	-0.7657608813219431	-0.45705810059051727	-0.1063350197104554	0.2537973453009381	0.585221458731258	0.8542296788393609	1.041366958868492	1.1430751816067997
0.38001679085624634	0.8236134236541778	1.3546887619109667	1.8174693257129282	2.1551288108373243	2.32886159778727	2.321920003467605	2.143084091708837	1.8182584556343362	1.3827995106814461	0.8786229795214758	0.3586030757935033	-0.11455653733514039	-0.4800280327174034	-0.6944952452383307	-0.7439439941835333	-0.6427734937524341	-0.42458913312859403	-0.13251969863038798	0.19040483239739428	0.5082790325131734	0.7912283214285025	1.0176485363283891	1.1780984574125855	1.2741620349986509	1.3114214094453869	1.2940445253126462	1.2267031718366752	1.1197243647270025	0.9854611379365027	0.8304869680955748	0.65108943159836	0.43451734356485605	0.1705804252208157	-0.13766742847925792	-0.46960115588737067	-0.7911699075249555	-1.0659220929458133	-1.2650801661962912	-1.370995034384625	-1.3745768016509488	-1.2742961564444928	-1.0755450174949828	-0.7913494596217423	-0.4441663219397107	-0.06645410178644	0.3005822922186408	0.6160923367772909	0.8513003210529648	0.9950634763872171
0.6230324282540168	1.0270698787187034	1.4866857733510763	1.858177825729923	2.1001604807454513	2.1906061795689076	2.1266998088023197	1.9256755708759803	1.616845401086056	1.2315476961970153	0.8014507401615572	0.3633114006906144	-0.036713257899207014	-0.3471466010182127	-0.5227711872509289	-0.540769047794462	-0.40686986373301304	-0.15305736110609508	0.1719748468343847	0.517187415063813	0.8415840942291728	1.1133976011755409	1.3102655204958802	1.4224830363598326	1.4563613352112552	1.428465056604824	1.355375951500998	1.2508975143685395	1.1282552576987959	0.9974995775132708	0.8594567620051751	0.7034351535169313	0.510945006361957	0.26624021605774484	-0.03330404722953745	-0.3714211403265727	-0.716016529209185	-1.0298437607808097	-1.2811789250375563	-1.4478714537349116	-1.5148685867360325	-1.475098393300126	-1.3296456419502585	-1.0872870780384594	-0.7655359775952636	-0.39348641792333566	-0.01128156627228989	0.3362383785230806	0.6125921121398221	0.7985149125813057
0.7461758222795893	1.1038229118539806	1.4945475106350266	1.789066517722362	1.9565808746981717	1.9864418633070788	1.8855967820332102	1.6771948738459204	1.392780958679781	1.0619250642471851	0.7095210037108158	0.3586429250388387	0.036924081370462346	-0.21847536030558487	-0.36584783022333484	-0.37440892957986116	-0.2382948438492851	0.017858668701427747	0.3468383389148515	0.6963980467371313	1.0225781363382602	1.2904701486005672	1.4738105809843074	1.5592393062634238	1.5536846860944082	1.4809360925117465	1.3688549069593765	1.2406190773987307	1.1131567994500629	0.9947913919024721	0.8810936484781315	0.7546964522636815	0.5915900495622949	0.370875986642331	0.08455366948587531	-0.2554418923962872	-0.6186850069052461	-0.9661413400431194	-1.2618971351499721	-1.4797891151676468	-1.6020999433583056	-1.6189267639031266	-1.5293978677413334	-1.3387976406504443	-1.0590296481822385	-0.7125838225637758	-0.3352759112685231	0.02856025045459412	0.3381369181810964	0.5661692843018713
0.7433197959495755	1.0512989681566496	1.3797591896970196	1.616500370887912	1.736015048454631	1.731720752667317	1.6152267446792388	1.4130834648670996	1.15873294626407	0.881677191805769	0.6030845609696572	0.3361507876407806	0.09152430313537832	-0.11141761877095327	-0.23958837042701014	-0.2572440895275729	-0.14632602370833042	0.08088364882821081	0.3857046161723914	0.7208059219613506	1.0420012526824636	1.310508476643822	1.4940388742056705	1.5740073135347883	1.554497448368445	1.4618298889237533	1.331185986556945	1.1934400877755549	1.0697277487463095	0.9691521581082528	0.8849911548068693	0.7947969121788021	0.6686343310957602	0.47968655056688153	0.21376075207503006	-0.12222461145377887	-0.5003114934112337	-0.8788150409279606	-1.2160535004551627	-1.4807504553878255	-1.6520644571390013	-1.7195463527013002	-1.6826328836805777	-1.5459624135640944	-1.317109597189659	-1.010340076325809	-0.6537648101309292	-0.287043497152688	0.04777696554493907	0.31627244796960396
0.6241645697149751	0.8830180185445548	1.1579463259068041	1.3550548863533725	1.4502685921415013	1.435200736432839	1.3212596489715958	1.1366072585661848	0.9161677918727581	0.6904192148889371	0.4787863987255186	0.2875232259500485	0.11398365718258825	-0.039565352713207845	-0.15172565146303188	-0.18706941439234803	-0.11727783392088882	0.059718909861808105	0.319275920931842	0.6235327390824987	0.9311172208136037	1.200711517762137	1.3943647456330193	1.4875005511645523	1.4786831342914197	1.3915623312572558	1.2625027104263302	1.1266411078492484	1.0103113009372067	0.9268051665924952	0.871248761666438	0.8194419518265134	0.7357766611866661	0.5856662398795884	0.3475270148932114	0.0218412244792518	-0.3663883564664663	-0.7726402244394938	-1.1484943220876702	-1.4552979918170756	-1.668172696435824	-1.7769463751961827	-1.7845257142800772	-1.6983612634636962	-1.5238963367604332	-1.2666651708199943	-0.9435670686347051	-0.5863287206872486	-0.23606627226181998	0.06783649193931657
0.4077545643202627	0.6202064740848933	0.8500351221564054	1.0212146568688334	1.108878559616358	1.100506553483794	1.0045249871638424	0.8482608688450041	0.6666344241951494	0.4911579321920119	0.3407979919510019	0.2168880212245293	0.10735163399102855	0.0012645723510317233	-0.0925156422939229	-0.14338335871555455	-0.11797006677798019	-0.0008955585544854513	0.19945392442224832	0.4580576887424894	0.7404112756491117	1.0059249132828878	1.2130096712629976	1.3315209803017591	1.3526555237790745	1.2919940080807801	1.1810090237847573	1.0556915727037304	0.9478470999211606	0.878025586836972	0.8466669987943527	0.8301724814684713	0.7881083717068426	0.6784882249322278	0.4720558251935482	0.16271606237567893	-0.22789343857318786	-0.6535524804313076	-1.0591933686213753	-1.397535288560584	-1.6390271706533337	-1.7750102504742995	-1.8147409914277417	-1.7719165486481103	-1.6520108772346547	-1.4521921255018042	-1.1756117482341262	-0.8433207820106196	-0.49245912364909833	-0.1640524495088416
0.11344171790206418	0.28238174309454145	0.4737557368266844	0.6282289224970519	0.7197070018099809	0.7313761125569812	0.6673161479497633	0.5512224911700193	0.41629046962871014	0.2941239906824018	0.20352048926645724	0.1425264127704648	0.09261301422210184	0.03390913085515186	-0.03556322666953478	-0.09381103086450056	-0.10806695230101442	-0.053766553651816186	0.0765108414425273	0.27331180086520235	0.5135980369751643	0.7623503524294195	0.9779437705601746	1.1252956854383473	1.1870530828720134	1.1669097537491924	1.0866055189906372	0.980177189113977	0.8846921715459113	0.8285657040447393	0.8181666375197206	0.8306391984370928	0.8223750977148349	0.7464252608806127	0.5689856610923321	0.2800527341037419	-0.10168064644861062	-0.5303213092183059	-0.9461405710158179	-1.2957875419606995	-1.5462953127458627	-1.691385392369688	-1.7481871266011602	-1.738760831210257	-1.6706050145789304	-1.5339695881074118	-1.3181154138938362	-1.0300707146312562	-0.6990373904706975	-0.3644830106103849
-0.2378839663200819	-0.1097442583626975	0.0482901003859691	0.19237005295702592	0.29598761074559415	0.33898599082569353	0.31899216054231	0.2543268251590622	0.17564967573919116	0.11403270768793802	0.08741622677065233	0.09059230120743843	0.09987173471161463	0.08935531585823843	0.04873277505301224	-0.009717150646738034	-0.058606084563347746	-0.06903347915627414	-0.020198339184555603	0.09610845530615933	0.27291410509379493	0.48606614825596545	0.6983008513580518	0.8709991395771859	0.9765133420801411	1.0045468941266185	0.9648413653963535	0.8870879070005384	0.8121699329331875	0.7753809537922457	0.7863886210699214	0.8213739288813283	0.8345946686741627	0.7791073579661676	0.6224118107530752	0.3551830422254055	-0.0048974716222134505	-0.4134742706981732	-0.8105042020084833	-1.1416418473951135	-1.374729343156925	-1.5077620513468195	-1.565636650987784	-1.5785561932936316	-1.557230027350418	-1.486084028517185	-1.341858766157318	-1.1166636947389912	-0.8285656394559922	-0.5125529682340503
-0.6201961454741785	-0.5286241224595968	-0.3978638899490329	-0.2582300849382746	-0.13577880543992166	-0.05379039525923293	-0.021308332286322777	-0.026094779516554978	-0.04008604290491226	-0.032804624346087295	0.011458432344735257	0.08283869345965622	0.15197414570253132	0.188329604689794	0.175316463195082	0.11658682393640438	0.032595554910436975	-0.04679897084105081	-0.0897788851691107	-0.07069606325341518	0.022702817198761972	0.1812809989132784	0.37546174140960525	0.565186827500189	0.7119359520271425	0.790723067990938	0.7988629505333096	0.7602597514701883	0.71719936010201	0.7081187752196451	0.7423937800422161	0.79350375290163	0.8156532909281706	0.7668454256759737	0.6219197681508372	0.37688085990651526	0.05090335492365627	-0.3134270784092634	-0.6597185964098081	-0.9383411980995139	-1.1234321081681904	-1.221060619230855	-1.2643446694987186	-1.2892994712099872	-1.3079070579766794	-1.299538981447074	-1.2307651260971824	-1.0812080044534658	-0.8569458798465226	-0.5852390260027309
-0.9972939987073708	-0.9363489945382498	-0.824994775611496	-0.682306337406915	-0.5356207667279302	-0.41145933191544215	-0.3239645781420289	-0.26590236241437915	-0.21135344676242665	-0.1307320032360098	-0.012202058352608715	0.12738954258213245	0.25211891777075873	0.3272198189960835	0.3320905503780054	0.2644243815495386	0.1390558779872762	-0.014032567125896605	-0.15465284557497033	-0.24079379827167882	-0.24166646234841077	-0.15063301713979124	0.012639781940329225	0.20846681326193206	0.3895674570278107	0.5178495016811998	0.5790067249503216	0.5893052275766774	0.5879955306745891	0.6123085887350266	0.6690362948165188	0.7298895321048332	0.7514058069377156	0.7002154394371001	0.562752156815129	0.34283353380471043	0.06253388157805696	-0.2371393449223286	-0.5058707242559928	-0.7022664517478008	-0.8113471132844771	-0.8516248580859727	-0.8658172406748581	-0.8930633734039697	-0.9427499750039153	-0.9897098230528687	-0.9932487069408478	-0.9237469922560084	-0.7765309648894523	-0.5689274788515621
-1.3221905626075972	-1.2840691554719945	-1.1826076978888154	-1.0291587364910775	-0.8545222133713669	-0.6894879938759678	-0.5513545290669736	-0.4346380928135719	-0.3150815607604066	-0.16574866259839022	0.019782861988514318	0.2168107417124524	0.3830779976101743	0.4802011871301801	0.48566633967366724	0.3945066540375611	0.21890912564623996	-0.010258349245600562	-0.24613671003919008	-0.4345327526861839	-0.5296086430362402	-0.5109776790294888	-0.3876889181829775	-0.19639030304437038	0.011005768544476347	0.18669296385738435	0.3052906401832051	0.37246236408768196	0.4192439324659358	0.47761259632343533	0.5521730666020782	0.6160560407492603	0.6316220257336937	0.5759977416754467	0.44782370454198384	0.2595000861520115	0.03553304101219451	-0.1860584195752441	-0.36155538589623787	-0.4587227925795268	-0.4747660169000306	-0.4423774261223425	-0.41483074276772164	-0.4334843057612248	-0.503354920239882	-0.5943478567597084	-0.6613196545248663	-0.6682992162032614	-0.601704187473987	-0.46785250773496684
-1.546316263822874	-1.5206613561487965	-1.4184486381981112	-1.2475890787148773	-1.0445856563861444	-0.8447232308178798	-0.6663705638916714	-0.5031820906041661	-0.33238603776288367	-0.13123208647066717	0.10024364941721407	0.33108197012732327	0.5149595448425155	0.6116096214722055	0.5977327433304712	0.4681828794118431	0.23541636463301296	-0.06796986507617213	-0.3903609681873863	-0.6702287744211949	-0.852148159979965	-0.9046112981111138	-0.8268137449218399	-0.6486791498251779	-0.4214693707662742	-0.19861915198171354	-0.016830319681956512	0.11554918118917085	0.21577729877395146	0.30700883019810077	0.39300930892653424	0.4528384935730133	0.45905227446462954	0.40097169911968905	0.2880876910848405	0.13943511414250814	-0.020507130300329437	-0.15862916871857288	-0.23779938901875963	-0.23362862245481067	-0.15349747776736541	-0.043016308800212955	0.03492416229977428	0.036372112554973586	-0.04000097747116338	-0.16032292981559856	-0.2777270664122853	-0.3520191611051375	-0.3618460537783587	-0.3019086968196444
-1.6312618184836838	-1.6044886290126226	-1.4906817736875684	-1.2997510066583031	-1.0740602595998865	-0.8513387614552085	-0.6489413501257806	-0.45934102304243063	-0.2612686931244549	-0.036474055383921115	0.20977103248667142	0.4436951082751627	0.6182821074376742	0.6929165445649713	0.6440035558479962	0.4664635230207816	0.1743534342232799	-0.1978033007350574	-0.595836028136086	-0.9544954112828605	-1.2132888183129842	-1.3329904814382407	-1.3033609630746454	-1.1449240454104153	-0.9026053210667435	-0.6314884966220559	-0.37935505354491966	-0.17191409642061975	-0.010532660536066767	0.11540411051838505	0.20879370529149782	0.25856467022615354	0.25210164502113375	0.19268452147658685	0.0995654651988326	-0.004915831279245383	-0.09905000367722468	-0.15551284216430436	-0.143650977012959	-0.04574786154662986	0.122842424749449	0.30752881223457085	0.4386074152809564	0.4707329070914481	0.4033583116736121	0.27063220903263663	0.11857607975494948	-0.010464487408789075	-0.08747962756546873	-0.0957397233896821
-1.558104284588369	-1.5158645471562158	-1.381977717878282	-1.173708615483044	-0.9375048722543196	-0.7103327618565458	-0.5062935846915476	-0.3164831612016673	-0.12170505984178719	0.09275710968432167	0.3198728055338839	0.5276190350875565	0.6714562009994364	0.7106703852677498	0.620322838578041	0.3942421864372586	0.04687636704577181	-0.38605283036844334	-0.8490807247738009	-1.2755933435091633	-1.6020907184218949	-1.7840052659733217	-1.8025991650073188	-1.6676631268577355	-1.4144092724348942	-1.0959571725438528	-0.7691577450032576	-0.47854387114181396	-0.2473415658045541	-0.0807222256662392	0.021842410512959553	0.06019072427336085	0.03918290104975086	-0.022735981433139166	-0.0974828229164402	-0.16084426644676414	-0.19465312009601388	-0.17761505003938347	-0.0850163682226154	0.0944928595783162	0.33888674360756543	0.588070691992233	0.7699289788148147	0.8391739241336785	0.793733842374944	0.6642736811574041	0.49415220720889863	0.3259136864510779	0.19447074205992093	0.12709066681596431
-1.3330274424748596	-1.2649781492007832	-1.107731646644698	-0.8900811631202463	-0.6593242476362253	-0.4489789209725619	-0.2686632107880713	-0.10766486791495454	0.05217591548985499	0.22405430923184158	0.4031530510511633	0.5633496703286418	0.66484324030979	0.6664246501234639	0.5393410028979968	0.27364230463033035	-0.11843399889015523	-0.6014290643483959	-1.119501474349593	-1.6050729134921582	-1.992011604022676	-2.2303252874151807	-2.293724257227839	-2.182415576248957	-1.9221418292831696	-1.5617941601953231	-1.1640861877245408	-0.7899867610604183	-0.484434865099859	-0.2704408885717186	-0.1519261268004689	-0.1198401729360378	-0.1529338582954935	-0.21811188381701202	-0.27935080387334443	-0.31060768579426634	-0.2959185787938101	-0.21820888748183426	-0.05858912036785683	0.18833540727938958	0.49436198749582183	0.796447826161218	1.0228840594327238	1.1288778263975636	1.110409634324512	0.9939968643442075	0.8195575199068801	0.6288313935423189	0.45936380663634085	0.3453472729954945
-0.9901314792539694	-0.8932020781893173	-0.7161725634720902	-0.5001467142871138	-0.29010502937003	-0.11457503014671153	0.020338853327484422	0.12700636209149782	0.22456441889281303	0.3281978178198081	0.439238470018902	0.5401694006937583	0.5971242735512107	0.5678200905179479	0.41696326261533484	0.12724493595185268	-0.29404100902309127	-0.8132715086970967	-1.3748392260111328	-1.9097788565220588	-2.348671269390421	-2.635386181859919	-2.7366525343508155	-2.645630107448177	-2.381547689421191	-1.9893149250578748	-1.5340328929036982	-1.0882080968052827	-0.7139997570401778	-0.4502380951283265	-0.3071624933051892	-0.2700972851923318	-0.30618711570497553	-0.3712242047065206	-0.4226615568564067	-0.43181683095323803	-0.3826785649033511	-0.2598959703754277	-0.049092904819575685	0.24912603557423024	0.6015951739188699	0.9433975617380348	1.2040235737367107	1.339522455971722	1.3444282980142244	1.242476877825898	1.071782110361818	0.8728305728595523	0.6834383241353958	0.5409178177234565
-0.5901523783554852	-0.46847013563667056	-0.2798211641919954	-0.07510450909425419	0.10507244266856564	0.23659137475631029	0.3141741181306927	0.3506760160749875	0.36807523214209675	0.38723600207739406	0.4188138374685767	0.4559297774700641	0.4711435201307439	0.4208366810148097	0.26165437410644454	-0.033602379722260586	-0.4653490754250777	-1.0036287493583353	-1.5930410133525916	-2.1629716027283385	-2.6403362165682513	-2.9635350869456643	-3.093450406796994	-3.0183647447423683	-2.7542323270350053	-2.3433919077806826	-1.8510466479120744	-1.3552866100892165	-0.9280523137201341	-0.6181922554868036	-0.44227364406456626	-0.38514861696246155	-0.40938531227098723	-0.465690875124658	-0.5074328100795008	-0.5028836692553482	-0.4330805972168301	-0.2819699398843287	-0.03794422089748474	0.2935540756596323	0.6747073846733107	1.0397394405781089	1.320135165286805	1.4734438305597488	1.4935362943240533	1.4024106977930246	1.2376841073248432	1.0399511420554863	0.8473839835395514	0.6976944324952365
-0.20681469571942432	-0.06994780243509637	0.11964236120347962	0.30687780777955204	0.4572119359537226	0.5473622659483002	0.5692856599887469	0.534247235237646	0.4671710757553218	0.39706148557544496	0.3461098255445787	0.3189760624581074	0.2953763117276728	0.23188446693089815	0.07747247087414566	-0.20579357079807048	-0.6276574843948812	-1.164006421507276	-1.7610082748113474	-2.3465355000515653	-2.8445449181216254	-3.189602270305673	-3.338399899160975	-3.276387503784262	-3.0177067622332125	-2.603185816748171	-2.096755780091366	-1.5761315080828602	-1.1151696690464803	-0.7663297907450518	-0.5509312253092664	-0.45842175765521703	-0.45419551876845593	-0.49082755044993587	-0.521319711959569	-0.5102530737623002	-0.4332160683168653	-0.2708789291330102	-0.01276033643437399	0.33101070434221	0.7192709616213824	1.0870918267575793	1.3698565980334088	1.527909064252498	1.55493767445064	1.4709962003815995	1.3125710101439694	1.1215258291476389	0.9385763239082779	0.8011088048020583
0.09037776740193094	0.2289662694978969	0.4076373172901198	0.5746023546347726	0.7019595683445334	0.7645168539165487	0.7469662897236217	0.6556882091334493	0.5166969444703947	0.3668588597030595	0.23954391547434273	0.1505916603530318	0.08855833982869678	0.013620137166050794	-0.12891107640766394	-0.3864349040019177	-0.7790196882376874	-1.2904446118362967	-1.8713207239922283	-2.4504087993306802	-2.9502997933733006	-3.303295259144497	-3.4632600081540854	-3.413247039029474	-3.1663873751711984	-2.7623040943901054	-2.2620078088769824	-1.7382068604765428	-1.2601504081922528	-0.8791127342151595	-0.619963369435556	-0.48014231818096587	-0.43423249378545986	-0.4422261402914399	-0.46045778745129773	-0.4503779556018411	-0.3798034565407518	-0.22362170173905865	0.0286498595873211	0.36196195152747485	0.7327238881100118	1.0798208853862663	1.3456498116856659	1.4955929480451597	1.5232210924028373	1.445531851685011	1.2960391767018926	1.1172408282226802	0.9532526813438745	0.8417550718419428
0.25411254164822067	0.3788757180179263	0.5355650771538452	0.6827354039155912	0.7990329237992588	0.8554061313003981	0.8263635456334018	0.7084161722424532	0.5252695287403002	0.3182951051854119	0.12897646457472553	-0.016816865688153205	-0.11975820844707376	-0.2113197765475914	-0.3436885384004332	-0.5690961296071287	-0.9176626913606556	-1.3834960306491333	-1.9253880727674362	-2.476747645167008	-2.9615592183256814	-3.3110770667743	-3.4763760894095297	-3.4381304602858065	-3.2080613269715554	-2.8242706540118747	-2.3432782714722733	-1.829931695397742	-1.345259217080625	-0.9367190028710893	-0.6328408756091766	-0.440756936849212	-0.34729176218182356	-0.32336885464615	-0.3311351895905632	-0.32959163839342387	-0.2780208401124349	-0.14442130491614494	0.08180019161192165	0.38171249721435685	0.7103834911795942	1.0132100215744084	1.2433875163752144	1.3733289917490066	1.3966080506941911	1.325987885790542	1.1903285484351758	1.0313827978414427	0.895062553201356	0.8189431089997762
0.2718111306709227	0.3691202266165954	0.4959130714994071	0.627249748291684	0.7475997986203581	0.8234326498708722	0.8167898984302708	0.7100721415864267	0.5185344074069386	0.2829979136933752	0.04981644818327236	-0.1465423527528315	-0.2944659592844951	-0.41249245014235103	-0.544009038555592	-0.7403828750970369	-1.0393655401933561	-1.4474396861246603	-1.9344488593599465	-2.4416472859390614	-2.8969623625388805	-3.231861123400558	-3.395695325714188	-3.3667342290852136	-3.1545394869902257	-2.7946174254330134	-2.3379158786440275	-1.8401193922941002	-1.353277621891156	-0.9207317824488604	-0.5750507489834245	-0.3337387533509917	-0.196521641086052	-0.14542716964931937	-0.14824306327444223	-0.162087865230934	-0.13969517317084637	-0.04332241556252602	0.13828599750425924	0.38391529502088206	0.6501477477123143	0.8906541018948263	1.0713270072857046	1.1727768712804099	1.1887058006367774	1.1261474836099399	1.0093605797188057	0.8788171131566572	0.7801255503450732	0.7479738799444159
0.16827813419154142	0.23020004898651347	0.3250340834725717	0.44751733444740016	0.587347068836242	0.7064459060953995	0.7539900207140652	0.6943746021991614	0.5284252122314651	0.291633488112931	0.03240164507883553	-0.207009939126722	-0.40183574269575134	-0.55524817732951	-0.6977940991642827	-0.8757337267363153	-1.131350106373091	-1.4824088748523547	-1.9106593713369588	-2.365956816526388	-2.7812667839880434	-3.0901344171873792	-3.2423450038664487	-3.215408047186285	-3.016413323039841	-2.6768893800090447	-2.241880556269902	-1.758719126431336	-1.2717082788105023	-0.8208826083610906	-0.44230817911366255	-0.16246651345450935	0.00739595060870874	0.07565846244930015	0.06993378547398325	0.03392698327326737	0.018877198049022104	0.06571010954574703	0.1868814795620251	0.36257493619255404	0.5543300407013864	0.7255099199598964	0.8530866438576444	0.9247167894729122	0.933281570818399	0.8806017153838182	0.7877551174434743	0.6939444044698061	0.6419577453008138	0.6596495881262733
-0.0018644440419952326	0.025143422843007343	0.09284005422546744	0.21483230110867046	0.3846365524140282	0.5608244241673483	0.680882339054156	0.69118154892692	0.5753355648274017	0.3595449423819311	0.09202943691318358	-0.17808790844586356	-0.4141660256082613	-0.6046874987233121	-0.7673896740628343	-0.9414349772905715	-1.1699777720799573	-1.4783115853277324	-1.857179957125324	-2.263595260951725	-2.6352161591938894	-2.9090440082987215	-3.037756806160974	-3.000647303983209	-2.803884378713153	-2.4754828225261307	-2.055035159715903	-1.583372065280934	-1.0992415305186973	-0.6400127180161997	-0.24319662115403207	0.05855541327878883	0.2459794308438543	0.3198367925148091	0.303109079386178	0.238522652355993	0.17854897412006887	0.16624182005623944	0.21702367311396284	0.31617127425223857	0.43343593721736434	0.5415883737325107	0.6251823252632259	0.6746969426726479	0.6809940220616884	0.6422606800812699	0.577339427083245	0.5242350908807099	0.5208987553438051	0.5853638886091382
-0.17471821215020703	-0.17172695306037253	-0.11898550565414985	0.010168733800935276	0.2110766903300828	0.4410498162507341	0.6305327855745732	0.7128761793696707	0.6568734181118785	0.4784042457870634	0.22312584701704402	-0.05654877581010953	-0.3163820738189312	-0.5348915884143561	-0.7200334336480584	-0.9040229329099295	-1.1268522715721396	-1.4155843160736772	-1.7649372813361381	-2.1356083911396126	-2.4683930421216496	-2.7036201310794734	-2.798658421516026	-2.7373141179144884	-2.528469240142411	-2.199308505002019	-1.7857512183520354	-1.3239466463780665	-0.8483525248429611	-0.3935481205212015	0.0033757029275321747	0.30738116494859274	0.49470243365518024	0.5610154224246339	0.5251818474032308	0.4267190427528317	0.31749795110541523	0.24296953296632784	0.22388007221408082	0.2530017742878967	0.30908031765184424	0.372180156820015	0.4299378019870801	0.47164128970351793	0.4852192224619886	0.4653562898076749	0.42861045374681217	0.4106334711258626	0.44385218254415976	0.5381087015863967
-0.30065079223968916	-0.3043575242339515	-0.25012801894813064	-0.1084969339270152	0.11487674971058276	0.37884475154006414	0.6144543552743778	0.7516123801074789	0.7515117356721568	0.6214765509999	0.40122012455263684	0.14097075889914848	-0.11480222067112289	-0.34191730714856416	-0.5438088149026696	-0.7463647918685603	-0.9827100249640743	-1.2754049519807387	-1.6181537851903312	-1.9714239235656756	-2.2762341148703675	-2.4751040263488497	-2.5303929935685403	-2.43337052754873	-2.1998930109664	-1.8599190439818174	-1.4485205203583613	-0.9985759023249314	-0.5402466968787545	-0.10441542281783828	0.27414571646286606	0.5607672395940991	0.7296110290870583	0.7737572739795132	0.71001136437462	0.5754663089450504	0.42034211092120644	0.291796998642994	0.21634700461989667	0.1945787380298004	0.2128268777797211	0.25524563350254725	0.30799906521409004	0.3567086478511308	0.3854182846595379	0.38523765230856893	0.36872547560458124	0.3675959235453469	0.41106302634571407	0.5066389911137166
-0.35857417720943896	-0.35324804317677855	-0.28543571780692983	-0.13222653765147643	0.09728586046390517	0.3665506748913048	0.6158411782801697	0.7822722186876497	0.8278534655268545	0.7539332405673501	0.5910908815538766	0.38117403399543476	0.16097707874460132	-0.05050473632435632	-0.25709163790833045	-0.47899306983619305	-0.7396893688482051	-1.0525256411858839	-1.4057270338332797	-1.7569101012034478	-2.0450632073577073	-2.2127683927977393	-2.2272066168544176	-2.0890392495815484	-1.824621596059571	-1.470259745591661	-1.0621667247187203	-0.6308308133656664	-0.20168287702761042	0.19948719788755578	0.5426603526693656	0.7952987232565235	0.9308495113020325	0.9415412545888752	0.8444006908807782	0.6770398341534796	0.4886902108625813	0.3260598473409921	0.21820723027447148	0.1714461504817353	0.17729806909836163	0.22091009051501068	0.2845106549286059	0.34828264379578	0.39192598705709963	0.4025794219266205	0.38761974776827357	0.37533810937665857	0.3959953514694984	0.46195349415872317
-0.3621466426907608	-0.3397968140098456	-0.25556591973769355	-0.0994599732407994	0.11630912814456146	0.3626673426633068	0.5960327541142068	0.7698347897365506	0.8529877528427371	0.8418866861598088	0.7556150904532658	0.6223150370321446	0.4652275686538475	0.2925037014359	0.09642221212254073	-0.13846200449652762	-0.4239630960190121	-0.7611973972884141	-1.1304856587271064	-1.4855874593327545	-1.7631129322112098	-1.9049195212291001	-1.882490809283907	-1.7061491400844606	-1.4144862760844203	-1.051963407573572	-0.6562227493264915	-0.25518180434103926	0.13040710383075133	0.48179136679155565	0.776348444067147	0.9851414042971876	1.080932071593701	1.05557685428065	0.9279939642894776	0.7390574273556226	0.5383578433968692	0.369015010849915	0.2571514754620226	0.20993926938093613	0.22134496206427376	0.27631521130536996	0.3533452148966636	0.4273076324059151	0.4740337467244101	0.4765805952535465	0.4381106926382344	0.3857055163517683	0.3546911648791311	0.3678492481221282
-0.3536880451999944	-0.31642157866726695	-0.22155410220264665	-0.07377420679766675	0.1113813771860134	0.3149061211166485	0.5135753539053528	0.6813146909302918	0.7973752007203819	0.8540940925165086	0.8572560912790671	0.8178507531161551	0.7426142157263984	0.6266678681166893	0.4565894407193339	0.22118380160641826	-0.07956763664523504	-0.4334069482765796	-0.8123954702712777	-1.167430115844424	-1.4344156572393312	-1.5553973157768806	-1.5054680078355485	-1.3035772922454456	-0.9987027530820083	-0.6428808518920386	-0.27443098795632825	0.08269384406073076	0.4128611622651945	0.7046100601770598	0.9439137877107804	1.1068722402174882	1.1660065378747204	1.1125613942558183	0.968265087852858	0.7782408958675243	0.591474353743097	0.44403565790372707	0.3529336623137898	0.3206321479842001	0.3413269946318832	0.400749732098992	0.4758063750720318	0.5397236206437255	0.5667577900782792	0.5376840549657188	0.452937497700419	0.3403677480139934	0.2424659729325574	0.19341441806540996
-0.3797126123923692	-0.3372011961202246	-0.24388009614882164	-0.11545246146653289	0.029230680726935115	0.18147495701409969	0.338435828818869	0.494942189356215	0.6413374007256256	0.7670664652958747	0.8641874943801476	0.9257145894089166	0.9409378922458833	0.8927680858184944	0.7630908107856412	0.5443749106379674	0.2463495618511436	-0.10781265588839443	-0.48325819127685304	-0.8297980655437152	-1.0849455074039274	-1.1923135233801478	-1.1300267736676406	-0.922614869535082	-0.6251686814919446	-0.29347840285262466	0.03486768688209739	0.3398132941816318	0.6107815858398881	0.8425427611624475	1.0286387575773792	1.1507483217962209	1.1830052094718426	1.1171980877984857	0.9785564106088857	0.81446915133756	0.6688940789590594	0.5664761512898806	0.5113377932845662	0.4971624686327448	0.5163976948611554	0.5567325995689649	0.598666776395117	0.6199984240294839	0.5990774863247559	0.517608790795176	0.3744796342021914	0.19767187467860506	0.0350319024795088	-0.07073786918353168
-0.46595215135211837	-0.43258897564729976	-0.35694360869311303	-0.25981315204261585	-0.16069808831672594	-0.05976611530285432	0.05713624340319442	0.20255968981338943	0.37765853509169256	0.5703891050280208	0.7600946522120864	0.9217062730796126	1.028360357929595	1.0534094947399952	0.9764693438073053	0.7931074197562888	0.5190229028372556	0.18307205107545096	-0.17619120941288663	-0.5087481551757141	-0.7545890747896349	-0.8595706360715268	-0.8037447302989705	-0.6130450351228952	-0.3428785479562228	-0.04812541490962631	0.2354581512267414	0.4902233428210333	0.7088030550865758	0.8903301268028858	1.0332294116543863	1.1243314793502894	1.1419914804958897	1.0821822002051382	0.9737375053417074	0.8614551178980143	0.7791307604542654	0.7362446623328708	0.7222941878348342	0.7202533725500749	0.717888952098826	0.7068423092520894	0.6779646568025448	0.6220638688505157	0.5281676954862541	0.38244872764227783	0.1825623992575966	-0.04609003817025226	-0.25579759287804904	-0.40092957286284847
-0.6111705643484917	-0.6033483654222744	-0.5642270988322907	-0.5113133736646198	-0.4613349157036711	-0.407060792388988	-0.32357243468794367	-0.18524719235561066	0.0184788473005221	0.2757612812573745	0.5543303820029504	0.8115804257535753	1.006205279929752	1.1062030081266807	1.0912805979455502	0.9590916457720798	0.726734398958855	0.42339128345286653	0.08716577671137651	-0.23271598898998117	-0.4771648227139929	-0.5935121815880197	-0.5616597832907451	-0.40546803991370717	-0.17656797212112146	0.07434850870299073	0.31463350101494364	0.5283898112451321	0.7093409483492014	0.8574993120770862	0.9725178824225077	1.0448780193984006	1.06003312783439	1.0210105285767006	0.9593554540592804	0.9143313541822399	0.9062592807372529	0.9283966241218654	0.9545136321751775	0.9547339344139293	0.9111274462373946	0.8211823233673995	0.6927955249745666	0.5365731161097311	0.3569510570533571	0.14689792164376445	-0.09708772916897825	-0.35487772306476767	-0.5844131984558292	-0.7442447727693442
-0.8002709010655389	-0.8332133262072682	-0.8467982126546695	-0.8470233211480649	-0.8453057214320111	-0.8287263930627755	-0.7675723983768815	-0.6291166430362535	-0.394953210588739	-0.0762786419976708	0.2846915853844589	0.6295445468398806	0.9056604185378111	1.0787085695826075	1.1311186756791083	1.060594833113623	0.8810530800119664	0.6175037261252659	0.305057704020851	-0.008379749507655687	-0.26264826566651833	-0.40295256265423934	-0.40705179733641156	-0.29553049871734294	-0.11523545386985388	0.0883228842715902	0.28767040039972147	0.469992494281352	0.6290720858624713	0.7616816497728464	0.8644334880007046	0.9300831487787943	0.9516951315183948	0.9400627459704224	0.9286466373955021	0.9504486429495532	1.0134893256608009	1.0956021205711834	1.1547816902801502	1.1484294202060932	1.0538828555854458	0.8762673411329062	0.642431081269574	0.3850200987876297	0.12459658091200165	-0.13848623563260926	-0.4083223975185903	-0.6706446141688537	-0.8926921717325204	-1.0426589469204646
-1.0063026490385967	-1.0894838656003076	-1.1632108891925308	-1.2156952924135491	-1.2527129040450187	-1.2592910883841844	-1.2058574068755348	-1.0580688222301056	-0.7930921934639003	-0.4215999442376176	0.007020077655460684	0.42391537871698765	0.7693323334346525	1.0089576862534197	1.1277096311426391	1.1222535336908377	0.9995904803570623	0.7778758038387303	0.48762665372485203	0.1758202775277544	-0.09513708212579147	-0.2659957343975709	-0.3103751886947947	-0.24598612706660178	-0.11634219192783266	0.03842359634404925	0.19732696686361592	0.3528415255446012	0.4988075005726809	0.6264121349322097	0.7264996274538853	0.7923490066106904	0.8241488074952324	0.838962147691117	0.8695076273000548	0.943097500233767	1.059394700674724	1.184287624708582	1.2632636737405638	1.244576634919509	1.1038578865845672	0.8539461248001585	0.5363570039154012	0.2007644322411631	-0.11861921857249429	-0.4147145523163579	-0.6908298127137256	-0.9378550250332908	-1.1332934946647348	-1.2574283971404572
-1.184736057342012	-1.3150485261477043	-1.4419334642235182	-1.5345186265906465	-1.5939078010030785	-1.6066093146525904	-1.5470638298805681	-1.3843396707019735	-1.0955457088477145	-0.6912938728109662	-0.22274306640867628	0.23876903231546676	0.6325037473874695	0.924774422557014	1.1010126012937094	1.1552949177470433	1.0876613136258846	0.9084008318326771	0.6432093315473301	0.33738362241518544	0.05452182718380398	-0.14274028860491303	-0.22371648581338932	-0.20348509539848159	-0.12262496453723962	-0.015736066698744056	0.10317003653888035	0.2314707937186711	0.3630747147217129	0.48418128527411763	0.5805450376985416	0.6454183042260186	0.6840888556482801	0.7168338301654517	0.7733260552970037	0.8750972155411578	1.0160370262918341	1.156906802424366	1.2378114725545106	1.2048482368458413	1.0356067318882163	0.7469972563046151	0.3869797042453174	0.01326935893816243	-0.3327925091157015	-0.6381872346296935	-0.9040516391841296	-1.1241220152121825	-1.285145665398593	-1.3788650996777734
-1.2864776345523432	-1.4456599046333412	-1.603415723332231	-1.7162841812448242	-1.7828573896549993	-1.7917962757683121	-1.7221195232041258	-1.5474815552189292	-1.248243036178888	-0.835308309792544	-0.3576204551452186	0.11768024877569545	0.5328192048266573	0.8550449483478207	1.0684135397950039	1.1639424388266035	1.137224158415216	0.9932808731280962	0.7538250398725211	0.4621632323021902	0.18006814345811234	-0.03000163876466061	-0.1353823589345275	-0.14751070105729594	-0.10341073055910581	-0.03321275390154532	0.05393156688019868	0.15808119119767622	0.27255130305871683	0.38163462287874594	0.4694062510793803	0.5289116882990674	0.5679855517732547	0.6071800331607857	0.6724643395951001	0.7800638912785831	0.9207988842425698	1.0554179392908531	1.12598748653344	1.081869823427499	0.9038954420741252	0.6091993250483203	0.24509834946532938	-0.13105084838976452	-0.4765836272605136	-0.7751905973170443	-1.0244222518940505	-1.2196611434453006	-1.3532895451625915	-1.4239898311344976
[truncated: 50 more columns]
