# Supplementary material for: Iso-orientation bias of layer 2/3 connections unifies spontaneous, visually and optogenetically driven V1 dynamics
Source: Nat Commun. 2026 Jan 21;17:1901. doi: 10.1038/s41467-026-68578-y (PMC12923880; doi:10.1038/s41467-026-68578-y)
Supplement: Supplementary file 6 — Source data [file 41467_2026_68578_MOESM6_ESM.zip › source_data/figs9/A_example_frame_4.csv]

-1.1134389263989741	-0.6013087113136871	0.12019813731971613	0.8714710486363227	1.5234256648858446	1.9718601274945435	2.1674272141400532	2.1206875225751634	1.8862288299159073	1.5408828807781132	1.160304219094251	0.8015850830982185	0.49955736626412245	0.2734000205357562	0.12896955063338705	0.05904812778147048	0.04587553267996866	0.06282760819238337	0.07771777991498979	0.06042470991565238	-0.011120251825375009	-0.14426694478783086	-0.3202769815440433	-0.49570485346430493	-0.6241719382083895	-0.6846494689160939	-0.6891658763710817	-0.6664054197896055	-0.6427213593155645	-0.6356818622007788	-0.6507628554472576	-0.682481559979543	-0.7213725222056963	-0.7650410198564063	-0.8159682283609938	-0.872616856021144	-0.9270873926606793	-0.9670030949795605	-0.9783289459151799	-0.9556351261420497	-0.9092285055732582	-0.8609811844358114	-0.8300757129296065	-0.8221831710757557	-0.8240052673927053	-0.8096214811870117	-0.7528473269656893	-0.6411078748425982	-0.4849761112370845	-0.3148423723731011
-1.1110793132105379	-0.5897511027849773	0.1440346270018427	0.9117096231131832	1.588750429604274	2.0712820116138104	2.305131906346617	2.2929550547824804	2.0819199204888243	1.7462532239502648	1.3675061277660068	1.011786840729283	0.7192619128723888	0.5082262207356617	0.3801858968005846	0.3227062807472706	0.31214082690009626	0.31687951889435684	0.3037363357664509	0.24389913567510213	0.11940642403982808	-0.07187585386680694	-0.30424383936651533	-0.5257805648835507	-0.6821141036841952	-0.7477230809360402	-0.7354064110137915	-0.6791108792199547	-0.6144928714076614	-0.5680306581448268	-0.5505908727084433	-0.5572191529746543	-0.5780642567783061	-0.6107573374442556	-0.6557606770932849	-0.7077152309474599	-0.7551195691689427	-0.7838310028784077	-0.7810545415950163	-0.7443875948586897	-0.6883667783692755	-0.6380197668634431	-0.6136613042463939	-0.6192582756676056	-0.6380930461590627	-0.6392151568446148	-0.5924204452071286	-0.48599425253383255	-0.33362706858721797	-0.16845984815407908
-1.0884507285684202	-0.5805459021007604	0.12982877238752774	0.8775670179969242	1.5521400732997415	2.0551901420387306	2.3280191102480097	2.3619274153868144	2.191457302959646	1.8845335357873034	1.5271682261384705	1.1942968712532809	0.9305885940301283	0.7511198736932349	0.6501345028388686	0.6089763052879074	0.5990567427602951	0.5856604928584785	0.5343911638316765	0.41865256538834356	0.22573323125096695	-0.03764429159034633	-0.33579672978179687	-0.6066003334527762	-0.7877846654253096	-0.8508980604030814	-0.8098595863358359	-0.7051098820434104	-0.58232779165881	-0.4780240906387199	-0.40861550268174845	-0.3711378588060759	-0.35842067306503195	-0.3687688146441962	-0.39903393279095495	-0.43757447613319433	-0.4671418929055974	-0.4718978532779722	-0.442697140444256	-0.3842052305247966	-0.31689685139899765	-0.26849726403603913	-0.25879851391866265	-0.28778378513477065	-0.3325403266694574	-0.3567055479737397	-0.3274864840458994	-0.2352070417609268	-0.09757057141101427	0.05021066586819746
-1.0834895486803096	-0.6128978768823915	0.04097526185893475	0.7348286968835485	1.3772085614378122	1.8783635147134432	2.1773021142367925	2.254580582447629	2.1320787308397904	1.869981149802992	1.5544735305908037	1.2644459569745663	1.0456354932428584	0.9072072758669452	0.8353873892976394	0.8062134561421319	0.7903700375944018	0.7540483627968548	0.6633414870730668	0.49335943161710827	0.23611983524700147	-0.09242064567147772	-0.4452064310265115	-0.7508072431618457	-0.9431727953730062	-0.9938469683503139	-0.9185727657853034	-0.7626532218683022	-0.5793063417740153	-0.4111112017065671	-0.27790511131077344	-0.18092750216086134	-0.11934464132789889	-0.09398421079646446	-0.09773524856066028	-0.11184608983229036	-0.11252671110276445	-0.08175387885960772	-0.015906909340949908	0.0709651337861514	0.15140533033418835	0.19623811016135975	0.18820920807469535	0.13313366631871665	0.059991258098571754	0.00888851480291061	0.012395261313168796	0.07751809001885902	0.18470813916406148	0.29890828879295006
-1.1330971676057946	-0.7088207118856907	-0.12112728235920422	0.5079613826746391	1.1040406818954909	1.58794042157162	1.8984186854361007	2.009304591928786	1.9337993902601438	1.7250226325594442	1.4647861435635945	1.229486928575224	1.0616737303791142	0.9642776529871521	0.9160484604503921	0.8898430771303956	0.8590014031493514	0.7948737707891936	0.6669769938345278	0.452049517694472	0.1453643757220981	-0.22992229281636764	-0.6172666976247922	-0.9400203464038704	-1.1322264505596926	-1.1666383294065403	-1.0596462351776739	-0.8591904058441086	-0.621729967202179	-0.39103064876650967	-0.18851401954336405	-0.022431831469146166	0.09833140364067615	0.168940827538612	0.20027067934895657	0.21861651667434612	0.25394295449631177	0.325530178902329	0.43262230290908693	0.55268836582393	0.6512750083994946	0.6979908432959816	0.6792614644171711	0.6058877810845694	0.5105285674138361	0.4331173161877617	0.403553403846641	0.4275922835462633	0.4872304702242818	0.5514189067531704
-1.2403488518489965	-0.8589804754537225	-0.33144121323359577	0.2361962653845962	0.7823619617247627	1.2384983377009673	1.547324631916895	1.6807319735698554	1.647858189170744	1.4962316615148303	1.2992419974512484	1.1241649791510375	1.0061905303864498	0.9423879242778096	0.9073213892986753	0.87322189484395	0.8183990976422921	0.7225401371489704	0.5622794515612275	0.31773457942506417	-0.014370745071997355	-0.4077544013818672	-0.8032725157586373	-1.1251923888983102	-1.3100095454897984	-1.3307880946347848	-1.2029542940601505	-0.9727627251067044	-0.6943387368555334	-0.4091869576832699	-0.1407970044403534	0.09276802504394636	0.2720581854075255	0.38802080271263345	0.45451832612378573	0.5045735753020525	0.5736834090891593	0.6826313155399079	0.8281936099517097	0.982276471969393	1.1058474093312802	1.16688953560181	1.1535166675175554	1.0787207450617167	0.9747050113909438	0.877525171151689	0.8127337877873854	0.7857760369795416	0.7838232723923977	0.7826394987890438
-1.3835001258271427	-1.0362211284477054	-0.5569868259204487	-0.04269050093114244	0.4539164325356678	0.8753894075022375	1.1722398075371978	1.319200510127568	1.3252590782821114	1.2333636212752366	1.1048883776389482	0.9923390718891434	0.9196631418482701	0.8792818360767914	0.8454462803270558	0.7934471692666271	0.7082853769648387	0.5795657983624583	0.3939623127869118	0.13701879043218024	-0.19379755888230785	-0.5743102889802469	-0.9505394028031978	-1.2535518074691894	-1.4246895998426596	-1.4366454070327828	-1.3009811424405786	-1.0580069740078648	-0.7550888142624286	-0.43027516237926666	-0.11095853375805734	0.1752015602947477	0.39955000897738535	0.5491014979336845	0.6396462695040367	0.7090677651097909	0.7983920575089668	0.9320090423365929	1.1061503147289138	1.291043058599159	1.4459521576315155	1.5371395786604771	1.5504861872255524	1.4956175828340832	1.4000187578852583	1.2945979598562574	1.1994996907993776	1.1196405312431816	1.048470072957722	0.9713402912513344
-1.5320117808621074	-1.2104371679304329	-0.7682598058726814	-0.299298706255607	0.14914731141895174	0.530929577413592	0.8072503891019572	0.9606229754588355	1.0032560641752513	0.9736294143289227	0.918053487849882	0.8699153438252124	0.8392886061973277	0.8140962078069569	0.771872058069133	0.6944789854319586	0.5759590772432741	0.4167610818952632	0.21414070160294385	-0.040047468545235644	-0.3480723938541625	-0.6915568925159064	-1.026483334778098	-1.294614760781455	-1.4438389976890635	-1.4466882399916685	-1.3100432932904	-1.066307898574552	-0.7551238151628704	-0.4114289043673202	-0.06601251922562493	0.24642033053650392	0.4916123430118222	0.6532567545262676	0.7476028780117601	0.8159552162887375	0.9045313529496669	1.0426418950022678	1.2295870598960306	1.4372927316795807	1.6263134678898945	1.7614212506854066	1.8222264266378638	1.8088489004171726	1.7402994351796885	1.6413320743053301	1.5271040880927897	1.4015099818552053	1.2631210994902993	1.107968622377075
-1.6640424496597113	-1.3616816978190354	-0.9484606907818185	-0.518902157414548	-0.1174599779506495	0.22013519523627675	0.46886980436866316	0.6235287469199469	0.7023494938799063	0.7380736872743	0.7594621156405539	0.7783377870365327	0.7891437483285337	0.7754152366408368	0.7198460172711562	0.6142221066168886	0.4635527131732227	0.27939565675473577	0.06794856180178618	-0.1736655474680419	-0.4476169208473209	-0.7415232284165745	-1.0224545352799017	-1.243870957782901	-1.3604828976836458	-1.3466738529888866	-1.206765134091559	-0.9672678505661271	-0.6614453603171191	-0.3214054188294262	0.02075732392936247	0.32831751250878277	0.5651328360917325	0.7135680378074252	0.7887377216037824	0.8336456715512816	0.8991635707049012	1.0198374335887408	1.2001160827743176	1.4172868682887814	1.636199661164835	1.8206238867396658	1.9420875087944798	1.987452581514094	1.9637050111018723	1.887592127399816	1.7700335545383468	1.6134516096076006	1.4190972364569356	1.1920488072470046
-1.7745317943082848	-1.4891796098519392	-1.1018027831793031	-0.7082772901289235	-0.35222136912037366	-0.05943481968679205	0.16061183012769747	0.3171880222110649	0.4344907386798966	0.5375878713058011	0.6366287877904948	0.7225106214880445	0.7747211298445152	0.7727820990592712	0.705627907523323	0.5759362072979012	0.3997977475951416	0.19795092084436328	-0.016630819736657056	-0.24216630088051713	-0.47964505460814333	-0.7213290039595055	-0.9440613573677062	-1.111583711730188	-1.1859240297840346	-1.1457649748877203	-0.9961978839148432	-0.7612296309155965	-0.4704317528697231	-0.15332555044009705	0.16002525204254278	0.43507207962274735	0.6375519302663268	0.7497703653545318	0.7853785795158585	0.7881711707780944	0.8124458120545047	0.8967560006213957	1.051261933930604	1.2610695483050032	1.4977352223630227	1.7259652379933343	1.9099530946389751	2.0226609458629876	2.056141951551985	2.0170889816175057	1.91206022185604	1.741809346503819	1.50806663264329	1.2216622010058953
-1.8766070222420892	-1.6100329969983673	-1.2490456616573042	-0.8892114665999216	-0.5730937456358376	-0.317454987736383	-0.11670078388237282	0.05043794624384623	0.2102777742732828	0.37830715237359314	0.5483906280544124	0.6947789130929711	0.7852990196756102	0.7971936590508093	0.7254702719651707	0.582305831163954	0.39192733870611507	0.1809082110949283	-0.032765979036485544	-0.24228309347042146	-0.4458273178186908	-0.637979662085657	-0.8031408711364857	-0.914400843012116	-0.9421930010039897	-0.8713441796612521	-0.7094062137068042	-0.47995528906224	-0.21045643939879077	0.07244845147516549	0.34172862046000657	0.5669464288149173	0.7173617852792111	0.7765382869343466	0.7579587201913981	0.7061855543546918	0.6767723750479678	0.7110180002672841	0.824715601147045	1.0110723872130856	1.2497642837336835	1.508811524394933	1.7472437154526796	1.9255644212517322	2.019998505212652	2.025226279979175	1.9430883369701208	1.773012515530527	1.5159821644675753	1.1859381084508547
-1.98721085422682	-1.7421894908981899	-1.4087683173137175	-1.078337980742427	-0.7910492833360562	-0.5553653934644903	-0.35521474067424424	-0.16401910037103654	0.04162257388535539	0.2674801398998767	0.49528899338392707	0.6886127336564279	0.8093367822289703	0.8348595797205969	0.765574725673207	0.6205816006101313	0.42873051788968647	0.21884305897148976	0.011506430829415151	-0.18207510333094207	-0.3556358005715396	-0.5034834123064107	-0.6155505052306204	-0.6737816220919877	-0.6588912521451447	-0.5623714317385	-0.39303340459244673	-0.17299473079329153	0.07220373701698869	0.317611852407238	0.5384377423417098	0.7073743401213198	0.7968531941062742	0.7936094774007938	0.7137086244935287	0.6020570839737348	0.5138210726778117	0.49180165242816526	0.5564738564598676	0.7086446473840566	0.9353254517576554	1.2090079322428113	1.486671907919559	1.7189560218126194	1.8680496386116419	1.9160185030723154	1.859038367301261	1.6956753471476718	1.4273946784572185	1.070547495802914
-2.1102389213983077	-1.888355155028953	-1.580702707024924	-1.2706620723365822	-0.9950635941811645	-0.7566484353931285	-0.5356714091125738	-0.30693881270201184	-0.053485466951836966	0.22109755754979954	0.4903107995316856	0.7130465353946488	0.8506192737192936	0.8833202678804027	0.8173926983547093	0.6775420789643781	0.49487983839187805	0.29690255994749487	0.1033480599786191	-0.07208344348281157	-0.21904364729849543	-0.3304519379048504	-0.39915662534953883	-0.41537407482886807	-0.37025087669103907	-0.26080276427211163	-0.09485362083438827	0.10939611733041121	0.3288091908902698	0.5384319223877085	0.7132489365686878	0.8267987471207918	0.854466747179848	0.787888281218105	0.6474823158734745	0.4789367917426646	0.3356246401593704	0.2603771471224102	0.27694712051817005	0.3914836780046121	0.5968507722621186	0.8696309887144885	1.1669097493458747	1.4339170832382158	1.6221677143503919	1.702619969143592	1.665229204008569	1.5088298494544368	1.2383778946405477	0.8731743330966641
-2.229761835431748	-2.028829223692272	-1.739883221741837	-1.436266989316383	-1.1517396468704388	-0.8877288589077986	-0.6274352189166528	-0.35183661480231293	-0.05219633029794383	0.26029760983051126	0.5549216652987928	0.7899238731213024	0.9292989009116799	0.9586981477473296	0.8910708547823649	0.756232017321948	0.5864811468693748	0.4066160346462547	0.23326013561551456	0.07897213260752625	-0.044977565485939654	-0.1305893875500846	-0.17161556687765966	-0.16356216155615194	-0.10545185302054773	0.0016120602713500167	0.1519593554668119	0.33243833139989615	0.5229301570557082	0.6982605935887187	0.8308345539234862	0.8933147873013786	0.8640186831422787	0.7407783035653696	0.5492198307597416	0.3356277447376263	0.15058176331409323	0.03478967284663066	0.01274963809739397	0.09394580781648884	0.2749038260710265	0.5348575157659934	0.8323173936668342	1.1110863600451422	1.3169200489850776	1.4129101932953128	1.3846002791509946	1.2328568914257843	0.9677722513853027	0.611455625853526
-2.3127839811119455	-2.12535869887618	-1.843030168457796	-1.529776040683094	-1.2170372634804842	-0.9097246022446575	-0.5985257352235654	-0.27345095598583286	0.06621417478059399	0.40479611890699707	0.7106024936601565	0.9436506012424329	1.072103405314337	1.0882449439763833	1.0111506321379613	0.8752887884120707	0.7136217635222181	0.5491842335615604	0.3953796059624879	0.261122605434762	0.15484156974284227	0.08359400028733092	0.05368272074395865	0.06747208480686166	0.12207167673581847	0.21348435674350372	0.33735370904466383	0.4849318136380904	0.6401761249466198	0.7781428942907004	0.8686770872792376	0.8837142403964341	0.8053670994921412	0.6380513469057806	0.41163382946990623	0.17156640836320278	-0.035527511130728884	-0.17322503505157147	-0.21831552501002802	-0.15975233575140133	0.0004956767743227362	0.24240009105887286	0.5259374452180906	0.7962832587186476	0.9982061761063803	1.092032874597779	1.062193114787029	0.9122012421703707	0.6570889544401437	0.3210055204498003
-2.324642427825668	-2.139387953810569	-1.849713266723604	-1.5123551478003048	-1.1580904610920963	-0.7977942979991877	-0.4320263545958953	-0.060579669997254226	0.3107591624950627	0.664330689898949	0.9691535592634557	1.1881972500855666	1.2952341827531912	1.2893036202038364	1.1949334576761084	1.049151279505013	0.8854433484293751	0.7262923420043625	0.5830924286353291	0.46123343602126615	0.3648249486120102	0.2984698110547977	0.26717111054755455	0.2727842872999372	0.3115012879776393	0.37717993153154616	0.46534797175590825	0.5707012896618056	0.6816516961596784	0.7750197162732626	0.8204353953184548	0.7908022153875764	0.672877965898754	0.4765080153175031	0.23394687465084243	-0.011871690265861684	-0.22030794162118378	-0.36062170133083765	-0.4120125028927586	-0.3630538250744705	-0.2155813640540318	0.0097275040046681	0.2734682273829947	0.5230909564573061	0.7069621778932101	0.7876226624069901	0.7504381769800262	0.6006627466434972	0.356744700950631	0.043963569874027934
-2.247348717156881	-2.053176612117449	-1.7447821460218962	-1.374382328405327	-0.9726196079100344	-0.5577074586350945	-0.13992558681916303	0.2718501566339771	0.6667235974972138	1.025695594085177	1.3187975319912715	1.5128511295320166	1.5887199288419516	1.552439212272412	1.4330728224411193	1.2689675485960061	1.093510681569848	0.9285198186853236	0.7842046827786462	0.6638120251936418	0.5686990712988442	0.49979160092504266	0.4588528196008309	0.44684612415954456	0.4603379498628831	0.4919010588608486	0.536445497385135	0.5913695004012609	0.6497715250516188	0.6922096835710116	0.6905153316288909	0.6202910128349922	0.4732001740767184	0.26282362875567683	0.02139561584450612	-0.2128904020306294	-0.4060282337287518	-0.5329297357557992	-0.5762027784289082	-0.5257205409103353	-0.38364200081436145	-0.170728351920412	0.07361137360953902	0.3002511584125467	0.463082877468099	0.5291343582072096	0.4845605560350931	0.33547110599828356	0.10153042811163632	-0.19117831629755086
-2.089514496790744	-1.8796337555922598	-1.5472449496919012	-1.1414563134215472	-0.6930260808267195	-0.22718092440517526	0.2364308274162478	0.6813614237378839	1.092018583013659	1.4482120838702095	1.7209257930158486	1.8810479801568605	1.9170624732319472	1.8422785454846191	1.69067458265421	1.5025112520716275	1.310602235879947	1.1343726128726621	0.9817802246420816	0.8546681307129291	0.7528393196243061	0.6738728450368032	0.6162372343670738	0.578916338617036	0.5584737435550716	0.5479426795450331	0.542444767418778	0.5418861779565735	0.5441309309578549	0.53435288816688	0.48801082433650367	0.3846489315186402	0.22009892365451503	0.009409569565328653	-0.21809911441324834	-0.42940939474590795	-0.5962500765313691	-0.6983699466232269	-0.7227057870225205	-0.6624699659970203	-0.5207773769021031	-0.3173598804142991	-0.08950191525396811	0.11787509037000288	0.26397487017281823	0.31932842450831456	0.27052832518432446	0.12316839402703815	-0.10285896494228762	-0.3804341868494619
-1.8815390127219997	-1.6535556787059411	-1.2965959234788944	-0.8580364328251172	-0.3680353370609095	0.14145390824991294	0.6420373486188738	1.110782588482176	1.5284588105675516	1.8733965804119548	2.117285248492819	2.235892712532731	2.2249951697869155	2.1056490112343966	1.9174217117851013	1.7035762869448658	1.49595863675353	1.3102265832313087	1.1498948441749508	1.013753463969289	0.8994005504278628	0.8028218124762011	0.7206449577669566	0.6501825233088255	0.5884481270764298	0.5303003320241467	0.4726230665966397	0.41753172979371217	0.3662521483925545	0.30861397027077214	0.22485551857610453	0.09911207657331227	-0.07016565863860134	-0.2695478486110897	-0.47411828888435753	-0.6554571408196357	-0.7892168653096739	-0.8593589781147655	-0.8578756704491943	-0.7828103766836496	-0.639002771227629	-0.4440882232416432	-0.23093650915250824	-0.03915086539987742	0.09472661668877795	0.14324283041278613	0.09258345477882948	-0.05277893678655709	-0.27294378125398255	-0.5390968254297788
-1.65709375085865	-1.4094676656035936	-1.028601657403135	-0.5622831875734826	-0.04015904951513189	0.5004025783390946	1.0242157946607529	1.5036732920065294	1.9170191677665416	2.24003767754137	2.445248975136303	2.5142697429791236	2.4514442033155284	2.28574556601931	2.062032790456975	1.8255445338669916	1.6071045083261732	1.4177825922830818	1.255092803452996	1.1122033291334064	0.9828322591522598	0.8621408686457246	0.7475688654958706	0.6376234568038239	0.5313407507859554	0.42670515339958975	0.3224515775863131	0.22144088396060208	0.12609553325126333	0.030417235190642808	-0.0794759373304275	-0.21478309206559124	-0.37646414568968944	-0.554910602207679	-0.7301367842394139	-0.8774228660856271	-0.9749200809024484	-1.009880536246419	-0.9800292108692692	-0.888635731138587	-0.7426921761045681	-0.5577325355909586	-0.36106735527777617	-0.18570807440082154	-0.06338857310069032	-0.02048639310699199	-0.071874432115006	-0.2148753227209487	-0.42968646773230007	-0.685246472264497
-1.4392689489457882	-1.1700128658309332	-0.7654545037923604	-0.2784016082944678	0.26078799684746795	0.8130919523233542	1.3409565008700006	1.8147423073248645	2.2094882674971013	2.4982219722001657	2.6544956147551413	2.66700310496217	2.549925837958275	2.3409082215871706	2.088556593704065	1.8372053631998435	1.6147020258649791	1.4279048288628193	1.2683360184112784	1.1221395373477971	0.9775448828674365	0.8292047712453793	0.6777653724937487	0.5262731684405202	0.37821486825976547	0.23534964173923997	0.09732937904266903	-0.034467673343363266	-0.15799650533209725	-0.27620877042883696	-0.3973200757818712	-0.5283806870141665	-0.671256914623141	-0.8209941027939589	-0.9627488040470294	-1.074970766218668	-1.1376253978194877	-1.1403989606835998	-1.0856003631408673	-0.9813758218709636	-0.8370266188909553	-0.666322508667912	-0.4906807270580404	-0.3354185238945308	-0.22673783420099763	-0.18922829007326164	-0.23913543581776495	-0.376122916747619	-0.5812979409978297	-0.8220820753590619
-1.2372488420639918	-0.9460616064641323	-0.5204558207041344	-0.02379078063977237	0.5126809062845034	1.0531865331775492	1.5632836200916052	2.012962500371193	2.3737712041312	2.6163408876977483	2.7164794462188344	2.670672815610786	2.5031860286475123	2.259024760052756	1.9886362893912213	1.7324057424606685	1.5128225237908959	1.3321993706631656	1.1775231923785934	1.0289889934148055	0.8704821479340098	0.6962144353125335	0.5105298798495969	0.3222451985679954	0.1407012243515369	-0.02810986376002112	-0.18390674659263842	-0.32789961762378594	-0.45968327229735023	-0.5807227419012935	-0.6952925809820114	-0.8082873812719945	-0.9237140694498388	-1.0409761985226482	-1.1495487567965026	-1.2308466023590172	-1.2666367519294721	-1.2483255775511115	-1.1798739948789148	-1.071931935278976	-0.9358263348935606	-0.784492542240336	-0.6334438567232269	-0.5001178916242155	-0.40478867554939413	-0.3693505660610561	-0.41105738368341166	-0.5326101635323344	-0.7169437840796066	-0.9317697369785339
-1.051198309694865	-0.7412929341918963	-0.3027905433437303	0.1876659503699458	0.6993784738405245	1.2043626343258387	1.6748372342076652	2.08145609089306	2.3931460434441982	2.579921291427423	2.622396479291901	2.5246399682292986	2.3185822215072234	2.053740118668916	1.7790739080012092	1.5285976896797147	1.317754314708796	1.144363380889267	0.9928922094887976	0.8412024509764602	0.6717783223460043	0.4788552114584736	0.26903911574228234	0.05604604941262857	-0.14538568290646628	-0.32547167105098207	-0.4829540675111311	-0.6207718910219986	-0.7409024052631124	-0.8449551432506865	-0.9362608029966241	-1.020856400713405	-1.1058959343707593	-1.193820107384594	-1.2769579404902944	-1.3395383850486882	-1.3649019437901984	-1.344054957572058	-1.2794176358330784	-1.1809056026103224	-1.0608893482214647	-0.9315773713257268	-0.8035050195775068	-0.6875259477758793	-0.5982648354786207	-0.5546682974647926	-0.5749269985575184	-0.6655688959254578	-0.8127388349462907	-0.9865899144434219
-0.8774304790293465	-0.5565759683559175	-0.1193264759569202	0.34643468604501293	0.812291553261806	1.2599625704317268	1.6693844375306686	2.013848529484333	2.262554122423143	2.388213956221715	2.377723149362143	2.2420732966902097	2.0170320596801674	1.7515169659292762	1.4890495033527313	1.2552091771099312	1.058398450620311	0.8932011072634339	0.7438502781982285	0.5898874271568041	0.4156408325510891	0.21612375610470017	-0.0015763656143435135	-0.22145358932008982	-0.4252915641283946	-0.6007812054514783	-0.745080650325861	-0.8621335155100673	-0.9558145788076223	-1.0288228192345414	-1.0865505832683242	-1.1391733937089161	-1.1979389186217295	-1.2674655151629688	-1.3416264991914437	-1.4057052002617694	-1.4432376266064784	-1.442615497137931	-1.4017583502692117	-1.3274234735603645	-1.2307762145946997	-1.1224211289780537	-1.00948215884551	-0.8987691035012876	-0.8004458515394486	-0.7314777096316576	-0.7119230724742915	-0.7528422349208987	-0.84514519912184	-0.9635031876371485
-0.7208135743265172	-0.3998819036120108	0.02032000606823916	0.44396994779568655	0.8463990008522768	1.2182905063188547	1.5480690816019749	1.8145849668531657	1.9908906295367632	2.0552348384651546	2.002109152846119	1.8476261357919856	1.6269799501979623	1.3829421258182675	1.1492991438125422	0.9423615803298925	0.7651288897478331	0.6113452063516429	0.4677605222262981	0.31787794022291227	0.14960877559440122	-0.04085902471522048	-0.24677058564318627	-0.4524576476297294	-0.639467086911881	-0.794686984321714	-0.914588608234519	-1.002713262249134	-1.0635823657282588	-1.1013950221443392	-1.1251737441353988	-1.1504105102691993	-1.1933550844141951	-1.2615555218597194	-1.3488357209803719	-1.438864500423862	-1.5124532910349169	-1.553434029802764	-1.5541591339058491	-1.5169971647540093	-1.4493155658495613	-1.3581212478482194	-1.2484880006838068	-1.1257272025535474	-0.998976524878304	-0.8858183460037637	-0.8092167561068645	-0.7844115826900299	-0.8078894255217287	-0.8599152340679673
-0.6072011867002739	-0.297429424835372	0.0924149343506617	0.4634995091661728	0.794002111408889	1.0814398932766844	1.3226594818649187	1.5040986907005154	1.6063306815277654	1.6157278203236662	1.5336205802370895	1.3790760938471298	1.1832088170940034	0.9784649515942035	0.7862297261441015	0.6140769665206046	0.4619079360430388	0.32579711108167847	0.19688394913982443	0.06360783998915806	-0.08285272810646077	-0.2453043880763992	-0.41809551973073844	-0.5879866891437638	-0.739876525322389	-0.8628747152127414	-0.9531411255481194	-1.0125516328483444	-1.0445267506674862	-1.0538565013853245	-1.0526323561825204	-1.061773056688129	-1.1034173523832747	-1.1883027843343894	-1.3094983992966516	-1.4469469275612403	-1.5758117624091652	-1.6741219487532704	-1.7285510856645527	-1.7359170939324051	-1.6980755115800643	-1.617816671520384	-1.49904752319775	-1.3481222553183707	-1.1769061199832982	-1.0064283258348532	-0.8625821323162483	-0.7644152213992178	-0.7131064406694789	-0.6943224946639254
-0.5750451139232785	-0.28638671279623173	0.06663420893307985	0.386525969302309	0.652001865101475	0.8632987157693728	1.0230454331856973	1.1258942386826492	1.1621773110434135	1.1272339002311085	1.0286063254777589	0.8865677568639918	0.726454609894471	0.5683200505761417	0.4217151401870366	0.2872469520241304	0.16406448525473438	0.05274247336080296	-0.04922105217087207	-0.14883876102935673	-0.25337127428220335	-0.365918294370206	-0.4835874318024757	-0.5985513364788049	-0.702380030670662	-0.788433797103804	-0.8520376981019772	-0.891915667054315	-0.9081162506552805	-0.9033790628167206	-0.891360072969779	-0.8982155624872137	-0.951840300803886	-1.0664843802473005	-1.2344578741997934	-1.4306783074452254	-1.6234319232875207	-1.784436339734868	-1.8948015809667738	-1.9452902858364958	-1.931813931802258	-1.8540696320970689	-1.7164624050230353	-1.528444945665202	-1.306879030135981	-1.0773426769903824	-0.8682182206035292	-0.7006635936433873	-0.5791318204607648	-0.49432953228896026
-0.6498950655807033	-0.3891878987087507	-0.0708005469242785	0.21167031611520407	0.4334112009152379	0.592353390090894	0.6929207437296752	0.7363944522436151	0.7225157786977519	0.6559155430933122	0.5497310422919005	0.4240514413680973	0.29828082194546013	0.1820213998728151	0.07540114432612323	-0.025085469217380186	-0.1184353430120725	-0.19820524966024589	-0.26014496518574154	-0.30823911252407643	-0.350364863463707	-0.39216132302137224	-0.43628914828526444	-0.48348256499678394	-0.5339570880228792	-0.5859057125623787	-0.6333246711545749	-0.6690740316759188	-0.6864394016914326	-0.6839478582000801	-0.6756960478214686	-0.6918885552521549	-0.7656376737932005	-0.914639138956661	-1.1305639860084398	-1.3833284349865482	-1.634514875207233	-1.8500716513216493	-2.0062596284215046	-2.087958838348748	-2.0868862509099086	-2.001894305936667	-1.8402797768367296	-1.615958691578907	-1.3505358604349864	-1.073549435257349	-0.8143985578632617	-0.5939846747140565	-0.41855182443156924	-0.28383645813478675
-0.8227882180274025	-0.5918631482434021	-0.299456507520744	-0.0344438402079501	0.1705619492560667	0.30704343931240524	0.37778843866185413	0.38779831741177695	0.3445281014326102	0.2601944258152115	0.15196348416666225	0.03911245698604017	-0.06358212367448383	-0.15301256023250362	-0.23405475063250236	-0.3100123403434463	-0.37557668778488534	-0.4178017918891489	-0.4277911470939016	-0.4091778779123414	-0.3729234589282296	-0.33040311070386347	-0.2919905047136367	-0.26785203826474635	-0.267077095130902	-0.29245702117833966	-0.3361308178509005	-0.3825986054449852	-0.41585578086605907	-0.42929527672364143	-0.4363790331898627	-0.4699157406801819	-0.566755117742082	-0.7472335846085226	-1.0026325906967837	-1.2982519000848172	-1.5900360925061225	-1.839798484589006	-2.020232835556404	-2.112616358743734	-2.1071011920219798	-2.0047700296007975	-1.8176768401981465	-1.5646148995078675	-1.2709052847572109	-0.9676832810073511	-0.6835012837254906	-0.43669608655512526	-0.23411737856126102	-0.07624463876710444
-1.0546285102577981	-0.8517475711242575	-0.5755650758505652	-0.3099460832640116	-0.09795351315721272	0.04280966153527015	0.11130971393242865	0.11428576832939391	0.06359394948692092	-0.02461758637791727	-0.13129349853953423	-0.2380124901191994	-0.33319786123300676	-0.41591202800418564	-0.4903835424561308	-0.5548084292240452	-0.596141920234075	-0.5959419551627453	-0.5445270693999409	-0.4484612217957575	-0.3251905005693089	-0.19426124462231387	-0.07421507304102452	0.016671006125448872	0.06233898698966486	0.05617702381118295	0.008386317926703527	-0.05786999317429517	-0.11777006046642634	-0.15888151723542945	-0.1925026149386952	-0.25116504805644946	-0.372635691160989	-0.5782941526362985	-0.8587736957944188	-1.1763222483264255	-1.4833460990752272	-1.7396557815835305	-1.9166376764892272	-1.9954512312427544	-1.9679800656518687	-1.8394183969432847	-1.6271734780617542	-1.3547195537946666	-1.0499225084057788	-0.7436601258626191	-0.4619963676656721	-0.21928776194021607	-0.021303062874857885	0.12752083813508314
-1.3034330151423128	-1.1254649816362294	-0.857978019077129	-0.579484318984343	-0.34471125248470436	-0.18090785552273578	-0.09305890248693625	-0.07425631952718192	-0.11231422289140339	-0.1906018168473953	-0.29089676241563894	-0.39702026864064277	-0.49897866608458863	-0.5942070897042443	-0.6808551711025231	-0.746999445558137	-0.768779567150608	-0.7232734359987584	-0.6035330584233892	-0.4233208465796419	-0.21005625542874717	0.00699290638613923	0.20217732824354542	0.35210450769638973	0.43642063901977607	0.4463562583498064	0.39253379772720787	0.30184081288733233	0.20533494943243394	0.1215933229125468	0.045331602736435495	-0.050772334031072966	-0.20061160138808184	-0.42435944974915746	-0.7125048232047018	-1.0276487990351253	-1.3228723468813384	-1.5581826921296558	-1.7055392347847105	-1.74908344929467	-1.6853152690174653	-1.5241904728036628	-1.2875345769720572	-1.0030580509095377	-0.7007224770955395	-0.41000850793095606	-0.15355556378944452	0.05903338847645394	0.22399379539694864	0.3349410059677987
-1.5409908712858065	-1.3861425429828482	-1.124406181084327	-0.8279569371102625	-0.5623803403730452	-0.36375935342603183	-0.24129525427680745	-0.1893491654942767	-0.1974218203798382	-0.2518844544612756	-0.33889918081528064	-0.44592512995548705	-0.5633433856800035	-0.6841322921273474	-0.7964643115507517	-0.8743727774641769	-0.8816263466865298	-0.7908541767210799	-0.5993686354423866	-0.3313416266951665	-0.02704004037672069	0.2731949733009162	0.5375350986581787	0.7399343023086699	0.8589437574890241	0.8839530375838948	0.8231687836220506	0.7028227812069158	0.5566697689559589	0.41060433470951546	0.26975310174253514	0.11865422806082983	-0.06698228088908975	-0.30334527551763446	-0.5824125011474462	-0.872030826812151	-1.1310774318988805	-1.3229387462591575	-1.4217408427939315	-1.415686093219714	-1.3065148429308555	-1.1091445979139611	-0.849375621871314	-0.5579752568093282	-0.2662587748001074	-0.0017199498747805027	0.21735887860889316	0.38538084917180015	0.5006446064099903	0.5571211219798633
-1.7560234234845737	-1.6238696468232	-1.3696547095413076	-1.056821898412122	-0.7589921988087495	-0.5201617603565546	-0.35394191612545794	-0.2569712154633918	-0.2214418953096886	-0.2395110633634751	-0.3048300787259655	-0.40954320628205854	-0.5437221941951341	-0.6942228987607542	-0.837384039981598	-0.9317382505827697	-0.9282056135775913	-0.7942709100764054	-0.5313504028143691	-0.17496096757361881	0.22045882863837674	0.6027733381207716	0.9338954229277001	1.1863031642732833	1.3378843891529049	1.3754546545544497	1.302996747141041	1.143440434080938	0.93160672099847	0.7016760807781343	0.47321012286930075	0.24796847276011505	0.01635227045955698	-0.23092316517562575	-0.48885648690444977	-0.7353868784150582	-0.9399199277197611	-1.0725130215778809	-1.1114958813607858	-1.0489310110992869	-0.891100251972785	-0.6572061459572542	-0.376148710081554	-0.08085947670950847	0.1969828516014909	0.4331930573813119	0.614887829366543	0.7389015419763556	0.803878403583315	0.8045399861431216
-1.9462227197897448	-1.837879375397993	-1.5964478746597743	-1.2743271397661073	-0.9487441936087208	-0.6698236480005967	-0.45562503201281285	-0.30597854878474107	-0.21740014772566515	-0.18990351895857038	-0.22571538256775037	-0.3224181640261363	-0.46968817281837644	-0.6473146370030233	-0.818798837798479	-0.9279622493367936	-0.9139185096702882	-0.7394398575360492	-0.4094516300951012	0.030953650499481768	0.5146073607380591	0.9783711151917165	1.3769843316531691	1.679522185428789	1.8615878381204627	1.9065425276027697	1.813720896092038	1.6027724481843246	1.3101857388665568	0.9793159635993541	0.6460877015756875	0.3317912793743941	0.04423331295367212	-0.2168458817051921	-0.44984975569522095	-0.6445491668748669	-0.7834631107920009	-0.84701257721319	-0.820178403924868	-0.6990239264465757	-0.49317686678755274	-0.2249705838573625	0.07477958314879359	0.37256899677725525	0.6381838940890797	0.8520011341079808	1.0063708879442324	1.098892040226999	1.1258195783727798	1.0810405248140111
-2.115944579857969	-2.03293443935686	-1.8111055901762734	-1.490049001593284	-1.1455848592322533	-0.8302682393069698	-0.5668034830585202	-0.3603387270020192	-0.21388647988910625	-0.13617694747186798	-0.13765560754483372	-0.2210571009400248	-0.3754124402086074	-0.5731447012176412	-0.7651719923041469	-0.8824456514385686	-0.855822628619893	-0.6453867058279066	-0.2577579015871443	0.2554877431484618	0.8189258000803822	1.3604432092110395	1.825930551472129	2.1777432708537177	2.387024807736139	2.4331031188422627	2.3114894302131734	2.0401928961295948	1.6590373299005947	1.2207518734553953	0.7767998158455693	0.3673111344540476	0.017038783706187468	-0.26422381995716765	-0.4760225868617119	-0.6181928470250884	-0.6871650063353159	-0.6766626311826218	-0.5810546020092078	-0.401808749776315	-0.15088135260327273	0.14802826441350408	0.4636260786569654	0.7638909933024396	1.0224872621766012	1.224804320157951	1.366498237498798	1.4436617888686298	1.4485923733054644	1.3729337881728256
-2.273533369300059	-2.2179827936120278	-2.022654214667999	-1.7138418748064133	-1.3606792765075622	-1.0142477099536624	-0.7023508667771597	-0.43816227516535267	-0.23377007826045143	-0.10622442358245578	-0.07235871400354658	-0.13816671031705136	-0.29168762939138176	-0.49876261768447044	-0.6996462406317527	-0.8162944206538649	-0.7757380482643408	-0.5373713080893597	-0.10844435119540177	0.4580588672628616	1.0842347282130482	1.6923770665252007	2.2182851946713673	2.6143903031894555	2.845435877707263	2.887115714242406	2.733054445618625	2.401653140191972	1.9362657371552543	1.3972967524073632	0.8496995502190595	0.34988306299249955	-0.06256333588863208	-0.3679874838473568	-0.5642245117658934	-0.6581146421778776	-0.658886901090749	-0.5744020524371355	-0.41050815521667183	-0.1753697019659239	0.11592872351480844	0.4398582546493741	0.7672400908986886	1.069949220224519	1.3275625442962475	1.5295223261823732	1.6714198256840227	1.7462524642742738	1.743124786896088	1.6509393270686283
-2.42399489035114	-2.3993298670124776	-2.2372627781655385	-1.9492592664266388	-1.595935092951395	-1.2246609936316575	-0.8679919031282053	-0.5496692870279587	-0.29214648498432466	-0.11942768213224475	-0.051590405811976575	-0.09541818365062753	-0.23788040937062482	-0.43998768763069146	-0.6359211886627693	-0.7438410914295716	-0.6909959271508482	-0.43775159020896987	0.009265940129895444	0.6008571447670346	1.263045559737811	1.9158509003542858	2.4860179011245114	2.9151400684825575	3.160283001446787	3.1944257218715655	3.011253602822651	2.6301126014067044	2.0963422024181737	1.475698850960359	0.8434469939012667	0.26970293060159484	-0.1934796880608608	-0.5183210783342751	-0.7000732805408946	-0.7504966255698378	-0.6891811174129427	-0.5365201460469838	-0.3096280877157398	-0.024457849947716798	0.30028467957525246	0.6416641024804232	0.9745364582799418	1.277607092362244	1.5370194183693502	1.7447989604417993	1.8944062504076196	1.9761170698334183	1.976770179498342	1.8818753704051177
-2.557226415024	-2.5669474976025968	-2.443188725454658	-2.1817100178505395	-1.8351754821938984	-1.447603321397627	-1.0552946502891893	-0.6917491022695982	-0.3897003171905735	-0.17864858499623187	-0.07945622489072046	-0.09754259122095281	-0.2182249366057799	-0.40104764875660465	-0.5795315596716464	-0.6736934940550595	-0.6142755138177054	-0.36335988493822124	0.07506244286134364	0.659106195598912	1.3225628447282738	1.9877006121913772	2.5760658023257395	3.02009777968764	3.2695918394291654	3.2953912971968298	3.0917449996088004	2.6779978044137893	2.0993187718612982	1.4244932561017893	0.7367402525498711	0.11663936188552458	-0.37492425127804	-0.7046376338884249	-0.8662364397346805	-0.8755165014886852	-0.7601859319499369	-0.5498563921437432	-0.2706060119410477	0.0543898662597749	0.4029320644039164	0.7526869248009793	1.0837003234221483	1.3824643869854873	1.6417872107970783	1.8552578005780995	2.0146529166962335	2.1091639791968086	2.1237406923975914	2.03922498944769
-2.644190593245584	-2.687983843659133	-2.604552890715068	-2.374266054177049	-2.042283764118878	-1.6500540532254282	-1.2359722390565793	-0.8409680562164734	-0.5065156194679179	-0.2665553501744957	-0.14081381686807806	-0.13233717649085108	-0.22512439623382954	-0.3798846042999634	-0.5340315378069787	-0.6141266965406217	-0.5566333251984148	-0.32566718328469474	0.07830272301783402	0.6218160388715597	1.2485264316507831	1.887377673214685	2.46042737347768	2.8956413784126287	3.1381130385450713	3.1561239924278732	2.9432422550609316	2.5174614856616353	1.9222326069035272	1.2273437164574075	0.5209454363601485	-0.11020976713055841	-0.6005392460569525	-0.9140298403926246	-1.044955972861312	-1.0130268570173626	-0.8518259296194862	-0.5969992369164369	-0.2803765909166372	0.07011394681614834	0.4298670822263736	0.778387897563514	1.1007912496864747	1.390364367049821	1.6452031698681455	1.8607018631099779	2.0289045366676635	2.1386934622326916	2.173118056962602	2.108707197256494
-2.643808774738294	-2.715632287600618	-2.670426731179789	-2.475047626872286	-2.1664582018972327	-1.7823615133245987	-1.3627130013397823	-0.9540119187927558	-0.6041448608522533	-0.34905661754058515	-0.20656959522083038	-0.1777139104457081	-0.24566859229964133	-0.3732195854469557	-0.5043615312810457	-0.5748728585580459	-0.5287408161079896	-0.3329675963087654	0.014998454162773055	0.48944352833532506	1.0441674207279281	1.6176686581643218	2.1386544529885394	2.538214019955707	2.7609211126716016	2.7724130504367093	2.5631801484164445	2.1478675621806516	1.567346500137947	0.8907718280682618	0.20678276151129552	-0.3967867114592203	-0.8530012856035958	-1.1265633947787437	-1.2144635451965615	-1.139948545345549	-0.9403411000552164	-0.6547806581101776	-0.31821416084013787	0.040036968954543936	0.3963623962562292	0.7334862719202909	1.04145509932531	1.318194117699921	1.5645733525228913	1.7783093175737987	1.9525498433490136	2.076286070750273	2.130961272761212	2.0898963274258433
-2.522913985612961	-2.609764216843129	-2.593533098853318	-2.432015903996289	-2.152288923908459	-1.7878760807924234	-1.379784453202424	-0.9784682705195822	-0.6352071493090359	-0.3856999717962042	-0.24484220345994065	-0.21120728957910115	-0.26700938361667687	-0.377879398846162	-0.494934122601291	-0.5639475685577783	-0.5377264150432661	-0.3875593278273734	-0.1097300772423564	0.2757817024919444	0.7313223099539966	1.2064175587434793	1.6422524367479239	1.9800634646495074	2.1693547720964466	2.1743530926736057	1.9808702049079803	1.5982526045644811	1.0637680821489763	0.4437765576629952	-0.1768847224710288	-0.7143488474756525	-1.1046069776013938	-1.3155856781101853	-1.3482481523665422	-1.2295073669114964	-0.9988208530405733	-0.6968445913163198	-0.35847297929087596	-0.011064502458934262	0.3262547662470646	0.6416682927773211	0.9298583522552218	1.1910488902442045	1.4264911027183587	1.6354863775704835	1.8124700588428964	1.9458853836729828	2.015073928796627	1.992222926631552
-2.2725599588172094	-2.353564771377583	-2.345873829458052	-2.206287147690064	-1.9534827216487762	-1.616764268545794	-1.2372972949203649	-0.867133664017677	-0.5575658108958005	-0.34166549580470584	-0.2291639263879844	-0.21392655056264512	-0.2770743130191218	-0.3877254704125995	-0.5039988461795304	-0.5808504829836376	-0.5801223292265092	-0.47951465911927066	-0.27694390855285866	0.010198646665797423	0.3512689461525454	0.7073087062501829	1.0350279588959201	1.2906152956429313	1.433245743857545	1.4288699667397253	1.2592331663459833	0.9277992247384587	0.46684331670473483	-0.06323092152895703	-0.585684129942032	-1.025171733696339	-1.3241594354509596	-1.4554066512404844	-1.4245732148708852	-1.2619492961393737	-1.0085233195764054	-0.7042425855842199	-0.3812024381516404	-0.061501877437305064	0.2428048386980117	0.5271815340622463	0.790563670119279	1.033438749240879	1.2562810502112356	1.4584427051083042	1.634885011370866	1.7719300829834506	1.8463575076507213	1.8314248738734615
-1.910908472209294	-1.9586338587704557	-1.9281947646062403	-1.787504927152833	-1.551472034186405	-1.2460849949212813	-0.9106537659458382	-0.5957146601352039	-0.3488119579377541	-0.19676256985883886	-0.14145673697657016	-0.17008150668847405	-0.2621707228045377	-0.39024106994038776	-0.5187821264153852	-0.6109890863597163	-0.6380509757400177	-0.5852758802995992	-0.4551923112012421	-0.2652072629117802	-0.04077878622450271	0.19019957565321655	0.4006018652802799	0.5635237115392537	0.6505352238078982	0.6323655172277924	0.48935482821763804	0.22092816633507156	-0.14732913848004586	-0.564881698770737	-0.9672574151606463	-1.2902587324200956	-1.485068412065995	-1.530756913385916	-1.4369620850758638	-1.2358586327362562	-0.9691394123492492	-0.6748428342871996	-0.38046976031041585	-0.10123483937949605	0.15938309405224751	0.4050625854747014	0.6386596068893939	0.8604889235898047	1.0693889706905533	1.263820388143187	1.4371664810910392	1.5722316916383139	1.6435183113537721	1.6266171302607668
-1.4793298174868175	-1.4656634119709542	-1.3789743287978526	-1.2094120396246815	-0.974270675954911	-0.6988954405078422	-0.4188510857694184	-0.17862069318247692	-0.017633846265267997	0.04707231892050693	0.023221305283154095	-0.06932069663593561	-0.20800452605444364	-0.36746465971349146	-0.5174868921580937	-0.6289748943815154	-0.6825045351568412	-0.6723281768412093	-0.6071421600979006	-0.5062838739272446	-0.3910622815076719	-0.2788814845463714	-0.18117029495334483	-0.10894388284473663	-0.0788013881807717	-0.11290662882717122	-0.22891487758917234	-0.42955823517025943	-0.6970308210295632	-0.9941460729951315	-1.2711002706706853	-1.4764179134722457	-1.5708432167789004	-1.5393055830108024	-1.3933449518783254	-1.1650923202606802	-0.8953801621981163	-0.620349551423609	-0.3634193952652154	-0.1327477367385958	0.07732144040115452	0.27889629520331793	0.4793221216407432	0.6788933187034333	0.8745953275002343	1.062277827461316	1.2322542587331398	1.3630360728465944	1.426889446788482	1.4023892451297726
-1.0339849032971296	-0.9397641056805461	-0.7713574684140684	-0.5500626593433696	-0.3006075913783998	-0.04993221039213645	0.17126231598013072	0.3286280678600532	0.3951270522667443	0.36499149562563266	0.2545838398810281	0.08978645465218468	-0.10435317721724188	-0.30276866838189975	-0.47863074910690706	-0.6097826425338384	-0.6859517548170273	-0.7113919047577894	-0.701734359003072	-0.6785277888194823	-0.6593361637153952	-0.6510276698737387	-0.6510356195451421	-0.6572015521986345	-0.6760911083132105	-0.7225939820476704	-0.8104244665810095	-0.9439767362097219	-1.1140102470162112	-1.2975622036222463	-1.460031624655741	-1.5627899048323581	-1.5753321019007362	-1.4863166094413114	-1.3064844901437056	-1.0660446472910299	-0.8036799341302122	-0.5545648962143238	-0.34015645474486145	-0.16272306510444776	-0.007001674901158824	0.1478203646802551	0.31430039258921916	0.49341265312218346	0.6798909459352119	0.8656530668956791	1.0357373305910922	1.164232753678151	1.221097458457826	1.1878831483102243
-0.6351270141021691	-0.4545164415902358	-0.19451064853956954	0.0895664434684715	0.36366295099581913	0.5985998699193384	0.7684967843040094	0.8506430384834753	0.8317835978703833	0.7168646834782529	0.5284062333125339	0.29564097758301067	0.046368179746441335	-0.19234960352793593	-0.3946549082716422	-0.5436070500081115	-0.6375063197770695	-0.6901989548052072	-0.7243969475966878	-0.7638724134466071	-0.8224856070943946	-0.8976711992627515	-0.9750947315951525	-1.0420533771003146	-1.0966289456323968	-1.1473584173188152	-1.2047295026326985	-1.2751477130701696	-1.3585822193783068	-1.4460019584029906	-1.5169574719231373	-1.5432247176156342	-1.5005524960437162	-1.3786523604158627	-1.1857958754589393	-0.9483750955947503	-0.7032748678703271	-0.48559283816303794	-0.3166703464140034	-0.19392871703173034	-0.09274519698336944	0.01633945326958825	0.1512495766200248	0.31417885582118577	0.4975997079199555	0.6881518284561471	0.863821403533999	0.9934304096546325	1.0460954183697198	1.0063324383469079
-0.3354901807544963	-0.07527884274115632	0.2717977423870945	0.6197205586231432	0.9261097650932946	1.1589698405056057	1.2958173345333845	1.3235122299346413	1.2407800839167447	1.0618801248553154	0.8128634014893528	0.5235334149543965	0.22464054256679905	-0.052437068991365014	-0.28000056931369893	-0.44399179286889207	-0.5499194066719736	-0.6195912296486641	-0.6821880772110339	-0.7640382642575151	-0.8766883859335858	-1.010888029458232	-1.1435063716057519	-1.2527298334806172	-1.3291348747301723	-1.3758769578021164	-1.4013145967268714	-1.41504943839423	-1.4264876253162078	-1.4397527880897205	-1.446323416108492	-1.425165976507213	-1.354555056501095	-1.2231827557260642	-1.0357583965036912	-0.8147067943190195	-0.5955211745816755	-0.4141018332035193	-0.29193023737980595	-0.22168783261034697	-0.171024001359759	-0.10328453653739021	0.0044441053165234	0.1559552199844775	0.3407656084127644	0.5391213137085296	0.7223717115012863	0.8554069229598045	0.9067563838991322	0.8628101836086572
-0.1689429082917081	0.15631776862600544	0.5783581359468418	0.9881090492838676	1.3354934885118064	1.5843987936978423	1.712415239591078	1.7118744842996252	1.5902045715351207	1.36817667742847	1.0741173767181356	0.7384708740154313	0.3954502926352086	0.08289910746813317	-0.16738980336824894	-0.342698782256035	-0.45401241914599455	-0.528717206741772	-0.601033339971917	-0.7004272361999561	-0.8388178663430016	-1.0041505683476113	-1.167893963953115	-1.3009671853804228	-1.3864404116431668	-1.4230122023483032	-1.4182786703904364	-1.385900230484343	-1.34340613964302	-1.3052956474781583	-1.271988204465024	-1.2276059083050017	-1.1509778692144843	-1.0277297074574747	-0.8589840616914904	-0.6643267022518949	-0.47783238053339044	-0.33616244133431594	-0.25951360484127944	-0.23630049839657938	-0.2294248272957893	-0.19700967528908828	-0.11232260862589578	0.029844924491339606	0.2156891007534198	0.41868998580867606	0.6055702288550304	0.7398815666451266	0.7904164650968025	0.743215915785315
-0.15052962561641145	0.22509592396313713	0.7110208421590651	1.1820985727377211	1.580728759068108	1.8643737035011425	2.0072109429510068	2.0024830621200347	1.8618624885987225	1.6099252110933029	1.2780715656969805	0.9006084255684329	0.5175963685429313	0.17353757662583877	-0.09504819796083257	-0.27579887778743917	-0.3834012496873493	-0.4494427365460364	-0.5115592620873927	-0.6021738669563214	-0.7359541936054229	-0.9022776128823256	-1.0714706713506492	-1.209534861730171	-1.293232293539988	-1.316978342730463	-1.2884724470323012	-1.2252251304660817	-1.1501713753536627	-1.083159316019762	-1.0300442659176365	-0.9787591707665151	-0.9084905540510716	-0.8030546979156025	-0.6609218617448148	-0.4994191656387952	-0.35075793638989916	-0.24994346857834704	-0.21490240278442865	-0.2315913929447014	-0.26064931193335733	-0.2579280753326223	-0.1938505500589012	-0.06300115466680324	0.1178083964296892	0.31732987296157417	0.49980065626323383	0.6298688516189985	0.6772338071301844	0.6265022065179282
-0.2812259091823845	0.13354507960913917	0.6769114884752945	1.2123535173453373	1.6732850902111733	2.0074530794608823	2.1828165020635595	2.190209528370049	2.0420917567731327	1.76588569872894	1.3980113236861043	0.9806467074185331	0.5622960554846179	0.1935815586691904	-0.08580010609760849	-0.26378301842909313	-0.3567951114669477	-0.39875706468572775	-0.4302487697240458	-0.48684049444126876	-0.5871848153731553	-0.7259943483677435	-0.8766860868856997	-1.0030368053374359	-1.0772270800626451	-1.0905213176721624	-1.050573996964603	-0.9761921776886753	-0.8915769852305849	-0.8170651804451187	-0.7600352437587237	-0.7107882566427332	-0.6508568267608572	-0.5653364597108786	-0.45262819748829686	-0.32838392733507143	-0.2210366405073165	-0.16077808173509878	-0.16262422619987638	-0.21167629682661784	-0.2691604752901183	-0.2911530359658643	-0.2479824820604479	-0.13408226049209349	0.032572046950128164	0.21956626192231798	0.3907398631169736	0.5119075865358755	0.5538760240911651	0.5000544971355371
-0.5492071666048002	-0.10468242004960863	0.49324820344384457	1.0986176381244512	1.6324749958107532	2.029565873671025	2.2486039654530123	2.2764553624098944	2.1260107987156087	1.828357927118463	1.427327491278927	0.9751565542252244	0.529876220212057	0.14737723168414324	-0.13221072442322104	-0.2975363726635174	-0.36498072305032203	-0.3685891903953568	-0.35089987498144687	-0.35154874327287683	-0.39586230889916435	-0.4861479607071953	-0.6011004072024178	-0.705612920947891	-0.7697545810969398	-0.7821124071311862	-0.7481863827360237	-0.6846458390908758	-0.6121511782822128	-0.5476796024381996	-0.49756073287175223	-0.4542318931631561	-0.4036910849255169	-0.33541003635550876	-0.2508794267258984	-0.1648729314426586	-0.09989563257452874	-0.07945957436346106	-0.11392488474699199	-0.1886791341480086	-0.2677476426489684	-0.31048961113763124	-0.28976098340741624	-0.19962544155224765	-0.055438446509865374	0.1130794373904874	0.27076027780164597	0.3833900302628635	0.4214359056696256	0.36672839443139316
-0.9225355839205363	-0.4561611031599071	0.19376304516592385	0.8737337801925484	1.4886960493200754	1.957100423993558	2.2264680662841485	2.2796361078959033	2.131134559011467	1.8178543076879357	1.3923423289372223	0.9166177562916313	0.45653329385744107	0.07110501246684225	-0.19983930870685251	-0.3449058764504307	-0.37863257217737223	-0.33346162053817024	-0.2539355929835016	-0.1856261474856177	-0.16218069742795324	-0.19443570388182668	-0.26746513613845774	-0.34971997941608335	-0.41123954325346207	-0.43745929139122114	-0.4288340860499908	-0.3959362627504843	-0.3522890199902948	-0.309114270092731	-0.2709868360729892	-0.23392145603555503	-0.1900900115291549	-0.1355023233202134	-0.07587490487022251	-0.025242158981450807	-0.00029272411853903445	-0.016541513227327026	-0.07870839231334152	-0.17252307969157085	-0.26696363560841113	-0.3273805465509494	-0.33024472118958637	-0.2681401106742094	-0.15062005193580996	-0.0018946960418192121	0.14482704406165933	0.253379658574746	0.2916220670257439	0.23962551138413424
-1.3410887943534415	-0.8595672801103293	-0.16255908132151256	0.5908011809392979	1.287540610962047	1.8292102374979662	2.152405372721172	2.236707531556422	2.09891959358873	1.7819756508224593	1.3462265774443862	0.8611739953342201	0.3974352663287226	0.015804554974356875	-0.2431903575088661	-0.36580878136707146	-0.3632670488737663	-0.26727575010799665	-0.12514583014192482	0.011226853512116544	0.0999107912411411	0.1220187799392083	0.08625930619496136	0.019176150766835598	-0.051098665461089786	-0.10638947794034243	-0.1391559033209822	-0.15028084451501683	-0.14421784502476512	-0.1263208116211547	-0.10020833381209593	-0.06715685403624043	-0.027474018024187204	0.015986417543604442	0.05454533332390874	0.07550118843009337	0.06747665057891317	0.022358525644996786	-0.05933843568096503	-0.1643431801157501	-0.2682208869702622	-0.34358116948333306	-0.36939770231078034	-0.3351865906052058	-0.2438707491022299	-0.11268218427160138	0.027049182045867596	0.13635837444830887	0.17887242319645594	0.13226317376762364
-1.7252677626934565	-1.2327452238216978	-0.4969630518571859	0.31862383226384056	1.0863609063503779	1.6945058154992128	2.0719009590094437	2.194916185119726	2.080826570390096	1.776326850811001	1.3464303120835877	0.8642459824788541	0.40300756053640713	0.02526791829835492	-0.22509122405403587	-0.3297951152956612	-0.29732909541910374	-0.16053870741795756	0.029875219986130654	0.2172591633191396	0.3541639269054729	0.4158108260335695	0.4052461705441578	0.3432013357974968	0.2544600216725044	0.16070766529134264	0.07923564600674717	0.020636990884313207	-0.010640015515536646	-0.014952499000228613	0.002650166255933916	0.03442958015774257	0.07227053712873864	0.1077054840305149	0.13062787935492434	0.13106304683266076	0.10173812724965547	0.039910952641694995	-0.05080904711915616	-0.15924870385370515	-0.2678731785607903	-0.3551841726120383	-0.40036955907259913	-0.38896842369893864	-0.317847064717139	-0.19899736235920518	-0.06189655013228734	0.051452295859772866	0.10044782175292809	0.06109169893097951
-2.0088829982788856	-1.5076604697780014	-0.7440257477778934	0.11540747874969044	0.9342245853922796	1.594878038941776	2.022640507685786	2.190506941307917	2.112999549570473	1.836649102518646	1.426299247462609	0.9553508700798639	0.4974930966094911	0.1182888137546664	-0.13305395677961374	-0.23255808278095502	-0.1867176337642096	-0.030893193709814908	0.18120793759593357	0.3909299095144144	0.5495165503733663	0.6301699364248622	0.6313817812891709	0.5675061570183151	0.4586564058026799	0.32822167680187136	0.20202919014993723	0.10228916691782937	0.041544863624439855	0.02196878626619204	0.035451869549437666	0.06852973628997988	0.10731915090469414	0.13958487897322294	0.15530850840886176	0.14722184543958639	0.11089295652558158	0.04570459255527214	-0.04421544572991724	-0.15075530754059469	-0.2611769112935945	-0.3568889082842447	-0.4156335913166047	-0.4186060035928291	-0.35837385065985156	-0.24448690068216886	-0.10615009222537872	0.013528268282043348	0.07132860374629199	0.042037196531519196
-2.1728184098661276	-1.6655479453051572	-0.8859161705517803	-0.002203127540358829	0.8468432209551741	1.544557531664691	2.0164088301396226	2.2319972582139047	2.2007701546256344	1.963383847096888	1.5807665514788631	1.1240149628289895	0.6669008160178683	0.2784698883458947	0.013186535140031961	-0.09938252214735437	-0.06424766826363731	0.0817124400804317	0.2835783240973792	0.48437467298278375	0.638300957785306	0.7201048875472627	0.7249146990556131	0.6600743227096406	0.5397613607268846	0.3859434490594586	0.22959782389342573	0.10144471762534775	0.02105344077624453	-0.0073751156959291474	0.005628764252624127	0.04258101870511146	0.08608660600036874	0.1223920839815363	0.14203912545923428	0.1393873265363853	0.11064716960792802	0.054255831803921316	-0.02798410760745539	-0.13057606141842726	-0.24204989319817552	-0.3432469210103184	-0.409337094161703	-0.4179084481155555	-0.359633073565003	-0.24407585417662833	-0.09990999532808378	0.02989637770984654	0.10109717729436868	0.08654077347091392
-2.246641125409368	-1.738277120604699	-0.954501819481092	-0.06211066715889469	0.8018855490453578	1.524860306878881	2.034621369705411	2.2980492991179746	2.317175173035826	2.1229084007975554	1.7688873497151398	1.3238642321711673	0.8628100217833033	0.45786124336312517	0.16770088068380493	0.024605323401029534	0.025328382762691608	0.13406436116816103	0.2980490815159322	0.46530154207156726	0.5963937017820502	0.6693885334558705	0.6768708275440961	0.6195960854614049	0.5040221745219171	0.34726733602530435	0.18054533848780724	0.03916809704452829	-0.05218712643903376	-0.08609593336527369	-0.07192536631582085	-0.028117654489627057	0.02543269022570327	0.07412014634364958	0.10961366533540971	0.1265022306568749	0.11883524630059693	0.08096270177322945	0.010812608599738475	-0.08739124467341983	-0.20040172011377283	-0.30524628902719764	-0.3740812274268291	-0.3828629433980785	-0.32171497161022905	-0.19992006917918148	-0.04528713595714523	0.1003889208862768	0.19193602655416653	0.19785624780272298
-2.2843560449071	-1.7820605828178475	-1.0045223742652936	-0.11425596023148407	0.755557233090764	1.4962665751294852	2.038171744435163	2.3460601071997913	2.413391191624551	2.259481524813315	1.9301272062234383	1.4923991962193135	1.0235451162927511	0.5989332009485865	0.2791023811419543	0.09613653649310544	0.04801742401294824	0.10256029508225933	0.2129574875288879	0.33462213498345345	0.4350782336955684	0.496276735534253	0.5095006727774873	0.47017539356425114	0.376947423291992	0.2390240127125062	0.08247270389829442	-0.05791254394769787	-0.15376150236097072	-0.1920287502457875	-0.17659399751375976	-0.1237961024561553	-0.05444113726249333	0.015699289260742405	0.07823112868433416	0.1263993055118765	0.15006597556906565	0.13790985379574172	0.08348135597823335	-0.009368069132417176	-0.12393995206923111	-0.23223927742896633	-0.3030109837943123	-0.31194033004346094	-0.24854084154202713	-0.12023788098131333	0.047388977573958685	0.21355593019741062	0.33089678025292973	0.361457168189717
-2.330390353512546	-1.8437801685742279	-1.0831996496468577	-0.20372118009669568	0.6647682526690788	1.4162551626585185	1.9821698691492398	2.3258077696967767	2.433181248520216	2.3135197631836006	2.005524758116992	1.5747287320369456	1.1007350181012836	0.6617521744100963	0.3170179991996773	0.0957273941456533	-0.0036164430146724868	-0.007259001883102619	0.04654897187888925	0.12169265335036004	0.19181197825115245	0.2418944806803648	0.2636922834248412	0.2497499412411386	0.19233112462721078	0.09131953041452162	-0.03757436481117013	-0.16524396033776295	-0.260824252308358	-0.3032072292239268	-0.28761383835432175	-0.22511442463494802	-0.13544055476503786	-0.035427344660977377	0.06359863377259484	0.15096281738787526	0.21184828243986648	0.22963994084318826	0.19420519429661007	0.10895254925585686	-0.006483221855294734	-0.11992407382037545	-0.19744219219370732	-0.2126105306606061	-0.15257177579285142	-0.021728693832423856	0.1564394947865335	0.34199571915483423	0.4851317627393016	0.5409407749329146
-2.3985888565013793	-1.9391105720600985	-1.2080304099930832	-0.35067405146047737	0.505544046539185	1.2555062955592393	1.8318329631755739	2.1972910297491173	2.333744828902455	2.243728661274126	1.959456698934879	1.5438620820384712	1.077479221363566	0.6383672733538085	0.28164999201133556	0.03226214539717441	-0.11147419038316086	-0.1686595809614348	-0.16687361376332294	-0.13338385853044335	-0.08949112082218486	-0.04795121277863942	-0.015654994097899024	-0.0003649493544123796	-0.014056654421988017	-0.06661853411111897	-0.15569084633132277	-0.2614394540900707	-0.35217395105298444	-0.3986217943297012	-0.38571976458289153	-0.31601004879688227	-0.20492956088139616	-0.07050971729299768	0.07033342280826121	0.20054777744551097	0.3005182689755433	0.35006787035448633	0.3364008611130306	0.26182337579193327	0.14629338850799634	0.023138057233937904	-0.07029086259841895	-0.10257481634599495	-0.05574532451246615	0.06921903469375491	0.2509448197563938	0.44929995578616694	0.6124171428815777	0.6902049034576514
-2.4695164032770807	-2.0475132346250566	-1.360309679440095	-0.5422204383419121	0.2821587162689345	1.0101597628944907	1.5771082525140965	1.947641637917248	2.1032628173242536	2.0429790795306904	1.7925079402206112	1.4088506857338057	0.9694522768100977	0.5484682651157847	0.19556659314056432	-0.06840386233580985	-0.24518168329620318	-0.3467099538453508	-0.3892886875779561	-0.39123919904102683	-0.369222481285356	-0.33376792966318103	-0.29000468753055336	-0.2442712515068105	-0.21114559069310107	-0.21005095310326805	-0.25209928920895597	-0.3282703756106699	-0.40909146129287	-0.4593502128878229	-0.45346866345552705	-0.38290340838110115	-0.2556503755653259	-0.08977808801774215	0.09145820128083149	0.2635537036764881	0.4015524949735647	0.48271312968828384	0.4932456467198054	0.43275657030198816	0.3172439329214829	0.1791999381948655	0.059644420446341696	-0.002291940744043954	0.018826217824363764	0.12696685847332484	0.3027401853409292	0.5053035533113409	0.6801289347057621	0.7743535201777301
-2.5062233233052797	-2.12737603137207	-1.4977801970605258	-0.7407933463820494	0.02458333293091853	0.7032780119597267	1.2374365443119013	1.596767520110622	1.7646867382199485	1.738099649711195	1.5354525253872475	1.2035666819974253	0.8108469924996201	0.4247057835561806	0.09009895525416758	-0.17502539947318857	-0.3716410480192328	-0.506087391884972	-0.5852783704627412	-0.6183953745454367	-0.6168890473449984	-0.5884410065119322	-0.5353628303913669	-0.4619473987482442	-0.38408728188577723	-0.32917289636265135	-0.3202734628783201	-0.35972451836918024	-0.4240983904587637	-0.47604024755956215	-0.4813009535829452	-0.4190201406608842	-0.28720328886375973	-0.10122094403946866	0.11174260388811628	0.31983696393033945	0.4923101765304762	0.6041558911561342	0.6406120362865014	0.5969304697543777	0.48253622818900815	0.3270475479358108	0.17513985374971439	0.07407902489131762	0.05861813364396912	0.13912012655853823	0.29844479613425196	0.49539002377610664	0.6735745352776471	0.7781461510005311
-2.482028982010237	-2.1463079416759245	-1.5829891990482827	-0.9070429449724666	-0.22744714482071568	0.3745588258884873	0.8537138777912378	1.187847115359172	1.3634092018302835	1.3745953462084324	1.2310800917128342	0.9669977471199075	0.6373918247360466	0.3001305855311141	-0.003532453863380745	-0.2572231603377849	-0.4609750840896811	-0.6176826009315207	-0.7278101040157905	-0.7921550365426456	-0.8151117314553084	-0.7996098836283017	-0.7443022631510039	-0.6511002852047076	-0.5360490240964195	-0.43156636374287294	-0.37092412275533926	-0.3680244774281703	-0.40873491637992515	-0.458029989687933	-0.47621086143489905	-0.4314390954934858	-0.30974774760773605	-0.11969213108608305	0.11113138269523336	0.34554231638510186	0.5473486317415919	0.6887713571923513	0.7521608588206773	0.727456307738261	0.6175130643264797	0.44776248018263926	0.26477271859530976	0.12292758210969748	0.0652115663325068	0.1091255805794639	0.2407550970137711	0.42056679970401967	0.592395489172237	0.7002949932466398
-2.3999790914183383	-2.1035332764328456	-1.608357622048749	-1.022883215865935	-0.44435001382954814	0.06372015027923268	0.47269784580758434	0.77100438415517	0.9490461995529436	0.9978130586000457	0.9180974845706682	0.7307336253453172	0.4761193656216455	0.20029153106136477	-0.06116197916911685	-0.2928596609273694	-0.49441709551413715	-0.6665845841999828	-0.805405964482671	-0.9044177502875718	-0.9591579092296978	-0.9659956365770606	-0.919244379276683	-0.8178953822989276	-0.6770578677504768	-0.5317202011145422	-0.42262273164279096	-0.3751247505475316	-0.3868228212545778	-0.4292489596644006	-0.4606266331546077	-0.4401252268226734	-0.34152712163744464	-0.16346095765420235	0.06973228974121434	0.3189302400827569	0.5437107824008169	0.7124536815711111	0.8032045236365349	0.8004935719875168	0.7018747802150361	0.5284235927291971	0.32567601931197937	0.1509984365564673	0.05243361257011704	0.052975348026955284	0.14501344450088335	0.29347021160815295	0.44550983310046627	0.5462788182703224
-2.287916389063033	-2.0267716168424394	-1.5957354787949838	-1.0974955171500798	-0.6177771937965516	-0.20428608082164812	0.13059291575444973	0.38738074020140606	0.5616597534749201	0.6429202551044747	0.625071580807389	0.5176504989221472	0.3457498858881946	0.14106407648750396	-0.06975950586225771	-0.27382443022049097	-0.4697268867656319	-0.655846527453473	-0.8237619896239144	-0.9598705582104142	-1.051308472125118	-1.0877137831136023	-1.0588840409178013	-0.9609801470419417	-0.8073329213695304	-0.6328020382792564	-0.4827537395352388	-0.39355362921551945	-0.3760251072224565	-0.41074267364436984	-0.4562264562857774	-0.46425476813977334	-0.3978434185741241	-0.24497387395653616	-0.023223603805971157	0.22917884734664426	0.46911454432631744	0.6609959581168074	0.7784033538213049	0.802179099454313	0.726141651531645	0.5666445068963248	0.364216936410031	0.17308744240440366	0.04100307704394234	-0.005000653578229749	0.03556447453750249	0.13555286279278114	0.24905313592334752	0.3253170057907497
-2.1781181093335156	-1.9501171622206517	-1.5763257310931709	-1.1521358841427571	-0.7549242859551911	-0.42167520362775596	-0.15304307123329805	0.06228860778662417	0.22742463669768992	0.3342924141981567	0.37361149494889695	0.3452690400510504	0.25900959361241654	0.12998624650394558	-0.027284821155482326	-0.20408340994624433	-0.3964502960825401	-0.5979260998876291	-0.7942672550104535	-0.9654900907290251	-1.091833469286323	-1.157284679701039	-1.1488544175241329	-1.0612357336132885	-0.9057565517502434	-0.7147941662908689	-0.5356512878023939	-0.4137677189561345	-0.3733856210250543	-0.4044869476070224	-0.4666059058196577	-0.5060076669225876	-0.47738581282687864	-0.3590089881564844	-0.16020586495878433	0.08472445285342824	0.33145174171173414	0.5407000171284239	0.6834046213201084	0.7390969020090297	0.699703570183874	0.5754900287770145	0.39714929750410694	0.20931064338280783	0.055006727569254545	-0.03636823943090716	-0.05678736377057512	-0.02315403335383705	0.02890487285723146	0.05827590946461437
-2.0926388914721867	-1.8970184177046776	-1.572463061996102	-1.2049729378026133	-0.8668840737790916	-0.5909043023190822	-0.372172026261654	-0.1915307213063166	-0.036884354977052024	0.0900821418381197	0.18072587704399243	0.22711395989693087	0.22384738311607688	0.16858943916520164	0.06228180258377518	-0.09108405820412856	-0.2834097883164771	-0.5005894339498436	-0.7212239877855139	-0.9198602002877055	-1.0721026622989835	-1.1581979656378347	-1.1644046886947625	-1.086586533629581	-0.9351787824666895	-0.739216460600851	-0.5457376375144926	-0.4066163400965318	-0.35599977247766834	-0.3914181365438775	-0.47404947547832227	-0.5470404730932275	-0.558997787840853	-0.4804693111918352	-0.3127489783794963	-0.08467303145781789	0.16023331810401353	0.38052169281590914	0.5467585262845954	0.6402603355876739	0.6512018910361643	0.5815846566027193	0.44852479499471193	0.28269808148669556	0.1192310179127445	-0.012281812711240755	-0.09825416465007149	-0.14554551237504465	-0.17581167615794832	-0.21557743850415131
-2.041127288013886	-1.875090034493108	-1.5903115311946723	-1.261518339038112	-0.9583561902377697	-0.7146946052841779	-0.5255592834500078	-0.3671492459326312	-0.21936151416697203	-0.07585877807577537	0.058225048749620124	0.17013677652739234	0.2406496288085954	0.2511146763392673	0.1898534042710104	0.05642320506394992	-0.13674224249594846	-0.3668298298095288	-0.6048185329270662	-0.8200283444088929	-0.984824404113229	-1.0777111043942758	-1.0864855812554621	-1.0105810446498524	-0.8623414838222409	-0.6691671541850202	-0.47653981815407404	-0.33845432599305436	-0.2937495306358209	-0.34362270881588475	-0.45093791594715166	-0.5582844595562124	-0.6110519379087095	-0.5743613685521093	-0.4429322713042856	-0.24003235326939457	-0.006191157456541285	0.21809359918039528	0.4057036690188819	0.5412000078931293	0.6125671973787613	0.6114667814551374	0.5393921487815078	0.41156588885655104	0.2534061342891419	0.0919017058968342	-0.056629088277449974	-0.19048372488786744	-0.31617019229315435	-0.4423759518082777
-2.023152541092455	-1.8811767834690358	-1.6242184506915118	-1.3164101039376477	-1.025907451065287	-0.791074251932175	-0.6111204300199712	-0.461049010119241	-0.31441842475552617	-0.15730958274488616	0.009361966573729976	0.17060209214661526	0.29806718077709315	0.360497764713617	0.3357905629798933	0.219740700537996	0.027710986591621776	-0.20984006445667458	-0.4567291135172715	-0.6767895821332104	-0.8390032283183476	-0.921790165428488	-0.9170081919836239	-0.8302968423548465	-0.6787622428426235	-0.4910273471140659	-0.3106794351368537	-0.18939079718455226	-0.16463644313674583	-0.2375770988255562	-0.37227373893063576	-0.5128300075562308	-0.6045406915111253	-0.6100011124746204	-0.5187394877563579	-0.3484020238311115	-0.13528386214669932	0.08436909053135626	0.2884799276085621	0.4650937827443525	0.599749594826566	0.6738950964743046	0.6734399545717995	0.5982814913658757	0.462790602996028	0.28787223892655206	0.08927299575729353	-0.1250273489445755	-0.34768704738678435	-0.5683179834920495
-2.030737102086897	-1.9054998919361645	-1.662678996234745	-1.3584520230821597	-1.0619828076676168	-0.8174534013352024	-0.6303269908562994	-0.47709915575249306	-0.32747256333584396	-0.16164232040105983	0.02328128232325945	0.212198968009167	0.37283575678756853	0.46751993163953437	0.46806629562460755	0.36667430673253243	0.17934834826427584	-0.05918751936533627	-0.306230334958968	-0.5194728995924919	-0.6642055166109618	-0.7197814322140125	-0.6844481452594122	-0.5727637579569239	-0.4088491651573319	-0.22407045695693337	-0.05991473209654985	0.03735180018765525	0.03566728863083088	-0.0636044718925485	-0.22552137917018159	-0.39711503461233477	-0.5257715798674942	-0.5733816561284046	-0.5254298145181102	-0.3941264254389086	-0.21079283292611145	-0.0053542190727078436	0.2064952806820929	0.4166102059940158	0.6090185500051714	0.756781922767918	0.8328763815608492	0.8233370583438994	0.7296769892293702	0.5631598645178282	0.33540037592809085	0.05802650845890832	-0.24992190727106423	-0.5606754686163012
-2.0480313437230944	-1.9309204907691697	-1.689600572323687	-1.3750455252548928	-1.060046890554427	-0.7950273555875659	-0.5915549087315205	-0.42901618559366606	-0.2759817679061542	-0.10935611916287367	0.07678581680505152	0.26939439671402154	0.43711862843552196	0.5421348416241334	0.5548611785609123	0.4645220702482999	0.2846197925632846	0.05095644958743714	-0.18863589901904457	-0.3851298498080912	-0.4996152981986819	-0.5135831504209686	-0.43358458551056156	-0.28458444797741766	-0.09840528809443139	0.09050673214475818	0.2432999957468419	0.3199215943366042	0.294858045346106	0.17264045236666634	-0.013351864445827472	-0.2141182598258968	-0.37945078302216156	-0.4702422873633675	-0.4684587468724245	-0.3814661645130653	-0.2346681856225167	-0.05173556337580952	0.15763495596946692	0.38865953437422984	0.6254338156865206	0.836804738891767	0.9872777456787759	1.0508874442706813	1.0153374124044092	0.878984898285323	0.6465881175524592	0.3313140435709176	-0.039674862697470815	-0.42480116899342857
-2.050370082855518	-1.9330532058630419	-1.6833718466945116	-1.351031248332812	-1.0133929695875652	-0.7265090622449051	-0.5062734745019594	-0.3353686061829214	-0.18361562370144496	-0.027265854796156515	0.14259913437102395	0.316661832022846	0.4688952078311681	0.5658996449630599	0.5792364790726163	0.49530097394118877	0.32364324896298263	0.09885026881077888	-0.12788622943708908	-0.30097647257097615	-0.3775413461398918	-0.3415824727840716	-0.208378458273115	-0.01277396846574963	0.20604056598217754	0.4110647032506151	0.5654245903194397	0.6337300596148644	0.5953904020429613	0.456979713426855	0.25037315724522397	0.021151486650080913	-0.18232393611196954	-0.3189139833588796	-0.3665014323962249	-0.3272271614189665	-0.22051822507720625	-0.06474558763345145	0.1336484994854571	0.37173986228677125	0.6351072983793438	0.8929143732954574	1.106644812791178	1.2409721613352647	1.2702143841668592	1.1791386302631068	0.9642904511586676	0.6381005237085574	0.2321666656232395	-0.20273467258553302
-2.00533350682637	-1.880913979866396	-1.6174516432394666	-1.267593546430366	-0.912725668597945	-0.6121028590642618	-0.38397404813300323	-0.2133390060559358	-0.07289974638755758	0.06060770984773864	0.19875561512996628	0.3382004160796707	0.46001756381943876	0.5372544202810069	0.5431770854867157	0.46124166375273795	0.29711336054730253	0.08346587008871818	-0.12672776458679608	-0.27307096353281823	-0.3099198046221535	-0.22353059863153346	-0.0353009536190102	0.21212692086834165	0.47374221059918364	0.7092901693132209	0.8817390445873088	0.9571917264385024	0.9172790762688008	0.7697640457377043	0.5453863796167091	0.28790417301321425	0.04532411889209992	-0.138762847482902	-0.237587414907508	-0.2475918945808619	-0.1824536971283314	-0.05654702316812113	0.12450102924045373	0.35710150215705294	0.6284400487533284	0.9114982676407951	1.1683928293239878	1.3585787461280605	1.446014063822837	1.4045850934657838	1.2227632286462617	0.9094463228436682	0.49736375545443606	0.04252365545952923
-1.8799471072321554	-1.7431331735295206	-1.4652345486593104	-1.1055975219835883	-0.7474341981136936	-0.4497349970400346	-0.230514569172539	-0.07625846660395416	0.038279145692829614	0.13600368351373893	0.23167862203621578	0.3279355888419919	0.41309217668846476	0.46558304389491406	0.45991823217041866	0.37722279516737695	0.2203956010327641	0.020553213257458264	-0.1688337288967581	-0.28649240570792367	-0.2860879319321205	-0.15541944368163524	0.08197696029226886	0.3800967829628402	0.6898074358497067	0.9668618585346707	1.1709212224206806	1.2666436905434322	1.2356063039940215	1.0856066854648814	0.8468188438668256	0.5632967076366286	0.2844371348423322	0.05607633439392745	-0.09144433046456879	-0.14967430050260536	-0.1271170882131851	-0.03458616027269349	0.12198297420113136	0.3369655885868014	0.5980563360480705	0.8824854006764259	1.1559935656958127	1.3772900477678458	1.50541266608648	1.507757172286637	1.366055963858739	1.0837904460771426	0.6918533347125094	0.2475010372440564
-1.6463106115933641	-1.4939090742446908	-1.2064912316958192	-0.8519280793521041	-0.5117188222238905	-0.24078041949323842	-0.05369089775673489	0.0632927468428304	0.13474291719512216	0.1847121202172451	0.231609222810903	0.283356488342359	0.33306876501038696	0.3621438717934755	0.34538395505013453	0.2627224943431192	0.11567484382363218	-0.06578770070086133	-0.22974550309741637	-0.317714687475132	-0.28564570382644594	-0.12208949000880086	0.15097112686676628	0.48953065025050935	0.8439293957566438	1.1657708647936347	1.4091056514188773	1.5340751959849404	1.5200341371523132	1.3737222182992148	1.126068286153317	0.8234492590944532	0.5170495453029867	0.2538624686959834	0.06551133994609541	-0.03669055240456815	-0.05722398165253815	-0.0035916845604994597	0.11894514695806561	0.30309861819112827	0.536324851824995	0.7988695462664738	1.0614444834096237	1.2862865699397958	1.43336588623914	1.4679135400598187	1.3667467125783679	1.1271855783309197	0.7764121533977795	0.36893720208763675
-1.2886582314446382	-1.1200598391923369	-0.8337948953736771	-0.5057184820368722	-0.21085622174088609	0.005051973307283205	0.1336639079381807	0.19120475754605676	0.20307462444104543	0.1956652103215012	0.1918722948033998	0.2034819106262963	0.22536090847316256	0.23811524482055657	0.21579861181465185	0.13821988775253724	0.0064055205275071365	-0.15101211542077111	-0.2860613567498383	-0.3462995171810285	-0.29241591169122194	-0.112706632455552	0.17624648434591278	0.5374333968163867	0.9245157916295141	1.2866470147996583	1.5709920864814149	1.7308622887832932	1.74068877296505	1.6054328515267964	1.357634637950804	1.0465712294720877	0.7250122537955325	0.43961022009432016	0.2212528073398483	0.0813257026960006	0.017752127937501434	0.026632869391957203	0.10493325927563493	0.24570039693029666	0.4365995937307755	0.6599603295024642	0.8911775209133715	1.098364045834288	1.246039920299972	1.3005172567025618	1.2359260929802676	1.0446131487437647	0.7488927166261393	0.39755280908507495
-0.8143975464994548	-0.6324826094484678	-0.361872476417623	-0.08498752741109347	0.13603634199016076	0.26942027005312075	0.31580979302507295	0.29526168205651826	0.2351504678002965	0.16545797815312216	0.11346214491446706	0.0934294506780671	0.09899666915726481	0.10685397087242703	0.08872424720881342	0.02452719750684573	-0.08505956270842455	-0.21377353605221436	-0.31971306633430435	-0.358772631810192	-0.2978550528837937	-0.1232787599150721	0.15770908159155483	0.519738148307434	0.9231245652979326	1.3158985561155991	1.6381189676086352	1.8350774233388671	1.8746746225075965	1.75876365793368	1.5208855806009727	1.212333153348553	0.886910207845394	0.5899295638313093	0.35017276603999975	0.17836280484848166	0.07391411179958637	0.036034426345247096	0.06463643921818911	0.15533713975418686	0.29770908380136285	0.4753429348717532	0.666979669225657	0.8461932568902516	0.9830957699322368	1.0477209734573718	1.0143633897477033	0.8725771568033938	0.6392394960962313	0.35476334806576604
-0.2603719764892293	-0.07079166028539788	0.16919271764537558	0.37312215891329353	0.4974284740193572	0.5276055521437367	0.475608720080309	0.36659132553116514	0.23079196799643917	0.10176427685613826	0.009933433761367717	-0.030202465742973677	-0.02832049390938167	-0.013069514557320708	-0.016346464575497478	-0.05906461350624778	-0.14129495384536472	-0.24077601532500012	-0.32270202073391746	-0.35189735790731846	-0.3008782170011642	-0.15233762372526014	0.09861748233062667	0.44099009489956564	0.8439947308629847	1.2551388152359224	1.6073548942049607	1.83805471380754	1.9087706931935677	1.817861905370333	1.5978783835209187	1.2998465582101046	0.9774248520189119	0.6747274327766271	0.41861887962748295	0.21965529639571707	0.07923847940663278	-0.0012220070275750906	-0.018789125402848716	0.02594866802665978	0.1251164077039428	0.262928727245894	0.41916007776115655	0.570876399832987	0.6936679496147892	0.7630869533368784	0.7564660300744603	0.6626990178636016	0.49282896958607586	0.27663776310051363
0.31311971665374355	0.5028232152549669	0.6996398087209307	0.8168695926548497	0.8321079925402102	0.7502110979604569	0.5956706288774702	0.40012340889759773	0.19670508261564285	0.02116129925272428	-0.09584009279430293	-0.14235798223353718	-0.13285548597201477	-0.100816781191061	-0.08198095216330573	-0.0992084656058199	-0.15437713616722248	-0.2297581980183506	-0.29753221468755275	-0.329988254915764	-0.30318614428608665	-0.1950306654745712	0.011835506373421149	0.3202667822467109	0.707661306243661	1.1212965600579052	1.4889380848351306	1.7422319637064163	1.8385625992921115	1.7730193177398221	1.5745822957004516	1.2915563386667606	0.9755391269569703	0.6696471083869305	0.40019286917924063	0.17880213888128696	0.009481814306666161	-0.10384488346029824	-0.1553998229258084	-0.14225510489236462	-0.07020026620251915	0.04448049564871273	0.17985386425306576	0.3140757351938636	0.427449226926433	0.501022359298013	0.5175327987668378	0.4670978099839764	0.3548398669591878	0.19899052215837346
0.8387977389888756	1.0196768442695987	1.1646874398617033	1.1907065783533801	1.0971358436573408	0.9088170726814736	0.6624957846586966	0.395809454830183	0.144654804108035	-0.05565454403861878	-0.17781969470931236	-0.21578506119046706	-0.18954484255977155	-0.13637409143996282	-0.09455227928073903	-0.08911267482054273	-0.12405168887447293	-0.18531951412034564	-0.2502319904670116	-0.2963394946219152	-0.3014960496398107	-0.23889558418220364	-0.081344985019615	0.18399481516654972	0.5401911423722658	0.9357618561831632	1.2976778751548914	1.5561274289187463	1.6670575465645812	1.622106690451827	1.4448875158611265	1.178834310473297	0.8721254464126379	0.5662696659527723	0.2880011294671983	0.05071112745525751	-0.13822123191888835	-0.27165237921256336	-0.340679797618259	-0.3391981592411313	-0.27175358832194557	-0.157111283553179	-0.02165605024290448	0.11143924112168256	0.22526145034861048	0.3061522338830899	0.34266084813109066	0.32727557405739593	0.2602395474272426	0.1488640083726516
1.2505893434215534	1.4148088495295426	1.5048342796490326	1.4452373203383306	1.2563730394203168	0.9816218377771724	0.6684198539782626	0.35812015938086417	0.08746218110173667	-0.1112373368563835	-0.21726137528454942	-0.23223998043557073	-0.18204562066679866	-0.10695261289304654	-0.046839099723133215	-0.02719801707595837	-0.05244741387978306	-0.11040033224172868	-0.18163283480633793	-0.2472384688423954	-0.28606716422467743	-0.2687166790398115	-0.16240074006297633	0.05129919858985617	0.3591500083729986	0.7133063970570563	1.0453477205709123	1.2890932595253586	1.4012131164808417	1.3696371574777408	1.2112345516536223	0.9637306233420095	0.6711254553786553	0.372523642080045	0.09442439522742167	-0.14831272479903695	-0.34500346768823564	-0.4842125656518848	-0.5528135725842479	-0.5416094774982521	-0.45570986480381687	-0.31825910641419575	-0.16164797072626094	-0.012804261068371457	0.11186029152866624	0.20327527979339313	0.2556106999947171	0.2641643610896161	0.2256966893538092	0.1397435373239388
1.4908944383898866	1.633795951585978	1.673115327092969	1.5438569272278875	1.2856115427061492	0.957245129400216	0.6127202930171246	0.2940243806593619	0.03581307841574662	-0.1350103132020792	-0.20591676929905997	-0.1865041935069904	-0.10780981876342996	-0.012369287126931857	0.05973052547914949	0.08459093705609952	0.05959060186509377	-0.003247450335712851	-0.08691318350714328	-0.17520957976917353	-0.24846322432270068	-0.276846686431416	-0.22572413303705127	-0.07378946715518829	0.16894186327675836	0.4604203390485247	0.7408363558050977	0.9516280622282277	1.0519504002046054	1.0263533731022902	0.8849968400929608	0.6590337573794548	0.38776553370126143	0.10687857776491193	-0.1582459360204108	-0.3919173327121952	-0.5811237837894916	-0.7095101677223371	-0.7586791493905427	-0.7176632118434206	-0.5942518039965334	-0.41701348261274473	-0.22469668286312394	-0.049263282362416054	0.09165181463596062	0.19240299401606376	0.2528489843250678	0.2718647481555599	0.24509850924504392	0.16819746020377327
1.5195194716140725	1.6395770072535458	1.6398492935732703	1.466701105873816	1.1748452998796914	0.8338856910801266	0.49972234962930157	0.21082833476797885	-0.0034004384991806413	-0.12291024139617072	-0.143753505441683	-0.08242838038600313	0.026192272689878785	0.13903420193707436	0.21827778993085378	0.24308075141360688	0.21303303938577484	0.13985209326999806	0.03840663186754205	-0.07715068546639305	-0.18835964194863475	-0.2663901757972119	-0.2765418417375646	-0.19602148288226143	-0.03077710446419484	0.18402005309123953	0.3978736739627296	0.5613057129549862	0.6381966126798365	0.6115559004167882	0.4860975184224928	0.2857394432851269	0.04353950868798603	-0.20842017382439038	-0.44615549218627254	-0.6536987884532195	-0.8164640435606986	-0.9142045394463458	-0.9245818694730578	-0.8368272183467887	-0.6632914715075034	-0.43871708019044814	-0.20730805076570494	-0.005257564162748983	0.14858816022390237	0.25162136550458225	0.30899906447327924	0.32419780879594573	0.2948144817645696	0.216311740299448
1.3203227898853198	1.4185349946529948	1.3972166996705297	1.2134892128056969	0.9296563543866735	0.6202693777246995	0.33900033068169455	0.11722320096979912	-0.024076878051554857	-0.07266439637549513	-0.0325922178615385	0.07415765563585286	0.21153836471601872	0.33843813949850726	0.4217065174467808	0.4442098805587328	0.40618194739077645	0.3184251147854026	0.19360507907746835	0.04457798916252187	-0.11046453802718685	-0.24341085032080337	-0.3199261996472943	-0.3157087375765674	-0.23227227364555686	-0.09856451520064127	0.04230954611707149	0.14901411032810252	0.19192412647283322	0.1560396885244132	0.04288000460862414	-0.13015408059013334	-0.33678260897990286	-0.5494693672415689	-0.7456807716114225	-0.9092781307096914	-1.0248653256174196	-1.0708386078459242	-1.024517970916068	-0.8783961072618793	-0.6507793707768715	-0.38200344883687914	-0.11990865678706736	0.09785611545861876	0.253634243303554	0.34809028745350035	0.3909169638011023	0.39018528175731965	0.3481318689439121	0.26234084128883484
0.9086089864260836	0.9876222013167464	0.9648400330398137	0.8067018141370205	0.5738428393720788	0.3382535517475533	0.14804139889156348	0.025364629590647027	-0.019266462526571528	0.017565032545685803	0.1252665546030725	0.27824286118285296	0.44173703980242124	0.5797367471945982	0.6645045160472053	0.6823970147561045	0.6331199596419791	0.5260569903362087	0.3727500362136733	0.1858312363216354	-0.016251204247088268	-0.2058367834215831	-0.3487201023579568	-0.41892700558570445	-0.4134707840175374	-0.35696285761348945	-0.2881701978506973	-0.24259568069111623	-0.24255776133702542	-0.2973595620702137	-0.4051760094112765	-0.5533225311498658	-0.7218294107601645	-0.8880209944611849	-1.0311177929603574	-1.1347416537217818	-1.1840117463808002	-1.1599920543014615	-1.0444905936665627	-0.8364511636558302	-0.5603365309651072	-0.2600014040015387	0.016124098791754537	0.23257223605188754	0.37551955783383034	0.44968893422006245	0.4685150276323846	0.4444486666252476	0.3843808012341836	0.28953346698837673
0.33557026109406346	0.398768287065863	0.3927872683918235	0.2926363773925965	0.14827521783144554	0.02117353384115407	-0.049343843412492455	-0.05046160374282983	0.017246687171481007	0.14775228862945436	0.32503538996595366	0.5227471392616188	0.7099255645467742	0.8565791279256173	0.9398974721120117	0.9485630177966249	0.8826173553916844	0.7512313843880358	0.5667538412579639	0.34284525306643787	0.09754588719408833	-0.1428529657308044	-0.34486676301374475	-0.48098650517217933	-0.5447937533090693	-0.557646383238292	-0.5560979254644344	-0.5712547279857526	-0.6185812195839508	-0.7001543563491693	-0.8109098506965452	-0.9403953630286999	-1.0730141623732998	-1.190286956560024	-1.2733315325740822	-1.3064230501154905	-1.2771391386090323	-1.172937878662854	-0.9846000774121567	-0.7199456127545344	-0.4084862288574887	-0.09445027017961749	0.176603316809757	0.37439197175868894	0.49069133256230507	0.5343301491599345	0.5220239789084133	0.4703187277704788	0.39097793258925456	0.2883342107802392
-0.3249932609226302	-0.27209227404606784	-0.2461333068270376	-0.26531894824577484	-0.2962986769649708	-0.2934338047684771	-0.22796362465597936	-0.09613289299288635	0.09072951502918467	0.3164211047801301	0.5602823656401049	0.798246046317588	1.0052665213253087	1.157441953048354	1.2349402050016374	1.2275713563838235	1.1376996891223847	0.9776843596027509	0.763095907511478	0.5087909663784961	0.23155294353519587	-0.045581100958449215	-0.29214976226329176	-0.480716788679494	-0.6027664776137044	-0.676973077732922	-0.7362656686967489	-0.8074886816033657	-0.9005987370922558	-1.0117602027954355	-1.131794357253194	-1.2495239404562721	-1.3513386294562046	-1.4217728524817557	-1.4441451803602205	-1.4048349308602959	-1.2954141191779716	-1.1115344784675205	-0.8558258177371943	-0.5461752474485844	-0.21614891952704252	0.09293241044153158	0.34190251743554756	0.5072706037390028	0.5864663507786296	0.5918431624873396	0.5428898363912565	0.460896688994712	0.36270539277163427	0.2551516233899205
-0.9983208994428522	-0.948500773273998	-0.8799814625476128	-0.8065398568701344	-0.7135876912318614	-0.5730054898812886	-0.36696683989898143	-0.10025031923337607	0.20494594364881394	0.521851531678195	0.8256723794213091	1.0958888878246176	1.3151729790280233	1.4656034182222828	1.5294822924061284	1.4975438629091529	1.3765886175821445	1.1851763445494687	0.9435660490351224	0.6679236623157556	0.3731972569919186	0.07822594003929505	-0.1924220538791166	-0.4157924421106925	-0.5835087402362736	-0.710486705598814	-0.8235528837619681	-0.9434987228616319	-1.0759144693186935	-1.213220860735249	-1.3429074544247608	-1.4519441846438148	-1.527470401458823	-1.5561193249749508	-1.5240085122087965	-1.4196345161127675	-1.2385929769752988	-0.985124421703965	-0.6741368065691543	-0.3340830581323878	-0.0014354232315894396	0.2871429413366206	0.5010162659916455	0.6242329403210677	0.6590762219480399	0.6202837987607331	0.5304160128371884	0.41592121649263736	0.29945611345865886	0.18978613346127
-1.6197621975862604	-1.5670464274002982	-1.4517342309219068	-1.2850139742847428	-1.0698248694430765	-0.7940989890964957	-0.4511372776935804	-0.05501406602258772	0.36093223358647714	0.7599077609935201	1.1137660233044047	1.4058288654593614	1.6261587360229834	1.762872732794175	1.8015878681017496	1.7360956657341862	1.578349713575569	1.3531971262053522	1.0856921084879512	0.7944006450876757	0.49399251421156476	0.19936785919519223	-0.07322048442493821	-0.3103083549036641	-0.5081117033843843	-0.6773604645252406	-0.8356275568965045	-0.9953551513964388	-1.15735926120225	-1.3116364731453756	-1.443866020544236	-1.540762411195828	-1.5908207502511147	-1.5830991121095466	-1.5059295221191338	-1.3494363862108885	-1.1119840983865819	-0.8051623268293305	-0.4548415260371306	-0.09874255130783101	0.22355529017118259	0.48071110191938454	0.6512061038933967	0.726509478371644	0.7121941415335707	0.6248262235177232	0.49058426991724113	0.34184034134194846	0.2066895876762016	0.09509582078491066
-2.13568099821823	-2.0775133118238522	-1.9194625872123876	-1.6696340826138782	-1.3437656161635685	-0.9438512166041345	-0.4754226224656302	0.03639885674099271	0.5481140567627376	1.0149011653897482	1.4067450905449	1.7102634924001816	1.9208949148228143	2.0316245486425255	2.0335231074929463	1.9261588927355129	1.7267493937105372	1.4641821812155627	1.1678715597413356	0.8608748725000214	0.5608811360078053	0.27992293320663564	0.023961302592935697	-0.20726290152347965	-0.41793998722083003	-0.6157081473637429	-0.807628507426958	-0.9956755836964518	-1.174633072037887	-1.3325138578092293	-1.4547722595739228	-1.530114506287297	-1.5509548501899553	-1.50962603035598	-1.39611248243143	-1.2012554665984598	-0.9248267820779316	-0.5831859600799428	-0.21038512859133854	0.14827630885600396	0.45093115141548346	0.6706325125515945	0.7940591891210801	0.8186763642141335	0.7527376223926158	0.6144448642071851	0.434090019333157	0.2497439586496089	0.09337605333702384	-0.02372585370908666
-2.5060187581843616	-2.4430648765206375	-2.2532041797519375	-1.9390788103063914	-1.5233426518067552	-1.0202403351620157	-0.44853991737214355	0.15510977113363872	0.7392760800326422	1.2553054066510796	1.6725753879307066	1.9788934367574065	2.1721624247517677	2.2492586712821137	2.2072182314213573	2.0527087556810146	1.8076847687020852	1.5039805378030946	1.1752372935880344	0.8514123401084076	0.5548558709859212	0.2949734031262613	0.06615134530251884	-0.146181837892216	-0.3549635684864523	-0.5657067152900945	-0.776294871137998	-0.9783144556386317	-1.1594185021534886	-1.3059335322124042	-1.4049144080868738	-1.4480556522870585	-1.4328248150321121	-1.356763489211574	-1.2124766694888072	-0.991025898270322	-0.6919754505669805	-0.33370846867621595	0.04513340259903067	0.3943056563348413	0.6704467886818426	0.849812022345548	0.925389290577658	0.8995230267309103	0.7824270413792089	0.5945485068295498	0.3697482844203035	0.14969793258612404	-0.03117531155618685	-0.16041695396927227
-2.7139632425342963	-2.6470375048760317	-2.437139316992675	-2.0809643209398194	-1.6040512428892815	-1.0304295555219734	-0.39046998613263567	0.2712432741407634	0.8989608604543762	1.4429368744265896	1.872095416234844	2.172857132140466	2.3432020452602127	2.3837044210161533	2.2975866668225797	2.0970991069121516	1.8076097361036085	1.4639964501227323	1.1058264844466597	0.7705489983994877	0.48339982798930736	0.2488835167253103	0.050319164551442974	-0.13828455059359193	-0.3358086168329724	-0.5460274330415917	-0.7597595812610836	-0.9609258437205146	-1.131037839115815	-1.2541291760532405	-1.3196158607892257	-1.3229402120293794	-1.2662572218662216	-1.1532784374301828	-0.9813243182040139	-0.7428656627410286	-0.4361857111229658	-0.07856149414141551	0.29063582638808366	0.6195470744537902	0.8633228998178601	1.00054129888316	1.0290428827616038	0.9555164330309499	0.7927368871993646	0.5625124713818108	0.2999531376767652	0.04735202235477314	-0.16042440251854292	-0.30924607935705073
-2.770645727289231	-2.6964224507985706	-2.4730251766422215	-2.09496658531314	-1.5892040218795491	-0.9857395440266149	-0.3206425890935174	0.3597998274799681	0.9999327511552669	1.5492205814569964	1.9740654186442812	2.25816530660155	2.399332964969368	2.403077940844294	2.2788003441150635	2.0422166253576512	1.7194518463992696	1.3485298775348122	0.9759776301843519	0.6446498758477849	0.3789253874418635	0.17541291919875118	0.00789018409481981	-0.15639882502387228	-0.3383234373540874	-0.539525848798647	-0.7458743436320038	-0.9357724437974344	-1.0870534066096926	-1.1819300849702243	-1.2108996212052299	-1.1730435712450253	-1.0753088551745376	-0.9274314635967211	-0.7328671680834564	-0.4869716017530646	-0.1863646271593088	0.1548358963655027	0.49961088750637433	0.7967647164198423	1.0021844598924914	1.0960091888707397	1.0799670631535339	0.9652606534608659	0.7671288887414407	0.5073660921663113	0.2188420638420661	-0.058774322913491654	-0.29261391506364476	-0.46663862057525557
-2.7060433772332333	-2.616463100231428	-2.3797805788980217	-1.9957494216697031	-1.4922975664511313	-0.8995302199903294	-0.2514820043061607	0.4099161920190557	1.0323389139414314	1.563677503263575	1.9653230526406225	2.2182295653006396	2.322656868412084	2.290627553166355	2.1382733276652104	1.882673718119323	1.5486278632942416	1.1759035702680543	0.815600679040544	0.5122149275925044	0.2851303190652506	0.12205672932530302	-0.01088257077351237	-0.1495933163875816	-0.3137892688552119	-0.5022297744490989	-0.6970150227470532	-0.8727711623386374	-1.0050709396468305	-1.075598164237777	-1.0748635051552173	-1.0041089405882337	-0.8746568036676021	-0.702291390999434	-0.4961616690848614	-0.25476175288253555	0.026818290394659213	0.3379035054654131	0.6445776487946059	0.8986749351306463	1.0591864821350407	1.1086974870469337	1.0526232015443144	0.9064780004302523	0.687469200125928	0.41494736625046674	0.1162547747963225	-0.1753367116870916	-0.43058903227849976	-0.6312695227955593
-2.5506333265287755	-2.4366213133580525	-2.1848287978316354	-1.808625391520146	-1.3347250060173586	-0.7866755747741577	-0.18984717957090277	0.42179657063169795	1.0000868316501605	1.4910529019268162	1.8511953691667924	2.0598714722186404	2.121689387688614	2.056331260036797	1.8863956223519889	1.630633514429024	1.3120535282261545	0.96925721669553	0.652515425881175	0.40315885074848296	0.233436856055662	0.12285970967270114	0.03181763879413969	-0.07652293686060292	-0.2197103550568703	-0.3928846424204755	-0.575018586864751	-0.738593708013208	-0.858271897989516	-0.9157410736453454	-0.9010817358275007	-0.8152740557139743	-0.6727759864317546	-0.4943109727407167	-0.2935773224452761	-0.070772354418144	0.17922058486678	0.44829913843621744	0.7054742504893112	0.9065552973621506	1.0154845793161047	1.0196799783123534	0.9290165201604439	0.7630110035488783	0.5393803281913907	0.27285641415020084	-0.018081772923467538	-0.30943717565714934	-0.5776510173477125	-0.8023155104220183
-2.328989785710094	-2.1857542023725816	-1.9197048730698634	-1.5629735806658684	-1.1389884809733606	-0.6595004048560467	-0.13750642114802727	0.40177759586912576	0.9143263485478221	1.3456424526649087	1.6498319702213573	1.806651905249182	1.8244503421637746	1.7293307959223276	1.5500132742937476	1.3089220339204386	1.0287266291868276	0.7441205041878954	0.4980092582678632	0.3233442890305891	0.22492164169210893	0.17613929814601054	0.13437168198213617	0.06368172897742283	-0.050955744125148	-0.20279004390413827	-0.369635678447919	-0.523344855766318	-0.638549789500147	-0.6965794569710084	-0.6868840933089952	-0.608483487567632	-0.47603827750368266	-0.3127608864709365	-0.13525771541788778	0.054628705809040626	0.26174461636273233	0.4795087474537854	0.6790173547524191	0.8195977850660292	0.8711058010071449	0.828204691309689	0.7071522860521784	0.5313870016789445	0.31797121788234795	0.07512712822411675	-0.18979889297725086	-0.46482326961337556	-0.7340586741432189	-0.9762619499753526
-2.0692460723545314	-1.897883173662985	-1.6207257006203983	-1.2894576490232916	-0.9243980355613092	-0.5248161710896503	-0.09081742030931661	0.36075118361666725	0.7905764748648055	1.1461805494219846	1.3840139763089627	1.4855020895225923	1.460933029553849	1.3400174110324534	1.1570584503013792	0.9399406105219738	0.7126940715476099	0.5040168470762602	0.34474235621817567	0.2548403355320568	0.23139339607898787	0.24530009304542777	0.25524921623694985	0.22845795568957117	0.15251081235929187	0.03289336674546581	-0.11099104419801978	-0.25306134956292375	-0.3677866620624542	-0.43572529975546853	-0.4452430564802647	-0.3928374223186329	-0.28995738908128477	-0.15898808526917485	-0.018241938767576033	0.128152581758521	0.28455746664987647	0.4450664601550073	0.5822256772809934	0.6584771027894768	0.6498881134323755	0.5591941078162851	0.4100932701126781	0.23069875136686235	0.037236325777298615	-0.16907302975080757	-0.3928227626752632	-0.6358823135921161	-0.8920223097605147	-1.1409124591488726
-1.7990221066407068	-1.607284517680401	-1.3244942468064587	-1.0181430949285066	-0.7084903463546138	-0.38679742165546493	-0.04395978132362136	0.3113462399717162	0.645790705005251	0.9132974998336745	1.0766882307106085	1.1210423250555854	1.05684587767331	0.914525627310413	0.7325304938914364	0.5445424914338671	0.37569991101337774	0.247588562893816	0.17691627500618126	0.16925429973394293	0.21434532477944584	0.28404013694358315	0.3422571759709403	0.36194112849520116	0.33291475841857465	0.25651072207734216	0.14532390375651216	0.021327842519111774	-0.09053512108674651	-0.16971877398200436	-0.2031163671313065	-0.18439514258037806	-0.12050215302882038	-0.03011849714765134	0.0678844920606543	0.16662743744960093	0.26895100642691167	0.3695234036369978	0.4434666898366363	0.45721123451827556	0.3924201293300839	0.2585071224027482	0.08583823894912512	-0.09365873561663365	-0.26374324846721875	-0.4282030811883801	-0.6023206939484446	-0.80156649967774	-1.0302873300883408	-1.271652251099835
-1.528533258025935	-1.3293968023608378	-1.0507469644982397	-0.7685787971699233	-0.5055661836090194	-0.25224836913543686	0.004405845075224747	0.2617948305799026	0.494807893522252	0.6676254898539852	0.7523224052284035	0.7394319280898963	0.6396609981806036	0.48247320668143756	0.307662335681717	0.15163988983545226	0.038887590065688725	-0.016828892909376027	-0.011243234342141185	0.0492998923887574	0.14876501601377323	0.2622571625603437	0.3616003454980132	0.425695536917968	0.4452996677838996	0.41721256200386037	0.3458439533248323	0.24735235431901398	0.1450127371020113	0.06054410871186533	0.008594121899489781	-0.0027198781958939523	0.024295101884700968	0.0752230518542378	0.13233767747599748	0.18586665077920667	0.23581846306185686	0.2783376701269134	0.29342064784635513	0.2534197950383049	0.14494951526241912	-0.018531630093671952	-0.20426283501903458	-0.37886506228651023	-0.5258422401176523	-0.6506743981106955	-0.775680926626017	-0.9264531871731714	-1.1164732428177535	-1.3343634596249847
-1.3046200859782824	-1.1090720673610428	-0.842223097937243	-0.5823793557782532	-0.35397813073403167	-0.15041052720621004	0.04122976540122727	0.22155418291481546	0.372591094372167	0.4683653319840478	0.4897266057983112	0.43217272266183365	0.3076463374977445	0.1438930312727705	-0.02017718744127044	-0.14925044014992694	-0.2214357152578876	-0.2282059647510631	-0.1737714324882192	-0.07077226615092763	0.06189062358144328	0.20217304153721266	0.3288076175281775	0.424990463354306	0.4816643026854204	0.49205036133023544	0.4547310978432405	0.380817023756651	0.2916106521136625	0.20929976903127867	0.14897539723107808	0.11966804998954605	0.12196808066807772	0.1455857467193512	0.17372458885320327	0.1944722796599018	0.20553860550571265	0.20472884748226977	0.17744358286633283	0.1024356558919762	-0.029730135423672303	-0.20476129212045827	-0.39132842143928	-0.5567993433468538	-0.6851061314412957	-0.7820032476960328	-0.8719471786041373	-0.9847199072084569	-1.138400728255375	-1.3273888884825424
[truncated: 50 more columns]
