# Supplementary material for: Iso-orientation bias of layer 2/3 connections unifies spontaneous, visually and optogenetically driven V1 dynamics
Source: Nat Commun. 2026 Jan 21;17:1901. doi: 10.1038/s41467-026-68578-y (PMC12923880; doi:10.1038/s41467-026-68578-y)
Supplement: Supplementary file 6 — Source data [file 41467_2026_68578_MOESM6_ESM.zip › source_data/figs9/B_event_correlations.csv]

1.0	0.30833307881430144	0.21753485868117942	0.07471882902259894	-0.02575495274566042	0.17873684860905822	0.026354059400157743	0.1684722558463079	0.19435641955561264	0.15244637902270775	0.2346039008758385	0.16084033152620164	0.21698194987605882	0.21602264840496363	0.07309349444585748	0.2329950739861452	0.23911498316034968	0.29114650469115444	0.214303441903595	0.16235086349684946	0.19667636046787842	0.029680201951496947	0.1800843421764125	0.1822806342971572	0.11273531764208207	0.19281511418607933	0.1588136054255126	0.002928414608624419	0.14497137575653474	0.051235680148216264	-0.005894199844775523	-0.055064007456242306	-0.14005088526117096	0.036604975189779246	0.015144763202616995	0.0071459311120402325	0.16038558712002865	-0.3203442232955481	-0.027335055757888513	-0.10189692923004942
0.30833307881430144	0.9999999999999998	0.16619437232950485	0.2571621643273298	0.09594728015611181	0.3927423783167754	0.36837669969937353	0.3344789320803266	0.13357470258444992	0.10855762704716418	0.30710264530245157	0.20811636018765933	0.13356968429183264	0.17623028208694505	0.21893779229351223	0.12286261557963662	0.000945250750947809	0.013765917441278863	-0.06711494657823473	-0.11654494939120502	0.05506199831678909	-0.133411474056939	0.005051213749390188	-0.15609697472740602	0.08294107380877354	0.09804004104924799	0.08022997873818757	0.0792891292263744	0.1327499535872928	0.10723615393171312	0.04966251042207147	0.10158527755173241	0.207929145547971	0.3319530725427965	0.21329746482135903	0.13959071605198503	0.12393672127746541	-0.08633608053726884	-0.1546522483639534	-0.14772938655476742
0.21753485868117942	0.16619437232950482	0.9999999999999999	0.21566456672775758	0.32024071982499136	0.2972796911410046	0.3377622215252838	0.36578383274411885	0.2188019721962039	0.1255171971945023	0.21965602739685575	0.07758591124704314	0.10124949488122834	0.17914336824643814	0.1767107944957435	0.14011717996753129	0.10258769381243621	0.05072281647210171	0.024678288457717606	-0.03683477862577959	-0.03779903795881222	-0.07119646019119397	-0.20398016792596083	-0.15291275397332257	0.10824052227643752	0.005052992164649231	0.01126533443782373	0.005783095089132738	0.121870487248141	0.23074121433668607	0.15752921615689086	0.10702349045650131	0.07375164698031764	0.07653769402382564	0.2927938218807501	0.11545557728495504	0.20597454415829095	-0.006171627038380329	-0.06173896105831912	0.07881981394040274
0.07471882902259894	0.2571621643273298	0.21566456672775758	1.0	0.22990378334842065	0.2845984702350713	0.48009087155602587	0.39350640953754645	0.025410620618661235	-0.018477160778346133	0.13685130124447037	0.026696720399719254	-0.033530756843780284	0.10570511284918103	0.16928280783565228	0.06510362304858024	-0.04436624210276311	-0.1486816935911132	-0.04068899040426241	-0.24535241404762625	-0.06881636362335242	-0.22743384264885774	-0.22589239899970018	-0.3460574078949896	-0.013038516458298122	-0.008130301652822433	-0.22394556691447762	0.12485886033655583	0.1164532703211325	0.20906979710009807	0.18717349769927383	0.05799517690771462	0.16475941180593856	0.24030323755736738	0.056622367770292864	0.19758347226001913	0.009509036955415707	-0.008561208747121293	-0.12716705936192693	0.15389919669526567
-0.02575495274566042	0.09594728015611181	0.32024071982499136	0.22990378334842065	0.9999999999999999	0.31714728380564	0.4846672825827684	0.4597858226503485	0.09875202716597398	-0.04714298677471197	0.1366199208473633	0.02451207230112678	0.09436182494837231	-0.055150310623755486	0.11371928606720205	0.16436008056099588	0.11588859818103	0.08319710871611616	0.17892595098743366	-0.13636125798076568	-0.20359064478252864	-0.05319581338710664	-0.2218766764817066	-0.3938090074328506	0.061782273923901634	-0.09118117896906099	-0.09177674837707542	-0.03928589542812118	0.17593004702730433	0.2553500351168715	0.3058372842959803	0.10314132356993272	0.1496978174145715	0.2367202744952483	0.20622026078321398	0.13197666818927567	0.14220212567986268	0.10500244160065306	-0.10546015632804413	0.013090590111568764
0.17873684860905822	0.3927423783167754	0.2972796911410046	0.2845984702350713	0.31714728380564	1.0	0.504925023086971	0.5112148459855885	0.10545666280848386	0.09430895321000107	0.35737010859403523	0.19594126329413344	0.41222582443216643	0.19627189000970305	0.3495382833445165	0.2698607408941417	0.14351406928094199	0.2761392340594136	0.03372183603235072	-0.21364774143968623	-0.13747549215204682	-0.1456103505809318	-0.2228816456807112	-0.2402798868931879	0.025247180033914372	0.02985906306495757	-0.035762088662170566	-0.1912320129205715	0.09000505238021651	-0.08525319467421967	0.0010837068247857122	0.14651968853288416	-0.02064763963535142	0.36991739326092976	0.1491956979204728	0.06383675081839367	0.16700849391655465	-0.1928684284763266	-0.28136131559473043	-0.2938519709522126
0.026354059400157743	0.36837669969937353	0.3377622215252838	0.48009087155602587	0.4846672825827684	0.504925023086971	0.9999999999999999	0.5359805738872507	0.004139409006412256	-0.13888477278881126	0.1758919951943231	0.06797694617511812	0.057867988932003775	0.05908726187427116	0.2278001999122926	0.18880066112983335	-0.012838281394681399	0.039129477972881056	-0.03947797046929129	-0.3265290718493152	-0.2801825231746517	-0.1226817356738394	-0.2811491327914103	-0.3678364550396076	0.02791864769173259	-0.08343476964880628	-0.3024625902686365	0.018161635373270157	0.09651940061703268	0.17757508982941475	0.1539722950158805	0.21048917999627745	0.203710221625494	0.4872667666423744	0.33508697477885996	0.23589638533487448	0.13656675737284035	0.05182687839664575	-0.17282711762087963	-0.01761883654635253
0.16847225584630793	0.3344789320803266	0.3657838327441189	0.39350640953754645	0.4597858226503485	0.5112148459855886	0.5359805738872508	1.0	0.1287137064164027	0.08877967809394542	0.19081636297630705	0.2085433061152191	0.28831532562541534	0.18040837403330218	0.2700047914672673	0.17576226425547503	0.09583031065669959	0.1437588825677988	0.2072025769026394	-0.23431757855746913	-0.2510967677805344	-0.3037755172964265	-0.32374112000407607	-0.36665448360691355	-0.028645911305459584	-0.13705720204923932	-0.14570687140324115	-0.001871619471140333	0.16313817331991043	0.004412243280568287	0.10925798357152361	0.09258214313518687	0.044544461642124056	0.21759356822691617	0.13430848010197113	0.009481845261487105	0.0659316761961329	-0.15866137846367162	-0.21909989935343938	-0.16267156987975787
0.19435641955561264	0.13357470258444992	0.2188019721962039	0.025410620618661235	0.09875202716597396	0.10545666280848387	0.004139409006412263	0.1287137064164027	1.0	0.3176114384030259	0.166810777898451	0.29166139117502465	0.2872602286749463	0.16833885255726844	0.29837751854575056	0.08080490401646001	0.18793839565565013	0.0919417513566069	-0.05275229540354978	0.18542471231532914	0.27832083068532965	-0.1426943803536092	0.04371109968828005	-0.046428150044557366	0.19810842918585736	0.14266486418535562	0.3065375514321267	0.08877345082518406	0.24102372166842084	0.08381445608636474	0.09835158658994499	-0.043148165506478944	0.18868704338390596	0.02280584808035804	0.25527897074756795	0.21076789355048758	0.2837745696544132	0.12367729520921564	0.2634891554637726	0.12712946844089235
0.15244637902270775	0.10855762704716418	0.1255171971945023	-0.018477160778346144	-0.04714298677471197	0.09430895321000106	-0.13888477278881126	0.08877967809394541	0.3176114384030259	1.0	0.24334346565656828	0.28651513997736827	0.24040418113081802	0.2423460169335874	0.21537166186316728	0.12263898344108491	0.14678679985971127	0.16713505755931754	0.1290515194754305	0.21250693866898215	0.25366466317598213	-0.1283587426827885	0.022479677075280938	0.08154801449380353	0.16896807939281078	0.11504059516816045	0.2276644126263948	0.08911654672122245	0.20902999123402316	0.013275780615136172	0.09945215617769504	-0.1294694012149943	-0.1853920249168247	-0.08185002910462533	-0.005173879816703114	-0.003681402234828317	0.18298890603127094	0.0005706428170438177	0.1695258041951319	0.12750360970942087
0.2346039008758385	0.30710264530245157	0.21965602739685575	0.13685130124447042	0.13661992084736335	0.35737010859403523	0.1758919951943231	0.19081636297630705	0.166810777898451	0.24334346565656828	1.0	0.45824665092504646	0.40338009998993635	0.20695370979093616	0.30353536285562654	0.11626291292351729	0.03199611619936645	0.2976723662648888	0.1612202507053137	-0.025042462246318113	0.14461363234915176	-0.13119796010293203	-0.13713656299323118	-0.012081409179289418	0.22366874493393754	0.25310344417747377	0.10971669562097411	-0.06131472675262641	0.28734394994457974	0.16602120221902525	0.05522968461313411	-0.08896955828914586	0.060547930622222856	0.1892769902810249	0.14777179276016952	0.06922487106981655	0.13788460914782102	-0.24083432350187828	-0.24894825277629568	-0.19053906928917505
0.16084033152620164	0.20811636018765936	0.07758591124704313	0.02669672039971926	0.02451207230112678	0.19594126329413344	0.06797694617511812	0.2085433061152191	0.29166139117502465	0.28651513997736827	0.45824665092504646	0.9999999999999999	0.4974911287354881	0.3426111736515679	0.31534306273008045	0.004124511177437574	0.0908968736945904	0.22054733143139577	0.19623123103092538	0.011833062018676597	0.14378667391520814	-0.009388198563730594	-0.04497488957716746	0.020904803511229184	0.13835038758288512	0.20511818608582402	0.2991320756050321	0.019056561747284415	0.4374194084380144	0.10682809192515329	0.0977773260939978	-0.3392111336252706	0.010812202838098167	0.05689933356606122	-4.415660069814753e-05	-0.16129005679129355	0.0864246600231981	-0.1759799609505512	-0.11746199228318244	-0.24306746266213577
0.21698194987605882	0.13356968429183266	0.10124949488122834	-0.033530756843780284	0.09436182494837228	0.4122258244321664	0.05786798893200378	0.2883153256254154	0.2872602286749463	0.24040418113081802	0.40338009998993635	0.4974911287354881	0.9999999999999998	0.26020462890963075	0.3667114151631383	0.12542042081854404	0.23868496449479829	0.40728422923422786	0.1707949717036054	0.004076661148512739	-0.06628316356612407	-0.0037908613437415417	0.018458934028574986	0.021273517060328328	0.13368008334145864	0.17073463104450232	0.24550312516930017	-0.18907976592873618	0.16488443722081197	-0.19638022167956598	0.017142409180985363	-0.0775357639682564	-0.05786866428913084	0.0671906011536373	-0.003318534594174305	-0.13264487171352465	0.0036463264951529725	-0.2858542855882598	-0.23459486774117558	-0.3620002416026919
0.21602264840496363	0.17623028208694505	0.17914336824643814	0.10570511284918102	-0.0551503106237555	0.19627189000970305	0.05908726187427116	0.18040837403330218	0.16833885255726844	0.2423460169335874	0.20695370979093616	0.3426111736515679	0.26020462890963075	1.0	0.3489297685930445	0.06962269241045503	0.18808641103736196	0.19135335028943837	0.208422756923825	0.11060921327947332	0.13226440762905814	-0.04119700640030799	0.012976640855094644	0.006335477246085207	0.07053978869269054	0.026148206047962995	0.1549622420966975	-0.08051161091467067	0.21164116964113217	0.0686340872206502	0.021549879627296143	-0.09425818618510642	-0.07800640658977853	-0.01795406401412527	-0.0851817459024275	-0.07839508916489389	0.13283308472042696	-0.28480642788189486	-0.08991675619639637	-0.1886342532732608
0.07309349444585748	0.21893779229351223	0.1767107944957435	0.16928280783565225	0.11371928606720205	0.3495382833445165	0.2278001999122926	0.27000479146726725	0.29837751854575056	0.21537166186316728	0.30353536285562654	0.31534306273008045	0.3667114151631383	0.34892976859304453	1.0	0.10531070465178054	0.11232744325707801	0.19456855268332515	0.0701670687559823	-0.12511339936189095	0.044184534238000034	-0.17307686768342256	0.033676677481777745	-0.0899824447839633	0.1757432366360018	0.029409624525971394	0.1906933163186969	0.06241230568967321	0.1552140834238562	-0.014756313608846008	0.008081206219504145	0.011371787121734	0.06261672156076871	0.14546887568680572	0.013246725344713592	0.04142661636133507	0.1588027147189246	-0.06412430833153936	-0.13853204549617482	-0.17933218961988084
0.2329950739861452	0.12286261557963662	0.14011717996753129	0.06510362304858024	0.16436008056099588	0.2698607408941417	0.18880066112983332	0.17576226425547503	0.08080490401646001	0.12263898344108493	0.11626291292351729	0.004124511177437571	0.12542042081854404	0.06962269241045504	0.10531070465178054	1.0	0.2958487117143612	0.11350429866288553	0.1296295836862955	0.11646418449863952	0.008261624027693037	0.001740732423725088	-0.07515041822471122	0.0425696446014633	-0.0714080525854578	-0.06887643883353872	0.09404123676759212	-0.017987477820860104	-0.09373200186889546	-0.10085757336974358	0.10694991013890943	0.18842760133465947	-0.09417337882582558	0.1714609880934277	0.10428557731602961	0.0536777886881434	0.1793792006325448	0.029487827209419323	0.010573794693242398	-0.018707453363244923
0.23911498316034968	0.0009452507509477978	0.10258769381243621	-0.04436624210276311	0.11588859818102996	0.14351406928094199	-0.012838281394681413	0.09583031065669959	0.18793839565565013	0.14678679985971127	0.03199611619936646	0.0908968736945904	0.23868496449479829	0.18808641103736198	0.11232744325707801	0.29584871171436117	1.0	0.3503661948842628	0.2912098526857273	0.22710008490680256	0.10248071458718355	0.14937817364930178	0.01273856797095566	0.0859137948158476	-0.009069304265443154	0.11897162020339719	0.27073113755436085	-0.07869058261338888	0.05856422465490305	-0.11815184591431296	0.07341018790696274	0.09727644073496525	-0.0217618765851262	-0.16031054675129866	-0.0589244068366862	-0.04735179553415155	0.17370621701814054	-0.003099910430752098	0.09799895342213309	0.0247035939367544
0.29114650469115444	0.013765917441278856	0.05072281647210172	-0.1486816935911132	0.08319710871611619	0.2761392340594136	0.03912947797288105	0.14375888256779878	0.0919417513566069	0.16713505755931754	0.2976723662648888	0.22054733143139577	0.40728422923422797	0.19135335028943837	0.19456855268332515	0.11350429866288554	0.3503661948842628	1.0	0.43232567707514236	0.26757146082467914	-0.07486547440032237	0.22060614953710178	0.08304546186159352	0.22359791834619736	0.09368831253915103	0.1336933100437479	0.21829545509119894	-0.3054448019816956	0.19550449776687878	-0.03073281335402394	-0.03904180100617958	-0.020082387244496715	-0.13183957611774896	-0.11726189283133748	-0.08591397359446025	-0.21842834442495146	0.07048491395496727	-0.3008077633928801	-0.10780393058214519	-0.2051928349950765
0.214303441903595	-0.06711494657823475	0.024678288457717613	-0.040688990404262396	0.17892595098743364	0.03372183603235072	-0.03947797046929129	0.2072025769026394	-0.052752295403549775	0.1290515194754305	0.16122025070531373	0.19623123103092538	0.1707949717036054	0.20842275692382503	0.0701670687559823	0.1296295836862955	0.2912098526857273	0.43232567707514236	1.0	0.2947405638298096	0.16216526669734693	0.19206407636335493	0.1457791848878309	0.21624677457056937	-0.004585734000710908	0.04688159566640988	0.24310215343639874	-0.20742912189340484	0.1561505669287906	0.19173997874581078	0.13885078851754726	-0.013896668165279218	-0.21332521338672478	-0.2634937926204853	-0.2683374446292318	-0.18432334189737087	0.017777188685130875	-0.1714833268609623	-0.031007194991240026	0.022393143839896518
0.16235086349684946	-0.11654494939120502	-0.03683477862577959	-0.24535241404762625	-0.1363612579807657	-0.21364774143968623	-0.3265290718493152	-0.23431757855746915	0.18542471231532914	0.21250693866898218	-0.02504246224631812	0.011833062018676604	0.004076661148512746	0.11060921327947332	-0.12511339936189095	0.11646418449863952	0.22710008490680256	0.26757146082467914	0.2947405638298096	1.0	0.40305705337248776	0.30407607887492605	0.3372166451557377	0.4503303822117359	0.21056571989764572	0.1664054514856117	0.1313946737218376	-0.007834366660668952	-0.06512426420349551	0.08996658220511448	0.11972509098695872	0.1014920916677625	-0.09569202106734093	-0.28479206691052217	-0.010835194424082123	0.06532013474205722	0.07543794660573777	0.05658360845833947	0.39475476503981943	0.31162844578047877
0.19667636046787842	0.055061998316789096	-0.03779903795881222	-0.06881636362335242	-0.20359064478252864	-0.13747549215204682	-0.2801825231746517	-0.25109676778053447	0.27832083068532965	0.25366466317598213	0.14461363234915176	0.1437866739152081	-0.06628316356612407	0.1322644076290581	0.044184534238000034	0.008261624027693037	0.10248071458718355	-0.07486547440032239	0.16216526669734693	0.40305705337248776	0.9999999999999998	0.08475108042604365	0.3275180396862804	0.30158356996868135	0.3064379415634701	0.23275874795889356	0.2802391917680157	0.17362212207025168	0.0727578377868793	0.24645479309586774	0.07545512649864153	-0.01729754519437196	-0.02593999727823197	-0.18151724317985934	0.03354096576164145	0.245187948312994	0.2887733271065988	0.08867800942291779	0.43021769528360654	0.3277127489558084
0.02968020195149694	-0.133411474056939	-0.07119646019119398	-0.22743384264885777	-0.05319581338710663	-0.1456103505809318	-0.1226817356738394	-0.3037755172964265	-0.1426943803536092	-0.12835874268278846	-0.13119796010293205	-0.009388198563730596	-0.0037908613437415382	-0.04119700640030799	-0.17307686768342256	0.0017407324237250985	0.1493781736493018	0.22060614953710178	0.19206407636335487	0.30407607887492605	0.08475108042604365	1.0	0.28543766711112106	0.4522948833658388	0.0175577365937716	0.21641743093236232	0.17687209818089575	-0.0952926209167798	-0.11747380185534709	0.1247841742212306	0.04954912595316585	0.15404454843177728	-0.04888510318651287	-0.009507235898852513	0.009611023254086595	0.01890140549198189	0.03236262180039348	0.08119369087655556	0.12581879200092083	0.012323333835422029
0.1800843421764125	0.0050512137493902015	-0.20398016792596083	-0.22589239899970015	-0.22187667648170656	-0.2228816456807112	-0.28114913279141024	-0.32374112000407607	0.04371109968828006	0.022479677075280934	-0.13713656299323118	-0.04497488957716746	0.01845893402857499	0.012976640855094654	0.033676677481777745	-0.07515041822471122	0.012738567970955674	0.08304546186159353	0.1457791848878309	0.3372166451557377	0.3275180396862804	0.28543766711112106	0.9999999999999998	0.4613193838475156	0.09668046718684026	0.18187643524614594	0.22179822917246914	0.021543410372935994	-0.19092099382112537	0.06333644316302343	0.017372949737550825	0.05785217820275941	0.0037095251934571513	-0.2425240313914323	-0.10729663314625325	0.029325266460825977	0.012140779725850197	-0.032396593699918846	0.22936876128754877	0.07323944386441966
0.1822806342971572	-0.15609697472740602	-0.15291275397332257	-0.3460574078949897	-0.3938090074328506	-0.24027988689318797	-0.3678364550396075	-0.36665448360691355	-0.04642815004455735	0.08154801449380353	-0.012081409179289432	0.020904803511229184	0.02127351706032831	0.006335477246085221	-0.0899824447839633	0.04256964460146331	0.0859137948158476	0.22359791834619736	0.21624677457056934	0.4503303822117359	0.30158356996868135	0.4522948833658388	0.4613193838475156	1.0	0.06718180570746156	0.20965350410719424	0.20958794702888134	0.011313486120149645	-0.22586512261422742	0.06071966338244677	0.049954647106336916	0.07683310366211317	-0.17078651593039273	-0.26979368003986304	-0.08783308401006595	0.01860336740724522	0.07243966566857656	0.04847031168093903	0.22002243998274912	0.11248327069965446
0.11273531764208206	0.08294107380877355	0.10824052227643752	-0.013038516458298122	0.06178227392390163	0.025247180033914372	0.027918647691732593	-0.028645911305459598	0.19810842918585736	0.16896807939281078	0.22366874493393754	0.1383503875828851	0.13368008334145864	0.07053978869269054	0.17574323663600183	-0.07140805258545779	-0.009069304265443147	0.09368831253915103	-0.004585734000710915	0.21056571989764566	0.3064379415634701	0.017557736593771592	0.09668046718684027	0.06718180570746156	1.0	0.23892180394725684	0.19702141593628542	0.05291484204157908	0.06672321612498026	0.2689629164954619	-0.04783749520317953	-0.006078603036223519	0.10286138798770839	0.15550834894911866	0.2851136757986525	0.1828431364952688	0.1889537548105945	-0.0526604814082303	0.2268094645104664	0.12573919843215609
0.19281511418607933	0.09804004104924799	0.005052992164649231	-0.008130301652822434	-0.09118117896906097	0.029859063064957555	-0.08343476964880628	-0.13705720204923932	0.14266486418535562	0.11504059516816045	0.25310344417747377	0.205118186085824	0.17073463104450226	0.026148206047962978	0.02940962452597139	-0.0688764388335387	0.11897162020339719	0.1336933100437479	0.04688159566640987	0.1664054514856117	0.23275874795889356	0.2164174309323623	0.18187643524614594	0.20965350410719427	0.23892180394725684	0.9999999999999998	0.2780803466853171	-0.00344986626064038	0.05478396651090156	0.1787873479444514	-0.07602692012689348	-0.05806591471851346	0.03592018127067755	-0.015334178488642082	0.07101752648433002	0.10578984350465101	0.0895123342843499	-0.09168154425237898	0.08803988641537694	0.03696942509304969
0.1588136054255126	0.08022997873818757	0.011265334437823737	-0.22394556691447762	-0.0917767483770754	-0.035762088662170566	-0.3024625902686365	-0.14570687140324115	0.3065375514321267	0.2276644126263948	0.10971669562097412	0.2991320756050321	0.24550312516930017	0.1549622420966975	0.19069331631869693	0.09404123676759212	0.27073113755436085	0.21829545509119894	0.24310215343639874	0.1313946737218376	0.28023919176801576	0.17687209818089575	0.22179822917246914	0.20958794702888134	0.19702141593628544	0.2780803466853171	0.9999999999999999	-0.03132920695806575	0.14598358689977858	0.08233699884771853	-0.055881484517923664	-0.2029340201088436	-0.02938516673820578	-0.10918595575157736	-0.03027027570172454	-0.1465374067595131	0.17392309023044916	-0.1234229612963274	0.07032192592060543	-0.0616126778778443
0.002928414608624419	0.07928912922637439	0.005783095089132731	0.12485886033655583	-0.03928589542812118	-0.1912320129205715	0.018161635373270157	-0.0018716194711403261	0.08877345082518406	0.08911654672122245	-0.06131472675262641	0.019056561747284415	-0.18907976592873615	-0.08051161091467067	0.062412305689673195	-0.0179874778208601	-0.07869058261338888	-0.3054448019816956	-0.20742912189340484	-0.007834366660668973	0.1736221220702517	-0.09529262091677981	0.021543410372936004	0.011313486120149652	0.05291484204157908	-0.00344986626064038	-0.03132920695806575	1.0	0.08470895539180172	0.24170669282303042	0.10730000423454952	-0.018760611658395855	0.1010871281684664	0.11458161979551147	0.276282651343432	0.22682726398603237	0.037153410440629225	0.21043181002794464	0.1822860274368891	0.15291213273611093
0.1449713757565347	0.1327499535872928	0.121870487248141	0.11645327032113248	0.17593004702730433	0.09000505238021651	0.09651940061703268	0.16313817331991043	0.24102372166842084	0.20902999123402316	0.28734394994457974	0.4374194084380144	0.16488443722081192	0.21164116964113217	0.1552140834238562	-0.09373200186889546	0.05856422465490303	0.19550449776687878	0.1561505669287906	-0.06512426420349551	0.07275783778687928	-0.1174738018553471	-0.19092099382112537	-0.2258651226142274	0.06672321612498026	0.05478396651090155	0.14598358689977858	0.08470895539180173	1.0	0.33637035330071574	0.09924641872448989	-0.4300486861360198	0.02766731117565705	0.05595229013749621	-0.050983049232125884	-0.10641662879371605	0.05029287912665648	-0.15426089402227355	-0.13923996348986326	0.014370668625547117
0.05123568014821625	0.10723615393171312	0.23074121433668607	0.20906979710009804	0.2553500351168715	-0.08525319467421966	0.17757508982941475	0.004412243280568294	0.08381445608636474	0.013275780615136172	0.16602120221902525	0.10682809192515329	-0.19638022167956598	0.0686340872206502	-0.014756313608846008	-0.10085757336974358	-0.11815184591431296	-0.030732813354023947	0.19173997874581075	0.08996658220511447	0.24645479309586774	0.12478417422123061	0.06333644316302342	0.06071966338244677	0.2689629164954619	0.1787873479444514	0.0823369988477185	0.24170669282303042	0.33637035330071574	1.0	0.14233540580765622	-0.12399632122477658	0.1250278726806117	0.13564193807627484	0.1857338863458262	0.173098451722915	0.20384993277943042	0.054734170150576134	0.15563483965956396	0.29765917525365027
-0.005894199844775523	0.04966251042207148	0.15752921615689083	0.18717349769927383	0.30583728429598034	0.0010837068247856966	0.1539722950158805	0.10925798357152364	0.09835158658994499	0.09945215617769504	0.055229684613134114	0.0977773260939978	0.017142409180985363	0.021549879627296133	0.008081206219504172	0.10694991013890942	0.07341018790696273	-0.039041801006179586	0.13885078851754726	0.11972509098695872	0.07545512649864153	0.04954912595316585	0.017372949737550818	0.049954647106336916	-0.047837495203179536	-0.07602692012689348	-0.05588148451792366	0.1073000042345495	0.0992464187244899	0.14233540580765622	0.9999999999999999	0.03819915689255331	0.21549586025356315	0.10191140846962919	0.03979780796497303	0.3095030818040396	0.18511161386284117	0.22604120100832303	0.12306627557352795	0.17721880773589366
-0.05506400745624229	0.10158527755173241	0.10702349045650131	0.057995176907714635	0.10314132356993273	0.14651968853288416	0.21048917999627745	0.09258214313518687	-0.04314816550647896	-0.1294694012149943	-0.08896955828914582	-0.33921113362527067	-0.0775357639682564	-0.09425818618510642	0.011371787121734006	0.18842760133465947	0.09727644073496526	-0.02008238724449672	-0.013896668165279208	0.10149209166776249	-0.017297545194371933	0.15404454843177728	0.05785217820275942	0.07683310366211317	-0.006078603036223523	-0.05806591471851345	-0.2029340201088436	-0.01876061165839585	-0.4300486861360198	-0.12399632122477658	0.03819915689255331	1.0	0.11828773355993087	0.1456563671497218	0.30361873734909306	0.34212651244522374	0.15053318373508043	0.3252070005805619	0.17791188553168183	0.13613499561339307
-0.14005088526117096	0.207929145547971	0.07375164698031764	0.16475941180593856	0.14969781741457147	-0.02064763963535142	0.203710221625494	0.04454446164212406	0.18868704338390596	-0.1853920249168247	0.06054793062222284	0.010812202838098167	-0.05786866428913084	-0.07800640658977852	0.06261672156076871	-0.09417337882582558	-0.021761876585126193	-0.13183957611774896	-0.21332521338672478	-0.09569202106734093	-0.02593999727823197	-0.04888510318651286	0.0037095251934571513	-0.17078651593039273	0.10286138798770839	0.03592018127067756	-0.02938516673820578	0.1010871281684664	0.027667311175657044	0.1250278726806117	0.21549586025356315	0.11828773355993087	1.0	0.27571556246906853	0.3640230675072683	0.3061642104439864	0.1524002019381566	0.274163329831493	0.10710959254780092	0.10632929809869682
0.036604975189779246	0.3319530725427965	0.07653769402382564	0.24030323755736738	0.2367202744952483	0.36991739326092976	0.48726676664237445	0.21759356822691617	0.022805848080358036	-0.08185002910462533	0.1892769902810249	0.05689933356606127	0.06719060115363733	-0.01795406401412527	0.14546887568680572	0.1714609880934277	-0.16031054675129863	-0.11726189283133748	-0.26349379262048533	-0.28479206691052217	-0.18151724317985934	-0.00950723589885253	-0.2425240313914323	-0.26979368003986304	0.15550834894911866	-0.015334178488642082	-0.10918595575157736	0.1145816197955115	0.05595229013749621	0.1356419380762748	0.10191140846962919	0.1456563671497218	0.2757155624690685	1.0	0.40199634116457994	0.3105525473912545	0.0663982065317655	0.12681711395774495	-0.14390228980311276	-0.08627465158792436
0.015144763202616977	0.21329746482135903	0.2927938218807501	0.05662236777029288	0.20622026078321398	0.1491956979204728	0.33508697477885996	0.1343084801019711	0.25527897074756795	-0.005173879816703114	0.14777179276016952	-4.415660069814753e-05	-0.003318534594174305	-0.08518174590242748	0.013246725344713592	0.10428557731602961	-0.0589244068366862	-0.08591397359446024	-0.2683374446292318	-0.010835194424082125	0.03354096576164146	0.009611023254086602	-0.10729663314625325	-0.08783308401006598	0.2851136757986525	0.07101752648433	-0.030270275701724622	0.27628265134343194	-0.0509830492321259	0.18573388634582622	0.039797807964973037	0.30361873734909306	0.36402306750726837	0.40199634116457994	1.0	0.4091018016870059	0.23372926481660994	0.30687176896556567	0.1849117261932173	0.2010719453218841
0.007145931112040236	0.13959071605198503	0.11545557728495504	0.19758347226001913	0.13197666818927564	0.06383675081839368	0.23589638533487448	0.009481845261487112	0.21076789355048758	-0.0036814022348283307	0.06922487106981655	-0.16129005679129355	-0.13264487171352465	-0.07839508916489389	0.041426616361335086	0.0536777886881434	-0.047351795534151565	-0.21842834442495146	-0.18432334189737087	0.06532013474205724	0.245187948312994	0.01890140549198189	0.029325266460825977	0.018603367407245212	0.18284313649526882	0.10578984350465101	-0.14653740675951304	0.22682726398603242	-0.10641662879371606	0.17309845172291502	0.3095030818040396	0.34212651244522374	0.3061642104439864	0.3105525473912545	0.40910180168700594	0.9999999999999998	0.2959266681033215	0.3969287946922383	0.28487750229374575	0.33721564285680194
0.16038558712002865	0.12393672127746538	0.20597454415829095	0.009509036955415703	0.14220212567986273	0.16700849391655465	0.13656675737284035	0.06593167619613291	0.28377456965441317	0.18298890603127094	0.13788460914782102	0.0864246600231981	0.0036463264951529725	0.13283308472042696	0.1588027147189246	0.1793792006325448	0.17370621701814054	0.07048491395496727	0.017777188685130875	0.07543794660573777	0.28877332710659886	0.032362621800393496	0.012140779725850197	0.07243966566857656	0.1889537548105945	0.0895123342843499	0.1739230902304491	0.037153410440629225	0.05029287912665649	0.20384993277943042	0.18511161386284117	0.15053318373508043	0.1524002019381566	0.06639820653176551	0.23372926481660994	0.2959266681033215	1.0	0.1648242271281904	0.25832543549762327	0.13716098416838576
-0.320344223295548	-0.08633608053726882	-0.006171627038380329	-0.008561208747121307	0.10500244160065306	-0.19286842847632665	0.051826878396645744	-0.15866137846367162	0.12367729520921564	0.0005706428170438108	-0.24083432350187828	-0.1759799609505512	-0.28585428558825987	-0.2848064278818948	-0.06412430833153936	0.029487827209419323	-0.003099910430752112	-0.3008077633928801	-0.1714833268609623	0.05658360845833947	0.08867800942291779	0.08119369087655556	-0.032396593699918846	0.04847031168093902	-0.05266048140823029	-0.09168154425237898	-0.1234229612963274	0.21043181002794464	-0.15426089402227355	0.05473417015057612	0.22604120100832303	0.3252070005805619	0.274163329831493	0.12681711395774492	0.30687176896556567	0.3969287946922383	0.1648242271281904	1.0	0.345967521761344	0.41844079378105786
-0.02733505575788852	-0.1546522483639534	-0.06173896105831912	-0.12716705936192693	-0.10546015632804412	-0.2813613155947304	-0.17282711762087963	-0.21909989935343938	0.2634891554637726	0.1695258041951319	-0.24894825277629568	-0.11746199228318244	-0.23459486774117558	-0.08991675619639639	-0.13853204549617482	0.010573794693242398	0.09799895342213309	-0.10780393058214519	-0.031007194991240026	0.39475476503981943	0.43021769528360654	0.12581879200092083	0.22936876128754874	0.22002243998274912	0.2268094645104664	0.08803988641537693	0.07032192592060543	0.1822860274368891	-0.13923996348986323	0.15563483965956396	0.12306627557352795	0.17791188553168183	0.10710959254780092	-0.14390228980311273	0.18491172619321727	0.28487750229374575	0.2583254354976232	0.34596752176134404	0.9999999999999999	0.49632212206535375
-0.10189692923004942	-0.14772938655476747	0.07881981394040274	0.15389919669526567	0.013090590111568772	-0.2938519709522126	-0.017618836546352528	-0.1626715698797579	0.12712946844089235	0.12750360970942087	-0.19053906928917505	-0.2430674626621358	-0.3620002416026919	-0.18863425327326078	-0.17933218961988084	-0.01870745336324492	0.024703593936754406	-0.20519283499507646	0.022393143839896518	0.31162844578047877	0.3277127489558084	0.012323333835422029	0.07323944386441966	0.1124832706996545	0.12573919843215609	0.03696942509304969	-0.0616126778778443	0.1529121327361109	0.014370668625547107	0.29765917525365027	0.17721880773589366	0.1361349956133931	0.10632929809869682	-0.08627465158792438	0.2010719453218841	0.33721564285680194	0.13716098416838576	0.41844079378105786	0.49632212206535375	0.9999999999999999
