# Supplementary material for: Iso-orientation bias of layer 2/3 connections unifies spontaneous, visually and optogenetically driven V1 dynamics
Source: Nat Commun. 2026 Jan 21;17:1901. doi: 10.1038/s41467-026-68578-y (PMC12923880; doi:10.1038/s41467-026-68578-y)
Supplement: Supplementary file 6 — Source data [file 41467_2026_68578_MOESM6_ESM.zip › source_data/figs10/pattern_0_distributions.csv]

endogenous_DAOD	distribution_of_endogenous_orientation_preferences	endogenous_orientation_preference_distribution_entropy	endogenous_DAOD_entropy	surrogate_DAOD	distribution_of_surrogate_orientation_preferences	surrogate_orientation_preference_distribution_entropy	surrogate_DAOD_entropy
0.0	0.0	2.507827363664383	2.382445540319774	0.05457571745996657	0.08801195009690066	3.3475964645744023	3.257904086766213
0.0	0.0	2.5364018954591194	2.382393177592808	0.08169788661005556	0.148020097890242	3.3816842309855346	3.3774218026487617
0.0	0.0	2.546958121885926	2.383896487684082	0.12434489289223212	0.21202878886980614	3.388384611818433	3.372231134161357
0.0	0.0	2.509724962869002	2.3633871101878676	0.1294496777954642	0.2240304184284744	3.3501357100096	3.3112400691275017
0.0	0.0	2.684059559736765	2.5578046275748054	0.20279400822922447	0.31204236852537504	3.3465240807976295	3.3060443895203235
0.0018827759994888109	0.004355437439230887	2.9347301664280807	2.6816616585722146	0.17103858211187717	0.24803367754581093	3.351218119466771	3.3135555218330066
0.002269001397898871	0.004355437439230887	2.5099705496970275	2.361818041107536	0.19878501436143103	0.25603476391825647	3.3578056721068603	3.320643188474174
0.010556336937534095	0.021777187196154436	2.5707913797118094	2.450349697938436	0.26328409142355974	0.35204780038760264	3.3513581816863725	3.3371508761224673
0.07686274284220944	0.14372943549461928			0.3523563579382085	0.412055948180944
0.31025633201474767	0.4486100562407814			0.3507319874124088	0.38005160269116195
0.731891489040132	0.8231776760146378			0.4489132822509047	0.4400597504845033
1.1273754797870206	1.040949547976182			0.4053698118600502	0.34804725720137986
1.164222408060226	0.9494853617523334			0.3587572167067357	0.296040195780484
1.3200033488257399	1.0191723607800276			0.45025979281564615	0.34004617082893435
1.6866359755288347	1.3458301687223442			0.6174143067862864	0.45206138004317153
1.5735319574420696	1.3240529815261897			0.6291048882196723	0.444060293670726
1.1801292707760436	1.0888593598077219			0.6425751637961974	0.4560619232293943
0.8748354995705697	0.966907111509257			0.5553318449161475	0.412055948180944
0.6076894502306279	0.7970450513792524			0.5570400654452361	0.4400597504845033
0.3123658750568037	0.505230742950783			0.6106367872939729	0.5040684414640674
0.15880732187677524	0.309236058185393			0.48409378577522033	0.4320586641120578
0.024308410549660278	0.05226524927077065			0.40185220571598274	0.37605105950493917
0.006658319112383814	0.01742174975692355			0.3876014341286861	0.37605105950493917
0.004517216577560931	0.008710874878461774			0.36441013747207185	0.38005160269116195
0.001520914566855634	0.004355437439230887			0.347047412033594	0.37205051631871644
0.0012632619164887357	0.004355437439230887			0.2905872683300447	0.35204780038760264
0.0017971638895011026	0.004355437439230887			0.22275267407673238	0.2880391094080385
0.0	0.0			0.25213830875303483	0.3160429117115978
0.0	0.0			0.1092020699562863	0.1600217274489103
0.0	0.0			0.10840951044977029	0.18002444338002407
