# Supplementary material for: Iso-orientation bias of layer 2/3 connections unifies spontaneous, visually and optogenetically driven V1 dynamics
Source: Nat Commun. 2026 Jan 21;17:1901. doi: 10.1038/s41467-026-68578-y (PMC12923880; doi:10.1038/s41467-026-68578-y)
Supplement: Supplementary file 6 — Source data [file 41467_2026_68578_MOESM6_ESM.zip › source_data/figs11/E.csv]

radius	exc	inh
0	776.894250184407	1008.9235895938643
50	32639.819816977826	5835.2082362082365
100	45631.74730515013	10614.579945054946
150	59656.019677504526	22994.21226828727
200	72049.51239353762	42905.95953490953
250	82562.08250195405	69366.85808358308
300	91912.45211148463	88792.65214230215
350	104798.46704866584	112499.89379231879
400	115473.12515493174	134066.6130980131
