# Supplementary material for: Iso-orientation bias of layer 2/3 connections unifies spontaneous, visually and optogenetically driven V1 dynamics
Source: Nat Commun. 2026 Jan 21;17:1901. doi: 10.1038/s41467-026-68578-y (PMC12923880; doi:10.1038/s41467-026-68578-y)
Supplement: Supplementary file 6 — Source data [file 41467_2026_68578_MOESM6_ESM.zip › source_data/figs11/A.csv]

radius	exc_spont_firing_rate (sp/s)	exc_firing_rate (sp/s)	inh_spont_firing_rate (sp/s)	inh_firing_rate (sp/s)
0	3.1087039179977545	3.1087039179977545	5.275413572211759	5.275413572211759
50		3.6090808312003295		5.637029803475937
100		3.7860262938370948		5.7607704869770755
150		3.8339918277552716		5.994153894622537
200		3.8908328160989947		6.32436923432042
250		3.936270993431549		6.8781733758831045
300		3.9739621387659243		7.4881300441633565
350		4.07929618286264		8.326828296952229
400		4.212672628970909		9.060030474739303
