# Supplementary material for: Iso-orientation bias of layer 2/3 connections unifies spontaneous, visually and optogenetically driven V1 dynamics
Source: Nat Commun. 2026 Jan 21;17:1901. doi: 10.1038/s41467-026-68578-y (PMC12923880; doi:10.1038/s41467-026-68578-y)
Supplement: Supplementary file 6 — Source data [file 41467_2026_68578_MOESM6_ESM.zip › source_data/figs11/B.csv]

radius	exc_spont_firing_rate (sp/s)	exc_firing_rate (sp/s)	inh_spont_firing_rate (sp/s)	inh_firing_rate (sp/s)
0	3.1910569791074863	3.1910569791074863	4.610053751036723	4.610053751036723
50		11.757793227301804		6.5714495002838555
100		13.541003375160908		7.370838227325956
150		14.970455764592906		9.59292967030697
200		16.861203056815995		14.030168497147024
250		18.620544231299867		20.095840743555463
300		20.099288362964092		23.69033949463397
350		22.030255262250975		26.1427989625689
400		23.614136023503423		27.416485296117198
