# Supplementary material for: Iso-orientation bias of layer 2/3 connections unifies spontaneous, visually and optogenetically driven V1 dynamics
Source: Nat Commun. 2026 Jan 21;17:1901. doi: 10.1038/s41467-026-68578-y (PMC12923880; doi:10.1038/s41467-026-68578-y)
Supplement: Supplementary file 6 — Source data [file 41467_2026_68578_MOESM6_ESM.zip › source_data/figs11/C.csv]

radius	exc_spont_firing_rate (sp/s)	exc_firing_rate (sp/s)	inh_spont_firing_rate (sp/s)	inh_firing_rate (sp/s)
0	3.104469805193354	3.104469805193354	5.309622483215294	5.309622483215294
50		3.1901216931818626		5.588987407120235
100		3.284482419084982		5.677990219388955
150		3.2614199777801245		5.809125889753468
200		3.2239722285991923		5.928182099474218
250		3.1812915366638466		6.198598216300327
300		3.1448921646693124		6.655107184182265
350		3.156362843590127		7.410835272508266
400		3.2151628403128916		8.11624891573881
