# Supplementary material for: Iso-orientation bias of layer 2/3 connections unifies spontaneous, visually and optogenetically driven V1 dynamics
Source: Nat Commun. 2026 Jan 21;17:1901. doi: 10.1038/s41467-026-68578-y (PMC12923880; doi:10.1038/s41467-026-68578-y)
Supplement: Supplementary file 6 — Source data [file 41467_2026_68578_MOESM6_ESM.zip › source_data/figs11/D.csv]

radius	exc_spont_firing_rate (sp/s)	exc_firing_rate (sp/s)	inh_spont_firing_rate (sp/s)	inh_firing_rate (sp/s)
0	3.6994964294495585	3.6994964294495585	4.804398045685068	4.804398045685068
50		72.53293292661739		12.96712941379608
100		66.13296710891323		15.383449195731805
150		49.30249560124341		19.00348121346055
200		40.70593920538849		24.24065510446866
250		34.258125519483		28.78292866538717
300		30.135230200486767		29.11234496468923
350		26.134281059517665		28.054836357186733
400		23.614136023503423		27.416485296117198
