# Supplementary material for: Iso-orientation bias of layer 2/3 connections unifies spontaneous, visually and optogenetically driven V1 dynamics
Source: Nat Commun. 2026 Jan 21;17:1901. doi: 10.1038/s41467-026-68578-y (PMC12923880; doi:10.1038/s41467-026-68578-y)
Supplement: Supplementary file 6 — Source data [file 41467_2026_68578_MOESM6_ESM.zip › source_data/figs11/F.csv]

radius	spike_count_ratio
0	0.7700228820074876
50	5.593599833240473
100	4.2989687336999864
150	2.594392840313987
200	1.6792425382053522
250	1.1902237578999395
300	1.0351357898870122
350	0.931542808761489
400	0.8613115710658844
