# Supplementary material for: Iso-orientation bias of layer 2/3 connections unifies spontaneous, visually and optogenetically driven V1 dynamics
Source: Nat Commun. 2026 Jan 21;17:1901. doi: 10.1038/s41467-026-68578-y (PMC12923880; doi:10.1038/s41467-026-68578-y)
Supplement: Supplementary file 6 — Source data [file 41467_2026_68578_MOESM6_ESM.zip › source_data/figs12/K.csv]

Propagation speed	Monkey MT 1	0.77 rad$^-$$^1$	1.00 rad$^-$$^1$	1.25 rad$^-$$^1$	1.67 rad$^-$$^1$	2.22 rad$^-$$^1$	2.50 rad$^-$$^1$
0.000000000000000000e+00	2.419045866547249457e-01	1.068257662623062876e+00	1.055863049215722382e+00	1.060962852499880871e+00	1.094409391756841821e+00	1.110775500795995407e+00	1.899539945169015365e+00
1.000000000000000021e-02	3.199375556187618597e-01	1.370764923217362208e+00	1.358840389400018278e+00	1.364528807473861294e+00	1.415810740931889633e+00	1.448095217157647774e+00	2.457141515732049530e+00
2.000000000000000042e-02	4.200408016705462488e-01	1.596034853351535387e+00	1.589120657185348229e+00	1.594467529953591312e+00	1.650856154613337345e+00	1.694043649402929175e+00	2.501165146155705177e+00
2.999999999999999889e-02	5.441222939511034529e-01	1.710702228324356255e+00	1.708897331358144145e+00	1.710568916667962514e+00	1.773510970364302830e+00	1.828898432349186365e+00	2.623032318021673692e+00
4.000000000000000083e-02	6.922897608358714594e-01	1.814868476281702225e+00	1.815060666312629856e+00	1.823066052524437985e+00	1.889425914831369013e+00	1.954355706651292657e+00	2.828408856125020243e+00
5.000000000000000278e-02	8.623698381276370117e-01	1.933636839331253299e+00	1.930055741380613865e+00	1.947067392133083441e+00	2.019203343764639058e+00	2.084887520626817814e+00	3.021616180816943498e+00
5.999999999999999778e-02	1.049768211614303004e+00	2.062840568913987482e+00	2.059190969868724519e+00	2.079436769162996690e+00	2.144351731197044586e+00	2.221426150502581631e+00	3.186376599121176767e+00
7.000000000000000666e-02	1.247774901074538478e+00	2.185525790689860415e+00	2.178914222944615453e+00	2.198591380914887594e+00	2.261584096275785161e+00	2.333383900762506791e+00	3.316093478011579165e+00
8.000000000000000167e-02	1.448163418922427947e+00	2.301191902987441473e+00	2.286552802036801335e+00	2.311158318849950266e+00	2.364892376797375739e+00	2.437334753525428166e+00	3.392876159809141701e+00
8.999999999999999667e-02	1.642249635560027121e+00	2.407510162727681813e+00	2.382442027261260531e+00	2.405886309100781606e+00	2.461885415995309412e+00	2.524127616771024041e+00	3.416661663640582880e+00
1.000000000000000056e-01	1.821942873841621457e+00	2.486209019906677753e+00	2.465822497178874251e+00	2.486933091948440033e+00	2.536497910151209290e+00	2.589404201812489426e+00	3.403646707073669564e+00
1.100000000000000006e-01	1.980620087811993724e+00	2.547935918612987294e+00	2.532008770659254449e+00	2.547152576947390390e+00	2.588094967661062729e+00	2.635645924051785993e+00	3.347144684406117232e+00
1.199999999999999956e-01	2.113685160413133257e+00	2.592422884881283807e+00	2.573263829144010195e+00	2.586295940217489875e+00	2.622608266615572781e+00	2.663150947603749152e+00	3.253810301936847171e+00
1.300000000000000044e-01	2.218693776955082075e+00	2.614956536143532961e+00	2.593446319555991586e+00	2.607034548366342186e+00	2.632765710945085935e+00	2.671645750015934517e+00	3.137087113344466438e+00
1.400000000000000133e-01	2.295160170333945704e+00	2.610222603424782850e+00	2.599556049316257500e+00	2.600593048314096656e+00	2.621577491760438416e+00	2.656274281021391737e+00	3.002405378599301233e+00
1.499999999999999944e-01	2.344236099129086259e+00	2.585856700724757928e+00	2.576660589044352800e+00	2.584004789637965871e+00	2.594236086060975222e+00	2.621414542636821388e+00	2.862072541860603003e+00
1.600000000000000033e-01	2.368238294151632228e+00	2.548098675806647950e+00	2.539323351620550451e+00	2.549788631915225867e+00	2.551528332341720162e+00	2.573921023948465336e+00	2.719041342771846281e+00
1.700000000000000122e-01	2.370389717606712576e+00	2.499346320255904530e+00	2.491681595534645410e+00	2.496642971680447687e+00	2.493119947442478779e+00	2.509342619341198066e+00	2.574504328258279351e+00
1.799999999999999933e-01	2.354435242665832817e+00	2.437668741911304782e+00	2.431356849179650670e+00	2.436152490376385593e+00	2.425074844315829647e+00	2.438953710743991810e+00	2.427238687858119803e+00
1.900000000000000022e-01	2.324370916431705236e+00	2.371356693577415964e+00	2.359412603315577783e+00	2.368118457379317032e+00	2.351097241763936641e+00	2.360731217675219540e+00	2.289365376911078886e+00
2.000000000000000111e-01	2.284160583439347469e+00	2.297775645932547128e+00	2.282680183442462596e+00	2.294856659296502066e+00	2.271311982637780780e+00	2.278136472310952954e+00	2.155778037080851917e+00
2.099999999999999922e-01	2.237317731695215084e+00	2.214785917284211259e+00	2.206015978200771332e+00	2.212493491366770204e+00	2.192367770086644185e+00	2.190012959296661954e+00	2.028545221984674463e+00
2.200000000000000011e-01	2.186565527534346298e+00	2.130734156846918914e+00	2.126051171033179088e+00	2.132699039929069951e+00	2.107874621343212240e+00	2.100392054598233749e+00	1.910434818313265781e+00
2.300000000000000100e-01	2.133667425196939860e+00	2.046233581118012346e+00	2.046596740806824855e+00	2.050964090706639098e+00	2.023181888305125575e+00	2.010302958314532873e+00	1.792427474252686226e+00
2.399999999999999911e-01	2.079461274308505914e+00	1.958657880836069509e+00	1.965019438375623428e+00	1.964514626976294309e+00	1.937043606466191115e+00	1.922189301965196329e+00	1.684924031161953106e+00
2.500000000000000000e-01	2.024222488055038571e+00	1.873042664932363710e+00	1.880006748481704903e+00	1.877871359827758990e+00	1.850547222765236643e+00	1.833331467411896787e+00	1.582978445654948052e+00
2.600000000000000089e-01	1.968037924431003560e+00	1.791681330226708058e+00	1.798090016619383613e+00	1.795821890651215336e+00	1.769326270852789484e+00	1.746412110299397691e+00	1.486477842919811776e+00
2.700000000000000178e-01	1.911159179150832665e+00	1.716171856438717169e+00	1.722632306304799021e+00	1.714680669697236093e+00	1.692694936382997506e+00	1.668637274097250600e+00	1.399684474004193380e+00
2.800000000000000266e-01	1.854105093042673236e+00	1.637026649986199178e+00	1.640107395800760814e+00	1.637785878724168143e+00	1.615174917934518506e+00	1.588400735823044974e+00	1.314899949566231463e+00
2.899999999999999800e-01	1.797477713140320565e+00	1.563100359809299400e+00	1.565405799473177817e+00	1.560972386642613730e+00	1.538463092679216215e+00	1.512435419028551609e+00	1.238285762053024763e+00
2.999999999999999889e-01	1.741679312250392631e+00	1.488560853135066919e+00	1.491336215815181276e+00	1.487125072300581108e+00	1.466279284775634073e+00	1.438242659148154745e+00	1.165658182025192335e+00
3.099999999999999978e-01	1.686594646664580921e+00	1.419112851802036168e+00	1.420266432214347008e+00	1.418611457963569356e+00	1.396175917276891720e+00	1.371190231637621215e+00	1.098439595698781579e+00
3.200000000000000067e-01	1.631604490983373790e+00	1.354356860880303604e+00	1.354838738310065516e+00	1.349150177759614433e+00	1.332872378483901832e+00	1.304524678226501866e+00	1.032499439306640232e+00
3.300000000000000155e-01	1.575862011150822362e+00	1.290638241566675282e+00	1.291157503343173252e+00	1.285517781718190644e+00	1.265052321022844151e+00	1.241602193331368564e+00	9.752122005566191687e-01
3.400000000000000244e-01	1.518853870657072669e+00	1.230776474539278853e+00	1.229048492351445754e+00	1.223555708357322969e+00	1.205920340388631606e+00	1.182092578676288808e+00	9.187723408289288907e-01
3.500000000000000333e-01	1.460646666386974823e+00	1.173811456756705507e+00	1.171956955153964364e+00	1.165962423915123836e+00	1.149203904654004793e+00	1.128280937752923485e+00	8.687843399121939481e-01
3.599999999999999867e-01	1.402048050569679072e+00	1.117239357855794424e+00	1.115571398298689898e+00	1.109880970375027864e+00	1.094765850949774189e+00	1.072278653043692298e+00	8.204330237673449489e-01
3.699999999999999956e-01	1.344351312418457844e+00	1.064765781013532253e+00	1.062961480200299569e+00	1.058528812959482535e+00	1.043572890036518652e+00	1.022889369129333481e+00	7.760347798376787676e-01
3.800000000000000044e-01	1.288994349833180397e+00	1.012390022888674856e+00	1.011316429298377395e+00	1.008988224783517795e+00	9.948012233646639224e-01	9.734647654988922705e-01	7.334817937018138778e-01
3.900000000000000133e-01	1.237096534647560420e+00	9.658340674463664621e-01	9.664953071292269327e-01	9.620311347162205928e-01	9.479679062212034157e-01	9.286489741228284300e-01	6.945072662751158310e-01
4.000000000000000222e-01	1.189183771722821525e+00	9.207363506988098800e-01	9.217004845770161436e-01	9.154115582289177322e-01	9.049480453744946917e-01	8.854406405228861798e-01	6.593541237830985446e-01
4.100000000000000311e-01	1.145124808125608906e+00	8.765691447756431831e-01	8.791246922040809597e-01	8.733480044710817403e-01	8.634681868014092432e-01	8.445461590207172797e-01	6.256364544418475671e-01
4.199999999999999845e-01	1.104244240421931700e+00	8.360582216677181489e-01	8.373904875732001152e-01	8.350053121024200165e-01	8.242658889241772924e-01	8.058743554654907992e-01	5.929943675468879460e-01
4.299999999999999933e-01	1.065621784597651889e+00	7.964194469561516332e-01	8.001576267541261611e-01	7.941218240731725553e-01	7.866380893714973732e-01	7.702375833271153382e-01	5.624216522026042053e-01
4.400000000000000022e-01	1.028299991548674130e+00	7.615721453853450118e-01	7.647797107923166582e-01	7.588898408067510371e-01	7.508024417980363463e-01	7.357154357172002168e-01	5.351468444046887374e-01
4.500000000000000111e-01	9.916132104556463212e-01	7.260302487203641464e-01	7.288815555329226648e-01	7.260188101984411668e-01	7.182718444373965561e-01	7.015095227745342665e-01	5.082335631780765528e-01
4.600000000000000200e-01	9.552494253754159059e-01	6.951655663581663980e-01	6.985597409277328751e-01	6.919447202356499016e-01	6.861839463970129671e-01	6.717785357206311758e-01	4.829684177912292875e-01
4.700000000000000289e-01	9.192514297524212452e-01	6.619039144165494992e-01	6.678968531653625140e-01	6.620965302306509592e-01	6.557510374666813968e-01	6.416417826261573421e-01	4.605971208416490548e-01
4.799999999999999822e-01	8.838034074978683430e-01	6.335734766405485274e-01	6.378594031683273435e-01	6.333002986100068066e-01	6.283915624072117234e-01	6.136242124966193590e-01	4.384515735157735739e-01
4.899999999999999911e-01	8.490874883401923201e-01	6.068163584033083868e-01	6.100607080632713952e-01	6.054927929025373246e-01	6.022180944320683071e-01	5.863393211286076490e-01	4.180302298376545878e-01
5.000000000000000000e-01	8.150816979971975407e-01	5.803305021555089649e-01	5.842353060917074847e-01	5.817461257670196728e-01	5.763370215552757747e-01	5.613715674133493705e-01	3.983196703008535233e-01
5.100000000000000089e-01	7.815707203613723175e-01	5.566813887124379967e-01	5.603116951700813919e-01	5.543286904987163588e-01	5.501651962492242198e-01	5.383981455736263078e-01	3.802875101403291880e-01
5.200000000000000178e-01	7.483571532578392471e-01	5.319069490162017244e-01	5.365508131282685778e-01	5.310287566661595626e-01	5.270487354540311919e-01	5.158000983908719306e-01	3.635673151842629403e-01
5.300000000000000266e-01	7.154655800196912940e-01	5.098771874494898437e-01	5.138263003664781392e-01	5.101538291638303413e-01	5.041975657171736680e-01	4.933926133972130756e-01	3.472070109326613752e-01
5.400000000000000355e-01	6.833090408752646727e-01	4.886571018209574513e-01	4.922622582021433102e-01	4.881908104364581780e-01	4.849093452405592863e-01	4.744357825259281625e-01	3.312687603253867130e-01
5.500000000000000444e-01	6.526769607923494920e-01	4.692363873890494363e-01	4.728523190377597052e-01	4.682709396093927001e-01	4.644728990687351233e-01	4.550099386806191193e-01	3.169123929509186088e-01
5.600000000000000533e-01	6.244922765529684616e-01	4.507864620769281849e-01	4.531662338955113056e-01	4.503219510012725912e-01	4.467986009748728393e-01	4.370642373557856453e-01	3.038107354415619521e-01
5.700000000000000622e-01	5.995041403125449531e-01	4.339082122915114970e-01	4.350836035235482457e-01	4.323729623931573118e-01	4.289961746918501406e-01	4.189131888444312946e-01	2.908538521474135496e-01
5.799999999999999600e-01	5.780173939922511606e-01	4.152799116711774485e-01	4.180521359661262260e-01	4.136446541076244654e-01	4.114541114598777027e-01	4.022628175721957855e-01	2.779566779928631104e-01
5.899999999999999689e-01	5.597217678408166197e-01	3.986474416883099003e-01	4.023923578047101102e-01	3.989525483663115546e-01	3.950709512722168637e-01	3.869242041274895683e-01	2.671910383288505497e-01
5.999999999999999778e-01	5.437192150292533555e-01	3.832997671281577201e-01	3.870128349363055609e-01	3.822443943552024659e-01	3.800208170526000462e-01	3.706976694482473356e-01	2.564131296635493995e-01
6.099999999999999867e-01	5.288067794394257781e-01	3.690280984594543345e-01	3.714697613250585451e-01	3.681681893073099898e-01	3.652450085713238037e-01	3.563118669490192847e-01	2.459206797615623719e-01
6.199999999999999956e-01	5.137970952907267019e-01	3.542015757214400651e-01	3.581999608530198609e-01	3.544910879087538880e-01	3.512864279632476605e-01	3.438070446783645373e-01	2.355541916061380248e-01
6.300000000000000044e-01	4.978237960378635862e-01	3.411020876495325371e-01	3.446367552794998845e-01	3.407589660482522320e-01	3.378781415009443623e-01	3.313268640700928191e-01	2.269568934365257806e-01
6.400000000000000133e-01	4.805887356035468128e-01	3.274904898218018445e-01	3.316546068677370118e-01	3.273709273751414517e-01	3.251400640281198462e-01	3.182396771784518075e-01	2.184454782759335800e-01
6.500000000000000222e-01	4.623257136307827864e-01	3.169194922938945447e-01	3.193439205509608914e-01	3.162641848704599301e-01	3.138089326324729478e-01	3.069562599732506003e-01	2.098988919783141005e-01
6.600000000000000311e-01	4.437170689746848251e-01	3.042112790916048359e-01	3.069354325336910438e-01	3.053315369617852770e-01	3.019570751347066540e-01	2.953147172747488391e-01	2.010046839775184169e-01
6.700000000000000400e-01	4.256175611221917898e-01	2.928207415531747237e-01	2.965265372668528521e-01	2.936630930247043358e-01	2.907565359318625697e-01	2.849027935291616465e-01	1.940596113147672608e-01
6.800000000000000488e-01	4.087716587652346911e-01	2.830972322407629416e-01	2.853196129985065554e-01	2.822336185566704514e-01	2.802993044930849331e-01	2.748670658292890479e-01	1.866368655351810513e-01
6.900000000000000577e-01	3.936195250590802108e-01	2.723601894950767321e-01	2.766448487236168874e-01	2.729606177165326830e-01	2.709015946185566737e-01	2.647056656512629114e-01	1.790660738067126889e-01
7.000000000000000666e-01	3.802408000670305377e-01	2.634874564222778326e-01	2.654584710310075590e-01	2.647346480552124626e-01	2.615457728058737663e-01	2.555480025209760919e-01	1.727287256744574062e-01
7.099999999999999645e-01	3.684308451167639942e-01	2.538321736102376880e-01	2.573080553688463223e-01	2.543127871216115388e-01	2.522942604805181177e-01	2.464683713215632677e-01	1.661239133141073909e-01
7.199999999999999734e-01	3.578350537860897629e-01	2.457074660234697394e-01	2.473413224118035381e-01	2.457681915015589302e-01	2.435601889191011116e-01	2.379464630807564263e-01	1.607468190160357691e-01
7.299999999999999822e-01	3.481221495095270235e-01	2.378260722211699707e-01	2.397941542131951376e-01	2.376202359280690790e-01	2.346897758230597486e-01	2.294820520521767271e-01	1.549533966075719027e-01
7.399999999999999911e-01	3.390034007733370713e-01	2.288752485756503363e-01	2.311744547612725742e-01	2.302959448819134614e-01	2.269240576912939233e-01	2.225462454800926360e-01	1.495165931698959338e-01
7.500000000000000000e-01	3.302735602800914716e-01	2.224808636791036631e-01	2.243398418091188673e-01	2.221972613638972804e-01	2.190310327049090067e-01	2.155907255781020493e-01	1.447030549976794089e-01
7.600000000000000089e-01	3.217211570191246262e-01	2.136664930343330493e-01	2.167515804590425255e-01	2.147276177540944631e-01	2.121211451700019679e-01	2.076133980759607423e-01	1.394756425153283463e-01
7.700000000000000178e-01	3.130922796552574883e-01	2.068956293766835708e-01	2.090170274897401592e-01	2.075363612577176553e-01	2.045796513692749730e-01	2.014989802499784766e-01	1.346931858130428761e-01
7.800000000000000266e-01	3.041364409605107344e-01	1.998428176512213328e-01	2.030618079790011410e-01	2.007565264245456949e-01	1.988105975186643670e-01	1.951332174676890241e-01	1.295459308057771708e-01
7.900000000000000355e-01	2.946414889362020673e-01	1.934985751224197470e-01	1.961269277372655884e-01	1.956379810617597248e-01	1.917085177000097951e-01	1.873530232646122007e-01	1.255863151232452790e-01
8.000000000000000444e-01	2.845465853174349857e-01	1.873935363479432847e-01	1.897755702463752858e-01	1.885157054430460499e-01	1.852996442381199538e-01	1.820583514072396103e-01	1.218990712693196893e-01
8.100000000000000533e-01	2.739573007750670808e-01	1.822428465726814717e-01	1.839189742991594323e-01	1.828609158765220344e-01	1.798829429077132003e-01	1.757771916657986377e-01	1.174470596684064200e-01
8.200000000000000622e-01	2.631576866258640290e-01	1.767288301327746280e-01	1.783820830703644056e-01	1.761467771173149122e-01	1.744654202427605438e-01	1.710509208207285359e-01	1.133230393686076448e-01
8.300000000000000711e-01	2.525223863587964246e-01	1.706221473462428140e-01	1.724613818068604087e-01	1.714437594223585104e-01	1.690249002105237153e-01	1.651426715700196612e-01	1.105927776151919145e-01
8.399999999999999689e-01	2.424337683254135234e-01	1.653029463351143313e-01	1.676633454414576674e-01	1.659162559991394781e-01	1.634735000145826345e-01	1.600270624592954050e-01	1.063894177737258195e-01
8.499999999999999778e-01	2.332101795209557682e-01	1.600527938303908659e-01	1.616218303126358835e-01	1.603501561324680302e-01	1.586185915135918667e-01	1.554979249132897312e-01	1.036395256182471580e-01
8.599999999999999867e-01	2.250582101414770331e-01	1.552925569187181276e-01	1.576210010857137800e-01	1.564855845814860369e-01	1.539920140163695828e-01	1.502213236083314030e-01	9.973552940822344448e-02
8.699999999999999956e-01	2.180077777156351482e-01	1.503046243371208568e-01	1.527358472392008892e-01	1.517160496116383706e-01	1.490812547662555831e-01	1.454983383182456846e-01	9.697582205171391412e-02
8.800000000000000044e-01	2.119713204172446464e-01	1.457285167758564925e-01	1.481325924117582460e-01	1.476478202313653565e-01	1.445688427709174995e-01	1.414636767973933285e-01	9.412532408566896824e-02
8.900000000000000133e-01	2.067164823121949713e-01	1.420163375506597880e-01	1.437323377525674406e-01	1.424709696029355932e-01	1.405459461649535835e-01	1.378076754884939303e-01	9.122575011446970583e-02
9.000000000000000222e-01	2.019640307220464115e-01	1.375339386766568084e-01	1.392556498316461777e-01	1.386556701074272424e-01	1.358355925440464240e-01	1.339455056043229730e-01	8.826155940315064119e-02
9.100000000000000311e-01	1.974325990605897141e-01	1.337831251681155242e-01	1.357224606684296342e-01	1.344667241912438360e-01	1.326036411058128528e-01	1.296381430197648121e-01	8.586256068452513546e-02
9.200000000000000400e-01	1.929096090338801861e-01	1.300372436957458744e-01	1.318136801007957770e-01	1.306391066818670954e-01	1.286292032380587647e-01	1.254687737445517592e-01	8.351509177131162531e-02
9.300000000000000488e-01	1.882766230060934631e-01	1.271552905594439675e-01	1.279459926846299445e-01	1.266710638143904721e-01	1.248256029558580810e-01	1.230900319358407546e-01	8.141709255096576947e-02
9.400000000000000577e-01	1.835111652492961154e-01	1.229194934940235628e-01	1.246289534981349506e-01	1.235866331417410230e-01	1.212766163828956079e-01	1.189830882053314470e-01	7.851588271292803123e-02
9.500000000000000666e-01	1.786499032045273938e-01	1.193273271490050830e-01	1.210053594016902156e-01	1.203478166952755141e-01	1.183888041194079144e-01	1.154716513157472563e-01	7.652503277050322350e-02
9.599999999999999645e-01	1.737449785814641212e-01	1.154310185733987276e-01	1.172017773018130538e-01	1.169817141055004561e-01	1.149695884047010203e-01	1.128588137143959474e-01	7.434196847455575019e-02
9.699999999999999734e-01	1.688374292170120583e-01	1.125753696300122730e-01	1.146186618005361063e-01	1.132739919311095411e-01	1.116719302027930766e-01	1.093153426637125253e-01	7.212782270867806877e-02
9.799999999999999822e-01	1.638987941269846871e-01	1.101857981048469243e-01	1.110534199791745613e-01	1.103899342840528874e-01	1.083512746335990734e-01	1.065587620317946654e-01	7.044615159872441579e-02
9.899999999999999911e-01	1.588746663864727959e-01	1.069035280326125631e-01	1.080330733462783466e-01	1.069794868443528779e-01	1.053065874718374789e-01	1.040165638626093930e-01	6.831379917477055363e-02
1.000000000000000000e+00	1.536586391986837774e-01	1.038242934494445491e-01	1.051343624417273581e-01	1.047975559877954849e-01	1.026684609103111073e-01	1.008920010724379118e-01	6.638920183930317742e-02
1.010000000000000009e+00	1.481487691239591620e-01	1.011042755007785232e-01	1.024065990472831367e-01	1.021270105811245554e-01	1.000286916796928743e-01	9.828984152478720260e-02	6.475006326714992377e-02
1.020000000000000018e+00	1.422746895709122439e-01	9.850262642023212278e-02	1.004209779683505610e-01	9.934888785333617633e-02	9.724354623444507462e-02	9.588152972121653794e-02	6.261116737584215830e-02
1.030000000000000027e+00	1.360525367698872112e-01	9.590673138188600400e-02	9.805319058076579497e-02	9.677031695021602598e-02	9.436476865096130040e-02	9.309373631694684015e-02	6.120432189475252804e-02
1.040000000000000036e+00	1.296054980470555118e-01	9.321548364422127531e-02	9.479943484753149130e-02	9.419338844894502294e-02	9.270813687182098695e-02	9.053839592782393642e-02	5.970423200386975465e-02
1.050000000000000044e+00	1.231914344662049798e-01	9.111443623509755951e-02	9.235521419821632327e-02	9.229887791598380409e-02	8.965523636460008550e-02	8.860813237448456059e-02	5.797512075560029565e-02
1.060000000000000053e+00	1.171168587438210229e-01	8.845113670240552228e-02	8.995948346763334158e-02	8.908962470280115675e-02	8.773988420349189410e-02	8.639284692624782380e-02	5.606197448800225719e-02
1.070000000000000062e+00	1.117060565088779378e-01	8.643146789011406372e-02	8.797468425173012030e-02	8.724931343086093916e-02	8.542947012579149568e-02	8.421616674907789202e-02	5.475982448457512169e-02
1.080000000000000071e+00	1.072046387247634625e-01	8.445783141542467787e-02	8.549676721821120040e-02	8.514375426028766847e-02	8.366852885931810868e-02	8.176596411945603882e-02	5.387891019205563042e-02
1.090000000000000080e+00	1.037056504925213535e-01	8.235431798821513105e-02	8.388427195460783359e-02	8.278280160217606209e-02	8.126858931611136150e-02	8.012565079349061314e-02	5.218088041371721914e-02
1.100000000000000089e+00	1.011464804352533581e-01	8.054837074336192171e-02	8.145813229193855920e-02	8.101147120789894962e-02	7.898938595115628791e-02	7.789393757033184762e-02	5.124352871527029785e-02
1.110000000000000098e+00	9.928906996028373511e-02	7.827141404411594450e-02	7.900158369718297824e-02	7.881804353839769184e-02	7.714220455736028881e-02	7.584046570507720075e-02	4.975570782567609318e-02
1.120000000000000107e+00	9.783224884877390892e-02	7.674905887913273383e-02	7.782467583914015608e-02	7.687672455273654448e-02	7.474719302142912580e-02	7.430200458362841431e-02	4.838648728187142783e-02
1.130000000000000115e+00	9.646692885576496623e-02	7.478199845267223533e-02	7.535168998379740413e-02	7.512099697602607484e-02	7.326304149693405043e-02	7.218528578492390546e-02	4.721193489184543485e-02
1.140000000000000124e+00	9.497411063680225030e-02	7.278863383329624293e-02	7.383042151645294315e-02	7.318542639683683904e-02	7.176821262334190377e-02	7.058932745124799069e-02	4.645943614614634481e-02
1.150000000000000133e+00	9.324539236972606560e-02	7.124983854774241676e-02	7.229682510366970682e-02	7.109464884290724040e-02	7.033744784433383634e-02	6.904840216356242233e-02	4.476058843438968787e-02
1.159999999999999920e+00	9.129182468711871667e-02	6.972994940084344118e-02	7.042626484884584315e-02	7.013630736394349530e-02	6.794079363930924376e-02	6.777771377334131098e-02	4.415041010363703056e-02
1.169999999999999929e+00	8.918005579771501323e-02	6.739874030370930635e-02	6.909731233037151588e-02	6.850540232776622385e-02	6.636629531476190280e-02	6.603472685411315712e-02	4.272311628706645242e-02
1.179999999999999938e+00	8.698978116555185214e-02	6.610161479056483880e-02	6.694238746739088197e-02	6.638341913870174360e-02	6.502094932852896247e-02	6.463343765326337587e-02	4.160745510322561014e-02
1.189999999999999947e+00	8.474098146613445737e-02	6.441321440780267693e-02	6.545481538425015899e-02	6.501940440300665869e-02	6.366246198956115876e-02	6.303090820961865237e-02	4.033311483605257070e-02
1.199999999999999956e+00	8.241811702181217614e-02	6.318349338900412782e-02	6.384067639458808341e-02	6.353549433232573429e-02	6.171343511206985738e-02	6.164851094992921526e-02	3.961251549370375241e-02
1.209999999999999964e+00	7.998926640445402914e-02	6.159866576584664688e-02	6.259308831602035383e-02	6.210496232174124442e-02	6.060956148234026425e-02	6.007390872365193923e-02	3.906204630255647597e-02
1.219999999999999973e+00	7.746112868563465037e-02	6.038456286159166186e-02	6.126331393451665830e-02	6.050526292069727946e-02	5.899481776504236774e-02	5.908249250710698869e-02	3.797174105471202987e-02
1.229999999999999982e+00	7.488542594573333044e-02	5.912113959562016047e-02	5.930481433555294390e-02	5.942292010212646414e-02	5.790080014986393603e-02	5.731404253674968197e-02	3.699185681846471618e-02
1.239999999999999991e+00	7.235071547744197085e-02	5.754782005686320118e-02	5.859801213030376571e-02	5.817140989309617372e-02	5.681253187650700531e-02	5.628977077036065313e-02	3.636695568616676866e-02
1.250000000000000000e+00	6.993662426891876505e-02	5.626549065223369894e-02	5.718933889798156339e-02	5.665218818265914391e-02	5.539408711568633015e-02	5.498294127531259956e-02	3.527828630516078451e-02
1.260000000000000009e+00	6.767164837588356130e-02	5.518290871255610713e-02	5.558013108649564882e-02	5.556491815854096988e-02	5.380562610385818123e-02	5.352333347348958714e-02	3.452905929313863920e-02
1.270000000000000018e+00	6.551239211270608320e-02	5.410197078493572675e-02	5.465553517846619830e-02	5.382232979662347067e-02	5.275842455779774370e-02	5.214750732376896569e-02	3.399331290353764523e-02
1.280000000000000027e+00	6.338311311603817000e-02	5.285416563350779640e-02	5.352465165006750625e-02	5.289847875649283937e-02	5.163812423714956440e-02	5.148218243942645489e-02	3.303305906935205538e-02
1.290000000000000036e+00	6.123192045505093661e-02	5.128742214297969670e-02	5.219652099462254030e-02	5.173483704639052910e-02	5.030017026182999340e-02	5.000532547393530397e-02	3.235090259770743298e-02
1.300000000000000044e+00	5.907530088911910199e-02	5.018182403450106160e-02	5.122425703089023702e-02	5.080359519793885975e-02	5.008744461443418589e-02	4.918722228281784820e-02	3.186423221326073474e-02
1.310000000000000053e+00	5.700886553373850363e-02	4.953983732615770130e-02	5.011720753034297482e-02	5.003002392700281464e-02	4.878398669004366250e-02	4.819580606627289765e-02	3.093505984900619260e-02
1.320000000000000062e+00	5.517034315029106795e-02	4.836190268716149959e-02	4.899536449526723653e-02	4.886063381042857895e-02	4.769489708214080803e-02	4.706146820790623603e-02	3.008359115957927321e-02
1.330000000000000071e+00	5.368015392037007311e-02	4.770347585824596948e-02	4.836499555174849502e-02	4.768878009108066390e-02	4.672654365248963410e-02	4.613165614731892794e-02	2.969998038595658002e-02
1.340000000000000080e+00	5.257992636145227688e-02	4.665952820191298506e-02	4.743464660251352910e-02	4.682241311566927994e-02	4.520378940433587150e-02	4.499896106644445809e-02	2.901864184773119901e-02
1.350000000000000089e+00	5.178862480983676547e-02	4.528513412207931660e-02	4.616979940032924640e-02	4.590595288385970058e-02	4.463871123673619767e-02	4.445355893903281397e-02	2.869065054661669792e-02
1.360000000000000098e+00	5.113389227868049558e-02	4.447052614772813856e-02	4.516794836754000481e-02	4.491804817161335062e-02	4.382148336353609147e-02	4.359767186559467683e-02	2.773857604662349069e-02
1.370000000000000107e+00	5.040058941027398404e-02	4.406363316356685933e-02	4.407404867546248911e-02	4.389975902515825396e-02	4.230447845720383682e-02	4.265307480757753178e-02	2.745802488382480255e-02
1.380000000000000115e+00	4.939158178319551923e-02	4.305338775440682025e-02	4.364996735231298219e-02	4.300793482108548893e-02	4.210982216981848381e-02	4.139224308231117394e-02	2.677177874508399405e-02
1.390000000000000124e+00	4.799734788333737123e-02	4.166666358414402443e-02	4.256757374264650423e-02	4.217441588265652408e-02	4.122606619839806752e-02	4.081398540505545847e-02	2.587859545127592711e-02
1.400000000000000133e+00	4.621485472512834591e-02	4.111838556306295772e-02	4.189939909977815485e-02	4.143122904593013467e-02	4.012712057594495368e-02	4.016015996315926845e-02	2.566020722833991380e-02
1.409999999999999920e+00	4.413301662452741997e-02	4.012869030461722886e-02	4.061400532185895085e-02	4.038994627358643424e-02	3.947498094647583500e-02	3.916052985915240842e-02	2.520870798091988038e-02
1.419999999999999929e+00	4.189874585112862010e-02	3.917269729334536821e-02	4.010938142183220756e-02	3.977240317831689381e-02	3.884830268793142832e-02	3.828328667831562560e-02	2.440631529664725324e-02
1.429999999999999938e+00	3.966487189584380624e-02	3.871237391732452321e-02	3.952750239704567320e-02	3.920741694221922813e-02	3.774114372001812628e-02	3.768860122613787444e-02	2.385257437182302168e-02
1.439999999999999947e+00	3.755308560242722610e-02	3.794544229263265012e-02	3.849277684308205494e-02	3.804459643304148458e-02	3.747913799986653249e-02	3.694606579966179527e-02	2.351476786967766908e-02
1.449999999999999956e+00	3.564477898113301013e-02	3.712425827005260554e-02	3.768981666339780989e-02	3.738681449246848004e-02	3.657320599570601516e-02	3.643269783334812661e-02	2.339780339072661253e-02
1.459999999999999964e+00	3.397975976845693524e-02	3.675188953909288431e-02	3.693123708729898619e-02	3.676105938795333483e-02	3.591038901714070641e-02	3.561541603097677366e-02	2.271482898566275221e-02
1.469999999999999973e+00	3.255900626258851488e-02	3.558135295435416179e-02	3.614471416820193295e-02	3.611395305939961442e-02	3.507509178393014571e-02	3.486548810578576907e-02	2.243100608918711242e-02
1.479999999999999982e+00	3.137205779251828891e-02	3.521967030176635649e-02	3.550777032044830778e-02	3.534448779308637517e-02	3.451412028906011842e-02	3.393321187896015945e-02	2.219298746418880974e-02
1.489999999999999991e+00	3.040516831868907838e-02	3.437958014052831107e-02	3.478453085461193778e-02	3.446416040195745406e-02	3.369689241586001222e-02	3.337959586408750096e-02	2.160571126917581672e-02
1.500000000000000000e+00	2.964999023652682350e-02	3.399323730708224411e-02	3.431442520181830075e-02	3.385072331131071949e-02	3.321805437558297130e-02	3.284487179037518662e-02	2.122455429581083727e-02
1.510000000000000009e+00	2.910018625671982259e-02	3.320904355578958855e-02	3.323778463335733818e-02	3.331447910757267400e-02	3.287720053902212086e-02	3.251549490318834251e-02	2.067981063859822624e-02
1.520000000000000018e+00	2.874523840014783782e-02	3.281448066205743669e-02	3.292547668220072166e-02	3.259182229395938407e-02	3.184478301478842199e-02	3.163168061238273709e-02	2.033382480226048755e-02
1.530000000000000027e+00	2.857350898953616228e-02	3.200069469373487130e-02	3.215785661277894419e-02	3.187573508774257935e-02	3.121071274533065293e-02	3.122837873804672204e-02	1.976290727563225630e-02
1.540000000000000036e+00	2.857465191969222121e-02	3.143022250988046495e-02	3.156858082072817179e-02	3.147827384025526920e-02	3.079018945781461861e-02	3.055073302251268622e-02	1.949953271463757132e-02
1.550000000000000044e+00	2.874557606296833379e-02	3.082276005473866959e-02	3.137873046094612900e-02	3.080160427841737228e-02	2.990396948275641023e-02	2.968991761659793213e-02	1.924106575415831730e-02
1.560000000000000053e+00	2.910004395708546548e-02	3.047587351066581920e-02	3.076068946286777267e-02	3.011508030548474754e-02	2.956804365347114050e-02	2.941228822041550353e-02	1.898832432761372868e-02
1.570000000000000062e+00	2.969087943467209334e-02	2.985854698318071709e-02	3.018374161625739585e-02	2.995823092889367961e-02	2.897504011130985768e-02	2.885210109557403285e-02	1.855236581515979158e-02
1.580000000000000071e+00	3.058412329274841357e-02	2.897242448434058856e-02	2.937913771051443509e-02	2.945237115936437736e-02	2.852166344195663367e-02	2.817856232377050421e-02	1.805015469574756601e-02
1.590000000000000080e+00	3.182689716912862760e-02	2.853676128917800175e-02	2.908737633509181006e-02	2.890380894175792470e-02	2.784570511065645113e-02	2.784672127034535510e-02	1.772461719489077867e-02
1.600000000000000089e+00	3.338043674755076379e-02	2.792847682800760414e-02	2.823921368879279276e-02	2.823042418361826691e-02	2.735126171400673739e-02	2.731035441914083858e-02	1.748905237015019321e-02
1.610000000000000098e+00	3.508371079593462782e-02	2.742623114452771502e-02	2.809374393259615743e-02	2.790276501471860779e-02	2.691431173557210996e-02	2.686187616376922022e-02	1.741053076190332907e-02
1.620000000000000107e+00	3.664589431423668359e-02	2.703660028696721479e-02	2.726859345111921212e-02	2.724662547599472281e-02	2.652335649170954601e-02	2.622447849679417423e-02	1.700647165279968107e-02
1.630000000000000115e+00	3.768983915825316333e-02	2.673492407446783833e-02	2.694560128058092613e-02	2.678346815454256749e-02	2.617100397150567970e-02	2.574889441280119734e-02	1.649280946551812121e-02
1.640000000000000124e+00	3.784724446435493855e-02	2.625898258390342577e-02	2.637933765335222225e-02	2.663400958627254456e-02	2.559935512753857070e-02	2.556079638994386907e-02	1.634639938347448931e-02
1.650000000000000133e+00	3.687499904756631058e-02	2.564987611670441550e-02	2.613113501848565029e-02	2.575696699884186952e-02	2.506713034177609004e-02	2.485440206829626561e-02	1.605194335254875662e-02
1.660000000000000142e+00	3.473960970461451025e-02	2.513447833676734841e-02	2.557473374760982701e-02	2.523796801452015889e-02	2.475091654159368437e-02	2.432707049329941446e-02	1.576239492213879836e-02
1.669999999999999929e+00	3.163726649029695304e-02	2.503665961936235931e-02	2.521393587772043435e-02	2.516570233315826993e-02	2.454476157056476732e-02	2.418907718395375828e-02	1.551047142901309898e-02
1.679999999999999938e+00	2.794920984304321079e-02	2.447933953196569298e-02	2.506435680637700281e-02	2.453830482679400168e-02	2.405360351209877290e-02	2.394758889259980886e-02	1.529780874001117862e-02
1.689999999999999947e+00	2.413932885515114590e-02	2.393106151088372074e-02	2.433289871024703691e-02	2.422871207823467168e-02	2.329469039165968369e-02	2.349336091600548113e-02	1.496245603812353629e-02
1.699999999999999956e+00	2.063420445358423588e-02	2.351348244835052559e-02	2.396306034703525600e-02	2.396674898329985426e-02	2.308196474426387618e-02	2.304406127188776340e-02	1.466227447326313299e-02
1.709999999999999964e+00	1.773346354761280719e-02	2.348224621926339739e-02	2.365732730011352314e-02	2.350359166184770240e-02	2.286184708595470280e-02	2.263829523131344335e-02	1.439971784568768592e-02
1.719999999999999973e+00	1.555984898393855329e-02	2.305233706630107141e-02	2.306394219291595452e-02	2.300512270063944514e-02	2.215878471463883156e-02	2.199432645436958170e-02	1.420423175848976698e-02
1.729999999999999982e+00	1.407648181119731078e-02	2.246378074981727688e-02	2.290121331310277300e-02	2.263722468643631497e-02	2.234358498747302663e-02	2.177501565916038426e-02	1.380426231648231201e-02
1.739999999999999991e+00	1.313111039476423311e-02	2.207003986211373073e-02	2.220509532723526427e-02	2.230299591014016716e-02	2.155592515792639427e-02	2.169534095078850394e-02	1.368402610385430380e-02
1.750000000000000000e+00	1.252761459605089382e-02	2.184892024041800232e-02	2.221577954661694068e-02	2.198354875048611282e-02	2.122082066318705176e-02	2.121729270055721858e-02	1.312946724561083432e-02
1.760000000000000009e+00	1.208012666736433399e-02	2.137544476793941731e-02	2.157554824674588062e-02	2.163207475477419220e-02	2.086928947752911614e-02	2.072445945289609973e-02	1.318590465153826781e-02
1.770000000000000018e+00	1.166137353161987925e-02	2.093813756071961560e-02	2.128953991252877098e-02	2.137586006631130020e-02	2.031899533175618097e-02	2.056593142489844192e-02	1.293970669234758425e-02
1.780000000000000027e+00	1.121083431523521232e-02	2.079921854188475014e-02	2.101339393466397296e-02	2.083550985795045232e-02	2.031078198629688442e-02	2.003367151742443258e-02	1.273931300463423608e-02
1.790000000000000036e+00	1.073107389104522615e-02	2.037506343112268498e-02	2.058027211819151228e-02	2.028119923387207424e-02	1.981715992419310138e-02	1.981353933346913232e-02	1.259617465626755931e-02
1.800000000000000044e+00	1.026554062910105085e-02	1.998789859164800883e-02	2.056136926851624344e-02	2.012763466097925238e-02	1.979744789509078895e-02	1.946444911637584124e-02	1.224446328599515348e-02
1.810000000000000053e+00	9.875928049569708544e-03	1.973307672277932814e-02	1.997620279161227072e-02	1.999460011120043901e-02	1.910259886923421774e-02	1.917367750025578479e-02	1.213731400807495364e-02
1.820000000000000062e+00	9.620844244051211455e-03	1.965663016211872255e-02	1.953486234484621414e-02	1.947560112687816633e-02	1.884798515999599675e-02	1.881965895068588371e-02	1.204079786460485191e-02
1.830000000000000071e+00	9.541802391556025720e-03	1.912479226160892706e-02	1.944116995949922780e-02	1.915779636907323502e-02	1.879377707996463323e-02	1.857899204807803711e-02	1.188457258153036503e-02
1.840000000000000080e+00	9.648139800502181923e-03	1.857404822244113074e-02	1.907790650052232709e-02	1.886298523715599501e-02	1.830426169059049674e-02	1.826111460333661521e-02	1.176106463522540516e-02
1.850000000000000089e+00	9.920322198798412275e-03	1.847869552312252431e-02	1.879025444024649827e-02	1.844170916285643030e-02	1.814328011958826412e-02	1.780031551677346835e-02	1.125067418162079697e-02
1.860000000000000098e+00	1.031247920210777436e-02	1.822716167836827689e-02	1.865218145131410099e-02	1.829225059458640737e-02	1.780571162121113646e-02	1.764343026626801272e-02	1.137500006134499649e-02
1.870000000000000107e+00	1.075344997590669399e-02	1.798055986978568110e-02	1.823056571725267111e-02	1.804917512091648232e-02	1.755766858834035063e-02	1.760318221770902289e-02	1.103065009184573363e-02
1.880000000000000115e+00	1.116858563630407884e-02	1.775286419986108269e-02	1.810564253679002727e-02	1.771166154092209538e-02	1.731126822456142272e-02	1.711363452503231186e-02	1.089487314425219983e-02
1.890000000000000124e+00	1.148749751028609392e-02	1.738131747492997065e-02	1.767252072031756313e-02	1.741192320345748973e-02	1.715439332628884012e-02	1.705449453531297788e-02	1.069611532337732922e-02
1.900000000000000133e+00	1.166121326951648912e-02	1.729171881781162851e-02	1.774073535175440391e-02	1.721647738341207726e-02	1.668869663874666953e-02	1.643763158699047822e-02	1.059141984571484486e-02
1.910000000000000142e+00	1.167125157013869027e-02	1.687496176130741724e-02	1.694763752842285212e-02	1.687485779879525916e-02	1.664598724235869312e-02	1.637931298601761135e-02	1.035994468807067796e-02
1.919999999999999929e+00	1.153236969563754474e-02	1.677138900170235120e-02	1.691065369210129413e-02	1.662521271772847767e-02	1.632730943853757943e-02	1.614768135961652112e-02	1.028387688008130033e-02
1.929999999999999938e+00	1.129323445453566353e-02	1.630448957745263619e-02	1.648903795803986772e-02	1.652584740585665013e-02	1.588050344555179405e-02	1.597354694544292700e-02	1.006794245740242656e-02
1.939999999999999947e+00	1.103036724748989242e-02	1.624448313736420388e-02	1.648081932774627181e-02	1.648068135500581691e-02	1.571623653636584211e-02	1.561706422963471917e-02	9.955885578966799238e-03
1.949999999999999956e+00	1.083982026522066142e-02	1.594198491883622171e-02	1.620302962382275461e-02	1.612017414912373520e-02	1.540823608164218483e-02	1.548646341900452271e-02	9.843010767111933998e-03
1.959999999999999964e+00	1.080986978676871067e-02	1.576196559857092477e-02	1.585291597331560734e-02	1.572189170071186526e-02	1.534827865978931165e-02	1.508726848839901657e-02	9.721138687645449958e-03
1.969999999999999973e+00	1.099839822990416639e-02	1.554166798290380729e-02	1.584223175393393093e-02	1.585328384864155213e-02	1.498114211775871188e-02	1.494023990284678270e-02	9.552644403282392616e-03
1.979999999999999982e+00	1.140799452319061005e-02	1.513888502888556531e-02	1.549622741857357815e-02	1.528008560329828514e-02	1.501481683414183227e-02	1.476117715619657683e-02	9.385785985757809369e-03
1.989999999999999991e+00	1.198051448783155060e-02	1.509778472745513384e-02	1.529815842849793599e-02	1.506739456383709985e-02	1.473720575761757433e-02	1.448436914876024932e-02	9.321987179057232911e-03
