# Supplementary material for: Iso-orientation bias of layer 2/3 connections unifies spontaneous, visually and optogenetically driven V1 dynamics
Source: Nat Commun. 2026 Jan 21;17:1901. doi: 10.1038/s41467-026-68578-y (PMC12923880; doi:10.1038/s41467-026-68578-y)
Supplement: Supplementary file 6 — Source data [file 41467_2026_68578_MOESM6_ESM.zip › source_data/figs12/A.csv]

Firing rate	Monkey MT 1	1.6 nS	1.8 nS	2.0 nS	2.2 nS	2.4 nS	2.6 nS
5.000000000000000000e-01	0.000000000000000000e+00	4.719697884154437639e-02	3.288441309858426004e-02	1.763204635202014064e-02	9.898087634288078515e-03	3.845424289976030665e-03	1.595075097860012680e-03
1.500000000000000000e+00	3.880597014925372956e-02	3.164370333327585216e-01	2.659550619923781167e-01	2.037126450656136234e-01	1.419013295166491329e-01	8.816885378765670911e-02	5.145626045420841066e-02
2.500000000000000000e+00	2.208955223880597063e-01	3.506406166474108077e-01	3.491145177699988000e-01	3.429842561776827448e-01	3.095394112879584769e-01	2.587987791208980481e-01	2.004535186494456056e-01
3.500000000000000000e+00	1.395522388059701469e-01	1.830887551516614531e-01	2.137055750030177059e-01	2.458053835940059717e-01	2.754737804142022295e-01	2.875704850752702768e-01	2.815954199789622581e-01
4.500000000000000000e+00	7.611940298507462177e-02	6.815712783018054721e-02	8.810849959476470261e-02	1.159404045455329213e-01	1.533858702212412273e-01	1.943922332775775419e-01	2.290010518873618339e-01
5.500000000000000000e+00	5.447761194029850790e-02	2.157231294511217229e-02	3.176354951630425139e-02	4.593816281836837073e-02	6.601886499629253113e-02	9.684261350899277254e-02	1.284768326119570259e-01
6.500000000000000000e+00	5.895522388059701302e-02	7.966753461744063153e-03	1.113965960235208975e-02	1.702850442310013465e-02	2.696970219516821657e-02	4.229104516218033794e-02	6.303564346191650736e-02
7.500000000000000000e+00	3.208955223880596841e-02	2.914245313928023103e-03	4.138573226880033415e-03	6.276836060768050361e-03	9.449742201376076095e-03	1.531272093945612242e-02	2.508147816040420114e-02
8.500000000000000000e+00	3.432835820895522444e-02	1.155351692504009205e-03	1.802003759204014481e-03	2.707316652584021519e-03	4.354123915780034812e-03	6.837267851908054687e-03	1.065682605921608461e-02
9.500000000000000000e+00	3.805970149253731089e-02	4.742115155800038107e-04	8.104705902640064932e-04	1.008777224052008047e-03	1.646807263196013076e-03	3.216016278388025666e-03	4.354123915780034812e-03
1.050000000000000000e+01	3.358208955223880576e-02	2.327947440120018633e-04	3.448811022400027665e-04	5.259436809160042067e-04	7.242503147040057609e-04	1.543342932524012284e-03	2.448655825904019756e-03
1.150000000000000000e+01	2.537313432835820726e-02	1.034643306720008327e-04	1.293304133400010442e-04	2.414167715680019203e-04	3.103929920160024844e-04	6.638961218120053350e-04	1.008777224052008047e-03
1.250000000000000000e+01	3.059701492537313453e-02	4.311013778000034581e-05	8.622027556000069163e-05	1.293304133400010442e-04	2.241727164560018064e-04	2.586608266800020884e-04	4.828335431360038406e-04
1.350000000000000000e+01	2.611940298507462593e-02	8.622027556000068824e-06	8.622027556000068824e-06	5.173216533600041633e-05	4.311013778000034581e-05	1.293304133400010442e-04	1.293304133400010442e-04
1.450000000000000000e+01	2.089552238805970213e-02	8.622027556000068824e-06	8.622027556000068824e-06	1.724405511200013765e-05	3.448811022400027530e-05	9.484230311600076214e-05	1.465744684520011853e-04
1.550000000000000000e+01	1.940298507462686478e-02	0.000000000000000000e+00	0.000000000000000000e+00	0.000000000000000000e+00	1.724405511200013765e-05	2.586608266800020817e-05	4.311013778000034581e-05
1.650000000000000000e+01	2.014925373134328346e-02	0.000000000000000000e+00	0.000000000000000000e+00	0.000000000000000000e+00	8.622027556000068824e-06	8.622027556000068824e-06	2.586608266800020817e-05
1.750000000000000000e+01	1.194029850746268669e-02	0.000000000000000000e+00	0.000000000000000000e+00	0.000000000000000000e+00	0.000000000000000000e+00	0.000000000000000000e+00	8.622027556000068824e-06
1.850000000000000000e+01	2.164179104477612081e-02	0.000000000000000000e+00	0.000000000000000000e+00	0.000000000000000000e+00	0.000000000000000000e+00	0.000000000000000000e+00	0.000000000000000000e+00
1.950000000000000000e+01	1.417910447761194098e-02	0.000000000000000000e+00	0.000000000000000000e+00	0.000000000000000000e+00	0.000000000000000000e+00	0.000000000000000000e+00	0.000000000000000000e+00
2.050000000000000000e+01	1.492537313432835792e-02	0.000000000000000000e+00	0.000000000000000000e+00	0.000000000000000000e+00	0.000000000000000000e+00	0.000000000000000000e+00	0.000000000000000000e+00
2.150000000000000000e+01	1.044776119402985107e-02	0.000000000000000000e+00	0.000000000000000000e+00	0.000000000000000000e+00	0.000000000000000000e+00	0.000000000000000000e+00	0.000000000000000000e+00
2.250000000000000000e+01	6.716417910447761153e-03	0.000000000000000000e+00	0.000000000000000000e+00	0.000000000000000000e+00	0.000000000000000000e+00	0.000000000000000000e+00	0.000000000000000000e+00
2.350000000000000000e+01	1.119402985074626801e-02	0.000000000000000000e+00	0.000000000000000000e+00	0.000000000000000000e+00	0.000000000000000000e+00	0.000000000000000000e+00	0.000000000000000000e+00
2.450000000000000000e+01	9.701492537313432390e-03	0.000000000000000000e+00	0.000000000000000000e+00	0.000000000000000000e+00	0.000000000000000000e+00	0.000000000000000000e+00	0.000000000000000000e+00
2.550000000000000000e+01	5.223880597014925534e-03	0.000000000000000000e+00	0.000000000000000000e+00	0.000000000000000000e+00	0.000000000000000000e+00	0.000000000000000000e+00	0.000000000000000000e+00
2.650000000000000000e+01	1.044776119402985107e-02	0.000000000000000000e+00	0.000000000000000000e+00	0.000000000000000000e+00	0.000000000000000000e+00	0.000000000000000000e+00	0.000000000000000000e+00
2.750000000000000000e+01	4.477611940298507724e-03	0.000000000000000000e+00	0.000000000000000000e+00	0.000000000000000000e+00	0.000000000000000000e+00	0.000000000000000000e+00	0.000000000000000000e+00
2.850000000000000000e+01	7.462686567164178962e-03	0.000000000000000000e+00	0.000000000000000000e+00	0.000000000000000000e+00	0.000000000000000000e+00	0.000000000000000000e+00	0.000000000000000000e+00
2.950000000000000000e+01	2.238805970149253862e-03	0.000000000000000000e+00	0.000000000000000000e+00	0.000000000000000000e+00	0.000000000000000000e+00	0.000000000000000000e+00	0.000000000000000000e+00
