# Supplementary material for: Iso-orientation bias of layer 2/3 connections unifies spontaneous, visually and optogenetically driven V1 dynamics
Source: Nat Commun. 2026 Jan 21;17:1901. doi: 10.1038/s41467-026-68578-y (PMC12923880; doi:10.1038/s41467-026-68578-y)
Supplement: Supplementary file 6 — Source data [file 41467_2026_68578_MOESM6_ESM.zip › source_data/figs12/B.csv]

Firing rate	Monkey MT 1	2.0 s/m	2.25 s/m	2.5 s/m	2.75 s/m	3.0 s/m	3.3 s/m
5.000000000000000000e-01	0.000000000000000000e+00	9.898087634288078515e-03	8.328878619096067443e-03	7.742580745288061943e-03	6.492386749668051758e-03	8.751357969340069556e-03	1.019123657119208083e-02
1.500000000000000000e+00	3.880597014925372956e-02	1.419013295166491329e-01	1.343570554051490840e-01	1.285975409977410389e-01	1.226052318463209806e-01	1.355900053456570720e-01	1.437378213860771581e-01
2.500000000000000000e+00	2.208955223880597063e-01	3.095394112879584769e-01	3.069010708558224665e-01	2.951664913521063749e-01	3.064527254229104658e-01	2.919159869634943560e-01	2.869755651739063218e-01
3.500000000000000000e+00	1.395522388059701469e-01	2.754737804142022295e-01	2.794399130899622441e-01	2.806814850580262588e-01	2.898984325153903252e-01	2.735338242141021614e-01	2.658343536065941315e-01
4.500000000000000000e+00	7.611940298507462177e-02	1.533858702212412273e-01	1.573778689796692665e-01	1.632839578555292936e-01	1.619734096670172874e-01	1.642582469693573133e-01	1.633701781310893109e-01
5.500000000000000000e+00	5.447761194029850790e-02	6.601886499629253113e-02	6.863133934576054473e-02	7.486506526874860123e-02	7.001948578227655540e-02	7.579624424479661227e-02	7.752927178355262239e-02
6.500000000000000000e+00	5.895522388059701302e-02	2.696970219516821657e-02	2.790088117121622413e-02	3.036678105223224178e-02	2.655584487248021167e-02	3.154799882740424999e-02	3.266024038212825970e-02
7.500000000000000000e+00	3.208955223880596841e-02	9.449742201376076095e-03	9.803245331172077970e-03	1.107068338190408778e-02	9.415254091152075108e-03	1.089824283078408805e-02	1.151040678726009125e-02
8.500000000000000000e+00	3.432835820895522444e-02	4.354123915780034812e-03	4.095463089100032615e-03	4.604162714904037196e-03	4.017864841096032563e-03	4.440344191340035544e-03	4.647272852684037128e-03
9.500000000000000000e+00	3.805970149253731089e-02	1.646807263196013076e-03	1.827869841872014570e-03	2.103774723664016827e-03	1.439878601852011492e-03	1.862357952096014907e-03	1.991688365436015788e-03
1.050000000000000000e+01	3.358208955223880576e-02	7.242503147040057609e-04	7.156282871480057310e-04	9.829111413840079577e-04	5.949199013640047709e-04	7.932265351520063250e-04	7.846045075960062952e-04
1.150000000000000000e+01	2.537313432835820726e-02	3.103929920160024844e-04	3.621251573520028804e-04	2.500387991240020044e-04	3.535031297960028506e-04	2.845269093480022864e-04	4.655894880240037267e-04
1.250000000000000000e+01	3.059701492537313453e-02	2.241727164560018064e-04	1.207083857840009601e-04	1.896846062320015243e-04	1.207083857840009601e-04	1.983066337880015813e-04	1.983066337880015813e-04
1.350000000000000000e+01	2.611940298507462593e-02	4.311013778000034581e-05	9.484230311600076214e-05	5.173216533600041633e-05	3.448811022400027530e-05	8.622027556000069163e-05	6.897622044800055059e-05
1.450000000000000000e+01	2.089552238805970213e-02	3.448811022400027530e-05	4.311013778000034581e-05	2.586608266800020817e-05	2.586608266800020817e-05	3.448811022400027530e-05	1.724405511200013765e-05
1.550000000000000000e+01	1.940298507462686478e-02	1.724405511200013765e-05	0.000000000000000000e+00	1.724405511200013765e-05	0.000000000000000000e+00	8.622027556000068824e-06	1.724405511200013765e-05
1.650000000000000000e+01	2.014925373134328346e-02	8.622027556000068824e-06	0.000000000000000000e+00	0.000000000000000000e+00	0.000000000000000000e+00	0.000000000000000000e+00	0.000000000000000000e+00
1.750000000000000000e+01	1.194029850746268669e-02	0.000000000000000000e+00	0.000000000000000000e+00	0.000000000000000000e+00	0.000000000000000000e+00	0.000000000000000000e+00	0.000000000000000000e+00
1.850000000000000000e+01	2.164179104477612081e-02	0.000000000000000000e+00	0.000000000000000000e+00	0.000000000000000000e+00	0.000000000000000000e+00	0.000000000000000000e+00	0.000000000000000000e+00
1.950000000000000000e+01	1.417910447761194098e-02	0.000000000000000000e+00	0.000000000000000000e+00	0.000000000000000000e+00	0.000000000000000000e+00	0.000000000000000000e+00	0.000000000000000000e+00
2.050000000000000000e+01	1.492537313432835792e-02	0.000000000000000000e+00	0.000000000000000000e+00	0.000000000000000000e+00	0.000000000000000000e+00	0.000000000000000000e+00	0.000000000000000000e+00
2.150000000000000000e+01	1.044776119402985107e-02	0.000000000000000000e+00	0.000000000000000000e+00	0.000000000000000000e+00	0.000000000000000000e+00	0.000000000000000000e+00	0.000000000000000000e+00
2.250000000000000000e+01	6.716417910447761153e-03	0.000000000000000000e+00	0.000000000000000000e+00	0.000000000000000000e+00	0.000000000000000000e+00	0.000000000000000000e+00	0.000000000000000000e+00
2.350000000000000000e+01	1.119402985074626801e-02	0.000000000000000000e+00	0.000000000000000000e+00	0.000000000000000000e+00	0.000000000000000000e+00	0.000000000000000000e+00	0.000000000000000000e+00
2.450000000000000000e+01	9.701492537313432390e-03	0.000000000000000000e+00	0.000000000000000000e+00	0.000000000000000000e+00	0.000000000000000000e+00	0.000000000000000000e+00	0.000000000000000000e+00
2.550000000000000000e+01	5.223880597014925534e-03	0.000000000000000000e+00	0.000000000000000000e+00	0.000000000000000000e+00	0.000000000000000000e+00	0.000000000000000000e+00	0.000000000000000000e+00
2.650000000000000000e+01	1.044776119402985107e-02	0.000000000000000000e+00	0.000000000000000000e+00	0.000000000000000000e+00	0.000000000000000000e+00	0.000000000000000000e+00	0.000000000000000000e+00
2.750000000000000000e+01	4.477611940298507724e-03	0.000000000000000000e+00	0.000000000000000000e+00	0.000000000000000000e+00	0.000000000000000000e+00	0.000000000000000000e+00	0.000000000000000000e+00
2.850000000000000000e+01	7.462686567164178962e-03	0.000000000000000000e+00	0.000000000000000000e+00	0.000000000000000000e+00	0.000000000000000000e+00	0.000000000000000000e+00	0.000000000000000000e+00
2.950000000000000000e+01	2.238805970149253862e-03	0.000000000000000000e+00	0.000000000000000000e+00	0.000000000000000000e+00	0.000000000000000000e+00	0.000000000000000000e+00	0.000000000000000000e+00
