# Supplementary material for: Iso-orientation bias of layer 2/3 connections unifies spontaneous, visually and optogenetically driven V1 dynamics
Source: Nat Commun. 2026 Jan 21;17:1901. doi: 10.1038/s41467-026-68578-y (PMC12923880; doi:10.1038/s41467-026-68578-y)
Supplement: Supplementary file 6 — Source data [file 41467_2026_68578_MOESM6_ESM.zip › source_data/figs12/C.csv]

Firing rate	Monkey MT 1	0.77 rad$^-$$^1$	1.00 rad$^-$$^1$	1.25 rad$^-$$^1$	1.67 rad$^-$$^1$	2.22 rad$^-$$^1$	2.50 rad$^-$$^1$
5.000000000000000000e-01	0.000000000000000000e+00	9.216947457364073337e-03	8.440964977324067614e-03	8.639271611112069385e-03	8.371988756876067375e-03	9.898087634288078515e-03	3.147902260695625148e-02
1.500000000000000000e+00	3.880597014925372956e-02	1.507130416788811933e-01	1.419013295166491329e-01	1.442551430394371503e-01	1.463847838457691675e-01	1.419013295166491329e-01	1.813384835577934451e-01
2.500000000000000000e+00	2.208955223880597063e-01	3.200237967960545826e-01	3.168336466003345286e-01	3.166956941594385455e-01	3.223000120708385818e-01	3.095394112879584769e-01	2.556948492007380391e-01
3.500000000000000000e+00	1.395522388059701469e-01	2.717145763997861896e-01	2.782673173423462210e-01	2.771033436222862245e-01	2.757927954337742182e-01	2.754737804142022295e-01	2.350019830663378773e-01
4.500000000000000000e+00	7.611940298507462177e-02	1.456950216412891685e-01	1.500405235295131923e-01	1.496783983721612088e-01	1.472211205187011762e-01	1.533858702212412273e-01	1.624389991550412859e-01
5.500000000000000000e+00	5.447761194029850790e-02	6.188029176941249598e-02	6.341501267438050260e-02	6.225103895432049922e-02	6.071631804935248566e-02	6.601886499629253113e-02	8.206445827800865067e-02
6.500000000000000000e+00	5.895522388059701302e-02	2.521943060130020162e-02	2.535738304219620209e-02	2.570226414443620502e-02	2.430549568036419542e-02	2.696970219516821657e-02	3.426393750754427175e-02
7.500000000000000000e+00	3.208955223880596841e-02	9.234191512476074698e-03	9.579072614716075892e-03	9.173837319584073405e-03	8.604783500888068398e-03	9.449742201376076095e-03	1.123450190546809030e-02
8.500000000000000000e+00	3.432835820895522444e-02	3.793692124640030486e-03	3.604007518408028962e-03	3.828180234864030605e-03	3.638495628632029081e-03	4.354123915780034812e-03	3.983376730872031576e-03
9.500000000000000000e+00	3.805970149253731089e-02	1.595075097860012680e-03	1.569209015192012590e-03	1.646807263196013076e-03	1.724405511200013778e-03	1.646807263196013076e-03	1.258816023176009997e-03
1.050000000000000000e+01	3.358208955223880576e-02	6.035419289200048007e-04	6.552740942560051967e-04	6.294080115880049987e-04	4.828335431360038406e-04	7.242503147040057609e-04	7.501163973720059589e-04
1.150000000000000000e+01	2.537313432835820726e-02	2.069286613440016653e-04	2.155506889000017223e-04	2.500387991240020044e-04	2.759048817920022024e-04	3.103929920160024844e-04	3.276370471280025984e-04
1.250000000000000000e+01	3.059701492537313453e-02	6.035419289200048007e-05	8.622027556000069163e-05	9.484230311600076214e-05	1.120863582280009032e-04	2.241727164560018064e-04	1.034643306720008327e-04
1.350000000000000000e+01	2.611940298507462593e-02	3.448811022400027530e-05	1.724405511200013765e-05	3.448811022400027530e-05	4.311013778000034581e-05	4.311013778000034581e-05	4.311013778000034581e-05
1.450000000000000000e+01	2.089552238805970213e-02	0.000000000000000000e+00	8.622027556000068824e-06	8.622027556000068824e-06	2.586608266800020817e-05	3.448811022400027530e-05	1.724405511200013765e-05
1.550000000000000000e+01	1.940298507462686478e-02	8.622027556000068824e-06	8.622027556000068824e-06	8.622027556000068824e-06	0.000000000000000000e+00	1.724405511200013765e-05	0.000000000000000000e+00
1.650000000000000000e+01	2.014925373134328346e-02	0.000000000000000000e+00	0.000000000000000000e+00	0.000000000000000000e+00	0.000000000000000000e+00	8.622027556000068824e-06	0.000000000000000000e+00
1.750000000000000000e+01	1.194029850746268669e-02	0.000000000000000000e+00	0.000000000000000000e+00	0.000000000000000000e+00	0.000000000000000000e+00	0.000000000000000000e+00	0.000000000000000000e+00
1.850000000000000000e+01	2.164179104477612081e-02	0.000000000000000000e+00	0.000000000000000000e+00	0.000000000000000000e+00	0.000000000000000000e+00	0.000000000000000000e+00	0.000000000000000000e+00
1.950000000000000000e+01	1.417910447761194098e-02	0.000000000000000000e+00	0.000000000000000000e+00	0.000000000000000000e+00	0.000000000000000000e+00	0.000000000000000000e+00	0.000000000000000000e+00
2.050000000000000000e+01	1.492537313432835792e-02	0.000000000000000000e+00	0.000000000000000000e+00	0.000000000000000000e+00	0.000000000000000000e+00	0.000000000000000000e+00	0.000000000000000000e+00
2.150000000000000000e+01	1.044776119402985107e-02	0.000000000000000000e+00	0.000000000000000000e+00	0.000000000000000000e+00	0.000000000000000000e+00	0.000000000000000000e+00	0.000000000000000000e+00
2.250000000000000000e+01	6.716417910447761153e-03	0.000000000000000000e+00	0.000000000000000000e+00	0.000000000000000000e+00	0.000000000000000000e+00	0.000000000000000000e+00	0.000000000000000000e+00
2.350000000000000000e+01	1.119402985074626801e-02	0.000000000000000000e+00	0.000000000000000000e+00	0.000000000000000000e+00	0.000000000000000000e+00	0.000000000000000000e+00	0.000000000000000000e+00
2.450000000000000000e+01	9.701492537313432390e-03	0.000000000000000000e+00	0.000000000000000000e+00	0.000000000000000000e+00	0.000000000000000000e+00	0.000000000000000000e+00	0.000000000000000000e+00
2.550000000000000000e+01	5.223880597014925534e-03	0.000000000000000000e+00	0.000000000000000000e+00	0.000000000000000000e+00	0.000000000000000000e+00	0.000000000000000000e+00	0.000000000000000000e+00
2.650000000000000000e+01	1.044776119402985107e-02	0.000000000000000000e+00	0.000000000000000000e+00	0.000000000000000000e+00	0.000000000000000000e+00	0.000000000000000000e+00	0.000000000000000000e+00
2.750000000000000000e+01	4.477611940298507724e-03	0.000000000000000000e+00	0.000000000000000000e+00	0.000000000000000000e+00	0.000000000000000000e+00	0.000000000000000000e+00	0.000000000000000000e+00
2.850000000000000000e+01	7.462686567164178962e-03	0.000000000000000000e+00	0.000000000000000000e+00	0.000000000000000000e+00	0.000000000000000000e+00	0.000000000000000000e+00	0.000000000000000000e+00
2.950000000000000000e+01	2.238805970149253862e-03	0.000000000000000000e+00	0.000000000000000000e+00	0.000000000000000000e+00	0.000000000000000000e+00	0.000000000000000000e+00	0.000000000000000000e+00
