# Supplementary material for: Iso-orientation bias of layer 2/3 connections unifies spontaneous, visually and optogenetically driven V1 dynamics
Source: Nat Commun. 2026 Jan 21;17:1901. doi: 10.1038/s41467-026-68578-y (PMC12923880; doi:10.1038/s41467-026-68578-y)
Supplement: Supplementary file 6 — Source data [file 41467_2026_68578_MOESM6_ESM.zip › source_data/figs12/D.csv]

Firing rate	Monkey MT 1	0.35 nS	0.375 nS	0.4 nS	0.425 nS	0.45 nS
5.000000000000000000e-01	0.000000000000000000e+00	9.898087634288078515e-03	2.940111396596023410e-03	3.233260333500025726e-03	3.000465589488023836e-03	2.836647065924022618e-03
1.500000000000000000e+00	3.880597014925372956e-02	1.419013295166491329e-01	7.775344450000862273e-02	7.974513286544464286e-02	7.684813160662860854e-02	7.802934938180063063e-02
2.500000000000000000e+00	2.208955223880597063e-01	3.095394112879584769e-01	2.485213222741460004e-01	2.540911520753220132e-01	2.516683623320860042e-01	2.512200168991740035e-01
3.500000000000000000e+00	1.395522388059701469e-01	2.754737804142022295e-01	2.931058267662223216e-01	2.932524012346743314e-01	2.960114500525943826e-01	2.976410132606783776e-01
4.500000000000000000e+00	7.611940298507462177e-02	1.533858702212412273e-01	2.015830042592816063e-01	1.993671431773895997e-01	2.008932420548016073e-01	2.002810780983255989e-01
5.500000000000000000e+00	5.447761194029850790e-02	6.601886499629253113e-02	1.011105171492128058e-01	9.866186132330878600e-02	9.930851339000879019e-02	9.923091514200479968e-02
6.500000000000000000e+00	5.895522388059701302e-02	2.696970219516821657e-02	4.555879360590436161e-02	4.293769722888034213e-02	4.350675104757634887e-02	4.261006018175234056e-02
7.500000000000000000e+00	3.208955223880596841e-02	9.449742201376076095e-03	1.718370091910813649e-02	1.637323032884413151e-02	1.683019778931213462e-02	1.634736424617613121e-02
8.500000000000000000e+00	3.432835820895522444e-02	4.354123915780034812e-03	7.164904899036057123e-03	6.863133934576054994e-03	6.897622044800055113e-03	7.052818540808056084e-03
9.500000000000000000e+00	3.805970149253731089e-02	1.646807263196013076e-03	3.000465589488023836e-03	3.328102636616026705e-03	3.026331672156024142e-03	2.776292873032022192e-03
1.050000000000000000e+01	3.358208955223880576e-02	7.242503147040057609e-04	1.120863582280008869e-03	1.232949940508009908e-03	1.181217775172009512e-03	1.241571968064009938e-03
1.150000000000000000e+01	2.537313432835820726e-02	3.103929920160024844e-04	5.690538186960045729e-04	4.742115155800038107e-04	4.742115155800038107e-04	5.000775982480040087e-04
1.250000000000000000e+01	3.059701492537313453e-02	2.241727164560018064e-04	2.414167715680019203e-04	2.586608266800020884e-04	2.069286613440016653e-04	1.207083857840009601e-04
1.350000000000000000e+01	2.611940298507462593e-02	4.311013778000034581e-05	1.120863582280009032e-04	1.465744684520011853e-04	1.034643306720008327e-04	9.484230311600076214e-05
1.450000000000000000e+01	2.089552238805970213e-02	3.448811022400027530e-05	2.586608266800020817e-05	2.586608266800020817e-05	2.586608266800020817e-05	8.622027556000068824e-06
1.550000000000000000e+01	1.940298507462686478e-02	1.724405511200013765e-05	8.622027556000068824e-06	8.622027556000068824e-06	1.724405511200013765e-05	0.000000000000000000e+00
1.650000000000000000e+01	2.014925373134328346e-02	8.622027556000068824e-06	0.000000000000000000e+00	0.000000000000000000e+00	0.000000000000000000e+00	8.622027556000068824e-06
1.750000000000000000e+01	1.194029850746268669e-02	0.000000000000000000e+00	0.000000000000000000e+00	0.000000000000000000e+00	0.000000000000000000e+00	0.000000000000000000e+00
1.850000000000000000e+01	2.164179104477612081e-02	0.000000000000000000e+00	0.000000000000000000e+00	0.000000000000000000e+00	0.000000000000000000e+00	0.000000000000000000e+00
1.950000000000000000e+01	1.417910447761194098e-02	0.000000000000000000e+00	0.000000000000000000e+00	0.000000000000000000e+00	0.000000000000000000e+00	0.000000000000000000e+00
2.050000000000000000e+01	1.492537313432835792e-02	0.000000000000000000e+00	0.000000000000000000e+00	0.000000000000000000e+00	0.000000000000000000e+00	0.000000000000000000e+00
2.150000000000000000e+01	1.044776119402985107e-02	0.000000000000000000e+00	0.000000000000000000e+00	0.000000000000000000e+00	0.000000000000000000e+00	0.000000000000000000e+00
2.250000000000000000e+01	6.716417910447761153e-03	0.000000000000000000e+00	0.000000000000000000e+00	0.000000000000000000e+00	0.000000000000000000e+00	0.000000000000000000e+00
2.350000000000000000e+01	1.119402985074626801e-02	0.000000000000000000e+00	0.000000000000000000e+00	0.000000000000000000e+00	0.000000000000000000e+00	0.000000000000000000e+00
2.450000000000000000e+01	9.701492537313432390e-03	0.000000000000000000e+00	0.000000000000000000e+00	0.000000000000000000e+00	0.000000000000000000e+00	0.000000000000000000e+00
2.550000000000000000e+01	5.223880597014925534e-03	0.000000000000000000e+00	0.000000000000000000e+00	0.000000000000000000e+00	0.000000000000000000e+00	0.000000000000000000e+00
2.650000000000000000e+01	1.044776119402985107e-02	0.000000000000000000e+00	0.000000000000000000e+00	0.000000000000000000e+00	0.000000000000000000e+00	0.000000000000000000e+00
2.750000000000000000e+01	4.477611940298507724e-03	0.000000000000000000e+00	0.000000000000000000e+00	0.000000000000000000e+00	0.000000000000000000e+00	0.000000000000000000e+00
2.850000000000000000e+01	7.462686567164178962e-03	0.000000000000000000e+00	0.000000000000000000e+00	0.000000000000000000e+00	0.000000000000000000e+00	0.000000000000000000e+00
2.950000000000000000e+01	2.238805970149253862e-03	0.000000000000000000e+00	0.000000000000000000e+00	0.000000000000000000e+00	0.000000000000000000e+00	0.000000000000000000e+00
