# Supplementary material for: Iso-orientation bias of layer 2/3 connections unifies spontaneous, visually and optogenetically driven V1 dynamics
Source: Nat Commun. 2026 Jan 21;17:1901. doi: 10.1038/s41467-026-68578-y (PMC12923880; doi:10.1038/s41467-026-68578-y)
Supplement: Supplementary file 6 — Source data [file 41467_2026_68578_MOESM6_ESM.zip › source_data/figs12/E.csv]

Wavelength	Monkey MT 1	1.6 nS	1.8 nS	2.0 nS	2.2 nS	2.4 nS	2.6 nS
1.035759652618802967e-04	0.000000000000000000e+00	2.734983855626313041e-04	2.536759651561860105e-04	2.310930258406526205e-04	2.359033923828604508e-04	2.455821216738022128e-04	2.233013425404563085e-04
1.109836463367244345e-04	0.000000000000000000e+00	5.259013819590304360e-04	5.156149446992561733e-04	4.743230634388682725e-04	4.536013835893437565e-04	4.829216910136461855e-04	4.353270832482783351e-04
1.189211196154632002e-04	0.000000000000000000e+00	7.868309789744037941e-04	7.683813061989003832e-04	7.236108270791086162e-04	6.868423643276624479e-04	7.086977265758052664e-04	6.590842829006034360e-04
1.274262754684394369e-04	0.000000000000000000e+00	1.051727197596398792e-03	1.029625412828831825e-03	9.652615958533168009e-04	9.274397517773336989e-04	9.526736232345460204e-04	8.861927187095539494e-04
1.365397141589580737e-04	0.000000000000000000e+00	1.340832490038095523e-03	1.314567337750911650e-03	1.211879194386843986e-03	1.160176054751501252e-03	1.206446210728298867e-03	1.126795913282271303e-03
1.463049396529481300e-04	0.000000000000000000e+00	4.275483705263058952e-03	4.070184937710506594e-03	3.702835812337287522e-03	3.491367232748019637e-03	3.334671438974693390e-03	3.279625935220212025e-03
1.567685672897569456e-04	0.000000000000000000e+00	1.006171689813785929e-02	9.418842958819458044e-03	8.638079030345581846e-03	7.967765914176682188e-03	7.563384241631519733e-03	7.434058443401458244e-03
1.679805463054153216e-04	0.000000000000000000e+00	1.704074542961133212e-02	1.588424919057857682e-02	1.465516677038879167e-02	1.351332873724937073e-02	1.279308893353888789e-02	1.264610866166015861e-02
1.799943982706121801e-04	0.000000000000000000e+00	2.481200813404112193e-02	2.309837438643862206e-02	2.142837436972950052e-02	1.973575473990892698e-02	1.876517750102087156e-02	1.847847577586620924e-02
1.928674725815873021e-04	0.000000000000000000e+00	3.409937223319971927e-02	3.164187427184641382e-02	2.948048357477095482e-02	2.712921608366473600e-02	2.573971749191402564e-02	2.534150479368768583e-02
2.066612202235555565e-04	0.000000000000000000e+00	4.687503011438425710e-02	4.333191134881255596e-02	4.043116839270119445e-02	3.716478144613334644e-02	3.527725328192635873e-02	3.479184604343726200e-02
2.214414871135002348e-04	0.000000000000000000e+00	5.865224739037528529e-02	5.411400050656738764e-02	5.059200466386985090e-02	4.645666811160536341e-02	4.411515014378396271e-02	4.349268191387417604e-02
2.372788284226401661e-04	0.000000000000000000e+00	6.990104425951453038e-02	6.443132198810397337e-02	6.033355253295494963e-02	5.534179110834971244e-02	5.265354960071530477e-02	5.185161135777334451e-02
2.542488453790206341e-04	0.000000000000000000e+00	8.090687805736219984e-02	7.458705381775687648e-02	6.988477976442615536e-02	6.404673481372399890e-02	6.104079283124947547e-02	6.011617318950968764e-02
2.724325461579917939e-04	0.000000000000000000e+00	9.184556658574012655e-02	8.463714454318330138e-02	7.935307340296163248e-02	7.274696879280752315e-02	6.940674790039962072e-02	6.834693932193489085e-02
2.919167325833235140e-04	0.000000000000000000e+00	1.028186695426789865e-01	9.476292022584541230e-02	8.889635412313022511e-02	8.151984029991833636e-02	7.783975303676245183e-02	7.660827546237489183e-02
3.127944144849148424e-04	0.000000000000000000e+00	1.139274963830659293e-01	1.049515045411612835e-01	9.847172087870434409e-02	9.037083200328260846e-02	8.629096709327867265e-02	8.502957303969570224e-02
3.351652536910798693e-04	0.000000000000000000e+00	1.250758184935028272e-01	1.152282996753938860e-01	1.081473686879945717e-01	9.937627855153441381e-02	9.484316699885796120e-02	9.346521442235898591e-02
3.591360397748520573e-04	0.000000000000000000e+00	1.361488063900833934e-01	1.255401003064051946e-01	1.178395005079005825e-01	1.083493340064117932e-01	1.033938332761548257e-01	1.018949921756149707e-01
3.848211998253348617e-04	0.000000000000000000e+00	1.472057428220495401e-01	1.358314392863581022e-01	1.274961207121880213e-01	1.173607599195602702e-01	1.118737837064585766e-01	1.102836781964357665e-01
4.123433446775448801e-04	0.000000000000000000e+00	1.582681401780199337e-01	1.461440503267815993e-01	1.372149166712224311e-01	1.263265289420934800e-01	1.203583427353946689e-01	1.187095011933872457e-01
4.418338542082338605e-04	0.000000000000000000e+00	1.694784557178935502e-01	1.565591469127881330e-01	1.469893379005640377e-01	1.354794567599927335e-01	1.289732557365056986e-01	1.271834557672578692e-01
4.734335044916606239e-04	0.000000000000000000e+00	1.807977209391867790e-01	1.671341101195914780e-01	1.569083817925133184e-01	1.447103879489395339e-01	1.377194980649145972e-01	1.358595438892105933e-01
5.072931398091091917e-04	0.000000000000000000e+00	1.922417496438951767e-01	1.778851157525064564e-01	1.669983379910177090e-01	1.541497086166784269e-01	1.465910219180232565e-01	1.447191904508448590e-01
5.435743927200606916e-04	0.000000000000000000e+00	2.039478561988479488e-01	1.888516186829757859e-01	1.773443743684158247e-01	1.638311849143908039e-01	1.556913968736821918e-01	1.537506272557962739e-01
5.824504556323535512e-04	1.075133557823840539e-03	2.160494741524054962e-01	2.001652517062832981e-01	1.879983864805629123e-01	1.738155703344310965e-01	1.650876788226256497e-01	1.630815032449356716e-01
6.241069075545068378e-04	3.583566099749561744e-03	2.286839370045969377e-01	2.119938084344221985e-01	1.991615655661462259e-01	1.842316280366722292e-01	1.749630662855125585e-01	1.729125940455105703e-01
6.687425999767959489e-04	8.265577015772161001e-03	2.418525408381734521e-01	2.243280881013990091e-01	2.108272271495799377e-01	1.952073757178675872e-01	1.852859552588952408e-01	1.831822722809093029e-01
7.165706061099270377e-04	1.219813315715301098e-02	2.554729164957910137e-01	2.371785081307959397e-01	2.230066609021790214e-01	2.066663479428039185e-01	1.960639569674230143e-01	1.939208732990310990e-01
7.678192380125995267e-04	1.994606912485498429e-02	2.696656075345666426e-01	2.505425900796543481e-01	2.356404974999343205e-01	2.185855601075741006e-01	2.073482033058828833e-01	2.051694248840220391e-01
8.227331364633285642e-04	3.307566978082529530e-02	2.845044216828560013e-01	2.645028905286877507e-01	2.489158395759969722e-01	2.310783325283763678e-01	2.192210019778270125e-01	2.170369084667213289e-01
8.815744387791427800e-04	4.461859236336906953e-02	3.000254496345149957e-01	2.791791154148220433e-01	2.628697800332771561e-01	2.442768950585629817e-01	2.317252248138286508e-01	2.295282941571833157e-01
9.446240301558603671e-04	5.903714538677730383e-02	3.162902069531666194e-01	2.946503634599248467e-01	2.774991454687555925e-01	2.581696085695439069e-01	2.449018894428014737e-01	2.427463335364486996e-01
1.012182884503355250e-03	7.218398461357110329e-02	3.333830381353681260e-01	3.108724153305166826e-01	2.929426317980729499e-01	2.728347029279095115e-01	2.588889099143036887e-01	2.567350186660700695e-01
1.084573501176431219e-03	8.531940022270710633e-02	3.512549633727353737e-01	3.279529848157651251e-01	3.092088166551801853e-01	2.883509420163765102e-01	2.736612989149380670e-01	2.715321270920225682e-01
1.162141444459688019e-03	1.013499858280680760e-01	3.699547840342057303e-01	3.459292336199960571e-01	3.263930560550462601e-01	3.047809593197826628e-01	2.893006197831292647e-01	2.871475524968389315e-01
1.245256993155273223e-03	1.252366787902072509e-01	3.894865770323530652e-01	3.647608670870699510e-01	3.445251761911216626e-01	3.220785414744241071e-01	3.058996180144937238e-01	3.036582394851115585e-01
1.334316908148008504e-03	1.518701813117468435e-01	4.098566146265298915e-01	3.844778271283030291e-01	3.635812244966026840e-01	3.402836921908314882e-01	3.234797815820240063e-01	3.210861992099908191e-01
1.429746326385545512e-03	1.803394147968289396e-01	4.310326327447291939e-01	4.050132344156011643e-01	3.835204689212212137e-01	3.593880943985299781e-01	3.420364902349945502e-01	3.394731505335071842e-01
1.532000790314660662e-03	2.139594624130752298e-01	4.529433164007302115e-01	4.263352853296190070e-01	4.043348727221066086e-01	3.793680015336041156e-01	3.615269689342995862e-01	3.587463601301865146e-01
1.641568422461429054e-03	2.637415299027709992e-01	4.755493558706124224e-01	4.483740338856357366e-01	4.259689072312449198e-01	4.001213653488026600e-01	3.819987760550047073e-01	3.788838789793992912e-01
1.758972255535863442e-03	3.086878152219261762e-01	4.987819076546487485e-01	4.710878230944434697e-01	4.483859557986183408e-01	4.216680471084207626e-01	4.033731168136636680e-01	3.998769915996328028e-01
1.884772729184014005e-03	3.518800594220325428e-01	5.224945850580378082e-01	4.943639059142752035e-01	4.714953651419180325e-01	4.439877363036928704e-01	4.256093151088506943e-01	4.216547562744800137e-01
2.019570365306041972e-03	3.918018172015023670e-01	5.466726943815951589e-01	5.181874276852631578e-01	4.952490978989388393e-01	4.669974667750677044e-01	4.486048967853679126e-01	4.441998475469001728e-01
2.164008634711188372e-03	4.310846009173951443e-01	5.711926268436414711e-01	5.424250692395168327e-01	5.195247436018191056e-01	4.906259680198774564e-01	4.723751853839557868e-01	4.674507595898322321e-01
2.318777028793913599e-03	4.657199677205607902e-01	5.959525374389209595e-01	5.670151933542900702e-01	5.442654026130857581e-01	5.148164641745994752e-01	4.967868413844221398e-01	4.913926597051330725e-01
2.484614350894177003e-03	5.015720754424918271e-01	6.208347009274300943e-01	5.918114222442985017e-01	5.693740218570277900e-01	5.394982614741907767e-01	5.217861490449898776e-01	5.159596532227939125e-01
2.662312243053515260e-03	5.357368499481496293e-01	6.456853672773951169e-01	6.168041960269371460e-01	5.947515825240280440e-01	5.646528180593840540e-01	5.472904424263870249e-01	5.411256369244370479e-01
2.852718965002274884e-03	5.677859082648588629e-01	6.703736501467369990e-01	6.418649733654809841e-01	6.202724579960976481e-01	5.901406390114853906e-01	5.732295025782254694e-01	5.667789128446472091e-01
3.056743443417381592e-03	5.964154392997975673e-01	6.947898827230297725e-01	6.668105066631417888e-01	6.457784171089328007e-01	6.158511779000122033e-01	5.994103954830667380e-01	5.927947743542790748e-01
3.275359610780203580e-03	6.249503657434291037e-01	7.187635950501901627e-01	6.914950119464979839e-01	6.710996436541332155e-01	6.416506995473548747e-01	6.257580303925905918e-01	6.190515238942273513e-01
3.509611054546520233e-03	6.526066681762533461e-01	7.421771259421928724e-01	7.158289187483736216e-01	6.961446197459320029e-01	6.674172581640929192e-01	6.521377167427147015e-01	6.454223256970403888e-01
3.760615998821909001e-03	6.782088832755903685e-01	7.648963945221936012e-01	7.396654551387857879e-01	7.207371180626365170e-01	6.929387560189672612e-01	6.783968715117327797e-01	6.716677806079899282e-01
4.029572642323079636e-03	7.036951524504017064e-01	7.867693843627421302e-01	7.628157063740712562e-01	7.447527749364185601e-01	7.181155627971717026e-01	7.043953050977308505e-01	6.976926653031509939e-01
4.317764878106492010e-03	7.286043170981475470e-01	8.076411472389138924e-01	7.851702421904841467e-01	7.679966129844998379e-01	7.427253311981633077e-01	7.298939179128617338e-01	7.232479825456403777e-01
4.626568422368004460e-03	7.505650648257504720e-01	8.274263813254811861e-01	8.065730567707208865e-01	7.903292585936090298e-01	7.665998345458370222e-01	7.546852878505829754e-01	7.481621195686558590e-01
4.957457381570013616e-03	7.715021372171656511e-01	8.460317969165727092e-01	8.268547376949801908e-01	8.116387642919592471e-01	7.895332534021185511e-01	7.785605218559288332e-01	7.722415859269462501e-01
5.312011289244947601e-03	7.908354494843349292e-01	8.633980983010792754e-01	8.459144155562168255e-01	8.317583711092551013e-01	8.113601340422691433e-01	8.013206452495942322e-01	7.953124979846601939e-01
5.691922646066069000e-03	8.091533904651940778e-01	8.794780277452971529e-01	8.636746727641428922e-01	8.506058525907196355e-01	8.319346423995648276e-01	8.228689964825998127e-01	8.171844536013769256e-01
6.099004999178909633e-03	8.257096467645562710e-01	8.942436925480703458e-01	8.801116638924457725e-01	8.680804479235656457e-01	8.511622243965367707e-01	8.430161644269152932e-01	8.377134198411685384e-01
6.535201599360874331e-03	8.423586114010701564e-01	9.076914947462797478e-01	8.951631433471292087e-01	8.842073233208066485e-01	8.689570498824820133e-01	8.616986072414500875e-01	8.568171163334122875e-01
7.002594677334858346e-03	8.574715571092289546e-01	9.198614426060951477e-01	9.088238679547827603e-01	8.989035527020173832e-01	8.853113528387910325e-01	8.788767805227346575e-01	8.744073579917140959e-01
7.503415383518405660e-03	8.716800998546110346e-01	9.307842187363166708e-01	9.211201819387001555e-01	9.122152029625794079e-01	9.001837081985757383e-01	8.945221984415604455e-01	8.904781848310411307e-01
8.040054438656810132e-03	8.847455671270039179e-01	9.405205898932805786e-01	9.321133231337850322e-01	9.241670954228995427e-01	9.136028311073751684e-01	9.086476986618440277e-01	9.050226679725688061e-01
8.615073546182083070e-03	8.968299387266791545e-01	9.491224682863143025e-01	9.418522601236077874e-01	9.348161501191920575e-01	9.256178226999861591e-01	9.212884589850707240e-01	9.180382480172238902e-01
9.231217620775909738e-03	9.083281986042522904e-01	9.566663802853151433e-01	9.504244064354869792e-01	9.442460066977097499e-01	9.362641757496610317e-01	9.325269432966510896e-01	9.296248133888669329e-01
9.891427891510946174e-03	9.187741105782959439e-01	9.632413699439714705e-01	9.579168480202414626e-01	9.525128537418316998e-01	9.456490456967978631e-01	9.424191793877719769e-01	9.398496583048551178e-01
1.059885594211969206e-02	9.286261980749227485e-01	9.689448015770337763e-01	9.644284087175650777e-01	9.597226963716034565e-01	9.538551008228076666e-01	9.510691013572956098e-01	9.488222065444211761e-01
1.135687875541357104e-02	9.373382309290920755e-01	9.738588654269009215e-01	9.700576210651976616e-01	9.659720318997370159e-01	9.609826407189913100e-01	9.585872540941158260e-01	9.566387676354428660e-01
1.216911483366848318e-02	9.446840213660188112e-01	9.780726677362980848e-01	9.748843620667637655e-01	9.713640735890043398e-01	9.671304630240910027e-01	9.650912421417751075e-01	9.634016178035096356e-01
1.303944147192910227e-02	9.514434629801038490e-01	9.816638879007598684e-01	9.790063346669535260e-01	9.759915076332136286e-01	9.724120909833037230e-01	9.706826336934925026e-01	9.692192055814902174e-01
1.397201326668790627e-02	9.577069219110949660e-01	9.847110261320545233e-01	9.825060330652092278e-01	9.799426597907666681e-01	9.769193745409074925e-01	9.754678159813299221e-01	9.742045728751478340e-01
1.497128194829204506e-02	9.635314081217634108e-01	9.872836084167901927e-01	9.854646173959706879e-01	9.832944970105556015e-01	9.807480717751568822e-01	9.795327201091134084e-01	9.784529863528065308e-01
1.604201763175020293e-02	9.685182239168906859e-01	9.894537263438979435e-01	9.879549815893645670e-01	9.861244394811716774e-01	9.839888291525455966e-01	9.829704506124404828e-01	9.820590422512145423e-01
1.718933158738241221e-02	9.727532430733671909e-01	9.912808227610968581e-01	9.900445218847044870e-01	9.885077129386111716e-01	9.867163332606516679e-01	9.858695769738273773e-01	9.851031037361361875e-01
1.841870064001084606e-02	9.765525987276842956e-01	9.928057222477754129e-01	9.917922856541218080e-01	9.905057642001776630e-01	9.890081960666213812e-01	9.883077650451599361e-01	9.876609623153412842e-01
1.973599331316387706e-02	9.800666342915755891e-01	9.940769907304671804e-01	9.932467190488691866e-01	9.921750936462262471e-01	9.909254378621168424e-01	9.903515524921499003e-01	9.898069453678326468e-01
2.114749784309540720e-02	9.829759776316207009e-01	9.951343625897880463e-01	9.944554644341780936e-01	9.935645252186159349e-01	9.925249222435625907e-01	9.920577333558434630e-01	9.915986002812192668e-01
2.265995219634737295e-02	9.855944116595098947e-01	9.960099088913065835e-01	9.954555220655719738e-01	9.947185796066670971e-01	9.938550724302814832e-01	9.934763391653521625e-01	9.930920210248073143e-01
2.428057623414751204e-02	9.878639895378582558e-01	9.967351975185407831e-01	9.962811433531298944e-01	9.956730763790567762e-01	9.949594154896296283e-01	9.946530476320221137e-01	9.943329870148899241e-01
2.601710617718246826e-02	9.896812173259850187e-01	9.973325389694027709e-01	9.969631293871751287e-01	9.964624571174115486e-01	9.958733820433585127e-01	9.956268332425263212e-01	9.953594345003629051e-01
2.787783153526759983e-02	9.914333097843450737e-01	9.978249458028040086e-01	9.975240828678624272e-01	9.971140260384071530e-01	9.966310417739429051e-01	9.964299002713039588e-01	9.962074113240116935e-01
2.987163467820097562e-02	9.928693049871378795e-01	9.982297365893678665e-01	9.979853864530279228e-01	9.976510472012189989e-01	9.972562568930343208e-01	9.970911122197485543e-01	9.969077492873893442e-01
3.200803323669750011e-02	9.941214147204451290e-01	9.985624603730631765e-01	9.983644376516179753e-01	9.980925627830313784e-01	9.977696967825959717e-01	9.976356731700558589e-01	9.974866814669562931e-01
3.429722553580831501e-02	9.950845446558600482e-01	9.988348262256798726e-01	9.986756729726359305e-01	9.984548634555817648e-01	9.981914021893559807e-01	9.980832937044007425e-01	9.979616031791467279e-01
3.675013927770683086e-02	9.959237507953250246e-01	9.990585781808292154e-01	9.989304872302331439e-01	9.987503245218168901e-01	9.985389674403535309e-01	9.984503502163021293e-01	9.983515903682748105e-01
3.937848370623368843e-02	9.966194803857280071e-01	9.992414947584694618e-01	9.991390149366741191e-01	9.989941045387653595e-01	9.988234793907766473e-01	9.987514755395825450e-01	9.986706202813382394e-01
4.219480550221391124e-02	9.972316705820242211e-01	9.993914362103111237e-01	9.993092253043485140e-01	9.991930663308385974e-01	9.990563435505145362e-01	9.989983415272752909e-01	9.989323440805757404e-01
4.521254867636818886e-02	9.977025842921422027e-01	9.995147059128750566e-01	9.994487346939198158e-01	9.993557533346958399e-01	9.992464427827987272e-01	9.991996571788854808e-01	9.991466838596585465e-01
4.844611874572350707e-02	9.981420665374142187e-01	9.996148442709926751e-01	9.995622768258728419e-01	9.994886518734287240e-01	9.994017506714893972e-01	9.993643714628162034e-01	9.993218522863148712e-01
5.191095149987623447e-02	9.985672942290972909e-01	9.996965866402852674e-01	9.996549988794212194e-01	9.995971202650190124e-01	9.995288535707733679e-01	9.994992703033444004e-01	9.994651647487919899e-01
5.562358668537047135e-02	9.988656320350589590e-01	9.997630514448465622e-01	9.997308861148395120e-01	9.996856094155466277e-01	9.996326102668138258e-01	9.996090872314545850e-01	9.995821801613665736e-01
5.960174695993195049e-02	9.991230438649589818e-01	9.998175547782411909e-01	9.997926293612707793e-01	9.997576772995525607e-01	9.997170583173953240e-01	9.996988484607751690e-01	9.996778415639880899e-01
6.386442249345389288e-02	9.993142478893646263e-01	9.998621842824245709e-01	9.998431566918211111e-01	9.998166413086958526e-01	9.997856159708180535e-01	9.997721842649728297e-01	9.997562169227420803e-01
6.843196161958668700e-02	9.994537986671143681e-01	9.998981679004498302e-01	9.998842352023776803e-01	9.998645975207357539e-01	9.998419738897000864e-01	9.998318397989641726e-01	9.998200291930213757e-01
7.332616797066607295e-02	9.995904400976870496e-01	9.999275563711756964e-01	9.999176292900219254e-01	9.999037215516566324e-01	9.998877512009631818e-01	9.998805097934311270e-01	9.998718932804337989e-01
7.857040455966410319e-02	9.997299164131937532e-01	9.999515572877258895e-01	9.999447978056367203e-01	9.999358041276769082e-01	9.999249991088832168e-01	9.999199035906590760e-01	9.999143508106717038e-01
8.418970530600895785e-02	9.998452070706361772e-01	9.999710905790194504e-01	9.999670500817093854e-01	9.999617041803207096e-01	9.999553634093318877e-01	9.999521736397729565e-01	9.999489266619353556e-01
9.021089453765354649e-02	9.999319776366843993e-01	9.999869959234195527e-01	9.999852155567992007e-01	9.999828978261251500e-01	9.999800059180519174e-01	9.999785076979168519e-01	9.999771793128674480e-01
9.666271503984952274e-02	1.000000000000000000e+00	1.000000000000000000e+00	1.000000000000000000e+00	9.999999999999997780e-01	1.000000000000000222e+00	1.000000000000000222e+00	1.000000000000000222e+00
