# Supplementary material for: Iso-orientation bias of layer 2/3 connections unifies spontaneous, visually and optogenetically driven V1 dynamics
Source: Nat Commun. 2026 Jan 21;17:1901. doi: 10.1038/s41467-026-68578-y (PMC12923880; doi:10.1038/s41467-026-68578-y)
Supplement: Supplementary file 6 — Source data [file 41467_2026_68578_MOESM6_ESM.zip › source_data/figs12/F.csv]

Wavelength	Monkey MT 1	2.0 s/m	2.25 s/m	2.5 s/m	2.75 s/m	3.0 s/m	3.3 s/m
1.035759652618802967e-04	0.000000000000000000e+00	2.359033923828604508e-04	2.443844532126584253e-04	2.354043662735884562e-04	2.493507915855502715e-04	2.362218075416387837e-04	2.738188178317565264e-04
1.109836463367244345e-04	0.000000000000000000e+00	4.536013835893437565e-04	4.893430127330844915e-04	4.837424191142275943e-04	5.050524805918345326e-04	4.720092232285253049e-04	5.387895734616341033e-04
1.189211196154632002e-04	0.000000000000000000e+00	6.868423643276624479e-04	7.442880467961362611e-04	7.179727218030707535e-04	7.518337450588010416e-04	7.104285388423355876e-04	7.989063659272267227e-04
1.274262754684394369e-04	0.000000000000000000e+00	9.274397517773336989e-04	1.008205404842782427e-03	9.668924577623847589e-04	1.000130570120204418e-03	9.594618521689626681e-04	1.074507839297843183e-03
1.365397141589580737e-04	0.000000000000000000e+00	1.160176054751501252e-03	1.270300825587904713e-03	1.235736271656035640e-03	1.269927314336858747e-03	1.220335239980695598e-03	1.366040198926007400e-03
1.463049396529481300e-04	0.000000000000000000e+00	3.491367232748019637e-03	3.772993610590534824e-03	3.921749865584173329e-03	4.020386705701235221e-03	4.115150337949697451e-03	4.490568228762052173e-03
1.567685672897569456e-04	0.000000000000000000e+00	7.967765914176682188e-03	8.700732785055703689e-03	9.149402756987999250e-03	9.442633986513897237e-03	9.743505285435584418e-03	1.053222131550484407e-02
1.679805463054153216e-04	0.000000000000000000e+00	1.351332873724937073e-02	1.468248716814441260e-02	1.560133368117411212e-02	1.593917424087503906e-02	1.650392124759576112e-02	1.772063464391962842e-02
1.799943982706121801e-04	0.000000000000000000e+00	1.973575473990892698e-02	2.145376729010137554e-02	2.280971062017552592e-02	2.332143813480623551e-02	2.410573496102385443e-02	2.577347072991231433e-02
1.928674725815873021e-04	0.000000000000000000e+00	2.712921608366473600e-02	2.935265894834479181e-02	3.137594023220227624e-02	3.205261876195920207e-02	3.305344076803600623e-02	3.533247368113504733e-02
2.066612202235555565e-04	0.000000000000000000e+00	3.716478144613334644e-02	4.016700734092282926e-02	4.301719211526805475e-02	4.401991981609695154e-02	4.549343456926200485e-02	4.853472753421673308e-02
2.214414871135002348e-04	0.000000000000000000e+00	4.645666811160536341e-02	5.010825555173605006e-02	5.378447575417018983e-02	5.506627613172344893e-02	5.688639137921103206e-02	6.071924691886894376e-02
2.372788284226401661e-04	0.000000000000000000e+00	5.534179110834971244e-02	5.973185922663307168e-02	6.406200117773062919e-02	6.561473617115617940e-02	6.783746765467282835e-02	7.237245903899860999e-02
2.542488453790206341e-04	0.000000000000000000e+00	6.404673481372399890e-02	6.912145547120442102e-02	7.414544966948785620e-02	7.596136566115264943e-02	7.856128769835679648e-02	8.376128346184884277e-02
2.724325461579917939e-04	0.000000000000000000e+00	7.274696879280752315e-02	7.854084824868463877e-02	8.416997112719540319e-02	8.635429625473335646e-02	8.919555425753526723e-02	9.508674685566964602e-02
2.919167325833235140e-04	0.000000000000000000e+00	8.151984029991833636e-02	8.796551141597136469e-02	9.425491985391962202e-02	9.677055516678091662e-02	9.993533163987756984e-02	1.064630929716848112e-01
3.127944144849148424e-04	0.000000000000000000e+00	9.037083200328260846e-02	9.749115205151027974e-02	1.045113662369245577e-01	1.072311333687523821e-01	1.107254083338071460e-01	1.178809533386167285e-01
3.351652536910798693e-04	0.000000000000000000e+00	9.937627855153441381e-02	1.071590424143406967e-01	1.148036302899308608e-01	1.177604145644675360e-01	1.215258378558032315e-01	1.293262511215655941e-01
3.591360397748520573e-04	0.000000000000000000e+00	1.083493340064117932e-01	1.168532160097639355e-01	1.250465095324451992e-01	1.283217719845829718e-01	1.323440905223933761e-01	1.406966866230497659e-01
3.848211998253348617e-04	0.000000000000000000e+00	1.173607599195602702e-01	1.264843989510559541e-01	1.353498976505895790e-01	1.387666305218258067e-01	1.430949533257257489e-01	1.520038341603461574e-01
4.123433446775448801e-04	0.000000000000000000e+00	1.263265289420934800e-01	1.361452550826607599e-01	1.455720117097999700e-01	1.493453730944934166e-01	1.538299601774281433e-01	1.633332140370374885e-01
4.418338542082338605e-04	0.000000000000000000e+00	1.354794567599927335e-01	1.459145927209572757e-01	1.559026322194881076e-01	1.599463728602416590e-01	1.646716980640366701e-01	1.747253763932607729e-01
4.734335044916606239e-04	0.000000000000000000e+00	1.447103879489395339e-01	1.558525047555648635e-01	1.663448585285942083e-01	1.706997068528724182e-01	1.756395002224182267e-01	1.862565191312747226e-01
5.072931398091091917e-04	0.000000000000000000e+00	1.541497086166784269e-01	1.659307172798877295e-01	1.769170234247601781e-01	1.816468539795026704e-01	1.867660134938243233e-01	1.979335700178881940e-01
5.435743927200606916e-04	0.000000000000000000e+00	1.638311849143908039e-01	1.761784165443312511e-01	1.876901422918805795e-01	1.928307096110365715e-01	1.981947389597808196e-01	2.098669899391253091e-01
5.824504556323535512e-04	1.075133557823840539e-03	1.738155703344310965e-01	1.867709348834492022e-01	1.987795280061321890e-01	2.043101374025854400e-01	2.099523501712247942e-01	2.221641450149641206e-01
6.241069075545068378e-04	3.583566099749561744e-03	1.842316280366722292e-01	1.978722749574285678e-01	2.103574675601199984e-01	2.163025679743484642e-01	2.221511345205358090e-01	2.348502134950462283e-01
6.687425999767959489e-04	8.265577015772161001e-03	1.952073757178675872e-01	2.094274396658204196e-01	2.224309338150440296e-01	2.287433232403161820e-01	2.348652614570579111e-01	2.480891858023735463e-01
7.165706061099270377e-04	1.219813315715301098e-02	2.066663479428039185e-01	2.214588033719277760e-01	2.349832877512337825e-01	2.416404132370575664e-01	2.481029387198918634e-01	2.618437069980695808e-01
7.678192380125995267e-04	1.994606912485498429e-02	2.185855601075741006e-01	2.340206993706851757e-01	2.480984617861579089e-01	2.550781781054428099e-01	2.618752200060511792e-01	2.761406807212134495e-01
8.227331364633285642e-04	3.307566978082529530e-02	2.310783325283763678e-01	2.471929615621487053e-01	2.618185508122795047e-01	2.691212795679583381e-01	2.762359276649813400e-01	2.910651718302174618e-01
8.815744387791427800e-04	4.461859236336906953e-02	2.442768950585629817e-01	2.610040759898535345e-01	2.761594471394566153e-01	2.838384606126109766e-01	2.912973390172015620e-01	3.067645739370850611e-01
9.446240301558603671e-04	5.903714538677730383e-02	2.581696085695439069e-01	2.755466250642731874e-01	2.912240353193311648e-01	2.992829692650326168e-01	3.071134334205114502e-01	3.231707257819110279e-01
1.012182884503355250e-03	7.218398461357110329e-02	2.728347029279095115e-01	2.909063684539013872e-01	3.070681358378047343e-01	3.155015283948272020e-01	3.237017966116770840e-01	3.403561629810623601e-01
1.084573501176431219e-03	8.531940022270710633e-02	2.883509420163765102e-01	3.070783630281452847e-01	3.237546322833782519e-01	3.325676265822016253e-01	3.411184741007394772e-01	3.583114990408377554e-01
1.162141444459688019e-03	1.013499858280680760e-01	3.047809593197826628e-01	3.241475419212088149e-01	3.412797989961156575e-01	3.504857969596655298e-01	3.594244291363093424e-01	3.771391804905900869e-01
1.245256993155273223e-03	1.252366787902072509e-01	3.220785414744241071e-01	3.421037164166211841e-01	3.597472731090481934e-01	3.693458302929490955e-01	3.785646448843581480e-01	3.968411434785277248e-01
1.334316908148008504e-03	1.518701813117468435e-01	3.402836921908314882e-01	3.609666512503162394e-01	3.790807910691691984e-01	3.890659025389425207e-01	3.986224235357306855e-01	4.173900775199647084e-01
1.429746326385545512e-03	1.803394147968289396e-01	3.593880943985299781e-01	3.807165855440690083e-01	3.992454461328839299e-01	4.097409662979750178e-01	4.195577428675824616e-01	4.388002069732085397e-01
1.532000790314660662e-03	2.139594624130752298e-01	3.793680015336041156e-01	4.013291383861982697e-01	4.203151968472251254e-01	4.311511819838022563e-01	4.413453313437823988e-01	4.610149309206219570e-01
1.641568422461429054e-03	2.637415299027709992e-01	4.001213653488026600e-01	4.227861290989354259e-01	4.421941444421962353e-01	4.534022671984496156e-01	4.639177702124987479e-01	4.838951501488640283e-01
1.758972255535863442e-03	3.086878152219261762e-01	4.216680471084207626e-01	4.450225734010405665e-01	4.648315597867214155e-01	4.763702280734007921e-01	4.872248077609163119e-01	5.074766226659814805e-01
1.884772729184014005e-03	3.518800594220325428e-01	4.439877363036928704e-01	4.679622194337819119e-01	4.881220293040983704e-01	5.000165748455155379e-01	5.111842143974971719e-01	5.316391243581591874e-01
2.019570365306041972e-03	3.918018172015023670e-01	4.669974667750677044e-01	4.915290657643516248e-01	5.119811942505874125e-01	5.242401792331008448e-01	5.356414052061082565e-01	5.562828283053014022e-01
2.164008634711188372e-03	4.310846009173951443e-01	4.906259680198774564e-01	5.156725600484058925e-01	5.363722253633520509e-01	5.489574022215170102e-01	5.605113889398898319e-01	5.812940196211513477e-01
2.318777028793913599e-03	4.657199677205607902e-01	5.148164641745994752e-01	5.403181701285320049e-01	5.611545546249491201e-01	5.740801556158607877e-01	5.857274595448228593e-01	6.066315676464184570e-01
2.484614350894177003e-03	5.015720754424918271e-01	5.394982614741907767e-01	5.653827806574753811e-01	5.862411261423124964e-01	5.994535001603236157e-01	6.111345747261195394e-01	6.320640186399626437e-01
2.662312243053515260e-03	5.357368499481496293e-01	5.646528180593840540e-01	5.907387416205993613e-01	6.115212103414960909e-01	6.249557866070419854e-01	6.365757886517724451e-01	6.574472464691568652e-01
2.852718965002274884e-03	5.677859082648588629e-01	5.901406390114853906e-01	6.162950984002150134e-01	6.368834385535778742e-01	6.504856887975210000e-01	6.618960314470219153e-01	6.825910053577300962e-01
3.056743443417381592e-03	5.964154392997975673e-01	6.158511779000122033e-01	6.418908746136531285e-01	6.621548834421139285e-01	6.757906603429089110e-01	6.869904231241310555e-01	7.073066289483928015e-01
3.275359610780203580e-03	6.249503657434291037e-01	6.416506995473548747e-01	6.674122924058437656e-01	6.871973053391799979e-01	7.007434541937005434e-01	7.116987260891861622e-01	7.314023757819836380e-01
3.509611054546520233e-03	6.526066681762533461e-01	6.674172581640929192e-01	6.926505830251346030e-01	7.118793581374894819e-01	7.252021420251205663e-01	7.358114678570134570e-01	7.547570017044901158e-01
3.760615998821909001e-03	6.782088832755903685e-01	6.929387560189672612e-01	7.174559745821241785e-01	7.359999205312864889e-01	7.490174976338740409e-01	7.591745882444479454e-01	7.772213539563214146e-01
4.029572642323079636e-03	7.036951524504017064e-01	7.181155627971717026e-01	7.416964770963251352e-01	7.594213246735610490e-01	7.719538394992023767e-01	7.816110186271006954e-01	7.986893809743401684e-01
4.317764878106492010e-03	7.286043170981475470e-01	7.427253311981633077e-01	7.652251358423095562e-01	7.819694501130366460e-01	7.939264389654236975e-01	8.029893176616751393e-01	8.190252751275213239e-01
4.626568422368004460e-03	7.505650648257504720e-01	7.665998345458370222e-01	7.878572891187526350e-01	8.035661674156857615e-01	8.147761008733687138e-01	8.232178185785780089e-01	8.381554094029302071e-01
4.957457381570013616e-03	7.715021372171656511e-01	7.895332534021185511e-01	8.094256576619747179e-01	8.240149996531045407e-01	8.344305752091091266e-01	8.422081925931975688e-01	8.560121941375622434e-01
5.312011289244947601e-03	7.908354494843349292e-01	8.113601340422691433e-01	8.298183675905659307e-01	8.431994388925071471e-01	8.528337521355594530e-01	8.598940719413971090e-01	8.725768061506418150e-01
5.691922646066069000e-03	8.091533904651940778e-01	8.319346423995648276e-01	8.489124046992208017e-01	8.610859295694585080e-01	8.699121392580534406e-01	8.762470667610751107e-01	8.878207763602322666e-01
6.099004999178909633e-03	8.257096467645562710e-01	8.511622243965367707e-01	8.666407294767828340e-01	8.775968632174401263e-01	8.856468964203755290e-01	8.912778333851598678e-01	9.017578908304270113e-01
6.535201599360874331e-03	8.423586114010701564e-01	8.689570498824820133e-01	8.829663615167963053e-01	8.927614391140873407e-01	9.000038740772469126e-01	9.049809467775545846e-01	9.143991109216833557e-01
7.002594677334858346e-03	8.574715571092289546e-01	8.853113528387910325e-01	8.978708339085015311e-01	9.065247990640435960e-01	9.130074382934721955e-01	9.173891083977554484e-01	9.257817452192752539e-01
7.503415383518405660e-03	8.716800998546110346e-01	9.001837081985757383e-01	9.113701854259423918e-01	9.189588859520301245e-01	9.247043053900939613e-01	9.285291506424733221e-01	9.359456723268012590e-01
8.040054438656810132e-03	8.847455671270039179e-01	9.136028311073751684e-01	9.234800666534200841e-01	9.300898535449185767e-01	9.351558723572103160e-01	9.384745566947005901e-01	9.449659383346328267e-01
8.615073546182083070e-03	8.968299387266791545e-01	9.256178226999861591e-01	9.342562435899532947e-01	9.399928965416224358e-01	9.444094361254706804e-01	9.472736974966849965e-01	9.529206731846262546e-01
9.231217620775909738e-03	9.083281986042522904e-01	9.362641757496610317e-01	9.437807732914804681e-01	9.487255577778684890e-01	9.525487628529404338e-01	9.550123256305100838e-01	9.598984350292619760e-01
9.891427891510946174e-03	9.187741105782959439e-01	9.456490456967978631e-01	9.521368591672230153e-01	9.563829277670962137e-01	9.596641692937797341e-01	9.617764695984907242e-01	9.659785005355252530e-01
1.059885594211969206e-02	9.286261980749227485e-01	9.538551008228076666e-01	9.594238991128547500e-01	9.630411555013310698e-01	9.658467626748447055e-01	9.676460443173816595e-01	9.712413606585593717e-01
1.135687875541357104e-02	9.373382309290920755e-01	9.609826407189913100e-01	9.657324472271172633e-01	9.688053873994971754e-01	9.711886819425060713e-01	9.727142144124476530e-01	9.757780018827951762e-01
1.216911483366848318e-02	9.446840213660188112e-01	9.671304630240910027e-01	9.711636324774939322e-01	9.737672070323502016e-01	9.757856103064236342e-01	9.770636634647084096e-01	9.796690214146981379e-01
1.303944147192910227e-02	9.514434629801038490e-01	9.724120909833037230e-01	9.758135977260737892e-01	9.780197193717149462e-01	9.797195219955781020e-01	9.807883766554644778e-01	9.829903039815546251e-01
1.397201326668790627e-02	9.577069219110949660e-01	9.769193745409074925e-01	9.797798901101865132e-01	9.816387020896844007e-01	9.830641592778459614e-01	9.839590461968019675e-01	9.858128350145868302e-01
1.497128194829204506e-02	9.635314081217634108e-01	9.807480717751568822e-01	9.831390686767841336e-01	9.847062124330689947e-01	9.858970235403695659e-01	9.866462431974754033e-01	9.881969736044862174e-01
1.604201763175020293e-02	9.685182239168906859e-01	9.839888291525455966e-01	9.859796789555849150e-01	9.872964772953961576e-01	9.882857384463491490e-01	9.889121560318644422e-01	9.902052944714485605e-01
1.718933158738241221e-02	9.727532430733671909e-01	9.867163332606516679e-01	9.883728445203816548e-01	9.894730876804636033e-01	9.902938791226472137e-01	9.908175456677484894e-01	9.918931248880406004e-01
1.841870064001084606e-02	9.765525987276842956e-01	9.890081960666213812e-01	9.903797944211520932e-01	9.912988456926752345e-01	9.919784619124802916e-01	9.924137466912371641e-01	9.933040588824949557e-01
1.973599331316387706e-02	9.800666342915755891e-01	9.909254378621168424e-01	9.920578287679385765e-01	9.928232866594042250e-01	9.933872235586513888e-01	9.937445528829303987e-01	9.944786345964529151e-01
2.114749784309540720e-02	9.829759776316207009e-01	9.925249222435625907e-01	9.934578591007959814e-01	9.940934226566443543e-01	9.945593430112124045e-01	9.948533520964432109e-01	9.954573681947638253e-01
2.265995219634737295e-02	9.855944116595098947e-01	9.938550724302814832e-01	9.946238217048821717e-01	9.951476695888310520e-01	9.955319319065422112e-01	9.957749585599926512e-01	9.962709462840422248e-01
2.428057623414751204e-02	9.878639895378582558e-01	9.949594154896296283e-01	9.955906059225106963e-01	9.960207581514023412e-01	9.963359042058268500e-01	9.965384741725479278e-01	9.969435340775280041e-01
2.601710617718246826e-02	9.896812173259850187e-01	9.958733820433585127e-01	9.963912375336207994e-01	9.967453006737944099e-01	9.970025814640500750e-01	9.971696947955435153e-01	9.975000517768252140e-01
2.787783153526759983e-02	9.914333097843450737e-01	9.966310417739429051e-01	9.970509711351800419e-01	9.973437322741115496e-01	9.975507332548771977e-01	9.976894096072689289e-01	9.979594008622448831e-01
2.987163467820097562e-02	9.928693049871378795e-01	9.972562568930343208e-01	9.975966384983666613e-01	9.978364394170494700e-01	9.980039838571442834e-01	9.981178915120367812e-01	9.983379529847956624e-01
3.200803323669750011e-02	9.941214147204451290e-01	9.977696967825959717e-01	9.980464416308890696e-01	9.982421362414364285e-01	9.983770393216608863e-01	9.984700279051784699e-01	9.986487585651677712e-01
3.429722553580831501e-02	9.950845446558600482e-01	9.981914021893559807e-01	9.984160266192244615e-01	9.985750117432803385e-01	9.986837343409020740e-01	9.987591312283798928e-01	9.989048366909698551e-01
3.675013927770683086e-02	9.959237507953250246e-01	9.985389674403535309e-01	9.987185233336119961e-01	9.988488429010863312e-01	9.989356486310271288e-01	9.989969489623201637e-01	9.991149170754338726e-01
3.937848370623368843e-02	9.966194803857280071e-01	9.988234793907766473e-01	9.989673136524598318e-01	9.990730699017773553e-01	9.991422719463735058e-01	9.991915322381222930e-01	9.992865905377170677e-01
4.219480550221391124e-02	9.972316705820242211e-01	9.990563435505145362e-01	9.991711220244898772e-01	9.992561559426401674e-01	9.993108531009871065e-01	9.993510530692845117e-01	9.994273091823159261e-01
4.521254867636818886e-02	9.977025842921422027e-01	9.992464427827987272e-01	9.993376355398798649e-01	9.994056214931048565e-01	9.994494748090813063e-01	9.994818686446842460e-01	9.995426833894007768e-01
4.844611874572350707e-02	9.981420665374142187e-01	9.994017506714893972e-01	9.994741238037520015e-01	9.995282777997360757e-01	9.995625983875534581e-01	9.995888626008420097e-01	9.996365530572877134e-01
5.191095149987623447e-02	9.985672942290972909e-01	9.995288535707733679e-01	9.995856883309495178e-01	9.996282749251027555e-01	9.996554093540471753e-01	9.996759575157434519e-01	9.997132594969670993e-01
5.562358668537047135e-02	9.988656320350589590e-01	9.996326102668138258e-01	9.996764562897141326e-01	9.997103387969200616e-01	9.997310847104892151e-01	9.997468643448150782e-01	9.997760371577368854e-01
5.960174695993195049e-02	9.991230438649589818e-01	9.997170583173953240e-01	9.997506437794477785e-01	9.997769426595082276e-01	9.997929383552375260e-01	9.998050497763724120e-01	9.998274007237859529e-01
6.386442249345389288e-02	9.993142478893646263e-01	9.997856159708180535e-01	9.998111205861485162e-01	9.998313175661869279e-01	9.998434032113665548e-01	9.998524052473843904e-01	9.998693867941411684e-01
6.843196161958668700e-02	9.994537986671143681e-01	9.998419738897000864e-01	9.998604548704661532e-01	9.998753606878523215e-01	9.998843351994995965e-01	9.998909314502765211e-01	9.999035879381241720e-01
7.332616797066607295e-02	9.995904400976870496e-01	9.998877512009631818e-01	9.999007220437055032e-01	9.999114380034070937e-01	9.999177391325200226e-01	9.999225258772630465e-01	9.999314681598292509e-01
7.857040455966410319e-02	9.997299164131937532e-01	9.999249991088832168e-01	9.999334857980517466e-01	9.999406488656981118e-01	9.999448285509553447e-01	9.999482395798419132e-01	9.999541877741779938e-01
8.418970530600895785e-02	9.998452070706361772e-01	9.999553634093318877e-01	9.999602834406940977e-01	9.999645494413014202e-01	9.999671446255727902e-01	9.999690899346074247e-01	9.999725986275657119e-01
9.021089453765354649e-02	9.999319776366843993e-01	9.999800059180519174e-01	9.999821840438256615e-01	9.999840256228742508e-01	9.999852410681872028e-01	9.999861038239760136e-01	9.999876910919938133e-01
9.666271503984952274e-02	1.000000000000000000e+00	1.000000000000000222e+00	1.000000000000000666e+00	9.999999999999997780e-01	1.000000000000000444e+00	1.000000000000000222e+00	1.000000000000000444e+00
