# Supplementary material for: Iso-orientation bias of layer 2/3 connections unifies spontaneous, visually and optogenetically driven V1 dynamics
Source: Nat Commun. 2026 Jan 21;17:1901. doi: 10.1038/s41467-026-68578-y (PMC12923880; doi:10.1038/s41467-026-68578-y)
Supplement: Supplementary file 6 — Source data [file 41467_2026_68578_MOESM6_ESM.zip › source_data/figs12/G.csv]

Wavelength	Monkey MT 1	0.77 rad$^-$$^1$	1.00 rad$^-$$^1$	1.25 rad$^-$$^1$	1.67 rad$^-$$^1$	2.22 rad$^-$$^1$	2.50 rad$^-$$^1$
1.035759652618802967e-04	0.000000000000000000e+00	2.220802753079114929e-04	2.366364599131853374e-04	2.232290930732000261e-04	2.237549950947270499e-04	2.359033923828604508e-04	2.944097407069991333e-04
1.109836463367244345e-04	0.000000000000000000e+00	4.298317054590588301e-04	4.569821797088529248e-04	4.419380104974131155e-04	4.365153124689885675e-04	4.536013835893437565e-04	5.857130844459163726e-04
1.189211196154632002e-04	0.000000000000000000e+00	6.587588413395459482e-04	6.783678696552623323e-04	6.640384957063147960e-04	6.552984445633158609e-04	6.868423643276624479e-04	8.777037292921086595e-04
1.274262754684394369e-04	0.000000000000000000e+00	8.993002388792148156e-04	9.163141783920921097e-04	8.893948985959587673e-04	8.875749821507946356e-04	9.274397517773336989e-04	1.177747242532798354e-03
1.365397141589580737e-04	0.000000000000000000e+00	1.129207936885291046e-03	1.170447842464887589e-03	1.123211961338235190e-03	1.137574588817011345e-03	1.160176054751501252e-03	1.486872281360239771e-03
1.463049396529481300e-04	0.000000000000000000e+00	3.416124001852915374e-03	3.398164310249149681e-03	3.406176627645144100e-03	3.425501068431935098e-03	3.491367232748019637e-03	4.751314845625770333e-03
1.567685672897569456e-04	0.000000000000000000e+00	7.935804745831517501e-03	7.802502226012960306e-03	7.877994112229344884e-03	7.934247242673242786e-03	7.967765914176682188e-03	1.080543309905258008e-02
1.679805463054153216e-04	0.000000000000000000e+00	1.345395087503073461e-02	1.320457278160652899e-02	1.342171521861413794e-02	1.346770104373925560e-02	1.351332873724937073e-02	1.804096066242146662e-02
1.799943982706121801e-04	0.000000000000000000e+00	1.972011487322667192e-02	1.943917297120610274e-02	1.966770311798717030e-02	1.981326232016106942e-02	1.973575473990892698e-02	2.607746142020431548e-02
1.928674725815873021e-04	0.000000000000000000e+00	2.708535253483148469e-02	2.666681499709694717e-02	2.701031511456686990e-02	2.722386729126939631e-02	2.712921608366473600e-02	3.570718975937931666e-02
2.066612202235555565e-04	0.000000000000000000e+00	3.711874658598157684e-02	3.663980610530796073e-02	3.698843339791747092e-02	3.739517137776713490e-02	3.716478144613334644e-02	4.933674052576825925e-02
2.214414871135002348e-04	0.000000000000000000e+00	4.636421828140373930e-02	4.587837013653011525e-02	4.628804556599062231e-02	4.680193288817985353e-02	4.645666811160536341e-02	6.214453276612394439e-02
2.372788284226401661e-04	0.000000000000000000e+00	5.525903935339472606e-02	5.476550240065124892e-02	5.521015163319234476e-02	5.584701438961609671e-02	5.534179110834971244e-02	7.456469641160674844e-02
2.542488453790206341e-04	0.000000000000000000e+00	6.402826848016765493e-02	6.350192668922920169e-02	6.391398646224989710e-02	6.470007066674526852e-02	6.404673481372399890e-02	8.684111577275949179e-02
2.724325461579917939e-04	0.000000000000000000e+00	7.275420810865462773e-02	7.217986934479364569e-02	7.263811103988759843e-02	7.345648804719490110e-02	7.274696879280752315e-02	9.901929291922813292e-02
2.919167325833235140e-04	0.000000000000000000e+00	8.153073493584611642e-02	8.085387638164676094e-02	8.142287680754520252e-02	8.229532015532445288e-02	8.151984029991833636e-02	1.112583712844873868e-01
3.127944144849148424e-04	0.000000000000000000e+00	9.039399876309862913e-02	8.967888992300857010e-02	9.025727349181514314e-02	9.126476276679752753e-02	9.037083200328260846e-02	1.235794863201439137e-01
3.351652536910798693e-04	0.000000000000000000e+00	9.935058092631349203e-02	9.853440270295454884e-02	9.921493266598609140e-02	1.002751425210990088e-01	9.937627855153441381e-02	1.358488565583820806e-01
3.591360397748520573e-04	0.000000000000000000e+00	1.083219724257177968e-01	1.074146020289816622e-01	1.082017813056481842e-01	1.092586628996063264e-01	1.083493340064117932e-01	1.479905413188806751e-01
3.848211998253348617e-04	0.000000000000000000e+00	1.172239047192339401e-01	1.162111890750390508e-01	1.171473606105177812e-01	1.182816753450999098e-01	1.173607599195602702e-01	1.599721801879626926e-01
4.123433446775448801e-04	0.000000000000000000e+00	1.261579286492114649e-01	1.251463488374441047e-01	1.260806657308850831e-01	1.273149260803015936e-01	1.263265289420934800e-01	1.719966009745053093e-01
4.418338542082338605e-04	0.000000000000000000e+00	1.352277833755093084e-01	1.341456277989227508e-01	1.351245076701430015e-01	1.364027679718163855e-01	1.354794567599927335e-01	1.840910902814048289e-01
4.734335044916606239e-04	0.000000000000000000e+00	1.444869531016187980e-01	1.432679823838170496e-01	1.442811648502200228e-01	1.457285196989822895e-01	1.447103879489395339e-01	1.962444697844118457e-01
5.072931398091091917e-04	0.000000000000000000e+00	1.538854325857484662e-01	1.525592756663566862e-01	1.536186655185344807e-01	1.551632070982784384e-01	1.541497086166784269e-01	2.084779703392476147e-01
5.435743927200606916e-04	0.000000000000000000e+00	1.634520436769437979e-01	1.620274467748956115e-01	1.631533623867271465e-01	1.648079609844738114e-01	1.638311849143908039e-01	2.208891913102810078e-01
5.824504556323535512e-04	1.075133557823840539e-03	1.733292524677649549e-01	1.719259799201004191e-01	1.729823342831881827e-01	1.747978979475883765e-01	1.738155703344310965e-01	2.335248085167367094e-01
6.241069075545068378e-04	3.583566099749561744e-03	1.836331167033594669e-01	1.822332149997565043e-01	1.832805998247446777e-01	1.852664259442934336e-01	1.842316280366722292e-01	2.464888698441738690e-01
6.687425999767959489e-04	8.265577015772161001e-03	1.944376522651985462e-01	1.930111411155570889e-01	1.941063101975382399e-01	1.962302063443272793e-01	1.952073757178675872e-01	2.598712453429997127e-01
7.165706061099270377e-04	1.219813315715301098e-02	2.056933644682504836e-01	2.042728355166866239e-01	2.053649945532570464e-01	2.076819080786052318e-01	2.066663479428039185e-01	2.737110444674463183e-01
7.678192380125995267e-04	1.994606912485498429e-02	2.174611758381464477e-01	2.160568461176275157e-01	2.171197292385909916e-01	2.195575995062953034e-01	2.185855601075741006e-01	2.880659400416302196e-01
8.227331364633285642e-04	3.307566978082529530e-02	2.297477104723426866e-01	2.283898547406650881e-01	2.294897959587222647e-01	2.320564350884065374e-01	2.310783325283763678e-01	3.030123614225842532e-01
8.815744387791427800e-04	4.461859236336906953e-02	2.426898247548280596e-01	2.413642164314551697e-01	2.424862574428826856e-01	2.451742029867585160e-01	2.442768950585629817e-01	3.185075525692763199e-01
9.446240301558603671e-04	5.903714538677730383e-02	2.563016170346246736e-01	2.550286084454993496e-01	2.561967444591808918e-01	2.589599618488013233e-01	2.581696085695439069e-01	3.345834860301418745e-01
1.012182884503355250e-03	7.218398461357110329e-02	2.706583305063497424e-01	2.694626683108557463e-01	2.706618944908553703e-01	2.735657831785435201e-01	2.728347029279095115e-01	3.513489263551149988e-01
1.084573501176431219e-03	8.531940022270710633e-02	2.858209430384774929e-01	2.846734348488093591e-01	2.859967197619864843e-01	2.890041255089607630e-01	2.883509420163765102e-01	3.688027787580628325e-01
1.162141444459688019e-03	1.013499858280680760e-01	3.018112440379850381e-01	3.008002223128649621e-01	3.021595028191052523e-01	3.052870135704224275e-01	3.047809593197826628e-01	3.870363093859306436e-01
1.245256993155273223e-03	1.252366787902072509e-01	3.187127948519907217e-01	3.178417838029514164e-01	3.192365213346443631e-01	3.224622333027782339e-01	3.220785414744241071e-01	4.059819271180810096e-01
1.334316908148008504e-03	1.518701813117468435e-01	3.365326575389331887e-01	3.357939783997052619e-01	3.372119008228618986e-01	3.405303720817520752e-01	3.402836921908314882e-01	4.257076081770370668e-01
1.429746326385545512e-03	1.803394147968289396e-01	3.552374370930345138e-01	3.546205245262424866e-01	3.560874004973850204e-01	3.594643510247225726e-01	3.593880943985299781e-01	4.461068632222360830e-01
1.532000790314660662e-03	2.139594624130752298e-01	3.748792441807569653e-01	3.743987522127525391e-01	3.758365474305125353e-01	3.792663601287034614e-01	3.793680015336041156e-01	4.671359353008420756e-01
1.641568422461429054e-03	2.637415299027709992e-01	3.954373523477132113e-01	3.950416733483191889e-01	3.964856881649521103e-01	3.998797514291299593e-01	4.001213653488026600e-01	4.888295587259969266e-01
1.758972255535863442e-03	3.086878152219261762e-01	4.167991365442308971e-01	4.165006043823891724e-01	4.179325583525435595e-01	4.213165835558642103e-01	4.216680471084207626e-01	5.110858869210613831e-01
1.884772729184014005e-03	3.518800594220325428e-01	4.390950079713564769e-01	4.387779978099512479e-01	4.402024135665540405e-01	4.435644466967173516e-01	4.439877363036928704e-01	5.338118712048842696e-01
2.019570365306041972e-03	3.918018172015023670e-01	4.621600194287390218e-01	4.617589815831656397e-01	4.632055275140012363e-01	4.665278475959249160e-01	4.669974667750677044e-01	5.568855072382419280e-01
2.164008634711188372e-03	4.310846009173951443e-01	4.859267540407723462e-01	4.854238676402137243e-01	4.869024471820067590e-01	4.901081489265583513e-01	4.906259680198774564e-01	5.801677670066044401e-01
2.318777028793913599e-03	4.657199677205607902e-01	5.103967806740504765e-01	5.097800158810732452e-01	5.112144794084225730e-01	5.142442419283367316e-01	5.148164641745994752e-01	6.035750083331732352e-01
2.484614350894177003e-03	5.015720754424918271e-01	5.354045640209448287e-01	5.346861721379408960e-01	5.360908571199777262e-01	5.389008679880842312e-01	5.394982614741907767e-01	6.269834481015718053e-01
2.662312243053515260e-03	5.357368499481496293e-01	5.608513271537775013e-01	5.600915302070280655e-01	5.614472880991573378e-01	5.640247743568548300e-01	5.646528180593840540e-01	6.503380945287827730e-01
2.852718965002274884e-03	5.677859082648588629e-01	5.866796770321193177e-01	5.858570220304319953e-01	5.871502362524141372e-01	5.894208892520019782e-01	5.901406390114853906e-01	6.734534043517410584e-01
3.056743443417381592e-03	5.964154392997975673e-01	6.128050003734851758e-01	6.118652225806306966e-01	6.131426720101069705e-01	6.151074263565107225e-01	6.158511779000122033e-01	6.962120257393117351e-01
3.275359610780203580e-03	6.249503657434291037e-01	6.390170258296044015e-01	6.379548219582140689e-01	6.392701972341763295e-01	6.408635054916466123e-01	6.416506995473548747e-01	7.185421463860266478e-01
3.509611054546520233e-03	6.526066681762533461e-01	6.651834324491010531e-01	6.639812756912760738e-01	6.653340252258942433e-01	6.666263755358835530e-01	6.674172581640929192e-01	7.403299629230116752e-01
3.760615998821909001e-03	6.782088832755903685e-01	6.911117380252861375e-01	6.898132260855482922e-01	6.911771263320317660e-01	6.921819359543025518e-01	6.929387560189672612e-01	7.614308238125122585e-01
4.029572642323079636e-03	7.036951524504017064e-01	7.166003968949733460e-01	7.152424642090012830e-01	7.166015451094552846e-01	7.173759427593742188e-01	7.181155627971717026e-01	7.817926933422869595e-01
4.317764878106492010e-03	7.286043170981475470e-01	7.414722687822018488e-01	7.400856800144650638e-01	7.414431349778957125e-01	7.420134649632138535e-01	7.427253311981633077e-01	8.013159868332774272e-01
4.626568422368004460e-03	7.505650648257504720e-01	7.655364726288171884e-01	7.641976188150214622e-01	7.655384846431385615e-01	7.659267165489079821e-01	7.665998345458370222e-01	8.199712767158607862e-01
4.957457381570013616e-03	7.715021372171656511e-01	7.886290123634039917e-01	7.873609237580777576e-01	7.886625880341148198e-01	7.888836287274094694e-01	7.895332534021185511e-01	8.376464610697024193e-01
5.312011289244947601e-03	7.908354494843349292e-01	8.106233571413744565e-01	8.094131783075223519e-01	8.106495428540191339e-01	8.107719858234531118e-01	8.113601340422691433e-01	8.542828828360958804e-01
5.691922646066069000e-03	8.091533904651940778e-01	8.313716315481549657e-01	8.302133237467385074e-01	8.313521189756241103e-01	8.314303029341556517e-01	8.319346423995648276e-01	8.698405084213139959e-01
6.099004999178909633e-03	8.257096467645562710e-01	8.507691393912690803e-01	8.496550541142129376e-01	8.507007326240163536e-01	8.507554098951625177e-01	8.511622243965367707e-01	8.843205427555181908e-01
6.535201599360874331e-03	8.423586114010701564e-01	8.687377230217913082e-01	8.676370463728176885e-01	8.686151075824206647e-01	8.686349474162401441e-01	8.689570498824820133e-01	8.976770898853088099e-01
7.002594677334858346e-03	8.574715571092289546e-01	8.851831552854357854e-01	8.841109145120955581e-01	8.850247140224088982e-01	8.850229283784973866e-01	8.853113528387910325e-01	9.099461363890456456e-01
7.503415383518405660e-03	8.716800998546110346e-01	9.001109657159181987e-01	8.990812237508062355e-01	8.999413091258589015e-01	8.999319551774470627e-01	9.001837081985757383e-01	9.211206351143855775e-01
8.040054438656810132e-03	8.847455671270039179e-01	9.135531766379674234e-01	9.125973505009656872e-01	9.133875484811071477e-01	9.133776013825251061e-01	9.136028311073751684e-01	9.312372567276541169e-01
8.615073546182083070e-03	8.968299387266791545e-01	9.255649685828771789e-01	9.247000018311637426e-01	9.254024391304352948e-01	9.254181644865557832e-01	9.256178226999861591e-01	9.403386646691189732e-01
9.231217620775909738e-03	9.083281986042522904e-01	9.362023845420086587e-01	9.354313952592466785e-01	9.360626216288868706e-01	9.360970941248457633e-01	9.362641757496610317e-01	9.484630275130220278e-01
9.891427891510946174e-03	9.187741105782959439e-01	9.455761992506219737e-01	9.448927537083426920e-01	9.454528348616371147e-01	9.454936832718852102e-01	9.456490456967978631e-01	9.556632456263585151e-01
1.059885594211969206e-02	9.286261980749227485e-01	9.537785637351502421e-01	9.531687869114430223e-01	9.536527122655131805e-01	9.537137158536483916e-01	9.538551008228076666e-01	9.620078551963539004e-01
1.135687875541357104e-02	9.373382309290920755e-01	9.609081803923892329e-01	9.603623815367654526e-01	9.607734516119885715e-01	9.608663164756228170e-01	9.609826407189913100e-01	9.675747655363521327e-01
1.216911483366848318e-02	9.446840213660188112e-01	9.670680561363986794e-01	9.665788717356693649e-01	9.669236442576724100e-01	9.670386928798566650e-01	9.671304630240910027e-01	9.724300753793825303e-01
1.303944147192910227e-02	9.514434629801038490e-01	9.723541776064003050e-01	9.719237097673114611e-01	9.722058491756391252e-01	9.723292910653175136e-01	9.724120909833037230e-01	9.766512420327678745e-01
1.397201326668790627e-02	9.577069219110949660e-01	9.768707110952414840e-01	9.764883522462732834e-01	9.767260639696722091e-01	9.768488359260513176e-01	9.769193745409074925e-01	9.802971141302528890e-01
1.497128194829204506e-02	9.635314081217634108e-01	9.807026454367895330e-01	9.803743997586994441e-01	9.805681785920167259e-01	9.806941256980007404e-01	9.807480717751568822e-01	9.834287074758849556e-01
1.604201763175020293e-02	9.685182239168906859e-01	9.839443758390219452e-01	9.836695879451226032e-01	9.838219932893711439e-01	9.839462243029951649e-01	9.839888291525455966e-01	9.861043326386059737e-01
1.718933158738241221e-02	9.727532430733671909e-01	9.866772840049187199e-01	9.864461059258247122e-01	9.865672961697193877e-01	9.866844964616404701e-01	9.867163332606516679e-01	9.883854970680413521e-01
1.841870064001084606e-02	9.765525987276842956e-01	9.889759851385880873e-01	9.887771699596220598e-01	9.888771593528451476e-01	9.889855400101025262e-01	9.890081960666213812e-01	9.903196297541270177e-01
1.973599331316387706e-02	9.800666342915755891e-01	9.908986026901611677e-01	9.907297214128318874e-01	9.908129391002521436e-01	9.909109817816300625e-01	9.909254378621168424e-01	9.919580585610822121e-01
2.114749784309540720e-02	9.829759776316207009e-01	9.925011548465851874e-01	9.923585056340378241e-01	9.924313030905752564e-01	9.925166499856843405e-01	9.925249222435625907e-01	9.933347907583878200e-01
2.265995219634737295e-02	9.855944116595098947e-01	9.938343755010743408e-01	9.937143720318962758e-01	9.937755811216176793e-01	9.938504815540324389e-01	9.938550724302814832e-01	9.944897092380082793e-01
2.428057623414751204e-02	9.878639895378582558e-01	9.949403901798730132e-01	9.948410643057697955e-01	9.948902802004432333e-01	9.949557033846014864e-01	9.949594154896296283e-01	9.954551347868699773e-01
2.601710617718246826e-02	9.896812173259850187e-01	9.958574286752880367e-01	9.957736330830369020e-01	9.958142932688724969e-01	9.958714647005536547e-01	9.958733820433585127e-01	9.962596305458895074e-01
2.787783153526759983e-02	9.914333097843450737e-01	9.966149265607002761e-01	9.965472837840851916e-01	9.965779722651532113e-01	9.966293462336851539e-01	9.966310417739429051e-01	9.969287421410050198e-01
2.987163467820097562e-02	9.928693049871378795e-01	9.972397234608175731e-01	9.971838570817780356e-01	9.972083236916627902e-01	9.972552129781432351e-01	9.972562568930343208e-01	9.974841646531845685e-01
3.200803323669750011e-02	9.941214147204451290e-01	9.977562920484743803e-01	9.977082560158340163e-01	9.977291169307810348e-01	9.977684114101745827e-01	9.977696967825959717e-01	9.979449622390181851e-01
3.429722553580831501e-02	9.950845446558600482e-01	9.981805570534048044e-01	9.981396616978280845e-01	9.981574980031209243e-01	9.981907948038026834e-01	9.981914021893559807e-01	9.983265731946984189e-01
3.675013927770683086e-02	9.959237507953250246e-01	9.985293216785641190e-01	9.984952384520886515e-01	9.985105416745673201e-01	9.985366477481607550e-01	9.985389674403535309e-01	9.986422201167693968e-01
3.937848370623368843e-02	9.966194803857280071e-01	9.988154391700175827e-01	9.987870640512018783e-01	9.987989901859647413e-01	9.988213809946153710e-01	9.988234793907766473e-01	9.989023079273192662e-01
4.219480550221391124e-02	9.972316705820242211e-01	9.990488225070759398e-01	9.990249474658451367e-01	9.990360934709178187e-01	9.990540429133989431e-01	9.990563435505145362e-01	9.991165095615067715e-01
4.521254867636818886e-02	9.977025842921422027e-01	9.992396941274478417e-01	9.992207958113389354e-01	9.992300133734024481e-01	9.992441780733788415e-01	9.992464427827987272e-01	9.992918413196012484e-01
4.844611874572350707e-02	9.981420665374142187e-01	9.993957542327962518e-01	9.993808637137794326e-01	9.993888771257333214e-01	9.993999837456584157e-01	9.994017506714893972e-01	9.994360005921925083e-01
5.191095149987623447e-02	9.985672942290972909e-01	9.995237312282496678e-01	9.995120391579913610e-01	9.995183323073211223e-01	9.995264075146649274e-01	9.995288535707733679e-01	9.995546594782082073e-01
5.562358668537047135e-02	9.988656320350589590e-01	9.996280533854066119e-01	9.996188774639462871e-01	9.996240066875554664e-01	9.996303777362388621e-01	9.996326102668138258e-01	9.996519649981886468e-01
5.960174695993195049e-02	9.991230438649589818e-01	9.997134693168934216e-01	9.997062650573393938e-01	9.997103581057401600e-01	9.997148554114544394e-01	9.997170583173953240e-01	9.997315145729727126e-01
6.386442249345389288e-02	9.993142478893646263e-01	9.997832181979666721e-01	9.997774134459881390e-01	9.997807037347989922e-01	9.997844041160239836e-01	9.997856159708180535e-01	9.997964892516072455e-01
6.843196161958668700e-02	9.994537986671143681e-01	9.998400445543655923e-01	9.998356311567864196e-01	9.998380880819703886e-01	9.998406583637660106e-01	9.998419738897000864e-01	9.998496116044881532e-01
7.332616797066607295e-02	9.995904400976870496e-01	9.998863232341733687e-01	9.998831671347466754e-01	9.998850983630376277e-01	9.998867408480235364e-01	9.998877512009631818e-01	9.998928678843649331e-01
7.857040455966410319e-02	9.997299164131937532e-01	9.999239589680775087e-01	9.999217249105880612e-01	9.999230826522728099e-01	9.999243389933085702e-01	9.999249991088832168e-01	9.999284128631530377e-01
8.418970530600895785e-02	9.998452070706361772e-01	9.999546499620008966e-01	9.999532068011571795e-01	9.999538857178082996e-01	9.999548816287274766e-01	9.999553634093318877e-01	9.999572930397719883e-01
9.021089453765354649e-02	9.999319776366843993e-01	9.999797512800021604e-01	9.999789949313110382e-01	9.999793498440000539e-01	9.999796972079753044e-01	9.999800059180519174e-01	9.999807998713885482e-01
9.666271503984952274e-02	1.000000000000000000e+00	1.000000000000000000e+00	1.000000000000000222e+00	9.999999999999997780e-01	9.999999999999997780e-01	1.000000000000000222e+00	1.000000000000000444e+00
