# Supplementary material for: Iso-orientation bias of layer 2/3 connections unifies spontaneous, visually and optogenetically driven V1 dynamics
Source: Nat Commun. 2026 Jan 21;17:1901. doi: 10.1038/s41467-026-68578-y (PMC12923880; doi:10.1038/s41467-026-68578-y)
Supplement: Supplementary file 6 — Source data [file 41467_2026_68578_MOESM6_ESM.zip › source_data/figs12/H.csv]

Wavelength	Monkey MT 1	0.35 nS	0.375 nS	0.4 nS	0.425 nS	0.45 nS
1.035759652618802967e-04	0.000000000000000000e+00	2.359033923828604508e-04	2.119247556950107174e-04	2.361486242106945158e-04	2.244116408394819203e-04	2.234234569944081007e-04
1.109836463367244345e-04	0.000000000000000000e+00	4.536013835893437565e-04	4.099619710303552180e-04	4.607482316821967842e-04	4.356727397553715551e-04	4.455106218033491345e-04
1.189211196154632002e-04	0.000000000000000000e+00	6.868423643276624479e-04	6.185744079391577045e-04	6.674080092190230913e-04	6.506238031844708853e-04	6.697475837453933283e-04
1.274262754684394369e-04	0.000000000000000000e+00	9.274397517773336989e-04	8.296364300153444282e-04	9.013241194589154213e-04	8.744269101409258204e-04	9.169451113745057114e-04
1.365397141589580737e-04	0.000000000000000000e+00	1.160176054751501252e-03	1.040007750458172946e-03	1.138461338307005357e-03	1.120225604867004657e-03	1.171379359023643667e-03
1.463049396529481300e-04	0.000000000000000000e+00	3.491367232748019637e-03	3.145524256587205279e-03	3.172589686947823243e-03	3.140981062828675143e-03	3.254232422255971206e-03
1.567685672897569456e-04	0.000000000000000000e+00	7.967765914176682188e-03	7.362269146204407366e-03	7.178082502256101852e-03	7.147525878358729559e-03	7.424248950240790179e-03
1.679805463054153216e-04	0.000000000000000000e+00	1.351332873724937073e-02	1.266247166263011203e-02	1.219468903290463375e-02	1.215649054420507580e-02	1.265987381383030207e-02
1.799943982706121801e-04	0.000000000000000000e+00	1.973575473990892698e-02	1.863468553191797994e-02	1.778271235555937968e-02	1.791058454483250573e-02	1.864770575496943472e-02
1.928674725815873021e-04	0.000000000000000000e+00	2.712921608366473600e-02	2.566958669388735501e-02	2.447792395224498638e-02	2.476513049502200581e-02	2.572935612185622140e-02
2.066612202235555565e-04	0.000000000000000000e+00	3.716478144613334644e-02	3.527047321403150443e-02	3.372019391398087956e-02	3.427983403277348740e-02	3.555746873743050734e-02
2.214414871135002348e-04	0.000000000000000000e+00	4.645666811160536341e-02	4.422808954774371665e-02	4.228025924945649078e-02	4.315332070238912798e-02	4.463536466773750794e-02
2.372788284226401661e-04	0.000000000000000000e+00	5.534179110834971244e-02	5.275031567945526190e-02	5.050088212934803616e-02	5.169812636886132046e-02	5.342353689951472723e-02
2.542488453790206341e-04	0.000000000000000000e+00	6.404673481372399890e-02	6.113842487696958400e-02	5.862221756530638234e-02	6.006724025687849161e-02	6.205596388593682261e-02
2.724325461579917939e-04	0.000000000000000000e+00	7.274696879280752315e-02	6.946205296940392848e-02	6.666852266886907907e-02	6.843700564625475324e-02	7.066590978030384829e-02
2.919167325833235140e-04	0.000000000000000000e+00	8.151984029991833636e-02	7.792144672136808170e-02	7.469191575475618572e-02	7.681800452291638603e-02	7.925716551924907871e-02
3.127944144849148424e-04	0.000000000000000000e+00	9.037083200328260846e-02	8.635933666984930979e-02	8.281983189945971158e-02	8.526920161502436757e-02	8.795946597207153494e-02
3.351652536910798693e-04	0.000000000000000000e+00	9.937627855153441381e-02	9.484408933829968635e-02	9.102367370458351592e-02	9.371855277816899810e-02	9.674448146785132041e-02
3.591360397748520573e-04	0.000000000000000000e+00	1.083493340064117932e-01	1.033586777363442732e-01	9.922934908390296238e-02	1.021890176927872373e-01	1.054250594626478799e-01
3.848211998253348617e-04	0.000000000000000000e+00	1.173607599195602702e-01	1.118438658431068211e-01	1.073809288397121753e-01	1.105571409639712482e-01	1.140589672597957793e-01
4.123433446775448801e-04	0.000000000000000000e+00	1.263265289420934800e-01	1.203287216210714716e-01	1.154709059199288818e-01	1.189188975901138839e-01	1.226451331448944609e-01
4.418338542082338605e-04	0.000000000000000000e+00	1.354794567599927335e-01	1.288629455399535328e-01	1.236445398109483201e-01	1.273212944649030065e-01	1.312670271350436790e-01
4.734335044916606239e-04	0.000000000000000000e+00	1.447103879489395339e-01	1.376064391923471353e-01	1.319226430663101302e-01	1.359158347998036254e-01	1.400038278827205052e-01
5.072931398091091917e-04	0.000000000000000000e+00	1.541497086166784269e-01	1.464119477013967885e-01	1.403379804536600828e-01	1.446250395302891567e-01	1.488720610558255941e-01
5.435743927200606916e-04	0.000000000000000000e+00	1.638311849143908039e-01	1.554837305306406570e-01	1.489477121246885194e-01	1.534948574243158725e-01	1.578594529824978998e-01
5.824504556323535512e-04	1.075133557823840539e-03	1.738155703344310965e-01	1.648443697800814622e-01	1.578557711169712163e-01	1.626353734099327819e-01	1.671391151994069402e-01
6.241069075545068378e-04	3.583566099749561744e-03	1.842316280366722292e-01	1.746362651726492965e-01	1.671516036649498549e-01	1.721791170432108165e-01	1.768181175591976573e-01
6.687425999767959489e-04	8.265577015772161001e-03	1.952073757178675872e-01	1.848705400332079085e-01	1.769538155480786801e-01	1.821244138025259751e-01	1.869134029570291566e-01
7.165706061099270377e-04	1.219813315715301098e-02	2.066663479428039185e-01	1.955674862620331023e-01	1.872051479931037821e-01	1.925432747875859829e-01	1.974735110077243394e-01
7.678192380125995267e-04	1.994606912485498429e-02	2.185855601075741006e-01	2.067368164234384131e-01	1.979278403915355755e-01	2.033751708447104900e-01	2.084526581671034828e-01
8.227331364633285642e-04	3.307566978082529530e-02	2.310783325283763678e-01	2.184877507632308757e-01	2.091867041284883877e-01	2.147095129639920719e-01	2.199774756800205733e-01
8.815744387791427800e-04	4.461859236336906953e-02	2.442768950585629817e-01	2.308343417803651876e-01	2.211090512349419834e-01	2.266477204429547532e-01	2.320652631561040125e-01
9.446240301558603671e-04	5.903714538677730383e-02	2.581696085695439069e-01	2.438488958563755082e-01	2.336355043542678034e-01	2.391788352996471467e-01	2.448084721936125419e-01
1.012182884503355250e-03	7.218398461357110329e-02	2.728347029279095115e-01	2.576206780587254608e-01	2.468810292093306935e-01	2.524051459728841040e-01	2.582276798844364563e-01
1.084573501176431219e-03	8.531940022270710633e-02	2.883509420163765102e-01	2.721811795937578715e-01	2.608973916376187141e-01	2.663416968539091823e-01	2.723914449493482492e-01
1.162141444459688019e-03	1.013499858280680760e-01	3.047809593197826628e-01	2.875605819256039641e-01	2.757264114881967654e-01	2.810853862443237206e-01	2.873315977189472847e-01
1.245256993155273223e-03	1.252366787902072509e-01	3.220785414744241071e-01	3.038630867437744354e-01	2.914715409267861213e-01	2.967032404125106160e-01	3.031116830928963779e-01
1.334316908148008504e-03	1.518701813117468435e-01	3.402836921908314882e-01	3.210316420196688281e-01	3.081263759316279494e-01	3.132274820454604702e-01	3.197970806876097583e-01
1.429746326385545512e-03	1.803394147968289396e-01	3.593880943985299781e-01	3.390959048490532202e-01	3.257565797085514303e-01	3.306990314566338185e-01	3.374332191752216770e-01
1.532000790314660662e-03	2.139594624130752298e-01	3.793680015336041156e-01	3.580379298909259211e-01	3.443695202344252970e-01	3.490960974063113120e-01	3.559943788589702840e-01
1.641568422461429054e-03	2.637415299027709992e-01	4.001213653488026600e-01	3.778811331749344915e-01	3.639031150380775959e-01	3.684018979271062033e-01	3.754905534017782265e-01
1.758972255535863442e-03	3.086878152219261762e-01	4.216680471084207626e-01	3.986015962140606606e-01	3.843655255606265309e-01	3.886716200351734152e-01	3.959196600121681064e-01
1.884772729184014005e-03	3.518800594220325428e-01	4.439877363036928704e-01	4.202414279105379791e-01	4.057249583772395973e-01	4.098422598911746761e-01	4.172834510884230741e-01
2.019570365306041972e-03	3.918018172015023670e-01	4.669974667750677044e-01	4.426584035194485733e-01	4.280279396171476347e-01	4.319188408861602824e-01	4.395050106289011826e-01
2.164008634711188372e-03	4.310846009173951443e-01	4.906259680198774564e-01	4.658218808119459764e-01	4.512372405804710440e-01	4.548973035994792191e-01	4.625913967807123717e-01
2.318777028793913599e-03	4.657199677205607902e-01	5.148164641745994752e-01	4.897540477670320747e-01	4.752661285646730405e-01	4.788043816227828264e-01	4.865079399715179775e-01
2.484614350894177003e-03	5.015720754424918271e-01	5.394982614741907767e-01	5.143887703383794863e-01	5.000654823451328168e-01	5.035392204537947336e-01	5.112855459079065357e-01
2.662312243053515260e-03	5.357368499481496293e-01	5.646528180593840540e-01	5.396832638249188241e-01	5.256319129559724468e-01	5.289814401232981744e-01	5.368070710851651217e-01
2.852718965002274884e-03	5.677859082648588629e-01	5.901406390114853906e-01	5.655371710377312677e-01	5.518546103638081179e-01	5.551634790063456615e-01	5.629245318620764715e-01
3.056743443417381592e-03	5.964154392997975673e-01	6.158511779000122033e-01	5.918910950927918080e-01	5.786110746618147171e-01	5.819066641133383566e-01	5.895146638151624874e-01
3.275359610780203580e-03	6.249503657434291037e-01	6.416506995473548747e-01	6.185510846131496709e-01	6.058368890269363316e-01	6.090438950535426166e-01	6.164703009072781681e-01
3.509611054546520233e-03	6.526066681762533461e-01	6.674172581640929192e-01	6.453716942124423372e-01	6.333106988389392011e-01	6.363616526690846209e-01	6.435929495263525979e-01
3.760615998821909001e-03	6.782088832755903685e-01	6.929387560189672612e-01	6.720722623240750204e-01	6.607963837348198588e-01	6.636834523918254680e-01	6.707237252030193719e-01
4.029572642323079636e-03	7.036951524504017064e-01	7.181155627971717026e-01	6.985092746545886744e-01	6.881122005219227900e-01	6.908224670102700582e-01	6.975878557461319129e-01
4.317764878106492010e-03	7.286043170981475470e-01	7.427253311981633077e-01	7.244277911215737387e-01	7.149632148517828245e-01	7.174716863787313770e-01	7.240116623697537834e-01
4.626568422368004460e-03	7.505650648257504720e-01	7.665998345458370222e-01	7.496332667841766328e-01	7.411119289746160854e-01	7.434288429827128342e-01	7.497639064694314737e-01
4.957457381570013616e-03	7.715021372171656511e-01	7.895332534021185511e-01	7.739165491654198537e-01	7.663578608692522831e-01	7.684540389061972343e-01	7.745831995171197359e-01
5.312011289244947601e-03	7.908354494843349292e-01	8.113601340422691433e-01	7.971174346951763745e-01	7.904816709584149281e-01	7.923975157394758106e-01	7.982557238802402422e-01
5.691922646066069000e-03	8.091533904651940778e-01	8.319346423995648276e-01	8.190834697230189310e-01	8.133057917869094267e-01	8.150310132173204103e-01	8.205872925747632607e-01
6.099004999178909633e-03	8.257096467645562710e-01	8.511622243965367707e-01	8.396553416722458696e-01	8.346789127289115928e-01	8.362297818527768545e-01	8.414645851303680368e-01
6.535201599360874331e-03	8.423586114010701564e-01	8.689570498824820133e-01	8.587555485465064864e-01	8.544607774021361069e-01	8.559058234861168790e-01	8.607869262303812219e-01
7.002594677334858346e-03	8.574715571092289546e-01	8.853113528387910325e-01	8.763194170569390540e-01	8.726317848933436983e-01	8.739743779645288146e-01	8.784941183244933116e-01
7.503415383518405660e-03	8.716800998546110346e-01	9.001837081985757383e-01	8.923047455754031798e-01	8.891651044942932014e-01	8.904171706545489506e-01	8.945550657283858342e-01
8.040054438656810132e-03	8.847455671270039179e-01	9.136028311073751684e-01	9.067558166736662262e-01	9.040880508855683173e-01	9.052460805034376889e-01	9.089828220725154617e-01
8.615073546182083070e-03	8.968299387266791545e-01	9.256178226999861591e-01	9.197008599533297302e-01	9.174319899618936791e-01	9.185107106912718811e-01	9.218293133664452466e-01
9.231217620775909738e-03	9.083281986042522904e-01	9.362641757496610317e-01	9.312001498752358053e-01	9.292843598786845183e-01	9.302815057602098481e-01	9.331873750875888662e-01
9.891427891510946174e-03	9.187741105782959439e-01	9.456490456967978631e-01	9.413443984085440031e-01	9.397199686461444879e-01	9.406434174336273379e-01	9.431465507720424579e-01
1.059885594211969206e-02	9.286261980749227485e-01	9.538551008228076666e-01	9.502222200959060672e-01	9.488392607640311338e-01	9.496731805789491165e-01	9.518385163237707003e-01
1.135687875541357104e-02	9.373382309290920755e-01	9.609826407189913100e-01	9.579332996764271524e-01	9.567668130400334148e-01	9.574959278434893584e-01	9.593580464001861818e-01
1.216911483366848318e-02	9.446840213660188112e-01	9.671304630240910027e-01	9.645849398625998550e-01	9.636106065519857156e-01	9.642306884099136610e-01	9.658307733044633192e-01
1.303944147192910227e-02	9.514434629801038490e-01	9.724120909833037230e-01	9.702841657091414440e-01	9.694802408988900666e-01	9.699996689468556310e-01	9.713706483468592667e-01
1.397201326668790627e-02	9.577069219110949660e-01	9.769193745409074925e-01	9.751489516205992247e-01	9.744934316030348098e-01	9.749218085448011495e-01	9.760881109445522785e-01
1.497128194829204506e-02	9.635314081217634108e-01	9.807480717751568822e-01	9.792744693090731367e-01	9.787527956552543040e-01	9.791025080880390030e-01	9.800919112322877824e-01
1.604201763175020293e-02	9.685182239168906859e-01	9.839888291525455966e-01	9.827628354962858470e-01	9.823472324263721189e-01	9.826421047352835725e-01	9.834734234152453514e-01
1.718933158738241221e-02	9.727532430733671909e-01	9.867163332606516679e-01	9.857078144123200270e-01	9.853768420422991392e-01	9.856166970157917984e-01	9.863142541448933764e-01
1.841870064001084606e-02	9.765525987276842956e-01	9.890081960666213812e-01	9.881788231234251985e-01	9.879191279688747107e-01	9.881119290454863924e-01	9.886955781862524217e-01
1.973599331316387706e-02	9.800666342915755891e-01	9.909254378621168424e-01	9.902459077300816981e-01	9.900421430597421413e-01	9.901983421091348214e-01	9.906826625580389400e-01
2.114749784309540720e-02	9.829759776316207009e-01	9.925249222435625907e-01	9.919693905110260612e-01	9.918091578084891058e-01	9.919406635594287813e-01	9.923383107071613862e-01
2.265995219634737295e-02	9.855944116595098947e-01	9.938550724302814832e-01	9.934058654583667325e-01	9.932769817401927437e-01	9.933842174194662533e-01	9.937129905769496174e-01
2.428057623414751204e-02	9.878639895378582558e-01	9.949594154896296283e-01	9.945927983765854297e-01	9.944924147391746017e-01	9.945827735023671234e-01	9.948523633880146377e-01
2.601710617718246826e-02	9.896812173259850187e-01	9.958733820433585127e-01	9.955754802696372696e-01	9.954969249639565865e-01	9.955719821202607678e-01	9.957920009992317079e-01
2.787783153526759983e-02	9.914333097843450737e-01	9.966310417739429051e-01	9.963862808314661867e-01	9.963244156905832760e-01	9.963897674392563353e-01	9.965682312968009438e-01
2.987163467820097562e-02	9.928693049871378795e-01	9.972562568930343208e-01	9.970557584601362766e-01	9.970080659580939919e-01	9.970615936195139639e-01	9.972057129060132308e-01
3.200803323669750011e-02	9.941214147204451290e-01	9.977696967825959717e-01	9.976052509124009315e-01	9.975700719365749869e-01	9.976150066549029916e-01	9.977305691896154460e-01
3.429722553580831501e-02	9.950845446558600482e-01	9.981914021893559807e-01	9.980578493686327324e-01	9.980289891777804900e-01	9.980686775918070630e-01	9.981623296603104878e-01
3.675013927770683086e-02	9.959237507953250246e-01	9.985389674403535309e-01	9.984290908425397237e-01	9.984073286565082750e-01	9.984402654780847319e-01	9.985148609632811256e-01
3.937848370623368843e-02	9.966194803857280071e-01	9.988234793907766473e-01	9.987341789815658011e-01	9.987158705609213705e-01	9.987440785760749451e-01	9.988041105595194535e-01
4.219480550221391124e-02	9.972316705820242211e-01	9.990563435505145362e-01	9.989844789362416488e-01	9.989697368493490881e-01	9.989926877749734091e-01	9.990410404884737527e-01
4.521254867636818886e-02	9.977025842921422027e-01	9.992464427827987272e-01	9.991886717588183142e-01	9.991772237575784477e-01	9.991962876405765526e-01	9.992350455329139791e-01
4.844611874572350707e-02	9.981420665374142187e-01	9.994017506714893972e-01	9.993557381852331556e-01	9.993468183309505148e-01	9.993625601699989147e-01	9.993929732673589861e-01
5.191095149987623447e-02	9.985672942290972909e-01	9.995288535707733679e-01	9.994922418453693336e-01	9.994850790890661418e-01	9.994980008975739016e-01	9.995219342665959683e-01
5.562358668537047135e-02	9.988656320350589590e-01	9.996326102668138258e-01	9.996037781562682190e-01	9.995979319140716468e-01	9.996081315460038086e-01	9.996266807787399511e-01
5.960174695993195049e-02	9.991230438649589818e-01	9.997170583173953240e-01	9.996944525038521379e-01	9.996901353608020901e-01	9.996984062278403416e-01	9.997126496220944958e-01
6.386442249345389288e-02	9.993142478893646263e-01	9.997856159708180535e-01	9.997688858526634359e-01	9.997651260106557025e-01	9.997718734668161744e-01	9.997826384512166209e-01
6.843196161958668700e-02	9.994537986671143681e-01	9.998419738897000864e-01	9.998293560021225268e-01	9.998266266673049296e-01	9.998317642991312315e-01	9.998394489394396567e-01
7.332616797066607295e-02	9.995904400976870496e-01	9.998877512009631818e-01	9.998786394999293892e-01	9.998767416927820673e-01	9.998804759977830692e-01	9.998859354735359917e-01
7.857040455966410319e-02	9.997299164131937532e-01	9.999249991088832168e-01	9.999189780874846445e-01	9.999176460646739262e-01	9.999200588569047143e-01	9.999237723801898126e-01
8.418970530600895785e-02	9.998452070706361772e-01	9.999553634093318877e-01	9.999517227647192197e-01	9.999509038607214961e-01	9.999524415469833727e-01	9.999545251663057854e-01
9.021089453765354649e-02	9.999319776366843993e-01	9.999800059180519174e-01	9.999783415137281084e-01	9.999779600137609359e-01	9.999786597998314708e-01	9.999796872526542924e-01
9.666271503984952274e-02	1.000000000000000000e+00	1.000000000000000222e+00	9.999999999999997780e-01	9.999999999999996669e-01	9.999999999999998890e-01	1.000000000000000222e+00
