# Supplementary material for: Iso-orientation bias of layer 2/3 connections unifies spontaneous, visually and optogenetically driven V1 dynamics
Source: Nat Commun. 2026 Jan 21;17:1901. doi: 10.1038/s41467-026-68578-y (PMC12923880; doi:10.1038/s41467-026-68578-y)
Supplement: Supplementary file 6 — Source data [file 41467_2026_68578_MOESM6_ESM.zip › source_data/figs12/L.csv]

Propagation speed	Monkey MT 1	0.35 nS	0.375 nS	0.4 nS	0.425 nS	0.45 nS
0.000000000000000000e+00	2.419045866547248624e-01	1.110775500795995407e+00	9.252509471801083629e-01	8.800004822854678999e-01	8.875273910031775682e-01	8.921771590344899083e-01
1.000000000000000021e-02	3.199375556187618597e-01	1.448095217157647774e+00	1.199743803731806002e+00	1.123731666513858585e+00	1.131300249044624007e+00	1.139806013284064390e+00
2.000000000000000042e-02	4.200408016705462488e-01	1.694043649402929175e+00	1.379992800085779514e+00	1.292054352625940705e+00	1.277368731415015279e+00	1.269495598637544909e+00
2.999999999999999889e-02	5.441222939511033418e-01	1.828898432349186365e+00	1.482082365224821840e+00	1.382364590666204762e+00	1.357015737425342206e+00	1.343128628414502534e+00
4.000000000000000083e-02	6.922897608358712374e-01	1.954355706651292657e+00	1.587989597224730431e+00	1.481388108617115451e+00	1.439619796874506141e+00	1.416995227173029503e+00
5.000000000000000278e-02	8.623698381276370117e-01	2.084887520626817814e+00	1.716173347515724812e+00	1.600619975032264719e+00	1.550323617789931330e+00	1.514832046833750168e+00
5.999999999999999778e-02	1.049768211614303004e+00	2.221426150502581631e+00	1.853690893739293744e+00	1.735473093859072780e+00	1.671702377133877260e+00	1.635899180063438818e+00
7.000000000000000666e-02	1.247774901074538256e+00	2.333383900762506791e+00	1.991174193485260924e+00	1.871234984694167602e+00	1.788894902117410313e+00	1.762573602200305789e+00
8.000000000000000167e-02	1.448163418922427947e+00	2.437334753525428166e+00	2.123792047234047686e+00	2.009099940374278415e+00	1.913386607035667764e+00	1.889288858075206745e+00
8.999999999999999667e-02	1.642249635560026677e+00	2.524127616771024041e+00	2.236471927876916066e+00	2.132482463861361754e+00	2.029678875341570432e+00	2.012401761580524084e+00
1.000000000000000056e-01	1.821942873841621013e+00	2.589404201812489426e+00	2.334869396572988531e+00	2.238578740619999508e+00	2.141340086177989654e+00	2.124558156495889971e+00
1.100000000000000006e-01	1.980620087811993724e+00	2.635645924051785993e+00	2.415839485128671971e+00	2.325281626936186008e+00	2.239159544524969903e+00	2.215385456685261989e+00
1.199999999999999956e-01	2.113685160413132813e+00	2.663150947603749152e+00	2.470019043487724275e+00	2.390101381185795404e+00	2.317736526505949968e+00	2.294664975757906067e+00
1.300000000000000044e-01	2.218693776955081631e+00	2.671645750015934517e+00	2.510756859385999018e+00	2.435345827436544486e+00	2.375147274197850766e+00	2.355423127931952187e+00
1.400000000000000133e-01	2.295160170333945704e+00	2.656274281021391737e+00	2.527509910074462240e+00	2.463222449579290263e+00	2.414788767013437365e+00	2.395928562714656263e+00
1.499999999999999944e-01	2.344236099129085815e+00	2.621414542636821388e+00	2.527324000624588063e+00	2.470302550351167525e+00	2.426688805417581030e+00	2.417316458023413439e+00
1.600000000000000033e-01	2.368238294151632228e+00	2.573921023948465336e+00	2.506501326847156985e+00	2.463463918622776916e+00	2.425182120171074818e+00	2.420508839663107814e+00
1.700000000000000122e-01	2.370389717606712132e+00	2.509342619341198066e+00	2.473625523736687093e+00	2.439360250284625664e+00	2.405539711101515099e+00	2.404273345419797536e+00
1.799999999999999933e-01	2.354435242665832373e+00	2.438953710743991810e+00	2.424614737319322533e+00	2.400584074459065853e+00	2.376419713146552315e+00	2.378678758418506067e+00
1.900000000000000022e-01	2.324370916431705236e+00	2.360731217675219540e+00	2.368828856082029866e+00	2.351665383033000989e+00	2.335452729084858348e+00	2.340603747723741801e+00
2.000000000000000111e-01	2.284160583439347025e+00	2.278136472310952954e+00	2.294723555501925194e+00	2.289204030826431868e+00	2.283415771026223506e+00	2.291706163099787030e+00
2.099999999999999922e-01	2.237317731695215084e+00	2.190012959296661954e+00	2.223733868991728535e+00	2.230083272312771481e+00	2.224020051221909711e+00	2.239046974527895806e+00
2.200000000000000011e-01	2.186565527534345854e+00	2.100392054598233749e+00	2.145732623887650181e+00	2.158423254787177115e+00	2.161220006302121188e+00	2.177350463053770557e+00
2.300000000000000100e-01	2.133667425196939416e+00	2.010302958314532873e+00	2.069579057789711740e+00	2.086012725369649434e+00	2.093437126371547663e+00	2.108258961621239269e+00
2.399999999999999911e-01	2.079461274308505470e+00	1.922189301965196329e+00	1.987523682050807761e+00	2.011311503134107337e+00	2.021196221079956334e+00	2.036409549521710272e+00
2.500000000000000000e-01	2.024222488055038127e+00	1.833331467411896787e+00	1.906216836465321585e+00	1.938189618966823957e+00	1.949893117168780332e+00	1.962565000981723040e+00
2.600000000000000089e-01	1.968037924431003116e+00	1.746412110299397691e+00	1.830571259785215732e+00	1.862783568171901605e+00	1.877479179768712036e+00	1.890534287085317677e+00
2.700000000000000178e-01	1.911159179150832221e+00	1.668637274097250600e+00	1.752531691241910439e+00	1.786394509953299181e+00	1.805601478667102189e+00	1.814320565064452051e+00
2.800000000000000266e-01	1.854105093042673014e+00	1.588400735823044974e+00	1.678057833331370485e+00	1.711476291888146761e+00	1.733635629132878941e+00	1.743571213867642022e+00
2.899999999999999800e-01	1.797477713140320121e+00	1.512435419028551609e+00	1.607800369128103535e+00	1.641340139812695664e+00	1.664446455226271437e+00	1.669607430812578563e+00
2.999999999999999889e-01	1.741679312250392186e+00	1.438242659148154745e+00	1.534806448285574998e+00	1.570180191623794741e+00	1.593402083288628424e+00	1.600871182900958978e+00
3.099999999999999978e-01	1.686594646664580255e+00	1.371190231637621215e+00	1.464671292930914248e+00	1.500685237751683498e+00	1.524991553870203242e+00	1.531872782391144883e+00
3.200000000000000067e-01	1.631604490983373568e+00	1.304524678226501866e+00	1.401524865185070468e+00	1.436257870697747574e+00	1.458979804484000109e+00	1.467393043332451352e+00
3.300000000000000155e-01	1.575862011150822140e+00	1.241602193331368564e+00	1.337714708087508253e+00	1.372446412859478437e+00	1.394095212370508152e+00	1.405672848290264954e+00
3.400000000000000244e-01	1.518853870657072447e+00	1.182092578676288808e+00	1.276451021217730242e+00	1.310243660946103450e+00	1.335016990161482786e+00	1.341710881029873903e+00
3.500000000000000333e-01	1.460646666386974379e+00	1.128280937752923485e+00	1.218602197400779463e+00	1.252709582464869742e+00	1.273975832948213593e+00	1.284545281128287364e+00
3.599999999999999867e-01	1.402048050569678628e+00	1.072278653043692298e+00	1.162710315161363139e+00	1.194500043280877666e+00	1.217703669177690795e+00	1.227975037127258640e+00
3.699999999999999956e-01	1.344351312418457622e+00	1.022889369129333481e+00	1.109450519343754937e+00	1.143802149206641472e+00	1.166739999905157754e+00	1.173730682844796647e+00
3.800000000000000044e-01	1.288994349833180397e+00	9.734647654988922705e-01	1.058908426141966119e+00	1.093982843510250547e+00	1.112673179328607098e+00	1.122720360614826385e+00
3.900000000000000133e-01	1.237096534647560198e+00	9.286489741228284300e-01	1.012537880069650065e+00	1.046898827350456918e+00	1.065129342766183207e+00	1.074735818373361518e+00
4.000000000000000222e-01	1.189183771722821303e+00	8.854406405228861798e-01	9.669607107285643766e-01	9.992152174509081330e-01	1.019639038208206561e+00	1.025182443916534236e+00
4.100000000000000311e-01	1.145124808125608684e+00	8.445461590207172797e-01	9.247967736556567120e-01	9.554359009370356759e-01	9.733464196755247100e-01	9.801967313964761175e-01
4.199999999999999845e-01	1.104244240421931700e+00	8.058743554654907992e-01	8.841543586592822690e-01	9.123450975066265123e-01	9.321770206944679504e-01	9.380873473836990328e-01
4.299999999999999933e-01	1.065621784597651667e+00	7.702375833271153382e-01	8.452634063748180049e-01	8.741456737545518774e-01	8.914785628765985459e-01	8.960922978374297188e-01
4.400000000000000022e-01	1.028299991548674130e+00	7.357154357172002168e-01	8.079094686210526177e-01	8.371487005771698353e-01	8.543182852015269724e-01	8.579315362927888433e-01
4.500000000000000111e-01	9.916132104556462101e-01	7.015095227745342665e-01	7.736532063060804765e-01	8.007350056636312052e-01	8.146147620074338791e-01	8.194057211301013499e-01
4.600000000000000200e-01	9.552494253754157949e-01	6.717785357206311758e-01	7.382390868910593262e-01	7.668551041591803452e-01	7.832633028044017065e-01	7.859000057216226631e-01
4.700000000000000289e-01	9.192514297524211342e-01	6.416417826261573421e-01	7.087308540786160238e-01	7.335617440137593981e-01	7.499733942728513680e-01	7.530713136897935200e-01
4.799999999999999822e-01	8.838034074978683430e-01	6.136242124966193590e-01	6.774173426608772752e-01	7.030754614989391804e-01	7.172768552831181310e-01	7.206656591840142623e-01
4.899999999999999911e-01	8.490874883401922091e-01	5.863393211286076490e-01	6.499924372361944869e-01	6.718150096521126047e-01	6.871064218394004053e-01	6.906414282805284355e-01
5.000000000000000000e-01	8.150816979971975407e-01	5.613715674133493705e-01	6.229638124809651067e-01	6.457135112885670214e-01	6.588507682376673058e-01	6.622685137432391400e-01
5.100000000000000089e-01	7.815707203613722065e-01	5.383981455736263078e-01	5.973327701690344105e-01	6.168081983895949971e-01	6.325482553698937860e-01	6.359372861077753347e-01
5.200000000000000178e-01	7.483571532578392471e-01	5.158000983908719306e-01	5.725774592130562501e-01	5.919140452435157629e-01	6.071149839904893541e-01	6.091560706791493418e-01
5.300000000000000266e-01	7.154655800196911830e-01	4.933926133972130756e-01	5.499829379156202513e-01	5.698400221087746020e-01	5.834079527499583806e-01	5.845888605268628746e-01
5.400000000000000355e-01	6.833090408752646727e-01	4.744357825259281625e-01	5.278654211277115094e-01	5.443601433774650777e-01	5.604820145651731034e-01	5.596247464408614647e-01
5.500000000000000444e-01	6.526769607923494920e-01	4.550099386806191193e-01	5.071202096210581933e-01	5.236590675406938011e-01	5.360689796744645408e-01	5.364916171684173118e-01
5.600000000000000533e-01	6.244922765529683506e-01	4.370642373557856453e-01	4.875385629607217330e-01	5.032329074730349516e-01	5.151337269264228969e-01	5.164634853362694011e-01
5.700000000000000622e-01	5.995041403125449531e-01	4.189131888444312946e-01	4.679601778696863557e-01	4.827096703237066522e-01	4.945012803682317659e-01	4.967914236998053346e-01
5.799999999999999600e-01	5.780173939922510495e-01	4.022628175721957855e-01	4.497638827677835627e-01	4.649771953290648407e-01	4.763671889235482904e-01	4.784595253456885855e-01
5.899999999999999689e-01	5.597217678408165087e-01	3.869242041274895683e-01	4.326797827957923892e-01	4.471892477163285085e-01	4.590566323725457365e-01	4.591427172301367210e-01
5.999999999999999778e-01	5.437192150292532444e-01	3.706976694482473356e-01	4.162300580518561444e-01	4.310728206107464766e-01	4.409453942252146152e-01	4.414216915970517463e-01
6.099999999999999867e-01	5.288067794394256671e-01	3.563118669490192847e-01	4.001741678004013814e-01	4.136283137659515496e-01	4.229631139700545939e-01	4.253380988592307399e-01
6.199999999999999956e-01	5.137970952907265909e-01	3.438070446783645373e-01	3.847420526767899585e-01	3.994085607351051670e-01	4.088397762097383259e-01	4.094995085496288545e-01
6.300000000000000044e-01	4.978237960378634752e-01	3.313268640700928191e-01	3.708420597299336152e-01	3.836820735038127816e-01	3.939255511233848983e-01	3.951962667901998127e-01
6.400000000000000133e-01	4.805887356035468128e-01	3.182396771784518075e-01	3.573114395058393233e-01	3.705342472403654330e-01	3.787689178473173102e-01	3.801147339837948058e-01
6.500000000000000222e-01	4.623257136307827864e-01	3.069562599732506003e-01	3.439520516697804897e-01	3.561937596877723933e-01	3.648520759523131152e-01	3.658768262052242148e-01
6.600000000000000311e-01	4.437170689746847696e-01	2.953147172747488391e-01	3.311006532515600731e-01	3.438029715066280856e-01	3.524345736010965346e-01	3.537042888965402643e-01
6.700000000000000400e-01	4.256175611221917343e-01	2.849027935291616465e-01	3.192293564067614220e-01	3.308346154782094151e-01	3.402660089531217569e-01	3.396640164100663273e-01
6.800000000000000488e-01	4.087716587652345801e-01	2.748670658292890479e-01	3.080813125533314323e-01	3.192987582348384978e-01	3.270763916272599880e-01	3.280623347591328232e-01
6.900000000000000577e-01	3.936195250590800998e-01	2.647056656512629114e-01	2.976108597211274409e-01	3.094931572119037910e-01	3.169319761728580653e-01	3.173377618012235835e-01
7.000000000000000666e-01	3.802408000670305377e-01	2.555480025209760919e-01	2.864098153666420621e-01	2.971211318280613245e-01	3.052653678773251111e-01	3.056331791304414680e-01
7.099999999999999645e-01	3.684308451167639942e-01	2.464683713215632677e-01	2.763861975279748306e-01	2.867085951012079414e-01	2.939929789610175037e-01	2.954329113689176944e-01
7.199999999999999734e-01	3.578350537860897629e-01	2.379464630807564263e-01	2.665297351157263628e-01	2.785810407757921547e-01	2.843186884806067072e-01	2.854866294579843089e-01
7.299999999999999822e-01	3.481221495095269125e-01	2.294820520521767271e-01	2.570108451256048476e-01	2.684507617822145531e-01	2.764155285445720756e-01	2.753043285411999053e-01
7.399999999999999911e-01	3.390034007733370158e-01	2.225462454800926360e-01	2.499471014229817101e-01	2.602220515061461903e-01	2.661935751170292352e-01	2.658643849819193328e-01
7.500000000000000000e-01	3.302735602800914716e-01	2.155907255781020493e-01	2.407771993475228411e-01	2.508414686307114949e-01	2.567910756372070447e-01	2.578315720353768770e-01
7.600000000000000089e-01	3.217211570191245151e-01	2.076133980759607423e-01	2.327806468262686168e-01	2.427579660902572656e-01	2.488226205658959078e-01	2.490204680418585392e-01
7.700000000000000178e-01	3.130922796552574883e-01	2.014989802499784766e-01	2.255611631897656288e-01	2.353531873477300029e-01	2.395596894377272912e-01	2.409892884448375516e-01
7.800000000000000266e-01	3.041364409605106789e-01	1.951332174676890241e-01	2.185879280351041010e-01	2.264645160710331562e-01	2.327583849094843615e-01	2.336416656225477617e-01
7.900000000000000355e-01	2.946414889362020118e-01	1.873530232646122007e-01	2.115494614945242491e-01	2.199195629090527626e-01	2.257677244889394474e-01	2.261674582123447963e-01
8.000000000000000444e-01	2.845465853174349302e-01	1.820583514072396103e-01	2.049871840711476878e-01	2.130009853486942994e-01	2.183787637432076656e-01	2.183453473540707679e-01
8.100000000000000533e-01	2.739573007750670253e-01	1.757771916657986377e-01	1.973469579954719444e-01	2.066232658148088319e-01	2.103776611042582623e-01	2.114771126163296211e-01
8.200000000000000622e-01	2.631576866258639735e-01	1.710509208207285359e-01	1.922034632158174383e-01	2.000897334859665921e-01	2.053931937150851317e-01	2.059514911852289576e-01
8.300000000000000711e-01	2.525223863587964246e-01	1.651426715700196612e-01	1.858686802508328628e-01	1.937927755578462419e-01	1.986188234301460021e-01	1.980330127051909417e-01
8.399999999999999689e-01	2.424337683254134679e-01	1.600270624592954050e-01	1.801381029979120252e-01	1.882357244623173997e-01	1.926883927686517395e-01	1.924118403270826394e-01
8.499999999999999778e-01	2.332101795209557404e-01	1.554979249132897312e-01	1.746529588345106798e-01	1.817421650494588647e-01	1.866094156744055876e-01	1.878792954050299280e-01
8.599999999999999867e-01	2.250582101414770331e-01	1.502213236083314030e-01	1.693105083278055034e-01	1.775384826808081018e-01	1.812339936627641590e-01	1.810412776334358043e-01
8.699999999999999956e-01	2.180077777156351482e-01	1.454983383182456846e-01	1.645298631323213190e-01	1.713622592744321882e-01	1.756210605965543292e-01	1.759827941654728278e-01
8.800000000000000044e-01	2.119713204172446186e-01	1.414636767973933285e-01	1.600337898579055063e-01	1.662987513252345839e-01	1.711148800732818775e-01	1.701264194562764065e-01
8.900000000000000133e-01	2.067164823121949713e-01	1.378076754884939303e-01	1.546375234578177549e-01	1.627672665641460570e-01	1.653346282229258835e-01	1.655693742914017830e-01
9.000000000000000222e-01	2.019640307220464115e-01	1.339455056043229730e-01	1.501528656759376912e-01	1.563879154826694207e-01	1.603983159960192251e-01	1.607183262126642698e-01
9.100000000000000311e-01	1.974325990605897141e-01	1.296381430197648121e-01	1.459772415848453186e-01	1.526728816175742520e-01	1.557068605263995931e-01	1.559277120662208027e-01
9.200000000000000400e-01	1.929096090338801583e-01	1.254687737445517592e-01	1.416426159905772031e-01	1.480091028282133903e-01	1.511721133814437068e-01	1.514066005908183410e-01
9.300000000000000488e-01	1.882766230060934631e-01	1.230900319358407546e-01	1.380336895646496753e-01	1.441513085488907719e-01	1.480363145097877142e-01	1.478646821535313793e-01
9.400000000000000577e-01	1.835111652492960876e-01	1.189830882053314470e-01	1.346783501514793868e-01	1.399394684422841373e-01	1.428837121472774918e-01	1.436710572571816835e-01
9.500000000000000666e-01	1.786499032045273661e-01	1.154716513157472563e-01	1.304317869282023701e-01	1.363296693968209516e-01	1.395756973563311854e-01	1.388926932321507268e-01
9.599999999999999645e-01	1.737449785814640935e-01	1.128588137143959474e-01	1.270413856450995638e-01	1.322556950616667060e-01	1.356832911046566836e-01	1.354724593342110095e-01
9.699999999999999734e-01	1.688374292170120305e-01	1.093153426637125253e-01	1.232742731083202731e-01	1.281955888810389632e-01	1.318969894478081439e-01	1.320260918439294662e-01
9.799999999999999822e-01	1.638987941269846871e-01	1.065587620317946654e-01	1.204742158677791358e-01	1.246339204895137720e-01	1.280029508177533137e-01	1.287014088929967492e-01
9.899999999999999911e-01	1.588746663864727682e-01	1.040165638626093930e-01	1.163344690389418040e-01	1.214311925680460896e-01	1.244974182425939019e-01	1.248744709642149592e-01
1.000000000000000000e+00	1.536586391986837496e-01	1.008920010724379118e-01	1.137031980094641570e-01	1.183565411324852962e-01	1.212946918572794519e-01	1.223427792059512687e-01
1.010000000000000009e+00	1.481487691239591620e-01	9.828984152478720260e-02	1.108012167284257443e-01	1.156090149889541924e-01	1.179417866608289539e-01	1.184594907186790752e-01
1.020000000000000018e+00	1.422746895709122161e-01	9.588152972121653794e-02	1.078633581851322909e-01	1.122504742725297378e-01	1.151716405467216181e-01	1.154549442739525866e-01
1.030000000000000027e+00	1.360525367698871835e-01	9.309373631694684015e-02	1.047917753007064079e-01	1.095877886037395083e-01	1.123231402702824094e-01	1.119644763465916376e-01
1.040000000000000036e+00	1.296054980470554840e-01	9.053839592782393642e-02	1.022379665420066752e-01	1.066591606775884743e-01	1.087898572626304766e-01	1.089901468680121860e-01
1.050000000000000044e+00	1.231914344662049798e-01	8.860813237448456059e-02	9.977874329288842492e-02	1.036897440616581789e-01	1.060311377971965285e-01	1.064045545755403083e-01
1.060000000000000053e+00	1.171168587438209951e-01	8.639284692624782380e-02	9.707082538495681590e-02	1.012587381508141537e-01	1.040486142523624896e-01	1.032325898048641333e-01
1.070000000000000062e+00	1.117060565088779378e-01	8.421616674907789202e-02	9.419656744293365691e-02	9.845410784159207285e-02	1.012556148409083506e-01	1.011084187522048317e-01
1.080000000000000071e+00	1.072046387247634347e-01	8.176596411945603882e-02	9.209937838566173429e-02	9.609896889373746587e-02	9.879072348421884253e-02	9.908143199607241658e-02
1.090000000000000080e+00	1.037056504925213396e-01	8.012565079349061314e-02	8.998180452029035103e-02	9.359943798406428206e-02	9.672250007433433328e-02	9.614793625552947587e-02
1.100000000000000089e+00	1.011464804352533581e-01	7.789393757033184762e-02	8.717277796418544666e-02	9.117169516840259447e-02	9.392541971692543179e-02	9.378121279893331108e-02
1.110000000000000098e+00	9.928906996028373511e-02	7.584046570507720075e-02	8.555340880876473320e-02	8.945612287628681991e-02	9.182210017182979023e-02	9.169215876098540940e-02
1.120000000000000107e+00	9.783224884877389504e-02	7.430200458362841431e-02	8.335184953402359487e-02	8.695332887143128464e-02	8.921519189591380072e-02	8.940791945522297279e-02
1.130000000000000115e+00	9.646692885576493848e-02	7.218528578492390546e-02	8.155064789035575135e-02	8.475645003992021698e-02	8.675764624194290398e-02	8.734744903390062598e-02
1.140000000000000124e+00	9.497411063680222254e-02	7.058932745124799069e-02	7.982283155584593559e-02	8.278554054978626286e-02	8.524851242786379846e-02	8.479289038233650544e-02
1.150000000000000133e+00	9.324539236972602396e-02	6.904840216356242233e-02	7.750793274807356303e-02	8.095331260490361280e-02	8.314927382872479289e-02	8.277080367477031297e-02
1.159999999999999920e+00	9.129182468711868892e-02	6.777771377334131098e-02	7.595461037089336342e-02	7.895466680571795737e-02	8.106799139178311187e-02	8.098065259924783210e-02
1.169999999999999929e+00	8.918005579771498548e-02	6.603472685411315712e-02	7.385334435200154035e-02	7.670476267749386234e-02	7.974413252405120056e-02	7.912190084382585142e-02
1.179999999999999938e+00	8.698978116555185214e-02	6.463343765326337587e-02	7.248593142469010597e-02	7.504221568209112903e-02	7.738616195137704157e-02	7.695526270360859844e-02
1.189999999999999947e+00	8.474098146613445737e-02	6.303090820961865237e-02	7.027540283438520052e-02	7.362766392054631570e-02	7.562890662324708857e-02	7.520267866708153781e-02
1.199999999999999956e+00	8.241811702181214838e-02	6.164851094992921526e-02	6.885988175995903793e-02	7.162086038340660654e-02	7.375493624081029542e-02	7.328839302792990174e-02
1.209999999999999964e+00	7.998926640445401526e-02	6.007390872365193923e-02	6.764413180490753963e-02	7.025851814477925006e-02	7.210133693993182880e-02	7.206664758587749686e-02
1.219999999999999973e+00	7.746112868563463649e-02	5.908249250710698869e-02	6.569208258130372624e-02	6.851928841259150027e-02	7.028123504409819478e-02	7.026179636466370337e-02
1.229999999999999982e+00	7.488542594573331657e-02	5.731404253674968197e-02	6.410125215722226044e-02	6.695463427265900547e-02	6.952707623165411965e-02	6.867826400360781125e-02
1.239999999999999991e+00	7.235071547744195697e-02	5.628977077036065313e-02	6.262620744314570387e-02	6.547645215505853988e-02	6.725154076726658214e-02	6.721804953142217209e-02
1.250000000000000000e+00	6.993662426891875117e-02	5.498294127531259956e-02	6.120171705315578109e-02	6.410187330949740359e-02	6.559141195286047332e-02	6.595138697752961354e-02
1.260000000000000009e+00	6.767164837588354742e-02	5.352333347348958714e-02	6.022569244135387440e-02	6.287087065195927360e-02	6.497437292449714796e-02	6.432457085415500819e-02
1.270000000000000018e+00	6.551239211270608320e-02	5.214750732376896569e-02	5.866666231790754887e-02	6.120098169239626684e-02	6.343504011035264178e-02	6.275573863879226055e-02
1.280000000000000027e+00	6.338311311603817000e-02	5.148218243942645489e-02	5.768003760589392875e-02	6.005726683098575047e-02	6.154556213328767067e-02	6.150622625487502798e-02
1.290000000000000036e+00	6.123192045505092274e-02	5.000532547393530397e-02	5.592042097074897272e-02	5.872837131797738891e-02	6.033678594148066815e-02	5.994801081140176818e-02
1.300000000000000044e+00	5.907530088911908117e-02	4.918722228281784820e-02	5.484981084936559753e-02	5.727629396183565175e-02	5.944061020981011162e-02	5.874994893741053437e-02
1.310000000000000053e+00	5.700886553373849669e-02	4.819580606627289765e-02	5.443151458716478236e-02	5.623862969385121785e-02	5.752827893539835119e-02	5.769562182130781591e-02
1.320000000000000062e+00	5.517034315029106795e-02	4.706146820790623603e-02	5.274365247652990779e-02	5.481755174194172936e-02	5.647213012230026252e-02	5.683647997301962546e-02
1.330000000000000071e+00	5.368015392037005923e-02	4.613165614731892794e-02	5.138765504175415999e-02	5.403114580299754610e-02	5.537680422803625824e-02	5.525703098576738997e-02
1.340000000000000080e+00	5.257992636145226301e-02	4.499896106644445809e-02	5.080628031475770134e-02	5.308484820011866168e-02	5.400968733318363413e-02	5.402875214562913309e-02
1.350000000000000089e+00	5.178862480983675853e-02	4.445355893903281397e-02	4.940788247913508596e-02	5.134153959895299685e-02	5.258543719496403673e-02	5.311734311265420977e-02
1.360000000000000098e+00	5.113389227868047476e-02	4.359767186559467683e-02	4.866342928734298384e-02	5.023045568936589100e-02	5.188677924750502435e-02	5.188988094727668698e-02
1.370000000000000107e+00	5.040058941027398404e-02	4.265307480757753178e-02	4.754226484187296098e-02	4.952154826100230861e-02	5.093510265084940508e-02	5.105932271561405833e-02
1.380000000000000115e+00	4.939158178319551229e-02	4.139224308231117394e-02	4.642191578872691821e-02	4.855404053943820908e-02	4.985120340525878851e-02	4.977387664222469171e-02
1.390000000000000124e+00	4.799734788333735735e-02	4.081398540505545847e-02	4.564566229629966887e-02	4.753921793773015908e-02	4.861222821338638533e-02	4.880856707504156733e-02
1.400000000000000133e+00	4.621485472512834591e-02	4.016015996315926845e-02	4.454814422822599845e-02	4.654723700229954075e-02	4.798947586068742083e-02	4.776322338130795098e-02
1.409999999999999920e+00	4.413301662452740609e-02	3.916052985915240842e-02	4.387870713023890590e-02	4.572085814737065351e-02	4.696189366927176062e-02	4.691306495538673238e-02
1.419999999999999929e+00	4.189874585112860622e-02	3.828328667831562560e-02	4.262626452060839372e-02	4.474845578303304067e-02	4.604123226187250423e-02	4.553370128451339482e-02
1.429999999999999938e+00	3.966487189584379930e-02	3.768860122613787444e-02	4.178070268064299625e-02	4.389107752387295253e-02	4.540623707130812120e-02	4.526909866203680105e-02
1.439999999999999947e+00	3.755308560242721916e-02	3.694606579966179527e-02	4.070356942066779421e-02	4.322866920185772927e-02	4.435580158254672639e-02	4.409553703086747239e-02
1.449999999999999956e+00	3.564477898113300319e-02	3.643269783334812661e-02	4.038801259128822763e-02	4.210534868533684361e-02	4.337882312097145199e-02	4.318004462408889937e-02
1.459999999999999964e+00	3.397975976845692830e-02	3.561541603097677366e-02	3.976749903274081482e-02	4.124062846201648896e-02	4.273076890335175682e-02	4.247035425701433525e-02
1.469999999999999973e+00	3.255900626258850794e-02	3.486548810578576907e-02	3.876782804354354101e-02	4.029188353775084441e-02	4.167543627944463036e-02	4.175739719089685553e-02
1.479999999999999982e+00	3.137205779251828197e-02	3.393321187896015945e-02	3.839763992845744711e-02	3.978039336791889397e-02	4.081925381813095860e-02	4.105505689666886365e-02
1.489999999999999991e+00	3.040516831868907144e-02	3.337959586408750096e-02	3.734333765355363211e-02	3.886020052649873796e-02	4.015161105992830215e-02	4.009383070328939591e-02
1.500000000000000000e+00	2.964999023652682350e-02	3.284487179037518662e-02	3.663068476239668414e-02	3.821737077557757489e-02	3.934276757169012650e-02	3.886800188743333440e-02
1.510000000000000009e+00	2.910018625671981912e-02	3.251549490318834251e-02	3.617161888399695463e-02	3.741057049174376092e-02	3.864574200261302467e-02	3.873733392571650225e-02
1.520000000000000018e+00	2.874523840014783088e-02	3.163168061238273709e-02	3.524288702698578912e-02	3.721233745941655152e-02	3.762877027068087243e-02	3.811421108327935070e-02
1.530000000000000027e+00	2.857350898953616228e-02	3.122837873804672204e-02	3.485476028077216099e-02	3.633374908157124134e-02	3.731208886458963619e-02	3.734817015771440402e-02
1.540000000000000036e+00	2.857465191969221427e-02	3.055073302251268622e-02	3.391868989284518854e-02	3.530587409913382713e-02	3.653099580884398845e-02	3.629629306589388094e-02
1.550000000000000044e+00	2.874557606296833032e-02	2.968991761659793213e-02	3.364879503360840296e-02	3.478622619134602578e-02	3.613677642961185543e-02	3.583813852512422737e-02
1.560000000000000053e+00	2.910004395708545855e-02	2.941228822041550353e-02	3.254475382694192037e-02	3.414258066662927138e-02	3.505369337321220108e-02	3.524196594979116248e-02
1.570000000000000062e+00	2.969087943467208987e-02	2.885210109557403285e-02	3.214521158819259872e-02	3.365230061548253604e-02	3.443420577727599602e-02	3.429625657686556639e-02
1.580000000000000071e+00	3.058412329274841010e-02	2.817856232377050421e-02	3.157280617675990719e-02	3.293931431814103167e-02	3.388164569499824835e-02	3.390670271599725144e-02
1.590000000000000080e+00	3.182689716912862066e-02	2.784672127034535510e-02	3.090010750947789001e-02	3.267908247734933880e-02	3.317237728805679658e-02	3.313576174186792789e-02
1.600000000000000089e+00	3.338043674755075685e-02	2.731035441914083858e-02	3.097512360328388489e-02	3.188370302665372719e-02	3.269245804377420711e-02	3.284910890085161739e-02
1.610000000000000098e+00	3.508371079593462089e-02	2.686187616376922022e-02	3.010183842430323026e-02	3.112584917055503247e-02	3.202481528557155066e-02	3.171311430867588405e-02
1.620000000000000107e+00	3.664589431423667665e-02	2.622447849679417423e-02	2.959303361414083317e-02	3.062659560765686184e-02	3.133431923002211184e-02	3.133907726826144768e-02
1.630000000000000115e+00	3.768983915825315639e-02	2.574889441280119734e-02	2.888445768460377525e-02	2.997968698775776292e-02	3.122086893247911360e-02	3.087357265464522188e-02
1.640000000000000124e+00	3.784724446435493855e-02	2.556079638994386907e-02	2.843925347571167953e-02	2.977982240783937778e-02	3.053690239045732391e-02	3.037213435155686550e-02
1.650000000000000133e+00	3.687499904756630364e-02	2.485440206829626561e-02	2.784401707920759056e-02	2.927322688078094065e-02	2.987987009173710684e-02	2.997849711688489738e-02
1.660000000000000142e+00	3.473960970461450332e-02	2.432707049329941446e-02	2.728628872960710966e-02	2.835058671797465596e-02	2.931751573916853079e-02	2.953585939656977813e-02
1.669999999999999929e+00	3.163726649029694610e-02	2.418907718395375828e-02	2.703596328614519748e-02	2.812135428141457338e-02	2.866048344044766494e-02	2.885393597135938598e-02
1.679999999999999938e+00	2.794920984304321079e-02	2.394758889259980886e-02	2.644480385126100203e-02	2.771509893121312448e-02	2.874046998116142754e-02	2.839904812963265149e-02
1.689999999999999947e+00	2.413932885515114590e-02	2.349336091600548113e-02	2.628498695576127545e-02	2.721421382072378159e-02	2.806466533104920794e-02	2.773509154915898903e-02
1.699999999999999956e+00	2.063420445358423241e-02	2.304406127188776340e-02	2.586832147820841352e-02	2.662930400928915919e-02	2.726888086986634097e-02	2.750560594139379519e-02
1.709999999999999964e+00	1.773346354761280372e-02	2.263829523131344335e-02	2.533423950600269259e-02	2.603297336471634485e-02	2.684527867975976603e-02	2.675998188484710397e-02
1.719999999999999973e+00	1.555984898393854982e-02	2.199432645436958170e-02	2.503417513077871304e-02	2.579395164260987056e-02	2.657512005755306717e-02	2.644066205340158890e-02
1.729999999999999982e+00	1.407648181119731078e-02	2.177501565916038426e-02	2.487843519689887650e-02	2.549211533824332840e-02	2.620865111081346899e-02	2.624466011082633721e-02
1.739999999999999991e+00	1.313111039476423138e-02	2.169534095078850394e-02	2.373607055100541638e-02	2.507443915490368061e-02	2.544143327131408519e-02	2.578568889529595301e-02
1.750000000000000000e+00	1.252761459605089035e-02	2.121729270055721858e-02	2.373851672797735318e-02	2.470815672068590527e-02	2.497130829732297636e-02	2.503271476590268954e-02
1.760000000000000009e+00	1.208012666736433399e-02	2.072445945289609973e-02	2.335202076641168870e-02	2.408245821947202145e-02	2.485785799977998159e-02	2.481711262906990956e-02
1.770000000000000018e+00	1.166137353161987925e-02	2.056593142489844192e-02	2.275515358525964302e-02	2.389809334166975718e-02	2.438120351226121668e-02	2.430669090361352314e-02
1.780000000000000027e+00	1.121083431523521232e-02	2.003367151742443258e-02	2.247873558743103406e-02	2.361991447737518679e-02	2.406697067374285320e-02	2.406005512587299638e-02
1.790000000000000036e+00	1.073107389104522441e-02	1.981353933346913232e-02	2.203271598621495825e-02	2.294282222703943747e-02	2.369723697023942699e-02	2.358393374036727927e-02
1.800000000000000044e+00	1.026554062910104911e-02	1.946444911637584124e-02	2.162175825492994655e-02	2.257980288800400318e-02	2.321650153676587877e-02	2.329891424887243351e-02
1.810000000000000053e+00	9.875928049569708544e-03	1.917367750025578479e-02	2.166252787112885395e-02	2.210828563415573322e-02	2.288839348200125134e-02	2.276889232915852226e-02
1.820000000000000062e+00	9.620844244051211455e-03	1.881965895068588371e-02	2.101021401194629393e-02	2.172324040263949596e-02	2.250233599467868842e-02	2.277869242628728294e-02
1.830000000000000071e+00	9.541802391556023985e-03	1.857899204807803711e-02	2.084061240855882707e-02	2.161066361884873138e-02	2.205179956127054086e-02	2.203715174354424489e-02
1.840000000000000080e+00	9.648139800502180188e-03	1.826111460333661521e-02	2.054951734889861117e-02	2.106083208062427617e-02	2.166492588475702266e-02	2.199713468026846461e-02
1.850000000000000089e+00	9.920322198798410540e-03	1.780031551677346835e-02	1.999749674556536641e-02	2.077531125216943927e-02	2.143557672209816384e-02	2.144179584297191410e-02
1.860000000000000098e+00	1.031247920210777089e-02	1.764343026626801272e-02	1.997548115281795600e-02	2.064152434969345959e-02	2.108298299160482961e-02	2.123109375470351792e-02
1.870000000000000107e+00	1.075344997590669399e-02	1.760318221770902289e-02	1.956941577547681096e-02	2.029318893897855830e-02	2.077854442337794677e-02	2.087012351046076131e-02
1.880000000000000115e+00	1.116858563630407537e-02	1.711363452503231186e-02	1.900434889495992291e-02	1.995137971862834259e-02	2.044472304427662201e-02	2.027721763417061895e-02
1.890000000000000124e+00	1.148749751028609392e-02	1.705449453531297788e-02	1.900516428728389953e-02	1.979638269746714432e-02	2.000071612439612706e-02	2.004119862831958698e-02
1.900000000000000133e+00	1.166121326951648912e-02	1.643763158699047822e-02	1.874505413593485423e-02	1.939502199003920180e-02	2.000806182711473841e-02	1.987378030236989016e-02
1.910000000000000142e+00	1.167125157013869027e-02	1.637931298601761135e-02	1.837405062852517923e-02	1.939991663281314879e-02	1.955752539370702800e-02	1.963367792271564216e-02
1.919999999999999929e+00	1.153236969563754301e-02	1.614768135961652112e-02	1.821749530232095668e-02	1.882887497590304826e-02	1.930695531208285326e-02	1.914857311484145785e-02
1.929999999999999938e+00	1.129323445453566180e-02	1.597354694544292700e-02	1.761492037490106771e-02	1.864206277671402387e-02	1.886947790573001785e-02	1.891010408470823398e-02
1.939999999999999947e+00	1.103036724748988895e-02	1.561706422963471917e-02	1.742574935573812378e-02	1.808162617914696110e-02	1.863196685116159240e-02	1.888642051664705945e-02
1.949999999999999956e+00	1.083982026522065795e-02	1.548646341900452271e-02	1.739476444742695319e-02	1.770637023317774700e-02	1.823285033678372427e-02	1.853688371905452478e-02
1.959999999999999964e+00	1.080986978676870894e-02	1.508726848839901657e-02	1.725614775235066040e-02	1.759297767559139802e-02	1.817245233665291948e-02	1.816366335340081212e-02
1.969999999999999973e+00	1.099839822990416466e-02	1.494023990284678270e-02	1.676854314261169362e-02	1.748611130836973115e-02	1.785577093056168671e-02	1.799542835269038812e-02
1.979999999999999982e+00	1.140799452319060832e-02	1.476117715619657683e-02	1.659404918528036010e-02	1.751874226019314168e-02	1.760111990298316581e-02	1.770795883691335046e-02
1.989999999999999991e+00	1.198051448783154886e-02	1.448436914876024932e-02	1.630458491026809745e-02	1.712880238590339457e-02	1.728280611851001902e-02	1.724735427186150499e-02
