# Supplementary material for: Iso-orientation bias of layer 2/3 connections unifies spontaneous, visually and optogenetically driven V1 dynamics
Source: Nat Commun. 2026 Jan 21;17:1901. doi: 10.1038/s41467-026-68578-y (PMC12923880; doi:10.1038/s41467-026-68578-y)
Supplement: Supplementary file 6 — Source data [file 41467_2026_68578_MOESM6_ESM.zip › source_data/figs12/M.csv]

TC strength	stLFP iso-orth
1.600000000000000089e+00	3.104224493927116441e-02
1.800000000000000044e+00	2.887878760629848315e-02
2.000000000000000000e+00	2.902137092563693982e-02
2.200000000000000178e+00	2.526311782079250848e-02
2.399999999999999911e+00	2.557387811072663053e-02
2.600000000000000089e+00	2.642933729642786556e-02
