# Supplementary material for: Iso-orientation bias of layer 2/3 connections unifies spontaneous, visually and optogenetically driven V1 dynamics
Source: Nat Commun. 2026 Jan 21;17:1901. doi: 10.1038/s41467-026-68578-y (PMC12923880; doi:10.1038/s41467-026-68578-y)
Supplement: Supplementary file 6 — Source data [file 41467_2026_68578_MOESM6_ESM.zip › source_data/figs12/N.csv]

Conduction delay	stLFP iso-orth
2.000000000000000000e+00	2.526311782079250848e-02
2.250000000000000000e+00	2.390589505820030561e-02
2.500000000000000000e+00	2.558392857529730516e-02
2.750000000000000000e+00	2.722453754255402605e-02
3.000000000000000000e+00	3.186260795890888398e-02
3.299999999999999822e+00	3.215910532182965353e-02
