# Supplementary material for: Iso-orientation bias of layer 2/3 connections unifies spontaneous, visually and optogenetically driven V1 dynamics
Source: Nat Commun. 2026 Jan 21;17:1901. doi: 10.1038/s41467-026-68578-y (PMC12923880; doi:10.1038/s41467-026-68578-y)
Supplement: Supplementary file 6 — Source data [file 41467_2026_68578_MOESM6_ESM.zip › source_data/figs12/O.csv]

L2/3 E→E bias	stLFP iso-orth
7.692307692307691624e-01	5.156498917495297429e-03
1.000000000000000000e+00	5.294218201491179485e-03
1.250000000000000000e+00	5.831616157666238975e-03
1.666666666666666741e+00	1.309988349861334993e-02
2.222222222222222321e+00	2.526311782079250848e-02
