# Supplementary material for: Iso-orientation bias of layer 2/3 connections unifies spontaneous, visually and optogenetically driven V1 dynamics
Source: Nat Commun. 2026 Jan 21;17:1901. doi: 10.1038/s41467-026-68578-y (PMC12923880; doi:10.1038/s41467-026-68578-y)
Supplement: Supplementary file 6 — Source data [file 41467_2026_68578_MOESM6_ESM.zip › source_data/figs13/A.csv]

TC strength	Similarity Exc - Or. map	Similarity Exc - Inh
1.600000000000000089e+00	8.199999999999999512e-01	7.399999999999999911e-01
1.800000000000000044e+00	8.100000000000000533e-01	6.400000000000000133e-01
2.000000000000000000e+00	7.700000000000000178e-01	5.699999999999999512e-01
2.200000000000000178e+00	7.399999999999999911e-01	4.600000000000000200e-01
2.399999999999999911e+00	7.299999999999999822e-01	3.800000000000000044e-01
2.600000000000000089e+00	6.600000000000000311e-01	2.999999999999999889e-01
