# Supplementary material for: Iso-orientation bias of layer 2/3 connections unifies spontaneous, visually and optogenetically driven V1 dynamics
Source: Nat Commun. 2026 Jan 21;17:1901. doi: 10.1038/s41467-026-68578-y (PMC12923880; doi:10.1038/s41467-026-68578-y)
Supplement: Supplementary file 6 — Source data [file 41467_2026_68578_MOESM6_ESM.zip › source_data/figs13/C.csv]

L2/3 E→E bias	Similarity Exc - Or. map	Similarity Exc - Inh
7.692307692307691624e-01	1.100000000000000006e-01	1.700000000000000122e-01
1.000000000000000000e+00	1.199999999999999956e-01	1.600000000000000033e-01
1.250000000000000000e+00	1.700000000000000122e-01	1.700000000000000122e-01
1.666666666666666741e+00	2.999999999999999889e-01	2.000000000000000111e-01
2.222222222222222321e+00	7.399999999999999911e-01	4.600000000000000200e-01
