# Supplementary material for: Iso-orientation bias of layer 2/3 connections unifies spontaneous, visually and optogenetically driven V1 dynamics
Source: Nat Commun. 2026 Jan 21;17:1901. doi: 10.1038/s41467-026-68578-y (PMC12923880; doi:10.1038/s41467-026-68578-y)
Supplement: Supplementary file 6 — Source data [file 41467_2026_68578_MOESM6_ESM.zip › source_data/figs13/D.csv]

L2/3 E→I strength	Similarity Exc - Or. map	Similarity Exc - Inh
3.499999999999999778e-01	7.399999999999999911e-01	4.600000000000000200e-01
3.750000000000000000e-01	5.100000000000000089e-01	2.399999999999999911e-01
4.000000000000000222e-01	3.400000000000000244e-01	1.700000000000000122e-01
4.249999999999999889e-01	2.700000000000000178e-01	1.300000000000000044e-01
4.500000000000000111e-01	2.399999999999999911e-01	1.100000000000000006e-01
