# Supplementary material for: Iso-orientation bias of layer 2/3 connections unifies spontaneous, visually and optogenetically driven V1 dynamics
Source: Nat Commun. 2026 Jan 21;17:1901. doi: 10.1038/s41467-026-68578-y (PMC12923880; doi:10.1038/s41467-026-68578-y)
Supplement: Supplementary file 6 — Source data [file 41467_2026_68578_MOESM6_ESM.zip › source_data/figs13/E.csv]

TC strength	Similarity Exc - Opt	Similarity Opt - Or. map
1.600000000000000089e+00	7.218700052890618668e-01	6.793646074573783666e-01
1.800000000000000044e+00	5.764840668355369901e-01	6.320314203631546279e-01
2.000000000000000000e+00	4.700598027858766681e-01	6.444360473773390607e-01
2.200000000000000178e+00	4.130032986503209824e-01	5.014594353166499374e-01
2.399999999999999911e+00	3.675591533074261119e-01	6.474079825165409696e-01
2.600000000000000089e+00	3.025708060666223442e-01	6.192217755730489159e-01
