# Supplementary material for: Iso-orientation bias of layer 2/3 connections unifies spontaneous, visually and optogenetically driven V1 dynamics
Source: Nat Commun. 2026 Jan 21;17:1901. doi: 10.1038/s41467-026-68578-y (PMC12923880; doi:10.1038/s41467-026-68578-y)
Supplement: Supplementary file 6 — Source data [file 41467_2026_68578_MOESM6_ESM.zip › source_data/figs13/F.csv]

Conduction delay	Similarity Exc - Opt	Similarity Opt - Or. map
2.000000000000000000e+00	4.130032986503209824e-01	5.014594353166499374e-01
2.250000000000000000e+00	4.443601800151729675e-01	6.090100615757537694e-01
2.500000000000000000e+00	4.941659134639962980e-01	6.978147449444136452e-01
2.750000000000000000e+00	4.932455437216572980e-01	6.424528922834650269e-01
3.000000000000000000e+00	6.252605626311249498e-01	7.186581954165416342e-01
3.299999999999999822e+00	7.353914099980378705e-01	6.859274354941320428e-01
