# Supplementary material for: Iso-orientation bias of layer 2/3 connections unifies spontaneous, visually and optogenetically driven V1 dynamics
Source: Nat Commun. 2026 Jan 21;17:1901. doi: 10.1038/s41467-026-68578-y (PMC12923880; doi:10.1038/s41467-026-68578-y)
Supplement: Supplementary file 6 — Source data [file 41467_2026_68578_MOESM6_ESM.zip › source_data/figs13/G.csv]

L2/3 E→E bias	Similarity Exc - Opt	Similarity Opt - Or. map
7.692307692307691624e-01	3.663692469703251908e-01	1.182111699905292884e-01
1.000000000000000000e+00	3.356968737665143032e-01	1.261626620813434685e-01
1.250000000000000000e+00	3.427145708014948666e-01	1.880519152769647984e-01
1.666666666666666741e+00	3.878702490043036688e-01	2.927526013114183923e-01
2.222222222222222321e+00	4.130032986503209824e-01	5.014594353166499374e-01
