# Supplementary material for: Iso-orientation bias of layer 2/3 connections unifies spontaneous, visually and optogenetically driven V1 dynamics
Source: Nat Commun. 2026 Jan 21;17:1901. doi: 10.1038/s41467-026-68578-y (PMC12923880; doi:10.1038/s41467-026-68578-y)
Supplement: Supplementary file 6 — Source data [file 41467_2026_68578_MOESM6_ESM.zip › source_data/figs13/H.csv]

L2/3 E→I strength	Similarity Exc - Opt	Similarity Opt - Or. map
3.499999999999999778e-01	4.130032986503209824e-01	5.014594353166499374e-01
3.750000000000000000e-01	3.115671041450835954e-01	5.539228463079874931e-01
4.000000000000000222e-01	3.078212525566366153e-01	3.588201149162225656e-01
4.249999999999999889e-01	2.864222951822541496e-01	2.937763335570147682e-01
4.500000000000000111e-01	3.109639023580503259e-01	4.044201667751403662e-01
