# Supplementary material for: Iso-orientation bias of layer 2/3 connections unifies spontaneous, visually and optogenetically driven V1 dynamics
Source: Nat Commun. 2026 Jan 21;17:1901. doi: 10.1038/s41467-026-68578-y (PMC12923880; doi:10.1038/s41467-026-68578-y)
Supplement: Supplementary file 6 — Source data [file 41467_2026_68578_MOESM6_ESM.zip › source_data/figs13/I.csv]

TC strength	Dimensionality Exc	Dimensionality Inh
1.600000000000000089e+00	6.858844382295196773e+00	1.589546775850252658e+01
1.800000000000000044e+00	8.753922702821956392e+00	1.742255540183474949e+01
2.000000000000000000e+00	9.059333292127888626e+00	1.840824228567270637e+01
2.200000000000000178e+00	1.283330557175102449e+01	1.924367240436149373e+01
2.399999999999999911e+00	1.339935131355581177e+01	1.957424842022854250e+01
2.600000000000000089e+00	1.443855238958143516e+01	1.944590839845753294e+01
