# Supplementary material for: Iso-orientation bias of layer 2/3 connections unifies spontaneous, visually and optogenetically driven V1 dynamics
Source: Nat Commun. 2026 Jan 21;17:1901. doi: 10.1038/s41467-026-68578-y (PMC12923880; doi:10.1038/s41467-026-68578-y)
Supplement: Supplementary file 6 — Source data [file 41467_2026_68578_MOESM6_ESM.zip › source_data/figs13/J.csv]

Conduction delay	Dimensionality Exc	Dimensionality Inh
2.000000000000000000e+00	1.283330557175102449e+01	1.924367240436149373e+01
2.250000000000000000e+00	1.205499552360514315e+01	1.922451225505330186e+01
2.500000000000000000e+00	9.316600704806051070e+00	1.822797638584545510e+01
2.750000000000000000e+00	9.308621136987888178e+00	1.830774382150529078e+01
3.000000000000000000e+00	7.364623629300744767e+00	1.641641207734215868e+01
3.299999999999999822e+00	5.437451178660474227e+00	1.408247429971881637e+01
