# Supplementary material for: Iso-orientation bias of layer 2/3 connections unifies spontaneous, visually and optogenetically driven V1 dynamics
Source: Nat Commun. 2026 Jan 21;17:1901. doi: 10.1038/s41467-026-68578-y (PMC12923880; doi:10.1038/s41467-026-68578-y)
Supplement: Supplementary file 6 — Source data [file 41467_2026_68578_MOESM6_ESM.zip › source_data/figs13/K.csv]

L2/3 E→E bias	Dimensionality Exc	Dimensionality Inh
7.692307692307691624e-01	1.989152514018415019e+01	1.993430353563806179e+01
1.000000000000000000e+00	1.988441499999425588e+01	1.980414556363896494e+01
1.250000000000000000e+00	1.965911124734217807e+01	1.989705823801513418e+01
1.666666666666666741e+00	1.939480246420494325e+01	1.966525162783584335e+01
2.222222222222222321e+00	1.283330557175102449e+01	1.924367240436149373e+01
