# Supplementary material for: Iso-orientation bias of layer 2/3 connections unifies spontaneous, visually and optogenetically driven V1 dynamics
Source: Nat Commun. 2026 Jan 21;17:1901. doi: 10.1038/s41467-026-68578-y (PMC12923880; doi:10.1038/s41467-026-68578-y)
Supplement: Supplementary file 6 — Source data [file 41467_2026_68578_MOESM6_ESM.zip › source_data/figs13/L.csv]

L2/3 E→I strength	Dimensionality Exc	Dimensionality Inh
3.499999999999999778e-01	1.283330557175102449e+01	1.924367240436149373e+01
3.750000000000000000e-01	1.762659139617771586e+01	1.948150974201386987e+01
4.000000000000000222e-01	1.858744894177324625e+01	1.964994491078616434e+01
4.249999999999999889e-01	1.916214244955969548e+01	1.936287168336697562e+01
4.500000000000000111e-01	1.943571134689921109e+01	1.920555228868791176e+01
