# Supplementary material for: Iso-orientation bias of layer 2/3 connections unifies spontaneous, visually and optogenetically driven V1 dynamics
Source: Nat Commun. 2026 Jan 21;17:1901. doi: 10.1038/s41467-026-68578-y (PMC12923880; doi:10.1038/s41467-026-68578-y)
Supplement: Supplementary file 6 — Source data [file 41467_2026_68578_MOESM6_ESM.zip › source_data/figs13/M.csv]

Spatial scale of corr.	Dimensionality Exc	Dimensionality Inh
1.600000000000000089e+00	9.100000000000000311e-01
1.800000000000000044e+00	9.000000000000000222e-01
2.000000000000000000e+00	8.199999999999999512e-01
2.200000000000000178e+00	7.099999999999999645e-01
2.399999999999999911e+00	6.500000000000000222e-01
2.600000000000000089e+00	5.799999999999999600e-01
