# Supplementary material for: Iso-orientation bias of layer 2/3 connections unifies spontaneous, visually and optogenetically driven V1 dynamics
Source: Nat Commun. 2026 Jan 21;17:1901. doi: 10.1038/s41467-026-68578-y (PMC12923880; doi:10.1038/s41467-026-68578-y)
Supplement: Supplementary file 6 — Source data [file 41467_2026_68578_MOESM6_ESM.zip › source_data/figs13/N.csv]

Conduction delay	Dimensionality Exc	Dimensionality Inh
2.000000000000000000e+00	7.099999999999999645e-01
2.250000000000000000e+00	7.099999999999999645e-01
2.500000000000000000e+00	8.100000000000000533e-01
2.750000000000000000e+00	7.700000000000000178e-01
3.000000000000000000e+00	8.399999999999999689e-01
3.299999999999999822e+00	9.699999999999999734e-01
