# Supplementary material for: Iso-orientation bias of layer 2/3 connections unifies spontaneous, visually and optogenetically driven V1 dynamics
Source: Nat Commun. 2026 Jan 21;17:1901. doi: 10.1038/s41467-026-68578-y (PMC12923880; doi:10.1038/s41467-026-68578-y)
Supplement: Supplementary file 6 — Source data [file 41467_2026_68578_MOESM6_ESM.zip › source_data/figs13/O.csv]

L2/3 E→E bias	Dimensionality Exc	Dimensionality Inh
7.692307692307691624e-01	2.999999999999999889e-02
1.000000000000000000e+00	2.999999999999999889e-02
1.250000000000000000e+00	1.000000000000000021e-02
1.666666666666666741e+00	2.999999999999999889e-02
2.222222222222222321e+00	5.799999999999999600e-01
