# Supplementary material for: Iso-orientation bias of layer 2/3 connections unifies spontaneous, visually and optogenetically driven V1 dynamics
Source: Nat Commun. 2026 Jan 21;17:1901. doi: 10.1038/s41467-026-68578-y (PMC12923880; doi:10.1038/s41467-026-68578-y)
Supplement: Supplementary file 6 — Source data [file 41467_2026_68578_MOESM6_ESM.zip › source_data/figs13/P.csv]

L2/3 E→I strength	Dimensionality Exc	Dimensionality Inh
3.499999999999999778e-01	7.099999999999999645e-01
3.750000000000000000e-01	3.699999999999999956e-01
4.000000000000000222e-01	2.200000000000000011e-01
4.249999999999999889e-01	2.000000000000000042e-02
4.500000000000000111e-01	1.000000000000000021e-02
