# Supplementary material for: Iso-orientation bias of layer 2/3 connections unifies spontaneous, visually and optogenetically driven V1 dynamics
Source: Nat Commun. 2026 Jan 21;17:1901. doi: 10.1038/s41467-026-68578-y (PMC12923880; doi:10.1038/s41467-026-68578-y)
Supplement: Supplementary file 6 — Source data [file 41467_2026_68578_MOESM6_ESM.zip › source_data/figs14/plot.csv]

time (s)	exc	inh
0.0	3.1342558599638646	5.2905027482970715
0.05063291139240506	3.22844530486867	5.85480798018951
0.10126582278481013	3.156520486975486	5.926144477515618
0.1518987341772152	3.1983777837632723	5.348639759782415
0.20253164556962025	3.3703263997310766	5.931680033266966
0.25316455696202533	2.9148652545417577	4.780272411868895
0.3037974683544304	2.9341588185891725	5.193786842046497
0.35443037974683544	3.1114451985923655	5.970406141309383
0.4050632911392405	3.1132229547664463	6.036230789537041
0.45569620253164556	3.1032685690142237	5.14561291035711
0.5063291139240507	3.0525597049111	4.691156994671574
0.5569620253164557	3.1771531075236337	6.089914866244543
0.6075949367088608	3.0018336765847833	4.786951411888297
0.6582278481012658	3.1308135413290654	5.451099261555
0.7088607594936709	3.160480489817894	5.149645897761995
0.7594936708860759	2.9249630488277885	5.152110607072326
0.810126582278481	2.994224481600201	5.00629432570663
0.8607594936708861	3.145246417433115	5.271334732423987
0.9113924050632911	3.3317644206494696	5.303490282951947
0.9620253164556962	2.9166399969591974	4.502334166454022
1.0126582278481013	1.7859498850621065	4.046505572988749
1.0632911392405062	0.9807073632621979	2.6531273104671778
1.1139240506329113	0.8918006150974342	2.6512550692443497
1.1645569620253164	0.8395124590887174	2.817298039737888
1.2151898734177216	0.7201135253779	2.5731444609964234
1.2658227848101267	0.7376640329849153	2.7815813935736067
1.3164556962025316	0.7742496693447487	2.71304269123022
1.3670886075949367	0.7935761026139313	2.812790595548084
1.4177215189873418	0.8578469650631221	3.0497768306201727
1.4683544303797469	0.6892470765275007	2.6090922931642515
1.5189873417721518	0.7758285989933167	2.8830662308278185
1.5696202531645569	0.7271334995008464	2.6895530348735064
1.620253164556962	0.6975289350017375	2.7694676932216375
1.6708860759493671	0.8310305597151427	3.1619716971914817
1.7215189873417722	0.6754906480877074	2.613456330270921
1.7721518987341771	0.6533593711708889	2.598147003878342
1.8227848101265822	0.6729239567641918	2.632466707377468
1.8734177215189873	0.6389166557416376	2.652948859310514
1.9240506329113924	0.7315880771323058	2.9736594223421755
1.9746835443037973	0.700377662981287	2.807809645452437
2.0253164556962027	2.025214922347939	3.250884697557109
2.0759493670886076	2.6152762910776826	4.136487035219352
2.1265822784810124	2.571067582331502	3.7830549823049338
2.1772151898734178	3.007732381921711	5.855333043557531
2.2278481012658227	3.229052612138751	5.6878292729489175
2.278481012658228	3.059105222424701	4.377938837665153
2.329113924050633	3.0748314770077076	5.166574982729401
2.3797468354430378	3.0820135213734536	5.58034365480883
2.430379746835443	3.3706402308367647	5.997868035820086
2.481012658227848	2.932238311449289	4.550245274431072
2.5316455696202533	2.9935400966824415	4.3888292703044876
2.5822784810126582	3.1303743949608442	4.333964584402212
2.632911392405063	3.0204777802307468	4.970562929227206
2.6835443037974684	2.952945266498931	4.73145062444061
2.7341772151898733	3.0542883796707097	5.272680242143035
2.7848101265822782	3.1700032478990563	6.143955756236912
2.8354430379746836	2.814162231158056	4.313473149464531
2.8860759493670884	3.148652394624266	5.085294026691865
2.9367088607594938	2.9654848242456233	5.097942840198636
2.9873417721518987	2.8491400565026743	5.183460940268454
3.0379746835443036	3.1013906957069906	5.564694391980089
3.088607594936709	3.2258906293409475	5.769709051405805
3.1392405063291138	3.1368047856587102	5.217816674566895
3.189873417721519	3.135113775092713	5.617548289324828
3.240506329113924	3.040465847567161	5.197849249704095
3.291139240506329	2.9938925287951847	4.945349247125027
3.3417721518987342	3.019492843741239	4.625995262188465
3.392405063291139	2.906851365472053	4.535731952948634
3.4430379746835444	2.90203637845728	4.761486858729116
3.4936708860759493	3.1783463529180955	4.908726072423981
3.5443037974683542	3.7660299456081043	6.212108885656621
3.5949367088607596	2.727095239699049	4.528910717876561
3.6455696202531644	3.480882122224617	6.798050911082156
3.6962025316455698	3.2080064728750592	5.06662087957755
3.7468354430379747	2.917975671189655	4.867069963239022
3.7974683544303796	3.1766148786736057	5.193645684707091
3.848101265822785	3.2077381674764496	5.681576680410711
3.8987341772151898	3.39081748108289	5.743275082596796
3.9493670886075947	3.1591401160082664	4.7862151760980485
4.0	3.0192159150468956	6.572726669572153
